# Supplementary material for: Bilateral interactions of optic-flow sensitive neurons coordinate course control in flies
Source: Nat Commun. 2024 Oct 12;15:8830. doi: 10.1038/s41467-024-53173-w (PMC11470938; doi:10.1038/s41467-024-53173-w)
Supplement: Supplementary file 4 — Supplementary Data 1 [file 41467_2024_53173_MOESM4_ESM.xlsx]

## Sheet: Stats_table
Figure	Strain	Sample Size	Statistical test	Statistical significance and effect size
1J [prediction error]	CantonS	13	1 sample T-test	total error P=1.651233e-06, t= 8.6618874 smooth error P=2.086168e-08, t=12.935533 saccadic error P=0.0012848829, t= 4.1763269
1M [smooth response]	CantonS	17	Mann-Whitney-Wilcoxon 2-sided	Full rotation vs. FtB P=1.0556E-06, U=272 BtF vs. FtB P=0.0005142, U=207 Full rotation vs. BtF P=0.000013983, U=217
1M [syn-saccadic response]	CantonS	17	Mann-Whitney-Wilcoxon 2-sided	Full rotation vs. FtB P=0.22753, U=170 BtF vs. FtB P=0.158792, U=155 Full rotation vs. BtF P=0.983416, U=113
1M [anti-saccadic response]	CantonS	17	Mann-Whitney-Wilcoxon 2-sided	Full rotation vs. FtB P=3.08861E-06, U=266 BtF vs. FtB P=3.75728E-06, U=236 Full rotation vs. BtF P=0.176681, U=79
2G [prediction error]	HS,VS>Kir2.1 emptyGal4>Kir2.1, tsh-Gal80	21 11	Mann-Whitney-Wilcoxon 2-sided	VT058487-GAL4>UAS-Kir2.1 vs. UAS-Kir2.1 control; total error P=0.000001486, U=308 smooth error P=0.000002395, U=305 saccadic error P=0.00009053, U=280
2J [smooth response]	HS,VS>Kir2.1 emptyGal4>Kir2.1, tsh-Gal80	21 11	Mann-Whitney-Wilcoxon 2-sided	VT058487-GAL4>UAS-Kir2.1 vs. UAS-Kir2.1 control; Full rotation P=0.002301, U=253 FtB P=0.01916, U=84 BtF P=0.2227, U=196
2J [syn-saccadic response]	HS,VS>Kir2.1 emptyGal4>Kir2.1, tsh-Gal80	21 11	Mann-Whitney-Wilcoxon 2-sided	VT058487-GAL4>UAS-Kir2.1 vs. UAS-Kir2.1 control; Full rotation P=0.004293, U=247 FtB P=0.01348, U=80 BtF P=0.07235, U=214
2J [anti-saccadic response]	HS,VS>Kir2.1 emptyGal4>Kir2.1, tsh-Gal80	21 11	Mann-Whitney-Wilcoxon 2-sided	VT058487-GAL4>UAS-Kir2.1 vs. UAS-Kir2.1 control; Full rotation P=0.158, U=113 FtB P=0.00000819, U=18 BtF P=0.0161, U=82
3H [prediction error]	HS,VS>shi[ts1] H2>shi[ts1] UAS-shi[ts1]	16 18 13	Mann-Whitney-Wilcoxon 2-sided	HS,VS>UAS-shi[ts1] vs. UAS-shi[ts1]; total error P=0.006959, U=30 smooth error P=0.009459, U=32 saccadic error P=0.096754, U=50 H2>UAS-shi[ts1] vs. UAS-shi[ts1]; total error P=0.056103, U=56 smooth error P=0.026091, U=40 saccadic error P=0.98207, U=100
3K [smooth response]	HS,VS>shi[ts1] H2>shi[ts1] UAS-shi[ts1]	16 18 13	Mann-Whitney-Wilcoxon 2-sided	HS,VS>UAS-shi[ts1] vs. UAS-shi[ts1]; Full rotation P=0.000404, U=163 FtB P=0.00019, U=179 BtF P=0.010415, U=143 H2>UAS-shi[ts1] vs. UAS-shi[ts1]; Full rotation P=0.001202, U=185 FtB P=0.00001402, U=226 BtF P=0.112399, U=146
3K [syn-saccadic response]	HS,VS>shi[ts1] H2>shi[ts1] UAS-shi[ts1]	16 18 13	Mann-Whitney-Wilcoxon 2-sided	HS,VS>UAS-shi[ts1] vs. UAS-shi[ts1]; Full rotation P=0.000989, U=158 FtB P=0.0000504, U=186 BtF P=0.001648, U=155 H2>UAS-shi[ts1] vs. UAS-shi[ts1]; Full rotation P=0.000479, U=191 FtB P=0.000291, U=208 BtF P=0.023523, U=162
3K [anti-saccadic response]	HS,VS>shi[ts1] H2>shi[ts1] UAS-shi[ts1]	16 18 13	Mann-Whitney-Wilcoxon 2-sided	HS,VS>UAS-shi[ts1] vs. UAS-shi[ts1]; Full rotation P=0.033789, U=134 FtB P=0.080035, U=59 BtF P=0.420752, U=73 H2>UAS-shi[ts1] vs. UAS-shi[ts1]; Full rotation P=0.815891, U=102 FtB P=0.984031, U=118 BtF P=0.000655, U=27
4F [immuno]	Flp-control Flp-shakB ShakB2 Flp-controlxVT058487 Flp-controlxDB331	6 6 7 6 6	Mann-Whitney-Wilcoxon 2-sided	Flp-control vs. Flp-shakB P=0, U=144 Flp-control vs. shakB2 P= 0.000017, U=168 Flp-control vs. Flp-controlxVT058487 P=0.001883, U=117 Flp-control vs. Flp-controlxDB331 P=0.000037, U=144
5D [resting Vm]	Flp-control Flp-shakB ShakB2 Flp-controlxDB331	15 17 6 11	Mann-Whitney-Wilcoxon 2-sided
5E [resting Vm variance]	Flp-control Flp-shakB ShakB2 Flp-controlxDB331	15 17 6 11	Mann-Whitney-Wilcoxon 2-sided	Flp-control vs. Flp-shakB P=1.620e-06, U=0
5F [power spectrum trace]	Flp-control Flp-shakB Flp-controlxDB331 ShakB2	10 8 6 5
5G [power spectrum]	Flp-control Flp-shakB Flp-controlxDB331 ShakB2	10 8 6 5	Mann-Whitney-Wilcoxon 2-sided	Flp-control vs. Flp-shakB <10Hz P=0.002057, U=73 Flp-control vs. Flp-shakB 10-50Hz P=9.141e-05, U=1 Flp-control vs. shakB2 <10Hz P=0.000666, U=50 Flp-control vs. shakB2 10-50Hz P=0.000666, U=0
5H [ON and OFF response trace]	Flp-control Flp-shakB Flp-controlxDB331	10 12 12
5I [ON edge response trace]	Flp-control Flp-shakB Flp-controlxDB331	8 7 5
5J [OFF edge response trace]	Flp-control Flp-shakB Flp-controlxDB331	8 7 5
5K [Direction Selectivity]	Flp-control Flp-shakB Flp-controlxDB331	10 12 12	Mann-Whitney-Wilcoxon 2-sided	Flp-control vs. Flp-shakB 180 deg P=0.0009, U=111 Flp-control vs. Flp-shakB 0 deg P=0.0059, U=95 Flp-control vs. Flp-shakB 45 deg P=0.0134, U=98 Flp-control vs. Flp-shakB 135 deg P=0.0003, U=115
5L [Contrast Tuning]	Flp-control Flp-shakB Flp-controlxDB331	12 9 9	Mann-Whitney-Wilcoxon 2-sided	Flp-control vs. Flp-shakB ND 25% P=0.0302, U=85 Flp-control vs. Flp-shakB ND 50% P=0.005, U=94 Flp-control vs. Flp-shakB ND 75% P=0.0012, U=100 Flp-control vs. Flp-shakB ND 100% P=0.0016, U=99
5M [Velocity Tuning]	Flp-control Flp-shakB Flp-controlxDB331	12 12 8	Mann-Whitney-Wilcoxon 2-sided	Flp-control vs. Flp-shakB PD 0.2 Hz P=0.0337, U=101 Flp-control vs. Flp-shakB ND 0.5 Hz P=0.0194, U=113 Flp-control vs. Flp-shakB ND 1 Hz P=0.0102, U=117 Flp-control vs. Flp-shakB ND 5 Hz P=0.0392, U=100 Flp-control vs. Flp-shakB ND 15 Hz P=0.0387, U=21
6A [Flp-control HSN RFOF]		5
6B [Flp-control HSE RFOF]		8
6C [Flp-shakB HSN RFOF]		5
6D [Flp-shakB HSE RFOF]		6
6G [size of receptive field]	Flp-control Flp-shakB	4 4	Mann-Whitney-Wilcoxon 1-sided	Flp-control vs. Flp-shakB HSN; 30% cutoff P=1.587e-02, U=2.300e+01 60% cutoff P=2.778e-02, U=2.200e+01
6H [HSN contralateral response/ipsilateral response]	Flp-control Flp-shakB	4 4	Mann-Whitney-Wilcoxon 2-sided	Flp-control vs. Flp-shakB HSN P=1.508e-01, U=2.000e+01
6I [size of receptive field]	Flp-control Flp-shakB	8 6	Mann-Whitney-Wilcoxon 1-sided	Flp-control vs. Flp-shakB HSE; 30% cutoff P=5.251e-01, U=2.400e+01 60% cutoff P=2.131e-02, U=4.000e+01
6J [HSE contralateral response/ipsilateral response]	Flp-control Flp-shakB	8 6	Mann-Whitney-Wilcoxon 2-sided	Flp-control vs. Flp-shakB HSE P=2.664e-03, U=4.600e+01
8F [prediction error]	Flp-control Flp-shakB	13 11	Mann-Whitney-Wilcoxon 2-sided	Flp-control vs. Flp-shakB ; total error P=0.0005086, U=132 smooth error P=0.00377, U=122 saccadic error P=0.0007785, U=130
8I [smooth response]	Flp-control Flp-shakB	13 11	Mann-Whitney-Wilcoxon 2-sided	Flp-control vs. Flp-shakB; Full rotation P=0.03506, U=380 FtB P=0.00000878, U=21 BtF P=0.3327, U=100
8I [syn-saccadic response]	Flp-control Flp-shakB	13 11	Mann-Whitney-Wilcoxon 2-sided	Flp-control vs. Flp-shakB; Full rotation P=0.07521, U=44 FtB P=0.000201, U=44 BtF P=0.002229, U=45
8I [anti-saccadic response]	Flp-control Flp-shakB	13 11	Mann-Whitney-Wilcoxon 2-sided	Flp-control vs. Flp-shakB; Full rotation P=0.7633, U=83 FtB P=0.002515, U=66 BtF P=0.01948, U=188
S2C [path straightness]	CantonS	17	Mann-Whitney-Wilcoxon 2-sided	CantonS path straightness Full rotation vs. no rotation P=1.747e-02, U=75 FtB vs. no rotation P=1.738e-04, U=35 BtF vs. no rotation P=1.761e-04, U=24
S2D [saccade number]	CantonS	17	Mann-Whitney-Wilcoxon 2-sided	CantonS anti-saccade vs. syn-saccade Full rotation P=9.889e-05, U=31 FtB P=7.040e-07, U=0 BtF P=2.696e-01, U=112
S2F [saccade amplitude]	CantonS	17	Mann-Whitney-Wilcoxon 2-sided	CantonS anti-saccade vs. syn-saccade P=1.667e-05, U=270
S2G [saccade peak]	CantonS	17	Mann-Whitney-Wilcoxon 2-sided	CantonS anti-saccade vs. syn-saccade P=3.564e-02, U=206
S3D [syn-saccadic response]	CantonS - Type1 CantonS - Type2	7 6	Mann-Whitney-Wilcoxon 2-sided	Type1 vs Type2 Full rotation P=0.6991, U=21 BtF P=1, U=18 FtB P=0.0221, U=37 Type1 Full rotation vs. FtB P=0.0046, U=40 BtF vs. FtB P=0.0110, U=44 Full rotation vs. BtF P-0.9452, U=20 Type2 Full rotation vs. FtB P=0.0043, U=35 BtF vs. FtB P=0.0086, U=29 Full rotation vs. BtF P=0.9307, U=14
S3D [anti-saccadic response]	CantonS - Type1 CantonS - Type2	7 6	Mann-Whitney-Wilcoxon 2-sided	Type1 vs Type2 Full rotation P=0.1320, U=28 BtF P=0.2020, U=26 FtB P=0.0221, U=37 Type1 Full rotation vs. FtB P=0.5338, U=26 BtF vs. FtB P=0.0041, U=3 Full rotation vs. BtF P=0.0023, U=41 Type2 Full rotation vs. FtB P=0.1800, U=27 BtF vs. FtB P=0.0173, U=2 Full rotation vs. BtF P=0.0173, U=28
S3H [syn-saccadic response]	CantonS - Type1 CantonS - Type2	6 9	Mann-Whitney-Wilcoxon 2-sided	Type1 vs Type2 Full rotation P=0.6069, U=32 BtF P=0.2823, U=33 FtB P=0.0048, U=50 Type1 Full rotation vs. FtB P=0.3939, U=12 BtF vs. FtB P=0.0043, U=1 Full rotation vs. BtF P=0.6991, U=21 Type2 Full rotation vs. FtB P=0.6588, U=35 BtF vs. FtB P=0.0592, U=16 Full rotation vs. BtF P=0.0592, U=56
S3H [anti-saccadic response]	CantonS - Type1 CantonS - Type2	6 9	Mann-Whitney-Wilcoxon 2-sided	Type1 vs Type2 Full rotation P=0.0120, U=6 BtF P=0.1079, U=11 FtB P=0.1811, U=39 Type1 Full rotation vs. FtB P=0.0086, U=34 BtF vs. FtB P=0.0411, U=31 Full rotation vs. BtF P=0.7001, U=15 Type2 Full rotation vs. FtB P=0.0008, U=79 BtF vs. FtB P=0.0002, U=71 Full rotation vs. BtF P=0.3703, U=26
S3J [syn-saccadic response]	CantonS	17	Mann-Whitney-Wilcoxon 2-sided	Full rotation vs. FtB P=0.9663, U=192 BtF vs. FtB P0.6827=, U=166 Full rotation vs. BtF P=0.7254, U=203
S3J [anti-saccadic response]	CantonS	17	Mann-Whitney-Wilcoxon 2-sided	Full rotation vs. FtB P=0.0001, U=328 BtF vs. FtB P=8.1e-5, U=316 Full rotation vs. BtF P=0.944, U=193
S4C [path straightness]	HS,VS>Kir2.1 emptyGal4>Kir2.1	16 11	Mann-Whitney-Wilcoxon 2-sided	path straightness emptyGal4>Kir2.1 vs. HS,VS-Kir2.1; Full rotation P=0.015307, U=57 FtB P=4.711e-07, U=202 BtF P=0.000645, U=123 no rotation P=0.163343, U=84
S4D [saccade number]	HS,VS>Kir2.1 emptyGal4>Kir2.1	16 11	Mann-Whitney-Wilcoxon 2-sided	emptyGal4>Kir2.1 anti-saccade vs. syn-saccade; Full rotation P=0.001026, U=111 FtB P=0.00008151, U=0 BtF P=0.041789, U=92 HS,VS>Kir2.1 anti-saccade vs. syn-saccade; Full rotation P=0.497, U=248 FtB P=0.002758, U=101 BtF P=0.1249, U=282
S5D [path straightness]	UAS-shi[ts1] HS,VS>shi[ts1] H2>shi[ts1]	13 18 17	Mann-Whitney-Wilcoxon 2-sided	path straightness UAS-shi[ts1] vs. HS,VS>shi[ts1]; Full rotation P=0.015307, U=57 FtB P=4.711e-07, U=202 BtF P=0.000645, U=123 no rotation P=0.163343, U=84 path straightness UAS-shi[ts1] vs. HS,VS>shi[ts1]; Full rotation P=0.015307, U=57 FtB P=4.711e-07, U=202 BtF P=0.000645, U=123 no rotation P=0.163343, U=84
S5E [saccade number]	UAS-shi[ts1] HS,VS>shi[ts1] H2>shi[ts1]	13 18 17	Mann-Whitney-Wilcoxon 2-sided	UAS-shi[ts1] anti-saccade vs. syn-saccade; Full rotation P=0.001026, U=111 FtB P=0.00008151, U=0 BtF P=0.041789, U=92 HS,VS>shi[ts1] anti-saccade vs. syn-saccade; Full rotation P=0.497, U=248 FtB P=0.002758, U=101 BtF P=0.1249, U=282 HS,VS>shi[ts1] anti-saccade vs. syn-saccade; Full rotation P=0.497, U=248 FtB P=0.002758, U=101 BtF P=0.1249, U=282
S5G [saccade amplitude]	UAS-shi[ts1] HS,VS>shi[ts1] H2>shi[ts1]	13 18 17	Mann-Whitney-Wilcoxon 2-sided	UAS-shi[ts1] anti-saccade vs. syn-saccade; P=8.15e-05, U=121 HS,VS>shi[ts1] anti-saccade vs. syn-saccade; P=1.349e-05, U=394 H2>shi[ts1] anti-saccade vs. syn-saccade; Full rotation P=0.497, U=248 FtB P=0.002758, U=101 BtF P=0.1249, U=282 syn-saccade UAS-shi[ts1] vs. HS,VS>shi[ts1] P=0.000118, U=213 anti-saccade UAS-shi[ts1] vs. HS,VS>shi[ts1] P=0.004847, U=187 syn-saccade UAS-shi[ts1] vs. H2>shi[…
S5G [saccade peaks]	UAS-shi[ts1] HS,VS>shi[ts1] H2>shi[ts1]	13 18 17	Mann-Whitney-Wilcoxon 2-sided	emptyGal4>Kir2.1 anti-saccade vs. syn-saccade; P=0.065971, U=89 HS,VS>Kir2.1 anti-saccade vs. syn-saccade; P=3.248e-03, U=338 syn-saccade emptyGal4>Kir2.1 vs. HS,VS>Kir2.1 P=0.047278, U=166 anti-saccade emptyGal4>Kir2.1 vs. HS,VS>Kir2.1 P=0.032152, U=170
S8D [sholl analysis HSN]	wild-type Flp-shakB shakB2	9 5 5	Mann-Whitney-Wilcoxon 2-sided
S8E [sholl analysis HSE]	wild-type Flp-shakB shakB2	7 2 4	Mann-Whitney-Wilcoxon 2-sided
S8F [sholl analysis HSS]	wild-type Flp-shakB shakB2	7 2 4	Mann-Whitney-Wilcoxon 2-sided
S8G [HSN dendrite length]	wild-type Flp-shakB shakB2	9 5 5	Mann-Whitney-Wilcoxon 2-sided	wild-type vs. Flp-shakB P=0.6993, U=19 wild-type vs. shakB2 P=0.5443, U=22
S8H [HSN dendrite area]	wild-type Flp-shakB shakB2	10 4 5	Mann-Whitney-Wilcoxon 2-sided	wild-type vs. Flp-shakB P=0.2398, U=29 wild-type vs. shakB2 P=0.5941, U=30
S8I [HSE dendrite length]	wild-type Flp-shakB shakB2	7 2 4	Mann-Whitney-Wilcoxon 2-sided	wild-type vs. Flp-shakB P=0.8889, U=10 wild-type vs. shakB2 P=0.5273, U=8
S8J [HSE dendrite area]	wild-type Flp-shakB shakB2	6 2 4	Mann-Whitney-Wilcoxon 2-sided	wild-type vs. Flp-shakB P=0.0714, U=0 wild-type vs. shakB2 P=0.1143, U=4
S8K [HSS dendrite length]	wild-type Flp-shakB shakB2	9 4 4	Mann-Whitney-Wilcoxon 2-sided	wild-type vs. Flp-shakB P=0.7105, U=21 wild-type vs. shakB2 P=0.6042, U=22
S8L [HSS dendrite area]	wild-type Flp-shakB shakB2	8 4 4	Mann-Whitney-Wilcoxon 2-sided	wild-type vs. Flp-shakB P=0.3677, U=22 wild-type vs. shakB2 P=0.2411, U=16
S10A [PD response]	Flp-control CantonS	10 6	Mann-Whitney-Wilcoxon 2-sided	Flp-control vs. CantonS P=5.622e-01, U=36
S10B [PD response]	Flp-control CantonS	10 6	Mann-Whitney-Wilcoxon 2-sided	Flp-control vs. CantonS P=7.268e-02, U=13
S10D [ON flash response]	Flp-control Flp-shakB Flp-controlxDB331	10 8 6	Mann-Whitney-Wilcoxon 2-sided	Flp-control vs. Flp-shakB P=4.598e-01, U=4.900e+01 Flp-control vs. Flp-control,UAS-Flp,DB331-Gal4 P=7.268e-02, U=4.700e+01
S10D [OFF flash response]	Flp-control Flp-shakB Flp-controlxDB331	10 8 6	Mann-Whitney-Wilcoxon 2-sided	Flp-control vs. Flp-shakB P=6.216e-03, U=7.000e+01 Flp-control vs. Flp-control,UAS-Flp,DB331-Gal4 P=1.471e-01, U=4.400e+01
S10E [ON edge motion]	Flp-control Flp-shakB Flp-controlxDB331	8 7 6	Mann-Whitney-Wilcoxon 2-sided	Flp-control vs. Flp-shakB ON PD P=1.206e-01, U=42 Flp-control vs. Flp-shakB ON ND P=4.009e-02, U=46 Flp-control vs. Flp-control,UAS-Flp,DB331-Gal4 ON PD P=1.812e-01, U=35 Flp-control vs. Flp-control,UAS-Flp,DB331-Gal4 ON ND P=7.546e-01, U=21
S10F [OFF edge motion]	Flp-control Flp-shakB Flp-controlxDB331	8 7 6	Mann-Whitney-Wilcoxon 2-sided	Flp-control vs. Flp-shakB OFF PD P=5.408e-02, U=45 Flp-control vs. Flp-shakB OFF ND P=5.358e-01, U=22 Flp-control vs. Flp-control,UAS-Flp,DB331-Gal4 OFF PD P=6.216e-01, U=24 Flp-control vs. Flp-control,UAS-Flp,DB331-Gal4 OFF ND P=4.507e-02, U=6
S11L [HSN contralateral response/ipsilateral response]	Flp-control Flp-shakB Flp-controlxDB331	5 6 3	Mann-Whitney-Wilcoxon 2-sided	Flp-control vs. Flp-shakB HSN P=1.508e-01, U=2.000e+01 Flp-control vs. Flp-control,UAS-Flp,DB331-Gal4 HSN P=5.714e-01, U=5.000e+00
S11N [HSE contralateral response/ipsilateral response]	Flp-control Flp-shakB Flp-controlxDB331	7 6 5	Mann-Whitney-Wilcoxon 2-sided	Flp-control vs. Flp-shakB HSE P=2.664e-03, U=4.600e+01 Flp-control vs. Flp-control,UAS-Flp,DB331-Gal4 HSE P=1.274e-01, U=3.100e+01
S12A [path straightness]	Flp-control Flp-shakB	13 11	Mann-Whitney-Wilcoxon 2-sided	path straightness Flp-control vs. Flp-shakB ; Full rotation P=1.503e-01, U=118 FtB P=4.711e-07, U=315 BtF P=4.673e-01, U=141 no rotation P=8.050e-02, U=108
S12B [saccade number]	Flp-control Flp-shakB	13 11	Mann-Whitney-Wilcoxon 2-sided	Flp-control anti-saccade vs. syn-saccade; Full rotation P=0.5351, U=84 FtB P=0.0000003222, U=0 BtF P=0.01797, U=150 Flp-shakB anti-saccade vs. syn-saccade; Full rotation P=0.000501, U=114 FtB P=0.2114, U=122 BtF P=0.0000006258, U=320
S12D [saccade amplitude]	Flp-control Flp-shakB	13 11	Mann-Whitney-Wilcoxon 2-sided	Flp-control anti-saccade vs. syn-saccade; P=1.247e-04, U=182 Flp-shakB anti-saccade vs. syn-saccade; P=5.310e-02, U=106 syn-saccade Flp-control vs. Flp-shakB P=8.488e-02, U=118 anti-saccade Flp-control vs. Flp-shakB P=6.620e-01, U=93
S12D [saccade peaks]	Flp-control Flp-shakB	13 11	Mann-Whitney-Wilcoxon 2-sided	Flp-control anti-saccade vs. syn-saccade; P=7.690e-02, U=137 Flp-shakB anti-saccade vs. syn-saccade; P=3.708e-01, U=56 syn-saccade Flp-control vs. Flp-shakB P=1.000e+00, U=84 anti-saccade Flp-control vs. Flp-shakB P=2.526e-02, U=40
S13B [syn-saccadic response]	Flp-control at 25C	15	Mann-Whitney-Wilcoxon 2-sided	Full rotation vs. FtB P=0.3195, U=125 BtF vs. FtB P=0.1111, U=142 Full rotation vs. BtF P=0.3195, U=88
S13B [anti-saccadic response]	Flp-control at 25C	15	Mann-Whitney-Wilcoxon 2-sided	Full rotation vs. FtB P=0.0024, U=175 BtF vs. FtB P=0.0003, U=193 Full rotation vs. BtF P=0.0564, U=66
S13D [syn-saccadic response]	Flp-shakB at 25C	18	Mann-Whitney-Wilcoxon 2-sided	Full rotation vs. FtB P=0.1173, U=212 BtF vs. FtB P=0.0002, U=294 Full rotation vs. BtF P=0.0144, U=90
S13D [anti-saccadic response]	Flp-shakB at 25C	18	Mann-Whitney-Wilcoxon 2-sided	Full rotation vs. FtB P=0.0001, U=281 BtF vs. FtB P=1.26e-6, U=331 Full rotation vs. BtF P=0.0016, U=67
S13F [syn-saccadic response]	Flp-control at 25C, transferred to 18C	11	Mann-Whitney-Wilcoxon 2-sided	Full rotation vs. FtB P=0.0530, U=40 BtF vs. FtB P=0.0729=8, U=39 Full rotation vs. BtF P=0.2086, U=14
S13F [anti-saccadic response]	Flp-control at 25C, transferred to 18C	11	Mann-Whitney-Wilcoxon 2-sided	Full rotation vs. FtB P=0.0174, U=43 BtF vs. FtB P=0.0023, U=47 Full rotation vs. BtF P=0.0973, U=11
S13H [syn-saccadic response]	Flp-control female	11	Mann-Whitney-Wilcoxon 2-sided	Full rotation vs. FtB P=0.3462, U=119 BtF vs. FtB P=0.0765, U=128 Full rotation vs. BtF P=0.3198, U=70
S13H [anti-saccadic response]	Flp-control female	11	Mann-Whitney-Wilcoxon 2-sided	Full rotation vs. FtB P=4.8e-5, U=187 BtF vs. FtB P=2.7e-5, U=178 Full rotation vs. BtF P=0.1389, U=60
S13J [syn-saccadic response]	Flp-shakB female	11	Mann-Whitney-Wilcoxon 2-sided	Full rotation vs. FtB P=0.0660, U=89 BtF vs. FtB P=0.0125, U=99 Full rotation vs. BtF P=0.8440, U=57
S13J [anti-saccadic response]	Flp-shakB female	11	Mann-Whitney-Wilcoxon 2-sided	Full rotation vs. FtB P=0.0010, U=111 BtF vs. FtB P=0.0020, U=108 Full rotation vs. BtF P=0.5114, U=50
S14B [syn-saccadic response]	Flp-control(binocular overlap)	18	Mann-Whitney-Wilcoxon 2-sided	Full rotation vs. FtB P=0.0046, U=252 BtF vs. FtB P=3.6e-6, U=309 Full rotation vs. BtF P=0.0008, U=56
S14B [anti-saccadic response]	Flp-control(binocular overlap)	18	Mann-Whitney-Wilcoxon 2-sided	Full rotation vs. FtB P=6.26e-7, U=320 BtF vs. FtB P=3.23e-7, U=324 Full rotation vs. BtF P=5.5e-5, U=34
S14D [syn-saccadic response]	Flp-shakB(binocular overlap)	15	Mann-Whitney-Wilcoxon 2-sided	Full rotation vs. FtB P=0.0005, U=150 BtF vs. FtB P=0.0002, U=163 Full rotation vs. BtF P=0.5143, U=103
S14D [anti-saccadic response]	Flp-shakB(binocular overlap)	15	Mann-Whitney-Wilcoxon 2-sided	Full rotation vs. FtB P=0.0002, U=154 BtF vs. FtB P=8.74e-5, U=168 Full rotation vs. BtF P=0.4177, U=99
S14F [syn-saccadic response]	Flp-control(glued head)	16	Mann-Whitney-Wilcoxon 2-sided	Full rotation vs. FtB P=7.8e-5, U=196 BtF vs. FtB P=0.0042, U=171 Full rotation vs. BtF P=0.0815, U=155
S14F [anti-saccadic response]	Flp-control(glued head)	16	Mann-Whitney-Wilcoxon 2-sided	Full rotation vs. FtB P=2.54e-5, U=202 BtF vs. FtB P=5.4e-5, U=198 Full rotation vs. BtF P=0.2454, U=141
S14H [syn-saccadic response]	Flp-shakB(glued head)	16	Mann-Whitney-Wilcoxon 2-sided	Full rotation vs. FtB P=0.00165, U=212 BtF vs. FtB P=0.0620, U=178 Full rotation vs. BtF P=0.0204, U=190
S14H [anti-saccadic response]	Flp-shakB(glued head)	16	Mann-Whitney-Wilcoxon 2-sided	Full rotation vs. FtB P=1.89e-6, U=242 BtF vs. FtB P=0.0001, U=231 Full rotation vs. BtF P=0.0437, U=182
