# Supplementary material for: Bilateral interactions of optic-flow sensitive neurons coordinate course control in flies
Source: Nat Commun. 2024 Oct 12;15:8830. doi: 10.1038/s41467-024-53173-w (PMC11470938; doi:10.1038/s41467-024-53173-w)
Supplement: Supplementary file 10 — Source Data [file 41467_2024_53173_MOESM10_ESM.zip]

Archive with 40 entries (40 files):
- Source Data S15.xlsx
- __MACOSX/._Source Data S15.xlsx
- Source Data 1.xlsx
- __MACOSX/._Source Data 1.xlsx
- Source Data 2.xlsx
- __MACOSX/._Source Data 2.xlsx
- Source Data 3.xlsx
- __MACOSX/._Source Data 3.xlsx
- Source Data 4.xlsx
- __MACOSX/._Source Data 4.xlsx
- Source Data 5.xlsx
- __MACOSX/._Source Data 5.xlsx
- Source Data 6.xlsx
- __MACOSX/._Source Data 6.xlsx
- Source Data 8.xlsx
- __MACOSX/._Source Data 8.xlsx
- Source Data S2.xlsx
- __MACOSX/._Source Data S2.xlsx
- Source Data S3.xlsx
- __MACOSX/._Source Data S3.xlsx
- Source Data S4.xlsx
- __MACOSX/._Source Data S4.xlsx
- Source Data S5.xlsx
- __MACOSX/._Source Data S5.xlsx
- Source Data S6.xlsx
- __MACOSX/._Source Data S6.xlsx
- Source Data S7.xlsx
- __MACOSX/._Source Data S7.xlsx
- Source Data S8.xlsx
- __MACOSX/._Source Data S8.xlsx
- Source Data S10.xlsx
- __MACOSX/._Source Data S10.xlsx
- Source Data S11.xlsx
- __MACOSX/._Source Data S11.xlsx
- Source Data S12.xlsx
- __MACOSX/._Source Data S12.xlsx
- Source Data S13.xlsx
- __MACOSX/._Source Data S13.xlsx
- Source Data S14.xlsx
- __MACOSX/._Source Data S14.xlsx
