# Supplementary material for: Bilateral interactions of optic-flow sensitive neurons coordinate course control in flies
Source: Nat Commun. 2024 Oct 12;15:8830. doi: 10.1038/s41467-024-53173-w (PMC11470938; doi:10.1038/s41467-024-53173-w)
Supplement: Supplementary file 10 — Source Data [file 41467_2024_53173_MOESM10_ESM.zip › Source Data S15.xlsx]

## Sheet: LPTC_connectivity
Input_neuron	Output_neuron	Side	Weight
HSE	DNp15	syn	72
HSE	DNb03	syn	13
HSE	DNa02	syn	11
HSE	DNg086	syn	5
HSN	DNp15	syn	65
HSN	DNa04	syn	32
HSN	DNp18	syn	28
HSN	DNa12	syn	25
HSN	DNa02	syn	12
HSN	DNg086	syn	6
HSN	DNg081	syn	6
HSS	DNa02	syn	32
HSS	DNp18	syn	24
HSS	DNb01	syn	16
HSS	DNg041	syn	13
HSS	DNg086	syn	9
HSS	DNa12	syn	7
HSS	DNa16	syn	6
HSS	DNa04	syn	6
H2	DNp15	contra	85
H2	DNb03	contra	58
H2	DNg41	contra	48
H2	DNg086	contra	18
H2	DNg107	contra	14
H2	DNg088	contra	12
H2	DNg097	contra	7
H2	DNg141	contra	7
H2	DNg006	contra	6
