# Supplementary material for: Bilateral interactions of optic-flow sensitive neurons coordinate course control in flies
Source: Nat Commun. 2024 Oct 12;15:8830. doi: 10.1038/s41467-024-53173-w (PMC11470938; doi:10.1038/s41467-024-53173-w)
Supplement: Supplementary file 10 — Source Data [file 41467_2024_53173_MOESM10_ESM.zip › Source Data 1.xlsx]

## Sheet: 1e
Stimulus	Fly_id	0	1	2	3	4	5	6	7	8	9	10	11	12	13	14	15	16	17	18	19	20	21	22	23	24	25	26	27	28	29	30	31	32	33	34	35	36	37	38	39	40	41	42	43	44	45	46	47
FrontToBack	1	-8.82936	-9.56727	-9.63408	-8.95664	-7.60919	-5.80216	-3.83197	-2.00741	-0.575429	0.332484	0.715171	0.676449	0.372801	-0.0405105	-0.442355	-0.748578	-0.895544	-0.827662	-0.508418	0.0468059	0.743066	1.41475	1.88436	2.0447	1.919	1.65677	1.46428	1.50157	1.79987	2.23742	2.58846	2.62393	2.22048	1.42426	0.430529	-0.509738	-1.20445	-1.5808	-1.65807	-1.46056	-0.946282	-0.0169063	1.39	3.18769	5.09379	6.69569	7.60832	7.63667
FrontToBack	1	-82.5832	-68.4982	-56.1773	-45.1781	-35.1985	-26.3326	-18.9754	-13.5202	-10.1043	-8.55473	-8.49902	-9.51464	-11.2179	-13.2857	-15.4631	-17.5874	-19.5925	-21.405	-22.7338	-22.8736	-20.7521	-15.2977	-5.96064	7.01278	22.8053	40.6076	60.0132	80.7509	101.846	120.916	134.397	138.845	132.559	116.425	93.4465	67.3616	41.2605	16.8163	-5.90815	-28.4692	-53.9528	-86.4085	-129.385	-183.748	-245.787	-306.94	-355.883	-382.387
FrontToBack	1	47.6052	44.4423	38.7043	31.3569	23.8268	17.252	12.0864	8.17967	5.13928	2.6832	0.773508	-0.494205	-1.14983	-1.61454	-2.84929	-6.29998	-13.5904	-26.0014	-43.8779	-66.2204	-90.7017	-114.204	-133.693	-147.049	-153.472	-153.341	-147.709	-137.782	-124.617	-109.108	-92.1035	-74.493	-57.1625	-40.781	-25.465	-10.3806	6.56125	28.678	59.8907	103.417	160.116	227.263	298.614	366.139	422.732	464.48	491.139	504.576
FrontToBack	1	-96.667	-84.109	-72.5209	-63.0082	-56.5723	-53.9393	-55.2417	-59.7304	-65.8435	-71.7413	-76.0411	-78.2705	-78.726	-77.874	-75.7763	-71.9936	-66.0222	-57.8903	-48.4393	-39.077	-31.183	-25.5542	-22.1972	-20.5061	-19.6479	-18.9151	-17.8986	-16.4745	-14.6935	-12.6691	-10.5195	-8.35334	-6.27045	-4.36284	-2.72004	-1.45655	-0.735669	-0.746506	-1.60967	-3.2566	-5.3811	-7.53219	-9.32164	-10.6143	-11.5863	-12.6124	-14.0694	-16.1616
FrontToBack	1	9.16877	4.82576	2.48499	2.04169	3.91991	9.19799	19.3154	35.452	57.8084	85.063	114.252	141.199	161.424	171.303	169.131	155.726	134.306	109.548	86.1019	67.1161	53.4507	43.9508	36.5737	29.6957	22.8603	16.6704	12.0864	9.70213	9.4522	10.8162	13.2649	16.5949	20.9554	26.6075	33.6564	42.0269	51.8231	63.9626	80.6976	105.544	142.302	193.293	257.438	329.122	398.625	454.352	486.25	489.131
FrontToBack	1	-7.91112	-7.9429	-7.76141	-7.04671	-5.5501	-3.09091	0.493268	5.40362	11.8815	20.1422	30.3022	42.4064	56.6195	73.4712	93.9247	119.037	149.237	183.545	219.209	252.039	277.355	291.227	291.585	278.903	256.23	228.481	201.094	178.494	162.97	154.486	151.488	152.26	156.114	163.776	176.726	195.771	219.564	243.936	262.673	269.633	261.306	238.511	206.21	171.503	140.833	117.807	102.562	92.6373
FrontToBack	1	105.447	94.9468	85.7702	77.3327	69.645	63.2454	58.5793	55.4073	52.7472	49.4107	44.7201	38.9125	33.0293	28.4504	26.4705	28.1983	34.8009	47.7767	68.8476	99.2447	138.612	184.174	230.851	272.548	304.112	322.948	329.509	326.506	317.485	305.523	292.533	279.144	264.961	249.056	230.628	209.629	187.046	164.635	144.249	127.158	113.714	103.409	95.1772	87.7992	80.3158	72.385	64.4042	57.2674
FrontToBack	1	149.885	187.307	218.695	239.596	247.783	243.799	230.759	213.596	197.883	188.417	187.823	195.738	209.034	223.091	233.583	237.942	235.963	229.501	221.583	215.368	213.212	215.992	222.78	231.007	237.195	238.169	232.311	220.241	204.47	188.18	173.866	162.62	154.378	148.803	146.154	147.598	154.825	169.143	190.494	216.823	244.142	267.366	281.68	283.955	273.652	252.838	225.327	195.385
FrontToBack	1	70.3404	86.4691	104.934	125.653	147.458	167.91	183.743	191.886	190.629	180.347	163.349	142.946	122.241	103.287	86.9692	73.4717	62.8907	55.5651	52.0243	52.7703	58.1969	68.7624	85.202	108.416	138.861	175.674	216.128	255.868	289.97	314.297	326.564	326.776	317.058	301.036	282.898	266.376	254.055	247.379	247.185	254.11	268.217	287.961	309.494	327.259	335.892	332.293	316.613	291.693
FrontToBack	1	-1.2278	-6.49213	-14.1517	-24.7943	-39.1807	-58.1911	-82.3919	-111.253	-142.398	-171.473	-193.054	-202.407	-197.306	-178.919	-151.289	-119.776	-89.381	-63.7325	-44.9179	-33.7412	-29.9401	-32.1846	-38.0435	-44.2136	-47.1777	-44.1782	-34.1405	-17.9864	2.04043	23.9678	47.8186	76.3424	113.935	163.929	225.548	292.346	353.352	396.719	414.195	404.177	371.903	326.921	279.277	236.29	201.074	173.005	149.428	127.632
FrontToBack	1	161.088	137.553	114.928	93.462	73.6899	56.3434	42.1528	31.5789	24.5988	20.6433	18.735	17.7836	16.943	15.8761	14.8	14.2669	14.7916	16.518	19.108	21.883	24.1145	25.2922	25.2622	24.2216	22.6277	21.0784	20.1853	20.4442	22.1222	25.2062	29.4469	34.4832	39.9702	45.6296	51.1889	56.2653	60.2993	62.6193	62.6391	60.097	55.2108	48.6529	41.3454	34.1638	27.6951	22.1611	17.5192	13.6436
FrontToBack	1	19.3316	21.708	23.7066	25.5663	27.3975	29.0577	30.1125	29.9219	27.8536	23.5604	17.2051	9.51431	1.6128	-5.29144	-10.2323	-12.6993	-12.701	-10.7201	-7.60369	-4.40107	-2.13046	-1.49486	-2.63904	-5.08415	-7.91368	-10.1454	-11.0968	-10.5528	-8.68553	-5.85174	-2.46034	1.01478	3.9709	5.74364	5.86269	4.36488	1.90723	-0.455828	-1.74512	-1.49758	0.074303	2.26925	4.28375	5.56018	5.92359	5.48446	4.42718	2.85288
FrontToBack	1	-214.559	-198.63	-184.377	-171.887	-161.654	-154.087	-149.376	-147.496	-148.03	-149.924	-151.496	-150.939	-147.105	-140.034	-130.781	-120.661	-110.448	-100.083	-89.0267	-76.9217	-64.0905	-51.5357	-40.496	-31.8713	-25.8803	-22.1005	-19.7926	-18.2688	-17.1066	-16.1593	-15.4331	-14.9474	-14.6432	-14.3522	-13.8195	-12.7797	-11.0819	-8.83017	-6.46041	-4.66715	-4.15229	-5.28306	-7.84486	-11.0536	-13.8535	-15.3547	-15.1828	-13.5736
FrontToBack	1	-32.832	-27.8947	-26.8979	-31.1647	-41.9657	-60.3856	-87.4851	-124.415	-171.859	-228.616	-290.095	-348.043	-392.444	-415.093	-413.101	-390.338	-356.004	-321.153	-295.02	-282.721	-284.821	-298.177	-317.191	-335.016	-344.833	-341.418	-322.713	-290.626	-250.384	-208.569	-170.85	-140.629	-119.074	-106.104	-101.354	-104.546	-115.311	-132.883	-155.919	-182.354	-209.227	-232.686	-248.557	-253.525	-246.401	-228.68	-203.957	-176.546
FrontToBack	1	-54.2479	-50.9364	-47.673	-45.8461	-46.6967	-51.0616	-59.4386	-72.1935	-89.7116	-112.32	-139.894	-171.182	-203.205	-231.301	-250.199	-255.86	-247.14	-226.36	-198.458	-169.206	-143.38	-123.611	-110.222	-101.899	-96.7538	-93.2733	-90.8298	-89.6752	-90.5451	-94.0535	-100.097	-107.522	-114.304	-118.238	-117.823	-112.869	-104.51	-94.6816	-85.3442	-77.8431	-72.6874	-69.9083	-69.8315	-73.758	-83.8684	-102.048	-128.123	-158.677
FrontToBack	1	-0.76072	-0.664235	-0.681799	-0.560575	0.146666	2.05021	5.86681	12.3426	22.1525	35.7802	53.4114	74.9026	99.8501	127.692	157.704	188.794	219.219	246.494	267.776	280.677	284.145	278.903	267.115	251.439	233.935	215.453	195.84	174.8	152.803	131.374	112.55	97.9018	87.8458	81.6792	78.1599	76.0775	74.4366	72.3472	68.9891	63.8248	56.8743	48.7286	40.2396	32.1563	25.0017	19.2441	15.4994	14.5011
FrontToBack	1	4.13697	2.31061	0.596568	-1.05409	-2.6853	-4.19705	-5.32358	-5.74583	-5.27301	-3.97386	-2.18237	-0.382141	0.957031	1.51125	1.161	-0.0147389	-1.78053	-3.79885	-5.69302	-7.12054	-7.8466	-7.79318	-7.04182	-5.78751	-4.27546	-2.74173	-1.38086	-0.316881	0.414914	0.875888	1.18663	1.45439	1.69824	1.83151	1.72355	1.30847	0.672683	0.0587116	-0.222409	0.0706729	0.989929	2.35136	3.78208	4.8447	5.19572	4.7184	3.57682	2.15988
FrontToBack	1	23.5031	14.3875	6.84693	1.44127	-1.71649	-2.9343	-2.818	-2.05369	-1.15323	-0.243843	0.990567	3.19101	7.05583	13.0581	21.2622	31.3745	43.0424	56.3199	72.0397	91.7505	116.97	147.899	182.258	215.12	240.23	252.348	249.357	232.952	207.653	178.91	151.413	128.242	110.772	98.9866	91.9236	88.1717	86.3373	85.3604	84.5778	83.5917	82.0479	79.498	75.4389	69.5682	62.1194	54.0313	46.7209	41.4841
FrontToBack	1	3.63653	1.80344	0.18349	-1.08913	-1.97341	-2.49479	-2.73669	-2.84158	-2.99699	-3.38483	-4.10815	-5.13039	-6.25704	-7.17478	-7.51898	-6.93328	-5.06039	-1.4429	4.64035	14.2783	28.8024	49.3165	75.9788	107.372	140.401	170.96	195.153	210.472	216.295	213.528	203.741	188.468	169.062	147.028	124.313	103.181	85.6064	72.5966	63.8605	58.0415	53.3722	48.394	42.423	35.6056	28.6323	22.2956	17.096	13.0067
FrontToBack	1	178.033	175.835	176.67	181.4	191.241	206.495	225.427	244.139	257.718	262.145	255.977	240.853	220.552	199.163	179.404	161.965	146.008	130.274	114.033	97.4225	81.232	66.4558	53.8882	43.9038	36.4191	31.0107	27.1348	24.3513	22.4381	21.345	21.0366	21.3767	22.1649	23.3479	25.2729	28.7599	34.8355	44.174	56.557	70.7845	85.2791	99.1931	113.356	130.296	153.016	182.979	218.461	254.386
FrontToBack	1	-18.9834	-16.6766	-13.7555	-10.9477	-8.90099	-7.91332	-7.83716	-8.18922	-8.38638	-7.9894	-6.86114	-5.20239	-3.47295	-2.22905	-1.92924	-2.77438	-4.63895	-7.11878	-9.66537	-11.7502	-12.9955	-13.2385	-12.5266	-11.0679	-9.17024	-7.18423	-5.44662	-4.21277	-3.57863	-3.4348	-3.49033	-3.38475	-2.83536	-1.74999	-0.247693	1.40646	2.90567	3.99334	4.51662	4.44157	3.83771	2.84061	1.60663	0.277737	-1.02959	-2.21458	-3.17959	-3.83144
FrontToBack	1	22.1816	16.4154	12.5785	10.0723	8.33279	7.01212	5.98103	5.19879	4.53032	3.59121	1.59805	-2.77743	-11.548	-27.3638	-53.0301	-90.4093	-138.925	-194.402	-249.19	-294.062	-321.35	-327.889	-316.273	-293.851	-270.129	-253.883	-251.071	-263.829	-290.346	-325.276	-360.726	-387.927	-399.552	-392.079	-367.199	-331.45	-294.038	-263.706	-245.96	-241.674	-247.427	-257.23	-264.848	-265.857	-258.701	-244.532	-226.1	-206.381
FrontToBack	1	-1.32928	-2.49031	-3.0708	-2.92821	-2.13711	-0.994722	0.0556862	0.572304	0.265529	-0.89789	-2.6866	-4.68849	-6.45366	-7.6368	-8.08208	-7.82845	-7.04732	-5.95574	-4.74496	-3.54648	-2.4304	-1.42245	-0.523704	0.272339	0.971847	1.58479	2.13799	2.67971	3.25616	3.86532	4.4249	4.79384	4.84216	4.5292	3.92851	3.19634	2.49624	1.9301	1.49211	1.06675	0.47263	-0.451974	-1.75247	-3.30162	-4.82955	-6.04336	-6.77088	-7.04192
FrontToBack	1	-5.27231	-5.25476	-4.88929	-4.22439	-3.42073	-2.65843	-2.04796	-1.59793	-1.24744	-0.933591	-0.644357	-0.424884	-0.3305	-0.358198	-0.406764	-0.300475	0.121373	0.902281	1.91407	2.89754	3.58053	3.81004	3.61572	3.16852	2.6641	2.21535	1.82565	1.4575	1.13835	1.01813	1.32331	2.22375	3.6921	5.4487	7.03992	8.01532	8.11228	7.34919	5.99082	4.41881	2.98408	1.90645	1.24391	0.918259	0.76971	0.617992	0.317951	-0.202351
FrontToBack	1	-5.28568	-5.40957	-5.00406	-4.14148	-3.03753	-1.97622	-1.19024	-0.761584	-0.599111	-0.49943	-0.251274	0.276509	1.10158	2.14399	3.25878	4.25664	4.91388	5.00482	4.37012	3.00879	1.13317	-0.853779	-2.46858	-3.30089	-3.15181	-2.10562	-0.506419	1.15844	2.43227	3.051	3.0193	2.56613	2.00827	1.59755	1.42584	1.41946	1.40273	1.18527	0.63449	-0.280394	-1.47016	-2.73124	-3.78755	-4.37011	-4.31963	-3.66061	-2.60611	-1.48004
FrontToBack	1	0.36889	-0.78411	-1.85435	-2.6929	-3.28178	-3.72018	-4.14459	-4.62903	-5.13321	-5.52469	-5.66515	-5.49264	-5.05538	-4.47319	-3.86365	-3.28337	-2.7214	-2.14952	-1.58742	-1.13445	-0.923183	-1.01953	-1.32362	-1.56576	-1.41934	-0.69502	0.508575	1.8007	2.67012	2.74411	1.98382	0.699066	-0.631323	-1.61124	-2.10769	-2.25083	-2.29575	-2.43919	-2.71357	-2.99247	-3.08744	-2.86479	-2.31937	-1.56881	-0.781083	-0.0917163	0.433325	0.767431
FrontToBack	1	-57.2238	-45.0153	-33.4847	-23.5178	-15.8437	-10.7519	-7.99919	-6.91903	-6.66681	-6.50123	-5.98949	-5.05344	-3.84349	-2.51226	-1.0193	0.923968	3.73378	7.72683	12.9051	18.8621	24.8549	30.0161	33.6359	35.4239	35.6779	35.3078	35.7004	38.4776	45.1939	57.0746	74.8749	98.9341	129.428	166.662	211.104	262.861	320.623	380.647	436.67	481.336	508.782	517.07	508.945	490.335	467.476	444.455	422.605	401.83
FrontToBack	1	-214.833	-287.095	-352.501	-399.754	-421.473	-416.685	-390.743	-353.029	-313.843	-281.832	-262.412	-257.017	-262.95	-274.114	-282.841	-282.568	-270.273	-247.532	-219.637	-193.299	-174.031	-164.34	-163.293	-167.393	-172.204	-173.969	-170.64	-162.056	-149.384	-134.241	-117.95	-101.261	-84.554	-68.3076	-53.448	-41.2812	-32.9705	-28.854	-28.087	-28.9465	-29.7094	-29.6159	-29.3653	-30.9107	-36.7419	-49.0173	-68.818	-95.5927
FrontToBack	1	258.683	284.037	294.923	290.806	274.488	250.892	225.116	200.699	178.903	159.165	140.25	121.389	102.82	85.6061	71.0006	59.7934	51.9763	46.815	43.2101	40.1303	36.9314	33.4713	30.0135	26.9908	24.7421	23.3316	22.5269	21.9259	21.1664	20.1203	18.9946	18.3036	18.7082	20.7609	24.6336	29.939	35.7531	40.8662	44.176	45.0485	43.4861	40.0495	35.6074	31.0447	27.0378	23.941	21.7764	20.3017
FrontToBack	1	1.35345	1.04317	0.78308	0.789729	1.13299	1.72239	2.37435	2.90011	3.17072	3.12255	2.71854	1.90717	0.626733	-1.12601	-3.20451	-5.27349	-6.88049	-7.62359	-7.32334	-6.09943	-4.30382	-2.35932	-0.597379	0.823873	1.91796	2.8377	3.87269	5.48426	8.33234	13.2123	20.8562	31.6032	45.0666	59.9671	74.3205	86.0068	93.5407	96.705	96.7252	95.8985	96.8788	101.979	112.774	129.987	153.409	181.621	211.62	238.791
FrontToBack	1	-0.525867	-0.137284	0.752126	1.94521	3.16915	4.19544	4.93067	5.43362	5.8449	6.26448	6.64268	6.76491	6.35648	5.2664	3.61197	1.7847	0.291464	-0.477009	-0.410206	0.321872	1.4209	2.66528	4.04663	5.79356	8.30146	12.0737	17.7403	26.1735	38.5742	56.3355	80.5168	110.991	145.635	180.144	208.888	226.73	231.078	223.126	207.524	190.512	177.404	170.695	169.63	171.258	172.179	170.004	163.923	154.425
FrontToBack	1	9.18527	9.92459	10.5747	10.9012	10.6477	9.6312	7.84803	5.53074	3.11487	1.10828	-0.0811665	-0.282322	0.398356	1.63894	3.02543	4.17975	4.853	4.96564	4.59585	3.91701	3.11346	2.30863	1.54749	0.831627	0.174716	-0.368461	-0.71989	-0.822609	-0.676099	-0.336941	0.110949	0.590103	1.0475	1.44625	1.74606	1.8891	1.80801	1.45979	0.867018	0.144455	-0.520009	-0.925427	-0.935701	-0.528575	0.205383	1.11164	2.03878	2.89913
FrontToBack	1	61.6677	93.0815	129.917	166.395	195.455	211.214	211.254	197.549	175.524	151.714	131.192	116.014	105.254	96.3602	86.9403	76.0024	64.1471	52.8551	43.4508	36.3943	31.1983	26.876	22.5444	17.836	12.9592	8.46713	4.91906	2.61223	1.49419	1.25733	1.53651	2.09588	2.91231	4.13587	5.96458	8.50202	11.6409	14.9858	17.8139	19.081	17.4949	11.6962	0.586904	-16.19	-37.7508	-61.7207	-84.559	-102.548
FrontToBack	1	-0.807116	-2.64989	-3.86097	-4.24091	-3.7947	-2.75408	-1.50678	-0.465744	0.05621	-0.0838761	-0.850752	-2.06064	-3.42729	-4.61838	-5.32482	-5.32981	-4.5595	-3.09348	-1.13877	1.02316	3.09644	4.82634	6.0341	6.62064	6.53616	5.73558	4.15342	1.73126	-1.50526	-5.36073	-9.43724	-13.1987	-16.1152	-17.8344	-18.2954	-17.7441	-16.6395	-15.4926	-14.6914	-14.373	-14.3958	-14.4363	-14.1875	-13.5705	-12.8514	-12.5789	-13.3508	-15.5015
FrontToBack	1	-320.025	-326.681	-335.468	-340.895	-338.353	-325.761	-304.211	-277.295	-249.417	-224.029	-202.675	-185.232	-170.922	-159.351	-151.016	-147.223	-149.62	-159.528	-177.114	-200.615	-226.012	-247.641	-259.772	-258.574	-243.538	-217.655	-186.274	-155.159	-128.614	-108.418	-93.9282	-83.0798	-73.6887	-64.4026	-55.0101	-46.1733	-38.8594	-33.7455	-30.8216	-29.3487	-28.1951	-26.389	-23.5719	-20.1137	-16.8601	-14.7208	-14.357	-16.0998
FrontToBack	1	300.745	277.708	255.539	236.835	223.115	215.618	215.836	225.13	243.517	268.47	294.758	315.759	325.748	322.015	305.737	281.253	254.212	229.48	209.687	194.887	183.312	172.794	162.142	151.799	143.427	138.701	138.025	140.029	142.23	142.539	140.692	138.685	139.818	146.833	160.188	177.468	194.252	205.953	209.592	204.679	192.923	177.229	160.615	145.483	133.267	124.363	118.298	114.166
FrontToBack	1	26.3527	25.6404	24.5181	23.1894	22.0448	21.4092	21.3284	21.5218	21.5438	21.0656	20.1321	19.2745	19.4749	22.0606	28.5779	40.6095	59.4516	85.6375	118.471	155.841	194.548	231.143	263.003	289.165	310.451	328.66	345.132	359.418	368.956	370.141	360.276	339.251	309.868	276.662	244.004	214.693	189.684	168.752	151.328	136.942	125.225	115.86	108.816	104.777	105.355	112.742	128.826	154.128
FrontToBack	1	0.516896	1.13224	1.7339	2.3077	2.85337	3.38909	3.95333	4.6007	5.38527	6.32557	7.35894	8.31333	8.93036	8.94992	8.2217	6.77756	4.8164	2.60804	0.381965	-1.72693	-3.64923	-5.30581	-6.55731	-7.22164	-7.14799	-6.28788	-4.71532	-2.59542	-0.143899	2.38841	4.71318	6.5247	7.56685	7.72323	7.0706	5.85279	4.38557	2.94931	1.72489	0.789338	0.148252	-0.231718	-0.40806	-0.46381	-0.507555	-0.660003	-1.02461	-1.6525
FrontToBack	1	27.1197	21.5869	16.6934	12.7067	9.72498	7.62306	6.09049	4.77277	3.45267	2.15955	1.13158	0.646023	0.823502	1.52555	2.40181	3.04652	3.16689	2.6746	1.6732	0.371662	-1.01218	-2.31335	-3.43138	-4.31124	-4.9183	-5.22351	-5.20076	-4.83453	-4.13423	-3.1514	-1.98868	-0.790272	0.292333	1.1484	1.75077	2.16866	2.5374	2.99067	3.58531	4.26246	4.8761	5.27519	5.38602	5.23421	4.89407	4.41023	3.76036	2.89203
FrontToBack	1	-3.109	-5.64179	-7.13359	-7.74464	-7.68676	-7.00432	-5.56506	-3.26062	-0.25915	2.88357	5.35722	6.41961	5.7358	3.54163	0.544875	-2.38538	-4.56827	-5.73002	-5.99631	-5.69756	-5.11726	-4.32949	-3.20388	-1.54523	0.740127	3.55835	6.64956	9.66746	12.254	14.0908	14.9525	14.7668	13.656	11.9155	9.92871	8.04756	6.4967	5.3312	4.45823	3.70835	2.92776	2.0538	1.14279	0.33921	-0.197816	-0.378604	-0.239528	0.0563386
FrontToBack	1	-21.4952	-33.2957	-50.18	-72.5608	-99.9572	-130.879	-163.077	-194.111	-222.001	-245.625	-264.64	-278.991	-288.395	-292.249	-290.139	-282.657	-271.977	-261.8	-256.672	-260.97	-277.731	-307.425	-346.867	-388.908	-423.649	-441.339	-435.942	-407.577	-362.393	-309.962	-259.728	-218.363	-188.961	-171.706	-165.011	-166.431	-173.274	-183.158	-194.539	-206.859	-220.012	-233.365	-245.046	-252.205	-252.244	-244.267	-229.739	-211.898
FrontToBack	1	-7.2339	-8.29092	-8.80992	-8.87542	-8.67673	-8.44655	-8.39394	-8.64311	-9.18844	-9.87715	-10.4389	-10.5693	-10.0462	-8.83049	-7.10084	-5.20045	-3.5161	-2.34799	-1.82791	-1.91779	-2.47503	-3.33624	-4.37104	-5.4787	-6.54439	-7.3968	-7.81217	-7.58344	-6.62719	-5.06784	-3.23882	-1.5834	-0.495318	-0.177101	-0.579421	-1.43892	-2.38173	-3.0438	-3.16895	-2.66763	-1.63096	-0.298921	1.01364	2.01631	2.53386	2.55538	2.21443	1.713
FrontToBack	1	-1.93338	-1.89057	-2.18558	-2.73264	-3.3967	-4.01905	-4.46058	-4.65556	-4.64291	-4.54907	-4.51001	-4.5824	-4.69648	-4.69763	-4.45192	-3.94451	-3.29825	-2.68932	-2.21752	-1.82523	-1.33356	-0.582414	0.420432	1.45141	2.17209	2.32443	1.89339	1.12881	0.408736	0.0355997	0.0938702	0.452522	0.892803	1.26514	1.57398	1.94392	2.50701	3.28485	4.14168	4.82845	5.0932	4.80007	3.9993	2.91553	1.86097	1.11493	0.827713	0.985876
FrontToBack	1	-2.82253	-2.11151	-1.06014	0.140036	1.31652	2.31252	3.00435	3.3583	3.47413	3.54832	3.75117	4.10224	4.44588	4.55236	4.26696	3.59446	2.66887	1.65219	0.650327	-0.299789	-1.18786	-1.98783	-2.65385	-3.15064	-3.4767	-3.65688	-3.7045	-3.59144	-3.25356	-2.63774	-1.75868	-0.72427	0.290345	1.10012	1.55828	1.5741	1.11395	0.21186	-1.00594	-2.3125	-3.41831	-4.05601	-4.07042	-3.46625	-2.39306	-1.0852	0.212148	1.30441
FrontToBack	1	6.94177	6.08421	5.23304	4.21406	2.86534	1.18217	-0.63619	-2.26044	-3.37639	-3.81858	-3.62328	-2.99036	-2.18601	-1.45582	-0.985112	-0.908005	-1.3241	-2.2852	-3.74816	-5.52447	-7.27624	-8.58235	-9.07042	-8.55878	-7.14127	-5.16096	-3.07867	-1.30165	-0.0535082	0.661914	1.00618	1.20033	1.41255	1.67703	1.87554	1.79344	1.24015	0.175456	-1.22354	-2.60748	-3.59148	-3.91598	-3.53888	-2.6214	-1.43343	-0.253118	0.688588	1.22233
FrontToBack	1	6.46523	7.08501	7.46841	7.48367	6.98474	5.94639	4.57847	3.3148	2.6395	2.82999	3.77739	5.01384	5.94293	6.13158	5.48794	4.24198	2.77809	1.44739	0.45714	-0.138876	-0.398465	-0.445206	-0.449522	-0.614102	-1.15148	-2.22901	-3.90044	-6.04324	-8.34409	-10.357	-11.6323	-11.8715	-11.0404	-9.38517	-7.34471	-5.39694	-3.90193	-2.99788	-2.59091	-2.44851	-2.36432	-2.30935	-2.47297	-3.14497	-4.49397	-6.36013	-8.17619	-9.03276
FrontToBack	1	-11.3421	-14.4219	-18.5352	-23.8195	-30.1058	-36.8426	-43.1653	-48.1505	-51.1927	-52.3194	-52.2439	-52.0688	-52.7618	-54.6787	-57.3917	-59.9133	-61.1738	-60.5031	-57.8851	-53.8997	-49.4185	-45.2181	-41.6958	-38.8016	-36.188	-33.4663	-30.4195	-27.0749	-23.6289	-20.3015	-17.2077	-14.3103	-11.4674	-8.54322	-5.52045	-2.54629	0.113767	2.18491	3.49912	4.06095	4.06543	3.88009	4.04047	5.27525	8.58053	15.288	26.9994	45.219
FrontToBack	1	4.14913	3.84192	3.5591	3.25094	2.8867	2.47396	2.05791	1.72295	1.60351	1.90036	2.88226	4.86187	8.136	12.8917	19.078	26.2773	33.6363	39.9474	43.9179	44.5734	41.6277	35.6377	27.8466	19.7814	12.7802	7.64923	4.55819	3.16977	2.89963	3.17563	3.60239	3.99583	4.32926	4.64722	5.00457	5.44092	5.97457	6.59264	7.23376	7.80405	8.26685	8.82848	10.1609	13.5447	20.7694	33.6979	53.5321	80.0439
FrontToBack	1	-6.48776	-6.19737	-6.20527	-6.506	-6.86322	-6.89961	-6.28998	-4.95085	-3.10934	-1.20404	0.318495	1.18995	1.39118	1.09948	0.573294	0.0503095	-0.304163	-0.407812	-0.255267	0.088445	0.501924	0.840951	0.988844	0.907377	0.655588	0.355735	0.10217	-0.161818	-0.746971	-2.25082	-5.4808	-11.2587	-20.1268	-32.0241	-46.062	-60.5578	-73.4253	-82.8437	-87.9208	-88.9895	-87.3509	-84.5971	-81.9209	-79.8214	-78.3581	-77.7478	-78.8595	-83.2008
FrontToBack	1	0.561178	0.657015	0.750914	0.806757	0.792698	0.643859	0.247937	-0.522812	-1.73774	-3.33553	-5.10632	-6.75239	-7.99228	-8.64513	-8.6491	-8.0214	-6.81174	-5.09593	-3.01625	-0.815881	1.18342	2.6802	3.51421	3.73226	3.54697	3.20966	2.87783	2.55346	2.11678	1.41495	0.350402	-1.07239	-2.73868	-4.44451	-5.9278	-6.91021	-7.14751	-6.48917	-4.93403	-2.65745	0.0145766	2.69259	5.04023	6.8658	8.13852	8.93175	9.33696	9.40921
FrontToBack	1	-3.80965	-4.02126	-4.48002	-5.2365	-6.13394	-6.84333	-6.99752	-6.34778	-4.8646	-2.7416	-0.319921	2.02247	3.97104	5.34104	6.10546	6.38902	6.43161	6.52124	6.90189	7.68015	8.77066	9.91531	10.775	11.054	10.5984	9.4316	7.72765	5.75008	3.78602	2.09148	0.847977	0.128881	-0.119042	-0.0598008	0.0939342	0.173258	0.131823	0.0606923	0.125372	0.459962	1.08145	1.87724	2.66825	3.30769	3.75168	4.05829	4.31896	4.57336
FrontToBack	1	4.09846	2.4628	1.02486	-0.139475	-0.997502	-1.54372	-1.7876	-1.74679	-1.43946	-0.871939	-0.027286	1.12992	2.62105	4.395	6.2746	7.95032	9.05278	9.28877	8.57579	7.10091	5.25888	3.50153	2.16881	1.38483	1.05291	0.939378	0.799493	0.48979	0.0225679	-0.463386	-0.793837	-0.868768	-0.719097	-0.484172	-0.32055	-0.308584	-0.413576	-0.522746	-0.521897	-0.357737	-0.0469921	0.357286	0.806422	1.2695	1.71813	2.10798	2.3788	2.47516
FrontToBack	1	-0.295377	-0.458245	-0.487638	-0.460489	-0.444024	-0.484149	-0.607513	-0.822362	-1.11638	-1.45498	-1.78451	-2.03948	-2.15362	-2.07638	-1.79399	-1.34573	-0.820234	-0.329353	0.0319145	0.2143	0.221972	0.095853	-0.111281	-0.356082	-0.61179	-0.862148	-1.0895	-1.26773	-1.36608	-1.35856	-1.23084	-0.97741	-0.597753	-0.100992	0.47766	1.06365	1.55247	1.84601	1.89705	1.73078	1.42826	1.08377	0.767578	0.510282	0.311939	0.154027	0.01304	-0.128676
FrontToBack	1	-1.86515	-2.64752	-3.19005	-3.31049	-2.91512	-2.03398	-0.813137	0.529757	1.76701	2.71814	3.28584	3.46413	3.3193	2.95154	2.45215	1.8756	1.24055	0.55655	-0.143875	-0.791372	-1.29366	-1.56705	-1.56837	-1.31235	-0.871247	-0.355921	0.113084	0.437636	0.559869	0.463027	0.159267	-0.315023	-0.888397	-1.43856	-1.79869	-1.80257	-1.35714	-0.501893	0.584721	1.64339	2.42836	2.79	2.70835	2.27182	1.62501	0.919365	0.286604	-0.167947
FrontToBack	1	2.43697	3.30141	3.89711	4.16883	4.09742	3.72536	3.17869	2.65989	2.39965	2.57337	3.22125	4.21091	5.27549	6.11434	6.51398	6.42687	5.97277	5.3667	4.81699	4.44251	4.24112	4.11304	3.92283	3.57366	3.06226	2.48801	2.00716	1.75604	1.78512	2.04086	2.39879	2.72344	2.91945	2.95198	2.83561	2.60544	2.28967	1.89679	1.42195	0.86862	0.26996	-0.299716	-0.733993	-0.918321	-0.762638	-0.2328	0.62727	1.68702
FrontToBack	1	-0.426828	-1.04344	-1.73076	-2.44264	-3.08754	-3.54995	-3.72719	-3.56283	-3.06098	-2.28059	-1.31437	-0.267313	0.756091	1.65206	2.31184	2.62516	2.49989	1.90006	0.87559	-0.433552	-1.8391	-3.16595	-4.3025	-5.20589	-5.8696	-6.28726	-6.44574	-6.34982	-6.04791	-5.62999	-5.1963	-4.82667	-4.57196	-4.46872	-4.54531	-4.80093	-5.16167	-5.45092	-5.41316	-4.80286	-3.50907	-1.64756	0.44235	2.31853	3.61557	4.1853	4.11484	3.62652
FrontToBack	1	95.5373	89.9634	83.2303	73.5622	61.0626	47.3941	34.8067	25.1	19.0354	16.3488	16.158	17.4209	19.2114	20.7603	21.3498	20.2082	16.521	9.61351	-0.749153	-14.0855	-29.1119	-43.9393	-56.4924	-64.9867	-68.2953	-66.1202	-58.9769	-48.0372	-34.8783	-21.1822	-8.45397	2.17539	10.0313	14.8818	16.8756	16.4598	14.2817	11.0743	7.53753	4.24391	1.58448	-0.241796	-1.21053	-1.43298	-1.10513	-0.449048	0.335191	1.08987
FrontToBack	1	-18.3591	-18.4465	-18.59	-18.5396	-18.2031	-17.6609	-17.0817	-16.6174	-16.3417	-16.2517	-16.3019	-16.4364	-16.6024	-16.7509	-16.8335	-16.8002	-16.6022	-16.2048	-15.6119	-14.8906	-14.1719	-13.6113	-13.3226	-13.3252	-13.5458	-13.8746	-14.2373	-14.6265	-15.0747	-15.5923	-16.1204	-16.5301	-16.6581	-16.3498	-15.4898	-14.0229	-11.9781	-9.49652	-6.83359	-4.31158	-2.22381	-0.735687	0.16307	0.62664	0.86326	1.03898	1.2238	1.39553
FrontToBack	1	-0.434294	0.169057	0.994042	1.95743	2.91855	3.68871	4.08346	3.99484	3.44625	2.59557	1.68982	0.995844	0.736974	1.05016	1.9605	3.37171	5.07263	6.76952	8.14629	8.94628	9.05468	8.54821	7.68111	6.7963	6.19116	5.9968	6.13163	6.35183	6.37173	5.99459	5.19814	4.14616	3.12727	2.44295	2.28414	2.6432	3.30638	3.93686	4.2174	3.98162	3.27282	2.30874	1.38465	0.767281	0.619722	0.968694	1.70874	2.63395
FrontToBack	1	-30.4773	-29.1346	-27.2809	-24.5994	-20.8931	-16.2147	-10.987	-5.96131	-1.95344	0.520259	1.47598	1.40638	0.975297	0.658123	0.547898	0.417384	-0.0316436	-0.913944	-2.05735	-3.10939	-3.76767	-4.0001	-4.1212	-4.69828	-6.32966	-9.39395	-13.8564	-19.1934	-24.4682	-28.5613	-30.5065	-29.8185	-26.6633	-21.7783	-16.1758	-10.7871	-6.21722	-2.69407	-0.168246	1.53775	2.6131	3.20144	3.39068	3.23155	2.76242	2.0176	1.00223	-0.362601
FrontToBack	1	-7.10388	-7.32492	-7.90381	-9.12728	-11.0744	-13.5392	-16.1073	-18.3466	-19.9807	-20.9362	-21.2347	-20.8282	-19.5107	-16.99	-13.0839	-7.91692	-1.99442	3.89226	8.87601	12.2485	13.633	13.0559	10.9036	7.7782	4.30674	0.971361	-1.95657	-4.37774	-6.26133	-7.56643	-8.22829	-8.20099	-7.50838	-6.26921	-4.68601	-3.00913	-1.48608	-0.310765	0.413876	0.686123	0.588513	0.254101	-0.170465	-0.55664	-0.818262	-0.924557	-0.898213	-0.7993
FrontToBack	1	-7.91055	-6.18054	-4.1467	-2.06471	-0.206491	1.19647	2.01985	2.31688	2.37446	2.746	4.25737	7.97904	15.1417	26.9321	44.1242	66.596	92.9465	120.512	145.96	166.286	179.745	186.204	186.766	182.968	176.083	166.906	155.998	144.077	132.139	121.191	111.742	103.474	95.3521	86.2133	75.474	63.5431	51.6909	41.4664	34.0092	29.6079	27.6823	27.1435	26.917	26.3801	25.5362	24.8924	25.1365	26.7577
FrontToBack	1	28.2844	22.5039	17.6137	14.0924	11.9358	10.7817	10.1356	9.58773	8.93749	8.19798	7.50062	6.95868	6.56469	6.17453	5.58349	4.64696	3.3724	1.93427	0.604688	-0.356264	-0.799954	-0.734481	-0.309917	0.245434	0.709118	0.946968	0.965209	0.912987	1.02312	1.50922	2.46173	3.79489	5.26965	6.57881	7.45089	7.73024	7.40743	6.59691	5.47813	4.23197	3.00233	1.89831	1.01591	0.449369	0.266501	0.465685	0.945912	1.52435
FrontToBack	1	-2.26281	-2.801	-3.26782	-3.80786	-4.49531	-5.27337	-5.95709	-6.31009	-6.16178	-5.50702	-4.53868	-3.59909	-3.0729	-3.25799	-4.25636	-5.91184	-7.82074	-9.41376	-10.0947	-9.39462	-7.10063	-3.328	1.48382	6.64695	11.3618	14.8745	16.6226	16.3403	14.1231	10.4443	6.1025	2.06677	-0.778648	-1.91665	-1.38004	0.275111	2.21036	3.64807	4.14363	3.67124	2.51667	1.08061	-0.294497	-1.40018	-2.15425	-2.55104	-2.61981	-2.40541
FrontToBack	1	-15.0805	-13.2102	-10.6286	-7.77771	-5.18924	-3.29615	-2.2931	-2.11093	-2.49708	-3.14157	-3.78442	-4.2693	-4.54609	-4.63852	-4.59967	-4.473	-4.27402	-3.99887	-3.64963	-3.25573	-2.87276	-2.55813	-2.34148	-2.21001	-2.11848	-2.01638	-1.87666	-1.70941	-1.55417	-1.45108	-1.41009	-1.39639	-1.35333	-1.24933	-1.12375	-1.09016	-1.29133	-1.8218	-2.66738	-3.69225	-4.68512	-5.43625	-5.80942	-5.77544	-5.39957	-4.79456	-4.0662	-3.27682
FrontToBack	1	-8.63381	-6.89677	-4.29775	-1.41187	1.24601	3.32408	4.64507	5.16519	4.92267	4.00549	2.54053	0.696552	-1.31091	-3.22367	-4.76156	-5.66672	-5.76419	-5.02314	-3.58854	-1.76113	0.07915	1.58255	2.52937	2.87825	2.74357	2.31934	1.79027	1.27468	0.81284	0.384987	-0.0707875	-0.651114	-1.47366	-2.63258	-4.12511	-5.78668	-7.29026	-8.23238	-8.27618	-7.2818	-5.36317	-2.85453	-0.211557	2.10996	3.7643	4.59059	4.63221	4.09333
FrontToBack	1	1.22611	5.64453	13.0838	24.7657	41.7289	64.2802	91.5132	121.248	150.65	177.418	200.981	222.954	246.344	273.707	305.126	337.206	363.88	378.807	378.231	362.682	336.575	306.025	276.274	250.232	228.693	211.572	199.033	191.81	190.873	197.073	211.059	233.164	262.763	297.189	331.087	357.189	368.671	361.992	338.511	303.853	265.386	229.292	198.765	173.91	152.941	133.695	114.717	95.6468
FrontToBack	1	-256.953	-251.807	-243.511	-233.416	-224.689	-221.092	-225.428	-238.248	-257.307	-277.972	-294.487	-301.706	-296.696	-279.616	-253.457	-222.804	-192.144	-164.515	-140.999	-121.11	-103.699	-87.8354	-73.2601	-60.3105	-49.5058	-41.1056	-34.9048	-30.3312	-26.7262	-23.6034	-20.7449	-18.1276	-15.782	-13.6992	-11.8365	-10.1902	-8.86985	-8.11957	-8.28327	-9.73746	-12.8209	-17.7633	-24.5946	-33.0282	-42.348	-51.3882	-58.6891	-62.8506
FrontToBack	1	0.572701	0.735254	0.880311	0.878683	0.557743	-0.216579	-1.44044	-2.92303	-4.32907	-5.30588	-5.62648	-5.28122	-4.47471	-3.54298	-2.83104	-2.57983	-2.8529	-3.52531	-4.33184	-4.96506	-5.18494	-4.90649	-4.23022	-3.40722	-2.75009	-2.5194	-2.82557	-3.57829	-4.50372	-5.22452	-5.38159	-4.75987	-3.37281	-1.46561	0.578736	2.39298	3.76713	4.69738	5.32207	5.78976	6.14856	6.32077	6.16749	5.58824	4.59328	3.31065	1.93762	0.670055
FrontToBack	1	0.761202	0.159657	-0.691757	-1.74726	-2.93617	-4.14557	-5.22444	-6.01645	-6.40868	-6.36533	-5.92996	-5.19649	-4.27103	-3.24773	-2.21023	-1.25192	-0.491778	-0.0671694	-0.0953557	-0.624098	-1.59863	-2.86794	-4.22567	-5.46218	-6.4031	-6.92683	-6.96772	-6.51572	-5.6171	-4.37366	-2.93657	-1.4844	-0.185145	0.852769	1.61145	2.15637	2.59091	3.00465	3.44923	3.94311	4.48224	5.02762	5.48032	5.67558	5.42193	4.58305	3.15098	1.28898
FrontToBack	1	93.7077	83.4925	74.8756	67.0532	59.5752	52.2905	45.26	38.6933	32.8769	28.0629	24.3385	21.5466	19.322	17.2368	14.978	12.4598	9.82682	7.36622	5.39132	4.14439	3.74058	4.15521	5.24948	6.83506	8.76299	11.0177	13.7756	17.3831	22.2308	28.5478	36.226	44.8105	53.7552	62.8744	72.7685	84.9281	101.362	123.838	153.069	188.232	227.006	266.029	301.476	329.503	346.596	350.038	338.631	313.44
FrontToBack	1	-2.85842	-2.9583	-2.59491	-1.79496	-0.607747	0.887615	2.55555	4.18716	5.52528	6.32831	6.44215	5.84079	4.62124	2.96603	1.0989	-0.749503	-2.36277	-3.55716	-4.20136	-4.24455	-3.73839	-2.84574	-1.81728	-0.938108	-0.453022	-0.492965	-1.02946	-1.87704	-2.75268	-3.37574	-3.56856	-3.31386	-2.74004	-2.04756	-1.41634	-0.942383	-0.629079	-0.421184	-0.249643	-0.0556232	0.206845	0.568846	1.0253	1.50662	1.8766	1.97981	1.71948	1.1174
FrontToBack	1	47.12	36.0856	26.1657	18.5481	14.3538	14.5449	19.9933	31.5906	50.1909	76.2254	109.04	146.267	183.71	216.078	238.47	248.025	244.924	232.213	214.482	196.086	179.721	165.993	153.98	142.326	130.211	117.762	105.876	95.717	88.2402	83.9508	82.8953	84.7178	88.6354	93.3394	97.0191	97.7156	93.9985	85.6345	73.8051	60.6647	48.4693	38.7719	32.0827	28.0395	25.8433	24.666	23.8879	23.1883
FrontToBack	1	-29.9486	-24.6647	-19.962	-16.0543	-12.9531	-10.5694	-8.84148	-7.81654	-7.69662	-8.87582	-12.0004	-18.0139	-28.1267	-43.6233	-65.4612	-93.7143	-127.044	-162.5	-195.91	-222.872	-240.059	-246.247	-242.619	-232.201	-218.756	-205.711	-195.534	-189.652	-188.595	-192.014	-198.487	-205.426	-209.509	-207.736	-198.662	-183.056	-163.563	-143.529	-125.693	-111.389	-100.486	-91.8719	-84.1189	-76.0559	-67.1167	-57.4113	-47.5381	-38.2455
FrontToBack	1	-171.011	-182.389	-192.994	-204.433	-217.524	-231.61	-244.502	-253.212	-255.225	-249.694	-237.906	-222.723	-207.299	-193.817	-182.915	-174.061	-166.558	-160.547	-157.441	-159.543	-169.031	-186.745	-211.319	-239.07	-264.83	-283.459	-291.5	-288.214	-275.565	-257.185	-236.897	-217.492	-200.226	-185.006	-170.951	-156.939	-142.022	-125.707	-108.153	-90.2227	-73.2612	-58.6538	-47.3289	-39.4697	-34.5655	-31.7311	-30.0873	-28.9928
FrontToBack	1	10.5681	9.85565	8.38993	5.98681	2.59703	-1.60376	-6.21301	-10.6741	-14.3807	-16.7846	-17.4984	-16.3855	-13.6138	-9.63997	-5.11457	-0.73139	2.92727	5.49849	6.8769	7.1882	6.72533	5.86784	4.99742	4.41441	4.2677	4.52375	4.99134	5.40317	5.51752	5.20073	4.45662	3.40293	2.21482	1.06246	0.0694484	-0.698998	-1.21344	-1.44627	-1.35439	-0.901756	-0.112938	0.888299	1.89391	2.68771	3.13387	3.21729	3.00857	2.58587
FrontToBack	1	-4.65847	-4.93788	-4.97902	-4.70739	-4.16333	-3.43924	-2.6141	-1.74111	-0.886902	-0.162198	0.313091	0.49754	0.491094	0.498863	0.707164	1.16154	1.74253	2.25436	2.55648	2.64763	2.66048	2.7982	3.26095	4.20378	5.71342	7.79099	10.3265	13.0837	15.714	17.8088	18.9782	18.9399	17.5969	15.085	11.7618	8.12744	4.69087	1.8438	-0.199143	-1.3712	-1.68738	-1.21074	-0.0890515	1.38446	2.76791	3.58846	3.54905	2.72296
FrontToBack	2	-2.18345	-2.0289	-1.86184	-1.77195	-1.81125	-1.97386	-2.20462	-2.4284	-2.58279	-2.64021	-2.61388	-2.55207	-2.52552	-2.61045	-2.86574	-3.30556	-3.87642	-4.45406	-4.87223	-4.98036	-4.70756	-4.10222	-3.32582	-2.60243	-2.14582	-2.09059	-2.44742	-3.09114	-3.78603	-4.24741	-4.22993	-3.61681	-2.47298	-1.03205	0.385816	1.48985	2.11442	2.25097	2.0122	1.56068	1.04534	0.569891	0.190967	-0.0719285	-0.225975	-0.296939	-0.318467	-0.319839
FrontToBack	2	-20.6425	-14.5337	-9.68616	-6.32249	-4.34423	-3.4578	-3.3192	-3.64002	-4.22104	-4.92124	-5.60855	-6.15259	-6.48692	-6.72049	-7.23156	-8.67779	-11.8862	-17.651	-26.5071	-38.554	-53.3586	-69.9363	-86.8131	-102.208	-114.38	-122.084	-124.97	-123.704	-119.702	-114.632	-109.953	-106.736	-105.801	-107.956	-114.06	-124.72	-139.74	-157.641	-175.672	-190.493	-199.294	-200.813	-195.702	-186.042	-174.331	-162.513	-151.526	-141.46
FrontToBack	2	3.24849	4.36021	5.02034	5.13559	4.70897	3.84876	2.7458	1.62117	0.658144	-0.0471305	-0.497076	-0.762482	-0.929785	-1.05431	-1.13522	-1.1216	-0.942777	-0.55309	0.0261511	0.688172	1.26111	1.56775	1.50029	1.07243	0.416528	-0.272722	-0.81489	-1.09659	-1.07978	-0.781415	-0.254701	0.40872	1.06697	1.53524	1.63248	1.25752	0.455355	-0.575542	-1.55066	-2.2174	-2.45606	-2.30922	-1.9276	-1.47612	-1.06184	-0.717126	-0.426885	-0.164826
FrontToBack	2	-221.811	-241.257	-250.642	-252.152	-249.838	-248.295	-251.252	-260.59	-276.034	-295.501	-315.794	-333.416	-345.427	-350.318	-348.732	-343.556	-338.984	-338.634	-343.538	-351.139	-356.057	-352.445	-336.784	-309.676	-275.681	-241.325	-212.339	-191.528	-178.171	-169.006	-160.079	-148.477	-133.237	-115.27	-96.5886	-79.3155	-64.9103	-53.8222	-45.5898	-39.2502	-33.8381	-28.7655	-23.9466	-19.6642	-16.2944	-14.0533	-12.886	-12.521
FrontToBack	2	-5.1537	-7.14834	-9.07405	-10.4628	-10.8628	-10.0152	-7.97678	-5.12311	-2.02605	0.734338	2.73977	3.81122	3.98722	3.4393	2.38389	1.02096	-0.494539	-2.05606	-3.5805	-4.96034	-6.01113	-6.46242	-6.02894	-4.55763	-2.18043	0.631214	3.17807	4.78793	5.09293	4.17655	2.50931	0.704487	-0.76402	-1.74171	-2.38736	-3.01859	-3.90483	-5.12734	-6.56275	-7.97937	-9.17077	-10.0397	-10.5923	-10.8649	-10.8552	-10.5159	-9.80876	-8.77092
FrontToBack	2	-2.74251	-3.49423	-4.41223	-5.47066	-6.52053	-7.34095	-7.72427	-7.55037	-6.83166	-5.71059	-4.40866	-3.15017	-2.09303	-1.29947	-0.746064	-0.352523	-0.00267537	0.445801	1.14593	2.22001	3.69764	5.46611	7.27387	8.79586	9.73601	9.90376	9.21767	7.6164	4.91182	0.652419	-5.90048	-15.5916	-28.9612	-45.7353	-64.491	-82.785	-97.8363	-107.509	-111.094	-109.462	-104.491	-98.1341	-91.6237	-85.2197	-78.5169	-71.0375	-62.7328	-54.1276
FrontToBack	2	1.75772	3.15793	4.70095	5.99752	6.72942	6.74123	6.06236	4.87149	3.43755	2.06418	1.0421	0.601629	0.862776	1.79283	3.19154	4.71763	5.96074	6.54325	6.21814	4.93214	2.82402	0.170615	-2.69587	-5.45512	-7.8323	-9.60485	-10.6105	-10.7778	-10.1707	-9.01001	-7.63542	-6.40448	-5.57443	-5.22714	-5.27437	-5.53092	-5.80784	-5.97889	-5.99725	-5.87345	-5.64054	-5.33688	-5.01716	-4.77569	-4.74992	-5.07183	-5.77675	-6.71817
FrontToBack	2	-1.62504	-0.246001	1.25041	2.56577	3.54337	4.18736	4.59023	4.82114	4.86197	4.63195	4.07957	3.26981	2.40152	1.74174	1.5154	1.81476	2.57556	3.62503	4.76589	5.84074	6.74699	7.41143	7.76716	7.75956	7.37936	6.68548	5.7955	4.84325	3.93583	3.13556	2.47414	1.97694	1.67852	1.61545	1.80568	2.22297	2.7801	3.32935	3.68971	3.70015	3.28669	2.51297	1.58224	0.775935	0.344427	0.39624	0.837402	1.39588
FrontToBack	2	3.03873	1.83212	0.225977	-1.34742	-2.45699	-2.851	-2.5448	-1.78427	-0.917056	-0.243581	0.085864	0.0943093	-0.0745003	-0.249054	-0.320283	-0.280886	-0.203623	-0.169755	-0.19807	-0.212656	-0.0708686	0.365922	1.15501	2.22964	3.40896	4.45684	5.15914	5.38957	5.14036	4.51362	3.68073	2.82555	2.09137	1.54792	1.18742	0.94263	0.716065	0.408879	-0.0513881	-0.68706	-1.4516	-2.22406	-2.82748	-3.07782	-2.86072	-2.20385	-1.30273	-0.459577
FrontToBack	2	-5.81086	-7.31179	-8.41284	-8.91649	-8.62917	-7.46708	-5.54809	-3.21675	-0.97481	0.671729	1.39109	1.1537	0.245938	-0.842608	-1.60575	-1.69995	-1.04099	0.199367	1.67458	2.97626	3.75089	3.79659	3.12348	1.95201	0.638656	-0.450142	-1.06676	-1.15331	-0.825159	-0.283681	0.287775	0.784214	1.17288	1.44668	1.58662	1.5672	1.39188	1.12034	0.85794	0.709721	0.733589	0.919635	1.20503	1.50414	1.73147	1.80526	1.65083	1.22003
FrontToBack	2	19.8938	25.4757	30.8736	35.2458	37.9932	38.8623	37.9341	35.547	32.2038	28.479	24.9109	21.8805	19.517	17.6899	16.102	14.4372	12.4862	10.1974	7.66328	5.07334	2.6652	0.676824	-0.703997	-1.38771	-1.41147	-0.929556	-0.17027	0.627784	1.27426	1.67103	1.82622	1.83901	1.85023	1.97671	2.2476	2.57891	2.80276	2.74798	2.33003	1.59841	0.707009	-0.174494	-0.952564	-1.64121	-2.31984	-3.05068	-3.82018	-4.5371
FrontToBack	2	0.838161	0.938961	1.07829	1.2294	1.35578	1.44198	1.50836	1.60154	1.77454	2.06847	2.50595	3.08638	3.77699	4.50157	5.14755	5.60331	5.80971	5.78694	5.60935	5.34496	5.00802	4.56315	3.971	3.22675	2.35547	1.38018	0.313215	-0.801046	-1.83073	-2.55959	-2.78484	-2.4563	-1.74673	-0.982923	-0.467974	-0.324251	-0.46463	-0.706194	-0.922889	-1.1204	-1.3846	-1.76152	-2.16867	-2.40559	-2.25238	-1.59125	-0.481397	0.85226
FrontToBack	2	1.21796	1.00878	0.626788	0.182194	-0.184028	-0.357741	-0.291211	-0.0079902	0.421944	0.921106	1.43878	1.96527	2.51759	3.10551	3.6996	4.22424	4.58204	4.69645	4.54932	4.19306	3.73152	3.27759	2.90816	2.63752	2.42369	2.20343	1.93811	1.64474	1.3952	1.28695	1.40006	1.76209	2.33003	2.99317	3.59467	3.97278	4.01787	3.72694	3.22311	2.71385	2.39339	2.34008	2.47253	2.59941	2.53338	2.196	1.65047	1.05263
FrontToBack	2	101.722	92.0744	83.9734	78.229	75.2752	75.1437	77.4874	81.6659	86.8611	92.1565	96.6163	99.4525	100.372	100.005	100.143	103.445	112.544	128.842	151.609	177.885	203.316	223.586	235.84	239.605	236.927	231.713	228.429	230.526	239.135	252.616	267.233	278.702	283.936	282.151	274.955	265.513	257.259	252.659	252.364	254.961	257.458	256.413	249.326	235.647	216.868	195.693	174.781	155.832
FrontToBack	2	2.12798	5.80093	10.1233	14.2095	17.1851	18.4107	17.6348	15.0336	11.1391	6.69791	2.50778	-0.730259	-2.52485	-2.65825	-1.19512	1.56023	5.13876	8.99615	12.6035	15.5442	17.6079	18.8651	19.6877	20.694	22.6113	26.0803	31.4489	38.6347	47.11	56.0511	64.587	72.0494	78.0773	82.5257	85.2334	85.8325	83.7689	78.5867	70.3244	59.7631	48.3241	37.6291	28.9529	22.8543	19.154	17.216	16.3369	16.0237
FrontToBack	2	0.65194	1.28246	2.90945	5.39713	8.28051	10.935	12.8058	13.5899	13.2983	12.1887	10.6199	8.89913	7.20124	5.5761	4.03137	2.61752	1.46019	0.71043	0.448555	0.608081	0.980385	1.30539	1.39836	1.22779	0.898682	0.551368	0.253383	-0.043829	-0.45434	-1.05341	-1.79332	-2.49846	-2.94642	-2.98423	-2.60443	-1.93168	-1.13161	-0.313461	0.502749	1.32858	2.11614	2.71045	2.89581	2.50563	1.52225	0.0998183	-1.49725	-2.99787
FrontToBack	2	-0.365262	-0.410098	-0.455267	-0.477201	-0.490701	-0.534217	-0.642896	-0.827037	-1.06809	-1.33204	-1.58913	-1.82594	-2.03905	-2.21657	-2.32134	-2.30246	-2.14385	-1.94126	-1.97221	-2.72109	-4.81862	-8.8694	-15.1711	-23.4077	-32.483	-40.6785	-46.1904	-47.8661	-45.7734	-41.2691	-36.4771	-33.4158	-33.1666	-35.4512	-38.757	-40.9542	-40.1463	-35.4419	-27.3537	-17.6775	-8.88609	-3.25675	-2.06113	-5.14164	-11.0547	-17.7103	-23.1982	-26.4033
FrontToBack	2	54.5285	71.8756	91.8127	112.337	131.177	146.543	157.542	164.08	166.415	164.795	159.49	151.231	141.686	133.576	130.174	134.281	147.044	167.127	190.681	212.277	226.561	229.981	221.869	204.414	181.644	157.95	136.817	120.134	108.123	99.6963	93.0298	86.2119	77.8423	67.4491	55.5797	43.5185	32.7482	24.3993	18.9279	16.1239	15.3866	16.0798	17.778	20.2933	23.5	27.0924	30.4463	32.7197
FrontToBack	2	-1.15443	-1.52742	-1.64263	-1.53012	-1.25588	-0.894789	-0.504105	-0.0988132	0.362433	0.970922	1.83468	3.0272	4.53938	6.25513	7.95842	9.36588	10.1806	10.1641	9.21933	7.45284	5.17565	2.82063	0.804085	-0.604029	-1.34049	-1.52312	-1.36841	-1.09821	-0.871367	-0.751699	-0.712522	-0.665505	-0.502915	-0.136697	0.47541	1.31872	2.32168	3.36273	4.28842	4.94338	5.21068	5.04668	4.49861	3.69068	2.78335	1.91023	1.1182	0.336992
FrontToBack	2	1.0708	1.3075	1.3453	1.18181	0.860403	0.461635	0.0687893	-0.263781	-0.513244	-0.656792	-0.636441	-0.360255	0.245877	1.16533	2.25098	3.2539	3.90878	4.03178	3.58293	2.67839	1.55451	0.505539	-0.195329	-0.371149	0.00769889	0.823394	1.86617	2.92053	3.83507	4.5434	5.03493	5.31083	5.35709	5.15014	4.68122	3.98141	3.1352	2.2749	1.55203	1.08619	0.910975	0.950866	1.05062	1.05059	0.862424	0.505609	0.0823647	-0.284216
FrontToBack	2	-5.20267	-5.36012	-5.49745	-5.49253	-5.23639	-4.70542	-3.98496	-3.2352	-2.63214	-2.31061	-2.33016	-2.66148	-3.19121	-3.74733	-4.13562	-4.18041	-3.75542	-2.80489	-1.36151	0.445899	2.40392	4.26347	5.8087	6.91684	7.5778	7.87664	7.96092	8.00751	8.17948	8.56642	9.12775	9.68473	9.98379	9.81203	9.09741	7.94154	6.56851	5.22514	4.09093	3.23408	2.63082	2.21898	1.95475	1.83691	1.89126	2.12811	2.50258	2.90441
FrontToBack	2	4.62169	5.25462	5.99835	6.65969	7.02912	6.99984	6.6347	6.14547	5.79882	5.80279	6.22766	6.99273	7.91033	8.75526	9.32204	9.4558	9.06425	8.12619	6.69886	4.90963	2.92525	0.907626	-1.01633	-2.76009	-4.26237	-5.47394	-6.35521	-6.87944	-7.03052	-6.7913	-6.13378	-5.02474	-3.4562	-1.49316	0.683936	2.77773	4.43457	5.35753	5.42216	4.73257	3.58551	2.35736	1.37201	0.804303	0.652621	0.771262	0.941516	0.9461
FrontToBack	2	2.32246	1.1044	2.16987	4.171	5.52285	5.17273	3.09606	0.228061	-2.12107	-3.00255	-2.26142	-0.450804	1.63715	3.46271	4.95086	6.36826	8.02494	10.0276	12.2083	14.2255	15.7424	16.5755	16.7422	16.3984	15.7177	14.8011	13.677	12.3882	11.0767	9.97684	9.28464	8.98244	8.75139	8.06607	6.45319	3.77235	0.354393	-3.10567	-5.84652	-7.37418	-7.63938	-6.98332	-5.88729	-4.69047	-3.42464	-1.86781	0.22251	2.83204
FrontToBack	2	-5.59049	-5.46403	-4.8236	-3.79836	-2.58499	-1.35426	-0.182898	0.939847	2.04367	3.09659	3.98573	4.57499	4.80749	4.7766	4.70982	4.86837	5.41746	6.34696	7.48287	8.57153	9.37825	9.7449	9.6079	8.99677	8.03655	6.93424	5.92864	5.20802	4.83575	4.72581	4.67795	4.45068	3.84656	2.78759	1.36789	-0.153689	-1.43423	-2.18616	-2.29895	-1.87258	-1.14219	-0.344733	0.386378	1.04077	1.66528	2.26792	2.76266	2.99003
FrontToBack	2	-0.557218	0.195218	0.517714	0.377862	-0.139546	-0.873522	-1.64957	-2.33402	-2.85503	-3.19331	-3.35364	-3.3406	-3.14657	-2.75989	-2.18543	-1.46744	-0.700311	-0.0162463	0.449461	0.604836	0.439143	0.0330812	-0.466718	-0.900613	-1.15035	-1.16941	-0.976399	-0.624377	-0.167751	0.352918	0.906792	1.45727	1.9495	2.31141	2.4741	2.40584	2.14327	1.79318	1.49359	1.3471	1.36626	1.46547	1.50611	1.36821	1.01129	0.496217	-0.0369301	-0.423744
FrontToBack	2	0.166084	0.240766	0.260518	0.263725	0.246777	0.178514	0.0413718	-0.131708	-0.256053	-0.238255	-0.0383862	0.293987	0.639873	0.879588	0.965845	0.951026	0.948029	1.04692	1.24135	1.41312	1.38978	1.04237	0.366665	-0.499681	-1.32956	-1.89551	-2.04969	-1.76603	-1.1414	-0.363643	0.345596	0.803926	0.935712	0.801717	0.567949	0.423113	0.48568	0.752528	1.11259	1.41185	1.52636	1.4064	1.07899	0.623257	0.14178	-0.259874	-0.487787	-0.479504
FrontToBack	2	7.44137	7.81337	7.80899	7.45535	6.79943	5.85789	4.59708	2.96176	0.940421	-1.36902	-3.73174	-5.81187	-7.25932	-7.81997	-7.41747	-6.17741	-4.37492	-2.34154	-0.375237	1.29514	2.50039	3.11137	3.05999	2.39304	1.30932	0.121702	-0.863026	-1.47625	-1.74514	-1.82528	-1.85879	-1.86042	-1.71718	-1.30033	-0.599686	0.222289	0.900551	1.21256	1.09944	0.689706	0.220142	-0.0870699	-0.114086	0.133566	0.57637	1.13411	1.78226	2.55829
FrontToBack	2	3.26004	3.28955	3.34075	3.4396	3.61911	3.91318	4.34403	4.90894	5.57214	6.26573	6.90397	7.40927	7.74055	7.90672	7.95454	7.93552	7.87031	7.73191	7.45492	6.96509	6.21053	5.18087	3.90873	2.46411	0.950305	-0.496236	-1.71695	-2.56299	-2.94308	-2.86227	-2.42259	-1.77736	-1.05744	-0.31572	0.47087	1.33609	2.2408	3.04219	3.55566	3.6754	3.4621	3.12312	2.89315	2.90043	3.10618	3.34362	3.41615	3.1937
FrontToBack	2	-0.197526	-0.199596	-0.193985	-0.25929	-0.491931	-0.955099	-1.62262	-2.35782	-2.95403	-3.22409	-3.08628	-2.59465	-1.90006	-1.17639	-0.560196	-0.132164	0.0680502	0.0185507	-0.291841	-0.84896	-1.58508	-2.35997	-2.96898	-3.1892	-2.85137	-1.91276	-0.498265	1.11159	2.54871	3.46322	3.63333	3.03873	1.86735	0.448313	-0.865596	-1.82036	-2.33715	-2.51048	-2.53054	-2.57232	-2.70859	-2.89321	-3.01435	-2.97849	-2.76744	-2.43834	-2.07772	-1.75169
FrontToBack	2	-15.7199	-17.4135	-19.1432	-20.6441	-21.7143	-22.2435	-22.1355	-21.224	-19.3181	-16.3986	-12.8318	-9.39604	-7.02301	-6.36536	-7.4683	-9.77953	-12.5291	-15.2499	-18.1292	-22.0101	-28.0913	-37.5247	-51.0424	-68.6443	-89.3269	-110.962	-130.531	-144.85	-151.609	-150.245	-142.184	-130.28	-117.773	-107.276	-100.213	-96.793	-96.3621	-97.8922	-100.433	-103.424	-106.793	-110.794	-115.636	-121.06	-126.135	-129.445	-129.631	-126.021
FrontToBack	2	0.254428	-0.301011	0.648442	2.86221	5.76013	8.65138	10.994	12.5613	13.4678	14.0721	14.8187	16.0742	18.0042	20.5331	23.3988	26.2694	28.846	30.88	32.1057	32.1697	30.6708	27.3401	22.2789	16.0805	9.70073	4.06743	-0.412757	-4.21182	-8.68678	-15.659	-26.6752	-42.2253	-61.2716	-81.3716	-99.4388	-112.853	-120.4	-122.595	-121.274	-118.774	-117.196	-118.063	-122.32	-130.416	-142.191	-156.645	-171.815	-185.044
FrontToBack	2	0.751704	1.08102	1.41883	1.59622	1.51693	1.19144	0.710065	0.186469	-0.282647	-0.626164	-0.788129	-0.725551	-0.426487	0.0638563	0.633983	1.1297	1.40507	1.37704	1.05816	0.551453	0.0103512	-0.419114	-0.648371	-0.667783	-0.532756	-0.326025	-0.11907	0.047389	0.158611	0.205379	0.166926	0.00745115	-0.308365	-0.793042	-1.41852	-2.11607	-2.79505	-3.37366	-3.80771	-4.10355	-4.30748	-4.47552	-4.63586	-4.76258	-4.77298	-4.55431	-4.00946	-3.10639
FrontToBack	2	-1.12773	-1.27908	-1.41206	-1.47813	-1.42764	-1.23377	-0.909986	-0.511165	-0.116073	0.201048	0.396587	0.468348	0.446867	0.373172	0.277291	0.169413	0.0468449	-0.0904802	-0.227411	-0.332489	-0.367553	-0.303864	-0.134617	0.119318	0.411732	0.678014	0.84558	0.850948	0.663803	0.310693	-0.118739	-0.496744	-0.708317	-0.701632	-0.50715	-0.214778	0.074465	0.29146	0.415911	0.466373	0.476293	0.471548	0.458707	0.428639	0.372685	0.301747	0.254779	0.284389
FrontToBack	2	39.2333	34.3888	31.3867	30.0659	29.7088	29.411	28.4659	26.6195	24.1246	21.6031	19.7806	19.2032	20.0469	22.094	24.8558	27.7627	30.3162	32.1585	33.0717	32.958	31.8295	29.7985	27.0531	23.8364	20.4767	17.4991	15.788	16.6916	21.9437	33.3025	51.935	77.7225	108.808	141.706	172.08	195.963	210.883	216.427	214.028	206.201	195.65	184.597	174.488	166.005	159.23	153.855	149.41	145.482
FrontToBack	2	3.14506	3.05497	2.83718	2.49244	2.03198	1.48716	0.911337	0.370139	-0.07605	-0.38937	-0.563666	-0.62253	-0.608052	-0.565778	-0.531574	-0.524373	-0.545213	-0.581676	-0.614789	-0.625848	-0.596299	-0.502283	-0.302972	0.0558098	0.618779	1.37298	2.20364	2.88015	3.09785	2.57127	1.14988	-1.08829	-3.80999	-6.48491	-8.52433	-9.44909	-9.03343	-7.3629	-4.79245	-1.82312	1.0447	3.42531	5.09979	6.0095	6.22085	5.87936	5.1612	4.21533
FrontToBack	2	-2.7275	-2.87506	-2.87809	-2.70101	-2.35799	-1.91879	-1.48705	-1.16301	-1.00567	-1.01171	-1.12353	-1.26478	-1.38228	-1.46819	-1.549	-1.65675	-1.80567	-1.98857	-2.18072	-2.34002	-2.40464	-2.30592	-2.00036	-1.50269	-0.892252	-0.282184	0.23126	0.611268	0.892614	1.16054	1.50634	1.97819	2.54632	3.09864	3.47265	3.51421	3.14327	2.39816	1.4409	0.511258	-0.153554	-0.404389	-0.226597	0.270656	0.913382	1.52819	1.98164	2.18388
FrontToBack	2	203.988	199.169	199.204	206.272	221.711	244.948	272.771	299.641	319.306	327.149	322.05	306.646	285.8	264.247	244.827	228.239	214.199	202.99	196.283	196.628	205.935	223.876	247.226	270.61	288.338	296.383	293.524	281.188	262.304	239.949	216.506	193.575	172.347	153.972	139.62	130.234	126.184	127.03	131.489	137.638	143.328	146.734	146.887	143.941	139.025	133.696	129.252	126.269
FrontToBack	2	0.347987	-1.02493	-1.974	-2.32145	-2.07371	-1.39882	-0.552618	0.208053	0.698407	0.847003	0.703679	0.410168	0.144284	0.0504463	0.186578	0.506037	0.885368	1.17889	1.2759	1.13553	0.793857	0.349375	-0.063598	-0.303975	-0.256658	0.135031	0.842252	1.74323	2.64968	3.36254	3.7433	3.75994	3.48951	3.06571	2.6065	2.15178	1.64543	0.960253	-0.0436106	-1.4543	-3.25432	-5.30216	-7.35753	-9.14762	-10.4446	-11.1207	-11.1617	-10.6455
FrontToBack	2	19.3359	28.0328	36.4389	43.7856	49.6253	53.9488	57.1004	59.5202	61.4586	62.8461	63.387	62.7927	60.9646	58.0103	54.1297	49.5214	44.3999	39.0791	33.9884	29.5517	25.9994	23.2645	21.0505	19.0241	16.9912	14.946	12.99	11.208	9.59833	8.08912	6.61376	5.17582	3.86232	2.79579	2.06125	1.65112	1.45779	1.3158	1.06389	0.595584	-0.124274	-1.07136	-2.18567	-3.39137	-4.60737	-5.75065	-6.73968	-7.50381
FrontToBack	2	-90.231	-79.5849	-66.8044	-54.0235	-43.2474	-35.7351	-31.7486	-30.6867	-31.4691	-32.9713	-34.3462	-35.1452	-35.2439	-34.6548	-33.3651	-31.3062	-28.4678	-25.0415	-21.4588	-18.2631	-15.9025	-14.5755	-14.2196	-14.6167	-15.5191	-16.7079	-17.9631	-19.0019	-19.469	-19.0247	-17.5035	-15.051	-12.1461	-9.47464	-7.70805	-7.29041	-8.32249	-10.5706	-13.5664	-16.7352	-19.5008	-21.349	-21.8674	-20.7899	-18.0666	-13.9379	-8.97087	-4.00133
FrontToBack	3	10.3723	16.6101	24.2806	33.338	43.5351	54.3611	65.0297	74.5458	81.8443	85.9779	86.3118	82.6871	75.4995	65.6547	54.3909	43.0137	32.6279	23.9561	17.2894	12.5625	9.49862	7.75691	7.02701	7.05121	7.59135	8.38854	9.16092	9.65877	9.74644	9.46096	8.99184	8.57473	8.33689	8.18105	7.78372	6.7384	4.7785	1.96236	-1.29489	-4.36157	-6.61968	-7.65653	-7.33647	-5.75957	-3.16472	0.17619	4.06795	8.52234
FrontToBack	3	43.5669	38.921	34.1127	29.1462	24.0374	18.9664	14.3158	10.5235	7.86152	6.31598	5.64353	5.52481	5.68028	5.89562	5.99907	5.86311	5.43715	4.76995	3.98192	3.20437	2.53135	2.01039	1.65537	1.45212	1.35245	1.28126	1.17148	1.01224	0.864399	0.819823	0.926276	1.14365	1.36834	1.508	1.53412	1.46378	1.2789	0.861955	0.00909947	-1.46133	-3.58046	-6.15767	-8.8236	-11.1534	-12.8028	-13.5793	-13.4328	-12.3972
FrontToBack	3	13.18	23.0822	38.2229	59.7986	88.2817	122.847	160.986	198.599	230.735	252.896	262.411	259.291	246.146	227.196	206.84	188.35	173.155	160.846	149.774	137.958	123.947	107.377	89.0573	70.6194	53.905	40.3469	30.5781	24.3747	20.8955	19.0653	17.9314	16.8726	15.6318	14.2281	12.8222	11.6136	10.7969	10.5877	11.3071	13.5061	18.0874	26.3445	39.8047	59.8134	86.9157	120.252	157.251	193.842
FrontToBack	3	254.996	240.342	218.921	194.083	169.112	146.476	127.353	111.599	98.2265	86.2384	75.5173	67.3982	64.6328	70.6526	88.2699	118.203	158.007	201.999	242.495	272.088	286.042	283.684	268.1	244.4	217.559	190.929	165.93	142.695	121.004	100.933	82.9843	67.8159	55.8615	47.0856	40.9943	36.8461	33.9164	31.6715	29.7918	28.0964	26.456	24.7539	22.9072	20.9117	18.8787	17.0375	15.6915	15.1177
FrontToBack	3	-18.9639	-16.8035	-15.1727	-14.1173	-13.5382	-13.2425	-13.0572	-12.9742	-13.2799	-14.6374	-18.0929	-24.9719	-36.6059	-53.8547	-76.4978	-102.748	-129.245	-151.775	-166.567	-171.634	-167.474	-156.754	-143.164	-130.063	-119.528	-112.107	-107.14	-103.322	-99.2515	-93.8919	-86.9134	-78.8762	-71.1304	-65.3701	-62.9724	-64.4391	-69.3022	-76.6218	-85.8732	-97.7044	-114.032	-137.193	-168.376	-206.034	-245.189	-278.281	-297.486	-297.622
FrontToBack	3	22.8036	18.7412	15.724	16.3047	22.8786	37.0435	59.0873	87.624	119.471	149.99	174.076	187.638	188.975	179.305	162.108	141.643	121.435	103.461	88.2196	75.3471	64.2879	54.6947	46.5257	39.9625	35.2697	32.6439	32.0638	33.1849	35.3247	37.5891	39.1142	39.3589	38.3051	36.4189	34.29	32.0071	28.5278	21.3946	7.11657	-17.7277	-54.9474	-103.345	-158.16	-211.815	-255.915	-283.829	-292.765	-284.432
FrontToBack	3	-2.45057	-2.42912	-2.34576	-2.14655	-1.79567	-1.32107	-0.834754	-0.499941	-0.449328	-0.69436	-1.09181	-1.40101	-1.40764	-1.03865	-0.400441	0.276005	0.743194	0.83534	0.513485	-0.150334	-1.02024	-1.94256	-2.76857	-3.36235	-3.60913	-3.43677	-2.84195	-1.90644	-0.790324	0.296209	1.1338	1.5419	1.42124	0.785967	-0.232955	-1.41103	-2.4773	-3.16547	-3.25745	-2.61658	-1.21829	0.816503	3.20004	5.50001	7.23147	8.00185	7.64725	6.28525
FrontToBack	3	-23.9989	-25.8768	-29.0843	-34.3671	-42.6043	-54.5441	-70.7974	-92.0405	-119.084	-152.415	-191.21	-232.401	-270.653	-299.715	-314.631	-313.633	-298.604	-273.956	-244.688	-214.787	-186.608	-161.16	-138.714	-119.239	-102.533	-88.2117	-75.7753	-64.7894	-55.0609	-46.6572	-39.7482	-34.3859	-30.3793	-27.3466	-24.8978	-22.8189	-21.1619	-20.2195	-20.4724	-22.614	-27.6938	-37.2754	-53.3615	-77.8781	-111.725	-153.776	-200.409	-246.042
FrontToBack	3	48.0223	43.2529	38.9749	34.8097	30.9112	27.6302	25.1333	23.2428	21.578	19.8598	18.1386	16.7785	16.2091	16.6162	17.7843	19.2001	20.3598	21.0726	21.5638	22.2971	23.6415	25.5965	27.7555	29.5099	30.3543	30.1183	29.0317	27.6553	26.7653	27.2669	30.175	36.6646	48.1553	66.2983	92.6643	127.99	171.15	218.416	263.695	300.055	322.058	327.793	319.543	302.755	283.938	268.605	260.101	259.457
FrontToBack	3	158.682	136.35	115.941	97.0541	79.8277	64.8447	52.6428	43.2922	36.3536	31.1866	27.3269	24.6395	23.1678	22.8392	23.2798	23.8686	23.9786	23.2199	21.5372	19.1364	16.3297	13.4127	10.6256	8.17005	6.22826	4.94884	4.41247	4.60487	5.41294	6.63926	8.02656	9.28926	10.1549	10.411	9.945	8.76211	6.97647	4.78933	2.47235	0.356891	-1.19865	-1.9047	-1.70991	-0.989298	-0.654616	-2.09524	-6.93549	-16.6495
FrontToBack	3	0.297961	0.40806	0.649422	0.993517	1.38449	1.75326	2.03257	2.17431	2.16889	2.05841	1.93169	1.89565	2.03031	2.34887	2.78266	3.20424	3.48014	3.5313	3.36928	3.08761	2.81005	2.62595	2.55075	2.53473	2.50903	2.43657	2.33053	2.23612	2.18862	2.18736	2.20016	2.19876	2.19506	2.24991	2.44327	2.82177	3.35551	3.93224	4.39331	4.5955	4.46855	4.04213	3.42807	2.76361	2.14213	1.56773	0.961316	0.217488
FrontToBack	3	158.362	150.04	145.401	143.749	144.952	149.928	160.502	178.561	204.78	237.496	272.317	302.879	322.621	326.964	314.951	289.576	256.652	222.719	192.932	169.775	153.031	140.914	131.819	125.915	125.776	135.578	158.984	196.697	245.021	296.588	343.196	379.385	404.613	422.539	437.762	452.08	462.762	464.008	450.595	421.293	379.873	333.261	288.215	248.624	214.81	184.763	156.208	128.201
FrontToBack	3	-3.05609	-1.30801	0.739429	3.03907	5.56319	8.20659	10.7039	12.6528	13.6671	13.5907	12.6349	11.3351	10.334	10.1016	10.7384	11.945	13.1577	13.7752	13.3854	11.9088	9.61978	7.04026	4.74497	3.14614	2.34918	2.14961	2.18254	2.14403	1.95623	1.77595	1.85228	2.33733	3.17373	4.11115	4.81977	5.02044	4.57579	3.5187	2.02893	0.373407	-1.16776	-2.36978	-3.1105	-3.39108	-3.32613	-3.10098	-2.89949	-2.82823
FrontToBack	3	1.6619	2.08452	2.26715	2.09876	1.58448	0.839486	0.0427516	-0.623752	-1.01745	-1.03581	-0.569342	0.572759	2.72697	6.38537	12.1171	20.3932	31.3614	44.6797	59.5552	75.0837	90.8078	107.184	125.539	147.298	172.739	199.974	224.928	242.567	248.875	242.548	225.493	201.922	176.6	153.196	133.48	117.529	104.596	94.1377	86.5425	83.3494	86.8851	99.3661	121.681	152.318	187.043	219.745	244.332	256.877
FrontToBack	3	1.16515	1.51996	2.01479	2.59504	3.16308	3.66873	4.15414	4.72139	5.45321	6.34847	7.3099	8.17153	8.73664	8.80484	8.20345	6.83707	4.75444	2.19365	-0.436136	-2.65365	-4.05346	-4.43684	-3.86599	-2.62118	-1.09033	0.354877	1.45313	2.09658	2.32992	2.31487	2.27251	2.40868	2.83697	3.524	4.29085	4.8861	5.10573	4.89251	4.34798	3.64576	2.91066	2.16055	1.36083	0.547103	-0.0905501	-0.247651	0.346743	1.76887
FrontToBack	3	57.1662	49.0677	42.4526	37.0489	32.6699	29.5258	28.4655	31.2017	40.4979	60.1362	94.3423	146.444	216.943	301.713	391.418	472.978	533.074	562.491	559.476	530.498	488.02	446.212	416.411	403.923	407.04	418.301	427.458	425.233	406.63	372.535	328.896	283.929	244.861	215.914	198.375	192.178	197.522	215.179	245.182	284.839	327.66	364.363	385.857	386.724	367.296	333.151	292.436	252.587
FrontToBack	3	-87.5955	-86.2892	-84.6106	-81.4895	-76.7619	-71.5872	-68.2504	-69.4551	-77.466	-93.4079	-116.803	-145.317	-174.817	-200.027	-215.871	-219.136	-209.623	-190.033	-164.545	-136.79	-108.244	-77.6563	-41.6381	3.84028	61.3393	129.81	203.391	272.231	325.709	356.971	366.546	362.81	358.643	365.645	388.725	423.789	459.72	483.771	487.636	471.156	441.808	410.525	386.239	372.052	364.639	356.676	340.646	312.123
FrontToBack	3	192.869	164.599	142.632	127.152	117.887	115.154	120.081	133.975	157.176	187.991	222.217	253.631	275.475	282.544	273.039	249.241	216.573	181.484	149.266	122.868	102.982	88.8873	79.3164	72.9122	68.379	64.5963	60.8306	56.9164	53.2444	50.515	49.3879	50.1962	52.8218	56.7273	61.0814	64.9268	67.3583	67.7021	65.6546	61.3343	55.2079	47.9191	40.0968	32.2367	24.688	17.7115	11.5337	6.35058
FrontToBack	3	12.7031	23.1149	40.052	67.5431	109.103	165.531	232.896	302.087	360.803	397.527	405.699	385.957	345.346	294.111	241.905	195.193	156.622	125.929	101.42	81.1897	63.7908	48.4476	35.0035	23.726	14.9969	8.99577	5.49304	3.85953	3.26594	2.93905	2.33476	1.18515	-0.537141	-2.66568	-4.86927	-6.66768	-7.45142	-6.47329	-2.77529	4.95306	18.4433	39.6408	70.0664	109.9	157.261	208.272	258.159	302.926
FrontToBack	3	3.03752	2.449	1.24748	-2.01839	-9.11301	-21.804	-41.3269	-67.6648	-98.9054	-131.124	-159.141	-178.069	-185.001	-179.99	-165.819	-146.722	-126.768	-108.638	-93.2076	-79.8911	-67.4251	-54.7188	-41.4455	-28.186	-16.1008	-6.31611	0.683469	5.35717	9.00684	13.3636	20.1013	30.4773	45.1568	64.1252	86.5588	110.65	133.572	151.834	162.154	162.586	153.382	137.047	117.427	98.2136	81.6184	67.899	55.916	44.2991
FrontToBack	3	4.91761	4.82772	4.37764	3.68639	3.02394	2.68344	2.82721	3.39955	4.15978	4.81238	5.14558	5.09977	4.7445	4.20872	3.61927	3.07667	2.65333	2.39153	2.288	2.28295	2.2754	2.17503	1.96206	1.71345	1.56374	1.6206	1.88955	2.26389	2.57852	2.67569	2.41158	1.57496	-0.256447	-3.83854	-10.2439	-20.5907	-35.4985	-54.4419	-75.3639	-94.9217	-109.445	-116.242	-114.6	-105.941	-93.0923	-79.1077	-66.2463	-55.5204
FrontToBack	3	9.00518	7.29576	5.09129	2.86921	1.19507	0.551362	1.29594	3.82931	8.90968	18.0023	33.4275	58.0352	94.2239	142.469	199.98	260.382	315.026	355.694	377.563	380.989	371.263	356.491	344.608	340.717	345.682	356.343	367.157	372.544	368.948	355.781	334.999	309.784	283.124	257.014	232.408	209.666	188.981	170.502	154.135	139.341	125.182	110.699	95.3886	79.4904	63.8844	49.6792	37.745	28.4418
FrontToBack	3	-104.369	-96.1699	-90.3443	-86.4104	-83.6805	-81.3026	-78.6002	-75.4756	-72.6787	-71.9071	-75.8094	-87.8308	-111.604	-149.661	-201.69	-263.271	-326.271	-381.43	-422.223	-447.847	-463.257	-475.88	-490.818	-507.46	-519.591	-518.819	-499.203	-460.446	-408.201	-351.777	-300.808	-262.499	-240.327	-234.06	-240.491	-254.364	-269.427	-279.746	-281.182	-272.518	-255.628	-234.527	-213.83	-197.504	-188.433	-188.62	-199.378	-220.965
FrontToBack	3	-5.89111	-12.2267	-19.9309	-28.0609	-35.2149	-40.0888	-42.1639	-42.1668	-42.0153	-44.2175	-50.9532	-63.1903	-80.1546	-99.3371	-117.063	-129.495	-133.809	-129.139	-116.922	-100.419	-83.5427	-69.497	-59.8453	-54.4381	-52.1119	-51.6448	-52.3482	-54.0438	-56.6341	-59.7335	-62.6428	-64.5951	-64.9842	-63.4055	-59.5978	-53.4797	-45.3146	-35.8161	-26.0089	-16.8774	-9.05619	-2.79746	1.81023	4.56299	5.0102	2.43725	-4.20443	-16.533
FrontToBack	3	-373.352	-409.805	-424.455	-415.338	-386.149	-344.09	-296.752	-249.696	-205.715	-165.563	-129.242	-96.9112	-69.0856	-46.3434	-28.9608	-16.7584	-9.16596	-5.38802	-4.56278	-5.8851	-8.69232	-12.5038	-16.9939	-21.9173	-27.041	-32.129	-36.9737	-41.4313	-45.4285	-48.9773	-52.2457	-55.7236	-60.4174	-67.9573	-80.4525	-99.9707	-127.641	-162.628	-201.472	-238.38	-266.688	-281.084	-279.601	-264.361	-240.656	-214.844	-192.095	-174.987
FrontToBack	3	-303.262	-276.423	-252.895	-235.228	-224.542	-221.23	-225.479	-237.211	-255.441	-277.523	-299.009	-314.649	-320.338	-315.063	-301.676	-285.91	-274.031	-270.236	-274.984	-284.923	-294.372	-297.662	-291.338	-275.287	-252.402	-227.082	-203.379	-183.701	-168.49	-156.82	-147.456	-139.865	-134.808	-134.268	-140.644	-155.422	-177.9	-204.684	-230.413	-249.53	-258.212	-255.49	-243.067	-224.155	-202.125	-179.654	-158.531	-139.83
FrontToBack	3	-26.8939	-26.2048	-25.8909	-26.2032	-27.9649	-32.8628	-43.2418	-61.3091	-87.9703	-121.816	-158.85	-193.316	-219.431	-233.321	-234.246	-224.516	-208.237	-189.671	-172.135	-157.971	-149.328	-148.961	-160.139	-185.351	-224.37	-272.893	-322.877	-364.78	-390.753	-397.207	-385.519	-360.778	-329.535	-297.818	-270.191	-249.722	-238.256	-236.405	-243.211	-255.919	-270.346	-281.971	-287.301	-284.857	-275.265	-260.536	-243.023	-224.716
FrontToBack	3	-1.75305	-0.742572	0.195137	1.05015	1.81034	2.40781	2.73818	2.74202	2.48311	2.15803	2.01827	2.24498	2.84647	3.63928	4.32816	4.64327	4.46064	3.83789	2.95947	2.03283	1.20758	0.548739	0.0614056	-0.272747	-0.477123	-0.587665	-0.672145	-0.830922	-1.1629	-1.69921	-2.34265	-2.86356	-2.97866	-2.48675	-1.38729	0.0892868	1.55939	2.62944	3.02994	2.68665	1.71438	0.35484	-1.11411	-2.46365	-3.57209	-4.43357	-5.11749	-5.69673
FrontToBack	3	-4.72251	-5.32722	-4.56137	-2.46013	0.523423	3.69874	6.39622	8.17584	8.90028	8.68679	7.79556	6.52329	5.12553	3.77918	2.57734	1.55491	0.728437	0.133944	-0.15909	-0.060798	0.500904	1.53467	2.94759	4.53235	5.99214	7.00713	7.32517	6.84388	5.64366	3.95349	2.06655	0.24973	-1.30872	-2.50473	-3.29799	-3.6962	-3.75434	-3.57368	-3.28965	-3.04288	-2.95309	-3.09685	-3.49765	-4.1153	-4.8473	-5.53952	-6.00968	-6.06933
FrontToBack	3	-0.802755	-2.14461	-3.14031	-3.78894	-4.19273	-4.48601	-4.77861	-5.12731	-5.53271	-5.94985	-6.30344	-6.5036	-6.46463	-6.12746	-5.48559	-4.60025	-3.59455	-2.61532	-1.77515	-1.0973	-0.49608	0.190675	1.12711	2.39702	3.95503	5.63006	7.17507	8.33644	8.92172	8.85119	8.18438	7.11225	5.90948	4.85602	4.15171	3.85521	3.87082	3.98906	3.96524	3.60518	2.82102	1.64141	0.180398	-1.40417	-2.94082	-4.25487	-5.17443	-5.55074
FrontToBack	3	-1.41818	-1.79301	-2.40938	-3.42385	-5.05707	-7.49058	-10.7467	-14.6124	-18.6508	-22.2888	-24.9474	-26.1664	-25.702	-23.5825	-20.1149	-15.8268	-11.3402	-7.2046	-3.75552	-1.04923	1.11014	3.11123	5.4909	8.91867	14.136	21.7671	31.9904	44.2	56.8855	67.9172	75.2158	77.5266	74.8912	68.5501	60.3471	51.9984	44.6277	38.7263	34.3974	31.6018	30.2315	30.0375	30.5838	31.3507	31.9568	32.3354	32.6991	33.2964
FrontToBack	3	89.2779	82.8356	77.7589	74.0691	71.6052	69.9412	68.4638	66.5001	63.4308	58.7982	52.437	44.5937	35.9304	27.3283	19.5043	12.5732	5.74144	-2.7195	-15.132	-33.714	-59.6489	-92.2346	-128.548	-163.973	-193.555	-213.623	-222.861	-222.275	-214.191	-200.977	-184.272	-165.02	-144.034	-122.48	-101.896	-83.7448	-68.8645	-57.1984	-47.9698	-40.169	-33.059	-26.4416	-20.5943	-16.0027	-13.1088	-12.2755	-14.0107	-19.3151
FrontToBack	3	-2.60767	-2.7834	-2.83081	-2.74507	-2.55298	-2.31736	-2.11815	-2.02157	-2.05386	-2.20135	-2.42919	-2.69681	-2.953	-3.11931	-3.08939	-2.76255	-2.10153	-1.17699	-0.166807	0.700624	1.23139	1.34351	1.09853	0.677752	0.310631	0.188137	0.396597	0.900827	1.58244	2.3073	2.98736	3.60099	4.16891	4.70351	5.16746	5.4653	5.47385	5.09351	4.29784	3.15955	1.84542	0.580708	-0.409146	-0.959072	-1.01084	-0.623663	0.0465149	0.792049
FrontToBack	3	-94.0997	-69.9761	-52.8561	-41.8476	-35.2443	-31.3188	-28.8604	-27.2689	-26.286	-25.6349	-24.8763	-23.5507	-21.4511	-18.7769	-16.0468	-13.8324	-12.4783	-11.9528	-11.8846	-11.7538	-11.1418	-9.92699	-8.32696	-6.7758	-5.70264	-5.33423	-5.61708	-6.25859	-6.82214	-6.77366	-5.4373	-1.86696	5.26277	17.6124	36.8386	63.9523	98.5902	138.606	180.335	219.505	252.33	276.18	289.589	291.886	283.02	263.839	236.555	204.805
FrontToBack	3	-5.24475	-5.95878	-6.41755	-6.6312	-6.60367	-6.33746	-5.84873	-5.18227	-4.41124	-3.62201	-2.88868	-2.25951	-1.76102	-1.41741	-1.26219	-1.32788	-1.61725	-2.08033	-2.61956	-3.12443	-3.51292	-3.75177	-3.84768	-3.8226	-3.69737	-3.49004	-3.22276	-2.9227	-2.61604	-2.3209	-2.04586	-1.79294	-1.55703	-1.32128	-1.04849	-0.685804	-0.183281	0.47204	1.22931	1.97163	2.55041	2.84416	2.81323	2.52054	2.1085	1.74442	1.55891	1.59959
FrontToBack	3	3.98792	4.15789	4.07014	3.70387	3.06663	2.2157	1.26449	0.367816	-0.314367	-0.663025	-0.636216	-0.280499	0.284555	0.899903	1.40742	1.69029	1.70783	1.50885	1.20783	0.921539	0.695913	0.472515	0.126251	-0.437231	-1.18345	-1.91492	-2.33243	-2.16725	-1.31866	0.0733376	1.65854	3.0003	3.73961	3.72735	3.06724	2.05254	1.03167	0.270294	-0.127689	-0.215346	-0.136653	-0.04681	-0.0564739	-0.214585	-0.518732	-0.935815	-1.41973	-1.91525
FrontToBack	3	-0.35771	-0.548068	-0.751476	-0.916193	-1.00127	-0.993737	-0.913318	-0.80121	-0.696606	-0.615489	-0.543958	-0.451253	-0.31311	-0.130704	0.0674239	0.240768	0.360038	0.422665	0.45262	0.483261	0.536248	0.607575	0.671858	0.698068	0.667532	0.578908	0.442054	0.264556	0.0455126	-0.223148	-0.547952	-0.926811	-1.34436	-1.77085	-2.16261	-2.46635	-2.62854	-2.61057	-2.40402	-2.03947	-1.58197	-1.11366	-0.710775	-0.426079	-0.283212	-0.282754	-0.410884	-0.644498
FrontToBack	3	-1.21644	-2.20309	-2.9597	-3.44072	-3.61824	-3.47681	-3.02416	-2.30613	-1.41379	-0.473769	0.374412	1.00993	1.35821	1.40214	1.17054	0.711797	0.0723096	-0.703714	-1.55614	-2.3877	-3.0623	-3.42865	-3.36406	-2.8188	-1.84037	-0.565844	0.821151	2.14629	3.29047	4.20188	4.87492	5.31169	5.48525	5.3266	4.74264	3.67344	2.16492	0.42261	-1.20944	-2.35719	-2.77901	-2.48786	-1.75735	-0.992234	-0.537212	-0.526607	-0.856806	-1.27867
FrontToBack	3	0.691289	0.88881	1.17493	1.65891	2.39511	3.33623	4.33199	5.18136	5.71449	5.86283	5.67903	5.29513	4.8428	4.3844	3.89641	3.31445	2.60521	1.81694	1.07596	0.536161	0.314024	0.443321	0.865964	1.45619	2.06559	2.57039	2.90682	3.07699	3.1261	3.10008	3.01008	2.82454	2.49519	2.00671	1.41598	0.861767	0.527026	0.575658	1.09103	2.05242	3.35865	4.87583	6.47178	8.01172	9.32911	10.2152	10.4615	9.94372
FrontToBack	3	3.28874	3.52284	3.6358	3.41796	2.69381	1.39131	-0.408145	-2.46456	-4.4361	-5.97515	-6.82983	-6.90522	-6.26838	-5.10025	-3.62391	-2.0467	-0.543244	0.723972	1.57942	1.84841	1.41874	0.316457	-1.26053	-2.99003	-4.53128	-5.63869	-6.21495	-6.28858	-5.936	-5.21175	-4.13334	-2.7286	-1.09987	0.559406	2.02391	3.14152	3.9055	4.43676	4.87649	5.25522	5.42877	5.13166	4.13519	2.42061	0.260544	-1.85883	-3.4427	-4.20206
FrontToBack	3	-4.25591	-5.56805	-6.46015	-6.64637	-5.98238	-4.55857	-2.7218	-0.990792	0.123379	0.320185	-0.361569	-1.56036	-2.74658	-3.43649	-3.36211	-2.53433	-1.19927	0.268193	1.48403	2.15512	2.14291	1.48597	0.380371	-0.875992	-1.96514	-2.63799	-2.7865	-2.47434	-1.90978	-1.3739	-1.13071	-1.35553	-2.09102	-3.23504	-4.55851	-5.76484	-6.58758	-6.89534	-6.74527	-6.34967	-5.96785	-5.793	-5.89252	-6.22142	-6.67193	-7.11778	-7.43516	-7.51171
FrontToBack	3	1.68161	0.657365	-0.262035	-0.977765	-1.46362	-1.7797	-2.04608	-2.38569	-2.86441	-3.45663	-4.05411	-4.5147	-4.72629	-4.65338	-4.3427	-3.8858	-3.36207	-2.798	-2.1709	-1.45584	-0.682645	0.0424519	0.574718	0.809503	0.753984	0.539732	0.367256	0.408081	0.724291	1.24303	1.79435	2.18237	2.25271	1.93346	1.24816	0.308097	-0.713014	-1.62396	-2.27406	-2.60256	-2.65356	-2.54057	-2.37716	-2.21	-1.99311	-1.6173	-0.975756	-0.0314942
FrontToBack	3	3.43718	3.13077	2.91842	2.85875	2.94073	3.09236	3.21601	3.2294	3.09054	2.79534	2.35693	1.78866	1.10966	0.370676	-0.321593	-0.809871	-0.932887	-0.594019	0.17572	1.18569	2.0834	2.36125	1.36127	-1.70039	-7.61168	-16.8895	-29.388	-43.9844	-58.6113	-70.7887	-78.5108	-81.0703	-79.3674	-75.5368	-72.128	-71.3174	-74.524	-82.4677	-95.3903	-113.11	-134.785	-158.578	-181.6	-200.396	-211.92	-214.593	-208.874	-197
FrontToBack	3	-218.964	-220.407	-228.507	-241.462	-255.201	-265.123	-268.075	-263.755	-254.934	-246.387	-242.966	-247.52	-259.519	-274.956	-287.691	-291.751	-283.585	-263.303	-234.375	-202.116	-171.791	-147.132	-129.708	-119.073	-113.451	-110.611	-108.69	-106.711	-104.662	-103.142	-102.718	-103.321	-103.974	-103.076	-99.1437	-91.6678	-81.5953	-71.0891	-62.6276	-57.8875	-56.9969	-58.5455	-60.3207	-60.3645	-57.8082	-53.1075	-47.6333	-42.8942
FrontToBack	3	-3.0848	-1.88337	-0.599979	0.567737	1.4846	2.08195	2.34772	2.31688	2.06545	1.70014	1.3358	1.05596	0.874863	0.720823	0.463603	-0.0221604	-0.787254	-1.76862	-2.80289	-3.67977	-4.20753	-4.26256	-3.81463	-2.93399	-1.78366	-0.591777	0.406475	1.04954	1.32102	1.36587	1.42796	1.72726	2.34031	3.14681	3.87443	4.21605	3.95988	3.07239	1.70197	0.115195	-1.39803	-2.60435	-3.37179	-3.6771	-3.59546	-3.27699	-2.9094	-2.65527
FrontToBack	3	3.41367	3.23506	2.66745	1.81196	0.863929	0.0527934	-0.42699	-0.460838	-0.0201622	0.849074	2.0294	3.32263	4.45702	5.14008	5.15691	4.46664	3.2404	1.80899	0.548185	-0.244597	-0.426226	-0.021144	0.818251	1.87479	2.9281	3.79723	4.35905	4.55065	4.36879	3.87099	3.1727	2.42521	1.77657	1.3309	1.13124	1.17207	1.42272	1.837	2.33987	2.81268	3.10526	3.08367	2.68836	1.96275	1.035	0.0638539	-0.814007	-1.51068
FrontToBack	3	-0.0771312	-1.55112	-3.12453	-4.35548	-4.68849	-3.46616	0.0677348	6.73943	17.3527	32.4949	52.2427	75.8395	101.501	126.53	147.835	162.738	169.77	169.08	162.277	151.766	139.953	128.665	118.98	111.398	106.117	103.212	102.713	104.616	108.922	115.657	124.799	136.092	148.863	162.02	174.273	184.482	191.905	196.232	197.461	195.765	191.41	184.691	175.809	164.763	151.414	135.781	118.45	100.818
FrontToBack	3	2.98269	1.97152	0.767419	-0.509749	-1.75147	-2.88117	-3.85362	-4.63668	-5.19111	-5.4598	-5.38302	-4.93148	-4.14121	-3.12064	-2.02088	-0.981214	-0.0789155	0.691043	1.39909	2.13391	2.94095	3.77285	4.48659	4.90999	4.95656	4.71357	4.43178	4.39614	4.75987	5.44886	6.20395	6.7234	6.80553	6.4123	5.63829	4.63927	3.57063	2.56259	1.71378	1.08365	0.678058	0.44287	0.283804	0.109052	-0.126901	-0.40245	-0.641635	-0.748654
FrontToBack	3	0.981166	1.94515	3.0455	4.07689	4.8207	5.12546	4.96278	4.42983	3.70007	2.94759	2.28801	1.76055	1.35431	1.04938	0.841354	0.731554	0.697692	0.673296	0.562066	0.279652	-0.19835	-0.815764	-1.45053	-1.95946	-2.23081	-2.22507	-1.98876	-1.63587	-1.3007	-1.08227	-1.00359	-1.00843	-0.994935	-0.871858	-0.605317	-0.235382	0.146115	0.438308	0.57134	0.523809	0.317791	0.00335396	-0.354112	-0.679552	-0.894682	-0.93089	-0.750481	-0.366725
FrontToBack	3	-299.967	-341.603	-382.388	-414.659	-431.82	-430.095	-409.727	-374.994	-332.867	-290.772	-254.374	-226.334	-206.436	-192.786	-183.267	-176.477	-171.804	-168.895	-167.068	-165.161	-161.891	-156.432	-148.775	-139.614	-129.85	-120.07	-110.368	-100.565	-90.5979	-80.7269	-71.3878	-62.8513	-55.0075	-47.4938	-40.0613	-32.8936	-26.617	-22.0477	-19.9038	-20.7689	-25.3497	-34.8469	-51.0768	-76.0343	-110.849	-154.491	-202.931	-249.476
FrontToBack	3	-87.7924	-81.9255	-74.4384	-65.8729	-57.6796	-51.5455	-48.7513	-49.9985	-55.8479	-67.4582	-87.0209	-117.376	-160.705	-216.837	-282.024	-349.04	-408.869	-453.521	-478.839	-485.946	-480.427	-469.467	-458.298	-447.896	-435.202	-415.661	-386.394	-348.093	-304.719	-261.564	-223.069	-191.561	-167.227	-148.911	-135.147	-125.009	-118.553	-116.754	-120.887	-131.54	-147.629	-166.013	-182.03	-190.917	-189.496	-177.347	-156.887	-132.377
FrontToBack	3	16.218	18.4412	22.8176	30.2767	42.0055	59.309	83.2729	114.297	151.662	193.368	236.395	277.363	313.298	342.125	362.622	374.01	375.644	367.182	349.166	323.467	293.11	261.446	231.163	203.704	179.321	157.564	137.821	119.654	102.892	87.5908	73.9589	62.2841	52.8383	45.7701	41.0265	38.3727	37.5116	38.2424	40.5695	44.7148	51.087	60.3158	73.4289	92.068	118.438	154.652	201.476	257.01
FrontToBack	3	-0.419229	-0.735998	-0.594248	-0.475496	-0.850058	-1.93889	-3.61929	-5.50747	-7.16001	-8.28162	-8.82865	-8.96473	-8.91149	-8.8034	-8.63658	-8.33294	-7.85415	-7.2734	-6.75228	-6.43773	-6.35737	-6.38047	-6.27398	-5.81241	-4.87638	-3.48266	-1.74179	0.21457	2.27785	4.35136	6.30494	7.94894	9.072	9.53559	9.37011	8.79228	8.11257	7.56928	7.19534	6.80905	6.15332	5.10484	3.82487	2.74389	2.36831	3.00439	4.5512	6.48316
FrontToBack	3	-2.20511	-2.27882	-2.23084	-2.01956	-1.61492	-1.03232	-0.346814	0.32126	0.845111	1.13066	1.14168	0.901461	0.479486	-0.0297979	-0.529817	-0.944488	-1.23769	-1.42379	-1.56332	-1.74363	-2.04789	-2.52426	-3.16104	-3.87746	-4.53306	-4.96153	-5.02564	-4.67697	-3.99228	-3.15817	-2.40075	-1.89077	-1.67705	-1.68684	-1.79028	-1.88646	-1.95926	-2.07522	-2.3324	-2.7936	-3.44005	-4.16685	-4.81849	-5.24653	-5.35878	-5.14202	-4.65006	-3.97434
FrontToBack	3	75.7592	103.056	131.251	156.369	174.433	182.624	180.179	168.613	151.163	131.686	113.449	98.2783	86.3416	76.573	67.487	58.0049	47.9352	37.9324	29.034	22.0744	17.3049	14.3844	12.6638	11.5466	10.6972	10.0436	9.64059	9.5473	9.77825	10.3177	11.1188	12.0566	12.8606	13.1104	12.3472	10.2919	7.07184	3.33586	0.157675	-1.27488	-0.0979176	3.82246	9.69467	15.9507	20.7623	22.7752	21.7612	18.8644
FrontToBack	3	17.3126	16.071	16.7741	19.0143	22.6449	27.7972	34.7682	43.9231	55.7405	70.9564	90.574	115.475	145.631	179.332	213.017	242.106	262.529	272.211	271.699	263.651	251.566	238.437	225.964	214.517	203.662	192.826	181.705	170.277	158.557	146.367	133.325	119.071	103.562	87.2781	71.2255	56.7309	45.072	37.0614	32.7469	31.384	31.7231	32.4855	32.7819	32.2697	31.0079	29.1686	26.8161	23.8876
FrontToBack	3	10.5278	10.5533	10.8009	12.7708	18.4552	29.7692	47.7042	71.5286	98.4647	124.172	144.012	154.619	155.068	147.067	134.093	119.956	107.457	97.7328	90.4554	84.6489	79.6198	75.4771	72.9845	72.9016	75.2888	79.2961	83.6412	87.5273	91.392	96.9116	106.114	120.031	137.705	156.189	171.631	180.838	182.458	177.204	167.185	154.874	142.326	130.927	121.532	114.684	110.643	109.241	109.784	111.269
FrontToBack	3	7.84995	14.7348	24.6481	38.9568	59.01	85.4075	117.211	151.575	184.178	210.412	226.828	232.149	227.383	215.092	198.279	179.475	160.355	141.841	124.444	108.551	94.5512	82.8078	73.5895	67.0282	63.1454	61.9267	63.3987	67.6321	74.6181	84.0256	94.9575	105.892	114.948	120.446	121.534	118.546	112.876	106.378	100.588	96.1034	92.4253	88.279	82.2594	73.5038	62.1106	49.1395	36.2141	24.9205
FrontToBack	3	2.13894	1.8473	1.49946	1.06848	0.581017	0.12421	-0.195738	-0.322586	-0.301399	-0.275778	-0.425228	-0.871893	-1.60487	-2.46154	-3.18138	-3.50994	-3.30967	-2.62651	-1.67909	-0.770514	-0.156722	0.0647694	-0.00936392	-0.153599	-0.142935	0.122477	0.57101	1.01098	1.2428	1.15952	0.781698	0.223049	-0.374663	-0.891676	-1.24347	-1.36746	-1.20653	-0.708663	0.152173	1.34784	2.77626	4.27641	5.67775	6.86643	7.82421	8.61021	9.29608	9.89675
FrontToBack	3	-3.03201	-3.5963	-4.02721	-4.19814	-4.03536	-3.54802	-2.84293	-2.10123	-1.51117	-1.18117	-1.08203	-1.06188	-0.937067	-0.610404	-0.143709	0.262302	0.368584	0.020985	-0.772321	-1.83861	-2.90737	-3.70326	-4.02947	-3.81215	-3.10294	-2.04756	-0.838992	0.32839	1.29464	1.96078	2.30988	2.4222	2.47274	2.69641	3.31641	4.45056	6.03475	7.80355	9.3499	10.2556	10.2439	9.30333	7.72193	6.01279	4.74001	4.30865	4.81135	6.00583
FrontToBack	3	-84.527	-81.4438	-76.9322	-72.4134	-68.9627	-67.0286	-66.3953	-66.4149	-66.4324	-66.2173	-66.1142	-66.7579	-68.4794	-70.8187	-72.5469	-72.2714	-69.2423	-63.8038	-57.1809	-50.7936	-45.6078	-41.9092	-39.4966	-37.9789	-36.9204	-35.8423	-34.275	-31.9968	-29.3438	-27.3642	-27.6438	-31.8905	-41.4936	-57.2295	-79.0723	-105.961	-135.502	-163.908	-186.578	-199.436	-200.515	-190.877	-174.225	-155.327	-138.14	-124.626	-114.717	-107.147
FrontToBack	3	-309.218	-290.186	-274.107	-259.247	-244.16	-229.274	-217.634	-214.267	-224.158	-249.519	-287.672	-330.864	-368.473	-390.782	-392.495	-374.239	-341.458	-301.518	-260.655	-222.1	-185.793	-149.269	-108.937	-61.335	-4.27914	61.9571	133.664	203.535	262.016	300.161	312.92	301.157	271.172	231.96	191.788	155.888	126.133	102.243	83.3175	68.7536	58.2999	51.6328	47.9626	45.9944	44.2454	41.5334	37.359	31.9783
FrontToBack	3	-5.21906	-4.50239	-3.03994	-1.11792	0.8355	2.3604	3.11196	2.98431	2.153	1.00084	-0.0465652	-0.693978	-0.880887	-0.772675	-0.662418	-0.830201	-1.42068	-2.3741	-3.4339	-4.22428	-4.37696	-3.66886	-2.12237	-0.0278314	2.13892	3.88532	4.89593	5.1565	4.94098	4.66345	4.68502	5.17933	6.12277	7.37679	8.79319	10.264	11.7079	13.0231	14.0631	14.6519	14.6235	13.8501	12.2544	9.82496	6.66249	3.0368	-0.600661	-3.69941
FrontToBack	3	3.46896	1.96491	0.361203	-1.21764	-2.60178	-3.57826	-3.94249	-3.59231	-2.62362	-1.35744	-0.252766	0.272116	0.0186042	-0.91885	-2.22396	-3.52602	-4.55826	-5.22847	-5.58826	-5.74752	-5.79225	-5.74055	-5.54281	-5.11961	-4.41844	-3.46355	-2.3662	-1.28561	-0.36275	0.33368	0.817261	1.15191	1.40446	1.60976	1.76537	1.84374	1.812	1.64352	1.31894	0.818893	0.119784	-0.788751	-1.86276	-2.95846	-3.83231	-4.21739	-3.96002	-3.1335
FrontToBack	3	1.87355	1.52504	1.00733	0.312155	-0.51385	-1.35946	-2.06864	-2.48267	-2.49062	-2.0701	-1.30102	-0.34504	0.599791	1.34915	1.76899	1.7946	1.43629	0.776572	-0.0429459	-0.849598	-1.48023	-1.82378	-1.8489	-1.60336	-1.18742	-0.712203	-0.264958	0.108024	0.393821	0.589364	0.674021	0.59889	0.303027	-0.243977	-0.99966	-1.8371	-2.58337	-3.09078	-3.29869	-3.2472	-3.03668	-2.76348	-2.47519	-2.17122	-1.84159	-1.51031	-1.2501	-1.15414
FrontToBack	3	5.96918	5.05523	4.22487	3.63069	3.31144	3.20255	3.18534	3.14318	2.9952	2.697	2.2233	1.55814	0.706578	-0.283928	-1.31796	-2.27259	-3.03456	-3.52544	-3.70354	-3.54511	-3.02614	-2.11751	-0.803065	0.88452	2.81998	4.7628	6.38607	7.37097	7.5325	6.91215	5.76871	4.46578	3.30996	2.43366	1.77602	1.15333	0.364185	-0.725992	-2.14308	-3.80352	-5.54823	-7.19827	-8.60992	-9.69446	-10.3959	-10.6602	-10.4513	-9.82172
FrontToBack	3	-5.50904	-2.9575	0.332601	3.62952	6.23357	7.68798	7.8774	7.01165	5.53336	3.97665	2.81059	2.29982	2.43589	2.96944	3.5393	3.83804	3.74045	3.33397	2.83972	2.47428	2.32675	2.32112	2.27419	2.01265	1.48265	0.790204	0.153824	-0.213189	-0.222797	0.0306905	0.318193	0.394213	0.114604	-0.521548	-1.41221	-2.42901	-3.46254	-4.4154	-5.17227	-5.59946	-5.591	-5.13784	-4.36076	-3.48046	-2.73682	-2.31132	-2.29104	-2.67901
FrontToBack	3	-6.23237	-5.9207	-5.8085	-5.89945	-6.02472	-5.88886	-5.18303	-3.71776	-1.51271	1.1886	3.98409	6.43577	8.20201	9.13032	9.26967	8.80928	7.97612	6.94874	5.81922	4.61467	3.35557	2.11985	1.07408	0.449564	0.458664	1.18683	2.51802	4.14934	5.69053	6.79444	7.23741	6.92102	5.82495	3.97843	1.48553	-1.41964	-4.35404	-6.84838	-8.48117	-9.01047	-8.43263	-6.93802	-4.81107	-2.34691	0.164968	2.40685	4.01099	4.60839
FrontToBack	3	-1.04261	-0.82626	-0.67805	-0.687459	-0.901406	-1.29624	-1.80597	-2.38204	-3.03849	-3.83762	-4.81669	-5.90429	-6.88945	-7.48092	-7.43557	-6.68547	-5.38562	-3.8498	-2.4107	-1.29064	-0.549124	-0.121605	0.10364	0.230051	0.347919	0.557499	0.973491	1.68818	2.70502	3.89806	5.03179	5.85006	6.17736	5.97642	5.32542	4.3467	3.14121	1.77633	0.317616	-1.1346	-2.44543	-3.48406	-4.16815	-4.48001	-4.44301	-4.08775	-3.43287	-2.49663
FrontToBack	3	-4.58088	-5.18816	-6.19317	-7.35585	-8.35124	-8.8809	-8.76902	-8.00647	-6.73271	-5.17402	-3.57546	-2.15206	-1.06538	-0.412526	-0.212866	-0.396	-0.802325	-1.21482	-1.42124	-1.28959	-0.823494	-0.165191	0.457754	0.823847	0.802095	0.403977	-0.215458	-0.800543	-1.0794	-0.872349	-0.188999	0.742055	1.55255	1.90515	1.66564	0.973018	0.161396	-0.411108	-0.519914	-0.138076	0.598117	1.46714	2.23518	2.70627	2.76224	2.39506	1.71591	0.924971
FrontToBack	3	-0.84652	0.090104	0.849123	1.37281	1.65853	1.73322	1.64118	1.43814	1.1779	0.895288	0.598976	0.284512	-0.0407458	-0.33971	-0.550971	-0.615155	-0.50732	-0.25508	0.067648	0.368096	0.570858	0.648259	0.63391	0.614428	0.697284	0.962785	1.41487	1.95726	2.41265	2.58581	2.34135	1.65912	0.640562	-0.529925	-1.64631	-2.53856	-3.11111	-3.35405	-3.32699	-3.12176	-2.82262	-2.48358	-2.13285	-1.79347	-1.49654	-1.27269	-1.12681	-1.01936
FrontToBack	3	-0.590225	1.62763	2.95864	3.33203	2.92798	2.06056	1.04054	0.06663	-0.808791	-1.63356	-2.4568	-3.23473	-3.7992	-3.90904	-3.3621	-2.10447	-0.286668	1.77394	3.69758	5.17717	6.07322	6.43668	6.44697	6.29525	6.06575	5.67585	4.91773	3.5948	1.68584	-0.565391	-2.7056	-4.25459	-4.90963	-4.6523	-3.70855	-2.41143	-1.06564	0.115331	0.993954	1.46422	1.43093	0.83683	-0.284231	-1.76769	-3.3319	-4.65134	-5.46511	-5.66678
FrontToBack	3	-15.6637	-11.8827	-9.58146	-8.76417	-9.23948	-10.5805	-12.2062	-13.5269	-14.0854	-13.6662	-12.368	-10.614	-9.05598	-8.35051	-8.86616	-10.4587	-12.4544	-13.8978	-13.9737	-12.4119	-9.66344	-6.74679	-4.81756	-4.66474	-6.37981	-9.35029	-12.5559	-14.9861	-15.9711	-15.3048	-13.1798	-10.0347	-6.4073	-2.8298	0.246404	2.51162	3.83074	4.22774	3.82739	2.78726	1.26505	-0.581955	-2.59101	-4.6241	-6.62558	-8.66443	-10.9088	-13.5275
FrontToBack	3	-1.02489	-0.499239	0.0305023	0.430715	0.603816	0.526694	0.254326	-0.113081	-0.478999	-0.789801	-1.04423	-1.27061	-1.48709	-1.67081	-1.75807	-1.67864	-1.40492	-0.982663	-0.520943	-0.143701	0.0693887	0.118641	0.0794499	0.0609847	0.151311	0.374513	0.677731	0.954973	1.09795	1.05198	0.849204	0.597599	0.43066	0.443056	0.649904	0.989046	1.36031	1.67575	1.89403	2.02626	2.11562	2.20356	2.29928	2.36879	2.35063	2.18966	1.8675	1.40855
FrontToBack	3	1.92594	1.13824	0.330243	-0.346945	-0.780104	-0.911867	-0.777008	-0.529218	-0.414344	-0.676776	-1.4358	-2.59858	-3.86876	-4.85397	-5.22613	-4.85584	-3.86618	-2.59095	-1.46793	-0.912533	-1.2069	-2.42684	-4.41453	-6.80821	-9.12864	-10.906	-11.8114	-11.7442	-10.8404	-9.39477	-7.73189	-6.08489	-4.53838	-3.05846	-1.58117	-0.100569	1.29639	2.46025	3.24307	3.55542	3.39481	2.85137	2.10304	1.39197	0.968368	0.993416	1.4415	2.05756
FrontToBack	3	301.63	299.509	287.58	266.911	240.312	211.585	184.42	161.446	143.764	131.025	121.916	114.818	108.407	102.009	95.6084	89.5661	84.2263	79.6477	75.6074	71.8613	68.5098	66.2941	66.7022	71.7948	83.6908	103.733	131.567	164.588	198.23	227.223	247.424	257.372	258.714	255.187	250.594	246.896	243.479	238.057	228.589	214.961	199.345	185.065	174.775	169.087	166.379	163.711	158.192	148.07
FrontToBack	3	0.151207	-0.158646	-0.604438	-1.15711	-1.78096	-2.42158	-3.01057	-3.48295	-3.79221	-3.9166	-3.85325	-3.61181	-3.21564	-2.71496	-2.19935	-1.78918	-1.59617	-1.66571	-1.93748	-2.25803	-2.451	-2.41209	-2.17373	-1.8966	-1.78561	-1.97578	-2.45408	-3.06559	-3.59583	-3.87765	-3.858	-3.59706	-3.21543	-2.83082	-2.51492	-2.28129	-2.0949	-1.89748	-1.63713	-1.29561	-0.900607	-0.517025	-0.218978	-0.0534961	-0.0121633	-0.0275951	-0.00168414	0.142572
FrontToBack	3	0.350536	1.73134	2.78477	3.22665	3.01141	2.33108	1.51977	0.912526	0.715713	0.941976	1.42672	1.91546	2.17304	2.06995	1.60896	0.89708	0.087875	-0.671813	-1.27235	-1.65074	-1.7924	-1.73301	-1.55707	-1.38164	-1.3224	-1.45037	-1.76047	-2.1697	-2.55016	-2.78133	-2.79473	-2.59048	-2.22425	-1.77883	-1.33597	-0.955824	-0.665628	-0.461651	-0.325107	-0.245198	-0.229912	-0.291503	-0.415153	-0.542364	-0.595733	-0.535815	-0.402698	-0.293856
FrontToBack	3	-19.5909	-19.5051	-20.4048	-21.9758	-23.7144	-25.0732	-25.6641	-25.4014	-24.5182	-23.4726	-22.8083	-23.028	-24.4832	-27.2614	-31.0662	-35.1524	-38.4103	-39.6542	-38.0588	-33.5581	-26.9931	-19.8811	-13.8815	-10.192	-9.1556	-10.2376	-12.3483	-14.327	-15.359	-15.1689	-13.962	-12.206	-10.3918	-8.87586	-7.83667	-7.30309	-7.19864	-7.3648	-7.56477	-7.47722	-6.68415	-4.63811	-0.614724	6.31359	17.2029	33.019	54.2976	80.8149
FrontToBack	3	2.73465	1.9257	0.999519	0.0796222	-0.724504	-1.35429	-1.80753	-2.1088	-2.27001	-2.27066	-2.07964	-1.70838	-1.2593	-0.927595	-0.939802	-1.45119	-2.45394	-3.75031	-5.01059	-5.89145	-6.15406	-5.72794	-4.69882	-3.24258	-1.54875	0.225956	1.96083	3.54308	4.84047	5.70433	6.01139	5.7264	4.94527	3.89115	2.85893	2.1335	1.91222	2.25352	3.06189	4.11389	5.12393	5.83448	6.09954	5.92335	5.4379	4.83178	4.27035	3.84216
FrontToBack	4	-18.6442	-16.659	-10.522	-1.68741	8.00902	16.6777	22.7269	25.1959	23.9845	19.8698	14.2482	8.63639	4.11168	0.946825	-1.35665	-3.65728	-6.6041	-10.2418	-13.9753	-16.8963	-18.2377	-17.7265	-15.6536	-12.6825	-9.52027	-6.64198	-4.195	-2.10383	-0.291861	1.13153	1.84169	1.46297	-0.159188	-2.7477	-5.57955	-7.70122	-8.25966	-6.80723	-3.45445	1.14185	5.95143	9.84391	11.9249	11.8211	9.79833	6.61292	3.12952	-0.12266
FrontToBack	4	3.36244	2.45436	3.15057	5.27424	8.05247	10.4888	11.8228	11.8083	10.6941	8.98482	7.1732	5.59814	4.45148	3.85874	3.92707	4.73158	6.26852	8.43978	11.0751	13.9605	16.837	19.3949	21.3258	22.4581	22.9084	23.1114	23.6485	24.9289	26.9069	29.0147	30.3776	30.2065	28.1665	24.5257	20.0159	15.4925	11.5876	8.53464	6.22297	4.40274	2.8887	1.65234	0.780514	0.371839	0.446016	0.918745	1.63062	2.40469
FrontToBack	4	-79.5657	-67.2212	-53.9145	-41.4763	-31.3207	-24.0798	-19.6408	-17.4665	-16.9625	-17.6929	-19.3788	-21.753	-24.4064	-26.7362	-28.0505	-27.8003	-25.8405	-22.5804	-18.9041	-15.8511	-14.1801	-14.0374	-14.9158	-15.9397	-16.3168	-15.697	-14.2567	-12.5007	-10.9821	-10.1448	-10.4263	-12.5341	-17.732	-27.903	-45.2198	-71.3525	-106.376	-147.842	-190.654	-228.172	-254.337	-265.857	-263.298	-250.445	-232.378	-213.448	-196.257	-181.863
FrontToBack	4	0.852367	-0.58564	-1.78645	-2.65283	-3.13413	-3.19849	-2.83521	-2.08565	-1.06371	0.0592386	1.11339	1.99179	2.68445	3.2591	3.80871	4.39198	4.99855	5.54931	5.92687	6.01926	5.76354	5.18103	4.39561	3.62128	3.10484	3.03484	3.45502	4.23513	5.11876	5.82308	6.13317	5.94888	5.28229	4.2306	2.95079	1.63724	0.492745	-0.314799	-0.699057	-0.684763	-0.403413	-0.051431	0.175645	0.148336	-0.158861	-0.672827	-1.2639	-1.79986
FrontToBack	4	-267.835	-273.501	-284.339	-297.114	-307.647	-312.448	-309.84	-300.251	-285.696	-268.77	-251.617	-235.324	-219.885	-204.646	-188.869	-172.122	-154.392	-135.986	-117.43	-99.4037	-82.6897	-68.0562	-56.0741	-46.9435	-40.4548	-36.1327	-33.5523	-32.7153	-34.3839	-40.2225	-52.6091	-73.9755	-105.694	-146.839	-193.424	-238.787	-275.266	-296.643	-300.23	-287.583	-263.562	-234.312	-205.23	-179.786	-159.421	-144.18	-133.488	-126.706
FrontToBack	4	2.8028	2.24081	1.11752	-0.202041	-1.38482	-2.19173	-2.49661	-2.28403	-1.63613	-0.708513	0.30309	1.19588	1.78765	1.94303	1.60669	0.838543	-0.169594	-1.12416	-1.7192	-1.75837	-1.25506	-0.452209	0.259049	0.496595	0.0556251	-0.985211	-2.27343	-3.31303	-3.66969	-3.15744	-1.91659	-0.342134	1.09491	2.03346	2.32534	2.02572	1.30923	0.376324	-0.605551	-1.51676	-2.27554	-2.826	-3.13789	-3.21268	-3.0906	-2.84275	-2.55219	-2.28506
FrontToBack	4	3.82313	3.75567	3.09064	1.83809	0.21718	-1.4619	-2.93697	-4.0731	-4.85359	-5.32325	-5.53979	-5.55635	-5.4193	-5.161	-4.79089	-4.30467	-3.71685	-3.09568	-2.56782	-2.27781	-2.32238	-2.69704	-3.2912	-3.93382	-4.4628	-4.77396	-4.82364	-4.59338	-4.05639	-3.18024	-1.96856	-0.508654	1.01602	2.36643	3.32553	3.77444	3.72981	3.32603	2.75207	2.17553	1.69145	1.31869	1.03598	0.827005	0.703811	0.699665	0.842002	1.12646
FrontToBack	4	2.66208	2.46326	2.46148	2.59267	2.75613	2.82319	2.65575	2.14408	1.26523	0.141453	-0.949981	-1.65072	-1.66789	-0.916901	0.429637	2.02665	3.52076	4.6954	5.51285	6.0545	6.41865	6.65211	6.74684	6.68077	6.45702	6.10781	5.66844	5.14546	4.51226	3.73439	2.8099	1.79291	0.78489	-0.100793	-0.782022	-1.23511	-1.49505	-1.62841	-1.69669	-1.73132	-1.73553	-1.70389	-1.64222	-1.56487	-1.48091	-1.38417	-1.26778	-1.14645
FrontToBack	4	6.40389	5.58492	4.48098	3.25407	1.9923	0.729632	-0.477857	-1.48213	-2.04435	-1.92785	-1.03481	0.497665	2.30047	3.88342	4.79603	4.77897	3.8452	2.2746	0.519375	-0.946765	-1.78812	-1.90871	-1.45489	-0.721304	-0.0176176	0.435029	0.532713	0.255023	-0.390247	-1.39545	-2.73895	-4.34173	-6.02579	-7.51703	-8.5073	-8.77099	-8.28088	-7.2567	-6.101	-5.23347	-4.90602	-5.08773	-5.48498	-5.68286	-5.34067	-4.34531	-2.85545	-1.22176
FrontToBack	4	-4.46843	-4.21162	-3.90704	-3.66932	-3.60369	-3.78057	-4.21597	-4.85607	-5.56956	-6.16137	-6.41632	-6.1634	-5.34128	-4.03202	-2.44446	-0.844255	0.540152	1.59071	2.32191	2.84723	3.31957	3.86784	4.54715	5.30763	6.00267	6.44136	6.47335	6.05451	5.25659	4.21562	3.06366	1.89107	0.754244	-0.295072	-1.19393	-1.87908	-2.31611	-2.5149	-2.5231	-2.39344	-2.15756	-1.82251	-1.39865	-0.934936	-0.531757	-0.317775	-0.4013	-0.829068
FrontToBack	4	-2.62488	-2.74708	-2.74366	-2.6749	-2.61523	-2.63891	-2.79136	-3.05058	-3.30701	-3.39093	-3.15207	-2.55207	-1.71373	-0.888081	-0.352431	-0.289281	-0.709973	-1.45625	-2.27575	-2.93087	-3.28599	-3.33497	-3.16178	-2.86792	-2.51206	-2.09374	-1.58066	-0.953447	-0.239376	0.481737	1.10016	1.51712	1.68545	1.62877	1.42459	1.15966	0.88453	0.599411	0.276958	-0.0977601	-0.50575	-0.9038	-1.25742	-1.56613	-1.86392	-2.19448	-2.58108	-3.01094
FrontToBack	4	5.15926	5.89759	6.1814	6.00776	5.45435	4.66058	3.78762	2.97444	2.29703	1.74991	1.25762	0.720002	0.0743063	-0.655492	-1.35449	-1.86548	-2.06801	-1.94092	-1.57653	-1.14188	-0.817322	-0.741605	-0.97839	-1.4998	-2.18508	-2.84501	-3.28174	-3.36995	-3.11383	-2.63969	-2.12247	-1.69595	-1.40642	-1.23223	-1.14061	-1.12612	-1.20148	-1.3556	-1.52324	-1.60286	-1.51376	-1.25632	-0.928789	-0.687998	-0.676328	-0.951199	-1.45537	-2.03069
FrontToBack	4	-2.2506	-3.1474	-3.8257	-4.00536	-3.48795	-2.23925	-0.422663	1.63022	3.50336	4.80834	5.28948	4.89174	3.76863	2.22774	0.629343	-0.721842	-1.65178	-2.13309	-2.24825	-2.12683	-1.88794	-1.60664	-1.31041	-0.99569	-0.656199	-0.304373	0.0217537	0.273617	0.417978	0.457797	0.43433	0.408808	0.435198	0.537163	0.69886	0.870283	0.987473	1.00309	0.915322	0.774045	0.648481	0.570637	0.493702	0.310151	-0.0712238	-0.636522	-1.23413	-1.62756
FrontToBack	4	-0.0958719	0.515827	1.24157	1.90861	2.3296	2.39037	2.11362	1.66149	1.269	1.138	1.33871	1.76823	2.19029	2.3429	2.06562	1.38169	0.492645	-0.3171	-0.81455	-0.925385	-0.755585	-0.523761	-0.441617	-0.614496	-1.01204	-1.51674	-2.00539	-2.4098	-2.71821	-2.92963	-3.00062	-2.83827	-2.36292	-1.61311	-0.824343	-0.396853	-0.736502	-2.03934	-4.16081	-6.6591	-8.98906	-10.7147	-11.6196	-11.6858	-11.0161	-9.78129	-8.21407	-6.6011
FrontToBack	4	1.7739	1.66337	1.38535	1.01613	0.659362	0.427821	0.413321	0.64945	1.08433	1.58847	2.00171	2.20084	2.14742	1.89215	1.53691	1.18428	0.903827	0.726499	0.656538	0.683354	0.783494	0.915654	1.01722	1.01195	0.828752	0.433392	-0.142242	-0.784881	-1.32014	-1.56668	-1.40609	-0.832275	0.0468691	1.05352	2.00211	2.74632	3.19677	3.31871	3.12695	2.68306	2.08854	1.46292	0.908793	0.476405	0.145501	-0.162809	-0.543992	-1.05133
FrontToBack	4	-3.42377	-3.36818	-3.02231	-2.44128	-1.71754	-0.959531	-0.277058	0.243089	0.569081	0.750342	0.910519	1.19865	1.71918	2.47838	3.37787	4.25379	4.93822	5.31664	5.36572	5.16554	4.87653	4.6794	4.69384	4.91556	5.21065	5.37553	5.23033	4.69604	3.81684	2.72824	1.59431	0.557284	-0.281728	-0.852011	-1.10313	-1.01904	-0.652799	-0.150694	0.271899	0.405939	0.14156	-0.47453	-1.25373	-1.94473	-2.33916	-2.34879	-2.02132	-1.49301
FrontToBack	4	-33.6092	-27.5143	-23.1355	-19.6963	-16.6146	-13.6557	-10.9013	-8.58745	-6.92757	-6.0155	-5.83046	-6.29312	-7.3168	-8.82485	-10.7549	-13.058	-15.6886	-18.5607	-21.4835	-24.1259	-26.0745	-26.9864	-26.768	-25.6574	-24.1432	-22.7436	-21.7721	-21.2148	-20.7767	-20.0524	-18.7251	-16.7082	-14.1832	-11.526	-9.15298	-7.34722	-6.15153	-5.38344	-4.76795	-4.10728	-3.39227	-2.79727	-2.57914	-2.94344	-3.95196	-5.50166	-7.37063	-9.29667
FrontToBack	4	5.62835	6.33068	6.73026	6.94249	7.06353	7.13523	7.15074	7.05993	6.75045	6.03354	4.67786	2.50803	-0.480089	-4.06123	-7.81974	-11.2682	-13.9768	-15.6634	-16.2228	-15.7168	-14.343	-12.3918	-10.19	-8.03644	-6.14869	-4.63704	-3.51779	-2.74996	-2.28348	-2.09955	-2.23772	-2.79772	-3.90024	-5.60246	-7.79302	-10.1249	-12.0555	-13.0126	-12.6289	-10.922	-8.31268	-5.46352	-3.01927	-1.38625	-0.646164	-0.618802	-1.00556	-1.52635
FrontToBack	4	-0.341138	0.214796	0.716346	1.01939	1.04353	0.775753	0.247812	-0.485652	-1.35464	-2.27462	-3.14987	-3.88215	-4.37698	-4.55046	-4.33939	-3.72514	-2.76053	-1.58491	-0.406203	0.553701	1.13103	1.27895	1.08156	0.714392	0.366707	0.16406	0.128367	0.190837	0.240759	0.177372	-0.0609991	-0.489642	-1.08193	-1.77329	-2.47561	-3.10281	-3.60245	-3.9618	-4.1753	-4.19244	-3.8963	-3.14981	-1.89037	-0.209135	1.64942	3.37356	4.70531	5.52545
FrontToBack	4	5.86632	6.63655	7.52411	8.31182	8.76783	8.72303	8.13159	7.09202	5.81913	4.57594	3.58928	2.97698	2.71599	2.66181	2.6192	2.43184	2.05438	1.5626	1.10074	0.79188	0.6731	0.689258	0.745716	0.773528	0.761036	0.73932	0.745871	0.805094	0.935728	1.1652	1.52052	1.99393	2.51449	2.96306	3.23231	3.29266	3.21134	3.10804	3.07882	3.14357	3.25164	3.33367	3.35929	3.35538	3.37259	3.42252	3.43632	3.28118
FrontToBack	4	0.336843	1.44464	2.23343	2.62644	2.61914	2.24528	1.54408	0.552507	-0.665018	-1.97677	-3.17779	-4.04815	-4.4527	-4.42118	-4.14579	-3.89156	-3.87234	-4.1695	-4.732	-5.43688	-6.15273	-6.76535	-7.16733	-7.24897	-6.91761	-6.14525	-5.00892	-3.69207	-2.43615	-1.46776	-0.937248	-0.892969	-1.28619	-1.9851	-2.7828	-3.41294	-3.59986	-3.15359	-2.06889	-0.56157	1.00329	2.26434	3.01212	3.2477	3.12538	2.82964	2.46697	2.03415
FrontToBack	4	-13.847	-5.96748	0.444308	4.71421	6.71759	6.81542	5.62706	3.74447	1.52257	-0.97333	-3.87588	-7.4032	-11.8594	-17.8185	-26.3785	-39.2354	-58.2777	-84.6582	-117.665	-154.065	-188.504	-215.039	-229.159	-229.336	-217.36	-197.433	-174.588	-153.18	-135.974	-123.944	-116.615	-112.698	-110.764	-109.83	-109.769	-111.519	-117.004	-128.704	-148.806	-178.118	-215.107	-255.597	-293.451	-322.171	-336.826	-335.529	-319.81	-293.833
FrontToBack	4	-297.415	-310.953	-318.07	-321.022	-323.039	-326.612	-331.66	-334.9	-331.136	-315.951	-288.251	-251.099	-210.409	-172.398	-141.313	-118.512	-102.966	-92.5272	-85.1322	-79.4942	-75.241	-72.6864	-72.4079	-74.7767	-79.5584	-85.7312	-91.6221	-95.3659	-95.5417	-91.7376	-84.7896	-76.5438	-69.1927	-64.4394	-62.854	-63.705	-65.3346	-65.8866	-64.053	-59.5175	-52.9372	-45.5336	-38.5237	-32.6762	-28.1594	-24.6893	-21.8256	-19.242
FrontToBack	4	6.14719	7.20465	7.46885	7.06058	6.23467	5.32041	4.65487	4.50401	4.97662	5.97055	7.18548	8.21162	8.65914	8.27699	7.01882	5.03694	2.60905	0.0314035	-2.47875	-4.82151	-6.98521	-8.97294	-10.7385	-12.1663	-13.0948	-13.3587	-12.8275	-11.4389	-9.23724	-6.41227	-3.30657	-0.356796	2.02506	3.57716	4.24596	4.15231	3.49984	2.49367	1.31172	0.119529	-0.910757	-1.61143	-1.86699	-1.66922	-1.15068	-0.558578	-0.166811	-0.147561
FrontToBack	4	3.13058	1.76992	0.167306	-1.44977	-2.92537	-4.172	-5.11677	-5.65246	-5.64636	-5.00926	-3.77797	-2.14929	-0.431584	1.0657	2.1553	2.8528	3.38192	4.08836	5.27491	7.00896	8.9994	10.6443	11.2801	10.5368	8.60615	6.24524	4.47731	4.11951	5.3727	7.68182	9.95135	11.0298	10.2485	7.75602	4.474	1.68289	0.407336	0.874277	2.23758	2.62902	-0.553125	-10.1915	-28.7983	-57.601	-95.5109	-138.483	-179.939	-212.544
FrontToBack	4	-1.42731	-2.13062	-3.05695	-4.15362	-5.36937	-6.63189	-7.83413	-8.84258	-9.52052	-9.7503	-9.4445	-8.55392	-7.0803	-5.09478	-2.74652	-0.250221	2.14822	4.21577	5.77339	6.72469	7.06785	6.88779	6.33516	5.5904	4.82362	4.1504	3.60199	3.12087	2.59254	1.9035	0.997528	-0.0933321	-1.25551	-2.32824	-3.15501	-3.63757	-3.77789	-3.68521	-3.53508	-3.48678	-3.59966	-3.79484	-3.89482	-3.7264	-3.23419	-2.53693	-1.88738	-1.55014
FrontToBack	4	73.157	94.4381	113.911	127.84	133.377	129.604	117.835	101.035	82.6568	65.5118	51.1425	39.846	31.1364	24.3094	18.849	14.5835	11.625	10.184	10.356	11.9666	14.5376	17.3856	19.8098	21.2756	21.5161	20.5214	18.4625	15.6161	12.3306	9.00299	6.02773	3.7041	2.15843	1.33643	1.07937	1.22923	1.69008	2.41064	3.3166	4.26188	5.04799	5.50527	5.57576	5.33594	4.94019	4.52285	4.1243	3.68604
FrontToBack	4	-193.007	-170.487	-161.877	-166.963	-183.044	-205.139	-226.783	-241.589	-245.152	-236.5	-218.293	-195.554	-173.498	-155.52	-142.299	-132.301	-123.277	-113.849	-104.407	-96.8891	-93.6869	-96.3056	-104.471	-116.04	-127.661	-135.877	-138.249	-134.134	-124.816	-112.93	-101.402	-92.375	-86.5836	-83.4081	-81.4943	-79.5906	-77.1383	-74.3264	-71.6764	-69.5492	-67.9611	-66.761	-65.8718	-65.3103	-65.0127	-64.7268	-64.1315	-63.0569
FrontToBack	4	2.32887	-1.8142	-5.28541	-7.65285	-8.76741	-8.74372	-7.86185	-6.45285	-4.82414	-3.23798	-1.92029	-1.04994	-0.71975	-0.886316	-1.35924	-1.84755	-2.05333	-1.77565	-0.99203	0.113951	1.1974	1.88167	1.92654	1.35612	0.461649	-0.327947	-0.631515	-0.252581	0.788248	2.30241	4.006	5.58141	6.73268	7.24541	7.03932	6.18189	4.85282	3.27451	1.64974	0.122407	-1.23355	-2.41044	-3.4518	-4.42333	-5.37118	-6.27025	-6.99021	-7.30128
FrontToBack	4	-1.56939	-1.34498	-1.01187	-0.642335	-0.282436	0.0558243	0.382017	0.704285	1.01203	1.27369	1.44668	1.49355	1.39241	1.13988	0.746762	0.233437	-0.369363	-1.01391	-1.62787	-2.11611	-2.37902	-2.34575	-2.00778	-1.4341	-0.756523	-0.131302	0.306132	0.477554	0.382625	0.104011	-0.208721	-0.379694	-0.268848	0.168776	0.856004	1.62189	2.27502	2.68861	2.85135	2.8591	2.85315	2.93981	3.13532	3.36153	3.49062	3.40943	3.07217	2.51875
FrontToBack	4	-265.963	-270.823	-259.981	-237.42	-209.73	-183.453	-162.832	-148.912	-140.125	-133.684	-126.923	-118.079	-106.479	-92.4053	-76.8408	-61.1796	-46.8957	-35.1948	-26.7302	-21.4771	-18.8119	-17.7659	-17.3689	-16.9527	-16.2989	-15.5539	-14.959	-14.4941	-13.6183	-11.2132	-5.76938	4.2632	20.0693	42.0753	69.5975	100.597	131.718	158.818	178.02	186.943	185.534	176.009	161.914	146.799	133.152	122.012	113.21	105.939
FrontToBack	4	-24.7911	-20.8961	-17.8482	-16.6731	-17.6278	-20.2913	-24.0057	-28.2491	-32.7476	-37.4751	-42.7967	-49.7453	-60.1923	-76.6526	-101.687	-137.037	-182.712	-236.331	-293.192	-347.446	-394.179	-431.317	-460.013	-482.999	-501.944	-515.714	-520.91	-514.3	-495.306	-466.752	-433.424	-399.638	-367.574	-337.385	-308.709	-282.262	-260.326	-245.824	-240.701	-244.61	-254.593	-265.82	-272.99	-271.878	-260.539	-239.779	-212.78	-184.012
FrontToBack	4	249.96	233.663	228.104	229.856	233.933	236.023	234.135	229.043	223.537	221.01	224.038	233.366	247.452	262.654	274.15	277.566	270.76	254.906	234.126	213.731	197.986	188.589	184.555	183.396	182.835	182.132	182.321	185.288	192.218	202.394	213.109	220.735	222.231	216.22	203.203	185.097	164.505	144	125.47	109.676	96.2025	83.9373	71.8389	59.5719	47.6311	36.9588	28.3554	22.0692
FrontToBack	4	6.61688	5.71673	4.42149	2.72045	0.8257	-0.873621	-1.94106	-2.05999	-1.18866	0.353998	1.87397	2.34162	0.44596	-5.32472	-16.5146	-34.3737	-59.3644	-90.6318	-125.67	-160.448	-190.111	-210.154	-217.68	-212.269	-196.05	-172.922	-147.256	-122.639	-101.149	-83.3589	-68.8559	-56.9046	-46.905	-38.5247	-31.6023	-25.9951	-21.5043	-17.8976	-14.9738	-12.604	-10.7148	-9.24007	-8.07545	-7.0732	-6.07205	-4.94625	-3.64571	-2.21529
FrontToBack	4	18.6783	21.2752	23.1475	24.4213	25.3889	26.3335	27.3932	28.5489	29.7324	30.9553	32.3651	34.2011	36.704	40.06	44.4273	50.0373	57.27	66.5747	78.139	91.4056	104.748	115.683	121.746	121.643	115.992	107.079	97.6915	89.7814	83.8171	79.2073	75.3499	72.4328	71.3604	72.9061	76.8156	81.6246	85.4315	87.1725	87.6126	89.414	96.1719	110.814	134.053	163.551	194.215	219.641	234.273	235.438
FrontToBack	4	270.596	233.449	201.561	177.558	161.442	152.032	148.226	149.301	154.329	161.452	167.829	170.486	167.577	159.179	147.091	133.79	121.288	110.549	101.647	94.2802	88.1419	82.9072	78.0054	72.5349	65.5414	56.5492	45.9806	35.1294	25.6421	18.8337	15.2539	14.7354	16.7513	20.7368	26.1372	32.2547	38.1419	42.7179	45.072	44.7613	41.9242	37.1669	31.3118	25.1452	19.2536	13.973	9.42106	5.56996
FrontToBack	4	-1.81765	-2.15936	-2.57826	-2.93784	-3.09683	-2.96372	-2.5354	-1.90066	-1.20802	-0.612447	-0.222703	-0.06874	-0.100527	-0.21831	-0.319765	-0.338233	-0.253787	-0.0753074	0.186792	0.532788	0.964238	1.46089	1.97129	2.42449	2.76094	2.95877	3.04285	3.07486	3.13574	3.31139	3.67991	4.29629	5.17309	6.26865	7.49308	8.73415	9.89038	10.8957	11.7209	12.3501	12.7411	12.7996	12.3943	11.4227	9.89562	7.98475	5.99153	4.24446
FrontToBack	4	-0.621523	-0.106853	-0.313863	-1.23691	-2.68156	-4.29913	-5.69913	-6.5945	-6.90053	-6.73648	-6.33328	-5.90862	-5.57218	-5.30408	-5.00574	-4.59365	-4.08182	-3.60612	-3.36491	-3.51049	-4.05252	-4.83178	-5.56588	-5.92784	-5.61823	-4.42444	-2.28173	0.665423	4.04297	7.3038	9.87175	11.3124	11.4556	10.4074	8.4575	5.93932	3.11679	0.152171	-2.84178	-5.70971	-8.19182	-9.94486	-10.6484	-10.1465	-8.54234	-6.18773	-3.56484	-1.12596
FrontToBack	4	6.74311	7.07048	6.78889	5.90962	4.53429	2.84338	1.05565	-0.619336	-2.01577	-3.0298	-3.62281	-3.82449	-3.72995	-3.49049	-3.28222	-3.25546	-3.47654	-3.89288	-4.34635	-4.63838	-4.61558	-4.23201	-3.55935	-2.74964	-1.97735	-1.38624	-1.05406	-0.978867	-1.09075	-1.28709	-1.47696	-1.61275	-1.69058	-1.7282	-1.73973	-1.72516	-1.67237	-1.55964	-1.35827	-1.04347	-0.62041	-0.15119	0.245183	0.433806	0.328235	-0.0623799	-0.632857	-1.22588
FrontToBack	4	22.3235	23.9642	28.4816	38.3119	56.4853	85.7765	127.383	179.563	237.005	291.615	334.797	360.329	366.435	355.988	334.892	309.726	285.898	266.966	254.92	250.815	255.223	268.259	289.174	315.697	343.533	366.596	378.349	373.933	352.103	315.879	271.469	226.023	185.343	152.519	127.811	109.502	95.1658	82.8147	71.5992	61.9457	55.2664	53.5408	59.0188	74.0378	100.647	139.711	189.619	245.3
FrontToBack	4	91.467	117.819	146.658	174.053	195.088	205.679	204.393	193.257	177.067	161.509	151.066	147.717	150.956	158.922	169.851	182.928	198.071	214.869	231.498	244.506	249.809	244.4	227.821	202.557	173.158	144.6	120.67	103.043	91.2549	83.4049	77.1779	70.7388	63.2181	54.6945	45.8216	37.3442	29.7661	23.273	17.8752	13.6006	10.598	9.08753	9.22284	10.9861	14.2262	18.9017	25.4746	35.3266
FrontToBack	4	123.432	95.3041	70.7609	50.909	36.1431	26.1797	20.2535	17.397	16.6776	17.314	18.6801	20.2696	21.693	22.746	23.5022	24.3459	25.8546	28.538	32.5462	37.5202	42.6857	47.1367	50.1474	51.3437	50.6895	48.3604	44.6254	39.8028	34.2759	28.5068	23.0064	18.2594	14.6418	12.3614	11.439	11.721	12.9171	14.6578	16.5681	18.3457	19.8167	20.9468	21.8004	22.4678	22.9979	23.3657	23.4884	23.2705
FrontToBack	4	-2.57403	-2.4166	-1.80471	-0.835651	0.306261	1.39587	2.22052	2.63092	2.57792	2.11953	1.38974	0.546666	-0.275691	-0.984882	-1.52079	-1.83255	-1.86635	-1.57503	-0.948526	-0.0507572	0.960842	1.85494	2.39251	2.42009	1.94403	1.14001	0.281087	-0.382032	-0.724046	-0.77511	-0.667174	-0.536032	-0.439228	-0.335615	-0.131835	0.237352	0.747636	1.28114	1.68195	1.83667	1.72905	1.44181	1.10721	0.839483	0.677521	0.561886	0.354514	-0.0992147
FrontToBack	4	24.7283	22.9026	20.9622	19.1473	17.461	15.7837	14.0321	12.2718	10.7266	9.67666	9.29775	9.52661	10.0332	10.3244	9.93559	8.6167	6.42387	3.67832	0.82515	-1.73048	-3.73232	-5.09495	-5.85982	-6.13071	-6.02582	-5.65038	-5.08493	-4.38437	-3.59223	-2.76411	-1.98119	-1.33568	-0.89323	-0.658875	-0.57424	-0.545826	-0.482941	-0.322564	-0.0392365	0.350823	0.78478	1.1525	1.3091	1.10333	0.421477	-0.763101	-2.34601	-4.07785
FrontToBack	4	-166.228	-153.187	-145.256	-141.876	-142.246	-146.068	-153.743	-165.807	-181.925	-200.119	-216.836	-227.992	-230.564	-223.899	-210.001	-192.629	-175.666	-161.65	-151.141	-143.072	-135.728	-127.779	-118.881	-109.673	-101.228	-94.3737	-89.3113	-85.7566	-83.4042	-82.2513	-82.5167	-84.2835	-87.2648	-90.9045	-94.6909	-98.3773	-101.936	-105.298	-108.059	-109.33	-107.854	-102.456	-92.6876	-79.3366	-64.3919	-50.3421	-39.1246	-31.3233
FrontToBack	4	-12.0698	-10.7653	-8.29867	-4.68657	-0.443729	3.48253	6.04535	6.5455	4.97959	2.10853	-0.79547	-2.41823	-1.87521	1.0142	5.74377	11.3623	16.7905	21.091	23.6464	24.2774	23.3061	21.5441	20.1366	20.2504	22.703	27.7075	34.8488	43.2204	51.5658	58.3639	61.9939	61.1277	55.2811	45.1995	32.7552	20.3395	10.0804	3.31087	0.483177	1.396	5.45405	11.7776	19.1877	26.2323	31.3765	33.3649	31.6059	26.4073
FrontToBack	4	-5.47248	-6.99564	-7.33667	-6.5592	-4.94789	-2.93526	-0.995227	0.472697	1.23862	1.28603	0.785825	0.0101985	-0.771536	-1.36473	-1.67174	-1.6788	-1.44525	-1.09692	-0.810581	-0.761145	-1.04965	-1.64773	-2.4047	-3.11481	-3.61291	-3.83814	-3.83805	-3.7117	-3.53628	-3.31932	-3.00752	-2.5407	-1.92029	-1.24688	-0.714973	-0.56268	-1.00035	-2.1317	-3.89377	-6.04261	-8.21047	-10.0208	-11.2141	-11.7153	-11.616	-11.0927	-10.3207	-9.4215
FrontToBack	4	-9.63039	-14.3185	-19.3106	-24.3388	-29.1151	-33.3168	-36.603	-38.6875	-39.4519	-39.0113	-37.6802	-35.8242	-33.7184	-31.5259	-29.4571	-28.011	-28.1187	-31.0134	-37.793	-48.8255	-63.2849	-79.1022	-93.4509	-103.634	-108.008	-106.524	-100.609	-92.4653	-84.1359	-76.8012	-70.5889	-64.8786	-58.8501	-51.9691	-44.2284	-36.1046	-28.3185	-21.5122	-15.9901	-11.6381	-8.07152	-4.92261	-2.0849	0.240221	1.7212	2.15014	1.62187	0.535917
FrontToBack	4	-92.0069	-103.778	-105.458	-96.6293	-78.5709	-52.8996	-20.2032	20.3389	69.849	127.623	189.297	246.763	290.424	312.868	311.99	291.731	260.067	225.54	194.346	169.38	151.242	140.12	137.179	144.586	164.153	195.384	234.073	272.561	301.894	315.13	310.101	290.149	262.403	234.625	212.382	197.811	190.066	186.615	184.47	180.996	174.446	164.396	151.923	139.27	128.98	122.873	121.362	123.39
FrontToBack	4	82.6453	77.5307	71.9022	65.738	59.4792	53.7028	48.8829	45.3052	43.0945	42.2538	42.6501	43.9688	45.7198	47.3643	48.5622	49.4705	50.9782	54.7806	63.2222	78.8626	103.759	138.553	181.622	228.752	273.715	309.816	331.921	338.084	330.022	312.211	290.09	268.213	249.115	233.207	219.493	206.57	193.396	179.573	165.18	150.464	135.622	120.812	106.309	92.6176	80.415	70.3206	62.6298	57.1812
FrontToBack	4	-0.355861	-0.270196	-0.259139	-0.354219	-0.522085	-0.712993	-0.910926	-1.15034	-1.49559	-2.00101	-2.67088	-3.4357	-4.15478	-4.65161	-4.77129	-4.43591	-3.67778	-2.64345	-1.57887	-0.793002	-0.586904	-1.14033	-2.39106	-3.98537	-5.36911	-6.01018	-5.64559	-4.40563	-2.7344	-1.15327	-0.00964622	0.647169	1.0118	1.3422	1.76596	2.1796	2.28823	1.75885	0.404145	-1.69435	-4.18112	-6.53505	-8.2433	-8.9654	-8.63254	-7.44835	-5.80146	-4.12339
FrontToBack	4	106.451	92.4003	81.8337	73.7723	66.758	59.4785	51.3451	42.6882	34.4627	27.6591	22.7802	19.6705	17.745	16.4229	15.4964	15.2727	16.4997	20.1882	27.4211	39.1479	55.9299	77.6312	103.156	130.377	156.376	177.956	192.303	197.612	193.565	181.537	164.385	145.71	128.738	115.26	105.205	97.1039	89.1744	80.3858	70.9519	62.0968	55.3136	51.5285	50.5784	51.2856	52.1327	52.1695	51.5827	51.5242
FrontToBack	4	-191.088	-171.75	-156.841	-144.045	-131.5	-118.267	-104.343	-90.3427	-77.0433	-65.0028	-54.4059	-45.1355	-36.9679	-29.7489	-23.453	-18.1274	-13.7925	-10.3874	-7.78732	-5.86364	-4.52206	-3.693	-3.28953	-3.18131	-3.21282	-3.25679	-3.26597	-3.28971	-3.44927	-3.88156	-4.67485	-5.8129	-7.15405	-8.46519	-9.51807	-10.2309	-10.8174	-11.9258	-14.7826	-21.3387	-34.3438	-57.1148	-92.7237	-142.516	-204.375	-271.691	-334.057	-380.021
FrontToBack	4	-65.2211	-64.3755	-61.0711	-55.1628	-47.7036	-40.2036	-33.8091	-28.8811	-25.1092	-21.964	-19.1223	-16.6167	-14.7087	-13.6643	-13.6092	-14.5215	-16.2865	-18.7331	-21.6188	-24.6158	-27.3542	-29.521	-30.9515	-31.6327	-31.6156	-30.9031	-29.42	-27.0975	-24.0079	-20.4345	-16.8114	-13.5708	-10.9999	-9.18873	-8.0768	-7.53726	-7.44186	-7.67925	-8.15857	-8.83342	-9.74834	-11.1103	-13.3612	-17.2909	-24.1712	-35.8633	-54.7164	-83.0461
FrontToBack	4	-147.089	-137.357	-128.501	-119.975	-111.665	-103.753	-96.5234	-90.2321	-85.0075	-80.7084	-76.7892	-72.3191	-66.2862	-58.0999	-48.0036	-37.0911	-26.8677	-18.6077	-12.89	-9.54004	-7.91894	-7.30456	-7.13245	-7.03679	-6.7828	-6.22183	-5.31371	-4.181	-3.11699	-2.52394	-2.79687	-4.21416	-6.85412	-10.5555	-14.886	-19.1346	-22.3335	-23.325	-20.8411	-13.5856	-0.370257	19.5465	45.8635	76.5682	107.692	133.963	150.391	154.139
FrontToBack	4	-0.961023	4.78503	12.3335	22.8832	38.5809	62.2046	95.9098	139.316	187.923	233.161	264.713	274.315	259.058	222.231	171.211	113.644	54.1303	-6.84363	-71.3607	-140.963	-213.774	-283.517	-341.096	-378.069	-390.298	-379.997	-355.254	-327.332	-306.935	-300.827	-309.866	-329.098	-349.959	-363.854	-365.725	-356.002	-339.987	-324.982	-316.621	-316.278	-320.756	-324.25	-321.359	-309.538	-289.831	-265.851	-241.915	-221.527
FrontToBack	4	30.0875	25.7347	21.9194	18.2224	14.4146	10.6069	7.12145	4.23374	1.98294	0.144714	-1.64963	-3.73545	-6.26192	-9.11213	-11.9136	-14.139	-15.2807	-15.0607	-13.5969	-11.4373	-9.40479	-8.2883	-8.51012	-9.92786	-11.8843	-13.4945	-14.0439	-13.2983	-11.5692	-9.50301	-7.72186	-6.52201	-5.79273	-5.17351	-4.32228	-3.12726	-1.75322	-0.532655	0.210383	0.299934	-0.247872	-1.2983	-2.7605	-4.79353	-7.96662	-13.2789	-21.9657	-35.0922
FrontToBack	4	-4.32252	-5.52535	-6.52008	-7.43796	-8.32484	-9.03772	-9.2948	-8.85187	-7.68544	-6.05657	-4.41371	-3.19471	-2.64734	-2.75331	-3.27726	-3.89224	-4.31651	-4.40798	-4.18394	-3.77154	-3.31479	-2.89183	-2.48057	-1.97815	-1.25036	-0.18021	1.28512	3.08258	4.98942	6.63621	7.61504	7.65514	6.77046	5.2807	3.68289	2.44354	1.82343	1.81701	2.22178	2.78773	3.36109	3.94109	4.62177	5.45914	6.36426	7.09995	7.39419	7.09094
FrontToBack	4	117.838	160.977	207.268	250.624	284.561	304.359	308.739	300.14	283.46	263.923	245.176	228.452	213.025	197.472	180.976	163.982	148.033	135.037	126.435	122.659	123.011	125.936	129.61	132.72	135.272	139.108	147.768	165.459	195.224	236.957	286.253	334.961	373.581	394.559	394.896	376.789	346.163	310.096	274.49	242.884	216.516	195.218	178.567	166.79	161.023	162.833	173.207	191.571
FrontToBack	4	-88.5409	-73.6539	-60.7536	-50.6067	-43.5359	-39.2072	-36.6988	-34.8617	-32.7742	-30.0523	-26.873	-23.7506	-21.203	-19.4768	-18.4352	-17.6377	-16.5569	-14.8147	-12.3366	-9.36474	-6.35597	-3.82113	-2.16513	-1.562	-1.89632	-2.79971	-3.78459	-4.4283	-4.52268	-4.11829	-3.45529	-2.83768	-2.52918	-2.72092	-3.56947	-5.26585	-8.0804	-12.3318	-18.2597	-25.8216	-34.5093	-43.3108	-50.9044	-56.0377	-57.9217	-56.4395	-52.0936	-45.7824
FrontToBack	4	6.43637	7.41062	9.89831	14.8125	23.4805	37.5666	58.8312	88.6517	127.317	173.23	222.402	268.698	305.112	325.776	327.923	312.857	285.458	252.509	220.646	194.769	177.382	168.833	168.181	174.29	186.778	206.413	234.647	272.293	317.805	366.118	408.978	437.101	443.446	426.068	389.035	340.864	291.29	247.988	214.695	191.241	174.964	162.489	151.029	138.903	125.441	110.673	95.0526	79.3161
FrontToBack	4	207.978	306.503	393.805	458.3	493.222	498.564	480.603	449.369	415.222	385.891	364.882	351.595	342.897	335.425	327.549	320.109	315.538	315.899	320.952	327.417	329.981	323.601	305.895	278.328	245.604	213.753	188.111	172.191	167.63	174.566	191.717	216.011	242.348	264.258	275.666	273.034	256.682	230.476	200.08	170.802	146.108	127.253	113.745	104.087	96.4637	89.2759	81.5534	73.1454
FrontToBack	4	1.20477	2.58343	3.19514	3.00749	2.21266	1.19369	0.383152	0.0422446	0.0684144	-0.0357716	-0.969016	-3.27709	-7.00943	-11.586	-15.9776	-19.1351	-20.4489	-19.9878	-18.3938	-16.5104	-14.9686	-13.9591	-13.2728	-12.5347	-11.455	-9.96613	-8.20336	-6.38046	-4.64196	-2.97263	-1.20289	0.883787	3.39575	6.2122	8.97341	11.1942	12.4391	12.4641	11.2712	9.07584	6.23222	3.14213	0.168484	-2.43813	-4.57262	-6.25163	-7.5492	-8.53084
FrontToBack	4	223.024	193.654	173.372	162.298	159.889	165.085	176.121	190.691	206.639	222.724	238.715	254.679	269.994	282.976	291.455	293.888	290.189	281.751	270.727	259.066	247.772	236.671	224.798	211.233	196.043	180.735	167.876	159.984	158.366	162.621	171.012	181.295	191.327	199.158	202.872	200.733	191.823	176.762	157.841	138.268	120.928	107.453	98.1015	92.3471	89.548	89.1651	90.478	92.2063
FrontToBack	4	2.12365	1.76959	1.4509	1.08474	0.581471	-0.0897022	-0.86737	-1.61521	-2.16487	-2.31738	-1.74949	0.12805	4.22821	11.6026	22.9854	38.2277	55.9255	73.5233	87.9662	96.705	98.6414	94.5715	86.8893	78.6412	72.3595	69.1842	68.6371	69.0568	68.4297	65.2326	58.975	50.305	40.6881	31.8221	25.029	20.8783	19.1958	19.3915	20.8844	23.3708	26.853	31.5641	38.0043	47.1788	60.8286	81.273	110.584	149.247
FrontToBack	4	0.406324	1.41969	2.46821	3.18521	3.2683	2.56835	1.14732	-0.72349	-2.63728	-4.18959	-5.11994	-5.3993	-5.211	-4.83709	-4.50047	-4.24821	-3.93947	-3.3498	-2.33165	-0.939836	0.562111	1.81387	2.52549	2.59384	2.11516	1.30913	0.421856	-0.338563	-0.824675	-0.960341	-0.756998	-0.324251	0.161581	0.529726	0.683294	0.587631	0.161516	-0.882503	-3.12306	-7.34609	-14.2596	-24.1026	-36.3089	-49.4132	-61.2999	-69.7629	-73.1777	-71.02
FrontToBack	4	-93.4476	-81.6472	-75.1465	-73.3194	-74.5849	-77.2285	-79.8994	-81.6566	-81.7645	-79.6119	-74.9424	-68.2229	-60.7406	-54.1964	-49.9398	-48.3077	-48.4637	-48.828	-47.8322	-44.5966	-39.2289	-32.6719	-26.287	-21.4452	-19.3799	-21.3714	-29.1109	-44.8893	-71.1608	-109.284	-157.799	-211.225	-260.514	-295.579	-308.996	-299.021	-270.198	-231.245	-191.443	-157.451	-131.934	-114.164	-101.749	-92.3633	-84.6778	-78.3349	-73.3454	-69.4644
FrontToBack	4	-2.70558	-5.49855	-5.93561	-4.31928	-1.863	0.0368477	0.637283	0.237831	-0.151221	0.344759	1.70783	2.90227	2.48321	-0.501003	-5.92739	-12.6777	-19.2256	-24.2832	-27.1312	-27.5713	-25.7023	-21.7585	-16.1007	-9.28845	-2.095	4.60744	10.0755	13.9641	16.5659	18.9602	23.0365	31.3403	46.6726	71.3407	106.112	149.168	195.67	238.517	270.398	286.415	285.977	272.916	253.731	234.968	221.127	213.916	212.725	215.517
FrontToBack	4	15.4391	11.7576	8.42111	5.86513	4.27757	3.64369	3.82071	4.60578	5.77384	7.09203	8.32559	9.25711	9.7198	9.63671	9.03736	8.03669	6.77127	5.32902	3.71391	1.88455	-0.154711	-2.26733	-4.1762	-5.54781	-6.13475	-5.89542	-5.03744	-3.95847	-3.11295	-2.85413	-3.31856	-4.39766	-5.80772	-7.21964	-8.39288	-9.25574	-9.90584	-10.5331	-11.3003	-12.24	-13.2226	-14.0151	-14.3912	-14.2201	-13.487	-12.2554	-10.6265	-8.73384
FrontToBack	4	2.98735	9.35394	19.5884	35.3222	58.0861	88.5008	125.412	165.449	203.422	233.648	251.693	255.785	247.204	229.563	207.35	184.424	163.032	143.688	125.798	108.654	92.2166	77.2897	65.0682	56.4359	51.4636	49.3399	48.6688	47.9266	45.932	42.211	37.1415	31.7982	27.5827	25.8739	27.851	34.3909	45.7708	61.104	77.8408	91.8917	98.6404	94.4551	77.8543	49.6679	12.2593	-31.4817	-78.666	-126.32
FrontToBack	4	45.8532	40.9597	38.4182	37.9226	38.6133	39.2156	38.5427	35.9914	31.7233	26.4739	21.2143	16.9139	14.4694	14.6652	17.9687	24.1639	32.0527	39.5629	44.3826	44.8885	40.8665	33.59	25.2089	17.8278	12.8236	10.7336	11.6287	15.5891	22.895	33.8215	48.2143	65.1423	82.8325	98.9149	110.896	116.758	115.542	107.728	95.1796	80.6081	66.734	55.5101	47.7098	42.9788	40.2506	38.3586	36.6713	35.5139
FrontToBack	4	29.5558	37.0534	49.2384	67.702	94.163	129.859	174.532	225.377	276.662	320.643	349.804	359.515	349.802	325.186	292.687	259.08	228.844	203.643	183.211	166.732	153.792	144.469	138.769	135.965	134.371	131.71	125.911	115.892	101.943	85.5145	68.5954	53.0061	39.9524	29.9457	22.9656	18.6647	16.501	15.8081	15.8853	16.1246	16.1346	15.7791	15.1202	14.3097	13.5004	12.8091	12.3111	12.029
FrontToBack	5	-13.9415	-8.61712	-3.22211	1.14214	3.71261	4.23937	2.97539	0.530194	-2.33039	-4.8672	-6.50789	-6.93818	-6.13309	-4.31475	-1.84611	0.891099	3.57446	5.94867	7.78793	8.87232	9.01866	8.16324	6.44548	4.22984	2.02949	0.350805	-0.476537	-0.41167	0.282083	1.10882	1.46688	0.801931	-1.22897	-4.60838	-8.87872	-13.1949	-16.5333	-18.0012	-17.1313	-14.0376	-9.36883	-4.0813	0.872735	4.81491	7.46781	8.913	9.43652	9.36497
FrontToBack	5	1.46363	-0.837962	-2.02192	-2.03029	-0.62595	2.81337	9.49071	21.1667	39.7163	66.2175	99.8574	137.246	172.753	200.045	214.267	213.799	200.65	179.327	154.895	131.336	110.949	94.7972	83.5816	78.1977	79.5722	87.9335	102.06	119.088	135.13	146.448	150.595	146.982	136.704	121.884	104.932	88.0095	72.7225	60.0049	50.1573	43.0922	38.7688	37.7071	41.2874	51.5533	70.3677	98.1665	132.9	169.906
FrontToBack	5	-438.128	-438.839	-419.933	-387.664	-349.487	-311.544	-277.369	-248.028	-223.134	-201.947	-184.04	-169.538	-159.124	-154.006	-155.738	-165.704	-184.185	-209.345	-236.738	-259.947	-272.406	-269.752	-251.56	-221.525	-185.941	-151.264	-121.961	-99.5812	-83.2033	-70.7382	-60.2712	-50.8766	-42.7956	-37.2449	-36.1512	-41.8958	-56.8824	-82.7281	-119.179	-163.276	-209.478	-251.115	-282.742	-302.293	-311.787	-316.019	-319.814	-325.287
FrontToBack	5	0.188822	-2.38005	-3.46978	-3.05889	-1.53871	0.377319	1.86695	2.28537	1.40561	-0.50136	-2.8072	-4.82562	-6.12472	-6.68552	-6.83212	-6.98475	-7.40602	-8.09313	-8.87106	-9.58478	-10.2396	-10.9926	-12.0268	-13.4163	-15.0795	-16.8241	-18.4343	-19.7208	-20.5306	-20.7325	-20.2232	-18.9379	-16.8387	-13.8645	-9.89745	-4.82032	1.31343	8.09171	14.699	20.1074	23.4422	24.3137	22.9268	19.9098	15.9901	11.7118	7.34529	2.99481
FrontToBack	5	151.783	173.092	183.184	181.915	171.754	156.739	141.046	127.829	118.732	114.178	114.115	118.783	129.006	145.817	169.509	198.578	229.154	255.461	271.355	272.439	257.776	230.297	195.629	159.945	127.983	102.128	82.7543	69.1936	60.5389	55.8483	53.9331	53.2211	52.0373	49.2017	44.5221	38.8108	33.3864	29.3723	27.1876	26.4646	26.3543	26.0001	24.9237	23.179	21.2784	20.0219	20.3506	23.2773
FrontToBack	5	-335.634	-321.859	-298.504	-270.948	-243.72	-219.445	-198.837	-181.463	-166.679	-154.203	-144.121	-136.474	-130.815	-126.085	-120.945	-114.381	-106.222	-97.2623	-88.9192	-82.6399	-79.4094	-79.6177	-83.3012	-90.5437	-101.734	-117.428	-137.785	-161.816	-186.916	-209.151	-224.387	-229.849	-225.243	-212.813	-196.25	-179.141	-163.791	-150.981	-140.585	-132.555	-127.704	-127.904	-135.571	-152.574	-178.895	-211.63	-244.955	-271.421
FrontToBack	5	1.78366	2.63369	4.58687	7.65259	11.5744	15.8936	20.0864	23.7105	26.4923	28.3363	29.2706	29.374	28.7155	27.3345	25.2681	22.6149	19.592	16.5365	13.826	11.7512	10.4048	9.65026	9.18509	8.66866	7.86154	6.72002	5.40739	4.21309	3.41152	3.128	3.28026	3.62786	3.89797	3.9178	3.68155	3.32612	3.04039	2.96755	3.15241	3.54944	4.07099	4.63593	5.19268	5.71395	6.18314	6.59019	6.93781	7.23892
FrontToBack	5	47.7299	77.4963	112.942	150.444	185.07	211.985	228.087	233.01	228.996	219.85	209.647	201.79	198.551	200.881	208.259	218.678	228.963	235.585	235.735	228.23	213.818	194.785	174.077	154.381	137.499	124.141	114.087	106.567	100.706	95.8635	91.7666	88.3921	85.7431	83.7143	82.1949	81.3849	82.1026	85.8696	94.6199	110.078	132.931	162.057	194.133	223.997	245.901	255.367	250.869	234.467
FrontToBack	5	-78.4828	-78.5157	-82.0123	-89.6225	-101.439	-117.124	-135.94	-156.49	-176.366	-192.232	-200.698	-199.743	-189.862	-174.079	-156.695	-141.467	-130.278	-122.904	-117.765	-113.043	-107.561	-101.155	-94.563	-89.0077	-85.617	-84.9025	-86.4887	-89.2544	-91.827	-93.2007	-93.1727	-92.4386	-92.3622	-94.5544	-100.35	-110.242	-123.409	-137.585	-149.556	-156.221	-155.786	-148.444	-136.152	-121.703	-107.637	-95.5637	-86.0719	-78.9937
FrontToBack	5	-44.7291	-47.0028	-48.9489	-50.2519	-50.4622	-49.2514	-46.7339	-43.6485	-41.2034	-40.5709	-42.2653	-45.8113	-49.9728	-53.4565	-55.6201	-56.6826	-57.2892	-57.8044	-57.9215	-56.9155	-54.3208	-50.4752	-46.4917	-43.6928	-42.9338	-44.2679	-47.0766	-50.4418	-53.4488	-55.2928	-55.3051	-53.0676	-48.6278	-42.6282	-36.155	-30.3124	-25.7533	-22.4611	-19.8959	-17.3837	-14.4851	-11.1394	-7.55821	-3.99265	-0.548559	2.84942	6.35383	10.0375
FrontToBack	5	1.9077	1.08164	0.232511	-0.456036	-0.912466	-1.20713	-1.51541	-2.02289	-2.81955	-3.83833	-4.87648	-5.69423	-6.1457	-6.26589	-6.26939	-6.46186	-7.1345	-8.50927	-10.7551	-14.0224	-18.4191	-23.9033	-30.1629	-36.5921	-42.4409	-47.0957	-50.3569	-52.5532	-54.3986	-56.6234	-59.5507	-62.8507	-65.651	-66.9728	-66.2481	-63.5874	-59.6298	-55.1087	-50.4665	-45.7849	-41.0108	-36.2468	-31.8446	-28.2711	-25.8613	-24.6558	-24.3954	-24.6481
FrontToBack	5	22.9802	20.0624	17.4677	15.4078	13.9715	13.1917	13.0456	13.4036	14.0074	14.5382	14.7574	14.6253	14.2966	13.9743	13.7203	13.3625	12.5747	11.0813	8.84955	6.15008	3.47387	1.36966	0.335468	0.829636	3.40439	8.88209	18.4684	33.6842	55.9911	86.0768	122.996	163.637	203.081	236.029	258.784	270.675	273.987	272.408	268.999	265.01	260.165	253.948	246.721	239.793	234.417	230.57	226.493	219.4
FrontToBack	5	53.8588	58.6242	61.9352	65.4883	72.0915	84.9849	106.72	137.846	175.902	215.336	248.766	269.346	273.301	261.339	238.18	210.437	184.008	162.294	145.904	133.591	123.589	114.558	105.863	97.3625	89.0692	80.9362	72.8225	64.5733	56.1232	47.5845	39.2754	31.6652	25.2204	20.2123	16.5822	13.955	11.8001	9.6494	7.25604	4.62376	1.93456	-0.556329	-2.58899	-3.92201	-4.33954	-3.68575	-1.94207	0.685755
FrontToBack	5	-56.6814	-40.3364	-22.677	-6.50416	6.41446	15.4639	20.8651	23.1967	23.0378	20.8593	17.1177	12.383	7.35933	2.75553	-0.890475	-3.3131	-4.47006	-4.41304	-3.1891	-0.865175	2.35252	6.01157	9.42476	11.8341	12.6735	11.8169	9.71952	7.39433	6.25883	7.92758	14.047	26.1905	45.7144	73.4161	108.941	150.156	192.967	231.986	262.048	279.948	285.509	281.385	271.696	260.277	249.411	239.56	229.931	219.354
FrontToBack	5	-52.7122	-47.011	-41.9806	-38.1845	-35.9493	-35.1785	-35.3059	-35.4477	-34.7168	-32.5825	-29.1155	-25.003	-21.3149	-19.1069	-19.0099	-20.9553	-24.1408	-27.2673	-28.9873	-28.4107	-25.4461	-20.8042	-15.6468	-11.0716	-7.70688	-5.60924	-4.45862	-3.89039	-3.76983	-4.30537	-6.00702	-9.56906	-15.749	-25.2561	-38.6183	-55.988	-76.904	-100.089	-123.41	-144.109	-159.336	-166.895	-165.96	-157.436	-143.721	-127.891	-112.668	-99.7074
FrontToBack	5	2.70997	2.58528	2.4823	2.41752	2.34374	2.2098	2.01052	1.78894	1.594	1.44034	1.31764	1.25881	1.40936	2.01503	3.29262	5.24182	7.53145	9.55903	10.6794	10.4775	8.93933	6.43261	3.52791	0.759832	-1.5481	-3.33193	-4.70428	-5.80318	-6.65072	-7.09488	-6.86416	-5.71192	-3.57911	-0.685151	2.50639	5.43537	7.6273	8.82523	9.02612	8.43955	7.41236	6.34459	5.60029	5.40568	5.76778	6.4564	7.09338	7.31188
FrontToBack	5	19.0719	18.0633	15.8857	13.1371	10.3305	7.77789	5.61319	3.8778	2.59194	1.77065	1.40195	1.41307	1.66318	1.97147	2.16962	2.1479	1.86241	1.31227	0.508968	-0.525522	-1.7448	-3.08038	-4.48893	-6.01709	-7.81185	-10.0282	-12.6635	-15.4353	-17.8194	-19.27	-19.5023	-18.6544	-17.2071	-15.7051	-14.4575	-13.4075	-12.2428	-10.643	-8.4714	-5.75654	-2.46405	1.79379	7.90487	17.1169	30.5899	48.7822	70.9245	94.8793
FrontToBack	5	4.85945	4.4452	4.00593	3.60795	3.2503	2.90737	2.56664	2.23518	1.92411	1.63556	1.36876	1.13627	0.972023	0.916448	0.985973	1.14706	1.3179	1.40206	1.33441	1.10587	0.747648	0.28857	-0.276735	-0.975361	-1.81024	-2.71835	-3.57509	-4.24311	-4.63054	-4.71799	-4.53902	-4.1373	-3.53242	-2.72068	-1.70386	-0.527106	0.709923	1.87359	2.84919	3.58603	4.11266	4.50218	4.80533	4.98261	4.87048	4.2092	2.73812	0.337758
FrontToBack	5	3.53752	2.47582	2.04639	2.15555	2.53176	2.84849	2.86213	2.50823	1.91857	1.37293	1.2115	1.73867	3.12441	5.31951	8.01951	10.7147	12.8306	13.9046	13.7229	12.358	10.1119	7.4084	4.69165	2.35343	0.683218	-0.176594	-0.268333	0.18338	0.841304	1.38842	1.65794	1.6849	1.64103	1.6922	1.87181	2.04242	1.96526	1.43041	0.384833	-0.998564	-2.33998	-3.16444	-3.07304	-1.91158	0.150139	2.67052	5.09951	6.96361
FrontToBack	5	0.863994	-0.405086	-1.98893	-3.73009	-5.33126	-6.40555	-6.62662	-5.91486	-4.5465	-3.09518	-2.20855	-2.32216	-3.45817	-5.21704	-6.96834	-8.14107	-8.4661	-8.05676	-7.30678	-6.68041	-6.51499	-6.93108	-7.86836	-9.185	-10.73	-12.338	-13.777	-14.7351	-14.8952	-14.0708	-12.3019	-9.84648	-7.07536	-4.34583	-1.92453	0.0384369	1.50859	2.56	3.33891	3.97584	4.47647	4.66145	4.22713	2.91594	0.70989	-2.0736	-4.85193	-6.99375
FrontToBack	5	-9.88706	-8.20571	-6.96227	-6.23953	-6.14267	-6.75819	-8.11787	-10.2028	-12.9874	-16.4869	-20.76	-25.8663	-31.8181	-38.6032	-46.3153	-55.3637	-66.6371	-81.4616	-101.235	-126.786	-157.68	-191.838	-225.725	-255.163	-276.499	-287.725	-289.157	-283.47	-275.082	-269.041	-269.734	-279.758	-299.226	-325.633	-354.254	-379.058	-394.1	-395.243	-381.713	-356.767	-326.918	-299.795	-281.5	-274.616	-277.761	-286.746	-296.708	-304.166
FrontToBack	5	260.46	246.22	238.143	236.841	240.362	244.544	244.379	235.913	217.782	191.596	161.023	130.178	102.233	78.8389	60.3698	46.5062	36.688	30.2568	26.421	24.2726	22.9436	21.8163	20.6241	19.3822	18.2085	17.1792	16.2944	15.5313	14.8996	14.4461	14.2284	14.3036	14.7544	15.7214	17.3866	19.8883	23.1876	26.9588	30.5663	33.1719	33.9589	32.4068	28.5194	22.9045	16.6529	11.0367	7.1284	5.48928
FrontToBack	5	10.1712	8.71895	6.66818	4.26429	1.85799	-0.197743	-1.63817	-2.32686	-2.25616	-1.53391	-0.377694	0.894125	1.9058	2.31883	1.95009	0.852839	-0.694825	-2.2953	-3.57963	-4.32598	-4.50511	-4.25286	-3.79958	-3.38666	-3.18648	-3.23504	-3.39691	-3.39166	-2.90657	-1.76674	-0.0822246	1.73835	3.15577	3.78196	3.6149	3.07282	2.79808	3.34069	4.89715	7.22581	9.74785	11.7565	12.6395	12.0533	10.025	6.97271	3.62622	0.839413
FrontToBack	5	6.46964	7.01271	6.43827	4.83507	2.55987	0.156945	-1.783	-2.79382	-2.67911	-1.56566	0.165701	2.03757	3.64255	4.74527	5.29478	5.3731	5.11885	4.66168	4.07935	3.38155	2.52464	1.44816	0.13441	-1.34024	-2.78254	-3.92166	-4.50677	-4.42256	-3.76053	-2.78833	-1.82745	-1.10095	-0.642755	-0.31827	0.0718843	0.670378	1.49551	2.43539	3.28585	3.80282	3.76223	3.03067	1.62597	-0.266165	-2.34624	-4.30815	-5.93178	-7.11625
FrontToBack	5	3.07088	3.24378	3.30356	3.22434	3.03251	2.79244	2.56635	2.36844	2.1408	1.77276	1.16289	0.296147	-0.712828	-1.6448	-2.26642	-2.43679	-2.16724	-1.60123	-0.930179	-0.300174	0.237724	0.713301	1.17785	1.6436	2.05631	2.31383	2.31312	2.00041	1.40043	0.616521	-0.197799	-0.888055	-1.35547	-1.59728	-1.70387	-1.80115	-1.96742	-2.17895	-2.3326	-2.33684	-2.20789	-2.09507	-2.20713	-2.68945	-3.53393	-4.58174	-5.60371	-6.39718
FrontToBack	5	10.6429	9.55004	8.90336	8.26944	7.45615	6.51578	5.63398	4.97738	4.59059	4.40201	4.32196	4.34812	4.58992	5.17577	6.10448	7.15114	7.9127	7.98774	7.18403	5.63285	3.74533	2.04915	0.994305	0.815748	1.48336	2.73776	4.18277	5.41289	6.14127	6.29199	6.01689	5.62565	5.45206	5.71677	6.4449	7.47165	8.52037	9.308	9.6292	9.39475	8.62806	7.4384	5.98908	4.46817	3.06161	1.92262	1.13613	0.687622
FrontToBack	5	9.25042	11.0065	12.8196	14.9466	17.9818	22.9173	31.0996	43.992	62.6709	87.1183	115.601	144.575	169.415	185.831	191.358	186.165	172.787	154.967	136.236	118.915	103.863	90.8908	79.4699	69.2939	60.4464	53.1952	47.6405	43.5034	40.1824	37.0236	33.6079	29.8892	26.1312	22.7186	19.9711	18.0441	16.9211	16.4497	16.3767	16.3844	16.1521	15.4519	14.2364	12.6657	11.0388	9.66416	8.73152	8.25517
FrontToBack	5	43.1926	46.1442	49.9311	52.9738	54.3401	53.7753	51.4584	47.7038	42.7959	37.0032	30.6781	24.3034	18.4093	13.4117	9.48057	6.53413	4.36182	2.80261	1.87968	1.80977	2.87668	5.21874	8.64824	12.6105	16.3338	19.1041	20.5245	20.622	19.7638	18.4475	17.0853	15.8717	14.7703	13.6016	12.1831	10.4593	8.55721	6.74137	5.28845	4.35745	3.92567	3.81643	3.79041	3.6361	3.22333	2.50793	1.51849	0.344361
FrontToBack	5	-145.49	-160.684	-186.85	-223.026	-265.064	-306.225	-339.025	-357.645	-359.863	-347.599	-325.841	-300.517	-276.348	-255.637	-238.398	-223.475	-209.847	-197.308	-186.269	-177.046	-169.294	-162.042	-154.225	-145.304	-135.534	-125.795	-117.139	-110.328	-105.588	-102.643	-100.969	-100.084	-99.6596	-99.3878	-98.7795	-97.1485	-93.9224	-89.1282	-83.7396	-79.6304	-79.1358	-84.4135	-96.8017	-116.27	-141.03	-167.493	-190.846	-206.344
FrontToBack	5	5.76276	7.41848	8.98115	10.5224	11.9554	12.8879	12.7077	10.8862	7.37823	2.93417	-0.896155	-2.20018	0.499627	7.44474	17.2836	27.4153	34.9049	37.5516	34.6436	27.1386	17.242	7.59178	0.364161	-3.35287	-3.70405	-1.72664	1.24285	4.10363	6.24654	7.51167	7.97506	7.73613	6.82208	5.23645	3.08702	0.685991	-1.47083	-2.85455	-3.10175	-2.134	-0.145955	2.53243	5.62151	9.09942	13.4201	19.7301	29.9554	46.5423
FrontToBack	5	225.983	197.681	176.223	161.677	153.819	152.991	160.207	176.37	200.962	231.01	261.133	284.967	297.415	296.559	284.154	264.49	242.318	221.034	201.915	184.499	167.583	150.179	132.043	113.71	96.229	80.7728	68.3063	59.3725	54.0124	51.7945	51.9365	53.5152	55.7358	58.1697	60.8275	64.0017	67.9494	72.6371	77.7362	82.8856	88.0177	93.4744	99.7774	107.164	115.175	122.566	127.648	128.919
FrontToBack	5	4.21097	4.49325	4.68858	4.75536	4.66261	4.39884	3.98006	3.45658	2.90619	2.41665	2.06709	1.9252	2.05242	2.49452	3.24219	4.18148	5.08121	5.6549	5.67771	5.09502	4.04952	2.81447	1.67363	0.8201	0.316078	0.113873	0.108192	0.18493	0.248491	0.225242	0.0584978	-0.287334	-0.807219	-1.43266	-2.03132	-2.44165	-2.53276	-2.2573	-1.67024	-0.907288	-0.139264	0.476305	0.831799	0.89184	0.701769	0.379546	0.0860216	-0.0222943
FrontToBack	5	-2.11323	-3.32724	-4.34791	-5.07353	-5.39629	-5.19569	-4.3767	-2.92405	-0.944182	1.3513	3.71285	5.93564	7.90709	9.59323	10.9782	11.9978	12.5091	12.3212	11.2847	9.40649	6.93345	4.33623	2.1692	0.851607	0.487363	0.828217	1.40107	1.72345	1.48321	0.615193	-0.733015	-2.28467	-3.73235	-4.82379	-5.43212	-5.58892	-5.4563	-5.24814	-5.1427	-5.25008	-5.65221	-6.46914	-7.87308	-10.0012	-12.8091	-15.966	-18.8945	-20.9669
FrontToBack	5	284.824	273.716	252.14	224.612	196.045	170.408	149.951	135.133	125.122	118.532	114.081	110.947	108.784	107.491	106.913	106.645	106.048	104.451	101.44	97.0873	91.97	86.9292	82.6563	79.3278	76.4999	73.3437	69.0949	63.4777	56.8899	50.2675	44.7037	41.0054	39.3826	39.4095	40.2544	41.0545	41.2344	40.6239	39.3599	37.6883	35.8046	33.8054	31.7228	29.5728	27.3736	25.1397	22.8758	20.5734
FrontToBack	5	3.43305	1.92071	-0.117112	-2.11156	-3.51731	-4.01615	-3.61721	-2.61472	-1.43588	-0.465033	0.07506	0.144326	-0.166526	-0.712099	-1.34731	-1.95463	-2.45531	-2.81875	-3.06519	-3.24975	-3.42084	-3.57025	-3.60278	-3.35643	-2.67363	-1.49546	0.0798179	1.81888	3.45926	4.84021	5.97318	6.99626	8.03116	9.03055	9.72218	9.70639	8.66998	6.59974	3.86097	1.08591	-1.0694	-2.15263	-2.00727	-0.714089	1.52308	4.43763	7.67646	10.757
FrontToBack	5	-184.038	-166.674	-148.395	-131.855	-118.317	-107.797	-99.5585	-92.7316	-86.8514	-82.1532	-79.5817	-80.5806	-86.7645	-99.5195	-119.504	-146.071	-176.802	-207.503	-232.971	-248.464	-251.324	-241.982	-223.753	-201.468	-179.632	-161.006	-146.258	-134.657	-125.216	-117.528	-111.859	-108.63	-107.769	-108.471	-109.504	-109.82	-109.025	-107.446	-105.868	-105.301	-107.051	-113.012	-125.686	-147.458	-179.112	-218.355	-259.409	-294.345
FrontToBack	5	5.44973	2.965	-0.539277	-4.41565	-8.11928	-11.3768	-14.1394	-16.3835	-17.9189	-18.3528	-17.2398	-14.3286	-9.76284	-4.13873	1.60364	6.4061	9.37943	10.0763	8.68045	6.00566	3.25589	1.59384	1.70494	3.56887	6.55107	9.74217	12.3418	13.8887	14.2672	13.5679	11.9445	9.56255	6.63186	3.44398	0.336449	-2.41577	-4.71601	-6.68032	-8.57024	-10.6622	-13.1395	-16.0451	-19.2889	-22.6648	-25.8579	-28.4662	-30.0742	-30.3796
FrontToBack	5	16.163	16.8008	17.5197	18.7512	20.6887	23.0223	25.0016	25.7874	24.8838	22.4079	19.0512	15.7624	13.326	12.0459	11.685	11.6619	11.3852	10.5364	9.16308	7.55234	5.99154	4.5798	3.21268	1.73358	0.132833	-1.35409	-2.31567	-2.35207	-1.26601	0.840546	3.59356	6.47056	8.97168	10.7824	11.864	12.4264	12.7795	13.1363	13.4729	13.5273	12.9386	11.4563	9.11304	6.28459	3.60791	1.80972	1.54673	3.36355
FrontToBack	5	3.92639	4.63272	5.45665	6.18017	6.56172	6.43578	5.7826	4.72792	3.47323	2.18995	0.946655	-0.293971	-1.60454	-3.00286	-4.39891	-5.61455	-6.46252	-6.83311	-6.73631	-6.27884	-5.6038	-4.83818	-4.07353	-3.37023	-2.76116	-2.24977	-1.81638	-1.44332	-1.14444	-0.972154	-0.990459	-1.23145	-1.66666	-2.21355	-2.76863	-3.24523	-3.59415	-3.80356	-3.88659	-3.86757	-3.77384	-3.62807	-3.43879	-3.18998	-2.84217	-2.35455	-1.72168	-1.00821
FrontToBack	5	1.5665	5.48669	8.19925	9.221	8.51013	6.45693	3.76676	1.27781	-0.247767	-0.335755	1.0458	3.47237	6.2234	8.55166	9.91845	10.0849	9.06593	7.04039	4.30488	1.2745	-1.54005	-3.62965	-4.6487	-4.54889	-3.607	-2.31759	-1.20465	-0.641589	-0.753061	-1.43318	-2.44452	-3.54246	-4.54964	-5.35571	-5.85893	-5.91581	-5.35851	-4.0843	-2.16283	0.123058	2.34481	4.07759	5.05241	5.23411	4.79967	4.04694	3.28049	2.71873
FrontToBack	5	-2.281	-2.73801	-2.84545	-2.88005	-3.03594	-3.31658	-3.56674	-3.61171	-3.38905	-2.97863	-2.5123	-2.04827	-1.51657	-0.787383	0.192992	1.30593	2.28562	2.85158	2.85908	2.36984	1.60828	0.848444	0.304427	0.0809276	0.18303	0.559442	1.14329	1.87353	2.69407	3.53602	4.30002	4.85516	5.07214	4.87819	4.3041	3.48579	2.61623	1.8786	1.4016	1.25728	1.48591	2.11662	3.16192	4.58701	6.27852	8.03833	9.6158	10.7675
FrontToBack	5	10.6793	9.88251	9.52684	9.65924	10.192	10.9039	11.4884	11.6458	11.1834	10.0893	8.54266	6.86034	5.40655	4.51511	4.45328	5.43466	7.66173	11.383	16.9571	24.9007	35.8687	50.479	68.958	90.7125	114.087	136.558	155.425	168.732	176.006	178.456	178.632	179.776	185.124	197.215	217.149	243.859	273.77	301.328	320.517	326.873	319.052	299.172	271.833	242.414	215.481	193.896	178.694	169.489
FrontToBack	5	128.181	124.017	122.677	121.373	118.333	113.164	106.659	100.229	95.2545	92.62	92.5515	94.7069	98.391	102.778	107.075	110.617	112.916	113.702	113.018	111.396	110.065	111.069	117.109	130.957	154.442	187.297	226.392	265.95	298.983	319.502	324.544	314.948	294.565	268.43	240.948	214.944	191.708	171.595	154.582	140.539	129.259	120.492	114.012	109.649	107.177	106.143	105.8	105.264
FrontToBack	5	5.52624	4.43678	4.06532	4.20808	4.52029	4.66926	4.48036	4.00246	3.4694	3.19259	3.4481	4.40352	6.10613	8.51544	11.581	15.3668	20.242	27.1233	37.6653	54.1839	79.0607	113.59	156.675	204.175	249.64	286.476	310.615	322.222	325.402	325.996	328.679	334.888	342.511	347.241	344.689	332.214	309.737	279.451	244.834	209.529	176.528	147.82	124.39	106.445	93.7002	85.6491	81.7057	81.1935
FrontToBack	5	200.952	180.749	161.508	145.745	134.84	128.761	126.019	124.019	119.884	111.52	98.4621	82.0521	64.8034	49.2952	37.1874	28.8303	23.5396	20.2224	17.9399	16.1532	14.6655	13.427	12.3689	11.3428	10.1547	8.65792	6.83862	4.84705	2.93054	1.30367	0.0187938	-1.05894	-2.15476	-3.41293	-4.76971	-5.9467	-6.56472	-6.30848	-5.05361	-2.90728	-0.1598	2.81547	5.66962	8.16318	10.2064	11.8505	13.2521	14.6626
FrontToBack	5	-2.17215	-1.86105	-1.66816	-1.69474	-2.01689	-2.61885	-3.35229	-3.96661	-4.21259	-3.95979	-3.25676	-2.29492	-1.30173	-0.426364	0.321001	1.05794	1.95929	3.16831	4.71987	6.50597	8.28945	9.76127	10.6161	10.6242	9.68643	7.87421	5.44896	2.84197	0.567074	-0.928083	-1.42485	-1.01947	-0.0802952	0.917565	1.58469	1.73735	1.39344	0.678756	-0.27322	-1.36386	-2.50638	-3.57939	-4.41141	-4.82062	-4.69715	-4.08012	-3.18004	-2.32136
FrontToBack	5	-3.26286	-2.9618	-2.81472	-2.87374	-3.06256	-3.20714	-3.11855	-2.68413	-1.92454	-0.992444	-0.117802	0.476353	0.656896	0.428621	-0.0708202	-0.634759	-1.08152	-1.33704	-1.46022	-1.59541	-1.87772	-2.34305	-2.89492	-3.34202	-3.48183	-3.17979	-2.40896	-1.24223	0.175714	1.6571	2.98906	3.96006	4.40193	4.24071	3.52822	2.43616	1.21564	0.141973	-0.5415	-0.677197	-0.241481	0.638038	1.72033	2.74614	3.54083	4.06613	4.38665	4.58333
FrontToBack	5	0.893142	-0.0736041	-0.78953	-1.15782	-1.27673	-1.36911	-1.61253	-1.97822	-2.19318	-1.86798	-0.717193	1.25862	3.73003	6.14673	7.93471	8.70116	8.38244	7.28074	5.9823	5.18585	5.5499	7.65661	12.132	19.8294	31.8771	49.4151	72.9976	101.899	133.706	164.551	190.024	206.491	212.284	208.338	198.08	186.643	179.676	182.03	196.577	223.325	259.036	297.552	331.015	351.872	355.121	339.897	309.665	270.853
FrontToBack	5	0.10801	-0.197037	-0.306945	-0.23184	0.0410106	0.507512	1.09077	1.62819	1.92153	1.82568	1.31412	0.489021	-0.459766	-1.31424	-1.88406	-2.05324	-1.81431	-1.27443	-0.618339	-0.0359396	0.351712	0.528935	0.571562	0.598138	0.716905	0.988426	1.41027	1.92038	2.417	2.78979	2.95256	2.8633	2.52284	1.95878	1.21007	0.328015	-0.61121	-1.50013	-2.21699	-2.66311	-2.79793	-2.6518	-2.31286	-1.90245	-1.54873	-1.35738	-1.37622	-1.56743
FrontToBack	5	22.011	26.228	31.5161	37.1824	42.8051	48.3178	53.9977	60.5529	69.3371	82.4577	102.39	130.923	167.757	209.555	250.259	282.866	301.918	305.438	295.302	275.998	252.626	229.244	208.238	190.685	177.212	168.722	166.521	171.686	183.975	200.905	217.761	228.828	229.425	217.718	195.377	166.797	137.41	111.934	93.2526	82.107	77.4571	77.2219	79.129	81.4197	83.2017	84.3787	85.2894	86.3487
FrontToBack	5	-3.5613	-3.67041	-3.71471	-3.73122	-3.643	-3.30922	-2.62758	-1.62194	-0.459937	0.612291	1.38264	1.77304	1.87473	1.90382	2.0999	2.61611	3.44736	4.42501	5.27933	5.74111	5.64061	4.96342	3.84853	2.53792	1.3007	0.359646	-0.160546	-0.246641	0.0276321	0.550105	1.2165	1.95175	2.70151	3.40842	3.99573	4.37659	4.48657	4.32196	3.95557	3.51554	3.13338	2.88884	2.7811	2.73885	2.66054	2.46138	2.10615	1.61715
FrontToBack	5	-3.66917	-5.0047	-6.09967	-6.69101	-6.6678	-6.09617	-5.16945	-4.12185	-3.15453	-2.40379	-1.94771	-1.82415	-2.03264	-2.51407	-3.12654	-3.64789	-3.82392	-3.45244	-2.46623	-0.971024	0.783527	2.48924	3.87844	4.79318	5.19778	5.14314	4.71473	3.99639	3.06674	2.01375	0.944744	-0.0280335	-0.82117	-1.40995	-1.83088	-2.14946	-2.41173	-2.60849	-2.6761	-2.5356	-2.14546	-1.53659	-0.803982	-0.0630336	0.602827	1.16415	1.62533	1.98221
FrontToBack	5	-7.01299	-6.3869	-5.76195	-5.23732	-4.84501	-4.53989	-4.23114	-3.83187	-3.29846	-2.64014	-1.90359	-1.15332	-0.465668	0.062766	0.311663	0.156009	-0.48968	-1.62203	-3.12198	-4.77003	-6.30298	-7.4883	-8.18655	-8.37343	-8.11942	-7.54544	-6.78466	-5.96733	-5.21788	-4.64279	-4.29859	-4.16034	-4.12772	-4.08145	-3.96078	-3.80278	-3.7102	-3.77039	-3.98895	-4.28725	-4.5593	-4.73639	-4.81218	-4.81905	-4.78818	-4.72887	-4.63978	-4.53198
FrontToBack	5	100.486	143.489	202.693	276.282	357.208	433.601	491.68	520.308	515.168	480.404	426.837	367.73	314.3	273.075	245.859	231.545	228.202	234.151	247.69	266.123	285.181	299.559	304.541	297.834	280.571	256.808	231.765	209.734	192.725	180.374	170.894	162.339	153.528	144.325	135.42	127.873	122.653	120.25	120.436	122.278	124.412	125.5	124.62	121.427	116.066	108.986	100.792	92.1711
FrontToBack	6	12.2385	10.5458	8.33421	5.80253	3.13146	0.493439	-1.94451	-4.05085	-5.78441	-7.23541	-8.62074	-10.218	-12.2518	-14.7756	-17.6063	-20.3523	-22.5253	-23.6828	-23.5455	-22.0486	-19.3325	-15.6726	-11.3919	-6.78823	-2.12819	2.30263	6.15026	9.02149	10.6103	10.8464	9.95812	8.39685	6.66284	5.14248	4.02476	3.31696	2.90262	2.60309	2.2239	1.6086	0.714199	-0.317601	-1.15392	-1.37655	-0.678559	0.948923	3.14564	5.27368
FrontToBack	6	74.2566	99.3668	126.575	153.157	175.342	188.882	190.314	178.438	155.154	125.024	93.6665	65.8377	44.1591	28.9754	19.1141	12.9181	8.98806	6.43097	4.74706	3.60791	2.71732	1.79534	0.645854	-0.784761	-2.40005	-4.01742	-5.46814	-6.68756	-7.7448	-8.78618	-9.92528	-11.1449	-12.2784	-13.0729	-13.2854	-12.7433	-11.3561	-9.11032	-6.097	-2.56292	1.06609	4.2497	6.48352	7.46579	7.19044	5.92534	4.10445	2.20096
FrontToBack	6	-95.5845	-95.9857	-96.3547	-96.5595	-96.3342	-95.2162	-92.6634	-88.2348	-81.6975	-73.0746	-62.7232	-51.4755	-40.7133	-32.1909	-27.5556	-27.736	-32.5219	-40.5781	-49.9157	-58.5905	-65.2906	-69.551	-71.5473	-71.6488	-70.0238	-66.5239	-60.8907	-53.133	-43.8194	-34.1238	-25.5903	-19.7839	-18.0197	-21.3206	-30.5637	-46.5866	-69.9818	-100.462	-136.076	-172.829	-205.245	-227.87	-237.065	-232.156	-215.346	-190.536	-161.811	-132.349
FrontToBack	6	-131.511	-124.016	-113.989	-102.718	-91.4782	-81.4061	-73.3238	-67.5433	-63.7848	-61.3403	-59.4331	-57.5483	-55.523	-53.3704	-51.0273	-48.2469	-44.7096	-40.239	-34.9486	-29.2349	-23.6564	-18.7913	-15.1157	-12.9032	-12.14	-12.4994	-13.4141	-14.2424	-14.4594	-13.7987	-12.2961	-10.2466	-8.10801	-6.38412	-5.51133	-5.76308	-7.19201	-9.62396	-12.7014	-15.96	-18.907	-21.0877	-22.1464	-21.8948	-20.3794	-17.9065	-14.9844	-12.1774
FrontToBack	6	62.6192	57.1107	58.7421	71.3509	97.4025	136.317	183.362	230.04	266.362	284.305	280.838	258.916	225.906	190.357	158.832	134.225	115.964	101.512	88.1519	74.2426	59.6163	45.2406	32.4983	22.5205	15.8447	12.5163	12.4895	16.1116	24.4092	38.9626	61.2752	91.772	128.856	168.581	205.333	233.426	248.905	250.712	240.65	222.316	199.68	176.035	153.655	133.984	117.977	106.233	98.8998	95.4943
FrontToBack	6	62.2894	62.1089	59.5148	54.9995	49.5642	44.1189	39.0345	34.1913	29.4745	25.3057	22.7449	23.0304	26.8356	33.776	42.541	51.65	60.4164	69.553	81.0002	96.9556	118.515	144.61	171.876	195.65	211.72	217.917	214.743	204.717	190.927	175.707	160.172	144.694	129.761	116.454	106.192	99.9634	97.7098	98.4066	100.897	104.94	111.69	123.125	140.614	163.419	188.099	209.321	221.768	222.179
FrontToBack	6	-91.7722	-90.6356	-93.572	-100.034	-108.914	-118.903	-128.576	-136.33	-140.527	-140.007	-134.697	-125.804	-115.343	-105.271	-96.7802	-90.1628	-85.1744	-81.4905	-78.9119	-77.3125	-76.5757	-76.6993	-77.9723	-80.9612	-86.1688	-93.5453	-102.209	-110.614	-117.063	-120.241	-119.478	-114.708	-106.325	-95.0994	-82.1774	-68.9982	-57.0192	-47.3177	-40.3036	-35.7466	-33.1089	-31.9492	-32.1063	-33.5435	-36.0032	-38.7688	-40.7621	-40.9421
FrontToBack	6	3.9844	3.57727	3.22439	2.88025	2.39466	1.58725	0.354592	-1.24539	-2.97697	-4.48634	-5.4104	-5.48499	-4.61601	-2.89074	-0.539695	2.12394	4.7593	7.03197	8.63882	9.33837	8.99845	7.64829	5.50421	2.93148	0.331549	-2.00479	-3.9925	-5.7185	-7.28926	-8.66001	-9.5801	-9.69822	-8.76149	-6.77278	-4.02401	-1.00628	1.73492	3.7382	4.72694	4.66105	3.72914	2.27148	0.654403	-0.852302	-2.13071	-3.18107	-4.0315	-4.66697
FrontToBack	6	296.565	309.218	307.249	293.067	272.139	250.929	234.849	227.133	228.76	238.869	255.044	273.357	288.668	295.704	290.835	273.67	247.462	217.955	191.289	172.136	162.938	164.292	175.789	196.48	224.585	256.785	287.902	311.608	322.188	316.576	295.589	263.655	227.182	192.4	163.667	142.798	129.344	121.43	116.651	112.735	107.912	101.055	91.7148	80.0999	67.0209	53.7371	41.7098	32.3163
FrontToBack	6	1.80687	1.85986	1.58452	1.00258	0.329201	-0.118431	-0.0931594	0.436585	1.26326	2.04761	2.47857	2.38276	1.74411	0.655046	-0.732191	-2.23023	-3.61719	-4.65073	-5.11055	-4.86548	-3.94118	-2.55271	-1.07503	0.0569634	0.489634	0.0722336	-1.09798	-2.72842	-4.44637	-5.91868	-6.92574	-7.38008	-7.3031	-6.78704	-5.95575	-4.93506	-3.83169	-2.72652	-1.67429	-0.713982	0.121672	0.794304	1.25186	1.42622	1.24185	0.643665	-0.361673	-1.66785
FrontToBack	6	4.27446	4.46796	4.79599	5.2944	5.96515	6.72027	7.36798	7.65973	7.38317	6.45744	4.98436	3.22845	1.52983	0.191503	-0.608522	-0.845714	-0.62275	-0.122626	0.43247	0.81093	0.811677	0.319936	-0.638691	-1.88358	-3.1301	-4.08777	-4.56155	-4.50151	-3.98801	-3.17164	-2.20989	-1.23012	-0.325185	0.429823	0.959321	1.1848	1.04398	0.526259	-0.30051	-1.296	-2.29583	-3.18161	-3.92588	-4.58312	-5.2256	-5.87866	-6.50491	-7.06676
FrontToBack	6	-1.94146	-2.81293	-3.1324	-2.62552	-1.40131	0.0560319	1.12342	1.3879	0.905696	0.216114	0.0994478	1.21577	3.80757	7.59129	11.8532	15.6814	18.2427	19.0261	17.9906	15.565	12.4875	9.53722	7.2801	5.93668	5.40672	5.38413	5.48028	5.31952	4.62518	3.3089	1.52284	-0.376069	-1.96297	-2.91684	-3.1383	-2.76219	-2.07337	-1.36901	-0.81489	-0.349789	0.307466	1.52247	3.52662	6.23704	9.24029	11.9709	13.9763	15.0976
FrontToBack	6	8.9848	5.72834	2.3336	-0.896473	-3.864	-6.56558	-8.99605	-11.1112	-12.855	-14.2027	-15.168	-15.7571	-15.9164	-15.541	-14.5718	-13.1291	-11.5945	-10.5616	-10.6677	-12.3636	-15.7129	-20.2604	-24.9998	-28.4449	-28.8349	-24.4821	-14.2318	2.07566	23.3102	47.0922	70.2322	89.4756	102.305	107.501	105.278	96.987	84.6026	70.226	55.7389	42.6046	31.7258	23.3519	17.0997	12.1774	7.77931	3.48816	-0.537037	-3.6886
FrontToBack	6	91.0843	76.8258	63.8293	52.9842	44.5437	38.2614	33.6322	30.155	27.5153	25.619	24.4819	24.0626	24.1595	24.4353	24.5442	24.2642	23.554	22.512	21.2888	20.0369	18.9537	18.4271	19.2295	22.6489	30.404	44.2214	65.1074	92.5941	124.396	156.836	185.989	209.026	225.032	234.851	240.171	242.525	242.876	241.907	240.549	240.105	241.697	245.428	249.927	252.746	251.437	244.674	232.772	217.408
FrontToBack	6	-87.5618	-111.584	-134.763	-153.684	-165.877	-170.631	-169.113	-163.724	-157.049	-150.917	-145.964	-141.801	-137.564	-132.504	-126.31	-119.101	-111.191	-102.866	-94.3045	-85.6661	-77.2186	-69.3945	-62.7244	-57.6794	-54.5003	-53.0758	-52.9077	-53.1798	-52.9332	-51.319	-47.8582	-42.5999	-36.0881	-29.1321	-22.4815	-16.5709	-11.4518	-6.92157	-2.7459	1.15387	4.63734	7.40574	9.13895	9.62768	8.85147	6.97482	4.28496	1.1106
FrontToBack	6	-376.464	-410.374	-419.167	-403.764	-370.092	-326.934	-283.19	-245.57	-217.469	-199.235	-189.505	-186.82	-190.656	-201.298	-218.664	-240.909	-263.836	-281.765	-289.521	-284.488	-267.568	-242.57	-214.527	-187.913	-165.596	-148.76	-137.525	-131.701	-131.248	-136.217	-146.263	-160.014	-174.76	-186.834	-192.689	-190.26	-179.863	-164.09	-146.705	-131.1	-119.102	-110.669	-104.453	-98.7897	-92.5426	-85.4693	-78.0962	-71.326
FrontToBack	6	5.20097	5.01922	5.1193	5.35145	5.49934	5.35073	4.75794	3.65612	2.05268	0.00551285	-2.37336	-4.90326	-7.32913	-9.35404	-10.7069	-11.2108	-10.8232	-9.63797	-7.86987	-5.84204	-3.9654	-2.67768	-2.31121	-2.93774	-4.27901	-5.78694	-6.88518	-7.25982	-7.0279	-6.67171	-6.76468	-7.63466	-9.1512	-10.7656	-11.7772	-11.6864	-10.4252	-8.35843	-6.07776	-4.13099	-2.83067	-2.20445	-2.06307	-2.12577	-2.14763	-2.01559	-1.77839	-1.59473
FrontToBack	6	-9.59125	-9.755	-9.87241	-9.6214	-8.78733	-7.32682	-5.34594	-3.03179	-0.591559	1.76869	3.83654	5.39334	6.25102	6.31711	5.65127	4.47012	3.08665	1.80833	0.843592	0.262792	0.0277217	0.062706	0.318368	0.786017	1.46087	2.28461	3.11577	3.751	3.99275	3.72488	2.96135	1.84438	0.599154	-0.53582	-1.37466	-1.82907	-1.9178	-1.74007	-1.42217	-1.06428	-0.716053	-0.389417	-0.0876814	0.184649	0.441577	0.739518	1.16513	1.78094
FrontToBack	6	-5.44724	-6.28886	-5.92576	-4.50728	-2.393	-0.0324457	2.15509	3.85581	4.88191	5.16222	4.73699	3.75248	2.43983	1.05569	-0.194055	-1.21139	-2.00954	-2.66183	-3.23001	-3.70958	-4.02023	-4.04239	-3.68816	-2.9797	-2.09981	-1.38373	-1.23453	-1.98279	-3.74102	-6.32063	-9.25717	-11.9348	-13.7559	-14.2818	-13.3154	-10.9353	-7.52387	-3.772	-0.60248	1.05032	0.571803	-2.03973	-6.09387	-10.4268	-13.8233	-15.4289	-14.9658	-12.6997
FrontToBack	6	-9.17056	-9.46236	-9.72715	-9.94234	-9.94316	-9.48087	-8.34687	-6.47751	-3.97755	-1.08012	1.91139	4.66534	6.85802	8.22444	8.62633	8.10016	6.85086	5.1754	3.3545	1.56667	-0.123199	-1.70022	-3.10253	-4.16493	-4.64625	-4.33753	-3.18911	-1.3844	0.685479	2.54329	3.79341	4.26725	4.07911	3.56085	3.10145	2.97223	3.23056	3.7446	4.3019	4.71391	4.85765	4.65905	4.07662	3.12116	1.89764	0.615901	-0.458324	-1.09841
FrontToBack	6	7.78497	6.66498	4.97514	3.0528	1.24211	-0.213505	-1.22729	-1.8626	-2.27679	-2.63456	-3.02705	-3.4242	-3.70427	-3.74302	-3.51275	-3.10017	-2.6121	-2.03356	-1.16697	0.260498	2.37094	4.953	7.47457	9.30494	10.0132	9.56007	8.28972	6.75329	5.48501	4.83061	4.87826	5.47915	6.33611	7.12831	7.6332	7.79751	7.71386	7.52181	7.2929	6.98622	6.49754	5.75868	4.80375	3.75503	2.75366	1.90486	1.2796	0.955809
FrontToBack	6	0.717922	1.39758	1.66305	1.57579	1.20409	0.585321	-0.251329	-1.22655	-2.17675	-2.87811	-3.12778	-2.83404	-2.06701	-1.03636	-0.00702869	0.807319	1.31523	1.55114	1.61691	1.60679	1.56277	1.47894	1.33456	1.11985	0.833893	0.465334	-0.0196701	-0.662201	-1.47539	-2.41114	-3.35311	-4.143	-4.63189	-4.73136	-4.44239	-3.84451	-3.05484	-2.18138	-1.30254	-0.481116	0.210517	0.694621	0.932597	0.977639	0.975916	1.09432	1.41532	1.87703
FrontToBack	6	182.959	194.459	212.179	235.777	261.526	283.083	293.755	289.295	269.811	239.715	205.759	174.289	149.212	131.504	120.059	112.968	108.401	104.843	101.005	95.809	88.5963	79.3601	68.7466	57.7386	47.2066	37.5934	28.9038	20.9403	13.5961	7.02638	1.62812	-2.12387	-3.89044	-3.63019	-1.64954	1.49405	5.20577	9.09896	13.1444	17.6224	22.8908	29.1042	36.1096	43.6555	51.8431	61.4961	74.0669	90.9342
FrontToBack	6	-1.37365	-2.01519	-2.82623	-3.64406	-4.23521	-4.37297	-3.92238	-2.89802	-1.47555	0.0524925	1.36407	2.20751	2.46771	2.16551	1.39654	0.258381	-1.17696	-2.82941	-4.55007	-6.09533	-7.16441	-7.49222	-6.94796	-5.59976	-3.71275	-1.67839	0.102736	1.33721	1.90209	1.83078	1.23863	0.240184	-1.08754	-2.67777	-4.40977	-6.06741	-7.37043	-8.0838	-8.14928	-7.75246	-7.26385	-7.06822	-7.36996	-8.08126	-8.85875	-9.26141	-8.94995	-7.82098
FrontToBack	6	0.0110643	-3.147	-9.4472	-20.5925	-38.4791	-64.5985	-99.0674	-139.665	-181.514	-217.919	-242.28	-250.345	-241.709	-219.847	-190.718	-160.739	-135.083	-116.942	-107.756	-107.889	-117.106	-134.435	-157.564	-182.392	-203.441	-215.346	-214.816	-201.97	-180.177	-154.495	-129.632	-108.578	-92.4072	-80.9666	-73.719	-70.1768	-69.8475	-71.9749	-75.4374	-78.968	-81.6311	-83.358	-85.3054	-89.8529	-100.135	-119.114	-148.375	-186.982
FrontToBack	6	3.16101	3.78105	3.63407	2.77087	1.3885	-0.283506	-2.06797	-3.86523	-5.62208	-7.28014	-8.73411	-9.82957	-10.4012	-10.3392	-9.64897	-8.46008	-6.9672	-5.32446	-3.56277	-1.60001	0.643209	3.08881	5.42034	7.14741	7.80186	7.15788	5.36173	2.90314	0.450654	-1.36057	-2.09971	-1.61364	-0.0182692	2.35574	5.03812	7.51114	9.32564	10.2074	10.1072	9.16125	7.59047	5.60979	3.39694	1.1116	-1.08705	-3.05155	-4.67472	-5.89521
FrontToBack	6	-0.344898	6.86317	19.7749	40.191	68.8238	104.307	142.63	177.61	202.6	212.802	207.058	188.135	161.427	132.851	107.037	86.4416	71.4324	60.9199	53.1447	46.3735	39.3999	31.784	23.8012	16.1518	9.56785	4.4851	0.88393	-1.67688	-3.88386	-6.42033	-9.71518	-13.7508	-18.0052	-21.5856	-23.5522	-23.3221	-20.9616	-17.2016	-13.1492	-9.84874	-7.91315	-7.39367	-7.8902	-8.79325	-9.51312	-9.63215	-8.97093	-7.63625
FrontToBack	6	4.91767	4.62976	4.25942	3.78132	3.11718	2.09849	0.536664	-1.62903	-4.19071	-6.64096	-8.29167	-8.5049	-6.93196	-3.66331	0.759101	5.46625	9.48957	12.0396	12.7492	11.7912	9.79144	7.55792	5.72907	4.50804	3.60849	2.43206	0.37859	-2.86647	-7.19103	-12.0919	-16.8225	-20.5671	-22.5807	-22.3039	-19.4772	-14.2591	-7.29262	0.357374	7.44307	12.8851	16.0993	17.1218	16.4803	14.8863	12.9225	10.8567	8.59212	5.68729
FrontToBack	6	-7.55519	-8.12522	-7.88109	-7.21991	-6.49592	-5.90927	-5.49068	-5.15256	-4.74281	-4.09472	-3.06359	-1.56035	0.437029	2.88908	5.71184	8.7801	11.9154	14.869	17.328	18.959	19.4801	18.7293	16.7024	13.5586	9.60996	5.29897	1.15127	-2.31926	-4.72794	-5.91157	-5.93339	-5.0101	-3.41037	-1.40486	0.720676	2.63292	3.98538	4.54043	4.31429	3.62007	2.94287	2.69989	3.03283	3.76045	4.50308	4.87753	4.63463	3.68419
FrontToBack	6	0.373687	3.09818	5.52173	7.51872	9.14933	10.5888	12.0704	13.8467	16.1228	18.9493	22.1032	25.0391	26.9859	27.2025	25.2951	21.4299	16.3052	10.8879	6.06255	2.38111	0.0051867	-1.18951	-1.4661	-1.11876	-0.43294	0.324881	0.922663	1.19664	1.07981	0.616357	-0.0487148	-0.683201	-0.99786	-0.700896	0.403603	2.30582	4.73309	7.2058	9.19717	10.3159	10.4153	9.58675	8.07618	6.19968	4.30654	2.77059	1.95341	2.10608
FrontToBack	6	4.93345	5.61799	5.68604	5.42472	5.19141	5.26636	5.74524	6.51237	7.30869	7.85466	7.9831	7.70862	7.2102	6.72608	6.42474	6.31532	6.24695	5.9887	5.34321	4.23375	2.73114	1.02361	-0.641593	-2.0197	-2.92198	-3.25798	-3.05802	-2.46223	-1.67341	-0.89179	-0.261528	0.147375	0.32641	0.303798	0.131305	-0.118561	-0.352444	-0.474597	-0.417047	-0.174747	0.182736	0.528908	0.726107	0.676895	0.35928	-0.166624	-0.780404	-1.33989
FrontToBack	6	23.315	30.3398	42.971	62.4157	88.3779	118.691	149.615	176.848	196.912	208.262	211.515	208.703	202.042	192.977	182.014	169.263	155.129	140.611	127.013	115.382	106.11	98.9433	93.3136	88.6828	84.6636	80.9167	77.0032	72.3966	66.6919	59.8822	52.5057	45.5283	39.9638	36.3448	34.2273	31.9194	26.5751	14.7352	-6.76004	-39.695	-83.586	-135.307	-189.449	-239.42	-279.015	-304.036	-313.443	-309.588
FrontToBack	6	57.7758	58.6892	59.0253	58.4422	56.6654	53.5313	49.069	43.5858	37.6806	32.1305	27.6688	24.7505	23.4213	23.3424	23.9454	24.6431	25.0146	24.9174	24.5037	24.1426	24.269	25.1977	26.9648	29.2599	31.4934	32.9918	33.2418	32.0689	29.6576	26.4182	22.7977	19.1526	15.7356	12.7472	10.3666	8.72043	7.82258	7.54811	7.661	7.86283	7.83807	7.30208	6.09104	4.27835	2.2448	0.612384	0.0180589	0.834947
FrontToBack	6	212.33	194.959	172.86	149.74	128.113	108.895	91.8465	76.398	62.2911	49.7355	39.1638	30.89	24.9239	21.013	18.7998	17.9364	18.0805	18.8002	19.4883	19.3271	17.29	12.1127	2.24277	-14.095	-38.4934	-71.5232	-111.72	-155.006	-195.177	-225.555	-241.209	-240.646	-226.164	-202.76	-176.278	-151.673	-131.989	-118.172	-109.467	-104.115	-100.079	-95.6584	-89.832	-82.3126	-73.3642	-63.5512	-53.5491	-44.0513
FrontToBack	6	10.0678	7.8726	6.11225	4.92084	4.26453	4.04439	4.18375	4.6592	5.47615	6.61358	7.96533	9.30589	10.3109	10.6474	10.1134	8.75324	6.87353	4.92713	3.32251	2.2625	1.70058	1.42078	1.18004	0.825014	0.335138	-0.206097	-0.674132	-0.965037	-1.03802	-0.936646	-0.785972	-0.761869	-1.03458	-1.70419	-2.75822	-4.07537	-5.47389	-6.78012	-7.87802	-8.71947	-9.2935	-9.58188	-9.53072	-9.05919	-8.10178	-6.66299	-4.85398	-2.88953
FrontToBack	6	-0.581004	0.109753	1.48026	3.2674	5.14893	6.81292	7.97047	8.34422	7.70937	6.0116	3.49818	0.744298	-1.50377	-2.61205	-2.3262	-0.882646	1.06163	2.60379	2.79198	0.823529	-3.72763	-10.6789	-19.1162	-27.5163	-34.1444	-37.5912	-37.2163	-33.3094	-26.9322	-19.536	-12.522	-6.88252	-3.0115	-0.718404	0.581347	1.56786	2.72334	4.15665	5.61268	6.64728	6.86943	6.12098	4.52244	2.39291	0.12793	-1.90039	-3.40905	-4.2637
FrontToBack	6	0.559607	0.396273	0.650472	0.978088	0.933336	0.133785	-1.58925	-4.11532	-7.0652	-9.91904	-12.165	-13.4113	-13.428	-12.1348	-9.58487	-5.97279	-1.65222	2.88122	7.0663	10.392	12.5022	13.2509	12.7009	11.09	8.77554	6.17088	3.67133	1.59391	0.134597	-0.642962	-0.807715	-0.54747	-0.146678	0.0704578	-0.172789	-1.00314	-2.33746	-3.90698	-5.37821	-6.51128	-7.25781	-7.71485	-7.94781	-7.80071	-6.8563	-4.62242	-0.865854	4.11296
FrontToBack	6	-2.44651	-2.0532	-1.62627	-1.1778	-0.73929	-0.367534	-0.129486	-0.0658204	-0.152556	-0.286711	-0.319391	-0.128996	0.299041	0.836098	1.24703	1.29155	0.84129	-0.0483772	-1.14775	-2.13849	-2.73122	-2.76298	-2.23657	-1.29421	-0.143834	1.02867	2.12414	3.144	4.14739	5.17671	6.19576	7.08038	7.66206	7.79305	7.38452	6.40689	4.87374	2.85078	0.497394	-1.8947	-3.91561	-5.13019	-5.21832	-4.10141	-1.99156	0.657534	3.2804	5.35872
FrontToBack	6	1.32649	2.08908	2.58363	2.70967	2.4508	1.86596	1.0653	0.17836	-0.678458	-1.41917	-1.97899	-2.28785	-2.25981	-1.83044	-1.03543	-0.0706203	0.733229	1.04215	0.691647	-0.198803	-1.24433	-1.93785	-1.84654	-0.772835	1.17984	3.64894	6.13261	8.13191	9.25818	9.28234	8.14315	5.95572	3.03392	-0.104938	-2.80831	-4.44913	-4.62804	-3.31915	-0.877036	2.09901	4.9699	7.23134	8.59668	8.99375	8.52099	7.40278	5.94563	4.47258
FrontToBack	6	-71.1397	-80.3813	-85.2934	-86.9511	-87.3571	-88.6036	-92.1684	-98.6189	-107.693	-118.521	-129.778	-139.749	-146.499	-148.297	-144.273	-134.96	-122.334	-109.191	-98.1123	-90.5734	-86.6416	-85.3604	-85.5214	-86.3636	-87.8536	-90.4852	-94.7951	-100.915	-108.421	-116.557	-124.706	-132.817	-141.511	-151.703	-163.86	-177.256	-189.719	-198.171	-199.844	-193.584	-180.533	-163.826	-147.492	-135.182	-129.313	-130.792	-139.133	-152.62
FrontToBack	6	0.440907	1.3957	1.89605	1.91775	1.52936	0.840862	-0.0309342	-0.969095	-1.85149	-2.55722	-2.99186	-3.11752	-2.96612	-2.62212	-2.17985	-1.69644	-1.16865	-0.54945	0.202573	1.0736	1.97764	2.78351	3.36482	3.63918	3.57793	3.19509	2.53737	1.68828	0.773822	-0.0505759	-0.640111	-0.911529	-0.875507	-0.634449	-0.349517	-0.19476	-0.311743	-0.76866	-1.5293	-2.44637	-3.2952	-3.84744	-3.95695	-3.61768	-2.96536	-2.22467	-1.629	-1.34687
FrontToBack	6	2.33466	0.526815	-1.22909	-2.80122	-4.05696	-4.87762	-5.17118	-4.89778	-4.13068	-3.10569	-2.19321	-1.7518	-1.92046	-2.48327	-2.92119	-2.66269	-1.39669	0.739391	3.21644	5.37383	6.7204	7.11113	6.73664	5.97762	5.22427	4.74688	4.63943	4.83243	5.1403	5.32831	5.17614	4.53234	3.35322	1.72624	-0.130534	-1.90696	-3.28668	-4.05969	-4.20522	-3.89168	-3.38187	-2.90088	-2.54955	-2.30676	-2.09835	-1.85591	-1.51951	-0.987898
FrontToBack	6	-2.46808	-2.10208	-1.34771	-0.36435	0.627927	1.39661	1.75147	1.59966	0.97649	0.034817	-1.00687	-1.93109	-2.57243	-2.83985	-2.71837	-2.26225	-1.5838	-0.832095	-0.159011	0.319926	0.555989	0.573119	0.448408	0.274795	0.127329	0.0453562	0.0368553	0.0944768	0.211881	0.391023	0.640949	0.970383	1.37723	1.83688	2.29731	2.68903	2.95322	3.07351	3.08942	3.07546	3.09604	3.16178	3.21469	3.14824	2.85401	2.27586	1.45333	0.532893
FrontToBack	6	-84.1405	-83.2496	-77.3452	-67.97	-56.8795	-45.5542	-34.993	-25.7504	-18.0742	-12.0265	-7.54506	-4.4659	-2.54223	-1.48197	-0.995081	-0.821938	-0.715585	-0.373182	0.655728	3.05979	7.82276	16.2105	29.5996	49.0865	74.9132	105.935	139.46	171.694	198.755	217.863	228.2	231.052	229.193	225.782	223.221	222.46	223.032	223.838	224.306	225.281	229.039	238.239	254.284	276.021	299.597	319.669	331.36	331.963
FrontToBack	6	-3.50153	-2.21741	-0.710576	0.818021	2.25181	3.54505	4.66325	5.52782	6.0145	6.00819	5.47281	4.48136	3.18554	1.75232	0.316397	-1.02182	-2.16282	-2.97671	-3.30854	-3.02786	-2.09958	-0.634346	1.10926	2.78364	4.04883	4.6749	4.60709	3.96867	3.00071	1.96408	1.04907	0.328244	-0.231713	-0.71777	-1.20849	-1.73559	-2.28088	-2.80147	-3.26085	-3.64518	-3.95732	-4.19819	-4.35278	-4.39454	-4.30546	-4.09869	-3.82591	-3.56158
FrontToBack	6	-20.7167	-18.3632	-16.3304	-14.1519	-11.6605	-9.00927	-6.56276	-4.70207	-3.65862	-3.48508	-4.17105	-5.79095	-8.52426	-12.4916	-17.4956	-22.8887	-27.7154	-31.1124	-32.7278	-32.8836	-32.3554	-31.8997	-31.8245	-31.8452	-31.2783	-29.4156	-25.8675	-20.7275	-14.5411	-8.13793	-2.39987	1.9632	4.5742	5.42718	4.80155	3.09317	0.639447	-2.40019	-6.1079	-10.8354	-17.2205	-26.1498	-38.5936	-55.2556	-76.0926	-99.8985	-124.237	-145.905
FrontToBack	6	-0.0186644	0.868479	1.73206	2.43196	2.81554	2.77959	2.331	1.60476	0.818034	0.178565	-0.198562	-0.319532	-0.277412	-0.183382	-0.111172	-0.0760786	-0.0504449	0.00585299	0.114991	0.258776	0.371552	0.347982	0.0770662	-0.507813	-1.37376	-2.35914	-3.19011	-3.54927	-3.17919	-1.98422	-0.0904621	2.16555	4.32351	5.93583	6.70421	6.56342	5.68039	4.37163	2.97757	1.74276	0.752546	-0.0532762	-0.797118	-1.55803	-2.30547	-2.918	-3.27754	-3.38021
FrontToBack	6	181.969	200.953	206.102	197.882	179.824	156.892	133.575	112.61	94.7367	79.3037	65.1994	51.6176	38.4128	26.0693	15.4426	7.46474	2.91803	2.33768	6.02315	14.1441	26.925	44.8722	68.9573	100.562	140.991	190.525	247.336	306.919	362.657	407.605	436.782	448.838	446.202	433.778	417.051	400.685	388.025	381.185	381.058	386.954	396.23	404.517	406.867	399.443	380.945	353.002	319.348	284.244
FrontToBack	6	3.88876	4.67849	5.70112	6.79635	7.74253	8.32067	8.37084	7.83077	6.76132	5.36006	3.94632	2.89228	2.50005	2.86812	3.82073	4.95495	5.79648	5.99141	5.4374	4.29516	2.88705	1.54714	0.499703	-0.186492	-0.568579	-0.760007	-0.865491	-0.94742	-1.02668	-1.09814	-1.1417	-1.12175	-0.987971	-0.692511	-0.223326	0.366795	0.961846	1.42089	1.63381	1.56623	1.27448	0.890661	0.582114	0.493721	0.687092	1.10422	1.58166	1.91772
FrontToBack	12	-19.1939	-16.6438	-13.1604	-9.31199	-5.9303	-3.91078	-3.92308	-6.13072	-10.0464	-14.6308	-18.6223	-20.9724	-21.1805	-19.377	-16.1373	-12.1661	-8.0511	-4.2101	-0.99352	1.22109	2.09477	1.55874	0.0500997	-1.46717	-1.79899	-0.0181121	4.11473	10.0648	16.8168	23.356	29.0331	33.6285	37.1521	39.5769	40.7038	40.2216	37.89	33.7125	28.0119	21.3867	14.5854	8.35428	3.30465	-0.177323	-1.97814	-2.25967	-1.41147	0.0524899
FrontToBack	12	-32.192	-24.8645	-17.1876	-10.1018	-4.17113	0.453094	3.85411	6.11689	7.20964	7.03445	5.58814	3.11009	0.122065	-2.67155	-4.57119	-5.08159	-4.04691	-1.68725	1.46664	4.72028	7.40483	9.05841	9.53807	9.01604	7.86067	6.46169	5.09136	3.8601	2.76698	1.78779	0.946981	0.333599	0.0674822	0.238875	0.863065	1.87152	3.13854	4.51795	5.86615	7.04985	7.95379	8.49865	8.65763	8.4561	7.95405	7.22835	6.36635	5.46196
FrontToBack	12	-6.24546	-10.1212	-14.6837	-19.3288	-23.2763	-25.7346	-26.1073	-24.1727	-20.1775	-14.801	-8.97959	-3.64035	0.549975	3.31696	4.75739	5.21629	5.15017	5.02773	5.26013	6.13302	7.74615	10.0012	12.6681	15.4944	18.2842	20.8875	23.1343	24.7997	25.6641	25.6356	24.8288	23.5206	21.9996	20.4167	18.7387	16.841	14.6631	12.3218	10.0948	8.27841	6.9929	6.04118	4.90069	2.87475	-0.63301	-5.81276	-12.238	-18.8693
FrontToBack	12	3.91767	4.64813	4.95363	4.71698	3.87627	2.48598	0.737079	-1.07973	-2.655	-3.74665	-4.23776	-4.1522	-3.64128	-2.96437	-2.4665	-2.53872	-3.54364	-5.72862	-9.17755	-13.8334	-19.5562	-26.1349	-33.209	-40.1706	-46.1833	-50.3924	-52.2328	-51.6346	-48.9846	-44.8821	-39.8688	-34.2984	-28.3843	-22.329	-16.4205	-11.0298	-6.53542	-3.23356	-1.29617	-0.803773	-1.83623	-4.58345	-9.4302	-16.9919	-28.0684	-43.4647	-63.6293	-88.1531
FrontToBack	12	10.8448	11.5903	11.9329	12.0493	12.3946	13.5553	15.9686	19.6312	23.9586	27.8949	30.2532	30.1571	27.3946	22.5307	16.7246	11.331	7.45331	5.62983	5.75131	7.20238	9.1337	10.7612	11.5921	11.5183	10.7533	9.64998	8.48415	7.29947	5.88729	3.90668	1.09796	-2.51354	-6.53022	-10.2771	-13.0464	-14.3702	-14.1798	-12.7773	-10.6621	-8.32193	-6.09441	-4.1325	-2.44579	-0.966896	0.392796	1.70222	2.982	4.19169
FrontToBack	12	0.867662	0.488373	0.0176237	-0.385972	-0.585414	-0.54697	-0.364307	-0.203442	-0.205325	-0.413518	-0.775	-1.20503	-1.65937	-2.1563	-2.73844	-3.40535	-4.07019	-4.56523	-4.69477	-4.30482	-3.33907	-1.86137	-0.0436414	1.86859	3.59995	4.8915	5.5499	5.49496	4.79269	3.65514	2.39964	1.37418	0.86858	1.03256	1.82321	3.00249	4.19946	5.0305	5.23766	4.78534	3.86183	2.78604	1.87226	1.33151	1.25164	1.63475	2.43437	3.5521
FrontToBack	12	230.479	270.045	307.973	336.925	350.975	347.976	330.302	303.585	274.23	247.045	224.048	204.692	187.025	169.034	149.563	128.619	107.133	86.4777	67.9699	52.5611	40.7207	32.4889	27.6229	25.7819	26.6685	30.0781	35.8717	43.9908	54.6118	68.3838	86.4717	110.129	139.806	174.242	210.182	243.1	268.684	284.394	290.353	289.274	285.601	284.228	289.038	301.538	319.979	339.516	353.697	356.86
FrontToBack	12	-172.816	-163.45	-154.201	-145.27	-137.265	-130.95	-126.982	-125.821	-127.836	-133.466	-143.189	-157.145	-174.496	-192.947	-208.88	-218.341	-218.513	-208.942	-191.792	-170.982	-150.701	-134.098	-122.692	-116.531	-114.709	-115.837	-118.317	-120.497	-120.896	-118.502	-113.004	-104.788	-94.6618	-83.4722	-71.8403	-60.147	-48.7009	-37.9107	-28.3039	-20.3904	-14.4752	-10.559	-8.37276	-7.50961	-7.56122	-8.19069	-9.12797	-10.1212
FrontToBack	12	-0.101013	0.38884	0.714476	0.797311	0.666701	0.417297	0.135114	-0.140609	-0.396889	-0.601593	-0.689922	-0.599932	-0.329915	0.0377911	0.360542	0.497827	0.364008	-0.0444684	-0.658058	-1.36123	-2.02734	-2.54989	-2.86152	-2.93526	-2.77369	-2.40014	-1.86943	-1.28611	-0.805825	-0.591496	-0.740252	-1.22679	-1.91101	-2.60944	-3.18184	-3.57283	-3.79233	-3.86211	-3.78007	-3.52215	-3.0769	-2.47239	-1.77701	-1.06503	-0.380775	0.273168	0.907051	1.49854
FrontToBack	12	-0.999807	-0.611767	-0.555332	-0.845968	-1.38788	-2.00534	-2.51112	-2.7768	-2.76946	-2.54458	-2.20965	-1.88415	-1.67129	-1.63969	-1.80839	-2.13046	-2.48869	-2.71446	-2.63603	-2.13797	-1.20526	0.0721886	1.53684	3.01832	4.37689	5.50942	6.32578	6.71768	6.55834	5.74746	4.28828	2.34621	0.23717	-1.67287	-3.11552	-4.03444	-4.59278	-5.06122	-5.64698	-6.36516	-7.03137	-7.37864	-7.2204	-6.54657	-5.48166	-4.13423	-2.45359	-0.212285
FrontToBack	12	1.2704	0.106254	-1.4655	-3.10304	-4.49567	-5.47056	-6.02296	-6.26571	-6.33897	-6.33901	-6.29482	-6.18803	-5.98264	-5.64544	-5.15422	-4.50371	-3.71058	-2.8054	-1.80984	-0.70719	0.562271	2.06829	3.82474	5.72847	7.54202	8.94438	9.63814	9.46936	8.50081	6.99907	5.33595	3.8524	2.74706	2.04015	1.61847	1.33575	1.11411	1.00323	1.16343	1.78259	2.95967	4.61881	6.49878	8.22978	9.45204	9.91739	9.52931	8.33039
FrontToBack	12	4.37342	2.49944	0.747197	-0.70844	-1.71334	-2.15365	-1.97945	-1.23371	-0.070367	1.25704	2.45389	3.27918	3.62949	3.56182	3.23257	2.79862	2.33308	1.81042	1.14114	0.229271	-0.992451	-2.5465	-4.40176	-6.45489	-8.51467	-10.312	-11.5522	-12.0003	-11.5598	-10.3066	-8.45838	-6.30243	-4.11845	-2.12945	-0.479033	0.774882	1.6613	2.28274	2.77676	3.25709	3.75969	4.23212	4.5745	4.71455	4.66205	4.50833	4.36045	4.25303
FrontToBack	12	-3.92491	-5.55043	-6.76857	-7.35467	-7.255	-6.61094	-5.71649	-4.92051	-4.50705	-4.60344	-5.1485	-5.92465	-6.63056	-6.97037	-6.74439	-5.92156	-4.66154	-3.2565	-2.00372	-1.07308	-0.449895	0.0104096	0.456317	0.931683	1.35365	1.58234	1.52549	1.20629	0.75496	0.336308	0.0646162	-0.0424386	-0.0506059	-0.0478067	-0.077088	-0.0968262	0.0059591	0.360469	1.04144	2.02318	3.17983	4.32573	5.26851	5.85077	5.97592	5.62692	4.87769	3.88444
FrontToBack	12	-12.1387	-10.7408	-9.11378	-7.33505	-5.46901	-3.61138	-1.87801	-0.360274	0.908784	1.95553	2.83626	3.60025	4.26187	4.79087	5.13051	5.2337	5.10985	4.83675	4.52631	4.2424	3.92972	3.40575	2.4445	0.918352	-1.0787	-3.19675	-4.91561	-5.71696	-5.27426	-3.58333	-0.981311	1.95596	4.60124	6.47433	7.36876	7.36368	6.7315	5.80839	4.89102	4.19248	3.84146	3.88678	4.28836	4.89411	5.43946	5.59184	5.05116	3.67258
FrontToBack	12	45.3212	49.8067	54.0855	57.7599	60.6551	62.772	64.1383	64.6552	64.0555	62.0252	58.4278	53.485	47.7763	42.0304	36.824	32.363	28.4676	24.7517	20.8859	16.8034	12.7628	9.2534	6.79596	5.7325	6.10274	7.67031	10.0789	13.0577	16.5698	20.8513	26.3638	33.7229	43.6314	56.7712	73.5836	93.9578	116.979	140.952	163.796	183.652	199.37	210.607	217.514	220.254	218.695	212.44	201.189	185.183
FrontToBack	12	-237.245	-232.926	-220.628	-200.073	-173.139	-143.216	-113.957	-88.0854	-66.8374	-50.1523	-37.2979	-27.4653	-20.053	-14.6504	-10.9107	-8.47064	-6.96015	-6.04657	-5.47002	-5.04681	-4.66402	-4.27032	-3.86536	-3.47555	-3.11713	-2.7594	-2.31571	-1.67435	-0.759022	0.426227	1.79898	3.23966	4.62476	5.82001	6.65247	6.91458	6.42382	5.10367	3.02615	0.395798	-2.50334	-5.35681	-7.85945	-9.75322	-10.873	-11.1846	-10.7941	-9.92031
FrontToBack	12	5.11058	5.47251	5.25723	4.49635	3.27796	1.69934	-0.142299	-2.10688	-3.96027	-5.37771	-6.03622	-5.75948	-4.63096	-2.99842	-1.35466	-0.151596	0.359367	0.191613	-0.424133	-1.15508	-1.69259	-1.83888	-1.54137	-0.880219	-0.0303045	0.787892	1.3581	1.51806	1.20117	0.457399	-0.56482	-1.67511	-2.71435	-3.60313	-4.34212	-4.9698	-5.51856	-5.99775	-6.4056	-6.73879	-6.97883	-7.06394	-6.88328	-6.31744	-5.31467	-3.95198	-2.43826	-1.04629
FrontToBack	12	2.22779	-0.0854897	-1.8762	-3.0553	-3.62029	-3.61059	-3.07986	-2.09228	-0.733925	0.873524	2.56782	4.1547	5.44067	6.28076	6.62525	6.53191	6.13775	5.60581	5.07588	4.63453	4.29915	4.01799	3.69576	3.25248	2.69119	2.12738	1.75195	1.74301	2.17987	3.00596	4.051	5.0915	5.92278	6.42603	6.61123	6.60958	6.60181	6.70664	6.89858	7.00952	6.82383	6.20108	5.15472	3.84203	2.48529	1.27455	0.302816	-0.445791
FrontToBack	12	-1.03651	-1.11749	-1.12887	-1.11338	-1.21396	-1.55707	-2.14943	-2.86489	-3.52125	-3.99849	-4.32376	-4.68007	-5.32659	-6.45977	-8.06973	-9.86179	-11.2979	-11.766	-10.8199	-8.38457	-4.82836	-0.85859	2.71157	5.21633	6.29889	5.92812	4.30586	1.74728	-1.3931	-4.74291	-7.91485	-10.5347	-12.2919	-12.9909	-12.5757	-11.1355	-8.89784	-6.21368	-3.51412	-1.23096	0.303094	0.944023	0.779594	0.111438	-0.631743	-1.03377	-0.844271	-0.0782742
FrontToBack	12	-1.80507	-0.965768	-0.341096	-0.0121891	0.0465753	-0.0447413	-0.13507	-0.120072	0.0171897	0.227047	0.444352	0.617804	0.696089	0.60374	0.253404	-0.394937	-1.27244	-2.18961	-2.89359	-3.16897	-2.907	-2.10214	-0.737236	1.39303	4.85959	10.6468	19.9723	33.8302	52.3755	74.4023	97.2605	117.411	131.499	137.48	135.226	126.315	113.203	98.3151	83.5054	70.0354	58.809	50.5572	45.8216	44.8127	47.3088	52.7275	60.3991	69.9434
FrontToBack	12	0.321659	0.85266	1.41647	1.94305	2.31862	2.42033	2.17274	1.59322	0.798791	-0.0333175	-0.732753	-1.20207	-1.44699	-1.55371	-1.62157	-1.69141	-1.71627	-1.59558	-1.24659	-0.662385	0.0850335	0.889883	1.66478	2.35649	2.9252	3.32558	3.52456	3.54499	3.48338	3.4629	3.53836	3.62307	3.50243	2.94146	1.82749	0.260864	-1.45514	-2.92368	-3.80491	-3.9448	-3.42795	-2.54072	-1.66056	-1.11652	-1.07319	-1.48351	-2.12583	-2.70258
FrontToBack	12	-5.39793	-6.59852	-7.42642	-7.73849	-7.55567	-7.01565	-6.28419	-5.47996	-4.64744	-3.77923	-2.85847	-1.89785	-0.947487	-0.0779826	0.64983	1.1973	1.53278	1.59886	1.30027	0.538639	-0.709455	-2.31829	-3.99695	-5.35578	-6.03083	-5.81129	-4.71027	-2.95321	-0.893063	1.10106	2.72903	3.79582	4.20981	3.98191	3.23809	2.22324	1.26297	0.66495	0.603801	1.04148	1.73949	2.35997	2.61405	2.38411	1.75664	0.95277	0.199698	-0.377007
FrontToBack	12	-12.5791	-9.48042	-6.03078	-2.67525	0.0741098	1.77874	2.25296	1.66967	0.50862	-0.636035	-1.28646	-1.23335	-0.552361	0.491622	1.58782	2.49634	3.10761	3.42652	3.51695	3.4331	3.1779	2.70242	1.94417	0.893636	-0.34262	-1.51867	-2.29991	-2.38983	-1.6757	-0.305907	1.3634	2.9288	4.10986	4.83136	5.19231	5.37373	5.55864	5.88636	6.4208	7.10131	7.69983	7.8332	7.08446	5.19782	2.26456	-1.22814	-4.5285	-6.89805
FrontToBack	12	-1.47606	-1.78123	-1.85007	-1.73967	-1.43656	-0.831888	0.216047	1.76075	3.6573	5.53364	6.88064	7.23092	6.34418	4.30706	1.505	-1.51751	-4.23918	-6.31395	-7.63163	-8.26676	-8.35132	-7.95031	-7.03263	-5.56113	-3.62689	-1.50302	0.458076	2.01632	3.16456	4.05943	4.79304	5.20265	4.8964	3.52727	1.12928	-1.74139	-4.19904	-5.46104	-5.25273	-3.93873	-2.31038	-1.17375	-0.975978	-1.65238	-2.72499	-3.55019	-3.57558	-2.51037
FrontToBack	12	1.70014	2.38562	3.26149	4.14089	4.77256	4.93816	4.56414	3.7866	2.9293	2.39123	2.48697	3.31093	4.69262	6.26581	7.61748	8.4394	8.61366	8.20687	7.40108	6.41233	5.43309	4.60364	3.99474	3.59136	3.28358	2.8884	2.21466	1.1539	-0.245951	-1.77451	-3.12938	-4.03367	-4.33812	-4.06118	-3.36003	-2.45925	-1.57897	-0.886327	-0.474768	-0.361225	-0.491401	-0.75236	-0.997524	-1.08713	-0.935609	-0.548181	-0.0257972	0.468344
FrontToBack	12	-78.8394	-73.9479	-68.3744	-63.0693	-58.4789	-54.5307	-50.8507	-47.0706	-43.0459	-38.8783	-34.7646	-30.796	-26.8582	-22.7043	-18.1481	-13.2444	-8.32872	-3.89665	-0.403977	1.88253	2.91938	2.803	1.65794	-0.45225	-3.55009	-7.73506	-13.1585	-19.9893	-28.3488	-38.2015	-49.2207	-60.7111	-71.6763	-81.0597	-88.061	-92.3458	-94.015	-93.3682	-90.6502	-85.9771	-79.4729	-71.4676	-62.559	-53.4745	-44.835	-36.9966	-30.0458	-23.9144
FrontToBack	12	-3.33691	-2.33891	-2.13926	-2.8197	-4.13469	-5.66409	-7.00604	-7.90344	-8.26468	-8.10557	-7.48172	-6.46748	-5.17383	-3.77294	-2.47246	-1.44524	-0.753936	-0.337266	-0.0722352	0.132364	0.293443	0.394429	0.467676	0.633993	1.05129	1.80924	2.85158	3.98779	4.98158	5.64807	5.89665	5.70862	5.09217	4.06812	2.70058	1.13756	-0.391291	-1.64154	-2.44837	-2.79155	-2.79051	-2.6415	-2.53589	-2.59197	-2.81691	-3.09877	-3.24404	-3.06049
FrontToBack	12	-1.15261	-1.98891	-2.70955	-3.44092	-4.27835	-5.21838	-6.14462	-6.87474	-7.22902	-7.08532	-6.39649	-5.18694	-3.54293	-1.60935	0.422036	2.34042	3.95868	5.15044	5.86407	6.11283	5.95369	5.46943	4.75942	3.93477	3.12165	2.46516	2.1269	2.25381	2.91574	4.03655	5.36608	6.53097	7.15944	7.0226	6.1326	4.74834	3.29597	2.2309	1.89815	2.43978	3.78097	5.68062	7.80338	9.77295	11.21	11.7859	11.3085	9.80652
FrontToBack	12	-202.736	-222.956	-250.83	-282.687	-313.097	-336.569	-349.247	-349.793	-339.183	-319.767	-294.283	-265.308	-235.162	-205.952	-179.468	-156.89	-138.511	-123.725	-111.358	-100.194	-89.4355	-78.9017	-68.9099	-59.9863	-52.5864	-46.957	-43.1569	-41.1646	-40.9756	-42.6278	-46.1485	-51.464	-58.3322	-66.336	-74.9255	-83.4493	-91.1358	-97.0499	-100.14	-99.4579	-94.5313	-85.6885	-74.1187	-61.5574	-49.7232	-39.7829	-32.1066	-26.3906
FrontToBack	13	-184.126	-183.185	-192.094	-207.602	-226.28	-245.027	-261.249	-273.142	-280.277	-284.151	-288.117	-296.345	-312.066	-335.846	-364.706	-392.54	-411.815	-415.996	-401.842	-370.604	-327.563	-280.12	-235.326	-197.934	-169.624	-149.35	-134.368	-121.445	-107.916	-92.3608	-74.7219	-55.8392	-36.6567	-17.5319	1.90156	22.2297	43.388	64.0006	81.4224	92.6038	95.3832	89.4991	76.7574	60.3031	43.4616	28.7866	17.6696	10.48
FrontToBack	13	-6.04716	0.640691	6.93666	13.6989	21.0858	28.3234	34.0159	36.8427	36.2583	32.7978	27.8304	22.9187	19.1512	16.7941	15.3953	14.2106	12.6734	10.6554	8.42592	6.3975	4.84632	3.76537	2.91249	1.98813	0.819077	-0.563163	-1.99934	-3.3854	-4.87312	-6.95111	-10.3164	-15.5062	-22.4248	-30.0392	-36.5492	-40.1071	-39.758	-35.9782	-30.3376	-24.3889	-18.4789	-11.2939	-0.398084	16.6772	41.5121	74.3702	114.063	157.79
FrontToBack	13	7.75318	7.10251	8.67245	12.6488	18.7228	26.0334	33.3773	39.6507	44.3916	48.1884	52.742	60.5105	74.0351	95.1968	124.602	161.211	202.223	243.3	279.248	305.163	317.736	316.126	301.916	278.209	248.429	215.505	181.706	148.901	118.771	92.727	71.6221	55.512	43.7195	35.1761	28.9005	24.4115	21.978	22.6997	28.4337	41.5412	64.309	97.9931	141.675	191.489	240.868	282.097	308.714	317.689
FrontToBack	13	10.0189	12.616	15.619	18.5085	20.9134	22.6598	23.698	24.0142	23.6041	22.518	20.8993	18.9617	16.9048	14.8365	12.743	10.5168	8.00285	5.05809	1.62972	-2.14777	-5.89435	-9.03728	-10.9975	-11.4204	-10.3297	-8.11435	-5.3773	-2.71928	-0.546964	1.0503	2.31971	3.74128	5.80092	8.72394	12.2985	15.9282	18.9162	20.836	21.7479	22.1121	22.4492	22.9839	23.5007	23.4738	22.3369	19.7114	15.5084	9.94158
FrontToBack	13	-14.5182	-11.5407	-6.72215	-0.805459	5.00669	9.44272	11.5944	11.1958	8.65595	4.87466	0.947227	-2.12801	-3.67309	-3.4587	-1.73845	0.811823	3.25161	4.61985	4.22212	1.86986	-2.03185	-6.61364	-10.8398	-13.858	-15.2408	-15.0442	-13.685	-11.7269	-9.67747	-7.8655	-6.41835	-5.30135	-4.36888	-3.40199	-2.15216	-0.425832	1.79439	4.26798	6.51294	7.92254	7.8707	5.68045	0.422226	-9.32578	-25.4687	-49.8872	-83.4127	-124.674
FrontToBack	13	6.01773	6.62294	6.84247	6.42431	5.41074	4.13552	3.06821	2.59674	2.85224	3.67	4.67848	5.44897	5.61939	4.95663	3.38033	0.986153	-1.9302	-4.8809	-7.28103	-8.61487	-8.61611	-7.36501	-5.25917	-2.87305	-0.765079	0.693318	1.41128	1.55767	1.44209	1.35617	1.45346	1.71067	1.9583	1.94041	1.38407	0.0844449	-1.98533	-4.58656	-7.21715	-9.25102	-10.1673	-9.75546	-8.18703	-5.9243	-3.52815	-1.46851	-0.0140785	0.779907
FrontToBack	13	5.44586	5.38061	4.84361	3.8977	2.61159	1.11205	-0.358331	-1.45649	-1.83555	-1.27493	0.246193	2.55842	5.379	8.39785	11.3369	13.973	16.1306	17.6647	18.4489	18.3865	17.4468	15.7067	13.3579	10.6621	7.86966	5.15687	2.62148	0.337203	-1.58236	-2.96875	-3.65704	-3.58746	-2.88467	-1.86012	-0.91908	-0.419415	-0.541679	-1.23632	-2.25705	-3.25908	-3.91332	-3.99714	-3.44372	-2.34449	-0.907548	0.618981	2.03281	3.23836
FrontToBack	13	25.9453	35.9946	47.5171	59.2377	69.8798	78.4757	84.4685	87.6105	87.7957	84.9899	79.3122	71.1812	61.3801	50.9448	40.9119	32.0536	24.737	18.9507	14.4438	10.8833	7.95822	5.42652	3.13512	1.04358	-0.754975	-2.04666	-2.57154	-2.1492	-0.801544	1.19971	3.40087	5.32331	6.62619	7.19233	7.11212	6.60481	5.93876	5.37942	5.16398	5.48415	6.50585	8.45478	11.7963	17.4503	26.9238	42.1963	65.234	97.1519
FrontToBack	13	164.673	172.983	180.105	188.328	198.651	210.006	219.535	223.804	220.268	208.231	188.907	164.747	138.525	112.635	88.8067	68.1466	51.2865	38.4699	29.5521	24.0033	20.9896	19.5463	18.7741	17.9903	16.8005	15.1084	13.0906	11.144	9.78809	9.51696	10.6284	13.1032	16.6135	20.6839	24.9322	29.2476	33.7852	38.7634	44.1782	49.6056	54.2241	57.0734	57.4358	55.1561	50.7275	45.087	39.2138	33.7505
FrontToBack	13	-2.88645	-3.81892	-4.32648	-4.45644	-4.29349	-3.93671	-3.48286	-3.0177	-2.59857	-2.23048	-1.85236	-1.36005	-0.674931	0.176865	1.02523	1.59861	1.63267	0.990703	-0.272262	-1.92978	-3.66774	-5.18019	-6.23259	-6.68409	-6.48394	-5.66541	-4.33954	-2.68035	-0.891623	0.833862	2.34917	3.5649	4.44764	5.00889	5.29256	5.35733	5.25434	5.01972	4.67894	4.2643	3.80649	3.30355	2.68199	1.80337	0.534064	-1.1507	-3.09698	-4.99431
FrontToBack	13	53.3973	65.4913	79.071	93.9776	109.907	126.229	141.869	155.353	165.059	169.624	168.346	161.398	149.739	134.818	118.258	101.651	86.4409	73.7628	64.1951	57.5593	52.9696	49.206	45.249	40.6712	35.6769	30.8208	26.6387	23.4227	21.2179	19.94	19.4596	19.5857	20.0046	20.2896	20.0292	19.0114	17.3269	15.3083	13.3388	11.665	10.3359	9.28674	8.47471	7.94726	7.79323	8.0292	8.52191	9.01083
FrontToBack	13	2.95848	3.55422	3.31948	2.02077	-0.175178	-2.79919	-5.31423	-7.35204	-8.82018	-9.84276	-10.6106	-11.2523	-11.7905	-12.1691	-12.3015	-12.1043	-11.5186	-10.5342	-9.20866	-7.67084	-6.08733	-4.60914	-3.32825	-2.27306	-1.44875	-0.883245	-0.642902	-0.789051	-1.31011	-2.07581	-2.86362	-3.44939	-3.71126	-3.6786	-3.49314	-3.31339	-3.2279	-3.232	-3.26496	-3.26151	-3.17032	-2.93688	-2.48742	-1.75008	-0.705051	0.578034	1.95361	3.26108
FrontToBack	13	-11.0926	-7.73911	-4.19333	-0.792413	2.17876	4.56736	6.39868	7.8366	9.08268	10.2602	11.3608	12.258	12.766	12.6824	11.8202	10.0411	7.33186	3.89033	0.160247	-3.2552	-5.80626	-7.22998	-7.66092	-7.51826	-7.23083	-6.98778	-6.69823	-6.1839	-5.4397	-4.73947	-4.491	-4.95133	-6.02171	-7.27194	-8.15929	-8.2897	-7.5625	-6.16098	-4.43773	-2.79034	-1.57391	-1.05499	-1.37366	-2.49895	-4.19944	-6.07073	-7.65527	-8.62383
FrontToBack	13	7.54456	7.35757	7.89949	9.00961	10.242	11.0943	11.2101	10.4622	8.92467	6.7982	4.35537	1.91237	-0.202921	-1.72224	-2.52957	-2.7241	-2.59325	-2.4933	-2.69299	-3.26706	-4.09055	-4.92063	-5.50383	-5.65517	-5.2902	-4.4284	-3.18907	-1.78352	-0.490669	0.397281	0.655046	0.206372	-0.831413	-2.18018	-3.51579	-4.61745	-5.45546	-6.14977	-6.81244	-7.38855	-7.61399	-7.13152	-5.68414	-3.26499	-0.146528	3.19987	6.23905	8.50902
FrontToBack	13	7.7847	9.19687	10.2094	10.9016	11.3607	11.6683	11.8962	12.1068	12.3423	12.6005	12.808	12.8155	12.4357	11.5163	10.0171	8.05109	5.85776	3.72174	1.86819	0.394342	-0.734074	-1.62249	-2.37118	-3.03386	-3.62993	-4.18148	-4.72809	-5.30351	-5.90227	-6.48186	-7.00572	-7.48105	-7.93406	-8.32576	-8.48344	-8.13076	-7.02628	-5.11486	-2.57847	0.250394	3.0237	5.44194	7.20318	7.92488	7.17009	4.63251	0.385353	-4.98645
FrontToBack	13	85.325	94.5333	102.587	109.936	117.343	125.607	135.116	145.395	154.937	161.532	163.072	158.501	148.402	134.871	120.725	108.446	99.3894	93.5912	90.1285	87.7535	85.4337	82.5814	78.9838	74.5938	69.3905	63.3989	56.817	50.1031	43.9144	38.915	35.5677	34.0339	34.2214	35.9163	38.9021	42.9963	48.0021	53.6336	59.4912	65.1529	70.3904	75.4557	81.3011	89.5472	102.069	120.224	144.021	171.629
FrontToBack	13	2.03608	2.07207	1.96007	1.64869	1.16554	0.594803	0.0265203	-0.488433	-0.954012	-1.40974	-1.89529	-2.4229	-2.96546	-3.45602	-3.79321	-3.86274	-3.58512	-2.97656	-2.18343	-1.44698	-1.00123	-0.95727	-1.25133	-1.69351	-2.08834	-2.3493	-2.53792	-2.80942	-3.30803	-4.0732	-5.00732	-5.90854	-6.54717	-6.74387	-6.41965	-5.60321	-4.40293	-2.9637	-1.42752	0.0917199	1.5202	2.82301	3.98744	4.99057	5.76307	6.17828	6.08686	5.39324
FrontToBack	13	6.79521	6.37234	4.9373	2.87297	0.943504	-0.0627745	0.281421	1.82044	3.85392	5.40557	5.60399	4.03391	0.936304	-2.8164	-5.98177	-7.37907	-6.34275	-3.01713	1.6631	6.32918	9.7366	11.2682	11.1372	10.2009	9.4888	9.69881	10.9063	12.6139	14.068	14.6441	14.0863	12.5243	10.3336	7.97359	5.87357	4.35011	3.51242	3.18125	2.90356	2.13174	0.514341	-1.86449	-4.45217	-6.44118	-7.11508	-6.16593	-3.86121	-1.01935
FrontToBack	13	7.20583	6.44176	5.86042	5.68318	5.95129	6.47318	6.86705	6.70393	5.69562	3.82349	1.35325	-1.26858	-3.55606	-5.10783	-5.67586	-5.2054	-3.85318	-1.97961	-0.0816172	1.33705	1.91857	1.55773	0.413279	-1.16976	-2.78399	-4.07735	-4.83634	-5.01861	-4.7329	-4.17331	-3.53021	-2.91395	-2.32289	-1.6645	-0.814431	0.3227	1.76857	3.44663	5.16276	6.6039	7.38233	7.16005	5.80872	3.51409	0.722762	-2.05283	-4.45014	-6.34607
FrontToBack	13	5.14587	4.67009	3.54514	1.93978	0.0204326	-2.11563	-4.41121	-6.75086	-8.88705	-10.4721	-11.2001	-10.9708	-9.96169	-8.55921	-7.19037	-6.16393	-5.59202	-5.41066	-5.45365	-5.54003	-5.5391	-5.40541	-5.16547	-4.88064	-4.602	-4.37233	-4.26436	-4.42123	-5.02828	-6.20393	-7.8682	-9.69086	-11.1824	-11.8971	-11.6367	-10.5346	-8.97359	-7.38722	-6.0574	-5.01019	-4.04709	-2.88627	-1.33292	0.595519	2.65055	4.43932	5.5807	5.84732
FrontToBack	13	4.10851	2.63209	0.64641	-1.55302	-3.64715	-5.34357	-6.42237	-6.78535	-6.50298	-5.82138	-5.09079	-4.61694	-4.50736	-4.61	-4.59443	-4.13319	-3.07784	-1.53706	0.168712	1.63602	2.52509	2.66919	2.11613	1.09344	-0.0862501	-1.13807	-1.88537	-2.27301	-2.32477	-2.0858	-1.59641	-0.910476	-0.134131	0.554285	0.929716	0.784934	0.00338239	-1.39533	-3.25866	-5.34611	-7.38849	-9.13107	-10.3521	-10.8745	-10.5934	-9.51852	-7.80153	-5.7159
FrontToBack	13	1.26276	1.52321	1.86328	2.35326	2.95632	3.53806	3.91927	3.94177	3.52273	2.69138	1.59986	0.498959	-0.337044	-0.716382	-0.6236	-0.238591	0.139396	0.233761	-0.0819834	-0.740295	-1.54405	-2.28852	-2.8652	-3.28474	-3.6231	-3.9385	-4.22405	-4.42013	-4.46931	-4.3677	-4.18033	-4.01561	-3.97733	-4.11678	-4.40381	-4.72604	-4.92471	-4.85537	-4.45045	-3.74049	-2.82072	-1.78568	-0.688155	0.442406	1.54339	2.48356	3.09446	3.24886
FrontToBack	13	2.34443	2.64093	2.82992	2.95124	3.09363	3.35119	3.76887	4.30731	4.84829	5.23433	5.32108	5.02246	4.34095	3.37595	2.30326	1.32115	0.582018	0.14285	-0.0387736	-0.0644367	-0.0411785	-0.0438898	-0.105826	-0.225864	-0.376014	-0.504828	-0.544232	-0.428637	-0.121578	0.365514	0.976602	1.63381	2.26447	2.81441	3.24671	3.53735	3.6811	3.7064	3.68496	3.72088	3.91388	4.30877	4.85359	5.39186	5.7021	5.57536	4.89919	3.70664
FrontToBack	13	2.50023	2.9051	3.39227	3.80553	3.98291	3.77082	3.03558	1.6778	-0.339119	-2.94548	-5.92209	-8.88822	-11.3505	-12.8198	-12.9618	-11.7167	-9.32364	-6.23555	-2.97009	0.0248023	2.43446	4.07059	4.84162	4.74371	3.87941	2.47108	0.832745	-0.705032	-1.88291	-2.56375	-2.72379	-2.40298	-1.66143	-0.574235	0.741329	2.1059	3.30087	4.13072	4.48809	4.37684	3.88355	3.12231	2.19621	1.19619	0.226282	-0.578099	-1.06283	-1.10212
FrontToBack	13	-2.44689	-2.27246	-2.3362	-2.53895	-2.62128	-2.25068	-1.16107	0.704321	3.12451	5.641	7.70071	8.84405	8.86153	7.85555	6.18255	4.30453	2.62504	1.37721	0.606772	0.220815	0.0618686	-0.0322463	-0.172835	-0.350924	-0.367247	0.162458	1.6576	4.29616	7.77787	11.3233	13.9868	15.1245	14.7303	13.4157	12.0575	11.3359	11.4398	12.062	12.6395	12.657	11.8671	10.3366	8.35426	6.26488	4.33247	2.6838	1.34825	0.354896
FrontToBack	13	4.14039	3.53037	2.81417	2.09504	1.4931	1.1075	0.979931	1.07736	1.29638	1.49807	1.55964	1.42323	1.11149	0.702753	0.282063	-0.100177	-0.437497	-0.749203	-1.04901	-1.32558	-1.54273	-1.66202	-1.67566	-1.62718	-1.60245	-1.68205	-1.88191	-2.12025	-2.24656	-2.12473	-1.72487	-1.16161	-0.648376	-0.386454	-0.453344	-0.755079	-1.07006	-1.15732	-0.869592	-0.215387	0.651554	1.49873	2.10356	2.32537	2.14195	1.63458	0.933972	0.148684
FrontToBack	13	-2.79371	-3.55874	-4.38762	-4.8524	-4.66038	-3.77492	-2.42275	-0.997756	0.0958539	0.578236	0.370297	-0.402798	-1.4611	-2.45768	-3.08029	-3.13808	-2.59832	-1.55646	-0.16427	1.43321	3.1074	4.70941	6.03676	6.85041	6.95018	6.26228	4.88426	3.05356	1.05871	-0.856685	-2.54422	-3.9384	-5.00188	-5.6751	-5.86686	-5.49356	-4.53889	-3.09631	-1.371	0.358289	1.7972	2.70239	2.92897	2.45858	1.38905	-0.0858537	-1.69867	-3.11846
FrontToBack	13	-1.50865	-1.43011	-1.74063	-2.35802	-3.1435	-3.90164	-4.39313	-4.37013	-3.63632	-2.10834	0.14745	2.91714	5.87248	8.61971	10.7566	11.9389	11.9545	10.7924	8.67544	6.03355	3.40731	1.30574	0.0615871	-0.262808	0.116711	0.793526	1.3257	1.4081	0.994238	0.316449	-0.212655	-0.177918	0.655498	2.23991	4.26744	6.29746	7.92141	8.87916	9.10316	8.69516	7.88415	6.97334	6.27556	6.02885	6.31365	7.01518	7.85876	8.51097
FrontToBack	13	5.45488	3.47315	1.484	-0.64881	-2.84756	-4.80663	-6.10655	-6.41813	-5.6823	-4.16377	-2.34931	-0.744682	0.30799	0.710287	0.572207	0.117464	-0.407902	-0.797277	-0.918575	-0.73221	-0.289129	0.301519	0.924952	1.50889	2.03919	2.54258	3.05475	3.5931	4.14028	4.63623	4.98314	5.06949	4.81178	4.18939	3.25134	2.09258	0.827035	-0.418934	-1.49306	-2.21672	-2.42111	-2.01871	-1.06434	0.231881	1.55699	2.58258	3.0472	2.81055
FrontToBack	13	-88.0687	-110.6	-138.769	-168.335	-193.579	-208.797	-210.137	-196.96	-172.021	-140.338	-107.315	-77.0439	-51.5383	-30.9926	-14.617	-1.37514	9.80661	20.3372	32.3374	48.5462	71.4507	101.871	137.752	174.015	203.868	221.097	222.273	207.829	181.637	149.455	117.049	88.692	66.4415	50.2117	38.448	29.0583	20.2546	11.0299	1.16782	-9.17537	-20.1138	-32.6245	-48.7106	-70.8474	-100.681	-137.471	-177.162	-212.925
FrontToBack	13	9.15679	8.57358	7.69212	6.76253	6.02247	5.64922	5.70505	6.09972	6.60421	6.93089	6.85082	6.29012	5.35147	4.24866	3.1942	2.29836	1.5405	0.822751	0.0775655	-0.644057	-1.16586	-1.27509	-0.857154	0.0148795	1.09503	2.0759	2.72262	2.94931	2.80669	2.41083	1.87571	1.29133	0.743737	0.336677	0.177217	0.324445	0.737362	1.26785	1.71387	1.90559	1.77421	1.36792	0.818308	0.285482	-0.0886785	-0.209591	-0.0437033	0.378443
FrontToBack	13	3.98894	5.27301	6.5621	7.54375	8.10511	8.32832	8.36542	8.29483	8.05922	7.51914	6.57149	5.24645	3.7185	2.23208	0.99806	0.123865	-0.394712	-0.641865	-0.74788	-0.877019	-1.22122	-1.97559	-3.27719	-5.12816	-7.34291	-9.56452	-11.3599	-12.3614	-12.3867	-11.4762	-9.83322	-7.71183	-5.32939	-2.85722	-0.480137	1.54538	2.90702	3.34446	2.7897	1.44783	-0.242718	-1.75543	-2.65435	-2.72436	-2.01059	-0.769849	0.631198	1.82687
FrontToBack	13	-5.3087	-5.58902	-5.64449	-5.56097	-5.37705	-5.04407	-4.46016	-3.55025	-2.33491	-0.950678	0.385341	1.43909	2.03271	2.10878	1.7704	1.26813	0.915127	0.953718	1.44197	2.23073	3.04647	3.62489	3.81336	3.59438	3.04474	2.2806	1.42839	0.623384	0.00377267	-0.319852	-0.318149	-0.0780461	0.213093	0.343662	0.179254	-0.2694	-0.851708	-1.35921	-1.63719	-1.66563	-1.56549	-1.5341	-1.7541	-2.32616	-3.2468	-4.41663	-5.65686	-6.73089
FrontToBack	13	0.164591	1.59824	2.86693	3.63406	3.76823	3.39303	2.78239	2.18099	1.66887	1.16093	0.530668	-0.240594	-1.00329	-1.51467	-1.58772	-1.20656	-0.525446	0.231366	0.893191	1.40538	1.80927	2.17668	2.55276	2.94036	3.31293	3.62723	3.81487	3.77337	3.3813	2.55956	1.34745	-0.0494403	-1.28967	-2.00769	-1.96548	-1.17061	0.106082	1.43147	2.38451	2.71488	2.41397	1.6758	0.791205	0.0328311	-0.422205	-0.519219	-0.309734	0.0987357
FrontToBack	13	-0.399906	-1.94726	-2.8424	-3.06143	-2.78041	-2.33585	-2.12152	-2.4382	-3.34652	-4.61344	-5.80345	-6.4867	-6.45506	-5.81943	-4.94361	-4.26211	-4.09233	-4.52407	-5.41104	-6.44067	-7.24632	-7.52988	-7.15962	-6.20247	-4.86662	-3.38227	-1.89277	-0.429505	1.02386	2.44007	3.71969	4.7542	5.53099	6.1797	6.90354	7.82307	8.84106	9.63355	9.80002	9.09817	7.61932	5.79421	4.20724	3.35012	3.45744	4.52226	6.42242	9.03174
FrontToBack	13	2.05299	2.34304	2.14309	1.38899	0.194026	-1.18097	-2.41895	-3.2527	-3.53822	-3.27919	-2.60483	-1.71866	-0.832625	-0.108834	0.376941	0.637926	0.75595	0.848318	1.03597	1.4104	2.00366	2.76882	3.59053	4.32993	4.88298	5.21585	5.3507	5.31623	5.10252	4.65655	3.92325	2.89959	1.67092	0.410182	-0.649293	-1.25742	-1.20395	-0.393797	1.07921	2.90194	4.60637	5.72859	5.99889	5.45641	4.41588	3.29934	2.43645	1.94302
FrontToBack	13	-2.20041	-1.27976	-0.0283082	1.45864	2.98858	4.30843	5.15891	5.34306	4.79646	3.63272	2.13423	0.674357	-0.403553	-0.90068	-0.820995	-0.352868	0.211903	0.587047	0.587983	0.186202	-0.493874	-1.22889	-1.78009	-1.96987	-1.7279	-1.09228	-0.18276	0.835129	1.77823	2.47731	2.83218	2.88622	2.87368	3.16942	4.11707	5.80247	7.91748	9.83052	10.8562	10.5744	9.01324	6.6017	3.9468	1.57618	-0.230337	-1.47247	-2.35069	-3.13
FrontToBack	13	32.9643	48.1903	58.5789	62.3379	59.3826	51.1788	40.066	28.471	18.3069	10.6764	5.84823	3.44004	2.73198	3.01838	3.916	5.57548	8.7886	14.9782	26.0206	43.8202	69.6405	103.352	142.944	184.609	223.507	254.938	275.468	283.624	279.997	266.867	247.515	225.396	203.315	182.829	164.076	146.132	127.765	108.221	87.6886	67.1918	48.0015	30.8587	15.3769	-0.134744	-18.3296	-41.996	-72.8861	-110.553
FrontToBack	13	2.20617	1.85838	1.69565	1.70968	1.8792	2.17863	2.56974	2.99169	3.3634	3.59776	3.61753	3.36105	2.79003	1.90579	0.776716	-0.454025	-1.6022	-2.51709	-3.154	-3.59848	-4.02186	-4.59486	-5.40264	-6.40139	-7.42761	-8.25398	-8.6686	-8.54948	-7.9041	-6.85203	-5.56163	-4.17578	-2.7809	-1.44109	-0.271592	0.519456	0.683499	0.0679833	-1.24696	-2.92187	-4.47477	-5.47793	-5.70992	-5.18691	-4.08559	-2.64291	-1.09963	0.301855
FrontToBack	13	7.26158	4.90167	2.2343	-0.379963	-2.61375	-4.24062	-5.18198	-5.513	-5.41431	-5.08912	-4.68285	-4.25333	-3.80461	-3.35828	-3.00447	-2.8902	-3.15107	-3.83645	-4.879	-6.12055	-7.36473	-8.42173	-9.1337	-9.39458	-9.1754	-8.54621	-7.66939	-6.75137	-5.96423	-5.37013	-4.88643	-4.31127	-3.40721	-2.01179	-0.128383	2.04385	4.16309	5.85987	6.8664	7.10397	6.68993	5.87532	4.94704	4.14956	3.6487	3.53361	3.82973	4.49753
FrontToBack	13	-0.26942	2.79472	5.11291	6.27948	6.12341	4.77086	2.62675	0.264346	-1.74668	-3.01491	-3.42994	-3.15278	-2.5008	-1.79921	-1.27575	-1.0376	-1.09608	-1.39514	-1.82656	-2.26224	-2.61617	-2.90243	-3.22811	-3.70373	-4.32284	-4.90553	-5.1506	-4.77222	-3.63158	-1.79678	0.485719	2.8699	4.99056	6.52253	7.21888	6.94339	5.70214	3.66936	1.18927	-1.26999	-3.2216	-4.30965	-4.44012	-3.82093	-2.87077	-2.03989	-1.63981	-1.76767
FrontToBack	13	-2.00243	-0.338029	1.51391	3.41588	5.34569	7.26688	8.95336	9.89527	9.38834	6.81299	1.98694	-4.60261	-11.8443	-18.3315	-22.8181	-24.5713	-23.4715	-19.8637	-14.2998	-7.33886	0.49073	8.58503	16.1204	22.0204	25.1189	24.4992	19.8633	11.7452	1.44785	-9.28462	-18.7358	-25.6562	-29.5313	-30.6003	-29.6364	-27.5861	-25.2236	-22.9577	-20.8471	-18.7606	-16.5571	-14.1707	-11.5848	-8.76384	-5.64371	-2.21541	1.3599	4.72003
FrontToBack	14	209.141	179.358	148.637	119.673	94.4042	74.0082	58.9387	48.8885	42.8306	39.2812	36.7537	34.1914	31.1901	27.97	25.2041	23.796	24.6407	28.3373	34.8823	43.4632	52.5049	60.05	64.3641	64.5035	60.5752	53.5746	44.926	35.9785	27.6868	20.541	14.6749	10.0222	6.4427	3.79562	1.98029	0.949115	0.699852	1.25123	2.62896	4.8701	8.0385	12.2128	17.4232	23.5394	30.1591	36.5817	41.9348	45.4452
FrontToBack	14	-13.0154	-16.0558	-20.5412	-27.6239	-38.4555	-54.08	-75.3256	-102.596	-135.524	-172.593	-210.975	-246.836	-276.231	-296.349	-306.582	-308.839	-306.884	-304.98	-306.492	-313.016	-324.275	-338.589	-353.552	-366.58	-375.222	-377.355	-371.483	-357.199	-335.565	-309.02	-280.638	-253.033	-227.493	-203.859	-181.187	-158.78	-136.985	-117.337	-102.05	-93.2668	-92.5698	-101.006	-119.368	-148.166	-186.893	-232.87	-280.554	-322.187
FrontToBack	14	2.44706	3.9226	5.19299	6.19974	7.08792	8.12685	9.53184	11.2906	13.1082	14.5182	15.0966	14.6509	13.2811	11.3023	9.10265	7.0284	5.33462	4.17992	3.62565	3.62606	4.0316	4.62854	5.20634	5.61922	5.80867	5.78463	5.59051	5.27828	4.90331	4.52767	4.22062	4.0515	4.07461	4.30681	4.69974	5.12253	5.37772	5.26389	4.66681	3.63083	2.36407	1.16531	0.31293	-0.0260399	0.176526	0.8383	1.8161	2.94068
FrontToBack	14	-116.891	-106.304	-97.4618	-87.8673	-75.7477	-61.0877	-45.6685	-32.1785	-22.9433	-18.8863	-19.1001	-21.1314	-21.8594	-18.6872	-10.5772	1.55271	15.34	28.128	38.1289	44.9247	49.1049	51.3508	51.5838	48.6857	40.9576	27.1216	7.37161	-16.1175	-39.6693	-59.5231	-73.5771	-82.4947	-89.4656	-98.5965	-112.69	-131.555	-151.801	-168.323	-176.803	-175.94	-168.163	-158.44	-151.788	-150.856	-154.806	-159.96	-161.695	-156.585
FrontToBack	14	81.4113	122.875	172.032	225.316	277.519	322.771	355.855	373.342	374.178	359.628	332.76	297.698	258.779	219.754	183.182	150.225	120.935	94.8641	71.6591	51.3521	34.2745	20.7716	10.9499	4.58848	1.19679	0.127322	0.668177	2.11208	3.82256	5.31633	6.33207	6.84312	6.99373	6.9824	6.95924	6.98901	7.08419	7.26352	7.58264	8.1283	8.99924	10.3014	12.1368	14.5511	17.4322	20.431	22.9931	24.5356
FrontToBack	14	20.4013	19.2693	17.4086	15.1365	12.7499	10.4838	8.50926	6.95113	5.89047	5.34307	5.22861	5.36202	5.48182	5.30066	4.56321	3.11165	0.957065	-1.66102	-4.28734	-6.36798	-7.44054	-7.29658	-6.02742	-3.94519	-1.45014	1.07474	3.31249	5.02922	6.09776	6.52871	6.48122	6.21581	5.98833	5.93611	6.01593	6.04133	5.7933	5.14738	4.14355	2.96851	1.86416	1.01963	0.500478	0.254273	0.175191	0.182832	0.258165	0.422405
FrontToBack	14	-11.3292	-10.075	-8.07088	-5.5884	-3.00724	-0.71962	0.961121	1.85901	1.95254	1.35978	0.303756	-0.939151	-2.09965	-2.97069	-3.44252	-3.51202	-3.2703	-2.86895	-2.46937	-2.18576	-2.04873	-2.00984	-1.98664	-1.91996	-1.80931	-1.71173	-1.71276	-1.88835	-2.27347	-2.84086	-3.49786	-4.10176	-4.49877	-4.576	-4.30727	-3.77071	-3.12401	-2.54749	-2.17791	-2.06396	-2.15921	-2.35169	-2.51426	-2.55324	-2.43995	-2.2154	-1.97157	-1.81564
FrontToBack	14	-12.774	-12.8117	-12.7101	-12.5043	-12.3001	-12.1712	-12.0829	-11.9076	-11.5111	-10.84	-9.9486	-8.96883	-8.04411	-7.26485	-6.61875	-5.98409	-5.18153	-4.0778	-2.68585	-1.193	0.114582	0.992613	1.35975	1.33116	1.15181	1.07731	1.26731	1.7385	2.38147	3.01638	3.45639	3.55979	3.26567	2.61092	1.72219	0.777938	-0.0506153	-0.652004	-0.995849	-1.114	-1.06059	-0.870338	-0.533656	0.007074	0.833621	2.00104	3.47537	5.09343
FrontToBack	14	13.2761	13.3209	16.1616	23.5988	37.991	61.9802	97.7061	145.65	203.582	266.199	325.865	374.41	405.392	415.958	407.581	385.531	357.385	331.118	313.13	306.504	309.944	318.021	323.073	318.275	300.446	271.12	235.34	199.064	166.827	140.794	121.226	107.439	98.4151	92.8387	88.964	84.7858	78.577	69.4981	57.8738	44.9888	32.5204	21.9143	13.969	8.74625	5.74657	4.20506	3.3523	2.55483
FrontToBack	14	-12.6417	-14.5399	-14.8495	-13.7825	-11.7978	-9.42941	-7.16345	-5.39835	-4.45443	-4.57439	-5.87403	-8.26219	-11.3975	-14.7406	-17.7016	-19.8081	-20.8029	-20.6344	-19.3844	-17.2142	-14.3672	-11.189	-8.09725	-5.47764	-3.56422	-2.39132	-1.85617	-1.83704	-2.27404	-3.15647	-4.44403	-6.01112	-7.66435	-9.23309	-10.6548	-11.9963	-13.3779	-14.84	-16.2228	-17.1474	-17.1369	-15.8501	-13.3084	-9.97156	-6.58511	-3.86811	-2.22156	-1.62864
FrontToBack	14	10.1337	6.24193	3.10244	0.935917	-0.349589	-1.07484	-1.65212	-2.42677	-3.54375	-4.9088	-6.26424	-7.35426	-8.08041	-8.58158	-9.1918	-10.3099	-12.2229	-14.9574	-18.216	-21.4446	-24.0134	-25.4391	-25.5322	-24.4005	-22.3256	-19.6138	-16.5232	-13.2936	-10.2103	-7.61236	-5.80472	-4.92795	-4.87591	-5.32046	-5.82649	-6.00222	-5.6265	-4.73188	-3.61032	-2.73141	-2.57284	-3.43898	-5.34846	-8.04669	-11.1065	-14.0478	-16.4189	-17.8523
FrontToBack	14	-3.0928	-2.83656	-3.24472	-4.14329	-5.31464	-6.50498	-7.44449	-7.90168	-7.76556	-7.11009	-6.19698	-5.38888	-5.00233	-5.15947	-5.71905	-6.32354	-6.55393	-6.12011	-5.00227	-3.46804	-1.95336	-0.856635	-0.351325	-0.320297	-0.45246	-0.436007	-0.123015	0.438385	1.0987	1.73845	2.33051	2.90256	3.44823	3.87318	4.02434	3.78848	3.18325	2.37423	1.59716	1.0461	0.803975	0.857718	1.15833	1.66018	2.3024	2.97051	3.48756	3.66314
FrontToBack	14	-55.5566	-42.3224	-30.373	-20.8737	-14.0058	-9.31828	-6.17154	-4.03453	-2.5626	-1.53529	-0.778668	-0.146996	0.443393	0.98354	1.38688	1.55041	1.42028	1.02029	0.426437	-0.291488	-1.11891	-2.10407	-3.31548	-4.7747	-6.39879	-7.98396	-9.24252	-9.88803	-9.74274	-8.82461	-7.35317	-5.62705	-3.77018	-1.41193	2.58397	10.1925	23.9555	46.2427	78.1121	118.121	161.749	202.042	231.578	245.022	240.999	222.293	194.324	162.861
FrontToBack	14	-2.59193	-2.34841	-1.5046	-0.035526	1.82121	3.67768	5.16235	6.04751	6.29139	6.00521	5.38678	4.65183	3.97902	3.47743	3.1829	3.08095	3.1411	3.34294	3.68129	4.15238	4.73265	5.36561	5.96622	6.43901	6.69894	6.67877	6.32358	5.58204	4.41328	2.81119	0.833897	-1.3818	-3.62836	-5.64836	-7.15663	-7.86517	-7.53421	-6.05492	-3.54035	-0.360322	2.92255	5.70684	7.52527	8.1565	7.64013	6.21692	4.24299	2.113
FrontToBack	14	24.4063	19.4474	15.6915	12.7945	10.5039	8.64708	7.11814	5.9787	5.68415	7.31081	12.6261	23.8542	43.0788	71.3357	107.627	148.304	187.267	217.168	231.232	224.871	196.349	146.384	77.3971	-6.67277	-99.7102	-192.757	-274.675	-334.824	-366.879	-371.632	-356.806	-333.595	-311.697	-295.554	-283.692	-271.095	-252.884	-227.079	-195.206	-160.964	-128.232	-99.6268	-76.1496	-57.6597	-43.6268	-33.7183	-28.1007	-27.5506
FrontToBack	14	-0.78971	-0.374707	0.537503	1.6724	2.65527	3.15784	3.03049	2.35951	1.42707	0.595758	0.167217	0.27093	0.826095	1.58929	2.26733	2.63273	2.5927	2.17887	1.49246	0.64387	-0.277602	-1.20994	-2.11549	-2.97206	-3.75203	-4.39542	-4.8009	-4.86191	-4.53655	-3.9087	-3.18562	-2.62485	-2.42636	-2.65955	-3.25738	-4.07177	-4.94096	-5.73231	-6.34767	-6.709	-6.74096	-6.37344	-5.56646	-4.36252	-2.93613	-1.60175	-0.743653	-0.671421
FrontToBack	14	-10.6935	-10.7545	-10.4855	-9.70338	-8.23325	-6.04257	-3.34241	-0.592435	1.62142	2.80131	2.76419	1.75992	0.412583	-0.514571	-0.424338	0.883775	3.1568	5.82362	8.23134	9.8828	10.5746	10.406	9.66695	8.66173	7.55725	6.32917	4.84217	3.00699	0.911215	-1.17187	-2.90059	-4.02369	-4.4684	-4.30912	-3.65415	-2.55711	-1.02218	0.893209	2.96787	4.79708	5.90416	5.93317	4.79699	2.69406	-0.0147353	-2.96703	-5.89054	-8.57742
FrontToBack	14	3.56378	4.42128	5.04913	5.38284	5.42397	5.25783	5.0318	4.88779	4.87956	4.93014	4.8672	4.51544	3.78809	2.71689	1.41771	0.0283305	-1.32962	-2.55119	-3.53471	-4.18929	-4.46834	-4.39826	-4.06966	-3.59131	-3.04815	-2.50136	-2.02503	-1.72772	-1.71267	-1.9898	-2.41076	-2.69877	-2.57949	-1.94117	-0.917443	0.165633	0.954741	1.2454	1.0736	0.678384	0.373859	0.404562	0.857433	1.66228	2.66369	3.71818	4.75267	5.75716
FrontToBack	14	-18.7893	-22.2818	-24.473	-25.0828	-23.9917	-21.1713	-16.6754	-10.7362	-3.89676	2.9461	8.67519	12.2468	13.0235	11	6.82145	1.5942	-3.43046	-7.17532	-8.96469	-8.60197	-6.31853	-2.61816	1.89305	6.65138	11.1946	15.1541	18.2182	20.128	20.7436	20.1257	18.5648	16.4825	14.2465	12.0106	9.69498	7.12555	4.22369	1.11461	-1.90641	-4.49521	-6.37443	-7.39121	-7.52569	-6.87802	-5.64539	-4.08437	-2.46541	-1.03592
FrontToBack	14	-10.964	-9.94087	-7.87956	-5.22605	-2.47674	-0.0369973	1.83058	2.9955	3.42758	3.17899	2.37848	1.21869	-0.076923	-1.30545	-2.33819	-3.14939	-3.80853	-4.43107	-5.11538	-5.88853	-6.68957	-7.38945	-7.83893	-7.91874	-7.57346	-6.82063	-5.73837	-4.44054	-3.04918	-1.67003	-0.387963	0.723728	1.57846	2.06822	2.08029	1.54651	0.497826	-0.907734	-2.40971	-3.71626	-4.59362	-4.93012	-4.75076	-4.17788	-3.36119	-2.40919	-1.35654	-0.18265
FrontToBack	14	5.13784	4.94908	4.76886	4.71214	4.80389	5.00817	5.29291	5.66881	6.15356	6.69595	7.13245	7.24246	6.8836	6.10953	5.16648	4.34377	3.77348	3.31253	2.58886	1.17727	-1.20246	-4.55389	-8.57197	-12.6809	-16.1213	-18.081	-17.8756	-15.1574	-10.0921	-3.41474	3.7031	9.98132	14.4483	16.7624	17.2682	16.755	16.0559	15.7145	15.8721	16.3733	16.9603	17.425	17.6583	17.6217	17.2912	16.6262	15.5792	14.1488
FrontToBack	14	-1.53015	-1.19969	-1.25357	-1.66763	-2.37844	-3.30815	-4.39329	-5.60728	-6.96101	-8.47092	-10.0992	-11.6945	-12.975	-13.5781	-13.1725	-11.5851	-8.88824	-5.4078	-1.64998	1.82442	4.53388	6.17707	6.67652	6.16211	4.91292	3.27787	1.59893	0.145317	-0.929887	-1.60571	-1.97593	-2.19886	-2.42659	-2.73533	-3.08588	-3.33478	-3.29772	-2.83677	-1.93105	-0.690271	0.692505	2.02507	3.18929	4.16845	5.01651	5.78889	6.47066	6.94443
FrontToBack	14	3.82569	3.7067	3.61235	3.59225	3.63212	3.6213	3.3795	2.73212	1.59328	0.00868079	-1.85696	-3.77014	-5.48743	-6.80697	-7.60859	-7.87667	-7.69375	-7.20003	-6.53511	-5.79214	-5.00931	-4.19473	-3.35996	-2.5337	-1.74701	-1.00502	-0.270021	0.519688	1.40212	2.33384	3.16747	3.67825	3.63913	2.90307	1.46158	-0.544179	-2.8521	-5.13512	-7.06417	-8.36399	-8.84864	-8.43067	-7.10923	-4.95356	-2.09867	1.24029	4.74823	8.01128
FrontToBack	14	-1.86064	-6.73958	-13.3221	-21.2998	-29.9428	-38.0979	-44.3726	-47.469	-46.5648	-41.6032	-33.3735	-23.3307	-13.2025	-4.52558	1.71702	5.23778	6.35366	5.74652	4.19106	2.34491	0.636803	-0.748313	-1.82061	-2.69897	-3.52071	-4.36712	-5.22562	-5.99609	-6.53815	-6.73892	-6.57013	-6.10537	-5.48696	-4.85987	-4.302	-3.78859	-3.20408	-2.4009	-1.27568	0.171422	1.82197	3.47485	4.91106	5.96013	6.54108	6.67157	6.44639	5.99519
FrontToBack	14	-1.39516	-0.798365	-0.254702	0.0939664	0.178731	0.0166632	-0.299742	-0.626469	-0.806769	-0.722554	-0.34849	0.221155	0.79792	1.17316	1.20419	0.864942	0.239668	-0.526898	-1.28664	-1.92307	-2.35659	-2.53142	-2.40345	-1.94029	-1.13472	-0.0208595	1.3134	2.72669	4.03381	5.02889	5.52045	5.38026	4.59391	3.29052	1.72656	0.217254	-0.961859	-1.65828	-1.87148	-1.7194	-1.36697	-0.959645	-0.589076	-0.29734	-0.0998205	-0.00678581	-0.0295414	-0.172061
FrontToBack	14	-1.5407	-2.03835	-2.53826	-2.82574	-2.78389	-2.43667	-1.93834	-1.51779	-1.40157	-1.73658	-2.53276	-3.64117	-4.7808	-5.61706	-5.87047	-5.4146	-4.31602	-2.79457	-1.11957	0.501525	1.98363	3.34049	4.60326	5.73818	6.6218	7.0844	6.98912	6.29297	5.06042	3.43341	1.58716	-0.30545	-2.09222	-3.64981	-4.88647	-5.74484	-6.20319	-6.27992	-6.03656	-5.57359	-5.00412	-4.40896	-3.79306	-3.08496	-2.19464	-1.11007	0.0399897	1.01679
FrontToBack	14	-80.4195	-70.0934	-66.0922	-67.0927	-69.8688	-70.7031	-66.8439	-57.2994	-42.5803	-23.5971	-0.333315	28.8998	67.049	116.647	177.498	244.908	309.728	360.746	388.629	389.596	366.96	329.871	290.082	258.31	241.486	241.425	254.916	275.078	293.77	304.433	304.361	295.353	282.502	271.707	267.156	269.834	277.582	286.485	292.867	294.919	293.197	289.892	287.445	287.41	290.063	294.627	299.62	303.064
FrontToBack	14	2.69673	2.55449	2.56675	2.72827	2.96955	3.1897	3.2852	3.16831	2.78378	2.13581	1.31355	0.486914	-0.15041	-0.474366	-0.506736	-0.418767	-0.446147	-0.757209	-1.35092	-2.04661	-2.57325	-2.70373	-2.35778	-1.62865	-0.739354	0.0315261	0.422951	0.253299	-0.531205	-1.83127	-3.4079	-4.93637	-6.08639	-6.60864	-6.40797	-5.58299	-4.4066	-3.23917	-2.40022	-2.05973	-2.20291	-2.67707	-3.27673	-3.81088	-4.13018	-4.13424	-3.78915	-3.15553
FrontToBack	14	-7.44859	-7.14646	-5.95443	-4.22606	-2.51634	-1.38862	-1.20073	-1.97237	-3.40382	-5.02267	-6.36949	-7.12745	-7.16363	-6.51434	-5.35607	-3.97484	-2.71295	-1.89014	-1.72434	-2.29101	-3.53501	-5.30165	-7.36488	-9.44189	-11.2308	-12.4799	-13.0616	-12.9967	-12.3995	-11.3876	-10.0325	-8.3928	-6.58897	-4.83815	-3.39874	-2.46284	-2.07527	-2.14406	-2.52348	-3.10824	-3.87077	-4.82676	-5.96142	-7.17256	-8.27288	-9.05139	-9.35554	-9.1301
FrontToBack	14	4.92833	5.72796	6.27472	6.57634	6.64652	6.51442	6.21267	5.74641	5.07358	4.12209	2.83833	1.2381	-0.561162	-2.33381	-3.76778	-4.53224	-4.39328	-3.33873	-1.63074	0.270131	1.88574	2.90518	3.27017	3.129	2.7115	2.21006	1.72855	1.30182	0.95	0.716587	0.664556	0.836931	1.21586	1.71494	2.21307	2.60695	2.84645	2.93316	2.8927	2.74605	2.50297	2.17814	1.8141	1.48485	1.2695	1.20229	1.23681	1.24948
FrontToBack	14	8.41122	8.27147	7.45984	6.38241	5.52559	5.23164	5.54698	6.21755	6.82497	6.97831	6.46286	5.28145	3.59953	1.65406	-0.312469	-2.06564	-3.37046	-3.99704	-3.76604	-2.61463	-0.649092	1.84767	4.46363	6.75184	8.34007	9.01895	8.77503	7.76194	6.23126	4.45804	2.68893	1.11568	-0.138376	-1.02104	-1.54635	-1.7689	-1.74772	-1.50385	-0.99611	-0.132205	1.17207	2.90467	4.88807	6.78719	8.21311	8.87886	8.71827	7.89721
FrontToBack	14	15.2207	20.4817	29.14	43.2408	64.2847	92.4415	126.041	161.663	194.958	221.959	240.272	249.545	250.958	246.161	236.368	222.151	203.87	182.215	158.323	133.374	108.062	82.4465	56.3407	29.8781	3.76191	-21.017	-43.6906	-63.9317	-81.5437	-95.9236	-105.884	-110.142	-108.167	-100.77	-89.99	-78.3888	-68.2801	-61.329	-58.634	-61.025	-69.2792	-84.079	-105.694	-133.44	-165.074	-196.5	-222.248	-236.941
FrontToBack	14	9.60465	10.7385	11.1851	10.8503	9.83296	8.35622	6.68328	5.0648	3.70278	2.71716	2.11046	1.77228	1.54482	1.32561	1.13156	1.07224	1.24227	1.62051	2.05041	2.32527	2.31161	2.03052	1.641	1.34288	1.26102	1.3795	1.55564	1.59293	1.32302	0.6588	-0.386293	-1.69498	-3.05386	-4.18472	-4.81695	-4.78596	-4.11476	-3.02774	-1.88202	-1.04482	-0.773908	-1.14637	-2.05342	-3.24767	-4.4198	-5.2806	-5.62999	-5.39757
FrontToBack	14	-6.99127	-9.1892	-10.3531	-10.5605	-10.0776	-9.2208	-8.2093	-7.0898	-5.76641	-4.11067	-2.09364	0.125624	2.19357	3.66155	4.15892	3.56834	2.0911	0.131631	-1.96612	-4.15949	-6.73833	-10.072	-14.2314	-18.7544	-22.7568	-25.3282	-25.9578	-24.719	-22.1383	-18.8873	-15.5156	-12.3607	-9.61041	-7.39292	-5.78839	-4.75799	-4.08487	-3.41666	-2.43648	-1.07671	0.344991	1.17722	0.692149	-1.54746	-5.39674	-10.0994	-14.5797	-17.8998
FrontToBack	14	-0.267299	-0.53575	-0.521264	-0.109657	0.749317	1.98004	3.36429	4.58811	5.34105	5.4218	4.80691	3.64962	2.21919	0.810517	-0.334003	-1.06847	-1.35366	-1.24521	-0.871293	-0.39961	0.00437897	0.217024	0.179213	-0.109578	-0.613027	-1.27604	-2.01934	-2.71862	-3.19762	-3.26398	-2.78698	-1.77902	-0.427647	0.950497	2.01896	2.54049	2.45508	1.88915	1.10027	0.379472	-0.0538905	-0.122975	0.0990918	0.444984	0.737726	0.860296	0.786395	0.573191
FrontToBack	14	1.07273	2.49213	3.38192	3.70276	3.55566	3.14868	2.74199	2.58326	2.84449	3.57244	4.66385	5.87963	6.90826	7.46806	7.41255	6.79096	5.83421	4.87538	4.24274	4.16997	4.74715	5.91279	7.47374	9.14258	10.587	11.4919	11.624	10.8925	9.38067	7.33706	5.11679	3.08872	1.5399	0.613612	0.300376	0.479207	0.9791	1.63367	2.30882	2.90841	3.36939	3.66374	3.80901	3.8811	4.0054	4.31519	4.8781	5.62802
FrontToBack	14	273.395	261.514	238.204	205.711	168.405	130.996	97.0178	68.2801	45.2666	27.9019	16.0291	9.3652	7.19549	8.24826	10.9475	13.8686	16.0514	16.9916	16.4429	14.2974	10.6708	6.02855	1.11683	-3.3822	-7.23451	-10.7644	-14.5498	-18.9066	-23.5345	-27.5821	-30.0863	-30.495	-28.9513	-26.1964	-23.1805	-20.6227	-18.7371	-17.2299	-15.501	-12.9205	-9.0521	-3.79819	2.51933	9.13021	14.8938	18.5524	19.1433	16.4123
FrontToBack	14	6.62301	6.49872	5.79138	4.74744	3.73332	3.01919	2.6339	2.3821	2.0109	1.41739	0.763964	0.431686	0.841467	2.24016	4.55175	7.34983	9.95657	11.6381	11.8427	10.4115	7.68176	4.43125	1.66095	0.281706	0.812834	3.2017	6.84592	10.8155	14.2085	16.489	17.6519	18.1108	18.3605	18.6095	18.6213	17.8767	15.9474	12.8214	8.96654	5.12251	1.99207	0.0260316	-0.631014	-0.0944348	1.32305	3.17096	4.94881	6.23097
FrontToBack	14	-3.16773	-4.69864	-6.02518	-6.86419	-7.03336	-6.53347	-5.57456	-4.51189	-3.70679	-3.38227	-3.55485	-4.08367	-4.79918	-5.62193	-6.58777	-7.76693	-9.14221	-10.5401	-11.663	-12.2017	-11.9511	-10.8783	-9.12212	-6.9557	-4.73325	-2.83275	-1.59061	-1.2287	-1.79102	-3.11283	-4.84644	-6.54426	-7.7816	-8.27473	-7.94903	-6.92896	-5.46248	-3.82591	-2.2578	-0.940373	-0.011195	0.429964	0.338493	-0.23961	-1.144	-2.11785	-2.87857	-3.2207
FrontToBack	14	-1.522	-3.82012	-5.32231	-6.18486	-6.564	-6.6333	-6.62797	-6.84181	-7.53255	-8.77111	-10.346	-11.8246	-12.7707	-12.9834	-12.5874	-11.9048	-11.206	-10.5304	-9.70377	-8.51678	-6.91113	-5.03426	-3.14985	-1.49316	-0.186126	0.753486	1.33854	1.54742	1.30976	0.55823	-0.685873	-2.24442	-3.78739	-4.93098	-5.39154	-5.11102	-4.26774	-3.16416	-2.05905	-1.05659	-0.108804	0.890428	1.99877	3.16993	4.25943	5.06848	5.40209	5.1308
FrontToBack	14	-2.05183	-1.2655	-0.582876	-0.308175	-0.646187	-1.57326	-2.80274	-3.8852	-4.39241	-4.09697	-3.05619	-1.56667	-0.0163946	1.29135	2.26035	3.01124	3.77301	4.70866	5.77386	6.69928	7.12265	6.79575	5.73483	4.21688	2.63111	1.29266	0.33249	-0.289214	-0.698474	-1.0245	-1.37748	-1.86458	-2.60679	-3.71199	-5.21849	-7.04346	-8.97771	-10.7341	-12.0256	-12.6369	-12.4617	-11.4993	-9.82552	-7.56062	-4.85872	-1.9216	0.978258	3.50119
FrontToBack	14	2.96323	2.92934	2.4091	1.56721	0.627869	-0.192889	-0.744537	-0.967987	-0.886767	-0.577375	-0.134924	0.349079	0.798203	1.15281	1.37526	1.45765	1.43099	1.36561	1.35416	1.4777	1.76421	2.16466	2.56668	2.85667	3.00438	3.1239	3.45719	4.26949	5.69783	7.63703	9.73357	11.4994	12.4888	12.4496	11.3861	9.52241	7.2061	4.80373	2.62682	0.897584	-0.25812	-0.808638	-0.817507	-0.44447	0.0665579	0.42714	0.374802	-0.240837
FrontToBack	15	149.735	132.293	118.511	108.173	100.496	94.4292	89.0285	83.7296	78.3593	72.85	66.8464	59.5058	49.7161	36.6606	20.4005	2.09362	-16.2943	-32.607	-45.1048	-52.812	-55.5715	-53.9211	-48.9021	-41.8495	-34.1788	-27.2068	-22.0352	-19.4736	-19.9358	-23.2806	-28.7013	-34.8193	-40.0574	-43.1553	-43.5468	-41.3834	-37.2245	-31.661	-25.1716	-18.2917	-11.8686	-7.04152	-4.78728	-5.2573	-7.41758	-9.35985	-9.20935	-6.10259
FrontToBack	15	-36.8374	-52.6029	-73.8109	-99.3624	-127.045	-154.004	-177.384	-194.981	-205.705	-209.709	-208.126	-202.513	-194.265	-184.241	-172.698	-159.502	-144.455	-127.597	-109.374	-90.6244	-72.3995	-55.733	-41.4912	-30.3716	-22.9961	-19.9559	-21.7408	-28.62	-40.6292	-57.7433	-80.0884	-107.936	-141.286	-179.161	-219.01	-256.695	-287.286	-306.47	-311.995	-304.524	-287.488	-265.957	-245.039	-228.484	-218.037	-213.594	-213.786	-216.559
FrontToBack	15	1.27608	1.76058	2.12303	2.19397	1.84118	0.97648	-0.390613	-2.09708	-3.8334	-5.23741	-6.03041	-6.11351	-5.57132	-4.59683	-3.39963	-2.15942	-1.02973	-0.163394	0.287071	0.194413	-0.504876	-1.79159	-3.55976	-5.62599	-7.74275	-9.63136	-11.0395	-11.8095	-11.9202	-11.4709	-10.6113	-9.4611	-8.06641	-6.42409	-4.55568	-2.58983	-0.799343	0.435465	0.740493	-0.106433	-2.05187	-4.73498	-7.56569	-9.90021	-11.2343	-11.3392	-10.2723	-8.28385
FrontToBack	15	0.288132	0.463646	0.426982	0.0261143	-0.784017	-1.93688	-3.2981	-4.72713	-6.12336	-7.44267	-8.68482	-9.86177	-10.9538	-11.8754	-12.4676	-12.5315	-11.8929	-10.4663	-8.29954	-5.58529	-2.65866	0.0255917	1.94878	2.64591	1.87458	-0.231032	-3.1241	-5.99253	-8.05436	-8.85929	-8.4334	-7.19071	-5.68438	-4.3582	-3.43479	-2.95815	-2.90628	-3.27072	-4.05702	-5.23607	-6.69901	-8.25238	-9.65527	-10.679	-11.1789	-11.1549	-10.7856	-10.4023
FrontToBack	15	64.0164	63.4509	63.2991	64.0308	65.5387	67.3014	68.5998	68.7008	67.0094	63.2245	57.4648	50.2849	42.5132	34.9655	28.1815	22.3217	17.2627	12.777	8.6858	4.89687	1.37744	-1.88372	-4.87232	-7.53024	-9.76151	-11.4737	-12.6132	-13.1567	-13.0647	-12.263	-10.6978	-8.43458	-5.71917	-2.92586	-0.414337	1.62007	3.20254	4.50942	5.71844	6.87248	7.84321	8.4157	8.44688	7.99325	7.34344	6.94485	7.29724	8.87058
FrontToBack	15	-1.2131	-1.37964	-1.68159	-1.985	-2.06001	-1.68967	-0.782186	0.580169	2.17264	3.70867	4.91706	5.58573	5.57788	4.83827	3.40875	1.44674	-0.763915	-2.83311	-4.33313	-4.91659	-4.45329	-3.11795	-1.36556	0.223938	1.16846	1.26403	0.62975	-0.396102	-1.43875	-2.24349	-2.73761	-2.99226	-3.1353	-3.26496	-3.39642	-3.44316	-3.2367	-2.59127	-1.40529	0.234934	2.0184	3.48284	4.18823	3.90593	2.71873	0.976076	-0.870888	-2.45374
FrontToBack	15	-3.69943	-2.40291	-1.41677	-0.853625	-0.719264	-0.951911	-1.46598	-2.17392	-2.99754	-3.87861	-4.7968	-5.77566	-6.86238	-8.08426	-9.40421	-10.7064	-11.8152	-12.5354	-12.6886	-12.1475	-10.8729	-8.95704	-6.63794	-4.25484	-2.14495	-0.532872	0.523447	1.1034	1.34211	1.3567	1.21785	0.964966	0.631567	0.261099	-0.0948803	-0.38631	-0.5771	-0.658093	-0.652968	-0.613625	-0.598901	-0.648186	-0.761449	-0.899739	-1.00237	-1.01143	-0.889137	-0.626304
FrontToBack	15	53.1875	55.6352	54.83	51.6688	47.7585	44.748	43.6426	44.4327	46.1818	47.5043	47.195	44.7378	40.4821	35.4268	30.7219	27.1437	24.8021	23.219	21.6835	19.6515	16.9679	13.8438	10.6762	7.86259	5.69787	4.36529	3.9561	4.48725	5.91489	8.19623	11.4335	16.0703	23.0218	33.5681	48.9098	69.4769	94.3014	120.865	145.661	165.329	177.858	183.205	183.003	179.512	174.425	168.209	160.277	149.792
FrontToBack	15	0.966961	0.273401	0.0203446	0.301597	1.25564	2.93754	5.16579	7.46577	9.19494	9.80569	9.11227	7.40277	5.3213	3.57605	2.62865	2.53011	2.97747	3.5438	3.93806	4.14825	4.3932	4.92865	5.83858	6.95348	7.94706	8.54172	8.6749	8.51113	8.30106	8.19569	8.14534	7.94208	7.3637	6.32407	4.94108	3.49245	2.2937	1.57314	1.4106	1.75937	2.51395	3.56684	4.8148	6.13671	7.37906	8.38422	9.03861	9.30724
FrontToBack	15	2.2524	2.68148	3.19999	3.7027	4.07385	4.24694	4.25302	4.2333	4.38561	4.86732	5.70095	6.74177	7.72614	8.37611	8.50338	8.06076	7.12485	5.8325	4.31476	2.66531	0.951762	-0.75205	-2.34931	-3.73831	-4.84942	-5.66223	-6.18083	-6.38689	-6.21898	-5.60195	-4.51204	-3.02191	-1.29483	0.476725	2.14158	3.63282	4.95963	6.16621	7.2832	8.30029	9.16854	9.82441	10.2106	10.2712	9.91874	9.00793	7.36031	4.86063
FrontToBack	15	3.86555	3.10299	2.30594	1.62583	1.22174	1.22151	1.671	2.49011	3.46394	4.28971	4.67091	4.42061	3.5238	2.13009	0.486441	-1.15054	-2.57818	-3.66972	-4.3621	-4.64026	-4.53187	-4.11305	-3.49952	-2.81416	-2.13486	-1.45754	-0.703824	0.215307	1.30861	2.43968	3.33713	3.69316	3.30816	2.20449	0.639645	-0.993717	-2.32726	-3.14681	-3.42744	-3.27445	-2.82609	-2.19423	-1.46668	-0.74517	-0.1532	0.2093	0.337966	0.354431
FrontToBack	15	2.1249	2.40168	3.04628	3.81913	4.38601	4.46687	3.97608	3.08178	2.14889	1.58491	1.66455	2.41627	3.62279	4.91977	5.93403	6.39545	6.19243	5.37624	4.13578	2.75439	1.54808	0.786585	0.612553	0.992334	1.73017	2.55814	3.26878	3.82575	4.38263	5.1911	6.44477	8.14679	10.0712	11.8276	12.989	13.2244	12.401	10.6375	8.29788	5.91169	4.02291	3.00627	2.93016	3.54228	4.39633	5.05482	5.25761	4.9748
FrontToBack	15	0.134062	-0.0244279	-0.650705	-1.43535	-2.1448	-2.73383	-3.32113	-4.04234	-4.89192	-5.66761	-6.06527	-5.86371	-5.08283	-4.01295	-3.092	-2.69389	-2.94063	-3.63848	-4.37343	-4.71742	-4.4369	-3.59545	-2.50237	-1.54327	-0.989704	-0.884829	-1.05623	-1.2366	-1.21798	-0.960178	-0.597159	-0.345418	-0.360344	-0.617446	-0.887511	-0.829525	-0.163804	1.17035	2.96514	4.84078	6.42785	7.52753	8.15123	8.42784	8.44778	8.15326	7.3571	5.88327
FrontToBack	15	-2.63757	-2.15211	-1.61563	-1.04667	-0.443359	0.19713	0.855742	1.47674	1.97238	2.24317	2.20948	1.83578	1.139	0.173782	-0.992723	-2.29972	-3.68788	-5.07432	-6.32561	-7.25574	-7.66358	-7.40271	-6.45673	-4.97905	-3.26776	-1.67219	-0.469952	0.225717	0.478463	0.459857	0.34448	0.235642	0.157106	0.098974	0.0691504	0.109486	0.270099	0.569414	0.974329	1.41446	1.81888	2.14907	2.41218	2.64828	2.90297	3.19655	3.5053	3.76496
FrontToBack	15	1.8744	1.08247	0.421439	-0.215539	-0.919893	-1.70149	-2.45531	-2.98618	-3.08162	-2.5996	-1.52895	-0.000198593	1.75081	3.44446	4.81701	5.66174	5.84896	5.33753	4.18444	2.54766	0.663846	-1.20656	-2.84983	-4.15075	-5.09796	-5.74138	-6.13162	-6.27662	-6.14611	-5.72151	-5.0629	-4.34392	-3.81568	-3.70438	-4.09546	-4.87852	-5.79098	-6.53069	-6.86379	-6.6702	-5.92831	-4.68766	-3.06846	-1.27676	0.411741	1.72767	2.51363	2.78977
FrontToBack	15	2.24328	1.63519	1.23763	1.16548	1.38246	1.7359	2.02833	2.08663	1.80884	1.18353	0.286853	-0.734546	-1.69549	-2.40965	-2.72668	-2.5608	-1.90616	-0.84331	0.465325	1.79096	2.87505	3.49225	3.52656	3.03684	2.26711	1.58132	1.33261	1.71789	2.68857	3.95624	5.09606	5.694	5.48305	4.41952	2.69192	0.667598	-1.20165	-2.49421	-2.9169	-2.33792	-0.723344	2.01329	6.1779	12.3887	21.5105	34.4033	51.523	72.5091
FrontToBack	15	-3.55127	-4.05567	-4.33844	-4.38898	-4.20961	-3.82901	-3.31863	-2.79569	-2.39885	-2.24069	-2.35727	-2.6771	-3.02737	-3.1803	-2.92829	-2.16442	-0.935444	0.558274	2.02317	3.17019	3.80649	3.88266	3.48094	2.76033	1.88713	0.979179	0.0789359	-0.833466	-1.79439	-2.7947	-3.73622	-4.43509	-4.67886	-4.31714	-3.34312	-1.92796	-0.388289	0.908867	1.67127	1.78975	1.37795	0.719383	0.136776	-0.161456	-0.187592	-0.177018	-0.47681	-1.36648
FrontToBack	15	-0.293443	-0.292214	0.108969	0.763119	1.42759	1.84232	1.83002	1.37393	0.627176	-0.15544	-0.734023	-0.989171	-0.964825	-0.829371	-0.779773	-0.941127	-1.31349	-1.78759	-2.21095	-2.46019	-2.4799	-2.27805	-1.89803	-1.39619	-0.839986	-0.315788	0.0739414	0.237259	0.130145	-0.218985	-0.717573	-1.24288	-1.68384	-1.9675	-2.06827	-2.00461	-1.83327	-1.63906	-1.51396	-1.52587	-1.68857	-1.9504	-2.20832	-2.33983	-2.23588	-1.8237	-1.0805	-0.0444316
FrontToBack	15	-1.21523	-0.836422	-0.719834	-1.07939	-1.92671	-3.07365	-4.26925	-5.36574	-6.38452	-7.42653	-8.50822	-9.46008	-9.98143	-9.81297	-8.89806	-7.42284	-5.72362	-4.14895	-2.9594	-2.28925	-2.13044	-2.31901	-2.55465	-2.50047	-1.95189	-0.98002	0.0656705	0.731238	0.725552	0.113858	-0.690442	-1.14556	-0.884422	0.0835976	1.38945	2.52719	3.13577	3.17695	2.9133	2.72706	2.897	3.46016	4.21321	4.82979	5.0198	4.6496	3.77842	2.60764
FrontToBack	15	-0.585946	-0.972124	-1.58497	-2.37923	-3.24827	-4.05869	-4.69837	-5.1103	-5.29572	-5.29217	-5.15173	-4.93598	-4.72516	-4.62153	-4.7282	-5.10819	-5.74376	-6.5226	-7.25863	-7.73677	-7.76377	-7.21377	-6.06603	-4.42921	-2.53706	-0.698905	0.787635	1.73055	2.09656	2.0035	1.6608	1.29524	1.08986	1.1478	1.47784	1.99941	2.56797	3.01704	3.20526	3.05218	2.55315	1.77357	0.828758	-0.14281	-1.00762	-1.66103	-2.04302	-2.1443
FrontToBack	15	3.94285	4.46101	4.55932	4.31959	3.88993	3.40875	2.94488	2.4806	1.94278	1.2649	0.439546	-0.469552	-1.36154	-2.15111	-2.80378	-3.32823	-3.73625	-4.00091	-4.0521	-3.81247	-3.24791	-2.39273	-1.33587	-0.187465	0.944741	1.95627	2.73746	3.17918	3.19896	2.773	1.94357	0.790703	-0.616309	-2.24328	-4.06191	-5.97874	-7.78445	-9.18422	-9.91579	-9.88082	-9.19753	-8.12799	-6.93727	-5.77971	-4.68799	-3.64819	-2.68975	-1.918
FrontToBack	15	-0.993796	-1.11925	-1.02913	-0.833741	-0.657939	-0.593003	-0.64722	-0.720611	-0.631275	-0.185441	0.738381	2.13171	3.84844	5.6438	7.23742	8.3742	8.87154	8.64622	7.72759	6.2527	4.44321	2.55867	0.83675	-0.559545	-1.56495	-2.19678	-2.51669	-2.59103	-2.47127	-2.19142	-1.77555	-1.24165	-0.60159	0.140883	0.987403	1.93434	2.95223	3.96511	4.84575	5.43978	5.61274	5.29413	4.49711	3.30652	1.85608	0.310956	-1.143	-2.3223
FrontToBack	15	-6.48394	-7.06679	-7.41137	-7.4507	-7.08428	-6.23633	-4.92441	-3.29748	-1.61805	-0.196038	0.704374	0.954691	0.61866	-0.0497792	-0.686643	-0.951142	-0.663733	0.124336	1.15816	2.08732	2.59734	2.51389	1.85385	0.820213	-0.257551	-1.02799	-1.2387	-0.826063	0.0751299	1.20727	2.31226	3.22976	3.92444	4.43902	4.81432	5.02854	4.98998	4.58524	3.75801	2.57806	1.25611	0.0847212	-0.679657	-0.933136	-0.772217	-0.442865	-0.21946	-0.28351
FrontToBack	15	-1.62902	-1.22834	-0.445671	0.567435	1.60794	2.46779	2.9837	3.08165	2.80062	2.27353	1.66036	1.06386	0.479373	-0.180103	-0.995403	-1.94998	-2.90489	-3.66058	-4.06041	-4.06122	-3.72759	-3.1669	-2.46366	-1.65931	-0.779104	0.130249	0.989634	1.71102	2.23479	2.55323	2.70883	2.77487	2.83247	2.95152	3.17396	3.49617	3.85517	4.13034	4.17172	3.85245	3.12738	2.06912	0.859897	-0.26335	-1.09007	-1.51014	-1.5495	-1.35358
FrontToBack	15	-43.6762	-40.8147	-36.6549	-31.6315	-26.3939	-21.5705	-17.6082	-14.6927	-12.7303	-11.3891	-10.2185	-8.82978	-7.07303	-5.11352	-3.34453	-2.18674	-1.88021	-2.39699	-3.49773	-4.87263	-6.25806	-7.4652	-8.33798	-8.70884	-8.40787	-7.32478	-5.47772	-3.03945	-0.309755	2.35589	4.62931	6.28961	7.27306	7.67619	7.70034	7.55819	7.38695	7.214	6.98661	6.64069	6.15993	5.59982	5.07006	4.69923	4.59315	4.79973	5.27802	5.88214
FrontToBack	15	-0.498946	-0.334542	-0.236594	-0.277671	-0.435062	-0.60852	-0.696683	-0.674677	-0.613117	-0.634201	-0.835031	-1.2291	-1.72801	-2.16991	-2.3739	-2.20419	-1.6178	-0.684152	0.437994	1.55922	2.53582	3.32701	3.99724	4.65437	5.35609	6.04435	6.55545	6.70151	6.37128	5.58741	4.49236	3.28039	2.12283	1.12551	0.335299	-0.224881	-0.523381	-0.523253	-0.2183	0.325656	0.965835	1.52421	1.8576	1.91056	1.72486	1.39901	1.02604	0.644775
FrontToBack	15	5.39642	6.19453	6.26352	5.75785	4.96356	4.18585	3.64139	3.40193	3.40057	3.48266	3.46593	3.1954	2.59212	1.69897	0.690283	-0.179852	-0.693289	-0.780343	-0.559175	-0.268946	-0.143781	-0.302579	-0.709798	-1.20255	-1.56019	-1.58373	-1.17542	-0.387608	0.585417	1.48843	2.1199	2.41235	2.42859	2.28975	2.09796	1.90995	1.76015	1.6885	1.73083	1.87469	2.02468	2.01769	1.69446	0.989044	-0.0131958	-1.082	-1.91155	-2.22214
FrontToBack	15	-4.91017	-4.80792	-4.72635	-4.60487	-4.26476	-3.49979	-2.20878	-0.490517	1.34991	2.89916	3.79428	3.86985	3.21878	2.13845	0.997764	0.098364	-0.406354	-0.520627	-0.368478	-0.138016	-0.026234	-0.183162	-0.671757	-1.44929	-2.38533	-3.30908	-4.06844	-4.577	-4.82173	-4.82812	-4.60399	-4.10041	-3.23163	-1.94753	-0.321204	1.41954	2.9458	3.95363	4.28926	4.00718	3.31959	2.47338	1.62887	0.824901	0.0444641	-0.672795	-1.17239	-1.22937
FrontToBack	15	0.150438	-1.69997	-3.13427	-4.13864	-4.79992	-5.23255	-5.50037	-5.57892	-5.38449	-4.85359	-4.01516	-3.00324	-1.99886	-1.14411	-0.490176	-0.00282084	0.390218	0.75329	1.11913	1.48323	1.80125	1.98568	1.9187	1.49378	0.678932	-0.435173	-1.64123	-2.68682	-3.37675	-3.64286	-3.53843	-3.16268	-2.57536	-1.75949	-0.657846	0.748109	2.36941	3.99612	5.34841	6.16718	6.30028	5.7485	4.65582	3.25766	1.81	0.523808	-0.480588	-1.18817
FrontToBack	15	-1.13652	-0.914359	-0.810802	-0.993224	-1.57871	-2.56463	-3.78548	-4.93938	-5.69355	-5.82004	-5.28438	-4.24019	-2.94445	-1.65207	-0.544741	0.288662	0.83542	1.1297	1.22526	1.17563	1.02568	0.815281	0.588022	0.389897	0.252206	0.168823	0.0912696	-0.0459628	-0.283317	-0.605036	-0.945572	-1.2286	-1.41511	-1.52829	-1.64261	-1.84553	-2.19547	-2.69682	-3.30152	-3.92922	-4.49276	-4.91612	-5.14379	-5.14538	-4.92114	-4.50336	-3.9489	-3.32166
FrontToBack	15	2.62255	1.88995	0.916398	-0.201942	-1.33501	-2.35068	-3.13632	-3.60365	-3.68479	-3.33681	-2.56043	-1.42613	-0.0861937	1.24318	2.33294	3.00586	3.18539	2.90624	2.28659	1.4815	0.639434	-0.125732	-0.749265	-1.2167	-1.55503	-1.81225	-2.03377	-2.2428	-2.43112	-2.55834	-2.55689	-2.34519	-1.85575	-1.0771	-0.0905331	0.925757	1.74468	2.17456	2.13954	1.71103	1.07751	0.474449	0.113117	0.133858	0.58433	1.41388	2.47918	3.57007
FrontToBack	15	-3.15791	-3.14495	-3.18453	-3.13054	-2.85741	-2.32929	-1.64107	-1.00842	-0.692725	-0.879059	-1.55692	-2.47562	-3.21751	-3.37577	-2.74937	-1.45023	0.142336	1.5533	2.41077	2.56481	2.08244	1.15612	0.00400899	-1.18245	-2.247	-3.06593	-3.56221	-3.72754	-3.62935	-3.39051	-3.14842	-3.01167	-3.0289	-3.17495	-3.36386	-3.48515	-3.45626	-3.26412	-2.97085	-2.67479	-2.44278	-2.25094	-1.9699	-1.40889	-0.403463	1.09712	2.98692	5.02588
FrontToBack	15	7.3289	8.32858	9.06737	9.44753	9.41191	8.97353	8.22023	7.28811	6.3165	5.40729	4.60731	3.91858	3.32157	2.7927	2.3058	1.82706	1.32004	0.76177	0.154889	-0.484636	-1.15457	-1.88306	-2.7106	-3.65266	-4.67654	-5.71469	-6.69801	-7.57336	-8.29035	-8.77755	-8.94316	-8.71142	-8.06959	-7.09041	-5.91492	-4.71114	-3.63254	-2.78787	-2.22152	-1.90583	-1.7535	-1.6582	-1.54704	-1.41312	-1.29696	-1.22643	-1.16325	-1.01043
FrontToBack	15	6.48349	5.6321	4.49143	3.15246	1.66182	0.0474624	-1.63296	-3.25731	-4.64228	-5.5833	-5.91471	-5.57083	-4.62708	-3.30008	-1.89733	-0.72531	0.00854314	0.258265	0.135838	-0.154655	-0.413362	-0.525635	-0.494939	-0.424049	-0.459715	-0.727194	-1.27177	-2.02516	-2.81619	-3.43002	-3.69966	-3.57824	-3.15073	-2.57929	-2.02381	-1.59346	-1.34941	-1.33701	-1.60187	-2.16749	-2.98953	-3.92376	-4.74146	-5.19531	-5.11657	-4.49439	-3.4944	-2.39133
FrontToBack	15	-0.645536	-0.754498	-0.748566	-0.666908	-0.641533	-0.829892	-1.3157	-2.04291	-2.82903	-3.45449	-3.77143	-3.76886	-3.55645	-3.29081	-3.09208	-3.00413	-3.00897	-3.07658	-3.20947	-3.45751	-3.90038	-4.61497	-5.6384	-6.9338	-8.35784	-9.65307	-10.4861	-10.5485	-9.68282	-7.97397	-5.74657	-3.46204	-1.56201	-0.325569	0.2004	0.179399	-0.1119	-0.409981	-0.561652	-0.558127	-0.499801	-0.526662	-0.749876	-1.2111	-1.87155	-2.62615	-3.33702	-3.87795
FrontToBack	15	7.81546	6.28308	4.636	2.9135	1.10613	-0.777262	-2.65447	-4.39247	-5.89041	-7.16317	-8.33406	-9.5319	-10.7457	-11.7477	-12.1474	-11.5738	-9.89396	-7.34916	-4.51942	-2.12663	-0.77169	-0.745308	-1.98823	-4.18995	-6.93622	-9.82258	-12.5028	-14.695	-16.1795	-16.8059	-16.5015	-15.2707	-13.1871	-10.3906	-7.10899	-3.68552	-0.58503	1.67407	2.65762	2.177	0.374022	-2.32347	-5.35919	-8.22264	-10.555	-12.1639	-12.9897	-13.0752
FrontToBack	15	-1.07031	-1.13755	-1.19886	-1.42273	-1.91517	-2.63328	-3.37668	-3.86937	-3.8869	-3.36101	-2.40639	-1.26924	-0.232702	0.469484	0.705427	0.458915	-0.184943	-1.07441	-2.03667	-2.92275	-3.63226	-4.1157	-4.35675	-4.36173	-4.16113	-3.82263	-3.44838	-3.14242	-2.95473	-2.83836	-2.65846	-2.26383	-1.58438	-0.6938	0.207309	0.87792	1.14302	0.959333	0.417699	-0.306336	-1.0173	-1.5538	-1.81893	-1.78894	-1.50459	-1.05008	-0.522276	0.00186357
FrontToBack	15	-3.04151	-3.47353	-3.842	-4.07653	-4.17517	-4.18153	-4.13732	-4.04662	-3.86926	-3.54937	-3.05684	-2.4214	-1.73782	-1.13861	-0.741074	-0.591956	-0.636535	-0.735141	-0.723119	-0.485364	-0.0027137	0.651934	1.35791	2.0009	2.50693	2.85198	3.05043	3.13511	3.13041	3.02939	2.78913	2.35408	1.70374	0.891449	0.0489947	-0.657534	-1.0918	-1.19786	-1.00729	-0.608812	-0.103111	0.430084	0.941782	1.40654	1.80715	2.12117	2.31151	2.32637
FrontToBack	15	0.133862	-0.00601106	-0.101569	-0.139159	-0.167998	-0.265584	-0.484898	-0.817437	-1.19159	-1.50489	-1.66916	-1.64661	-1.46386	-1.20111	-0.962778	-0.838667	-0.869949	-1.03432	-1.25786	-1.45027	-1.54585	-1.53288	-1.45809	-1.40774	-1.47326	-1.71555	-2.13819	-2.67674	-3.2053	-3.56126	-3.5876	-3.1879	-2.37807	-1.30926	-0.238649	0.552009	0.861114	0.645446	0.0317064	-0.745732	-1.44652	-1.91159	-2.09299	-2.02632	-1.78011	-1.42697	-1.04691	-0.741746
FrontToBack	15	-2.43651	-3.00135	-3.23036	-3.08415	-2.59658	-1.85938	-0.996211	-0.143796	0.562447	1.01232	1.16081	1.06142	0.860713	0.740002	0.83239	1.16475	1.65481	2.15591	2.51408	2.60964	2.37988	1.82789	1.02346	0.0891531	-0.824376	-1.56629	-2.00595	-2.04995	-1.66171	-0.882666	0.162374	1.29062	2.31484	3.10176	3.60812	3.87871	4.01266	4.11398	4.24816	4.41949	4.57342	4.62249	4.48029	4.09195	3.44769	2.57805	1.54119	0.410753
FrontToBack	16	0.134792	-0.768642	-0.92125	-0.497981	0.104103	0.433298	0.175613	-0.715464	-2.00813	-3.29215	-4.13179	-4.20543	-3.38923	-1.77825	0.342613	2.56253	4.4357	5.583	5.78353	5.02178	3.47568	1.45011	-0.707305	-2.67414	-4.19105	-5.08473	-5.29741	-4.91955	-4.19314	-3.4446	-2.94831	-2.78281	-2.77513	-2.59102	-1.93371	-0.732448	0.805929	2.31452	3.47324	4.16091	4.46417	4.55794	4.56188	4.4695	4.17964	3.58257	2.63385	1.37667
FrontToBack	16	72.1186	62.0327	52.4077	43.598	36.198	30.6136	26.8637	24.6347	23.4716	22.9348	22.6559	22.3195	21.6456	20.4065	18.4774	15.8933	12.8847	9.87135	7.39915	6.03925	6.29717	8.58982	13.2796	20.683	30.9481	43.804	58.3188	72.8862	85.5567	94.6176	99.1388	99.2137	95.8069	90.3407	84.2446	78.6291	74.1267	70.8605	68.5022	66.4084	63.8347	60.2062	55.3578	49.6456	43.861	38.9871	35.9469	35.4893
FrontToBack	16	274.356	297.124	300.497	284.321	252.723	212.466	170.597	132.435	100.641	75.466	55.7549	40.0892	27.559	17.9846	11.6516	8.8339	9.36722	12.487	16.9808	21.5639	25.2924	27.8004	29.2547	30.0525	30.432	30.2047	28.7809	25.5079	20.1757	13.4035	6.64241	1.70581	0.0171669	1.96248	6.70059	12.5399	17.6575	20.7674	21.4205	19.8918	16.8432	13.0159	9.06596	5.49902	2.60042	0.345691	-1.60781	-3.73972
FrontToBack	16	26.6663	62.3298	101.871	140.518	171.954	190.434	192.986	180.544	157.389	129.286	101.32	76.4137	54.9473	35.2187	14.2104	-11.7106	-46.1091	-91.5388	-148.296	-213.354	-280.325	-340.996	-388.101	-418.009	-431.839	-434.312	-431.044	-425.868	-419.73	-411.579	-400.409	-386.888	-373.463	-362.905	-356.403	-352.514	-347.747	-338.462	-322.988	-302.753	-281.811	-265.01	-255.703	-254.109	-257.081	-259.425	-256.132	-244.451
FrontToBack	16	50.6642	48.805	46.3012	43.7968	41.8366	40.6695	40.2242	40.2179	40.3003	40.1405	39.4486	37.9867	35.6229	32.4208	28.6853	24.8899	21.4882	18.7225	16.5677	14.8608	13.5102	12.6077	12.3375	12.7532	13.6179	14.4487	14.7499	14.2567	13.0356	11.3904	9.67789	8.14753	6.8876	5.86344	5.00503	4.29397	3.8218	3.80916	4.59155	6.58964	10.2635	16.0212	24.0499	34.1047	45.3717	56.543	66.1291	72.8886
FrontToBack	16	-3.18384	-4.18465	-5.078	-5.70342	-5.89748	-5.57411	-4.79826	-3.80897	-2.96106	-2.5899	-2.85744	-3.66382	-4.68331	-5.51074	-5.8441	-5.60489	-4.94288	-4.1321	-3.42728	-2.9576	-2.70845	-2.58103	-2.47694	-2.34402	-2.16999	-1.94723	-1.66579	-1.34523	-1.08353	-1.0596	-1.46562	-2.38854	-3.72127	-5.17276	-6.39584	-7.16003	-7.45051	-7.42366	-7.25828	-7.03159	-6.71581	-6.27573	-5.75079	-5.23102	-4.75506	-4.24463	-3.55928	-2.63747
FrontToBack	16	-4.57331	-4.59075	-4.09422	-3.08229	-1.67654	-0.0847418	1.45243	2.71773	3.55854	3.90569	3.77197	3.24092	2.45209	1.58037	0.804719	0.268563	0.0473316	0.13775	0.47292	0.951955	1.4706	1.94467	2.32463	2.59847	2.78148	2.89432	2.94206	2.90693	2.75996	2.48475	2.09559	1.64044	1.18313	0.776066	0.435253	0.133311	-0.183105	-0.558049	-0.991683	-1.42963	-1.78392	-1.97538	-1.96885	-1.78222	-1.46759	-1.08548	-0.690203	-0.331375
FrontToBack	16	5.88099	5.948	5.35384	4.34716	3.19779	2.13388	1.32378	0.878626	0.843119	1.17069	1.70456	2.20005	2.39924	2.13803	1.4366	0.52155	-0.24321	-0.500296	-0.0489035	1.06889	2.59866	4.1955	5.57196	6.58704	7.24635	7.63523	7.84216	7.91049	7.82698	7.53148	6.93694	5.95729	4.54288	2.71829	0.610538	-1.54451	-3.43069	-4.71946	-5.16118	-4.66452	-3.32702	-1.40623	0.747617	2.767	4.33275	5.22796	5.38074	4.87832
FrontToBack	16	97.7047	111.179	132.18	157.76	182.782	201.284	208.654	203.405	187.508	165.139	140.718	117.467	97.0956	80.3683	67.7319	59.4562	55.3034	54.1932	54.2915	53.5577	50.449	44.3853	35.7999	25.8258	15.8268	6.94924	-0.191309	-5.63554	-10.0064	-14.2721	-19.4356	-26.2241	-34.8289	-44.7298	-54.7007	-63.0666	-68.1849	-68.8945	-64.604	-54.8583	-38.6463	-14.016	21.4818	69.4936	129.243	196.473	263.673	321.724
FrontToBack	16	-234.028	-234.931	-222.306	-199.002	-169.679	-139.72	-114.043	-96.1654	-87.8043	-89.0765	-99.1338	-116.819	-140.904	-169.729	-200.545	-229.199	-250.693	-260.613	-256.734	-239.933	-213.872	-183.64	-154.052	-128.383	-107.961	-92.5653	-81.2302	-72.9775	-67.131	-63.1924	-60.5247	-58.1758	-54.9885	-49.8674	-41.8981	-30.1828	-13.5676	9.30537	39.3378	75.9035	116.058	154.79	186.517	207.17	215.67	213.912	205.376	193.335
FrontToBack	16	1.8869	2.08762	2.18662	2.22915	2.23477	2.18977	2.0688	1.86544	1.6061	1.33227	1.06539	0.781254	0.420797	-0.0645331	-0.659761	-1.26545	-1.7285	-1.91364	-1.77447	-1.3838	-0.906405	-0.530114	-0.393363	-0.537762	-0.899613	-1.33249	-1.65023	-1.68031	-1.32012	-0.582796	0.386028	1.33921	2.01051	2.22203	1.97228	1.45109	0.965356	0.800814	1.0907	1.75907	2.56928	3.24852	3.6203	3.67346	3.53681	3.38315	3.32497	3.36126
FrontToBack	16	49.5058	47.5893	44.1288	39.1269	33.2312	27.2842	21.8638	16.9949	12.0776	5.98056	-2.73814	-15.48	-33.104	-55.3616	-80.5067	-105.415	-126.375	-140.339	-146.055	-144.438	-137.98	-129.56	-121.383	-114.538	-109.171	-104.863	-100.903	-96.4467	-90.7432	-83.4748	-74.9732	-66.0682	-57.6024	-49.9575	-42.9315	-36.0244	-28.853	-21.3657	-13.6863	-5.69922	3.37429	15.1124	31.5552	54.3848	83.8829	118.156	153.145	183.633
FrontToBack	16	437.822	443.636	438.554	422.739	400.283	377.801	361.925	356.737	362.216	374.295	386.505	392.494	388.298	373.4	350.307	323.172	296.385	273.771	258.337	252.092	255.546	267.051	282.589	296.532	303.335	299.454	284.525	261.241	234.055	207.465	184.662	166.988	154.108	144.601	136.681	128.874	120.479	111.624	102.872	94.577	86.4709	77.762	67.6809	56.0373	43.3791	30.6995	18.9779	8.89276
FrontToBack	16	0.811801	1.22572	1.8177	2.51459	3.21102	3.79878	4.19288	4.34645	4.25631	3.95897	3.52109	3.02422	2.54411	2.12335	1.75265	1.37105	0.898769	0.284312	-0.454481	-1.22346	-1.87903	-2.27673	-2.31757	-1.97707	-1.31039	-0.435521	0.496736	1.33776	1.97048	2.33169	2.42458	2.32194	2.15149	2.06028	2.16137	2.48387	2.9505	3.39938	3.64616	3.56156	3.13368	2.48649	1.84416	1.44864	1.46399	1.90706	2.64041	3.42969
FrontToBack	16	5.44557	4.67118	3.73562	2.93655	2.5056	2.5232	2.89415	3.39721	3.79157	3.91925	3.75288	3.36752	2.86888	2.3288	1.7645	1.16316	0.524428	-0.10957	-0.638242	-0.876592	-0.487704	1.12425	4.90053	12.0706	23.8174	40.64	61.6192	84.0154	103.644	116.125	118.555	110.73	95.2227	76.2467	57.9509	43.0649	32.4634	25.6024	21.336	18.5896	16.64	15.0699	13.6047	12.0095	10.1014	7.84137	5.41784	3.24367
FrontToBack	16	-5.15039	-3.63573	-2.27186	-1.08386	-0.080751	0.695196	1.17309	1.30342	1.1122	0.712125	0.271723	-0.0289	-0.0198411	0.466678	1.61537	3.6443	6.81735	11.4808	18.1343	27.4955	40.4652	57.8774	80.0258	106.12	133.99	160.326	181.509	194.72	198.8	194.432	183.609	168.741	151.899	134.501	117.413	101.197	86.2634	72.8714	61.044	50.5664	41.1124	32.4555	24.6332	17.9717	12.976	10.1724	10.0297	12.9944
FrontToBack	16	5.82177	6.26101	9.06232	13.5027	18.7025	24.3703	31.3251	41.5213	57.478	81.221	113.096	151.002	190.564	226.364	253.787	270.572	277.299	276.652	272.01	266.143	260.511	255.162	249.015	240.356	227.524	209.695	187.458	162.845	138.703	117.688	101.41	90.1337	83.0884	79.1439	77.4476	77.7837	80.5773	86.6716	96.9972	112.189	132.11	155.328	178.78	198.023	208.321	206.292	191.354	166.107
FrontToBack	16	-161.279	-137.038	-116.136	-97.0596	-78.433	-59.1913	-38.5016	-15.8248	8.76633	34.23	58.5497	79.2623	94.3419	102.95	105.604	103.691	98.7183	91.8365	83.9197	75.9976	69.5673	66.4934	68.6011	77.2795	93.2293	116.207	144.622	175.207	203.248	223.682	232.7	229.025	214.117	191.218	163.827	134.396	103.717	71.0001	34.4368	-7.89909	-56.8855	-111.193	-166.76	-217.575	-257.865	-284.777	-299.928	-308.59
FrontToBack	16	127.137	133.773	149.175	172.905	202.486	233.636	261.192	280.438	288.321	284.067	269.054	246.119	218.668	189.872	162.114	136.729	114.064	93.8252	75.5662	59.079	44.5174	32.2429	22.5478	15.4482	10.6438	7.61604	5.78256	4.62075	3.739	2.89073	1.95212	0.875267	-0.379334	-1.925	-4.05768	-7.38059	-12.9128	-22.0919	-36.5471	-57.5709	-85.3657	-118.369	-153.076	-184.663	-208.309	-220.712	-221.095	-211.23
FrontToBack	16	4.55417	3.43782	1.97553	0.671088	-0.0819112	-0.17266	0.204863	0.686427	0.937956	0.801231	0.319265	-0.342264	-1.0021	-1.53086	-1.85627	-1.93793	-1.75121	-1.29811	-0.625957	0.172335	0.98129	1.69051	2.20378	2.43377	2.30456	1.77869	0.89652	-0.20484	-1.31923	-2.24184	-2.84673	-3.12814	-3.18054	-3.13052	-3.05988	-2.96254	-2.75558	-2.33275	-1.62797	-0.656647	0.479693	1.61996	2.58525	3.22235	3.43635	3.20795	2.58849	1.67783
FrontToBack	16	2.76501	3.13072	3.60149	4.123	4.64911	5.12067	5.44254	5.49442	5.17008	4.42861	3.32183	1.98442	0.59611	-0.656996	-1.60718	-2.12305	-2.13746	-1.68068	-0.894818	-0.000720236	0.771786	1.2596	1.40736	1.2682	0.973674	0.692082	0.579813	0.732102	1.14742	1.72507	2.30523	2.72846	2.88369	2.71756	2.21602	1.38383	0.246449	-1.12937	-2.6177	-4.03941	-5.19453	-5.91015	-6.08563	-5.71988	-4.9142	-3.84595	-2.7235	-1.73397
FrontToBack	16	49.7178	42.6633	32.2025	18.7809	4.31551	-8.33567	-16.3959	-18.1439	-13.4263	-3.56679	9.21422	22.6262	35.0585	45.9728	55.8247	65.6212	76.3492	88.4784	101.687	114.898	126.653	135.725	141.686	145.116	147.337	149.89	154.091	160.856	170.641	183.259	197.508	210.946	220.233	222.186	215.108	199.663	178.765	156.523	136.841	122.339	113.967	111.196	112.462	115.61	118.353	118.802	116.033	110.414
FrontToBack	16	4.72837	3.98233	2.78341	1.06545	-0.938655	-2.79166	-4.07141	-4.5769	-4.41637	-3.94213	-3.58461	-3.66827	-4.28984	-5.29524	-6.35895	-7.12909	-7.38355	-7.12673	-6.58053	-6.07293	-5.88596	-6.14381	-6.78704	-7.618	-8.37064	-8.77457	-8.61353	-7.78635	-6.34833	-4.49838	-2.50272	-0.601015	1.03661	2.2779	2.96444	2.89363	1.88346	-0.111329	-2.90911	-6.09898	-9.1308	-11.457	-12.6687	-12.5853	-11.2778	-9.03441	-6.29306	-3.58166
FrontToBack	16	-0.909153	-0.610955	-0.620225	-0.781964	-0.957734	-1.06627	-1.10228	-1.13888	-1.29037	-1.64674	-2.19704	-2.79877	-3.21656	-3.22097	-2.69304	-1.67687	-0.360849	1.00303	2.19381	3.09988	3.74468	4.25478	4.77843	5.39311	6.05143	6.58906	6.78503	6.43648	5.42479	3.7658	1.64415	-0.592265	-2.50014	-3.67035	-3.86727	-3.11274	-1.67306	0.0374622	1.58719	2.64015	3.02125	2.73367	1.92992	0.85465	-0.23933	-1.16655	-1.85289	-2.31523
FrontToBack	16	1.32087	1.66844	1.84173	1.7906	1.48417	0.92514	0.14729	-0.795539	-1.82664	-2.82847	-3.63259	-4.04956	-3.94294	-3.31396	-2.33499	-1.2959	-0.476543	-0.0192188	0.122482	0.122474	0.153269	0.277105	0.428485	0.485976	0.365916	0.0675463	-0.349633	-0.813034	-1.25467	-1.58472	-1.66064	-1.30568	-0.388339	1.08106	2.90638	4.74796	6.2353	7.09018	7.21081	6.68802	5.76178	4.73827	3.89802	3.41965	3.34064	3.56269	3.8991	4.1475
FrontToBack	16	1.79013	2.93837	4.07364	4.96451	5.45716	5.51472	5.1995	4.61399	3.84012	2.91324	1.84658	0.683527	-0.4657	-1.43736	-2.07459	-2.29165	-2.101	-1.58819	-0.865117	-0.0381259	0.790931	1.50391	1.95543	1.99105	1.49613	0.457609	-0.990902	-2.56803	-3.90485	-4.65662	-4.62687	-3.84925	-2.58283	-1.21863	-0.133788	0.438949	0.474156	0.127383	-0.354512	-0.738206	-0.878308	-0.738549	-0.367365	0.145263	0.700852	1.19757	1.52039	1.5416
FrontToBack	16	-7.49712	-8.25149	-8.64129	-8.5532	-8.00894	-7.10792	-5.99516	-4.84811	-3.84851	-3.1203	-2.66422	-2.33743	-1.90705	-1.15504	0.0173397	1.53746	3.18052	4.64441	5.64748	6.01246	5.71365	4.87323	3.71142	2.47245	1.35642	0.486391	-0.0892849	-0.374597	-0.411191	-0.274756	-0.0725105	0.0743281	0.0614693	-0.171146	-0.628294	-1.26553	-1.9957	-2.69303	-3.19983	-3.35471	-3.04069	-2.2366	-1.0416	0.343552	1.67592	2.7448	3.43042	3.71848
FrontToBack	16	0.441732	0.695464	0.625524	0.17393	-0.571972	-1.41696	-2.13423	-2.54241	-2.556	-2.21012	-1.65921	-1.15561	-1.00049	-1.47064	-2.72704	-4.72875	-7.18567	-9.589	-11.3335	-11.9071	-11.0725	-8.96311	-6.04299	-2.95272	-0.303608	1.49513	2.32623	2.35337	1.92925	1.45576	1.24009	1.39143	1.79855	2.20146	2.332	2.05111	1.41333	0.622143	-0.089957	-0.584468	-0.876021	-1.10428	-1.44295	-1.9942	-2.71507	-3.41269	-3.81441	-3.68895
FrontToBack	16	0.838371	1.82801	2.57039	2.96678	3.00994	2.80081	2.51597	2.33734	2.38414	2.68863	3.22431	3.94856	4.81598	5.75097	6.61407	7.21281	7.3697	7.01268	6.22664	5.2287	4.27279	3.53065	3.00942	2.5527	1.93009	0.97717	-0.290402	-1.65454	-2.78362	-3.38681	-3.34764	-2.76856	-1.90975	-1.06853	-0.466942	-0.199319	-0.241945	-0.500539	-0.857778	-1.20987	-1.49266	-1.69859	-1.87294	-2.0725	-2.30048	-2.46016	-2.37674	-1.89217
FrontToBack	16	1.20038	1.9565	2.4542	2.44459	1.94289	1.17369	0.418188	-0.141261	-0.500775	-0.799602	-1.21166	-1.83947	-2.67415	-3.62772	-4.59578	-5.49892	-6.28219	-6.88848	-7.24086	-7.25702	-6.88978	-6.16648	-5.19855	-4.15496	-3.21428	-2.51752	-2.13412	-2.04288	-2.1309	-2.21667	-2.10266	-1.6416	-0.795122	0.34619	1.58405	2.67037	3.37849	3.56859	3.23027	2.48542	1.55016	0.666258	0.0336003	-0.228287	-0.0796153	0.464543	1.35627	2.51815
FrontToBack	16	-2.73681	-1.65397	-0.24227	1.44891	3.32717	5.22667	6.9312	8.24372	9.04746	9.31677	9.08697	8.42624	7.43783	6.27494	5.13058	4.18861	3.56342	3.26845	3.23107	3.33643	3.47268	3.55812	3.55159	3.45132	3.28638	3.09697	2.90622	2.69347	2.38851	1.89534	1.14372	0.14209	-0.9923	-2.04866	-2.77582	-2.95582	-2.4687	-1.33306	0.288089	2.11553	3.81622	5.09037	5.75931	5.81761	5.41935	4.79822	4.16057	3.60884
FrontToBack	16	-14.2146	-11.1709	-8.14817	-5.47437	-3.17438	-1.04968	1.09326	3.22156	5.02101	6.05402	6.0228	4.95548	3.19949	1.23707	-0.531247	-1.90962	-2.8903	-3.56719	-4.06419	-4.50803	-5.00947	-5.61742	-6.26144	-6.74777	-6.84444	-6.42409	-5.56848	-4.54906	-3.6832	-3.16001	-2.96581	-2.96283	-3.0546	-3.28672	-3.78662	-4.58089	-5.45202	-5.97699	-5.75106	-4.64784	-2.92887	-1.12213	0.247463	0.900758	0.874771	0.407797	-0.251797	-0.975423
FrontToBack	16	-17.3152	-24.9749	-38.4202	-60.8172	-93.4205	-134.306	-178.038	-216.7	-242.185	-248.975	-236.168	-207.723	-170.792	-133.039	-100.272	-75.331	-58.355	-47.8222	-41.6336	-37.8099	-34.7873	-31.5208	-27.5368	-22.9324	-18.2213	-14.0225	-10.702	-8.17596	-5.97071	-3.44591	0.0597212	5.33244	13.5799	26.6672	46.9761	76.7546	117.078	166.82	222.102	276.611	322.829	353.851	365.135	355.592	327.637	286.316	237.872	188.294
FrontToBack	16	-1.03701	-1.37233	-2.02528	-2.55626	-2.57706	-1.93917	-0.770891	0.621175	1.90568	2.8435	3.32631	3.34273	2.91666	2.07196	0.854517	-0.603782	-2.03811	-3.08743	-3.42232	-2.9061	-1.6843	-0.14126	1.26226	2.1806	2.50467	2.36257	2.01821	1.73472	1.67431	1.87014	2.25948	2.73675	3.19248	3.52749	3.66247	3.56171	3.27193	2.94214	2.78864	3.00017	3.62741	4.52188	5.36932	5.80644	5.56731	4.59566	3.08061	1.40771
FrontToBack	16	2.37707	2.49569	2.1271	1.72135	1.66957	2.10991	2.89497	3.71666	4.27956	4.41056	4.0657	3.28392	2.15646	0.830546	-0.486454	-1.56899	-2.2514	-2.49364	-2.37945	-2.05036	-1.62331	-1.14829	-0.62429	-0.0500791	0.534416	1.04079	1.36637	1.44262	1.27513	0.944113	0.568054	0.247046	0.0244683	-0.109097	-0.172789	-0.146734	0.0421293	0.48175	1.20099	2.10504	2.96798	3.50262	3.48473	2.87069	1.84086	0.734655	-0.0992482	-0.459333
FrontToBack	16	-4.42492	-5.85824	-6.99496	-7.68112	-7.85049	-7.49742	-6.64289	-5.34533	-3.75187	-2.14056	-0.880321	-0.302306	-0.543571	-1.46456	-2.69559	-3.79121	-4.40949	-4.43111	-3.97425	-3.31542	-2.76034	-2.51725	-2.61882	-2.92038	-3.17253	-3.13197	-2.65657	-1.74713	-0.535007	0.755598	1.84959	2.46845	2.40695	1.62485	0.312273	-1.14103	-2.28161	-2.78118	-2.57159	-1.85189	-0.969694	-0.253416	0.109934	0.103366	-0.171359	-0.568722	-0.951112	-1.20306
FrontToBack	16	2.1874	1.98269	1.7793	1.69561	1.7733	1.95326	2.11772	2.16762	2.0789	1.90471	1.73074	1.62211	1.5964	1.63465	1.71494	1.84236	2.05175	2.38059	2.82912	3.33867	3.80863	4.14793	4.32642	4.39032	4.42461	4.48847	4.57041	4.59417	4.47471	4.16479	3.66061	2.95	1.9718	0.635983	-1.08075	-3.03831	-4.92435	-6.36652	-7.10426	-7.10781	-6.57077	-5.78886	-5.01011	-4.34042	-3.74564	-3.12725	-2.41766	-1.63525
FrontToBack	16	6.12386	5.75428	4.86512	3.38779	1.30525	-1.36334	-4.56978	-8.27608	-12.6019	-18.0571	-25.7664	-37.4801	-55.2142	-80.4633	-113.18	-150.931	-188.764	-220.151	-238.872	-241.11	-226.807	-199.576	-165.303	-130.17	-99.0371	-74.6747	-57.8191	-47.6644	-42.4588	-40.0726	-38.5312	-36.4572	-33.2972	-29.2285	-24.814	-20.5877	-16.7959	-13.3721	-10.0965	-6.79245	-3.44942	-0.231463	2.59288	4.74222	5.99206	6.22662	5.48234	3.99287
FrontToBack	16	0.595459	-0.136133	-0.786579	-1.19112	-1.27541	-1.09692	-0.820287	-0.632332	-0.642867	-0.822266	-1.01426	-1.01655	-0.691177	-0.0448544	0.759705	1.47312	1.87806	1.90196	1.66364	1.42311	1.45578	1.91574	2.76241	3.78314	4.68791	5.21411	5.1903	4.55066	3.32541	1.63648	-0.303344	-2.20933	-3.78388	-4.80281	-5.18937	-5.03073	-4.52606	-3.89149	-3.2731	-2.70599	-2.133	-1.46421	-0.645011	0.298636	1.25404	2.05701	2.55261	2.65762
FrontToBack	16	0.502087	1.12578	2.12431	3.28922	4.32062	4.93597	4.98813	4.53543	3.82436	3.18554	2.89363	3.05867	3.60434	4.3381	5.06638	5.68275	6.17837	6.57889	6.86149	6.91807	6.59297	5.77377	4.47151	2.84482	1.15013	-0.348451	-1.46811	-2.15271	-2.46484	-2.53544	-2.50457	-2.47952	-2.52323	-2.66264	-2.89631	-3.1878	-3.44832	-3.53457	-3.28694	-2.61154	-1.56554	-0.384659	0.593402	1.08711	1.02361	0.58229	0.0924603	-0.148399
FrontToBack	16	-61.0847	-56.7251	-54.831	-57.4272	-66.228	-82.6916	-107.925	-142.103	-183.439	-227.301	-266.337	-292.115	-297.8	-280.557	-242.35	-188.795	-126.964	-63.5345	-4.09913	46.6017	84.4634	106.504	111.893	102.684	83.4565	59.851	36.7674	17.2004	2.18523	-8.42019	-15.0034	-17.7153	-16.5677	-11.8375	-4.37661	4.42801	13.0483	20.3784	26.2418	31.6688	38.8484	50.704	70.0676	98.5493	135.425	177.081	217.479	249.71
FrontToBack	16	149.169	144.012	133.872	120.272	104.574	87.7001	69.9412	50.8063	28.8651	1.64738	-34.1782	-82.0622	-144.156	-219.551	-302.952	-384.699	-452.612	-495.242	-505.392	-482.472	-432.801	-367.873	-301.436	-246.489	-212.922	-205.961	-225.282	-264.836	-313.789	-358.88	-387.922	-393.247	-373.662	-334.043	-282.906	-229.244	-180.063	-139.434	-108.998	-89.2595	-80.8394	-85.0337	-103.433	-136.742	-183.404	-238.773	-295.499	-345.165
FrontToBack	16	191.802	214.128	222.483	216.868	200.103	176.175	148.704	120.277	92.6993	67.5335	46.3257	30.3285	20.0207	14.8589	13.4709	14.1804	15.5559	16.7388	17.4738	17.9429	18.5469	19.7247	21.8018	24.8531	28.6133	32.5356	35.9985	38.5347	39.8804	39.83	38.0888	34.3469	28.5263	20.91	11.9285	1.77029	-9.73836	-22.7157	-36.5324	-49.4675	-59.1321	-63.4682	-61.6603	-54.3805	-43.2985	-30.2881	-16.8539	-3.98358
FrontToBack	16	-1.30238	-0.869541	-0.610601	-0.375356	-0.0154562	0.572968	1.42674	2.51349	3.75136	5.03567	6.2618	7.32986	8.13664	8.57395	8.54908	8.02771	7.072	5.84605	4.57842	3.5025	2.80676	2.61191	2.96734	3.8476	5.14168	6.64685	8.08565	9.15441	9.59278	9.25089	8.12848	6.36838	4.20679	1.89717	-0.351284	-2.3942	-4.12101	-5.40946	-6.11137	-6.10191	-5.37336	-4.11026	-2.67575	-1.48891	-0.847691	-0.802371	-1.15952	-1.61483
FrontToBack	16	5.18124	5.92565	6.204	5.79859	4.6622	2.94264	0.952301	-0.904276	-2.23867	-2.79575	-2.53901	-1.66339	-0.527111	0.467663	0.987071	0.836844	-0.0164422	-1.45198	-3.21904	-4.98034	-6.38373	-7.15375	-7.17456	-6.52746	-5.46541	-4.3287	-3.43379	-2.96658	-2.91937	-3.09053	-3.16319	-2.83742	-1.96808	-0.636729	0.882859	2.25027	3.20419	3.64797	3.63934	3.31806	2.8336	2.31707	1.88377	1.62866	1.59565	1.74214	1.94211	2.0421
FrontToBack	17	19.4584	20.7611	23.8459	28.6301	34.8335	41.85	48.7005	54.1548	57.0323	56.585	52.7831	46.3495	38.5062	30.5592	23.524	17.9427	13.9073	11.1918	9.39786	8.07374	6.81668	5.36621	3.65518	1.78823	-0.0545695	-1.72826	-3.18185	-4.42596	-5.43897	-6.08408	-6.10404	-5.21285	-3.23469	-0.217594	3.5372	7.5374	11.2147	14.0416	15.6173	15.7211	14.3508	11.7448	8.3789	4.90202	2.01261	0.294734	0.0728778	1.33737
FrontToBack	17	2.42701	4.32289	5.1479	4.77298	3.40986	1.53868	-0.264444	-1.53553	-2.07808	-1.9964	-1.60195	-1.25231	-1.21897	-1.6432	-2.5629	-3.93658	-5.61271	-7.27462	-8.45556	-8.68783	-7.73504	-5.76489	-3.33662	-1.20038	-0.0167473	-0.133439	-1.49944	-3.72264	-6.2238	-8.41662	-9.84684	-10.2558	-9.58008	-7.92733	-5.55531	-2.84713	-0.252096	1.81632	3.09179	3.51541	3.20918	2.38605	1.26166	0.0266607	-1.1273	-1.98732	-2.36244	-2.17845
FrontToBack	17	-0.970796	-1.53427	-2.54701	-3.77805	-4.9235	-5.70055	-5.93057	-5.58482	-4.78145	-3.73871	-2.69932	-1.85243	-1.27129	-0.892099	-0.543507	-0.0248952	0.798641	1.92772	3.21701	4.42184	5.27684	5.57737	5.23659	4.3084	2.96415	1.43437	-0.0712482	-1.42775	-2.61944	-3.70968	-4.77611	-5.84115	-6.83465	-7.60664	-7.98429	-7.84775	-7.1828	-6.08722	-4.71758	-3.20698	-1.60052	0.135144	2.01907	3.93419	5.57464	6.52788	6.46709	5.33811
FrontToBack	17	-171.202	-154.673	-136.584	-119.686	-105.673	-95.1373	-87.8168	-82.8919	-79.2445	-75.7521	-71.6141	-66.5938	-61.0109	-55.48	-50.5599	-46.5335	-43.4038	-41.0289	-39.2462	-37.9065	-36.833	-35.7876	-34.4949	-32.7151	-30.3218	-27.3499	-24.0069	-20.6489	-17.7126	-15.5967	-14.5225	-14.4387	-15.038	-15.8937	-16.6421	-17.1055	-17.2897	-17.2885	-17.1695	-16.9178	-16.4488	-15.6741	-14.5756	-13.2582	-11.9436	-10.8978	-10.3171	-10.2377
FrontToBack	17	-289.941	-297.488	-307.097	-317.246	-325.44	-329.115	-326.62	-317.811	-304.053	-287.761	-271.817	-259.062	-251.891	-251.809	-258.929	-271.599	-286.481	-299.353	-306.486	-306.076	-298.975	-288.255	-277.74	-270.246	-266.463	-264.978	-263.282	-259.031	-250.884	-238.675	-223.121	-205.42	-186.915	-168.81	-151.9	-136.39	-121.944	-107.994	-94.1979	-80.8468	-69.03	-60.5372	-57.5491	-62.1984	-76.0244	-99.3592	-130.8	-167.068
FrontToBack	17	9.81985	10.1914	10.3211	10.1702	9.82391	9.4874	9.40959	9.7631	10.5424	11.5395	12.4234	12.8878	12.788	12.191	11.3097	10.3689	9.48241	8.61716	7.66833	6.59758	5.55342	4.88269	5.00831	6.21896	8.48696	11.4295	14.4493	16.989	18.7517	19.7589	20.2138	20.2596	19.8083	18.5622	16.2392	12.8622	8.92255	5.28103	2.83574	2.13061	3.13095	5.28783	7.84368	10.1898	12.0838	13.6266	15.0604	16.5273
FrontToBack	17	1.07073	1.37523	1.54183	1.48673	1.17928	0.702056	0.22761	-0.0713356	-0.11463	0.0454799	0.24883	0.29419	0.018902	-0.633632	-1.57689	-2.6034	-3.46889	-4.0109	-4.22994	-4.27273	-4.31741	-4.43441	-4.52596	-4.39316	-3.88701	-3.03574	-2.05987	-1.26917	-0.914652	-1.08822	-1.71779	-2.63901	-3.68568	-4.74109	-5.73296	-6.58876	-7.19486	-7.39746	-7.05266	-6.11217	-4.68571	-3.04875	-1.56914	-0.590714	-0.319793	-0.766984	-1.76246	-3.02335
FrontToBack	17	-7.09022	-8.18154	-8.6336	-8.3941	-7.57131	-6.39926	-5.14585	-4.02072	-3.12859	-2.48018	-2.02875	-1.69885	-1.39022	-0.979311	-0.343254	0.584829	1.75757	2.99769	4.04337	4.64005	4.62696	3.98219	2.81388	1.31615	-0.286442	-1.78678	-3.02384	-3.88664	-4.30095	-4.21705	-3.61726	-2.54384	-1.12542	0.4206	1.82103	2.80184	3.15517	2.79953	1.82591	0.501353	-0.785058	-1.63513	-1.7736	-1.13928	0.104085	1.63957	3.10371	4.18577
FrontToBack	17	9.73084	9.71232	8.94425	7.67409	6.27847	5.08688	4.25678	3.75277	3.42308	3.12064	2.8063	2.57994	2.61218	3.00551	3.67368	4.33653	4.6596	4.45168	3.7836	2.94356	2.27064	1.98522	2.12189	2.57169	3.173	3.77456	4.25512	4.52308	4.53175	4.30514	3.94583	3.59398	3.34893	3.19687	2.99683	2.54275	1.67523	0.386437	-1.13645	-2.55239	-3.47713	-3.61535	-2.85892	-1.31226	0.763894	3.06089	5.33843	7.49305
FrontToBack	17	7.98409	14.6651	25.8133	41.8498	62.7134	87.5102	114.156	139.295	158.799	168.888	167.464	155.023	134.617	110.878	88.5415	71.122	60.1891	55.3684	54.8972	56.4234	57.7553	57.3731	54.6328	49.7115	43.3718	36.6384	30.4631	25.4655	21.8304	19.3869	17.804	16.7863	16.1569	15.8231	15.6847	15.5825	15.3205	14.7377	13.7715	12.4644	10.9182	9.227	7.44527	5.60741	3.78267	2.10933	0.772462	-0.0666579
FrontToBack	17	-1.90334	-1.37828	-1.15422	-1.33951	-1.96462	-2.97693	-4.23915	-5.54786	-6.67306	-7.4092	-7.61861	-7.2584	-6.38731	-5.15085	-3.74636	-2.37417	-1.19572	-0.313657	0.219072	0.378319	0.15756	-0.41907	-1.26601	-2.21127	-3.00262	-3.35954	-3.06124	-2.03693	-0.415387	1.49534	3.29428	4.60837	5.20158	5.03595	4.26457	3.16078	2.01059	1.01643	0.258179	-0.272853	-0.6022	-0.722969	-0.609947	-0.274691	0.200028	0.691144	1.11348	1.48079
FrontToBack	17	-3.84546	-4.88669	-5.958	-6.57203	-6.37972	-5.37956	-3.94064	-2.62178	-1.90447	-1.99627	-2.79786	-4.00525	-5.25938	-6.24683	-6.74368	-6.62392	-5.8812	-4.64959	-3.19413	-1.83262	-0.809988	-0.184611	0.198423	0.617999	1.31264	2.33511	3.51686	4.5737	5.28408	5.62653	5.77263	5.94147	6.21265	6.43506	6.30073	5.53857	4.10818	2.27368	0.519936	-0.63442	-0.829599	0.028468	1.77277	4.06414	6.50091	8.69772	10.3243	11.1331
FrontToBack	17	-4.74985	-3.97472	-3.42855	-3.24149	-3.37833	-3.6908	-3.99599	-4.13132	-3.97165	-3.4245	-2.43316	-0.992927	0.82908	2.88875	4.97616	6.83835	8.21197	8.87058	8.68794	7.69174	6.07124	4.11427	2.09956	0.20848	-1.487	-2.96055	-4.15484	-4.96122	-5.27439	-5.07453	-4.47182	-3.67839	-2.92852	-2.39338	-2.13355	-2.10072	-2.17818	-2.23307	-2.15928	-1.89786	-1.43748	-0.808152	-0.0787878	0.635962	1.17594	1.36035	1.0514	0.236939
FrontToBack	17	1.85592	1.88281	2.24021	3.06006	4.34129	5.89524	7.34288	8.19941	8.03851	6.68157	4.30804	1.41101	-1.39979	-3.64208	-5.11688	-5.89829	-6.19472	-6.19169	-5.97543	-5.55928	-4.96006	-4.25658	-3.58221	-3.06545	-2.75396	-2.58107	-2.39804	-2.05749	-1.49711	-0.765167	0.0220384	0.759367	1.39806	1.92478	2.29283	2.37826	2.01543	1.10412	-0.286183	-1.89681	-3.36212	-4.34042	-4.6146	-4.12383	-2.94046	-1.22912	0.786702	2.84758
FrontToBack	17	-1.92713	-2.84069	-4.00814	-5.33364	-6.56302	-7.35418	-7.40364	-6.57116	-4.93862	-2.77115	-0.406159	1.85836	3.81276	5.31225	6.23216	6.46259	5.96221	4.82775	3.31632	1.77946	0.528814	-0.300965	-0.812085	-1.28212	-2.00267	-3.1017	-4.44886	-5.69728	-6.43749	-6.37701	-5.45631	-3.85628	-1.9141	-0.00383538	1.56738	2.61447	3.0838	3.02678	2.55934	1.81913	0.933983	0.00643424	-0.882346	-1.65846	-2.244	-2.56155	-2.56048	-2.24936
FrontToBack	17	3.97421	3.67163	3.18272	2.54901	1.82214	1.06098	0.319494	-0.369898	-1.00429	-1.60122	-2.17504	-2.71485	-3.17557	-3.48899	-3.5832	-3.4026	-2.91904	-2.13704	-1.0934	0.147847	1.50444	2.8861	4.19896	5.3447	6.22109	6.73607	6.83579	6.53209	5.90942	5.10399	4.26626	3.52423	2.95592	2.57244	2.31576	2.08045	1.76152	1.30764	0.752806	0.205204	-0.195072	-0.327811	-0.131459	0.375247	1.08915	1.84032	2.43801	2.7382
FrontToBack	17	1.14006	0.892517	1.05193	1.52724	2.15883	2.77265	3.22676	3.43332	3.35109	2.96102	2.2455	1.19113	-0.18537	-1.80469	-3.51258	-5.10286	-6.37074	-7.1735	-7.46902	-7.31512	-6.83323	-6.15781	-5.40044	-4.63909	-3.92668	-3.29777	-2.7639	-2.30677	-1.885	-1.46414	-1.04948	-0.697427	-0.486753	-0.470817	-0.642142	-0.936259	-1.26481	-1.55282	-1.75597	-1.85846	-1.86439	-1.79293	-1.67406	-1.53569	-1.38262	-1.17957	-0.859491	-0.35983
FrontToBack	17	7.10738	7.71674	7.872	7.54944	6.76038	5.60575	4.27892	3.01301	2.00612	1.36326	1.07122	1.00567	0.968261	0.755732	0.25145	-0.50447	-1.31539	-1.92292	-2.15107	-2.01778	-1.74239	-1.64262	-1.97859	-2.83059	-4.06978	-5.43022	-6.62832	-7.46119	-7.83476	-7.73325	-7.17479	-6.19831	-4.88095	-3.35605	-1.8003	-0.394165	0.716148	1.43218	1.693	1.46713	0.764318	-0.335427	-1.66218	-2.97429	-4.02072	-4.62294	-4.7313	-4.423
FrontToBack	17	-5.18355	-5.06872	-4.73626	-4.13681	-3.31399	-2.40678	-1.61541	-1.13759	-1.10673	-1.53383	-2.27378	-3.01979	-3.36685	-2.94049	-1.56287	0.640252	3.26088	5.76487	7.69636	8.82137	9.1504	8.8594	8.17714	7.29646	6.33736	5.3504	4.34404	3.31246	2.25119	1.16181	0.0523541	-1.04102	-2.02062	-2.6966	-2.80983	-2.11731	-0.52678	1.79874	4.42989	6.79265	8.37326	8.91295	8.49307	7.47187	6.31445	5.4076	4.94368	4.90302
FrontToBack	17	-3.50152	-2.8878	-2.34488	-2.04356	-2.10231	-2.562	-3.37472	-4.40559	-5.45142	-6.28733	-6.73383	-6.71963	-6.30261	-5.63573	-4.89774	-4.22923	-3.70586	-3.35028	-3.16073	-3.12768	-3.22543	-3.39003	-3.50496	-3.42202	-3.01305	-2.233	-1.15004	0.0779763	1.27162	2.29987	3.11045	3.70759	4.10238	4.27576	4.1833	3.79621	3.1484	2.35439	1.58635	1.02199	0.790967	0.936682	1.40749	2.07509	2.78127	3.3961	3.8674	4.23059
FrontToBack	17	3.93646	3.12498	2.41498	1.90107	1.5742	1.34352	1.08432	0.698522	0.157105	-0.490187	-1.15035	-1.74338	-2.24464	-2.67934	-3.07581	-3.41968	-3.65457	-3.73473	-3.68381	-3.60501	-3.62367	-3.80062	-4.07744	-4.29188	-4.25405	-3.83641	-3.03061	-1.94937	-0.782514	0.266858	1.04008	1.45876	1.53128	1.33453	0.978284	0.568042	0.177834	-0.155149	-0.415751	-0.585097	-0.626377	-0.499563	-0.203663	0.182114	0.500951	0.581203	0.331635	-0.194627
FrontToBack	17	2.96559	4.71595	7.06503	9.44983	11.2593	12.034	11.6106	10.1575	8.10818	6.01354	4.37801	3.52494	3.53802	4.28249	5.48664	6.83982	8.0698	8.98705	9.50537	9.64829	9.53679	9.34275	9.21502	9.20943	9.26725	9.25698	9.05264	8.59731	7.91783	7.09381	6.2192	5.38101	4.66466	4.1558	3.92382	3.98155	4.25289	4.57752	4.76453	4.67084	4.26201	3.62498	2.93064	2.36932	2.08686	2.1373	2.46309	2.90795
FrontToBack	17	-197.803	-207.188	-219.994	-232.724	-241.195	-241.887	-233.328	-216.714	-195.38	-173.396	-154.131	-139.449	-129.741	-124.426	-122.435	-122.445	-122.992	-122.689	-120.648	-116.912	-112.546	-109.214	-108.343	-110.32	-114.177	-118.001	-119.863	-118.753	-114.999	-109.928	-105.026	-101.107	-98.0015	-94.8782	-90.9122	-85.825	-79.9921	-74.1238	-68.8006	-64.1582	-59.8844	-55.4803	-50.6043	-45.3013	-39.986	-35.2067	-31.3277	-28.3348
FrontToBack	17	-2.62563	-1.37568	0.322148	2.03498	3.29415	3.72717	3.17785	1.77183	-0.108774	-1.95475	-3.32099	-3.99726	-4.06912	-3.83492	-3.62398	-3.61782	-3.77027	-3.85543	-3.60524	-2.84866	-1.59363	-0.0204375	1.58542	2.92882	3.79307	4.09918	3.92682	3.48583	3.04371	2.82514	2.92368	3.26689	3.65874	3.88218	3.81002	3.46309	2.98597	2.55977	2.30746	2.24442	2.29225	2.33781	2.29851	2.16461	2.00277	1.92487	2.03113	2.35071
FrontToBack	17	-82.1353	-72.1059	-63.3377	-55.831	-49.4174	-44.1246	-40.2112	-37.9107	-37.0785	-36.9779	-36.3604	-33.8691	-28.6122	-20.6526	-11.129	-1.87575	5.351	9.67533	11.5012	12.2465	13.5127	16.1456	19.7419	22.9144	24.1421	22.6495	18.7489	13.4843	7.92418	2.65801	-2.19762	-6.6369	-10.4824	-13.4745	-15.6161	-17.3772	-19.46	-22.2447	-25.3565	-27.7795	-28.5212	-27.3984	-25.357	-24.0609	-25.0017	-28.7556	-34.8952	-42.5622
FrontToBack	17	0.464336	0.397564	0.418317	0.514009	0.659991	0.804484	0.85928	0.71498	0.283293	-0.457822	-1.44034	-2.51788	-3.49923	-4.18922	-4.42571	-4.11577	-3.26529	-1.98954	-0.485529	1.02982	2.38975	3.51873	4.42781	5.17411	5.80789	6.32833	6.66335	6.68819	6.28716	5.43325	4.22859	2.85612	1.45646	0.0200605	-1.59376	-3.48498	-5.48416	-7.05002	-7.41206	-5.92943	-2.46533	2.44845	7.77307	12.3611	15.3755	16.5219	16.0176	14.379
FrontToBack	17	0.332039	0.914955	1.01955	0.725781	0.270606	-0.076584	-0.124368	0.185051	0.780851	1.51379	2.22328	2.79294	3.1723	3.362	3.37969	3.23331	2.9172	2.42885	1.79091	1.06574	0.353049	-0.228682	-0.577213	-0.644329	-0.458089	-0.107228	0.304258	0.701635	1.0433	1.2871	1.35859	1.17247	0.70692	0.0756456	-0.474348	-0.658815	-0.291412	0.631076	1.94305	3.39964	4.77053	5.88373	6.61892	6.88839	6.64184	5.89405	4.74789	3.3864
FrontToBack	17	-126.141	-138.362	-155.291	-175.114	-194.991	-211.639	-222.318	-225.773	-222.594	-214.73	-204.429	-193.24	-181.626	-169.289	-155.842	-141.331	-126.345	-111.771	-98.4462	-86.9339	-77.474	-70.081	-64.7227	-61.4996	-60.7689	-63.1542	-69.4148	-80.1974	-95.7202	-115.462	-137.946	-160.744	-180.807	-195.152	-201.726	-200.117	-191.751	-179.467	-166.61	-156.09	-149.778	-148.442	-152.058	-160.189	-172.13	-186.774	-202.375	-216.523
FrontToBack	17	-0.398266	1.59586	3.77583	5.7904	7.43147	8.61364	9.28824	9.36631	8.71453	7.2357	4.98712	2.25839	-0.457085	-2.603	-3.75237	-3.75198	-2.75001	-1.10643	0.750275	2.44634	3.72723	4.4688	4.66113	4.382	3.76772	2.98181	2.18593	1.51925	1.07855	0.903848	0.962748	1.15678	1.35319	1.44613	1.42026	1.38525	1.55744	2.1826	3.42271	5.24727	7.38307	9.3608	10.6608	10.9096	10.0382	8.31827	6.24613	4.33162
FrontToBack	17	-3.90441	-2.56223	-0.768222	1.21002	3.0778	4.5405	5.31709	5.18456	4.06271	2.09326	-0.354312	-2.77494	-4.6786	-5.72102	-5.76694	-4.8846	-3.30898	-1.39323	0.454399	1.86229	2.60239	2.66794	2.27191	1.75554	1.4409	1.49887	1.88528	2.36797	2.6209	2.34727	1.39082	-0.196719	-2.15712	-4.10183	-5.63937	-6.50013	-6.60551	-6.05644	-5.06264	-3.85566	-2.62747	-1.5094	-0.584905	0.083469	0.43423	0.409042	-0.0206642	-0.806952
FrontToBack	17	0.827634	0.324511	-0.523208	-1.46931	-2.20922	-2.46386	-2.05277	-0.965699	0.584105	2.17595	3.3077	3.6087	3.0356	1.92126	0.817034	0.20121	0.222794	0.639362	0.978689	0.815452	-0.00771075	-1.32646	-2.76809	-3.94473	-4.61961	-4.77816	-4.58972	-4.29713	-4.09315	-4.04385	-4.08642	-4.09201	-3.95187	-3.63716	-3.2064	-2.76126	-2.38658	-2.10593	-1.87732	-1.61773	-1.24224	-0.693239	0.0392035	0.910993	1.82545	2.65016	3.24702	3.51066
FrontToBack	17	-7.81774	-7.93924	-7.53555	-6.69398	-5.64539	-4.69452	-4.10213	-3.96468	-4.15999	-4.40229	-4.38642	-3.95526	-3.19721	-2.41932	-2.00079	-2.19915	-3.01333	-4.17669	-5.28052	-5.95425	-6.00292	-5.44864	-4.47992	-3.36518	-2.36709	-1.67323	-1.3351	-1.2306	-1.08281	-0.555155	0.603069	2.43061	4.71577	7.0621	9.02168	10.2261	10.4781	9.78595	8.35482	6.52951	4.69857	3.18097	2.14181	1.57438	1.35316	1.32751	1.40442	1.58982
FrontToBack	17	-116.782	-115.723	-113.562	-109.238	-102.048	-91.7917	-78.8292	-64.0307	-48.6056	-33.8323	-20.7662	-10.0292	-1.77037	4.20052	8.19439	10.4563	11.0995	10.1626	7.73716	4.07363	-0.388938	-5.08892	-9.46741	-13.1038	-15.809	-17.6456	-18.8634	-19.7686	-20.5732	-21.2956	-21.7661	-21.7458	-21.0876	-19.8467	-18.2581	-16.5873	-14.9188	-12.991	-10.1678	-5.58347	1.58136	11.8061	25.0342	40.6373	57.5079	74.2079	89.1298	100.689
FrontToBack	17	-5.55187	-7.95559	-9.80682	-10.9981	-11.5198	-11.4177	-10.7661	-9.67843	-8.32869	-6.94944	-5.77524	-4.95806	-4.49765	-4.24445	-3.97901	-3.52977	-2.85974	-2.07201	-1.33593	-0.783945	-0.448229	-0.276231	-0.209467	-0.258965	-0.515039	-1.07547	-1.95298	-3.03679	-4.14268	-5.10521	-5.83525	-6.30531	-6.49459	-6.36179	-5.87889	-5.09171	-4.14427	-3.22694	-2.48159	-1.93141	-1.4955	-1.07516	-0.647955	-0.291686	-0.121008	-0.186236	-0.417923	-0.660998
FrontToBack	17	-1.69799	1.60348	4.54104	6.9016	8.57703	9.55324	9.88347	9.66513	9.0322	8.16173	7.26563	6.5325	6.02426	5.591	4.89381	3.56589	1.43053	-1.36445	-4.392	-7.13238	-9.17671	-10.3263	-10.5737	-10.0244	-8.84347	-7.24362	-5.48871	-3.87039	-2.65488	-2.02191	-2.02922	-2.61036	-3.60207	-4.78117	-5.90207	-6.72766	-7.05747	-6.75928	-5.80632	-4.3146	-2.55532	-0.914282	0.21569	0.578919	0.164966	-0.791311	-1.93327	-2.96088
FrontToBack	17	0.665312	0.840821	0.821823	0.552405	0.0625033	-0.510666	-0.978579	-1.20985	-1.21753	-1.16477	-1.28159	-1.74349	-2.58934	-3.70932	-4.89753	-5.91784	-6.56584	-6.71217	-6.33838	-5.54368	-4.50835	-3.41444	-2.36335	-1.33875	-0.230687	1.10087	2.76028	4.76987	7.04176	9.37523	11.4884	13.0925	13.9793	14.0774	13.4461	12.2269	10.5996	8.77457	7.00183	5.54801	4.61966	4.26541	4.32485	4.47676	4.37303	3.8026	2.79672	1.62668
FrontToBack	10	-1.76308	-2.10992	-1.95404	-1.22832	-0.0597453	1.27422	2.44303	3.17792	3.37423	3.14089	2.77497	2.66298	3.14455	4.38979	6.33283	8.68067	10.9912	12.7937	13.7217	13.6111	12.5351	10.7524	8.6019	6.39045	4.33217	2.54802	1.10171	0.0218067	-0.708155	-1.18208	-1.58303	-2.15093	-3.10364	-4.54171	-6.38016	-8.34148	-10.0337	-11.093	-11.3514	-10.9575	-10.4056	-10.4358	-11.8105	-14.9912	-19.8396	-25.5369	-30.9014	-35.1242
FrontToBack	10	-14.2864	-13.4631	-13.6748	-14.6493	-15.2153	-13.8428	-9.43554	-1.87803	7.9872	18.8557	29.5134	39.0799	46.9248	52.5298	55.5304	55.8864	53.9428	50.254	45.3165	39.4839	33.1532	27.0237	22.114	19.4255	19.4608	21.9894	26.3032	31.8701	38.9919	49.0123	63.8134	84.7102	111.232	140.472	167.508	186.884	194.514	189.111	172.481	148.644	122.336	97.6009	76.9554	61.2413	49.9951	42.0731	36.2661	31.7118
FrontToBack	10	-1.74302	-0.0938715	1.17841	1.9609	2.28473	2.23739	1.88645	1.25699	0.362106	-0.751847	-1.98414	-3.20083	-4.28159	-5.1586	-5.82296	-6.29862	-6.61029	-6.76818	-6.77878	-6.66	-6.44601	-6.17137	-5.85508	-5.49532	-5.08194	-4.61484	-4.11741	-3.63687	-3.22925	-2.93391	-2.74925	-2.62497	-2.4832	-2.26065	-1.95026	-1.61114	-1.33363	-1.17499	-1.10455	-0.998563	-0.697459	-0.0980169	0.777986	1.7888	2.76314	3.61353	4.39655	5.26373
FrontToBack	10	-1.17245	-1.61578	-1.94367	-1.98742	-1.67302	-1.06435	-0.332266	0.328386	0.777665	0.965334	0.913333	0.680796	0.336965	-0.0450157	-0.390748	-0.636553	-0.753929	-0.771895	-0.780875	-0.908551	-1.27173	-1.91926	-2.78762	-3.69302	-4.37245	-4.56729	-4.11761	-3.02416	-1.44672	0.358499	2.12745	3.65744	4.83235	5.61004	5.99877	6.04719	5.84668	5.5325	5.26294	5.17964	5.36323	5.80676	6.41534	7.0261	7.43959	7.45649	6.92401	5.78536
FrontToBack	10	-0.760895	-3.08057	-5.77826	-8.4714	-10.5989	-11.5716	-10.9943	-8.85546	-5.57643	-1.90033	1.32051	3.35367	3.77542	2.57873	0.164996	-2.79661	-5.59566	-7.69595	-8.84646	-9.06369	-8.53051	-7.48304	-6.13646	-4.65966	-3.18607	-1.83323	-0.713767	0.0671106	0.427401	0.323048	-0.236469	-1.17935	-2.36602	-3.60036	-4.66795	-5.39925	-5.73303	-5.73754	-5.56638	-5.3639	-5.18471	-4.98222	-4.67369	-4.21996	-3.65785	-3.06045	-2.47641	-1.89349
FrontToBack	10	312.24	274.088	236.357	204.88	182.203	167.788	159.095	152.892	146.307	137.45	125.593	111.05	94.8522	78.3461	62.8207	49.2398	38.1432	29.6978	23.8263	20.3339	18.986	19.5337	21.7008	25.1571	29.5078	34.3152	39.1456	43.6069	47.3552	50.086	51.5494	51.6032	50.2649	47.7132	44.2153	40.0358	35.3907	30.4798	25.553	20.9343	16.9579	13.8417	11.5815	9.94307	8.56794	7.13893	5.51915	3.79816
FrontToBack	10	0.017707	0.783007	1.84426	3.0084	4.09329	4.99795	5.72318	6.33816	6.9157	7.47093	7.93732	8.19076	8.10779	7.62133	6.74543	5.56168	4.18842	2.75469	1.38976	0.218269	-0.648706	-1.13183	-1.20644	-0.923574	-0.415993	0.123736	0.498455	0.577571	0.351022	-0.0663068	-0.487726	-0.742381	-0.75637	-0.586417	-0.390818	-0.346938	-0.554231	-0.968595	-1.4034	-1.60302	-1.35786	-0.611484	0.492119	1.64572	2.48864	2.74077	2.29918	1.25881
FrontToBack	10	-58.862	-89.1371	-108.476	-115.862	-112.735	-102.258	-88.2098	-73.8843	-61.3999	-51.6358	-44.6426	-40.1377	-37.7701	-37.1377	-37.7633	-39.1935	-41.2028	-43.9239	-47.7947	-53.3738	-61.1882	-71.6875	-85.1958	-101.657	-120.169	-138.59	-153.686	-162.006	-161.198	-151.058	-133.738	-113.026	-93.0984	-77.2921	-67.2796	-62.7792	-61.8261	-61.5713	-59.3901	-53.8803	-45.2809	-35.0989	-25.1949	-16.8677	-10.4369	-5.45675	-1.32728	2.12286
FrontToBack	10	-273.339	-233.922	-198.896	-169.209	-144.328	-123.769	-107.903	-97.6641	-93.4668	-94.1922	-97.0596	-98.6143	-96.2664	-89.4017	-79.3795	-68.4928	-58.6537	-50.6311	-44.1623	-38.6178	-33.6195	-29.2174	-25.6475	-22.9858	-20.9954	-19.2414	-17.3378	-15.1297	-12.7068	-10.2804	-8.03791	-6.07612	-4.43558	-3.18376	-2.46507	-2.46992	-3.34486	-5.11209	-7.66613	-10.8415	-14.4742	-18.3792	-22.2405	-25.5296	-27.5925	-27.9596	-26.7419	-24.8296
FrontToBack	10	-3.172	-1.31744	2.0919	6.94579	12.8801	19.4728	26.5144	34.2596	43.5613	55.8277	72.7357	95.6978	125.135	159.81	196.606	231.125	259.103	278.126	288.733	294.184	298.822	305.814	315.478	325.088	330.231	326.938	313.455	290.832	262.248	231.601	202.173	175.887	153.271	133.875	116.834	101.335	86.9068	73.5146	61.4795	51.2739	43.277	37.6009	34.0501	32.2203	31.6534	31.9685	32.9058	34.3012
FrontToBack	10	26.935	25.3025	25.1137	25.2419	24.7938	23.5464	21.9514	20.7623	20.5583	21.4416	23.0279	24.6666	25.7316	25.8325	24.872	22.9716	20.3441	17.2119	13.8147	10.4696	7.58861	5.57813	4.65229	4.68321	5.21916	5.68944	5.68068	5.1206	4.2697	3.54457	3.28391	3.57873	4.23869	4.89377	5.17288	4.87456	4.05226	2.98031	2.02137	1.46628	1.42322	1.80571	2.4086	3.02652	3.55048	4.01399	4.59206	5.58122
FrontToBack	10	-2.72479	-4.36113	-6.09439	-7.82972	-9.45624	-10.8489	-11.8775	-12.4084	-12.3023	-11.4272	-9.71506	-7.24653	-4.31254	-1.38895	0.990228	2.40817	2.70132	1.99406	0.628158	-0.96674	-2.41409	-3.4984	-4.21474	-4.73028	-5.2688	-5.9618	-6.75236	-7.40744	-7.63643	-7.24321	-6.2255	-4.77454	-3.18701	-1.74186	-0.6	0.23785	0.901063	1.56716	2.36545	3.31506	4.3236	5.23882	5.91627	6.26426	6.24887	5.87522	5.17112	4.19231
FrontToBack	10	-1.39751	-0.961125	-0.540366	-0.138736	0.26879	0.682351	1.01696	1.09941	0.734533	-0.189799	-1.63849	-3.44411	-5.39641	-7.34017	-9.22152	-11.0556	-12.8389	-14.4628	-15.6846	-16.1875	-15.714	-14.2084	-11.8873	-9.18809	-6.61035	-4.53405	-3.10835	-2.26063	-1.80055	-1.5433	-1.38788	-1.32333	-1.39491	-1.66628	-2.21941	-3.18268	-4.77504	-7.32053	-11.2259	-16.9118	-24.7327	-34.9159	-47.5563	-62.6643	-80.2231	-100.175	-122.265	-145.757
FrontToBack	10	2.08593	2.12261	1.63346	0.609287	-0.842521	-2.49477	-4.06298	-5.30887	-6.13015	-6.58206	-6.82475	-7.02169	-7.24471	-7.42483	-7.37257	-6.85864	-5.71841	-3.93137	-1.64036	0.889989	3.33811	5.38168	6.73933	7.22129	6.79743	5.64455	4.12194	2.64947	1.54038	0.873252	0.475178	0.0231568	-0.786159	-2.06933	-3.66283	-5.14366	-5.9718	-5.69982	-4.16153	-1.54964	1.64641	4.79955	7.32085	8.78476	8.98597	7.93785	5.83665	3.00037
FrontToBack	10	-5.1029	-5.90978	-5.79732	-5.13531	-4.23895	-3.32095	-2.52214	-1.95647	-1.7181	-1.84534	-2.27677	-2.84375	-3.32085	-3.51499	-3.34733	-2.87827	-2.26138	-1.65286	-1.13442	-0.697439	-0.290116	0.118595	0.516665	0.881889	1.22848	1.60959	2.06018	2.52982	2.87362	2.92461	2.59557	1.9282	1.0492	0.0681298	-0.999059	-2.22119	-3.6627	-5.28117	-6.88268	-8.16462	-8.82335	-8.67247	-7.72509	-6.2044	-4.47551	-2.91132	-1.74193	-0.957359
FrontToBack	10	-1.32175	-0.00366342	1.38259	2.85577	4.53653	6.52891	8.76864	10.9505	12.6134	13.3462	12.9971	11.7492	10.0223	8.25458	6.69176	5.29557	3.81062	1.94084	-0.471118	-3.356	-6.45044	-9.40413	-11.8837	-13.6281	-14.4662	-14.3319	-13.2919	-11.5651	-9.49686	-7.47757	-5.82399	-4.67982	-3.97793	-3.50933	-3.06107	-2.56791	-2.17054	-2.1535	-2.79434	-4.21808	-6.32346	-8.78022	-11.0706	-12.5664	-12.673	-11.0427	-7.7805	-3.51553
FrontToBack	10	-4.32642	-5.44063	-6.38475	-6.8749	-6.74051	-5.97878	-4.76371	-3.39968	-2.22321	-1.50134	-1.36642	-1.81047	-2.71865	-3.91532	-5.20279	-6.3976	-7.36912	-8.07139	-8.54363	-8.86638	-9.09045	-9.18469	-9.04288	-8.55067	-7.67053	-6.48857	-5.19617	-4.02359	-3.16453	-2.72508	-2.70142	-2.98529	-3.38795	-3.68871	-3.69855	-3.32769	-2.62524	-1.77444	-1.03628	-0.663447	-0.812574	-1.4855	-2.51546	-3.6031	-4.39386	-4.58127	-4.00735	-2.72791
FrontToBack	10	0.690935	1.32947	1.56945	1.58592	1.72082	2.34078	3.68108	5.73395	8.21841	10.6594	12.5467	13.5116	13.4245	12.3721	10.5579	8.2195	5.62331	3.0999	1.03197	-0.248914	-0.600497	-0.138183	0.821959	1.90296	2.80303	3.3635	3.57502	3.54296	3.43677	3.42191	3.59183	3.92385	4.2811	4.46431	4.28452	3.63511	2.53883	1.16716	-0.179386	-1.13572	-1.36976	-0.683323	0.928084	3.27798	6.04545	8.8523	11.3329	13.1902
FrontToBack	10	-5.27638	-5.71873	-5.76743	-5.47092	-4.97553	-4.48099	-4.17524	-4.16787	-4.44841	-4.88239	-5.25315	-5.3364	-4.98692	-4.19873	-3.10949	-1.94267	-0.922903	-0.209754	0.116147	0.031808	-0.456905	-1.31779	-2.47714	-3.79904	-5.08665	-6.10988	-6.6655	-6.64658	-6.09377	-5.18689	-4.17118	-3.24611	-2.48066	-1.80251	-1.06953	-0.182535	0.822316	1.75102	2.31542	2.25967	1.49631	0.191019	-1.25654	-2.34258	-2.65973	-2.07926	-0.821527	0.633687
FrontToBack	10	-3.40831	-3.83504	-3.54414	-2.31533	-0.294812	2.03351	4.04505	5.24115	5.4435	4.81932	3.74517	2.60841	1.65917	0.974536	0.519481	0.240978	0.134121	0.243439	0.615932	1.23892	2.0118	2.76426	3.31624	3.53921	3.38792	2.88469	2.07546	0.991398	-0.358179	-1.96	-3.7612	-5.64582	-7.43302	-8.89538	-9.79934	-9.96746	-9.34935	-8.06232	-6.36836	-4.58393	-2.96686	-1.63822	-0.571352	0.356446	1.28883	2.31424	3.41465	4.44143
FrontToBack	10	6.03145	4.80375	3.03332	1.1488	-0.481816	-1.64498	-2.30807	-2.56418	-2.54532	-2.3585	-2.076	-1.7749	-1.57198	-1.61614	-2.01806	-2.76289	-3.66684	-4.42857	-4.75246	-4.47837	-3.62728	-2.3485	-0.808307	0.889036	2.6994	4.5702	6.36739	7.86097	8.78245	8.93274	8.28636	7.0463	5.60856	4.43631	3.88158	4.04282	4.72981	5.56113	6.1305	6.15115	5.5134	4.25549	2.50712	0.454089	-1.65496	-3.50578	-4.75663	-5.14361
FrontToBack	10	1.87202	2.13528	1.86449	1.10883	0.032492	-1.12654	-2.13252	-2.83064	-3.19321	-3.31622	-3.36537	-3.48693	-3.72179	-3.97082	-4.04137	-3.75189	-3.02862	-1.93452	-0.624551	0.723008	1.94752	2.91128	3.50367	3.66957	3.44438	2.95024	2.3376	1.70185	1.03698	0.25359	-0.748822	-2.00694	-3.4477	-4.89319	-6.10253	-6.84646	-6.97903	-6.48487	-5.47095	-4.11802	-2.62141	-1.1549	0.129825	1.09218	1.59505	1.52801	0.846602	-0.381123
FrontToBack	10	18.2177	31.3711	55.7489	93.1804	142.122	196.796	247.915	285.221	300.986	292.735	263.728	220.92	171.602	120.462	68.3093	12.6873	-50.1783	-122.931	-205.011	-291.823	-375.643	-448.061	-502.742	-537.022	-551.535	-548.438	-529.695	-496.641	-450.874	-395.436	-335.103	-275.414	-221.078	-174.811	-137.202	-107.514	-84.7692	-68.5575	-59.2964	-58.0243	-65.9333	-83.7745	-111.216	-146.299	-185.281	-223.197	-255.189	-278.245
FrontToBack	10	3.87716	3.40494	2.18483	0.0435126	-2.78861	-5.69846	-7.94468	-9.01549	-8.87068	-7.92317	-6.79158	-5.98888	-5.73301	-5.94455	-6.38073	-6.78364	-6.96013	-6.78295	-6.15616	-4.99267	-3.22488	-0.84057	2.07374	5.30263	8.50754	11.2746	13.2	13.9764	13.4621	11.7213	9.0446	5.93071	3.0032	0.84985	-0.160633	0.00568212	1.0608	2.52939	3.91073	4.8001	4.93858	4.2375	2.80895	0.982179	-0.751501	-1.89357	-2.12971	-1.44538
FrontToBack	10	-1.52271	-2.01902	-2.47455	-2.91679	-3.36719	-3.80044	-4.1325	-4.24115	-4.00045	-3.30873	-2.10257	-0.371422	1.81271	4.25483	6.61822	8.46451	9.36299	9.03574	7.47009	4.94098	1.91958	-1.08459	-3.66846	-5.59077	-6.7331	-7.03177	-6.46255	-5.09818	-3.18091	-1.1174	0.635357	1.73751	2.08301	1.79571	1.12537	0.313807	-0.492568	-1.25874	-2.01721	-2.79429	-3.54077	-4.0972	-4.21864	-3.65621	-2.26074	-0.0481085	2.80522	6.02215
FrontToBack	10	-6.51815	-5.15371	-4.02343	-3.02054	-1.89318	-0.401774	1.53053	3.74081	5.85365	7.40717	8.0357	7.63912	6.45907	5.00866	3.86466	3.41804	3.71626	4.48659	5.31493	5.85309	5.92647	5.50116	4.58876	3.19505	1.37369	-0.675297	-2.55952	-3.77756	-3.90134	-2.75087	-0.478677	2.47285	5.49043	7.9495	9.38217	9.6198	8.86159	7.60593	6.45846	5.89177	6.0804	6.88695	7.99056	9.07677	9.987	10.7583	11.5482	12.4853
FrontToBack	10	11.6633	11.9372	11.5154	10.3207	8.44739	6.12497	3.63727	1.24098	-0.877912	-2.60675	-3.87781	-4.64625	-4.90014	-4.6988	-4.20796	-3.68327	-3.39318	-3.50711	-4.0058	-4.66062	-5.10182	-4.96488	-4.0619	-2.50226	-0.685543	0.845374	1.63031	1.48066	0.541946	-0.794612	-2.07677	-2.98633	-3.44838	-3.61045	-3.69711	-3.83187	-3.93278	-3.76116	-3.09691	-1.93014	-0.536694	0.617609	1.10064	0.737458	-0.284353	-1.49247	-2.35244	-2.52109
FrontToBack	10	-5.58861	-5.26725	-5.84575	-6.80661	-7.58802	-7.7942	-7.30886	-6.2758	-4.97984	-3.70412	-2.62759	-1.7864	-1.09074	-0.378397	0.508513	1.64141	2.94911	4.22227	5.18635	5.60796	5.37673	4.52388	3.18817	1.56823	-0.104534	-1.57882	-2.60952	-3.01681	-2.75936	-1.9764	-0.959004	-0.0512554	0.474735	0.506343	0.0999929	-0.581511	-1.35578	-2.0798	-2.66092	-3.04125	-3.18795	-3.10305	-2.83496	-2.46857	-2.09639	-1.79409	-1.62452	-1.66435
FrontToBack	11	185.861	178.307	163.414	144.593	125.864	110.518	100.15	94.5182	92.1627	91.2591	90.2454	88.1043	84.4745	79.7313	74.9494	71.6253	71.2195	74.7671	82.7165	94.8885	110.357	127.253	142.796	153.866	158.013	154.423	144.227	129.988	114.653	100.538	88.7957	79.5397	72.4106	67.2358	64.397	64.7591	69.306	78.8242	93.8485	114.715	141.32	172.377	204.573	232.476	249.817	251.813	237.332	209.558
FrontToBack	11	-120.159	-131.489	-152.087	-180.499	-214.05	-248.457	-278.147	-297.557	-303.025	-294.324	-274.883	-250.43	-226.696	-207.38	-193.304	-182.952	-173.82	-163.777	-151.851	-138.309	-124.268	-111.145	-100.208	-92.3203	-87.8483	-86.6433	-88.0462	-90.9598	-94.0416	-96.0126	-95.9612	-93.497	-88.6962	-81.9237	-73.6773	-64.537	-55.1684	-46.2894	-38.5366	-32.2972	-27.6045	-24.1773	-21.5711	-19.3577	-17.2347	-15.0414	-12.7157	-10.2475
FrontToBack	11	173.258	148.933	127.05	109.327	95.5205	84.2278	73.9528	63.8884	54.1186	45.3025	38.146	32.9961	29.7391	27.9536	27.1442	26.8853	26.8436	26.7398	26.3321	25.4465	24.0187	22.1139	19.9123	17.6799	15.7178	14.2847	13.4946	13.2395	13.1965	12.9471	12.1618	10.753	8.91247	7.01393	5.447	4.46752	4.14333	4.39455	5.09673	6.17535	7.65677	9.65772	12.3318	15.7872	19.9939	24.7069	29.4463	33.5724
FrontToBack	11	-13.9941	-14.4757	-13.7496	-12.0012	-9.70169	-7.4152	-5.68435	-5.0648	-6.29933	-10.5297	-19.3676	-34.6098	-57.5051	-87.7443	-122.654	-157.198	-185.105	-200.841	-201.567	-188.114	-164.505	-136.334	-108.829	-85.4678	-67.577	-54.8015	-45.988	-39.9747	-35.9676	-33.4847	-32.076	-31.1293	-29.9395	-27.9906	-25.2055	-21.9401	-18.7059	-15.8266	-13.2876	-10.8786	-8.49072	-6.30506	-4.70799	-3.99077	-4.07675	-4.50171	-4.67215	-4.21722
FrontToBack	11	-23.2997	-16.6987	-13.4662	-13.1183	-14.6117	-16.7643	-18.5895	-19.425	-18.8706	-16.627	-12.3255	-5.41864	4.78804	18.8682	36.7573	57.1788	77.4039	93.7	102.495	101.778	92.0276	76.1166	58.2448	42.436	31.3269	25.6767	24.6268	26.4018	29.0949	31.2637	32.2052	31.895	30.677	28.882	26.5768	23.5644	19.5995	14.6533	9.04937	3.3973	-1.61011	-5.40891	-7.69075	-8.44844	-7.97446	-6.86687	-6.02471	-6.63652
FrontToBack	11	-170.917	-137.028	-109.609	-88.0364	-71.2764	-58.325	-48.3995	-40.9009	-35.2761	-30.923	-27.2544	-23.8565	-20.6051	-17.6329	-15.1596	-13.306	-12.0045	-11.0516	-10.2419	-9.4918	-8.87855	-8.57507	-8.72746	-9.34193	-10.2506	-11.1751	-11.8601	-12.2062	-12.3247	-12.4731	-12.8885	-13.6	-14.3282	-14.5538	-13.7524	-11.6975	-8.66126	-5.37683	-2.7431	-1.41769	-1.52438	-2.64124	-4.06289	-5.16913	-5.68302	-5.70118	-5.52812	-5.45574
FrontToBack	11	56.7546	43.1897	28.9395	16.2465	6.54769	0.124941	-3.62621	-5.63199	-6.66314	-7.15163	-7.26923	-7.13861	-7.05285	-7.65888	-10.0802	-15.9161	-27.0169	-44.9367	-70.1379	-101.251	-134.883	-166.337	-191.127	-206.589	-212.713	-211.699	-206.603	-199.993	-193.467	-188.146	-185.542	-187.994	-198.131	-217.495	-245.001	-276.191	-304.018	-321.184	-323.108	-309.998	-286.824	-261.131	-239.923	-227.251	-223.542	-226.537	-232.925	-239.671
FrontToBack	11	-14.5221	-14.3475	-12.8709	-10.6857	-8.38888	-6.4135	-4.91876	-3.80452	-2.84894	-1.89289	-0.933967	-0.0847716	0.560456	1.00718	1.31899	1.492	1.38025	0.76174	-0.501875	-2.36332	-4.64773	-7.21672	-10.0691	-13.2569	-16.6785	-19.9236	-22.3242	-23.1902	-22.0945	-19.0488	-14.5053	-9.21558	-4.02409	0.326578	3.33903	4.82347	4.89539	3.91303	2.38744	0.866148	-0.192549	-0.539378	-0.208869	0.495848	1.13112	1.31996	0.945474	0.218108
FrontToBack	11	330.336	327.663	317.682	306.785	300.887	303.023	312.299	324.515	334.023	335.93	327.765	310.057	285.763	258.95	233.428	211.978	196.404	188.151	188.853	200.275	223.466	257.498	298.547	340.017	373.992	393.558	394.986	378.725	348.785	310.926	270.698	232.217	197.955	169.111	145.986	128.063	113.982	101.782	89.5546	76.2332	62.0652	48.4243	37.0697	29.2719	25.2696	24.2705	24.8939	25.7545
FrontToBack	11	-92.6117	-85.3713	-78.3029	-72.1676	-67.0803	-62.4245	-57.2506	-50.8776	-43.3037	-35.1964	-27.5206	-21.073	-16.1896	-12.7385	-10.3319	-8.59445	-7.33906	-6.5731	-6.3699	-6.70677	-7.38621	-8.07883	-8.43101	-8.13729	-6.93	-4.54279	-0.754035	4.43916	10.6103	16.8501	22.0153	25.2484	26.511	26.8221	28.0284	32.2289	41.1376	55.6152	75.3724	98.7551	122.656	142.846	154.978	156.11	146.021	127.494	105.248	84.0454
FrontToBack	11	0.373623	-2.60782	-5.61414	-7.98637	-9.19774	-9.02438	-7.60119	-5.34476	-2.78163	-0.367059	1.62505	3.10054	4.05591	4.47469	4.28964	3.45398	2.08479	0.572898	-0.458668	-0.379891	1.1396	3.92445	7.32599	10.4722	12.5809	13.1636	12.0532	9.32539	5.22563	0.166995	-5.23992	-10.2119	-13.9355	-15.8011	-15.6205	-13.7036	-10.7356	-7.51238	-4.66066	-2.46907	-0.880344	0.375705	1.57585	2.80527	3.85064	4.25059	3.51192	1.40546
FrontToBack	11	1.13558	1.43346	1.71089	1.96672	2.14675	2.18947	2.08515	1.89342	1.70073	1.55053	1.39871	1.12736	0.604657	-0.244712	-1.39916	-2.73961	-4.08378	-5.23386	-6.02534	-6.36634	-6.26165	-5.81458	-5.20154	-4.62197	-4.23486	-4.10264	-4.16402	-4.2531	-4.16287	-3.73016	-2.89964	-1.73639	-0.382799	1.00681	2.31592	3.4793	4.46662	5.25917	5.82982	6.13445	6.10855	5.68064	4.79817	3.469	1.78796	-0.0658783	-1.8771	-3.46287
FrontToBack	11	6.45711	8.29011	9.40688	9.19254	7.38645	4.18241	0.185053	-3.76576	-6.8387	-8.43983	-8.35165	-6.74567	-4.07727	-0.913215	2.2349	5.01006	7.2207	8.79372	9.71579	10.0059	9.71586	8.94474	7.8325	6.5316	5.15875	3.75473	2.27644	0.645129	-1.15958	-3.00859	-4.60772	-5.60151	-5.75745	-5.11979	-4.013	-2.87362	-2.01018	-1.45535	-1.00762	-0.425307	0.370739	1.22364	1.83295	1.93613	1.45607	0.539343	-0.511667	-1.35252
FrontToBack	11	-30.3552	-29.3603	-26.9299	-24.0877	-21.551	-19.497	-17.6805	-15.769	-13.6374	-11.4422	-9.47923	-7.97484	-6.96843	-6.34368	-5.94195	-5.65501	-5.43997	-5.27682	-5.12684	-4.92681	-4.61173	-4.12755	-3.4241	-2.4391	-1.1121	0.565867	2.48901	4.40645	5.95955	6.78446	6.64816	5.56397	3.83149	1.9625	0.497751	-0.215685	-0.175825	0.294435	0.739942	0.832164	0.516979	-0.0474227	-0.728665	-1.64769	-3.21432	-5.90653	-9.92124	-14.916
FrontToBack	11	-3.28661	-3.56092	-3.34635	-2.71769	-1.76363	-0.518363	1.01859	2.79507	4.63325	6.24662	7.34856	7.7812	7.57928	6.93126	6.07213	5.17956	4.33612	3.56902	2.92633	2.52176	2.50176	2.94824	3.78628	4.77406	5.59454	5.99732	5.89996	5.39641	4.68008	3.94151	3.29343	2.7468	2.22886	1.62763	0.849	-0.126522	-1.20956	-2.21359	-2.9175	-3.15207	-2.86326	-2.11937	-1.06858	0.115639	1.26658	2.23184	2.87943	3.12052
FrontToBack	11	73.704	59.4728	46.2331	36.8002	33.4237	37.4878	49.5923	69.7427	97.3756	131.112	168.406	205.45	237.662	260.784	272.175	271.678	261.562	245.579	227.654	210.842	196.899	186.412	179.161	174.486	171.566	169.602	167.95	166.204	164.27	162.478	161.717	163.498	169.717	181.973	200.514	223.276	245.725	261.916	266.557	257.112	234.852	204.301	171.438	141.594	117.995	101.352	90.3952	82.8725
FrontToBack	11	77.1628	64.8477	52.326	40.6181	30.2166	21.2262	13.6509	7.61676	3.42186	1.44974	2.07246	5.65428	12.6722	23.8366	40.0162	61.813	88.8409	119.029	148.443	171.971	184.79	184.023	169.804	145.208	115.122	84.6312	57.6464	36.2406	20.7419	10.3042	3.59805	-0.671996	-3.55349	-5.92816	-8.77511	-13.4381	-21.7376	-35.7684	-57.2992	-86.8128	-122.487	-159.672	-191.405	-210.065	-209.582	-187.126	-143.399	-81.5803
FrontToBack	11	-59.7522	-51.2149	-42.3425	-33.5628	-25.1178	-17.1366	-9.81932	-3.54377	1.2092	4.05697	4.91558	4.06809	2.07985	-0.375346	-2.68277	-4.36803	-5.07921	-4.48279	-2.12276	2.71087	11.0287	24.0195	42.6947	67.3503	97.0317	129.29	160.441	186.336	203.383	209.474	204.487	190.249	169.972	147.358	125.633	106.82	91.4903	79.0296	68.2589	58.117	48.1064	38.3665	29.4229	21.8089	15.7732	11.1998	7.71802	4.89309
FrontToBack	11	-0.0805144	-0.763183	-1.14722	-1.12416	-0.735989	-0.160756	0.367736	0.651347	0.577338	0.113397	-0.717158	-1.84092	-3.11533	-4.32337	-5.2205	-5.63091	-5.53875	-5.11085	-4.62577	-4.34866	-4.41865	-4.807	-5.35108	-5.83662	-6.08025	-5.98534	-5.56066	-4.91352	-4.21952	-3.67947	-3.45665	-3.62112	-4.11844	-4.80297	-5.52674	-6.24943	-7.08836	-8.26056	-9.92722	-12.0343	-14.2547	-16.0833	-17.0385	-16.8608	-15.6075	-13.6087	-11.3212	-9.16351
FrontToBack	11	-2.51089	-1.69486	-0.579032	0.666326	1.92727	3.13123	4.19559	4.97385	5.25812	4.85449	3.69866	1.93185	-0.116297	-2.03428	-3.46206	-4.18855	-4.18787	-3.6065	-2.7157	-1.83286	-1.21587	-0.965804	-0.987491	-1.04164	-0.865493	-0.29895	0.648444	1.81183	2.94323	3.79808	4.20101	4.0763	3.4444	2.39708	1.07316	-0.352375	-1.66545	-2.62471	-3.00906	-2.70211	-1.76847	-0.470607	0.804195	1.67917	1.92468	1.53104	0.694085	-0.265466
FrontToBack	11	0.539866	0.781299	1.09583	1.42511	1.69215	1.84166	1.87865	1.87667	1.95249	2.22176	2.76399	3.60702	4.72608	6.04049	7.40754	8.63178	9.5076	9.88802	9.74149	9.15713	8.29219	7.29609	6.26004	5.21177	4.13762	2.99595	1.70871	0.155748	-1.79028	-4.17875	-6.88547	-9.58068	-11.8106	-13.1787	-13.5316	-13.0444	-12.1428	-11.308	-10.8674	-10.8846	-11.1911	-11.5197	-11.6561	-11.528	-11.2029	-10.8153	-10.4707	-10.1818
FrontToBack	11	-1.78229	-3.97505	-6.30492	-8.53144	-10.4067	-11.6888	-12.1855	-11.8267	-10.7079	-9.06076	-7.14893	-5.16018	-3.16863	-1.19476	0.686537	2.27677	3.27991	3.42453	2.61033	1.00504	-0.975546	-2.79055	-3.95383	-4.17692	-3.42794	-1.89621	0.0863033	2.12308	3.81698	4.84289	5.04685	4.53469	3.68188	3.00327	2.92724	3.59	4.78654	6.10246	7.13651	7.66855	7.69235	7.34437	6.82014	6.33976	6.14367	6.46047	7.41718	8.93763
FrontToBack	11	0.93828	-0.450562	-2.33127	-4.62231	-7.07991	-9.36407	-11.1333	-12.1099	-12.1025	-11.0174	-8.89445	-5.96183	-2.66141	0.409886	2.65701	3.684	3.44097	2.23667	0.604505	-0.908669	-1.93281	-2.35392	-2.2861	-1.96664	-1.64763	-1.51176	-1.63289	-1.97426	-2.42081	-2.83142	-3.09096	-3.13963	-2.97399	-2.62562	-2.13427	-1.52462	-0.801429	0.0334787	0.940913	1.80686	2.43674	2.60679	2.15275	1.05497	-0.5375	-2.35427	-4.10369	-5.56261
FrontToBack	11	0.689705	1.69537	2.90006	4.27577	5.78433	7.32581	8.71415	9.70863	10.0904	9.74456	8.70489	7.14111	5.30426	3.45578	1.80742	0.481466	-0.495049	-1.15989	-1.55927	-1.70186	-1.56025	-1.12673	-0.489055	0.138078	0.46527	0.257291	-0.528305	-1.67108	-2.73601	-3.22568	-2.77435	-1.30093	0.938865	3.42704	5.55997	6.86316	7.15605	6.59769	5.60045	4.65899	4.17724	4.35469	5.15781	6.36096	7.63117	8.62843	9.09857	8.93616
FrontToBack	11	-1.36764	-1.09147	-1.0272	-1.32295	-1.8587	-2.33603	-2.4618	-2.10971	-1.37095	-0.491554	0.24675	0.630372	0.572158	0.125444	-0.530799	-1.13365	-1.41094	-1.17473	-0.401141	0.753484	2.01504	3.10837	3.86423	4.26281	4.39818	4.39525	4.33078	4.20071	3.94447	3.50525	2.88874	2.18173	1.52284	1.03433	0.75892	0.632213	0.512152	0.245861	-0.262616	-1.0182	-1.94486	-2.91973	-3.8056	-4.46845	-4.79416	-4.71641	-4.25366	-3.5284
FrontToBack	11	1.19298	0.886541	0.623608	0.52828	0.645384	0.926429	1.24299	1.43305	1.37541	1.06543	0.643359	0.340022	0.353049	0.724452	1.30361	1.82957	2.08158	1.99665	1.67955	1.31395	1.05021	0.946668	0.981803	1.1024	1.25936	1.41484	1.53183	1.56488	1.45968	1.15619	0.594103	-0.273581	-1.45123	-2.86038	-4.31506	-5.54566	-6.28589	-6.39438	-5.94671	-5.23549	-4.66353	-4.57964	-5.1424	-6.27912	-7.74679	-9.24219	-10.4933	-11.2888
FrontToBack	11	5.03531	6.46525	7.48312	8.06223	8.28927	8.29204	8.16442	7.92026	7.49046	6.77204	5.70118	4.31588	2.76489	1.26014	-0.00279734	-0.91023	-1.458	-1.73438	-1.86972	-1.96544	-2.03002	-1.96801	-1.65169	-1.05277	-0.341327	0.143638	0.0702984	-0.663325	-1.8056	-2.82141	-3.12387	-2.34677	-0.520614	1.92242	4.30535	5.95721	6.45389	5.75546	4.1878	2.28832	0.590857	-0.554152	-1.06231	-1.08364	-0.888518	-0.728127	-0.729004	-0.867988
FrontToBack	11	0.226528	1.07955	2.05865	3.05024	3.9786	4.78716	5.40541	5.73427	5.6695	5.1507	4.20282	2.94244	1.54983	0.22427	-0.853308	-1.54652	-1.77588	-1.52599	-0.845886	0.148653	1.27659	2.30554	2.9974	3.18316	2.83975	2.12095	1.31102	0.710779	0.50861	0.702227	1.11132	1.47234	1.56578	1.31018	0.782221	0.161498	-0.35814	-0.640396	-0.631371	-0.347334	0.144466	0.730694	1.25285	1.52853	1.40658	0.831783	-0.119287	-1.26054
FrontToBack	11	-22.4192	-23.4461	-23.4153	-22.1654	-20.0093	-17.6497	-15.9696	-15.7523	-17.4096	-20.7986	-25.1966	-29.4719	-32.4253	-33.1988	-31.5897	-28.1252	-23.8451	-19.8794	-17.0147	-15.4532	-14.8605	-14.6483	-14.3393	-13.8595	-13.7055	-15.0075	-19.526	-29.5395	-47.5009	-75.381	-113.782	-161.141	-213.429	-264.65	-308.063	-337.753	-350.021	-344.124	-322.206	-288.494	-248.087	-205.766	-165.202	-128.713	-97.4849	-71.9726	-52.2128	-37.9373
FrontToBack	11	266.853	223.666	182.958	145.116	110.639	80.5177	55.7924	36.8027	22.5896	10.6942	-2.76588	-22.8205	-55.0697	-104.502	-173.622	-260.379	-357.023	-450.995	-528.09	-576.8	-591.867	-575.408	-535.34	-482.304	-426.895	-378.359	-344.58	-332.19	-345.678	-385.495	-446.379	-517.479	-585.074	-637.01	-666.775	-675.059	-668.019	-653.316	-636.292	-618.385	-598.348	-574.937	-548.883	-522.748	-498.958	-477.674	-456.161	-430.136
FrontToBack	11	-3.81565	-2.56065	-0.616709	1.75547	4.11513	5.96595	6.92186	6.84031	5.87082	4.40072	2.92045	1.8619	1.46723	1.74023	2.48726	3.4227	4.28026	4.88268	5.15245	5.08337	4.70543	4.06762	3.229	2.25062	1.17739	0.0326427	-1.16842	-2.38527	-3.53007	-4.47486	-5.08871	-5.27726	-4.99907	-4.25849	-3.09426	-1.58927	0.0996767	1.72228	2.96444	3.5407	3.31235	2.36221	0.971614	-0.499061	-1.76258	-2.70603	-3.38934	-3.95521
FrontToBack	11	1.40052	-0.735146	-2.57547	-4.04259	-5.06645	-5.57258	-5.49913	-4.84919	-3.75975	-2.5414	-1.63075	-1.43465	-2.1237	-3.51211	-5.13111	-6.49165	-7.38099	-7.99037	-8.78023	-10.1563	-12.1749	-14.4658	-16.4077	-17.4239	-17.201	-15.7305	-13.2123	-9.94768	-6.30137	-2.71612	0.307015	2.31802	3.07852	2.67401	1.4734	-0.0521876	-1.56117	-2.96703	-4.39808	-6.02853	-7.91531	-9.9367	-11.8494	-13.3914	-14.3593	-14.6319	-14.1663	-13.0053
FrontToBack	11	-0.631315	-0.624316	-0.801901	-1.10533	-1.43497	-1.67365	-1.70398	-1.43402	-0.836283	0.0188776	0.964449	1.78588	2.29714	2.4055	2.13387	1.60145	0.980896	0.45235	0.160506	0.177171	0.476951	0.9421	1.40033	1.68075	1.65694	1.26217	0.485885	-0.624226	-1.94651	-3.2764	-4.3536	-4.93326	-4.86968	-4.169	-2.98408	-1.56002	-0.15796	1.01226	1.83156	2.27186	2.3629	2.14598	1.64892	0.900357	-0.0312251	-1.01718	-1.89827	-2.55689
FrontToBack	11	183.371	173.818	162.488	150.04	137.375	125.148	113.601	102.632	91.9899	81.5024	71.3269	62.2336	55.916	55.2728	64.5636	89.1769	134.618	204.451	297.517	405.685	513.816	603.064	656.829	666.881	636.627	579.878	515.796	462.445	431.527	425.818	439.504	460.88	476.469	475.413	452.685	410.012	354.304	294.657	239.579	195.653	167.649	159.084	172.061	205.999	255.981	312.161	361.36	390.786
FrontToBack	11	-5.76716	-4.63539	-2.76711	-0.160706	2.97695	6.20991	8.95374	10.638	10.8874	9.62994	7.08435	3.64925	-0.23042	-4.15151	-7.77102	-10.791	-12.9533	-14.0729	-14.0857	-13.0825	-11.299	-9.06697	-6.74371	-4.63725	-2.94703	-1.72865	-0.896337	-0.261558	0.404813	1.30318	2.55126	4.14816	5.96688	7.77205	9.26973	10.1795	10.3146	9.64494	8.31694	6.61705	4.88132	3.37883	2.21413	1.29132	0.35888	-0.882015	-2.64679	-4.96479
FrontToBack	11	-2.28801	-2.67884	-2.77759	-2.56319	-2.09905	-1.51013	-0.942903	-0.517164	-0.283033	-0.20413	-0.181777	-0.114012	0.0439005	0.253003	0.41409	0.422826	0.224147	-0.161828	-0.650196	-1.12813	-1.49755	-1.70233	-1.72739	-1.57694	-1.25179	-0.748451	-0.0812135	0.689765	1.44906	2.04576	2.3368	2.23837	1.76756	1.0553	0.315185	-0.227165	-0.416259	-0.216755	0.295112	0.988076	1.74121	2.47705	3.15198	3.72114	4.11126	4.22332	3.96686	3.30536
FrontToBack	7	-2.88026	-6.90758	-11.4563	-15.9177	-19.634	-21.9873	-22.536	-21.1519	-18.0909	-13.9476	-9.50252	-5.5114	-2.51399	-0.720061	-0.0103937	-0.0423639	-0.418304	-0.842814	-1.20334	-1.54226	-1.94809	-2.43409	-2.87506	-3.02903	-2.62591	-1.4702	0.475799	3.05131	5.89754	8.51364	10.372	11.0779	10.5142	8.90246	6.73676	4.61469	3.03209	2.22376	2.10525	2.33702	2.48199	2.19048	1.32606	-0.0164343	-1.58582	-3.07525	-4.18893	-4.66973
FrontToBack	7	-5.15271	-4.71693	-4.22334	-3.68529	-3.19271	-2.90212	-2.97572	-3.5006	-4.43464	-5.60627	-6.76414	-7.64952	-8.06323	-7.91587	-7.25624	-6.27504	-5.27055	-4.57302	-4.44235	-4.97741	-6.07858	-7.48457	-8.87002	-9.96043	-10.616	-10.8462	-10.759	-10.4753	-10.068	-9.56066	-8.97966	-8.41146	-8.00901	-7.9341	-8.26612	-8.93858	-9.74054	-10.386	-10.6147	-10.2794	-9.38548	-8.0742	-6.56414	-5.08139	-3.80793	-2.86013	-2.29192	-2.10476
FrontToBack	7	3.5918	4.23361	4.53739	4.23451	3.17968	1.39055	-0.994006	-3.76913	-6.67365	-9.36111	-11.3895	-12.2858	-11.6817	-9.46366	-5.86503	-1.44778	3.01848	6.74498	9.11284	9.81622	8.921	6.82833	4.15244	1.54326	-0.49096	-1.70626	-2.15178	-2.10234	-1.92173	-1.91099	-2.19211	-2.67714	-3.13364	-3.32435	-3.15246	-2.73273	-2.34333	-2.27909	-2.69149	-3.5087	-4.47917	-5.30227	-5.75966	-5.775	-5.39051	-4.70528	-3.83075	-2.88479
FrontToBack	7	156.508	158.371	154.791	145.608	131.806	115.221	98.116	82.7258	70.8835	63.7186	61.3824	62.8621	66.0837	68.4986	68.0323	63.9512	57.1343	49.5796	43.4325	40.0663	39.6093	40.9964	42.314	41.1733	35.0138	21.5404	-0.51412	-30.4148	-64.878	-98.7132	-126.896	-147.209	-161.813	-176.401	-197.019	-226.28	-261.318	-294.791	-318.314	-326.162	-317.183	-294.234	-262.117	-225.596	-188.489	-153.738	-123.718	-100.191
FrontToBack	7	-2.1914	-1.04543	0.775005	2.87446	4.70024	5.7325	5.68336	4.60448	2.84833	0.905665	-0.789766	-1.99829	-2.7061	-3.06451	-3.28192	-3.51972	-3.8338	-4.1745	-4.4326	-4.48797	-4.23183	-3.56158	-2.39017	-0.697775	1.38857	3.55499	5.35525	6.35857	6.31761	5.26771	3.50834	1.48861	-0.341941	-1.65821	-2.32764	-2.42003	-2.16236	-1.86245	-1.82052	-2.25521	-3.25109	-4.73018	-6.45558	-8.08162	-9.25589	-9.73687	-9.46539	-8.54649
FrontToBack	7	1.49389	2.82454	3.59218	3.61421	2.8384	1.3663	-0.573604	-2.68116	-4.62951	-6.0919	-6.76055	-6.38927	-4.86473	-2.29708	0.912333	4.0693	6.29725	6.75847	4.93673	0.861693	-4.83611	-11.0957	-16.7565	-20.9087	-23.1106	-23.409	-22.1923	-19.9849	-17.2777	-14.4409	-11.703	-9.1649	-6.82969	-4.64922	-2.57812	-0.619275	1.16436	2.67089	3.79876	4.47979	4.70091	4.51376	4.03345	3.41078	2.78207	2.21673	1.70991	1.23497
FrontToBack	7	4.23958	5.05581	5.53023	5.56641	5.16494	4.45073	3.65203	3.02523	2.75269	2.86613	3.23604	3.62923	3.80506	3.60451	3.00295	2.11402	1.15228	0.367742	-0.0299638	0.061255	0.599932	1.41232	2.25461	2.90365	3.23822	3.2757	3.15362	3.0768	3.25432	3.84528	4.9061	6.34385	7.88208	9.07498	9.39214	8.3778	5.84313	2.00939	-2.47668	-6.69865	-9.7452	-10.9897	-10.2479	-7.76439	-4.06674	0.210745	4.46739	8.21606
FrontToBack	7	-2.14006	-2.72723	-2.82359	-2.51008	-1.96258	-1.38935	-0.964565	-0.773373	-0.786498	-0.875004	-0.865972	-0.618186	-0.0880904	0.644584	1.39928	1.95728	2.13615	1.85124	1.14317	0.164171	-0.872455	-1.76367	-2.38346	-2.71918	-2.86193	-2.95402	-3.11394	-3.37449	-3.66188	-3.83176	-3.7457	-3.35205	-2.72802	-2.05499	-1.53733	-1.30302	-1.34003	-1.50264	-1.58521	-1.42256	-0.966189	-0.299597	0.407807	0.983543	1.33195	1.47351	1.52387	1.61975
FrontToBack	7	-2.22116	-1.18564	-0.305353	0.265526	0.537734	0.632587	0.682606	0.752436	0.822431	0.831689	0.745601	0.597705	0.483577	0.508846	0.728526	1.11004	1.54081	1.87529	1.99982	1.88694	1.60992	1.30655	1.10707	1.07015	1.16997	1.3466	1.58057	1.92928	2.48612	3.28324	4.20907	5.0089	5.38551	5.14491	4.30099	3.07382	1.78519	0.717403	0.0195333	-0.298245	-0.305813	-0.0917097	0.25702	0.639811	0.932563	1.01508	0.826686	0.409887
FrontToBack	7	-0.264976	-0.162577	0.137194	0.593579	1.15269	1.73656	2.23495	2.51919	2.48129	2.07995	1.3686	0.489414	-0.3625	-0.991548	-1.25374	-1.09738	-0.579876	0.149544	0.898911	1.49541	1.82941	1.86435	1.62216	1.16423	0.587326	0.0226238	-0.373123	-0.449027	-0.102744	0.681246	1.8177	3.13857	4.44062	5.54526	6.34717	6.82966	7.04084	7.04237	6.85952	6.45563	5.74936	4.66578	3.20401	1.48812	-0.229054	-1.6222	-2.39767	-2.39867
FrontToBack	7	-4.49121	-5.07061	-6.26199	-8.0325	-9.96671	-11.4554	-11.97	-11.2939	-9.61479	-7.44736	-5.43135	-4.09496	-3.68476	-4.12747	-5.12683	-6.32895	-7.46037	-8.3753	-9.01941	-9.37108	-9.4151	-9.1552	-8.6341	-7.93068	-7.13773	-6.33972	-5.59618	-4.92522	-4.27498	-3.50586	-2.41071	-0.795185	1.40413	4.02345	6.66578	8.82725	10.1105	10.4227	10.0224	9.37167	8.86399	8.599	8.34879	7.73271	6.48629	4.65382	2.59583	0.813131
FrontToBack	7	0.411095	1.04756	1.37941	1.06996	-0.047008	-1.83661	-3.84831	-5.45395	-6.09339	-5.51373	-3.87753	-1.68401	0.453432	2.05079	2.90096	3.07387	2.80735	2.36947	1.96389	1.70165	1.62051	1.71835	1.97468	2.3543	2.80278	3.24721	3.6144	3.85602	3.96216	3.94298	3.78827	3.44211	2.83016	1.93463	0.862651	-0.156481	-0.857092	-1.05415	-0.716036	0.043695	1.0325	2.04894	2.91959	3.50281	3.6855	3.39199	2.60295	1.36875
FrontToBack	7	-13.9444	-15.0787	-15.3233	-14.9277	-14.1625	-13.2069	-12.1264	-10.9309	-9.66028	-8.4306	-7.40405	-6.69873	-6.29796	-6.02827	-5.62738	-4.86837	-3.66759	-2.12749	-0.507781	0.844326	1.57619	1.41548	0.256593	-1.76782	-4.27081	-6.68044	-8.39536	-8.96922	-8.24609	-6.38043	-3.74419	-0.779224	2.12315	4.67603	6.69372	8.07313	8.78419	8.87097	8.45046	7.70221	6.84926	6.12624	5.73514	5.79235	6.28964	7.08853	7.95552	8.6252
FrontToBack	7	-3.13842	-5.01932	-6.53845	-7.41994	-7.36087	-6.22324	-4.19203	-1.80759	0.166504	0.976237	0.100424	-2.62655	-6.98793	-12.4002	-17.9531	-22.5363	-25.1243	-25.1645	-22.8584	-19.1181	-15.1575	-11.9424	-9.82863	-8.57508	-7.66327	-6.66521	-5.44549	-4.13216	-2.95201	-2.06414	-1.48271	-1.10622	-0.81016	-0.546365	-0.38799	-0.498895	-1.0371	-2.04523	-3.3851	-4.75546	-5.78879	-6.18462	-5.82175	-4.80487	-3.43222	-2.09671	-1.1526	-0.7862
FrontToBack	7	2.1075	1.75151	1.63032	1.62871	1.64598	1.67358	1.80056	2.13994	2.72683	3.46241	4.14648	4.57486	4.63659	4.35443	3.85843	3.32158	2.8926	2.64938	2.58115	2.60309	2.5972	2.46493	2.16316	1.71193	1.17605	0.643439	0.208652	-0.0422093	-0.0591809	0.13593	0.428537	0.63506	0.574235	0.156901	-0.558387	-1.37779	-2.05561	-2.40442	-2.37987	-2.09473	-1.75908	-1.577	-1.65435	-1.96319	-2.376	-2.74112	-2.95241	-2.97634
FrontToBack	7	-1.90822	-2.29436	-2.56175	-2.69257	-2.82268	-3.10831	-3.58996	-4.15097	-4.58257	-4.70072	-4.43389	-3.84122	-3.07392	-2.31933	-1.75399	-1.50734	-1.62706	-2.05343	-2.62299	-3.11736	-3.34623	-3.22333	-2.80097	-2.24486	-1.77252	-1.57773	-1.76996	-2.33907	-3.16136	-4.05037	-4.83777	-5.44457	-5.89511	-6.25885	-6.55081	-6.66042	-6.36813	-5.46027	-3.88517	-1.85211	0.206582	1.8141	2.67084	2.79771	2.50169	2.20087	2.19144	2.50057
FrontToBack	7	-14.3183	-15.747	-17.0405	-17.4425	-16.2064	-12.9806	-8.01944	-2.1281	3.6272	8.30404	11.3894	12.9086	13.3008	13.1409	12.8324	12.4169	11.5911	9.93167	7.2035	3.58558	-0.327863	-3.74157	-5.97571	-6.7128	-6.0773	-4.5438	-2.74909	-1.2867	-0.553761	-0.681989	-1.55874	-2.90335	-4.33949	-5.44304	-5.78209	-4.99892	-2.94002	0.226916	3.99197	7.62345	10.3679	11.6372	11.1022	8.70138	4.60046	-0.841967	-7.09625	-13.4729
FrontToBack	7	4.7629	4.26294	3.53135	2.72378	1.94009	1.22817	0.616137	0.141528	-0.146548	-0.207239	-0.0302657	0.355257	0.895491	1.54273	2.28082	3.11801	4.03833	4.93958	5.61635	5.82677	5.42654	4.48861	3.32135	2.35122	1.92311	2.12664	2.74635	3.36279	3.54879	3.05747	1.91251	0.37103	-1.20286	-2.484	-3.28496	-3.5826	-3.47833	-3.12653	-2.66677	-2.18606	-1.71934	-1.27152	-0.838896	-0.417547	-0.00454828	0.393512	0.747319	1.00184
FrontToBack	7	4.95465	5.19911	4.55373	3.33022	2.00262	0.932438	0.165805	-0.578417	-1.71982	-3.54827	-6.0331	-8.80518	-11.2952	-12.9374	-13.345	-12.4097	-10.316	-7.47912	-4.42344	-1.63207	0.57887	2.11307	3.05416	3.56346	3.78124	3.78543	3.62137	3.35247	3.08274	2.91769	2.89868	2.95547	2.92077	2.60185	1.87622	0.765805	-0.541056	-1.73093	-2.4585	-2.46385	-1.67281	-0.245043	1.45185	2.9343	3.73186	3.50985	2.15094	-0.22088
FrontToBack	7	16.8548	20.6605	26.6765	36.304	51.2425	73.0355	102.31	137.889	176.213	211.56	237.368	248.354	242.573	222.366	193.611	163.533	138.083	120.079	108.834	101.24	93.6467	83.5842	70.628	56.1985	42.6099	31.9666	25.3963	22.8337	23.2573	25.1689	27.102	28.0099	27.4468	25.5163	22.656	19.3783	16.0878	13.0265	10.3209	8.06518	6.37352	5.38028	5.19394	5.83406	7.18046	8.95682	10.7641	12.166
FrontToBack	7	3.82774	4.05618	3.54539	2.72865	2.0092	1.58797	1.38494	1.1012	0.393318	-0.929661	-2.78912	-4.85794	-6.70687	-7.99857	-8.62845	-8.73434	-8.58587	-8.39171	-8.10008	-7.19539	-4.46952	2.23971	16.2181	41.6293	82.517	141.013	215.332	298.675	380.075	447.334	490.932	507.029	498.143	471.401	435.605	398.706	366.639	343.406	331.566	332.338	345.103	366.797	391.98	414.142	427.991	431.716	427.81	421.695
FrontToBack	7	164.066	164.269	163.297	158.486	147.825	130.778	108.723	84.6345	62.026	43.7207	31.0748	23.918	21.0233	20.7429	21.5783	22.5712	23.45	24.4495	25.8551	27.4711	28.29	26.5149	19.8472	5.8203	-17.8958	-53.0083	-99.6548	-155.122	-213.009	-263.878	-297.806	-307.997	-293.612	-260.185	-217.377	-175.287	-141.21	-118.176	-105.455	-100.35	-100.181	-103.547	-110.398	-121.1	-135.162	-150.518	-163.906	-172.201
FrontToBack	7	0.380578	0.199646	-0.440631	-1.47124	-2.76166	-4.17264	-5.60693	-7.03512	-8.47746	-9.94605	-11.3765	-12.5894	-13.3175	-13.297	-12.386	-10.6465	-8.34265	-5.85363	-3.54908	-1.69156	-0.40783	0.290609	0.468591	0.248331	-0.193357	-0.632404	-0.82587	-0.568753	0.243517	1.56756	3.2079	4.86661	6.23638	7.09639	7.36578	7.08915	6.36686	5.27644	3.83027	1.99677	-0.225308	-2.71847	-5.19848	-7.24784	-8.43103	-8.44479	-7.24048	-5.0542
FrontToBack	7	12.2632	12.3704	11.7441	10.7328	9.64251	8.67576	7.91691	7.35319	6.9072	6.48439	6.01021	5.45498	4.83189	4.18447	3.57546	3.08148	2.78542	2.75404	3.00838	3.50116	4.1253	4.75251	5.28622	5.68601	5.9454	6.03371	5.85969	5.29869	4.282	2.87915	1.30776	-0.146173	-1.23864	-1.84132	-1.94899	-1.64627	-1.06988	-0.379695	0.270046	0.761245	1.03185	1.07212	0.903871	0.56125	0.0918421	-0.429154	-0.888196	-1.15026
FrontToBack	7	-1.27597	-2.0382	-2.79413	-3.49388	-4.07088	-4.46845	-4.6611	-4.66526	-4.53263	-4.33116	-4.12028	-3.93068	-3.75244	-3.53416	-3.19075	-2.62989	-1.79417	-0.704468	0.529162	1.74856	2.81874	3.6781	4.32813	4.77386	4.98161	4.90157	4.54717	4.05516	3.66014	3.5796	3.87818	4.40166	4.82882	4.81884	4.17852	2.96246	1.45464	0.0364681	-0.985881	-1.50812	-1.63921	-1.60987	-1.63665	-1.8229	-2.1348	-2.44608	-2.61211	-2.53518
FrontToBack	7	548.997	592.142	588.26	548.119	488.638	427.331	377.494	345.578	331.057	328.141	328.455	323.966	309.518	284.291	251.652	217.409	187.323	164.997	151.05	143.72	140.399	139.272	140.408	145.952	159.375	183.952	220.791	267.093	315.555	355.746	377.393	374.363	347.365	303.866	255.279	212.933	184.806	174.097	179.53	196.523	218.538	238.469	250.176	249.989	237.568	215.545	188.067	159.069
FrontToBack	7	-24.4753	-27.7111	-33.5423	-41.2834	-49.6604	-57.2382	-63.1081	-67.5375	-72.1973	-79.7082	-92.5537	-111.74	-135.793	-160.629	-180.557	-190.133	-186.136	-168.77	-141.504	-109.689	-78.6858	-52.39	-32.6533	-19.5484	-12.0499	-8.7022	-8.04754	-8.8195	-10.0026	-10.8511	-10.8996	-9.95483	-8.03973	-5.29255	-1.86536	2.1079	6.45477	10.8697	14.8866	17.9732	19.7052	19.8984	18.6125	16.0543	12.4904	8.25224	3.79894	-0.275106
FrontToBack	7	5.58622	5.23281	4.62096	3.7923	2.81733	1.78422	0.785241	-0.098309	-0.805113	-1.299	-1.56632	-1.61357	-1.46752	-1.18204	-0.841919	-0.555651	-0.428066	-0.524201	-0.838762	-1.28955	-1.73806	-2.03223	-2.06024	-1.79736	-1.3267	-0.813221	-0.43437	-0.298142	-0.399108	-0.642367	-0.915084	-1.15219	-1.34755	-1.51743	-1.65842	-1.74354	-1.75148	-1.69274	-1.59989	-1.49026	-1.33496	-1.06635	-0.618213	0.0268131	0.814569	1.62846	2.32142	2.75301
FrontToBack	7	2.09657	5.61369	8.31167	9.48913	8.91344	6.90561	4.19509	1.62144	-0.180837	-0.97007	-0.901155	-0.374205	0.176972	0.466675	0.45496	0.340297	0.450251	1.06256	2.22132	3.65105	4.83745	5.26607	4.69306	3.28528	1.53676	0.0167018	-0.885493	-1.06852	-0.654603	0.149734	1.14908	2.16982	3.03329	3.55606	3.59053	3.07509	2.05943	0.6946	-0.800295	-2.19573	-3.32501	-4.16033	-4.84193	-5.62182	-6.72231	-8.17889	-9.76759	-11.0823
FrontToBack	7	-1.49043	-1.22065	-0.474862	0.558235	1.61856	2.45339	2.88163	2.81942	2.27706	1.34891	0.206442	-0.921987	-1.79774	-2.24013	-2.17994	-1.66936	-0.845599	0.121723	1.06362	1.82285	2.25938	2.28226	1.89692	1.24054	0.560856	0.135406	0.16619	0.709839	1.68199	2.92642	4.29896	5.71166	7.11665	8.45503	9.61661	10.4438	10.772	10.4793	9.51977	7.94204	5.89985	3.64894	1.50799	-0.229238	-1.40385	-2.05711	-2.39825	-2.67151
FrontToBack	7	-77.3352	-105.161	-139.313	-174.377	-204.092	-222.803	-227.078	-216.786	-195.015	-166.788	-137.255	-110.273	-87.9544	-71.0741	-59.7884	-54.0756	-53.6808	-57.7769	-64.756	-72.4341	-78.6458	-81.9234	-81.8792	-79.0782	-74.4831	-68.8364	-62.3652	-54.9603	-46.6273	-37.8266	-29.4351	-22.3779	-17.2094	-13.9184	-12.0366	-10.9421	-10.1793	-9.65804	-9.66037	-10.6408	-12.847	-15.8975	-18.5049	-18.5411	-13.4778	-1.05862	20.043	49.745
FrontToBack	7	-0.331812	0.483941	1.38909	2.29846	3.12652	3.77574	4.12862	4.07287	3.56234	2.68013	1.65846	0.830268	0.531792	0.995119	2.26918	4.19171	6.42137	8.53315	10.155	11.0983	11.4167	11.3505	11.1768	11.0415	10.8708	10.4168	9.41668	7.77503	5.6566	3.43355	1.51973	0.195844	-0.471991	-0.59315	-0.3425	0.134708	0.758319	1.49135	2.29887	3.11055	3.80067	4.19084	4.0892	3.36956	2.06439	0.41669	-1.16452	-2.2522
FrontToBack	7	-33.8586	-33.5564	-34.0564	-35.2524	-37.3082	-40.6176	-45.8276	-54.0094	-66.859	-86.5914	-115.214	-153.25	-198.568	-246.247	-290.023	-324.843	-349.134	-365.377	-378.507	-392.98	-410.144	-427.333	-439.108	-439.936	-426.906	-401.108	-367.093	-330.844	-297.483	-269.948	-249.147	-235.197	-228.694	-231.054	-243.577	-265.723	-293.773	-320.976	-339.55	-343.692	-331.96	-307.685	-277.264	-247.45	-223.209	-207.054	-199.734	-201.4
FrontToBack	8	48.2911	42.3266	36.9722	31.4152	25.4613	19.4993	14.2006	10.1707	7.69738	6.66092	6.58378	6.78412	6.61243	5.71488	4.22434	2.7519	2.13299	3.0188	5.52241	9.11357	12.82	15.6203	16.8206	16.2525	14.2444	11.4361	8.54178	6.15347	4.6289	4.06767	4.34903	5.19838	6.25732	7.15631	7.59568	7.42397	6.68137	5.57198	4.36853	3.29386	2.44744	1.81202	1.32653	0.965735	0.771523	0.812804	1.10438	1.54121
FrontToBack	8	8.68117	8.86879	8.92634	8.85031	8.66116	8.35716	7.90403	7.26029	6.41554	5.41864	4.38089	3.45212	2.77113	2.40142	2.27815	2.20526	1.92544	1.2469	0.155481	-1.15951	-2.39365	-3.29912	-3.88174	-4.59073	-6.49959	-11.4733	-22.2452	-42.1957	-74.6123	-121.372	-181.377	-249.465	-316.604	-371.753	-404.968	-410.581	-389.099	-346.954	-294.218	-241.262	-195.733	-160.977	-136.226	-118.186	-103.142	-88.7893	-75.2052	-64.8579
FrontToBack	8	-107.01	-96.9959	-87.6401	-77.6521	-66.7487	-55.4119	-44.5035	-34.884	-27.1558	-21.5527	-17.9754	-16.1106	-15.5707	-15.9928	-17.0612	-18.4885	-20.018	-21.5123	-23.1028	-25.2819	-28.7991	-34.315	-41.9521	-51.0114	-60.0998	-67.6886	-72.8394	-75.6864	-77.3612	-79.3566	-82.6541	-87.0981	-91.3907	-93.7513	-92.9039	-88.8297	-82.8085	-76.6628	-71.6265	-67.5182	-62.7456	-55.1225	-42.9301	-25.52	-3.14659	23.6525	54.4766	88.8866
FrontToBack	8	408.934	394.893	376.585	353.648	326.536	296.882	267.279	240.499	218.559	202.151	190.797	183.638	180.374	181.656	188.572	201.445	218.761	237.106	252.456	262.276	267.249	271.474	280.752	299.602	328.463	362.557	393.182	410.928	409.379	387.557	350.085	305.156	261.396	224.991	198.136	179.187	164.216	149.186	131.814	112.398	93.3767	78.0047	68.8468	66.7858	70.8336	78.6413	87.3524	94.4187
FrontToBack	8	103.452	111.347	116.818	118.494	115.288	107.279	96.2465	85.4035	78.4699	78.6456	88.2121	108.925	142.694	191.56	256.354	334.433	418.005	494.655	550.649	575.765	567.272	530.95	478.614	423.463	375.492	338.977	312.735	292.481	273.769	254.089	233.517	214.118	198.811	190.225	189.846	197.507	211.289	227.895	243.436	254.397	258.467	255.006	245.054	230.912	215.398	200.941	188.855	179.1
FrontToBack	8	70.0615	70.1124	72.5929	77.4081	83.9894	92.0418	101.928	114.266	128.977	144.547	158.163	166.77	168.449	163.311	153.442	141.998	131.986	125.289	122.272	121.916	122.307	121.246	116.915	108.463	96.3611	82.3062	68.6285	57.4353	49.8879	45.9527	44.6757	44.7605	45.1161	45.1542	44.7794	44.1677	43.479	42.6526	41.3836	39.2876	36.1731	32.2808	28.3637	25.5507	25.0279	27.6358	33.5177	41.9713
FrontToBack	8	6.80368	5.11955	3.60705	2.35941	1.48601	1.10132	1.28036	2.0164	3.20855	4.68051	6.21342	7.58173	8.59396	9.1413	9.24009	9.0415	8.782	8.68052	8.82052	9.08382	9.19099	8.84463	7.90701	6.49638	4.9387	3.59887	2.70146	2.24419	2.03512	1.80867	1.34971	0.580691	-0.408021	-1.38689	-2.07498	-2.26259	-1.9148	-1.19054	-0.344339	0.442765	1.20056	2.16292	3.58792	5.50212	7.55226	9.10919	9.58992	8.78913
FrontToBack	8	5.72271	4.89389	3.57624	1.87206	-0.0593613	-1.97551	-3.55787	-4.47557	-4.49458	-3.58326	-1.96067	-0.0512718	1.64106	2.68838	2.85607	2.14107	0.736332	-1.04829	-2.86923	-4.42434	-5.50997	-6.0549	-6.11685	-5.83484	-5.35803	-4.78385	-4.13755	-3.39806	-2.5462	-1.60537	-0.650696	0.211308	0.874752	1.25541	1.29019	0.932747	0.17131	-0.920806	-2.13741	-3.1527	-3.63273	-3.4003	-2.55529	-1.45666	-0.568482	-0.257057	-0.655722	-1.65472
FrontToBack	8	-258.283	-268.411	-279.158	-293.155	-313.627	-342.459	-378.033	-414.419	-442.876	-455.241	-447.48	-421.451	-383.903	-343.38	-306.822	-277.625	-255.869	-240.151	-229.749	-225.919	-231.764	-250.795	-284.861	-332.349	-387.486	-441.231	-483.593	-506.564	-506.472	-484.78	-447.045	-400.658	-352.441	-307.119	-267.057	-232.927	-204.643	-181.958	-164.551	-151.797	-142.589	-135.459	-129.007	-122.405	-115.652	-109.372	-104.207	-100.173
FrontToBack	8	-8.42575	-7.13569	-5.37509	-3.52692	-1.94224	-0.81807	-0.162427	0.147259	0.239089	0.130606	-0.312215	-1.31077	-3.03415	-5.46352	-8.33624	-11.2085	-13.6048	-15.1822	-15.8236	-15.6261	-14.8078	-13.6078	-12.2393	-10.8992	-9.78861	-9.09484	-8.9299	-9.27717	-9.99792	-10.9284	-12.0444	-13.6689	-16.6594	-22.4956	-33.1378	-50.5508	-75.9048	-108.702	-146.272	-184.081	-216.928	-240.595	-253.115	-254.97	-248.196	-235.055	-217.185	-195.638
FrontToBack	8	372.684	329.724	292.63	266.228	253.529	255.326	269.594	291.288	313.242	328.285	331.852	323.85	308.774	293.968	286.757	291.634	308.559	332.936	357.244	373.757	377.345	367.248	347.117	323.398	302.912	290.704	288.867	296.408	309.838	324.126	333.884	334.66	324.108	302.601	272.989	239.54	206.565	177.313	153.504	135.458	122.522	113.491	106.919	101.392	95.8206	89.7061	83.2467	77.1842
FrontToBack	8	40.2602	44.2491	48.0504	51.5287	54.6985	57.6239	60.2779	62.4629	63.8456	64.0732	62.8894	60.2042	56.1406	51.0988	45.798	41.1905	38.1768	37.2318	38.1789	40.2949	42.6847	44.6508	45.8182	46.0096	45.0868	42.9743	39.8432	36.2534	33.0238	30.8575	29.9571	29.9262	30.0386	29.7096	28.8674	28.0477	28.232	30.6203	36.4867	47.1308	63.7894	87.3425	117.771	153.579	191.579	227.447	257.067	278.174
FrontToBack	8	5.9381	5.36444	3.89974	1.83331	-0.401505	-2.40124	-3.92722	-4.93134	-5.48354	-5.6602	-5.47201	-4.86617	-3.79013	-2.27227	-0.475498	1.30276	2.69171	3.3579	3.1305	2.08474	0.534754	-1.07553	-2.33514	-3.00611	-3.07799	-2.72412	-2.19285	-1.68719	-1.28304	-0.921928	-0.486757	0.0715715	0.632174	0.912962	0.613357	-0.381099	-1.87579	-3.4249	-4.54708	-4.95849	-4.67585	-3.94544	-3.07408	-2.28397	-1.66187	-1.19508	-0.840977	-0.585161
FrontToBack	8	3.61862	1.50486	-1.2359	-4.23525	-6.93217	-8.75872	-9.33628	-8.6024	-6.83171	-4.56344	-2.47342	-1.21949	-1.28524	-2.85218	-5.74321	-9.46202	-13.3167	-16.5812	-18.6475	-19.1417	-17.9979	-15.4765	-12.1105	-8.57615	-5.52453	-3.43526	-2.54872	-2.88512	-4.30987	-6.58987	-9.41093	-12.3762	-15.0302	-16.9412	-17.8264	-17.6595	-16.6977	-15.3981	-14.2528	-13.6128	-13.573	-13.9628	-14.4401	-14.6466	-14.3581	-13.5629	-12.4345	-11.2182
FrontToBack	8	2.42194	3.43472	4.25636	4.74881	4.89775	4.81015	4.65208	4.57148	4.65028	4.90621	5.32841	5.90149	6.60254	7.36778	8.06667	8.50207	8.44691	7.70758	6.20053	4.02376	1.48975	-0.92209	-2.7085	-3.53561	-3.37798	-2.5095	-1.33978	-0.197741	0.7949	1.69365	2.58752	3.46882	4.20521	4.62298	4.62672	4.27214	3.75216	3.30899	3.1225	3.22706	3.48976	3.65865	3.45536	2.67353	1.23966	-0.7777	-3.19921	-5.78063
FrontToBack	8	-117.339	-115.911	-114.012	-111.21	-107.57	-103.539	-99.674	-96.2944	-93.2226	-89.7593	-84.9541	-78.055	-68.8993	-58.0386	-46.5558	-35.7055	-26.5592	-19.7774	-15.5378	-13.6107	-13.5478	-14.9388	-17.6397	-21.8462	-27.9197	-35.9918	-45.55	-55.2816	-63.3752	-68.2059	-69.056	-66.4363	-61.7919	-56.756	-52.3952	-48.8759	-45.6915	-42.2311	-38.2927	-34.2364	-30.7553	-28.4919	-27.7708	-28.5766	-30.6776	-33.717	-37.1729	-40.2708
FrontToBack	8	11.0268	12.1377	12.6819	12.2244	10.4718	7.48704	3.78472	0.196493	-2.46096	-3.74317	-3.73495	-2.91387	-1.81206	-0.705861	0.478227	2.00344	4.04535	6.47224	8.80994	10.3854	10.5847	9.10596	6.11365	2.21092	-1.7667	-5.0489	-7.16726	-8.02067	-7.78132	-6.74903	-5.27973	-3.80093	-2.83914	-2.95322	-4.54215	-7.61239	-11.628	-15.5603	-18.1446	-18.2685	-15.3512	-9.57398	-1.86799	6.34426	13.5613	18.5999	20.8365	20.2313
FrontToBack	8	24.8736	23.6303	21.6939	18.3615	13.1868	6.45198	-0.73286	-6.7838	-10.2584	-10.4114	-7.42997	-2.27596	3.73977	9.42431	14.0044	17.1861	19.0186	19.6911	19.3682	18.1334	16.0365	13.2039	9.9252	6.64931	3.87021	1.96156	1.05292	1.00952	1.51337	2.18762	2.70753	2.86451	2.5853	1.91707	0.994417	-0.00531071	-0.905334	-1.56869	-1.92338	-1.97572	-1.80792	-1.56334	-1.42502	-1.59748	-2.29647	-3.73166	-6.06112	-9.3021
FrontToBack	8	1.55551	1.12756	0.876183	0.915437	1.29351	1.97213	2.83546	3.72622	4.49425	5.03311	5.2876	5.23408	4.85507	4.13779	3.10516	1.85858	0.59139	-0.452779	-1.06738	-1.17195	-0.855748	-0.352345	0.0440841	0.084454	-0.351157	-1.22541	-2.37786	-3.59869	-4.70157	-5.56438	-6.13139	-6.39795	-6.39801	-6.20685	-5.94029	-5.73584	-5.70377	-5.87314	-6.16342	-6.41058	-6.43608	-6.12166	-5.44485	-4.46043	-3.25119	-1.88816	-0.428374	1.05683
FrontToBack	8	5.22397	4.10224	2.9987	2.05388	1.33873	0.856542	0.572018	0.445283	0.450596	0.566912	0.75518	0.938357	1.01018	0.870254	0.476606	-0.118525	-0.773351	-1.31287	-1.60924	-1.63834	-1.47149	-1.21001	-0.917995	-0.611177	-0.306948	-0.078645	-0.050194	-0.326954	-0.917491	-1.71629	-2.55639	-3.28408	-3.79602	-4.02179	-3.89487	-3.36527	-2.46353	-1.36915	-0.400124	0.109138	-0.00263873	-0.589887	-1.22798	-1.41427	-0.831309	0.482894	2.15736	3.67538
FrontToBack	8	2.75085	3.62552	4.22712	4.42237	4.14906	3.41418	2.28225	0.86479	-0.691297	-2.22153	-3.57246	-4.63451	-5.36982	-5.81246	-6.04254	-6.13046	-6.08911	-5.84671	-5.26751	-4.2063	-2.58312	-0.447411	1.99265	4.39273	6.34787	7.50084	7.65393	6.84221	5.34017	3.58414	2.03298	1.01695	0.641838	0.79012	1.21081	1.64405	1.91601	1.97035	1.84054	1.60048	1.32642	1.08284	0.925318	0.899231	1.0275	1.28218	1.55826	1.66849
FrontToBack	8	-5.7078	-6.65859	-7.41891	-7.6955	-7.24977	-6.01643	-4.16505	-2.06367	-0.15291	1.21183	1.87723	1.92115	1.59156	1.19229	0.966834	1.02736	1.34828	1.81756	2.30798	2.72998	3.04418	3.24063	3.31623	3.26976	3.12143	2.93458	2.81749	2.88962	3.22109	3.77604	4.39734	4.8513	4.9167	4.473	3.53979	2.25494	0.809971	-0.615659	-1.89739	-2.9755	-3.83464	-4.46454	-4.82255	-4.82881	-4.40916	-3.56931	-2.45247	-1.33918
FrontToBack	8	-66.4999	-108.047	-160.419	-221.305	-285.535	-346.58	-398.81	-439.146	-467.145	-483.682	-489.448	-484.532	-469.387	-446.273	-419.785	-395.82	-379.509	-373.362	-376.598	-385.755	-395.985	-402.354	-400.879	-389.276	-367.445	-337.488	-303.094	-268.382	-236.664	-209.655	-187.44	-169.041	-153.223	-139.124	-126.512	-115.696	-107.218	-101.511	-98.6483	-98.2633	-99.6559	-101.987	-104.44	-106.276	-106.819	-105.483	-101.907	-96.1114
FrontToBack	8	-2.74911	-1.22223	0.636313	2.48224	3.9373	4.68651	4.57222	3.65247	2.20118	0.635661	-0.618338	-1.28196	-1.32858	-0.975746	-0.555596	-0.330725	-0.361987	-0.503294	-0.516036	-0.224502	0.381191	1.1413	1.812	2.18545	2.18862	1.91573	1.58204	1.41991	1.56816	2.011	2.59156	3.08313	3.27308	3.02412	2.30425	1.19736	-0.104431	-1.33292	-2.21292	-2.5547	-2.3387	-1.74984	-1.12927	-0.846606	-1.13528	-1.97025	-3.05915	-3.96592
FrontToBack	8	12.9628	62.8312	121.997	187.012	252.856	314.408	368.208	413.269	450.221	479.292	498.681	504.766	494.236	466.738	426.151	379.538	334.409	296.039	266.382	244.964	230.814	223.888	224.972	234.223	249.552	266.224	278.21	280.617	271.793	253.911	231.846	211.134	196.199	189.653	192.666	205.728	228.921	261.285	299.715	338.454	370.09	388.035	389.262	375.695	353.332	329.568	310.22	297.829
FrontToBack	8	1.59955	0.393241	-1.01424	-2.53458	-4.05551	-5.42543	-6.45189	-6.94493	-6.80637	-6.11792	-5.15655	-4.30895	-3.91617	-4.13551	-4.88386	-5.88368	-6.77286	-7.22741	-7.05691	-6.25683	-5.01246	-3.64951	-2.53081	-1.91856	-1.85225	-2.09883	-2.21071	-1.6769	-0.114882	2.56136	6.05681	9.72833	12.7494	14.3673	14.1706	12.2488	9.16423	5.73194	2.71641	0.590525	-0.538016	-0.843761	-0.643328	-0.292754	-0.135149	-0.443128	-1.32261	-2.62722
FrontToBack	8	-8.48639	-8.31794	-7.73091	-6.90602	-5.95756	-4.89827	-3.67293	-2.22979	-0.580291	1.19197	2.96606	4.63566	6.13746	7.44279	8.51741	9.27613	9.55904	9.14875	7.8336	5.50077	2.22431	-1.69629	-5.77569	-9.45454	-12.2408	-13.8286	-14.1556	-13.3923	-11.8688	-9.96734	-8.00249	-6.13737	-4.37208	-2.61953	-0.823587	0.960787	2.57916	3.86946	4.75418	5.2616	5.46654	5.40514	5.03831	4.28959	3.13237	1.66266	0.109337	-1.23103
FrontToBack	8	-35.8192	-34.9598	-32.7259	-30.0592	-27.6842	-25.7403	-23.7514	-20.8369	-15.9361	-7.87921	4.61874	22.7928	47.2996	77.4465	110.628	142.514	168.22	184.032	188.842	184.449	174.579	163.176	152.919	144.64	137.72	131.044	123.884	116.251	108.655	101.557	94.9565	88.4186	81.5003	74.2393	67.3274	61.8372	58.6797	58.1245	59.6398	62.1062	64.2668	65.1797	64.4969	62.4725	59.7474	57.0136	54.7092	52.8705
FrontToBack	8	1.66628	1.78077	2.09048	2.48225	2.82571	3.0123	2.99057	2.78895	2.50697	2.27614	2.20316	2.31908	2.55539	2.75506	2.72215	2.29754	1.43871	0.264135	-0.971811	-1.974	-2.52675	-2.5664	-2.16439	-1.44024	-0.475544	0.707487	2.09232	3.5902	5.00366	6.06919	6.55884	6.38326	5.63502	4.54788	3.39656	2.39389	1.637	1.11668	0.765868	0.508899	0.290571	0.0843589	-0.108715	-0.265251	-0.347126	-0.311525	-0.120177	0.252637
FrontToBack	8	4.94444	4.53165	3.97884	3.28135	2.46624	1.63101	0.931057	0.521411	0.490986	0.825624	1.41489	2.09277	2.69	3.07658	3.18407	3.00926	2.60612	2.07011	1.51175	1.02427	0.654328	0.395313	0.203838	0.0288327	-0.167745	-0.405379	-0.685056	-0.984507	-1.24908	-1.39727	-1.35094	-1.08239	-0.6424	-0.142805	0.307378	0.671097	1.01001	1.44476	2.07077	2.88351	3.7583	4.49453	4.8922	4.81539	4.21561	3.11707	1.59101	-0.258654
FrontToBack	8	-0.0800568	-1.71157	-3.21813	-4.57074	-5.65138	-6.26997	-6.24701	-5.51098	-4.1545	-2.40872	-0.55894	1.15255	2.58295	3.69225	4.50718	5.07971	5.46338	5.71633	5.91892	6.18136	6.61743	7.27899	8.08042	8.76814	8.98249	8.40917	6.95002	4.81347	2.45657	0.402722	-0.969432	-1.54747	-1.47097	-1.00999	-0.427742	0.105029	0.523623	0.83798	1.0928	1.33393	1.58368	1.82459	2.00168	2.04975	1.93833	1.70554	1.45462	1.30535
FrontToBack	8	6.06589	5.68657	5.00885	4.13439	3.07544	1.85578	0.637346	-0.258019	-0.482999	0.124829	1.40206	2.89609	4.05886	4.4887	4.08581	3.05802	1.79084	0.667768	-0.0715744	-0.372418	-0.313937	-0.011515	0.460525	1.09298	1.91097	2.91705	4.04291	5.13217	5.96971	6.34374	6.12227	5.30297	4.01432	2.46148	0.848635	-0.680007	-2.05015	-3.22607	-4.17147	-4.83275	-5.15001	-5.07967	-4.62255	-3.84807	-2.91365	-2.05152	-1.51223	-1.47104
FrontToBack	8	-7.7187	-8.2783	-8.38801	-8.19875	-7.85649	-7.45237	-7.0042	-6.47504	-5.81669	-5.01248	-4.0966	-3.14282	-2.2333	-1.42524	-0.731067	-0.113056	0.503075	1.20055	2.02994	2.97354	3.93366	4.76195	5.31905	5.53644	5.44447	5.14977	4.77913	4.42552	4.13822	3.95343	3.94146	4.21755	4.90225	6.04617	7.57492	9.29319	10.9544	12.3512	13.3763	14.0263	14.3685	14.5118	14.5945	14.7625	15.1049	15.5606	15.8736	15.6685
FrontToBack	8	-5.39774	-7.4653	-8.70156	-8.84626	-7.93458	-6.2371	-4.11598	-1.89549	0.191506	1.98249	3.34785	4.18719	4.46261	4.23417	3.66481	2.98947	2.4629	2.30123	2.62428	3.41438	4.5156	5.69501	6.75407	7.63194	8.43112	9.32841	10.4127	11.5468	12.3499	12.3298	11.114	8.66558	5.37834	1.98883	-0.669575	-1.97973	-1.78886	-0.477409	1.19475	2.40701	2.61829	1.76681	0.23489	-1.38659	-2.59587	-3.177	-3.21604	-2.96429
FrontToBack	9	0.241082	1.62144	3.04966	4.07228	4.33852	3.70803	2.27966	0.348325	-1.68316	-3.41135	-4.538	-4.94807	-4.73051	-4.1267	-3.42522	-2.84525	-2.46155	-2.19593	-1.88336	-1.37744	-0.647667	0.19251	0.945228	1.43432	1.58329	1.40535	0.929499	0.13778	-1.01551	-2.5041	-4.13478	-5.53433	-6.25523	-5.93634	-4.44119	-1.90493	1.31124	4.72804	7.86737	10.3485	11.9363	12.5449	12.2115	11.0701	9.33586	7.29184	5.25474	3.51483
FrontToBack	9	343.726	307.714	275.791	249.826	230.236	216.274	206.523	199.327	193.002	185.983	177.074	165.855	153.006	140.277	129.998	124.31	124.48	130.602	141.704	156.14	171.948	187.064	199.372	206.792	207.554	200.707	186.653	167.379	146.122	126.476	111.268	101.693	97.082	95.4083	94.2506	91.7661	87.2458	81.0699	74.1841	67.4416	61.1767	55.2025	49.1381	42.7974	36.3681	30.3167	25.1368	21.1484
FrontToBack	9	0.814804	1.47714	1.73388	1.50643	0.879164	0.0663615	-0.680707	-1.18298	-1.39948	-1.41314	-1.35062	-1.29424	-1.24244	-1.13832	-0.93679	-0.661658	-0.414306	-0.331929	-0.51938	-0.995601	-1.68198	-2.43756	-3.12113	-3.64484	-3.99572	-4.21783	-4.3723	-4.49795	-4.58848	-4.59179	-4.42605	-4.00966	-3.29739	-2.31489	-1.17726	-0.0819444	0.7233	0.989045	0.520169	-0.7645	-2.7774	-5.23598	-7.69792	-9.6731	-10.7755	-10.8463	-9.97334	-8.40706
FrontToBack	9	9.41204	8.33549	7.2916	6.33387	5.69863	5.76751	6.96703	9.61645	13.7432	18.9258	24.2587	28.5137	30.4841	29.3894	25.1701	18.5467	10.8153	3.44663	-2.36527	-6.03353	-7.6462	-7.76021	-7.04474	-5.96695	-4.65374	-2.92642	-0.407709	3.41344	9.20053	17.8366	30.425	48.1068	71.6139	100.683	133.644	167.587	199.243	226.245	248.048	265.859	281.507	295.893	307.985	315.042	313.988	303.151	283.321	257.539
FrontToBack	9	11.6074	14.7954	19.3371	25.6157	33.9981	44.8886	58.6629	75.4196	94.6109	114.759	133.492	148.031	156.015	156.349	149.655	138.087	124.533	111.582	100.705	91.98	84.4221	76.6791	67.7735	57.5705	46.8171	36.7872	28.7305	23.3858	20.7502	20.1651	20.6268	21.164	21.1226	20.2797	18.7799	16.9547	15.1181	13.4213	11.8261	10.1907	8.41491	6.55247	4.81829	3.49045	2.76209	2.65348	3.03347	3.74969
FrontToBack	9	-103.119	-87.6025	-76.2499	-68.01	-61.62	-56.0963	-50.9326	-46.0255	-41.4788	-37.455	-34.1625	-31.9625	-31.4913	-33.6965	-39.7234	-50.637	-66.9879	-88.2774	-112.5	-136.067	-154.408	-163.274	-160.306	-146.108	-124.164	-99.5637	-77.1235	-59.8381	-48.3299	-41.3683	-36.9837	-33.5122	-30.1066	-26.6415	-23.2829	-20.0955	-16.9357	-13.6298	-10.247	-7.23081	-5.27677	-5.00717	-6.62011	-9.70295	-13.3168	-16.3281	-17.839	-17.5181
FrontToBack	9	180.215	192.192	196.313	192.462	182.568	169.84	157.483	147.579	140.668	136.117	132.881	130.175	127.774	125.964	125.341	126.563	130.031	135.482	141.644	146.265	146.736	141.152	129.307	113.005	95.4577	80.0217	68.911	62.4601	59.214	56.7471	52.8353	46.4985	38.476	30.9033	26.3026	26.3541	31.0546	38.6995	46.6654	52.5502	55.0544	54.2206	51.05	46.8435	42.6432	38.9716	35.8427	32.9326
FrontToBack	9	9.81304	12.8738	17.0251	22.0716	27.4735	32.4605	36.3092	38.6669	39.7256	40.0975	40.4112	40.8505	40.9258	39.6607	36.1414	30.1455	22.5066	14.9828	9.65823	8.12663	10.8219	16.8032	24.105	30.5432	34.6496	36.3654	37.2122	39.8779	47.3763	62.0338	84.5844	113.617	145.615	175.738	199.26	213.23	217.639	215.462	211.435	210.053	213.723	221.937	231.778	239.421	241.814	237.745	227.885	214.027
FrontToBack	9	-13.0994	-12.3821	-11.3506	-10.0917	-8.6977	-7.24297	-5.7867	-4.40602	-3.21247	-2.32464	-1.79787	-1.55921	-1.40859	-1.10173	-0.476937	0.45462	1.50802	2.41617	2.95206	3.01082	2.60867	1.82004	0.713978	-0.659811	-2.23334	-3.87852	-5.40605	-6.61616	-7.3676	-7.62834	-7.47623	-7.0628	-6.55342	-6.08213	-5.73247	-5.5506	-5.56756	-5.80578	-6.26117	-6.87779	-7.5488	-8.15649	-8.63577	-9.01334	-9.39067	-9.86896	-10.4618	-11.0493
FrontToBack	9	3.84873	4.1629	4.03069	3.46637	2.61066	1.68524	0.909795	0.417724	0.212498	0.195294	0.241913	0.278264	0.304193	0.362602	0.483641	0.649176	0.794325	0.839792	0.730702	0.463462	0.093313	-0.280849	-0.5474	-0.620445	-0.466555	-0.109804	0.385168	0.937462	1.46767	1.90633	2.20033	2.32343	2.28639	2.13674	1.94403	1.77886	1.69831	1.74257	1.93482	2.27152	2.70402	3.12715	3.39616	3.37351	2.98299	2.23999	1.24359	0.144678
FrontToBack	9	5.86055	3.94575	1.4414	-1.09947	-3.17183	-4.47153	-4.97909	-4.95011	-4.82029	-5.06498	-6.05088	-7.9206	-10.5332	-13.4905	-16.257	-18.3453	-19.4877	-19.6988	-19.1874	-18.1802	-16.7735	-14.9158	-12.5172	-9.60419	-6.4102	-3.34935	-0.889616	0.606217	0.993172	0.363531	-1.02528	-2.8628	-4.87325	-6.83881	-8.57121	-9.88196	-10.5928	-10.5933	-9.9027	-8.68858	-7.21065	-5.71376	-4.32794	-3.03849	-1.74685	-0.384571	0.993416	2.199
FrontToBack	9	2.65672	2.44381	0.70264	-2.23644	-5.67973	-8.7764	-10.8035	-11.4002	-10.6473	-8.97555	-6.96284	-5.12328	-3.77185	-3.00085	-2.74001	-2.83949	-3.12884	-3.43897	-3.61788	-3.5602	-3.24807	-2.76668	-2.26867	-1.90152	-1.74619	-1.80433	-2.02912	-2.35316	-2.68639	-2.89789	-2.83157	-2.37342	-1.53128	-0.45668	0.625563	1.53668	2.2315	2.79449	3.35421	3.97433	4.58872	5.0199	5.07696	4.6826	3.95587	3.19348	2.74854	2.86804
FrontToBack	9	2.40714	2.65931	2.58729	2.21701	1.60438	0.825367	-0.0235577	-0.825892	-1.4608	-1.83461	-1.91695	-1.7597	-1.48252	-1.2242	-1.08294	-1.07722	-1.15017	-1.21229	-1.19671	-1.09506	-0.957468	-0.861189	-0.865299	-0.975959	-1.13965	-1.2712	-1.30072	-1.20752	-1.0137	-0.739985	-0.362376	0.186674	0.958075	1.90396	2.8343	3.45769	3.49735	2.82439	1.5347	-0.0747267	-1.62125	-2.78417	-3.4105	-3.52675	-3.26429	-2.75032	-2.03441	-1.08769
FrontToBack	9	38.5901	60.8801	93.6362	137.176	188.982	243.36	292.421	328.218	345.213	341.93	321.096	288.375	250.437	213.197	180.732	154.947	135.863	122.309	112.815	106.435	103.248	104.306	111.039	124.302	143.478	166.1	188.26	205.737	215.354	215.933	208.393	195.021	178.372	160.406	142.244	124.493	107.741	92.8545	80.8818	72.7091	68.7084	68.5616	71.3075	75.5461	79.7329	82.496	82.9144	80.6764
FrontToBack	9	1.3689	2.7931	3.6706	4.17939	4.57115	5.09732	5.95107	7.223	8.87815	10.7558	12.5944	14.0812	14.9137	14.8608	13.8132	11.819	9.10314	6.05704	3.18479	0.992608	-0.156226	-0.16722	0.745677	2.13832	3.50565	4.46271	4.85406	4.7489	4.34537	3.84634	3.37751	2.97347	2.62313	2.32662	2.12585	2.08931	2.26837	2.65802	3.19033	3.75886	4.25659	4.59738	4.72249	4.59963	4.23667	3.70251	3.13531	2.7128
FrontToBack	9	-2.66116	-4.7937	-5.62455	-5.22048	-3.96389	-2.3734	-0.916817	0.112882	0.633619	0.743023	0.645183	0.569097	0.687549	1.05472	1.58385	2.08772	2.39317	2.47355	2.51983	2.86914	3.80603	5.34525	7.14179	8.60623	9.16931	8.54665	6.85686	4.54461	2.17078	0.186903	-1.20502	-2.06801	-2.63744	-3.17483	-3.83055	-4.57133	-5.2038	-5.48561	-5.27926	-4.66233	-3.93012	-3.46468	-3.53395	-4.12172	-4.88857	-5.29079	-4.80443	-3.14154
FrontToBack	9	-5.83789	-5.87782	-5.82334	-5.60491	-5.1694	-4.49182	-3.57685	-2.46918	-1.26639	-0.120461	0.790051	1.30842	1.35045	0.932305	0.168345	-0.757139	-1.6327	-2.26704	-2.53329	-2.39946	-1.93339	-1.27376	-0.575099	0.0513619	0.574233	1.04029	1.53669	2.13535	2.84376	3.58517	4.21846	4.58935	4.59204	4.21133	3.53317	2.7207	1.96956	1.45525	1.28675	1.48271	1.97785	2.6561	3.38746	4.04948	4.52872	4.72674	4.58661	4.136
FrontToBack	9	3.24802	1.29513	-1.19352	-4.02342	-6.83593	-9.20403	-10.7969	-11.5297	-11.5982	-11.3611	-11.1234	-10.9528	-10.6409	-9.8302	-8.22049	-5.72948	-2.5278	1.04237	4.59364	7.7864	10.3607	12.1214	12.9196	12.6598	11.3353	9.07539	6.1712	3.05831	0.251965	-1.76031	-2.63328	-2.258	-0.798095	1.34138	3.61229	5.47434	6.56456	6.83206	6.56872	6.29165	6.50535	7.45761	9.02689	10.8003	12.2761	13.0543	12.9221	11.8449
FrontToBack	9	-2.15983	-0.505508	0.56675	1.00939	0.941082	0.546296	-0.0203763	-0.666014	-1.3331	-1.94814	-2.40075	-2.56752	-2.35671	-1.74025	-0.750401	0.544725	2.06693	3.73536	5.4556	7.10129	8.50566	9.4722	9.80844	9.3744	8.134	6.19193	3.79364	1.2751	-1.03882	-2.94902	-4.45597	-5.74209	-7.06417	-8.59893	-10.3156	-11.9257	-12.9329	-12.7737	-11.0176	-7.5728	-2.81828	2.4186	7.07386	10.194	11.2832	10.4882	8.51644	6.3039
FrontToBack	9	2.73308	4.89446	6.47242	7.14898	6.81678	5.62095	3.91546	2.14899	0.726578	-0.0999675	-0.278896	0.0618713	0.676592	1.28267	1.63725	1.6006	1.1686	0.463548	-0.318113	-0.98392	-1.41878	-1.62117	-1.6881	-1.75565	-1.92843	-2.23279	-2.61568	-2.98157	-3.24032	-3.34128	-3.28521	-3.1187	-2.91553	-2.74467	-2.63628	-2.56493	-2.47181	-2.31603	-2.12066	-1.96893	-1.94421	-2.04972	-2.17051	-2.11332	-1.70997	-0.921082	0.120196	1.15394
FrontToBack	9	3.26893	3.92308	4.96657	6.86819	10.4169	16.504	25.7425	38.075	52.5699	67.5614	81.1079	91.5554	97.9231	99.9629	97.9564	92.4627	84.1762	73.9115	62.607	51.2646	40.823	32.026	25.3435	20.9457	18.7079	18.2307	18.9013	20.0228	21.0015	21.5236	21.624	21.5913	21.7288	22.0935	22.3523	21.8678	19.9985	16.4914	11.7595	6.87543	3.22445	1.95112	3.44617	7.13831	11.6941	15.5337	17.4043	16.7664
FrontToBack	9	45.412	48.6339	50.8859	52.8262	55.541	59.6139	64.5098	68.7469	70.765	69.8998	66.8174	63.1783	60.8334	61.0729	64.2946	70.0914	77.5336	85.4047	92.3382	96.9524	98.1388	95.5027	89.7551	82.7284	76.8263	74.0507	75.0677	78.8338	83.0161	85.0013	82.9777	76.575	66.82	55.5455	44.6289	35.4442	28.714	24.6799	23.3632	24.6747	28.3034	33.4822	38.8681	42.7336	43.4929	40.3282	33.5639	24.5496
FrontToBack	9	3.20828	2.52769	1.4041	-0.020789	-1.44394	-2.51269	-2.96795	-2.74691	-1.9958	-0.992539	-0.0221479	0.73357	1.24488	1.60648	1.95543	2.38008	2.86567	3.30324	3.55398	3.53161	3.2524	2.82731	2.40303	2.09857	1.97223	2.03411	2.27778	2.69729	3.27108	3.92175	4.48735	4.73607	4.43751	3.46471	1.87789	-0.0627515	-1.97261	-3.47971	-4.35689	-4.58447	-4.31631	-3.77714	-3.15377	-2.5369	-1.9304	-1.30261	-0.639232	0.0354893
FrontToBack	9	3.42477	2.89046	2.18624	1.42277	0.759318	0.330775	0.181393	0.2382	0.335446	0.290407	-0.000958168	-0.505604	-1.07425	-1.53823	-1.82071	-1.98384	-2.17772	-2.5244	-3.02224	-3.53721	-3.88704	-3.95535	-3.75389	-3.39153	-2.97897	-2.54502	-2.02363	-1.31439	-0.364795	0.781814	1.99416	3.10172	3.95311	4.46182	4.62853	4.53846	4.33777	4.19181	4.23276	4.51105	4.97082	5.46943	5.83577	5.94038	5.73713	5.26352	4.61518	3.9219
FrontToBack	9	3.00756	2.70349	2.47073	2.25144	1.97271	1.58287	1.09004	0.560583	0.0704224	-0.348536	-0.719385	-1.07772	-1.41186	-1.63685	-1.62544	-1.27983	-0.599885	0.292626	1.18935	1.8724	2.19278	2.11185	1.69115	1.0479	0.307488	-0.421692	-1.04917	-1.49407	-1.67883	-1.53962	-1.04575	-0.228814	0.792921	1.80487	2.51451	2.6105	1.85781	0.207766	-2.1244	-4.67017	-6.83311	-8.09606	-8.21377	-7.29343	-5.72339	-4.001	-2.5538	-1.63244
FrontToBack	9	-1.23633	-0.934574	-1.14834	-1.99418	-3.3784	-5.01555	-6.53851	-7.64038	-8.16681	-8.11729	-7.57272	-6.61517	-5.29686	-3.67189	-1.85559	-0.0538747	1.46839	2.47299	2.83724	2.59187	1.88748	0.906792	-0.216717	-1.43246	-2.73676	-4.09924	-5.40082	-6.42884	-6.93718	-6.74064	-5.7937	-4.21789	-2.27422	-0.296321	1.39899	2.6041	3.28039	3.53962	3.53906	3.34917	2.89524	2.0279	0.673446	-1.06109	-2.91013	-4.57344	-5.83232	-6.58672
FrontToBack	9	-11.7288	-11.3142	-10.3809	-9.06467	-7.58679	-6.1912	-5.06902	-4.30307	-3.85577	-3.5949	-3.34068	-2.91785	-2.20832	-1.19701	0.00408372	1.17512	2.0556	2.43823	2.24766	1.56916	0.615305	-0.353325	-1.12122	-1.58899	-1.79419	-1.87339	-1.98184	-2.2078	-2.52189	-2.78729	-2.82531	-2.50585	-1.81649	-0.87703	0.106613	0.923526	1.43404	1.61032	1.53155	1.3444	1.20712	1.23679	1.47391	1.87292	2.32065	2.67772	2.83161	2.74234
FrontToBack	9	0.110812	2.34064	3.99773	4.86029	5.05179	4.8861	4.65645	4.51503	4.48691	4.5636	4.75537	5.05635	5.35987	5.42951	4.98002	3.82972	2.02491	-0.157385	-2.32588	-4.1447	-5.45048	-6.2727	-6.7665	-7.11675	-7.45567	-7.81288	-8.1018	-8.15298	-7.80461	-7.01729	-5.94248	-4.87979	-4.14296	-3.92542	-4.25659	-5.0506	-6.1778	-7.48439	-8.77055	-9.79147	-10.3419	-10.3829	-10.113	-9.89244	-10.0506	-10.6964	-11.6625	-12.617
BackToFront	1	-44.6195	-51.7386	-58.0771	-61.7326	-61.193	-56.0456	-47.2168	-36.5995	-26.2945	-17.88	-12.0338	-8.5785	-6.81653	-5.94635	-5.39103	-4.94034	-4.69436	-4.86174	-5.53294	-6.55292	-7.56042	-8.15473	-8.07848	-7.30488	-6.0004	-4.41182	-2.76389	-1.20861	0.18098	1.39841	2.4782	3.44984	4.2818	4.84863	4.95104	4.38387	3.01401	0.825892	-2.08882	-5.58176	-9.49742	-13.6694	-17.8503	-21.6234	-24.3947	-25.5405	-24.6777	-21.9102
BackToFront	1	242.268	234.202	231.333	233.171	239.08	247.476	255.401	259.028	254.996	241.828	220.671	194.929	169.007	146.755	130.31	119.838	114.258	112.564	115.021	123.508	140.62	167.815	203.541	242.466	276.585	297.923	301.632	287.895	261.674	230.622	202.436	183.007	175.79	181.915	200.259	227.296	257.259	283.207	298.951	300.961	289.264	266.947	238.707	209.265	182.275	159.937	143.197	132.239
BackToFront	1	96.8323	109.301	130.183	162.431	206.948	260.842	316.752	364.251	393.214	397.704	378.339	341.848	298.165	256.741	223.923	202.26	191.412	189.731	195.645	208.273	227.077	250.769	276.21	298.23	310.872	309.576	293.093	264.007	227.695	190.365	157.165	130.961	112.038	98.6952	88.577	80.3417	74.9889	76.1696	89.1429	118.647	166.455	229.609	300.224	367.235	419.635	449.926	456.26	442.304
BackToFront	1	323.087	304.912	277.97	247.409	217.71	191.506	169.46	151.055	135.615	122.965	113.497	107.839	106.379	108.852	114.122	120.277	125.146	127.097	125.714	121.878	117.078	112.368	107.683	102.073	94.7533	86.2404	78.7221	75.3176	78.6522	89.616	106.997	128.045	149.435	168.068	181.442	187.826	186.454	177.741	163.259	145.304	126.261	108.102	92.2371	79.5199	70.2002	63.8352	59.4055	55.7488
BackToFront	1	-180.23	-205.651	-239.602	-278.697	-316.739	-346.092	-360.267	-356.339	-335.767	-303.283	-264.812	-225.758	-190.272	-161.184	-139.926	-126.271	-118.229	-112.591	-106.12	-96.8375	-84.7301	-71.4648	-59.3431	-50.0976	-44.1725	-40.7764	-38.5121	-36.1278	-32.986	-29.1114	-24.9424	-21.0055	-17.6774	-15.0838	-13.1089	-11.4798	-9.88715	-8.11014	-6.09608	-3.96466	-1.94177	-0.262253	0.904618	1.48267	1.47541	0.938505	-0.0344425	-1.30075
BackToFront	1	6.63491	7.74056	9.29511	10.7846	11.3085	9.63766	4.43725	-5.31427	-19.773	-37.7745	-56.7841	-73.4595	-84.6929	-88.6625	-85.3417	-76.2277	-63.5301	-49.3389	-35.192	-22.0488	-10.4034	-0.244423	9.19396	19.7241	34.2656	56.3966	89.2972	134.286	189.544	249.789	307.364	354.459	385.514	398.74	396.224	382.887	364.925	348.336	337.671	335.039	339.452	346.865	351.295	346.933	330.457	302.425	267.016	230.297
BackToFront	1	-256.696	-275.094	-283.944	-280.036	-263.411	-236.861	-204.757	-171.7	-141.373	-115.841	-95.5336	-79.8379	-67.9756	-59.5815	-54.6438	-52.954	-53.5954	-54.9716	-55.4202	-54.0066	-50.9518	-47.4122	-44.7685	-43.8803	-44.7558	-46.7908	-49.3682	-52.3873	-56.3852	-62.2157	-70.5633	-81.7003	-95.6804	-112.793	-133.779	-159.347	-189.072	-220.334	-248.276	-267.224	-272.991	-264.776	-245.516	-220.55	-195.449	-174.156	-158.145	-146.649
BackToFront	1	-7.58271	-7.0324	-7.0862	-7.60448	-8.42914	-9.41021	-10.5051	-11.8851	-13.9835	-17.4188	-22.7684	-30.2297	-39.3107	-48.7475	-56.8094	-61.9366	-63.4186	-61.7001	-58.0864	-54.0412	-50.5812	-48.1942	-47.2027	-48.0667	-51.1567	-56.1145	-61.4547	-65.0055	-65.0593	-61.4121	-55.4621	-49.2795	-44.3765	-41.0473	-38.6038	-36.1214	-33.0888	-29.61	-26.2283	-23.5789	-22.045	-21.493	-21.2226	-20.2428	-17.8058	-13.8917	-9.28555	-5.15409
BackToFront	1	180.081	218.874	248.456	264.435	265.897	255.731	239.722	224.891	217.587	221.748	237.651	261.56	286.627	305.019	310.591	301.028	278.437	248.113	216.119	186.92	162.189	141.207	122.303	104.327	87.2931	72.0643	59.5644	50.1579	43.539	39.0265	35.9317	33.7482	32.1338	30.8259	29.6168	28.4189	27.3279	26.5992	26.4794	26.947	27.4239	26.5675	22.225	11.69	-7.61143	-36.9973	-75.3042	-118.234
BackToFront	1	-8.15385	-9.47305	-10.7049	-11.4328	-11.3611	-10.411	-8.75257	-6.75253	-4.84721	-3.3779	-2.45657	-1.93411	-1.49384	-0.830664	0.182443	1.42837	2.61139	3.4126	3.65088	3.37749	2.86541	2.50469	2.64412	3.44731	4.8251	6.47622	8.01499	9.12128	9.64039	9.59309	9.10499	8.30973	7.28396	6.05171	4.64135	3.14712	1.74279	0.630759	-0.0398876	-0.236046	-0.0457107	0.369576	0.842822	1.25622	1.56175	1.77255	1.93239	2.08095
BackToFront	1	-224.569	-277.298	-327.01	-365.594	-385.912	-384.594	-363.69	-330.228	-293.833	-263.555	-245.256	-240.394	-246.266	-257.324	-267.046	-269.919	-262.992	-246.496	-223.305	-197.522	-172.883	-151.623	-134.131	-119.331	-105.536	-91.3958	-76.5688	-61.8294	-48.5906	-38.1319	-30.9833	-26.795	-24.6836	-23.7698	-23.552	-23.9575	-25.1293	-27.149	-29.8616	-32.8611	-35.5862	-37.4547	-37.997	-36.9707	-34.4335	-30.7393	-26.4369	-22.1037
BackToFront	1	-20.1582	-18.9196	-18.7162	-18.8868	-18.9023	-18.5011	-17.7802	-17.3018	-18.2429	-22.5303	-32.8292	-52.2072	-83.3596	-127.456	-182.986	-245.199	-306.685	-359.133	-395.655	-412.643	-410.382	-392.321	-363.603	-329.604	-294.944	-263.033	-236.044	-215.188	-201.071	-193.847	-192.957	-196.637	-201.746	-204.398	-201.31	-191.128	-174.906	-155.395	-135.585	-117.314	-100.701	-84.6319	-67.9259	-50.5149	-33.9848	-21.3611	-16.4983	-23.6371
BackToFront	1	5.77746	11.1314	23.2933	45.8824	82.079	133.166	197.171	268.316	337.8	395.894	434.661	450.218	443.615	420.013	386.598	350.14	315.204	283.624	255.253	229.422	206.243	187.131	174.43	170.612	177.645	196.767	228.403	271.758	324.022	379.73	431.118	469.887	489.859	489.312	471.865	445.474	419.999	404.204	403.107	416.398	438.436	460.009	471.485	466.307	443.382	407.324	366.529	330.133
BackToFront	1	43.1458	26.0895	5.17852	-18.7282	-44.1702	-69.1886	-91.581	-109.182	-120.136	-123.206	-118.085	-105.551	-87.3723	-65.9601	-43.9307	-23.6627	-6.89717	5.56915	14.0023	19.6	24.2063	30.0827	39.8684	56.5794	83.292	122.229	173.438	233.722	296.632	353.85	397.514	422.44	427.339	414.738	389.98	359.894	331.536	311.166	303.454	310.899	333.401	367.987	408.9	448.38	478.335	492.573	488.739	469.017
BackToFront	1	8.52399	1.40978	-5.67318	-11.8031	-16.2351	-18.5739	-18.818	-17.2725	-14.4096	-10.755	-6.81888	-3.04297	0.250575	2.8904	4.84071	6.14354	6.86416	7.07322	6.8698	6.3998	5.82978	5.28364	4.78601	4.27308	3.6614	2.92679	2.11642	1.28569	0.413514	-0.618089	-1.94887	-3.62344	-5.52538	-7.4157	-9.04478	-10.2593	-11.0426	-11.4827	-11.7022	-11.7882	-11.7435	-11.4776	-10.8488	-9.74947	-8.18872	-6.31711	-4.37176	-2.57652
BackToFront	1	76.0345	68.9563	62.5	56.2114	49.9995	44.0801	38.7225	34.0253	29.9102	26.3196	23.5277	22.4157	24.6256	32.4845	48.5848	74.9169	111.663	156.121	202.499	243.124	270.891	281.882	276.756	260.204	238.893	219.25	206.237	203.319	212.821	235.762	270.955	314.188	358.585	396.588	422.71	435.486	437.398	432.891	425.778	417.576	407.554	394.097	376.327	354.973	332.165	310.561	292.506	279.743
BackToFront	1	-51.6911	-84.7336	-131.387	-189.916	-254.774	-317.146	-367.283	-397.886	-406.933	-398.342	-380.019	-360.33	-344.839	-334.839	-327.987	-320.293	-308.276	-290.367	-267.196	-240.972	-214.437	-189.912	-168.726	-151.096	-136.397	-123.738	-112.607	-103.269	-96.6429	-93.7624	-95.2067	-100.92	-110.431	-123.085	-137.932	-153.355	-166.939	-176	-178.635	-174.654	-165.739	-154.635	-143.886	-134.815	-127.325	-120.496	-113.548	-106.545
BackToFront	1	320.371	377.315	418.397	441.525	449.181	447.063	441.652	437.802	437.286	438.696	438.555	433.088	419.992	399.639	375.313	352.367	336.441	331.213	336.531	347.845	357.509	357.644	343.338	314.594	276.067	234.835	197.503	168.087	147.432	133.993	125.213	118.703	112.837	106.743	99.9786	92.2083	83.1225	72.6203	61.0733	49.4088	38.8539	30.4394	24.5518	20.8147	18.3784	16.4249	14.5757	12.969
BackToFront	1	-0.208327	0.999863	2.69776	4.68977	6.90255	9.55969	13.3287	19.3309	28.8625	42.7765	60.7077	80.5977	98.9657	112.039	117.28	114.498	105.871	94.812	84.327	75.8302	69.058	62.9857	56.9833	51.3413	46.8561	43.9204	41.9588	39.7061	36.1066	31.0666	25.4398	20.2719	15.9547	12.0056	7.66102	2.79913	-1.57643	-3.71999	-2.17558	3.24521	11.1795	19.2904	25.313	27.956	27.2222	24.1119	20.0011	16.0557
BackToFront	1	-182.183	-176.293	-166.459	-155.099	-143.86	-133.316	-123.113	-112.465	-100.724	-87.8064	-74.2873	-61.1754	-49.5127	-40.0213	-32.9506	-28.1435	-25.2118	-23.6879	-23.0893	-22.9263	-22.7293	-22.1451	-21.0612	-19.6763	-18.4261	-17.7717	-17.9363	-18.7452	-19.667	-20.0542	-19.458	-17.8497	-15.6313	-13.4408	-11.8632	-11.1983	-11.3871	-12.1004	-12.9165	-13.4859	-13.626	-13.3403	-12.7914	-12.2487	-12.0054	-12.2651	-13.0265	-14.0331
BackToFront	1	0.734952	2.14072	4.30234	6.93335	9.57935	11.6556	12.5063	11.5336	8.41914	3.36403	-2.80839	-8.82192	-13.3797	-15.6702	-15.678	-14.1255	-12.0881	-10.5022	-9.81326	-9.89488	-10.2178	-10.1407	-9.18551	-7.19133	-4.33274	-1.03146	2.16046	4.66498	5.96429	5.69866	3.78703	0.519758	-3.4501	-7.26135	-10.1014	-11.4589	-11.2601	-9.83014	-7.71068	-5.43008	-3.33898	-1.5727	-0.116845	1.09679	2.1345	3.05653	3.9293	4.8182
BackToFront	1	-9.51339	-8.60044	-7.41036	-6.23616	-5.26876	-4.57026	-4.10926	-3.81835	-3.6472	-3.59785	-3.73247	-4.13799	-4.84814	-5.76048	-6.6122	-7.05221	-6.78524	-5.70689	-3.95216	-1.83633	0.268321	2.05198	3.3356	4.07897	4.34672	4.25895	3.94992	3.54469	3.15514	2.88137	2.80568	2.97297	3.37388	3.95452	4.66395	5.52	6.64534	8.23044	10.4168	13.1553	16.1253	18.7856	20.5482	20.9972	20.0427	17.9412	15.1844	12.3205
BackToFront	1	-180.578	-211.18	-236.549	-251.979	-255.543	-249.145	-237.846	-227.803	-223.871	-227.896	-238.256	-250.653	-259.807	-261.438	-253.793	-238.099	-217.738	-196.697	-178.117	-163.644	-153.626	-147.734	-145.549	-146.909	-151.993	-161.175	-174.589	-191.482	-209.648	-225.409	-234.406	-232.999	-219.652	-195.598	-164.483	-131.204	-100.52	-76.0199	-59.7213	-52.1834	-52.8488	-60.3713	-72.8922	-88.3084	-104.524	-119.583	-131.656	-139.021
BackToFront	1	-5.48313	-5.32801	-4.96304	-4.25159	-3.19184	-1.8813	-0.485557	0.766574	1.60286	1.7993	1.33082	0.473071	-0.266516	-0.40146	0.240813	1.39246	2.49086	3.00294	2.70967	1.76707	0.540046	-0.644294	-1.64664	-2.49607	-3.26627	-3.95773	-4.46891	-4.64507	-4.35619	-3.56566	-2.38142	-1.08639	-0.105061	0.131145	-0.606511	-2.18243	-4.11737	-5.81406	-6.85315	-7.1593	-6.94362	-6.48645	-5.93904	-5.26182	-4.31667	-3.00641	-1.3631	0.474857
BackToFront	1	1.71652	1.993	1.96457	1.67767	1.26464	0.9245	0.873521	1.28627	2.23932	3.68642	5.47008	7.36146	9.10341	10.4456	11.1723	11.1364	10.2969	8.74995	6.73064	4.57428	2.63736	1.20042	0.389821	0.156826	0.325887	0.686505	1.07184	1.38652	1.57401	1.56995	1.27804	0.605064	-0.466117	-1.80243	-3.1087	-4.00949	-4.20501	-3.6189	-2.44266	-1.03787	0.247959	1.2386	1.97403	2.64091	3.45144	4.53608	5.87851	7.29744
BackToFront	1	527.313	521.509	495.066	455.064	411.153	372.658	345.732	331.756	327.536	327.049	323.897	313.499	294.369	268.186	238.754	210.295	185.747	165.829	149.32	134.331	119.829	106.429	96.0141	90.4694	90.4003	94.6275	100.704	106.041	108.977	109.269	107.866	106.139	105.013	104.402	103.309	100.558	95.7457	89.7895	84.6075	82.1056	83.1855	87.5756	94.7112	105.026	120.554	144.075	177.076	217.734
BackToFront	1	-91.8051	-78.7203	-67.5774	-58.4071	-50.6748	-43.6205	-36.6809	-29.7328	-23.0615	-17.138	-12.3698	-8.95798	-6.88248	-5.97719	-6.01937	-6.80422	-8.19267	-10.1403	-12.7048	-16.0112	-20.1758	-25.1926	-30.8397	-36.6411	-41.9205	-45.9331	-48.0494	-47.9432	-45.7249	-41.9526	-37.483	-33.1905	-29.6597	-27.0026	-24.8937	-22.8131	-20.3602	-17.4717	-14.433	-11.7045	-9.6797	-8.51735	-8.12385	-8.25839	-8.67406	-9.20476	-9.7746	-10.3535
BackToFront	1	-309.489	-298.553	-292.214	-285.326	-274.222	-257.657	-236.559	-212.915	-188.508	-164.204	-140.087	-116.146	-92.8951	-71.4452	-53.0462	-38.4866	-27.7858	-20.3108	-15.1585	-11.5159	-8.83649	-6.81906	-5.31059	-4.22774	-3.54112	-3.27798	-3.49645	-4.20999	-5.31399	-6.57788	-7.7353	-8.61954	-9.24762	-9.80337	-10.5372	-11.6937	-13.5405	-16.5303	-21.5279	-30.0064	-44.0664	-66.122	-98.1378	-140.496	-190.87	-243.752	-291.214	-325.015
BackToFront	1	1.25934	1.29505	1.33636	1.52955	1.95417	2.57432	3.24195	3.74625	3.88704	3.53841	2.68427	1.41882	-0.0775721	-1.57404	-2.82436	-3.59653	-3.70278	-3.03785	-1.6252	0.349566	2.55036	4.56928	6.05386	6.82678	6.92906	6.55874	5.93805	5.18939	4.29556	3.16605	1.76638	0.225685	-1.14968	-1.97545	-1.9532	-1.01317	0.639692	2.59914	4.41204	5.73649	6.43265	6.55767	6.29034	5.83134	5.34521	4.96842	4.90595	5.57969
BackToFront	1	-334.708	-389.834	-428.775	-448.417	-450.747	-441.535	-427.81	-415.364	-407.16	-402.897	-399.651	-393.359	-380.677	-360.521	-334.624	-306.828	-281.497	-261.856	-249.038	-242.126	-238.928	-236.934	-233.961	-228.417	-219.378	-206.678	-190.992	-173.728	-156.647	-141.357	-128.893	-119.602	-113.298	-109.581	-108.118	-108.766	-111.546	-116.588	-124.133	-134.541	-148.153	-164.923	-183.92	-202.948	-218.639	-227.222	-225.833	-213.828
BackToFront	1	-21.1318	-20.5435	-20.5848	-21.4125	-23.4064	-27.0313	-32.6344	-40.2141	-49.2148	-58.4659	-66.3752	-71.3897	-72.5701	-70.002	-64.7973	-58.6387	-53.0754	-48.928	-46.0961	-43.8333	-41.2935	-38.0294	-34.1966	-30.4052	-27.3509	-25.4429	-24.614	-24.3862	-24.1285	-23.3525	-21.8862	-19.8564	-17.5365	-15.191	-13.0184	-11.1911	-9.90374	-9.3443	-9.58205	-10.4556	-11.5639	-12.3975	-12.5532	-11.9084	-10.6566	-9.18857	-7.9036	-7.06323
BackToFront	1	-251.218	-236.356	-209.59	-175.466	-139.904	-108.377	-84.3458	-68.6151	-59.7772	-55.3263	-52.7799	-50.368	-47.199	-43.0871	-38.2589	-33.1185	-28.1391	-23.831	-20.7086	-19.2042	-19.5798	-21.834	-25.5966	-30.0323	-33.9029	-35.9265	-35.344	-32.3529	-28.0509	-23.8613	-20.8016	-19.0773	-18.2101	-17.5341	-16.6737	-15.708	-14.9834	-14.7705	-15.0406	-15.517	-15.947	-16.3723	-17.1616	-18.7405	-21.1967	-24.0781	-26.5957	-28.1198
BackToFront	1	-102.923	-92.8008	-91.4463	-95.0008	-99.5178	-102.126	-101.39	-97.0186	-89.327	-78.8356	-66.2159	-52.478	-39.0801	-27.6655	-19.4643	-14.7387	-12.7017	-12.0209	-11.5661	-10.9002	-10.2385	-10.0193	-10.4732	-11.4791	-12.7237	-13.9566	-15.1206	-16.2769	-17.4077	-18.2759	-18.4699	-17.6433	-15.7777	-13.2554	-10.5774	-7.8271	-4.16029	2.27923	13.8077	32.0953	56.9508	85.5442	112.53	131.161	135.048	119.897	84.5759	31.2632
BackToFront	1	-11.588	-10.3341	-7.43903	-3.74279	-0.406621	1.50153	1.45038	-0.312963	-2.87241	-5.05886	-5.94333	-5.15535	-2.89697	0.281165	3.77028	7.10259	10.0087	12.3768	14.19	15.488	16.3595	16.9373	17.3749	17.8001	18.2671	18.7333	19.0775	19.1494	18.8204	18.0071	16.6697	14.8068	12.4713	9.80224	7.0424	4.51007	2.5251	1.31744	0.962599	1.36378	2.28591	3.41581	4.43994	5.12447	5.39412	5.38061	5.40731	5.8895
BackToFront	1	192.727	172.983	158.584	147.482	138.537	131.402	125.849	121.277	116.873	112.276	108.177	106.326	108.763	116.694	129.661	145.539	161.364	174.512	183.569	188.48	190.015	188.962	185.53	179.29	169.632	156.406	140.32	122.785	105.331	89.0106	74.241	61.1605	50.1272	41.8449	36.9105	35.1094	35.0486	34.5431	31.6101	25.475	16.9571	8.01833	0.792214	-3.32501	-4.08083	-2.19818	1.13222	4.78443
BackToFront	1	45.5488	53.3674	58.6572	61.6993	63.9243	67.4874	74.3448	85.2375	99.1245	113.431	125.033	131.495	131.932	127.098	118.733	108.602	97.7875	86.5965	75.0146	63.2911	52.207	42.8679	36.2034	32.5043	31.226	31.155	30.8704	29.3284	26.2738	22.2446	18.157	14.7327	12.1148	9.84043	7.05001	2.6983	-4.35851	-15.2835	-30.9931	-51.6298	-75.9877	-101.291	-123.669	-139.308	-145.85	-143.367	-134.424	-123.184
BackToFront	1	-0.697331	-0.52819	-0.860316	-1.86548	-3.5275	-5.57333	-7.52764	-8.88071	-9.29042	-8.71557	-7.40835	-5.77088	-4.16078	-2.75588	-1.54614	-0.434864	0.631221	1.5903	2.29037	2.58426	2.4244	1.89122	1.13709	0.293507	-0.585448	-1.49507	-2.39753	-3.16073	-3.58543	-3.50943	-2.9148	-1.95416	-0.876088	0.0989418	0.868551	1.45504	1.94037	2.38385	2.77657	3.04524	3.08697	2.80201	2.11539	0.995341	-0.51982	-2.29525	-4.10046	-5.66165
BackToFront	1	-1.23971	-1.43961	-1.61431	-1.78771	-1.94747	-2.03884	-1.99067	-1.75368	-1.32805	-0.764528	-0.147026	0.42792	0.86215	1.05983	0.932119	0.407127	-0.556025	-1.94917	-3.69116	-5.60541	-7.41558	-8.78944	-9.42547	-9.15676	-8.0089	-6.1846	-3.98117	-1.69388	0.447789	2.29411	3.75742	4.79151	5.38317	5.55516	5.36926	4.92472	4.34528	3.75605	3.25052	2.86072	2.54577	2.20784	1.72995	1.01885	0.0386685	-1.17254	-2.50435	-3.80048
BackToFront	1	1.54329	0.900753	0.177579	-0.555946	-1.26492	-1.91802	-2.45741	-2.79737	-2.85998	-2.63256	-2.21001	-1.78674	-1.59757	-1.83098	-2.55401	-3.6694	-4.91635	-5.92145	-6.30168	-5.79839	-4.3915	-2.3291	-0.0456499	2.00098	3.49211	4.33833	4.66652	4.72502	4.7569	4.89211	5.09972	5.21183	5.00451	4.28929	2.97512	1.08691	-1.23641	-3.74099	-6.05904	-7.7473	-8.3891	-7.74476	-5.88106	-3.20217	-0.33867	2.07281	3.62171	4.25667
BackToFront	1	-13.2254	-24.0639	-39.5939	-60.1031	-84.9917	-112.631	-140.508	-165.698	-185.567	-198.546	-204.672	-205.604	-203.992	-202.382	-202.155	-203.044	-203.485	-201.599	-196.255	-187.675	-177.373	-167.587	-160.56	-157.959	-160.523	-167.921	-178.784	-190.969	-202.09	-210.215	-214.462	-215.216	-213.865	-212.271	-212.327	-215.774	-224.128	-238.326	-258.009	-280.825	-302.446	-317.675	-322.291	-314.632	-296.036	-269.994	-240.715	-211.98
BackToFront	1	5.0472	4.70298	4.18165	3.56258	2.89953	2.22309	1.54622	0.871685	0.195167	-0.491754	-1.19771	-1.9238	-2.65121	-3.32515	-3.84774	-4.08881	-3.92337	-3.28243	-2.19834	-0.817691	0.630427	1.90455	2.8331	3.37194	3.61243	3.73426	3.92725	4.31738	4.92614	5.67429	6.41465	6.98112	7.23229	7.08742	6.54242	5.66747	4.58136	3.41463	2.27089	1.20835	0.242415	-0.632929	-1.42799	-2.1539	-2.82833	-3.47169	-4.08255	-4.6079
BackToFront	1	199.205	198.475	193.17	187.219	183.601	183.634	187.244	193.665	201.868	210.471	217.498	220.558	217.659	208.188	193.335	175.574	157.502	140.814	126.029	112.96	101.44	91.6742	84.0191	78.4474	74.1956	69.9107	64.2425	56.5062	47.0195	36.925	27.6424	20.2713	15.2508	12.371	11.039	10.5967	10.5287	10.5175	10.3966	10.0882	9.57106	8.87575	8.08271	7.30833	6.69047	6.37476	6.50202	7.1722
BackToFront	1	-62.0219	-58.72	-53.2575	-45.0817	-34.6129	-23.1512	-12.3974	-3.84433	1.7035	4.34453	5.02899	5.32748	7.1535	12.5304	23.4098	41.4337	67.5145	101.212	140.107	179.576	213.324	234.753	238.697	222.728	187.306	134.665	67.1953	-13.4414	-105.602	-205.62	-305.885	-394.839	-459.668	-490.728	-485.382	-449.105	-393.327	-331.303	-274.244	-229.293	-199.571	-185.304	-184.83	-194.93	-210.804	-226.452	-235.923	-235.128
BackToFront	1	-14.1507	-12.8894	-12.1493	-12.3835	-13.9835	-17.1326	-21.6687	-27.0524	-32.4988	-37.2473	-40.827	-43.1567	-44.4055	-44.71	-43.9583	-41.8039	-37.9004	-32.1528	-24.7362	-15.7878	-4.93332	8.99773	27.7679	53.0269	85.4351	124.095	166.553	209.278	248.255	279.483	299.446	305.819	298.383	279.715	255.01	230.831	213.224	206.079	210.435	224.761	245.706	268.782	288.873	300.866	300.701	286.648	260.175	225.787
BackToFront	1	-84.0034	-95.4328	-105.38	-112.572	-116.703	-118.137	-117.491	-115.334	-112.076	-107.999	-103.277	-97.9245	-91.7309	-84.3171	-75.377	-64.9614	-53.5951	-42.1258	-31.4431	-22.2822	-15.2154	-10.7206	-9.11785	-10.2972	-13.4267	-16.9741	-19.2133	-19.0117	-16.4152	-12.6483	-9.52327	-8.63089	-10.7173	-15.4383	-21.4393	-26.6687	-28.9104	-26.4977	-19.0037	-7.57228	5.34411	16.7777	24.22	26.3705	23.3746	16.5265	7.6388	-1.57432
BackToFront	1	-1.95313	-3.34795	-4.16931	-4.47781	-4.48683	-4.49408	-4.77171	-5.45468	-6.47261	-7.55372	-8.30761	-8.35762	-7.48159	-5.70471	-3.31074	-0.759121	1.46022	2.97547	3.6178	3.41456	2.51212	1.09718	-0.629901	-2.42217	-3.94649	-4.80564	-4.64887	-3.33485	-1.05831	1.63773	3.99576	5.27801	5.02211	3.2262	0.393295	-2.61446	-4.90451	-5.95345	-5.87533	-5.36301	-5.28687	-6.17368	-7.90622	-9.84811	-11.2935	-11.911	-11.8823	-11.6795
BackToFront	1	20.1293	18.9156	17.1418	14.9375	12.5676	10.3374	8.44243	6.86566	5.4026	3.80411	1.91387	-0.332928	-3.09166	-6.85538	-12.5639	-21.4076	-34.3272	-51.4047	-71.4607	-92.1208	-110.397	-123.562	-129.947	-129.318	-122.746	-112.094	-99.3998	-86.3957	-74.2749	-63.6697	-54.7472	-47.345	-41.1194	-35.6945	-30.7943	-26.3245	-22.3741	-19.1381	-16.7986	-15.4142	-14.8619	-14.8437	-14.9554	-14.7898	-14.0449	-12.6047	-10.5696	-8.2268
BackToFront	1	-26.258	-23.7811	-24.1864	-26.0287	-27.8641	-28.8562	-28.9969	-28.9313	-29.531	-31.4504	-34.8287	-39.2531	-43.982	-48.3457	-52.1251	-55.7248	-60.0332	-66.0622	-74.6316	-86.3557	-101.932	-122.32	-148.285	-179.209	-211.869	-240.317	-257.545	-258.382	-242.007	-212.581	-177.634	-145.193	-121.127	-107.769	-104.025	-106.576	-111.505	-115.713	-117.657	-117.281	-115.363	-112.75	-109.899	-106.864	-103.588	-100.166	-96.8896	-94.0389
BackToFront	1	-0.876303	-0.878593	-1.04334	-1.08828	-0.561834	1.16983	4.95434	11.8594	23.0623	39.5448	61.5826	88.1778	116.735	143.311	163.573	174.18	173.976	164.342	148.495	130.091	111.908	95.2289	80.0751	65.9529	52.5741	40.1867	29.446	21.0213	15.2115	11.7872	10.1078	9.42194	9.1558	9.04805	9.08775	9.34733	9.83014	10.4164	10.9058	11.108	10.915	10.3223	9.405	8.27852	7.07846	5.96364	5.11569	4.69646
BackToFront	1	-4.3565	-6.32226	-8.40892	-10.1532	-11.1772	-11.2312	-10.2202	-8.22153	-5.48436	-2.40396	0.543359	2.91102	4.41781	5.05499	5.10015	5.00935	5.23175	6.04049	7.47014	9.37475	11.5441	13.784	15.9163	17.7311	18.9687	19.3881	18.8946	17.6356	15.966	14.2777	12.795	11.4807	10.1174	8.50269	6.61653	4.66313	2.98449	1.91541	1.64976	2.15183	3.13346	4.12185	4.62411	4.34009	3.31771	1.95582	0.835714	0.460804
BackToFront	1	-346.135	-340.055	-338.94	-347.931	-366.285	-387.614	-402.729	-403.741	-387.353	-355.762	-314.993	-271.897	-231.536	-196.109	-165.467	-138.478	-114.279	-92.8502	-74.8449	-61.04	-51.803	-46.8382	-45.2285	-45.6529	-46.6597	-46.9403	-45.5871	-42.278	-37.3078	-31.4282	-25.549	-20.4335	-16.5073	-13.8283	-12.1764	-11.1906	-10.4933	-9.77891	-8.87354	-7.76899	-6.62716	-5.74439	-5.47909	-6.16006	-8.00283	-11.0553	-15.178	-20.0536
BackToFront	1	310.294	294.073	287.095	291.735	310.578	345.382	395.526	456.743	520.992	577.794	616.691	629.959	614.591	572.869	511.411	439.145	365.042	296.461	238.534	194.46	166.058	154.041	157.853	175.548	204.287	241.537	286.294	339.184	400.876	469.442	538.432	597.336	634.719	642.564	619.504	571.28	508.416	442.485	382.791	334.674	299.628	276.603	263.637	259.058	261.832	271.044	284.94	300.252
BackToFront	1	19.7917	20.9478	22.8264	25.4556	28.4927	31.3517	33.4285	34.3049	33.8361	32.1193	29.4055	26.0245	22.3395	18.7058	15.412	12.6218	10.3572	8.54742	7.11086	6.01215	5.25328	4.81435	4.59934	4.43577	4.1313	3.5539	2.6861	1.63488	0.590088	-0.241913	-0.714457	-0.793642	-0.577808	-0.272288	-0.131327	-0.380583	-1.14131	-2.37799	-3.89508	-5.39719	-6.59904	-7.33959	-7.64453	-7.70278	-7.76892	-8.03572	-8.53713	-9.12163
BackToFront	1	-261.447	-251.666	-243.154	-240.676	-246.695	-260.727	-279.154	-295.89	-304.194	-299.178	-279.83	-249.395	-213.896	-179.691	-151.363	-130.827	-117.681	-110.237	-106.524	-104.854	-103.897	-102.525	-99.7514	-94.9233	-88.0511	-79.9709	-72.1133	-65.9299	-62.3074	-61.3056	-62.3401	-64.6426	-67.6672	-71.1798	-74.9923	-78.5883	-81.0066	-81.1932	-78.6565	-73.9487	-68.5615	-64.241	-62.1602	-62.4453	-64.2351	-66.0839	-66.4295	-64.0054
BackToFront	1	1.96539	0.0688506	-2.1792	-4.38845	-6.20023	-7.3903	-7.90322	-7.81211	-7.239	-6.27901	-4.96722	-3.29596	-1.26234	1.09319	3.68506	6.41261	9.18257	11.8954	14.3966	16.4421	17.7261	17.9774	17.0798	15.1353	12.4277	9.30556	6.06421	2.90737	0.00639384	-2.40572	-4.00973	-4.49999	-3.76997	-2.05771	0.064403	1.88485	2.84017	2.73919	1.80234	0.504253	-0.678371	-1.46375	-1.81571	-1.85294	-1.7139	-1.47211	-1.1394	-0.723823
BackToFront	2	-4.00226	-5.42974	-7.43551	-9.69	-11.6771	-12.8534	-12.8485	-11.6335	-9.5864	-7.42855	-6.0505	-6.2764	-8.62601	-13.1353	-19.2919	-26.1167	-32.3847	-36.9273	-38.9267	-38.1125	-34.7975	-29.7502	-23.954	-18.3407	-13.591	-10.0445	-7.72861	-6.45422	-5.93011	-5.85869	-6.00075	-6.21215	-6.44512	-6.71142	-7.01499	-7.28819	-7.3864	-7.16112	-6.58044	-5.80882	-5.17347	-5.00914	-5.46028	-6.35555	-7.24094	-7.5677	-6.94663	-5.33706
BackToFront	2	-21.4361	-21.5407	-22.4534	-23.6181	-24.5211	-24.7925	-24.2572	-22.9192	-20.8986	-18.3685	-15.5174	-12.5376	-9.62275	-6.96355	-4.73775	-3.10184	-2.18763	-2.10069	-2.91815	-4.68488	-7.42046	-11.1362	-15.8533	-21.5946	-28.3369	-35.939	-44.0907	-52.325	-60.098	-66.8888	-72.2597	-75.8479	-77.3272	-76.41	-72.9419	-67.0676	-59.3662	-50.8287	-42.6163	-35.6737	-30.3894	-26.5006	-23.3043	-20.0589	-16.3476	-12.2253	-8.11627	-4.5657
BackToFront	2	119.905	132.296	143.095	149.671	150.799	146.779	138.923	128.781	117.55	105.927	94.2961	83.0024	72.4469	62.9664	54.635	47.1867	40.165	33.221	26.3624	19.9798	14.6231	10.6786	8.14532	6.64055	5.60767	4.58305	3.37041	2.05668	0.900913	0.202413	0.232441	1.26873	3.69624	8.09393	15.2151	25.7842	40.1166	57.6891	76.9173	95.3836	110.566	120.78	125.854	127.132	126.819	127.066	129.296	134.037
BackToFront	2	-80.3281	-77.2783	-77.7232	-81.5916	-88.3209	-97.1533	-107.562	-119.546	-133.543	-149.907	-168.166	-186.472	-201.675	-210.171	-209.235	-198.21	-178.92	-155.061	-130.907	-109.94	-94.0047	-83.1702	-76.1728	-71.1309	-66.2726	-60.4892	-53.5903	-46.2056	-39.3961	-34.1522	-31.0037	-29.8927	-30.315	-31.6186	-33.2838	-35.0577	-36.8916	-38.7431	-40.3722	-41.2733	-40.813	-38.5149	-34.3351	-28.759	-22.659	-16.9939	-12.519	-9.64044
BackToFront	2	139.3	121.905	105.661	91.7541	80.6957	72.4508	66.7421	63.3726	62.4282	64.2932	69.5293	78.6936	92.1538	109.877	131.162	154.384	176.931	195.553	207.178	209.935	203.909	191.249	175.557	160.884	150.785	147.754	153.005	166.376	186.216	209.34	231.376	247.647	254.431	250.078	235.451	213.461	187.978	162.618	139.917	121.054	106.041	94.127	84.2362	75.3346	66.7191	58.2216	50.3122	44.0634
BackToFront	2	-8.14925	-9.00539	-10.1299	-11.9351	-14.7576	-18.7105	-23.5877	-28.8475	-33.6915	-37.2365	-38.7414	-37.8254	-34.6029	-29.6778	-23.9909	-18.5663	-14.2447	-11.4968	-10.371	-10.565	-11.5625	-12.7734	-13.6537	-13.8127	-13.1091	-11.7009	-9.99304	-8.47359	-7.50577	-7.18655	-7.34935	-7.6863	-7.9032	-7.81151	-7.32807	-6.42295	-5.08984	-3.38104	-1.47771	0.289396	1.53238	1.99201	1.70081	1.00387	0.399111	0.296946	0.852353	1.98329
BackToFront	2	25.6171	27.1209	28.2272	28.3662	27.3828	25.5789	23.5331	21.8161	20.7571	20.3617	20.3873	20.4978	20.4029	19.8995	18.7979	16.7755	13.2677	7.51785	-1.15384	-12.9209	-27.064	-41.8661	-54.9372	-63.887	-67.0573	-63.9826	-55.4201	-43.0213	-28.8727	-15.0775	-3.43471	4.81787	9.1939	10.0253	8.33922	5.55493	3.11297	2.19158	3.64497	8.19167	16.7436	30.6427	51.5291	80.71	118.164	161.652	206.524	246.589
BackToFront	2	128.17	154.62	174.985	187.085	190.329	185.821	175.897	163.297	150.355	138.608	128.965	122.268	119.78	123.163	133.789	151.665	174.601	198.251	217.23	226.913	225.056	212.45	192.355	169.049	146.246	126.02	108.585	92.8662	77.493	61.7009	45.7505	30.7541	18.108	8.87789	3.41935	1.35009	1.82807	4.01439	7.5677	12.9829	21.5809	35.0314	54.4889	79.6806	108.43	136.995	161.221	178.037
BackToFront	2	-1.28096	-4.70761	-8.06322	-10.6203	-12.0719	-12.5794	-12.6145	-12.7025	-13.1978	-14.1759	-15.4479	-16.6563	-17.4073	-17.3976	-16.5088	-14.8345	-12.6325	-10.2202	-7.87257	-5.77519	-4.04506	-2.77837	-2.07052	-1.98498	-2.49567	-3.45404	-4.60839	-5.66847	-6.37838	-6.56809	-6.1707	-5.21557	-3.80711	-2.10099	-0.280162	1.46143	2.9285	3.93312	4.31646	3.98858	2.97369	1.43281	-0.357901	-2.07234	-3.41847	-4.20969	-4.40216	-4.09095
BackToFront	3	79.2977	67.9104	56.1785	45.0673	35.4833	27.9857	22.7054	19.4846	18.1648	18.8922	22.3214	29.6216	42.25	61.5354	88.1783	121.821	160.802	202.172	241.995	275.956	300.229	312.402	312.126	301.155	282.693	260.333	237.058	214.701	193.946	174.716	156.664	139.564	123.485	108.734	95.6695	84.5713	75.7196	69.6992	67.7351	71.7412	83.8311	105.33	135.675	171.815	208.6	240.184	261.87	271.521
BackToFront	3	-201.544	-217.411	-223.464	-219.514	-207.537	-190.643	-171.89	-153.462	-136.434	-121.024	-107.052	-94.319	-82.7707	-72.4508	-63.3522	-55.3092	-48.0215	-41.2077	-34.7889	-28.9856	-24.2368	-21.0042	-19.5943	-20.177	-23.0449	-29.0092	-39.6486	-57.0851	-83.1109	-117.876	-158.773	-200.309	-235.393	-257.678	-263.865	-254.801	-234.851	-209.971	-185.498	-164.645	-148.159	-134.977	-123.377	-112.01	-100.391	-88.781	-77.68	-67.3617
BackToFront	3	-136.273	-122.267	-108.899	-95.9702	-84.0176	-73.7745	-65.61	-59.2455	-53.8803	-48.5957	-42.7914	-36.4105	-29.8675	-23.7584	-18.5427	-14.3675	-11.0958	-8.47557	-6.32024	-4.59875	-3.40046	-2.82011	-2.84188	-3.2952	-3.90765	-4.42339	-4.71603	-4.82602	-4.89822	-5.06299	-5.33229	-5.57705	-5.59295	-5.22061	-4.45692	-3.50964	-2.77592	-2.75588	-3.93234	-6.65677	-11.0828	-17.1844	-24.8859	-34.2863	-45.8857	-60.6468	-79.7389	-103.943
BackToFront	3	-327.23	-322.551	-310.734	-292.465	-268.827	-241.06	-210.517	-178.806	-147.9	-119.958	-96.859	-79.6416	-68.2202	-61.6081	-58.6048	-58.5976	-62.0513	-70.4278	-85.6051	-109.119	-141.554	-182.231	-229.066	-278.482	-325.441	-363.889	-387.895	-393.342	-379.497	-349.562	-309.757	-267.24	-227.914	-195.102	-169.497	-150.045	-135.035	-122.866	-112.316	-102.532	-92.9458	-83.2576	-73.4431	-63.7115	-54.392	-45.8003	-38.1611	-31.6249
BackToFront	3	103.615	108.102	109.079	105.981	99.6369	91.8806	84.7011	79.3509	75.8691	73.2442	70.0641	65.2536	58.5107	50.2912	41.4677	32.9286	25.3273	19.0324	14.1899	10.7928	8.71421	7.73432	7.59477	8.06892	9.00485	10.3078	11.8885	13.6235	15.365	16.9795	18.3711	19.4666	20.1715	20.343	19.8088	18.435	16.2079	13.2878	10.0023	6.79185	4.15134	2.63005	2.91138	5.92157	12.8435	24.911	42.953	66.8082
BackToFront	3	-0.881345	-0.712783	-0.270379	0.32286	0.860525	1.10419	0.84947	-0.0131175	-1.45417	-3.29442	-5.2371	-6.94653	-8.1492	-8.71749	-8.69506	-8.24962	-7.57666	-6.80498	-5.95623	-4.97692	-3.82077	-2.52604	-1.2434	-0.203724	0.35062	0.235192	-0.617204	-2.11483	-3.98745	-5.82151	-7.16572	-7.68428	-7.28188	-6.1249	-4.54182	-2.86682	-1.32058	0.0156959	1.15127	2.12139	2.95427	3.67527	4.32236	4.94734	5.59788	6.29292	7.01043	7.69198
BackToFront	3	-364.149	-362.027	-348.15	-326.936	-303.671	-283.674	-271.598	-270.824	-282.862	-306.851	-339.357	-374.717	-406.036	-426.729	-432.313	-421.896	-398.742	-369.404	-341.475	-320.757	-309.172	-304.498	-302.044	-297.26	-287.765	-273.768	-256.992	-239.146	-221.107	-203.244	-186.415	-172.705	-165.185	-166.664	-178.119	-197.713	-221.03	-242.501	-257.283	-262.715	-258.698	-247.058	-230.383	-211.011	-190.508	-169.678	-148.868	-128.355
BackToFront	3	153.51	169.332	188.104	206.551	222.277	234.753	245.346	256.281	269.132	283.672	297.738	308.113	311.883	307.6	295.764	278.543	258.937	239.77	222.88	208.783	196.863	185.95	174.971	163.385	151.258	139.03	127.18	115.987	105.545	96.0031	87.8571	82.0551	79.7626	81.8735	88.6027	99.4854	113.846	131.415	152.602	178.127	208.143	241.342	274.617	303.572	323.75	332.06	327.798	312.811
BackToFront	3	-87.4258	-80.8981	-75.0083	-69.0766	-62.6044	-55.2701	-47.0982	-38.6094	-30.7633	-24.6556	-21.0948	-20.2822	-21.7543	-24.6071	-27.8668	-30.84	-33.3093	-35.5557	-38.2591	-42.3655	-48.9569	-59.0753	-73.4287	-91.972	-113.526	-135.701	-155.319	-169.294	-175.601	-173.921	-165.658	-153.373	-139.893	-127.464	-117.226	-109.132	-102.265	-95.3674	-87.3697	-77.7499	-66.6487	-54.7774	-43.1891	-32.9959	-25.0913	-19.9349	-17.4545	-17.0934
BackToFront	3	-49.771	-40.8066	-32.1599	-24.2574	-16.4393	-7.14674	5.32775	21.8339	41.5597	61.8349	78.7096	88.1312	87.229	75.107	52.7983	22.4981	-13.374	-52.6912	-93.4676	-133.313	-169.074	-197.131	-214.364	-219.294	-212.718	-197.431	-177.173	-155.375	-134.334	-115.082	-97.7708	-82.2168	-68.2966	-56.106	-45.9248	-38.0538	-32.5968	-29.2817	-27.4306	-26.1377	-24.5835	-22.3293	-19.43	-16.3182	-13.5483	-11.5708	-10.6949	-11.2832
BackToFront	3	1.51663	1.78721	1.92752	1.94653	1.86093	1.689	1.44787	1.15007	0.803041	0.417053	0.0211485	-0.325432	-0.542712	-0.563505	-0.376607	-0.0491891	0.287782	0.49285	0.480294	0.270466	-0.00596191	-0.159294	-0.0322618	0.413831	1.06584	1.70015	2.06703	1.95442	1.18064	-0.475309	-3.33221	-7.77442	-14.0989	-22.3109	-31.993	-42.3528	-52.4461	-61.4452	-68.7989	-74.2073	-77.5077	-78.6339	-77.7779	-75.6743	-73.7863	-74.1356	-78.7015	-88.5702
BackToFront	3	64.5931	56.1016	48.4285	41.5388	35.4394	30.2215	26.0237	23.0022	21.351	21.4365	24.0514	30.7321	43.9159	66.6046	101.303	148.403	204.744	263.349	314.951	350.941	366.379	361.554	341.318	312.716	282.23	253.945	229.169	207.243	186.798	166.767	146.839	127.379	109.058	92.479	77.9403	65.4085	54.6257	45.2858	37.1816	30.3118	24.9418	21.6828	21.6195	26.4654	38.6113	60.8533	95.6096	143.654
BackToFront	3	-30.4309	-44.3208	-63.6778	-88.4878	-117.393	-147.69	-175.914	-198.795	-214.084	-220.861	-219.28	-210.123	-194.545	-174.131	-150.997	-127.638	-106.447	-89.1557	-76.4879	-68.1664	-63.1674	-60.0723	-57.4105	-53.9579	-48.9647	-42.2835	-34.3731	-26.1756	-18.8788	-13.5811	-10.9364	-10.8989	-12.7168	-15.211	-17.2351	-18.0962	-17.7335	-16.5916	-15.2832	-14.2372	-13.5069	-12.8192	-11.8035	-10.2565	-8.28371	-6.24659	-4.57225	-3.55753
BackToFront	3	-21.2318	-17.396	-14.2422	-11.969	-10.8529	-10.9534	-11.9493	-13.2235	-14.1575	-14.4735	-14.4332	-14.7821	-16.4445	-20.093	-25.769	-32.7347	-39.6457	-44.9867	-47.5819	-46.951	-43.3928	-37.8133	-31.4224	-25.4109	-20.6838	-17.6862	-16.3562	-16.2188	-16.5953	-16.8531	-16.5937	-15.7199	-14.3795	-12.8459	-11.404	-10.2828	-9.62565	-9.47225	-9.71417	-10.0264	-9.78662	-8.02179	-3.41072	5.59098	20.4138	41.7628	68.8538	98.8684
BackToFront	3	100.913	100.215	95.2235	87.701	79.5007	72.1382	66.5696	63.1524	61.7382	61.8254	62.7232	63.6735	63.9331	62.8588	60.0511	55.5296	49.824	43.851	38.5614	34.5164	31.6383	29.3023	26.7292	23.438	19.4906	15.3976	11.7789	9.01477	7.06215	5.46958	3.43995	-0.195981	-7.14527	-19.7895	-40.9918	-73.3096	-117.677	-172.093	-231.165	-287.159	-332.44	-362.272	-376.512	-379.259	-376.609	-373.724	-372.714	-372.294
BackToFront	3	533.701	541.22	530.118	503.657	466.89	424.884	381.652	340.087	302.586	271.772	250.726	242.435	248.658	268.73	299.016	333.378	364.616	386.29	394.22	387.171	366.715	336.631	302.24	269.837	246.052	236.891	246.407	275.29	319.94	372.611	422.923	460.462	477.592	471.432	444.244	402.223	353.305	304.881	262.102	227.15	199.476	176.749	156.154	135.582	114.341	93.1893	73.7466	57.6039
BackToFront	3	-5.83211	-6.76962	-7.74036	-8.68045	-9.50909	-10.0051	-9.7721	-8.37797	-5.64876	-1.9619	1.66582	3.82512	3.24171	-0.647689	-7.36374	-15.4929	-23.2081	-28.9563	-31.9707	-32.3722	-30.8641	-28.2533	-25.0882	-21.5724	-17.7076	-13.5018	-9.09751	-4.78501	-0.938476	2.07183	3.97535	4.69317	4.40077	3.50719	2.53033	1.9052	1.8297	2.23677	2.90701	3.63609	4.34482	5.07315	5.89525	6.8391	7.87044	8.92886	9.9621	10.9198
BackToFront	3	-6.91527	-6.55209	-6.21367	-5.9457	-5.76243	-5.65102	-5.58055	-5.50687	-5.38042	-5.1627	-4.8482	-4.47518	-4.11694	-3.85475	-3.75108	-3.83994	-4.1468	-4.72799	-5.71613	-7.34026	-9.90431	-13.7085	-18.9337	-25.5277	-33.147	-41.1904	-48.9116	-55.5709	-60.5634	-63.5074	-64.2838	-63.038	-60.1345	-56.0632	-51.3278	-46.3502	-41.4289	-36.7382	-32.3469	-28.2362	-24.3374	-20.5984	-17.095	-14.1483	-12.43	-13.0335	-17.5036	-27.7586
BackToFront	3	-48.6486	-41.526	-35.5661	-30.843	-27.085	-23.8491	-20.7639	-17.6988	-14.7725	-12.218	-10.1845	-8.5854	-7.04538	-4.94399	-1.47758	4.31264	13.5561	27.5304	47.5101	74.4307	108.416	148.307	191.403	233.627	270.287	297.354	312.879	317.851	315.891	311.687	308.841	308.241	307.908	304.437	295.247	280.457	263.447	249.881	245.634	254.427	276.027	305.724	335.463	356.394	361.9	349.74	322.289	284.908
BackToFront	3	90.4096	83.9441	75.9506	68.252	62.6395	59.7546	58.7652	57.9084	55.4783	50.6698	43.8453	36.1816	28.9928	23.1435	18.8242	15.6868	13.1508	10.6727	7.89939	4.74176	1.41568	-1.57105	-3.55304	-3.98364	-2.75575	-0.38273	2.1049	3.53485	3.05646	0.446176	-3.9025	-9.25999	-14.9133	-20.3276	-25.0037	-28.0978	-28.0391	-22.3915	-8.10422	17.8071	57.2357	109.83	172.145	237.677	298.216	346.338	378.087	394.409
BackToFront	3	15.8023	14.4441	13.067	11.5729	9.95288	8.26581	6.60019	5.04689	3.68961	2.60351	1.84752	1.44842	1.37996	1.56219	1.88975	2.3065	2.89065	3.91274	5.80162	9.01432	13.8504	20.3033	28.0169	36.3524	44.5096	51.6412	56.9457	59.7656	59.7128	56.795	51.4771	44.622	37.3052	30.5617	25.1479	21.394	19.1872	18.0951	17.5778	17.2112	16.8072	16.3907	16.0518	15.7926	15.4657	14.8511	13.8089	12.4013
BackToFront	3	0.481387	0.694373	0.871837	0.994281	1.06223	1.09295	1.11118	1.1402	1.19319	1.26571	1.3312	1.34606	1.26804	1.0835	0.826277	0.572126	0.403513	0.365495	0.440438	0.562752	0.662706	0.708981	0.71784	0.72423	0.739833	0.732699	0.645594	0.43816	0.121177	-0.241623	-0.562678	-0.769691	-0.831689	-0.76208	-0.602857	-0.401031	-0.189125	0.022404	0.237639	0.459283	0.675178	0.858165	0.978222	1.01872	0.983646	0.890957	0.754475	0.566414
BackToFront	3	19.3711	20.1739	19.8674	18.3005	15.7835	12.9194	10.3287	8.40926	7.2298	6.57892	6.11566	5.53407	4.67265	3.54148	2.29033	1.14814	0.359014	0.119342	0.5211	1.5193	2.94327	4.55751	6.14982	7.6086	8.95373	10.3029	11.7814	13.412	15.0392	16.3373	16.9146	16.4744	14.9517	12.5541	9.68479	6.7945	4.24256	2.22917	0.805969	-0.0726839	-0.504922	-0.623588	-0.593417	-0.597624	-0.800746	-1.29389	-2.05076	-2.92127
BackToFront	3	-12.6979	-12.3602	-11.7156	-10.5857	-8.92838	-6.89141	-4.86649	-3.58178	-4.23783	-8.59964	-18.8959	-37.4085	-65.7458	-103.97	-149.906	-199.026	-245.175	-282.078	-305.124	-312.682	-306.363	-290.153	-268.968	-247.332	-228.712	-215.526	-209.47	-211.652	-222.258	-239.896	-261.145	-280.879	-293.555	-294.999	-283.821	-261.757	-232.799	-201.652	-172.269	-147.027	-126.659	-110.705	-98.1293	-87.8159	-78.8552	-70.6522	-62.9311	-55.6744
BackToFront	3	-157.187	-148.117	-135.476	-122.341	-110.9	-101.989	-95.29	-89.9757	-85.4343	-81.7558	-79.7825	-80.75	-85.7323	-95.2168	-109.018	-126.469	-146.583	-167.946	-188.421	-205.124	-215.025	-216.063	-208.096	-192.999	-173.787	-153.366	-133.702	-115.802	-100.24	-87.6356	-78.6747	-73.6987	-72.2382	-72.8596	-73.4725	-71.9846	-67.0157	-58.3673	-47.0475	-34.8695	-23.8231	-15.5054	-10.8044	-9.88072	-12.3379	-17.4347	-24.2154	-31.5221
BackToFront	3	-178.614	-216.341	-250.371	-275.977	-290.069	-292.09	-283.889	-268.699	-249.83	-229.744	-209.881	-191.065	-174.038	-159.655	-148.633	-141.081	-136.214	-132.478	-128.037	-121.359	-111.64	-98.95	-84.1298	-68.5122	-53.577	-40.6173	-30.5032	-23.6057	-19.8825	-19.0511	-20.7338	-24.4954	-29.7903	-35.9145	-42.061	-47.4938	-51.7371	-54.6475	-56.3071	-56.8153	-56.1321	-54.083	-50.5108	-45.4586	-39.2589	-32.4808	-25.7723	-19.6845
BackToFront	3	-282.514	-255.247	-228.711	-205.382	-187.009	-175.24	-171.813	-178.105	-194.218	-218.115	-245.391	-270.065	-286.29	-290.295	-281.61	-262.961	-238.936	-214.223	-192.261	-174.744	-161.836	-152.71	-146.089	-140.7	-135.63	-130.548	-125.707	-121.69	-119.004	-117.7	-117.235	-116.63	-114.85	-111.204	-105.559	-98.2907	-90.0242	-81.3477	-72.6452	-64.1584	-56.2274	-49.6213	-45.7982	-46.9962	-56.0424	-75.7888	-108.127	-152.749
BackToFront	3	46.0432	44.0648	42.8574	41.6998	39.7084	36.1269	30.6456	23.5897	15.8505	8.57488	2.76086	-1.04688	-2.84767	-3.069	-2.33933	-1.25562	-0.219279	0.636495	1.43604	2.51222	4.36529	7.67497	13.3629	22.6464	36.9507	57.5446	84.8782	117.84	153.349	186.699	212.718	227.344	228.895	218.435	199.147	175.112	150.095	126.773	106.52	89.6155	75.6375	63.8834	53.7057	44.7155	36.8316	30.1915	24.9805	21.267
BackToFront	3	-65.9184	-91.9931	-124.069	-159.902	-195.915	-228.186	-253.733	-271.452	-282.245	-288.386	-292.544	-296.95	-302.876	-310.351	-318.047	-323.468	-323.627	-316.142	-300.28	-277.368	-250.297	-222.404	-196.289	-173.145	-152.777	-134.175	-116.276	-98.5731	-81.3354	-65.436	-51.9281	-41.6248	-34.8933	-31.7779	-32.385	-37.3351	-48.0047	-66.3029	-93.9046	-131.17	-176.257	-224.984	-271.704	-310.922	-338.967	-354.997	-360.997	-360.884
BackToFront	3	-330.013	-304.521	-279.381	-256.904	-237.643	-221.038	-206.337	-193.182	-181.618	-171.755	-163.472	-156.376	-149.968	-143.827	-137.63	-131.066	-123.758	-115.327	-105.559	-94.5224	-82.5707	-70.2309	-58.0943	-46.7506	-36.738	-28.4557	-22.0483	-17.3457	-13.9265	-11.2923	-9.05738	-7.05595	-5.32875	-4.01847	-3.23803	-2.97024	-3.04044	-3.16897	-3.07984	-2.61286	-1.7811	-0.748153	0.254334	1.01502	1.39103	1.30693	0.728392	-0.353012
BackToFront	3	-78.7916	-65.9162	-54.7506	-45.6641	-38.4708	-32.7144	-27.8334	-23.174	-17.9723	-11.3798	-2.57578	9.05425	23.6828	40.8009	59.0847	76.5226	90.8959	100.515	104.92	105.196	103.745	103.602	107.589	117.54	133.707	154.4	176.032	193.809	203.128	201.247	188.446	167.984	144.842	123.956	108.87	101.363	101.852	109.943	124.533	143.411	162.904	178.213	184.714	179.715	163.684	140.148	114.228	90.588
BackToFront	4	114.275	90.729	73.2841	60.372	50.592	42.8852	36.5934	31.445	27.4077	24.4808	22.5191	21.2211	20.2544	19.418	18.6958	18.17	17.8699	17.6841	17.3977	16.8188	15.8919	14.7194	13.4831	12.3315	11.3055	10.3392	9.31316	8.11887	6.70431	5.09565	3.40254	1.8016	0.487514	-0.40685	-0.883871	-1.09924	-1.29872	-1.69901	-2.37876	-3.23108	-3.9973	-4.33823	-3.90575	-2.37977	0.500251	4.88217	10.7012	17.571
BackToFront	4	-64.6872	-87.5601	-113.408	-139.266	-161.384	-176.43	-182.786	-181.185	-174.225	-164.976	-155.508	-146.237	-136.408	-125.255	-112.957	-100.747	-90.1937	-82.2381	-76.6672	-72.3125	-67.7577	-62.0686	-55.1315	-47.5036	-39.9684	-33.1191	-27.1845	-22.1187	-17.8166	-14.2706	-11.5769	-9.81627	-8.92683	-8.67239	-8.72939	-8.83428	-8.88707	-8.94833	-9.13793	-9.5184	-10.0441	-10.6042	-11.1119	-11.5619	-12.0204	-12.5719	-13.2896	-14.2713
BackToFront	4	275.417	245.075	215.225	188.135	163.892	141.544	120.277	100.085	81.8193	66.7226	55.7755	49.1798	46.1873	45.3213	44.8565	43.364	40.1124	35.2002	29.383	23.6891	18.9887	15.6997	13.7344	12.6782	12.0884	11.7499	11.7958	12.6767	15.0793	19.9062	28.3688	42.0844	62.9177	92.3271	130.254	174.033	218.087	254.989	277.714	282.162	268.669	241.78	208.475	175.79	148.904	130.266	119.757	115.474
BackToFront	4	406.879	402.043	403.247	406.792	406.078	395.212	371.841	337.902	298.341	258.903	224.199	196.705	176.662	162.538	151.765	141.587	129.859	115.613	99.2247	82.119	66.1821	53.0963	43.8447	38.5003	36.3134	36.0174	36.2298	35.8242	34.1661	31.1603	27.128	22.5947	18.086	14.0005	10.5723	7.89563	5.97413	4.76799	4.22246	4.27373	4.83672	5.79003	6.97765	8.2361	9.43979	10.5311	11.5167	12.4336
BackToFront	4	-6.58657	-8.17423	-10.5675	-13.2913	-15.6402	-17.0832	-17.5026	-17.1349	-16.3143	-15.2563	-14.027	-12.6514	-11.2004	-9.76221	-8.36023	-6.94474	-5.50258	-4.17417	-3.24146	-2.94391	-3.25552	-3.79183	-3.92923	-3.07565	-0.947425	2.26833	5.9299	9.12289	10.9407	10.7554	8.39825	4.20296	-1.05845	-6.32237	-10.437	-12.426	-11.7725	-8.62795	-3.82859	1.34192	5.56954	7.9358	8.16391	6.61825	4.10156	1.58945	-0.0235051	-0.130987
BackToFront	4	-2.29422	-1.05844	-1.07249	-2.28936	-4.40032	-6.9188	-9.28536	-10.9868	-11.6777	-11.2642	-9.9121	-7.96707	-5.82267	-3.7992	-2.08115	-0.722703	0.304449	1.05554	1.5748	1.87956	1.96513	1.81962	1.44491	0.876369	0.197841	-0.460386	-0.949441	-1.15196	-1.02913	-0.635339	-0.0886911	0.484541	0.998929	1.42896	1.79799	2.15188	2.5324	2.95781	3.41295	3.84989	4.19595	4.36739	4.28468	3.89466	3.19955	2.28368	1.31469	0.498605
BackToFront	4	189.22	178.951	171.814	165.02	156.073	143.452	127.034	108.055	88.5724	70.6688	55.7755	44.421	36.4052	31.1738	28.1087	26.6084	26.0226	25.612	24.642	22.587	19.3224	15.1761	10.8086	6.98099	4.31953	3.16318	3.51107	5.05815	7.28344	9.57457	11.3641	12.2448	12.0291	10.741	8.56523	5.79294	2.78371	-0.0714838	-2.40694	-3.95632	-4.61413	-4.45811	-3.70918	-2.64851	-1.47748	-0.133006	1.94935	6.06469
BackToFront	4	5.46193	6.39682	7.07498	7.41654	7.36761	6.88517	5.94276	4.55697	2.81468	0.876949	-1.03993	-2.69755	-3.86865	-4.37346	-4.11376	-3.0984	-1.43491	0.722359	3.26531	6.2309	9.83615	14.3904	20.0659	26.6249	33.2735	38.8026	42.0119	42.2094	39.4874	34.6036	28.5466	22.0779	15.5274	8.93301	2.36829	-3.79875	-8.89795	-12.1958	-13.2178	-11.9674	-8.92997	-4.8871	-0.642907	3.20666	6.38186	8.89274	10.9206	12.6805
BackToFront	4	99.7706	135.723	173.653	208.415	234.701	248.703	249.409	238.872	221.31	201.468	183.022	167.656	155.075	143.738	131.856	118.24	102.732	86.1824	70.0565	55.8769	44.6935	36.7784	31.6482	28.3715	25.9985	23.8887	21.795	19.7149	17.6517	15.4639	12.9011	9.78299	6.19127	2.53635	-0.545514	-2.41383	-2.64408	-1.14504	1.85919	5.93762	10.5721	15.2466	19.5055	23.0175	25.6491	27.5112	28.9177	30.2302
BackToFront	4	130.897	165.293	194.234	213.182	219.836	214.892	201.511	183.806	165.276	148.055	133.141	121.104	112.51	107.76	106.626	108.107	110.959	114.776	120.98	133.04	155.466	191.786	242.232	302.283	362.996	413.367	443.905	449.897	432.845	399.458	358.765	318.822	284.489	256.964	234.78	215.403	196.618	177.326	157.748	139.135	123.158	111.194	103.841	100.933	102.122	107.737	119.317	139.299
BackToFront	4	-6.43455	-4.07416	-2.52134	-2.22921	-3.15845	-4.66441	-5.69208	-5.23768	-2.87112	0.938892	4.90516	7.42053	7.27393	4.21445	-0.964328	-6.90172	-12.4906	-17.6386	-23.6332	-32.9553	-48.5741	-72.8921	-106.637	-148.139	-193.407	-237.166	-274.516	-302.556	-321.239	-333.078	-341.79	-350.445	-359.907	-368.335	-372.067	-367.531	-353.208	-330.632	-303.937	-278.288	-258.082	-245.76	-241.566	-244.022	-250.655	-258.561	-264.754	-266.469
BackToFront	4	-7.46225	-7.76046	-7.62765	-7.08732	-6.19157	-4.99312	-3.53886	-1.88991	-0.151459	1.5096	2.88132	3.75874	4.01516	3.65989	2.85423	1.87617	1.04567	0.636803	0.800085	1.51513	2.58796	3.70276	4.52142	4.79683	4.45104	3.58031	2.3947	1.14059	0.0572812	-0.623137	-0.679093	0.049677	1.55961	3.59769	5.67235	7.202	7.75081	7.23413	5.97311	4.55479	3.56389	3.33245	3.83843	4.7969	5.86173	6.80296	7.55599	8.1446
BackToFront	4	150.447	140.892	131.706	122.129	112.312	103.025	94.9955	88.2987	82.2094	75.6537	67.9438	59.2919	50.7452	43.5973	38.6635	35.8625	34.3143	32.838	30.5291	27.1094	22.916	18.6157	14.8437	11.9611	10.0073	8.80544	8.14241	7.96215	8.57723	10.9133	16.7373	28.7154	50.0295	83.3543	129.289	184.846	242.978	293.901	328.118	339.886	329.344	302.138	266.781	231.281	200.765	176.979	159.334	146.495
BackToFront	4	-59.075	-48.0549	-38.1801	-30.1892	-24.497	-21.0822	-19.5749	-19.4559	-20.2332	-21.4958	-22.8659	-23.9459	-24.3553	-23.8591	-22.5013	-20.6354	-18.8197	-17.6441	-17.6075	-19.1137	-22.5484	-28.337	-36.8896	-48.4409	-62.8921	-79.7937	-98.5118	-118.457	-139.161	-160.07	-180.179	-197.823	-210.927	-217.691	-217.351	-210.548	-199.075	-185.148	-170.641	-156.637	-143.453	-130.96	-118.953	-107.346	-96.1506	-85.3648	-74.9168	-64.7284
BackToFront	4	-109.924	-109.344	-112.535	-122.989	-143.207	-173.237	-209.933	-247.378	-278.48	-297.24	-300.778	-290.21	-269.888	-245.422	-221.543	-200.909	-184.31	-171.785	-163.716	-161.162	-165.365	-176.919	-195.171	-218.093	-242.546	-264.703	-280.59	-286.825	-281.534	-265.089	-240.181	-210.978	-181.638	-154.937	-131.69	-111.199	-92.3367	-74.5548	-58.2728	-44.5447	-34.3735	-28.1802	-25.7809	-26.8499	-31.5444	-40.8524	-56.3657	-79.4883
BackToFront	4	-8.78495	-8.086	-7.48663	-7.09729	-7.0301	-7.32892	-7.93527	-8.69998	-9.43424	-9.97335	-10.2279	-10.2016	-9.98003	-9.70553	-9.55327	-9.70086	-10.2761	-11.2868	-12.5712	-13.8179	-14.6673	-14.8454	-14.2599	-12.9983	-11.2494	-9.20331	-7.00701	-4.79599	-2.77191	-1.24507	-0.587739	-1.09347	-2.81916	-5.49808	-8.57926	-11.3738	-13.2462	-13.7827	-12.8926	-10.8171	-8.03917	-5.1216	-2.53035	-0.521389	0.86504	1.7211	2.16504	2.28167
BackToFront	4	-28.2195	-24.6104	-20.4983	-16.4033	-12.7498	-9.74975	-7.41719	-5.66956	-4.4392	-3.72488	-3.56956	-4.00173	-4.99552	-6.47547	-8.35882	-10.5864	-13.1092	-15.8254	-18.5164	-20.8409	-22.414	-22.9415	-22.337	-20.7624	-18.5697	-16.1775	-13.9392	-12.0595	-10.5847	-9.45423	-8.57342	-7.8599	-7.24667	-6.66146	-6.02164	-5.26624	-4.40564	-3.54421	-2.8494	-2.47385	-2.47894	-2.79653	-3.24927	-3.61279	-3.69417	-3.39801	-2.75882	-1.92945
BackToFront	4	1.31235	1.82422	2.3358	2.78255	3.08194	3.17834	3.07558	2.83664	2.55708	2.33576	2.25836	2.3867	2.73706	3.24782	3.76417	4.07316	3.99151	3.46274	2.59977	1.63652	0.81413	0.276365	0.039259	0.044812	0.243552	0.63991	1.27046	2.14197	3.18297	4.24576	5.15662	5.77983	6.05871	6.01964	5.74891	5.36476	4.99731	4.77592	4.81244	5.1727	5.84078	6.69547	7.5227	8.07479	8.16154	7.73279	6.90834	5.93402
BackToFront	4	14.2031	15.9332	16.3881	14.1916	7.77893	-4.18615	-22.2501	-45.6662	-72.18	-98.3276	-120.28	-135.041	-141.582	-141.445	-138.45	-137.493	-142.802	-156.347	-177.031	-200.974	-222.705	-236.77	-239.254	-228.813	-206.967	-177.534	-145.405	-115.088	-89.6258	-70.2485	-56.7394	-48.1278	-43.2565	-41.0086	-40.2593	-39.782	-38.2573	-34.4364	-27.417	-16.9583	-3.69806	10.9749	25.5203	39.2291	53.1002	70.1033	94.5194	130.48
BackToFront	4	206.854	200.043	195.267	191.944	188.923	184.923	178.933	170.513	159.907	147.944	135.743	124.339	114.407	106.19	99.6158	94.4735	90.515	87.458	84.9653	82.6845	80.3416	77.8161	75.1244	72.3552	69.6381	67.1769	65.238	64.002	63.3143	62.5468	60.7591	57.1526	51.5811	44.7987	38.2424	33.3935	31.0263	30.7451	31.0945	30.1924	26.5801	19.8853	11.0494	2.05863	-4.72588	-7.43334	-5.4153	0.52553
BackToFront	4	-5.90856	-5.58353	-5.83613	-6.46181	-7.21439	-7.91785	-8.52137	-9.06372	-9.57745	-10.0116	-10.2335	-10.1096	-9.60173	-8.8094	-7.9296	-7.16615	-6.64557	-6.38338	-6.3048	-6.30282	-6.30504	-6.32766	-6.49154	-6.98384	-7.9665	-9.4684	-11.3139	-13.1365	-14.4838	-14.9803	-14.482	-13.1538	-11.4305	-9.87263	-8.97108	-8.98325	-9.85995	-11.2847	-12.7988	-13.9593	-14.4733	-14.2664	-13.4692	-12.3372	-11.1423	-10.0813	-9.23374	-8.57289
BackToFront	4	-162.092	-149.24	-137.063	-128.049	-125.582	-133.682	-156.539	-197.404	-256.704	-330.054	-407.509	-475.269	-519.78	-532.575	-513.411	-470.055	-414.906	-360.382	-315.383	-284.192	-267.58	-264.679	-274.103	-293.693	-319.567	-345.731	-365.193	-372.268	-364.821	-345.035	-318.253	-290.551	-266.411	-247.545	-233.281	-221.982	-212.606	-205.553	-202.493	-205.469	-215.854	-233.632	-257.081	-282.794	-306.063	-321.808	-326.03	-317.32
BackToFront	4	-16.13	-18.4748	-21.2958	-23.9117	-25.4902	-25.4579	-23.8048	-21.0964	-18.1901	-15.8355	-14.3755	-13.6831	-13.3241	-12.8281	-11.9197	-10.6091	-9.13089	-7.79746	-6.86115	-6.44324	-6.53607	-7.03497	-7.76802	-8.51201	-9.01992	-9.08166	-8.62888	-7.85459	-7.28294	-7.72229	-10.0752	-15.0695	-23.0415	-33.8894	-47.2065	-62.4583	-79.0379	-96.123	-112.444	-126.192	-135.272	-137.928	-133.503	-122.945	-108.702	-93.9435	-81.4064	-72.4904
BackToFront	4	-3.28123	-1.2853	1.13875	3.406	5.00465	5.66488	5.41085	4.49935	3.30225	2.17558	1.3531	0.875569	0.593779	0.246901	-0.397466	-1.41313	-2.65631	-3.81738	-4.54937	-4.61238	-3.95945	-2.73867	-1.22092	0.301676	1.59852	2.5387	3.07811	3.219	2.966	2.30698	1.22763	-0.2444	-1.98693	-3.75746	-5.22131	-6.04184	-5.99768	-5.07176	-3.46149	-1.50738	0.419399	2.01262	3.07866	3.54147	3.42858	2.85426	1.99332	1.03719
BackToFront	4	0.354011	0.0452465	-0.0683721	0.145138	0.711229	1.51443	2.32338	2.87866	3.00455	2.68656	2.07149	1.39137	0.852473	0.545709	0.417721	0.308303	0.02845	-0.558663	-1.48833	-2.69083	-4.0272	-5.34095	-6.49297	-7.3692	-7.86618	-7.88748	-7.36664	-6.31009	-4.82473	-3.10216	-1.36282	0.205348	1.4774	2.38383	2.88869	2.98444	2.71098	2.17773	1.55862	1.04921	0.805216	0.895394	1.28981	1.87788	2.49594	2.95266	3.05487	2.64429
BackToFront	4	-248.654	-238.594	-225.521	-212.104	-200.166	-190.462	-182.697	-175.763	-168.151	-158.449	-145.811	-130.263	-112.773	-95.0144	-78.866	-65.8072	-56.4447	-50.4101	-46.6651	-44.0362	-41.6873	-39.3105	-36.9968	-34.9248	-33.0847	-31.1876	-28.8069	-25.6346	-21.6982	-17.4043	-13.3883	-10.2634	-8.39006	-7.77415	-8.11967	-9.00017	-10.0751	-11.2556	-12.7639	-15.052	-18.6071	-23.6781	-30.0185	-36.7762	-42.6778	-46.5299	-47.8607	-47.2894
BackToFront	4	24.3077	19.5758	15.8825	13.4721	12.3085	12.0846	12.3292	12.5657	12.4806	12.0401	11.5295	11.4912	12.6047	15.5612	20.9988	29.5283	41.8154	58.601	80.4806	107.351	137.692	168.164	194.036	210.563	214.786	206.742	189.38	167.229	144.652	124.628	108.474	96.2496	87.2889	80.5359	74.7141	68.5393	61.0757	52.0799	42.1112	32.2934	23.8416	17.5943	13.7547	11.9181	11.31	11.1024	10.6806	9.78169
BackToFront	4	8.98366	8.49067	7.16469	5.29706	3.372	1.86914	1.06704	0.944369	1.22757	1.55244	1.64498	1.42559	0.998187	0.554862	0.266701	0.21535	0.386005	0.705269	1.0958	1.51466	1.95898	2.43742	2.93418	3.39143	3.72665	3.87027	3.80151	3.56304	3.25322	3.00036	2.92277	3.07913	3.4232	3.79212	3.95256	3.7025	2.98475	1.94092	0.865157	0.0663383	-0.276918	-0.187299	0.162324	0.580493	0.984651	1.4392	2.08443	3.00364
BackToFront	4	193.224	180.21	169.334	159.309	148.93	137.742	126.258	115.793	108.055	104.616	106.419	113.557	125.416	141.116	159.932	181.361	204.68	228.281	249.311	264.091	269.329	263.548	247.935	226.092	202.76	182.143	166.566	156.005	148.579	141.713	133.379	122.856	110.704	98.1284	86.1953	75.3735	65.5882	56.599	48.3736	41.1937	35.485	31.5302	29.2519	28.1759	27.5596	26.6217	24.7774	21.8085
BackToFront	4	-2.93153	-3.50513	-3.84843	-4.02746	-4.16045	-4.36365	-4.71551	-5.25107	-5.97319	-6.86364	-7.87987	-8.93643	-9.88535	-10.5171	-10.6052	-9.99832	-8.72728	-7.07251	-5.5283	-4.64829	-4.81502	-6.03731	-7.88711	-9.63535	-10.5443	-10.1836	-8.61163	-6.3353	-4.07489	-2.46152	-1.80755	-2.03955	-2.79455	-3.61908	-4.1798	-4.40283	-4.49968	-4.87342	-5.94973	-7.9859	-10.9245	-14.3452	-17.5469	-19.7533	-20.3718	-19.2036	-16.5098	-12.9076
BackToFront	4	-68.0486	-88.7058	-119.564	-158.166	-198.658	-233.566	-256.453	-264.163	-257.591	-240.831	-219.438	-198.851	-183.598	-177.22	-182.266	-199.818	-228.486	-263.558	-297.25	-320.579	-326.378	-312.049	-280.579	-239.23	-196.661	-159.985	-133.107	-116.696	-109.229	-108.304	-111.667	-117.859	-126.429	-137.66	-151.767	-167.923	-183.793	-196.07	-201.854	-200.017	-191.648	-179.34	-165.884	-153.234	-142.209	-132.778	-124.487	-116.721
BackToFront	4	14.4958	13.3367	11.0431	8.24127	5.53195	3.33781	1.85255	1.07746	0.889044	1.10587	1.53429	2.00793	2.41168	2.68776	2.81636	2.7794	2.53138	2.00122	1.1402	-0.0033479	-1.23252	-2.22658	-2.65736	-2.34979	-1.39053	-0.112613	1.04959	1.74734	1.84558	1.4288	0.70914	-0.096755	-0.857096	-1.55502	-2.26359	-3.08298	-4.06253	-5.1323	-6.08833	-6.64828	-6.56883	-5.7591	-4.32909	-2.5473	-0.744045	0.778203	1.78743	2.13086
BackToFront	4	-111.995	-93.5634	-79.2976	-69.1514	-62.5471	-58.5475	-56.1409	-54.4876	-53.044	-51.585	-50.1516	-48.9469	-48.1889	-47.9588	-48.1094	-48.2856	-48.0663	-47.1632	-45.5693	-43.5502	-41.4672	-39.5307	-37.6613	-35.5624	-32.9651	-29.8583	-26.5297	-23.3864	-20.7019	-18.4834	-16.5495	-14.741	-13.1098	-11.9701	-11.8285	-13.2978	-17.113	-24.2612	-36.0993	-54.2447	-80.0825	-113.946	-154.295	-197.361	-237.638	-269.202	-287.421	-290.345
BackToFront	4	-241.447	-200.141	-165.443	-137.355	-114.194	-94.1282	-76.1583	-60.2732	-46.9696	-36.59	-28.9164	-23.2258	-18.6951	-14.8487	-11.7506	-9.83044	-9.4756	-10.6504	-12.7727	-14.904	-16.1325	-15.9318	-14.3297	-11.836	-9.20754	-7.16922	-6.19552	-6.40157	-7.55214	-9.17259	-10.7237	-11.7834	-12.1649	-11.9241	-11.2666	-10.4124	-9.49165	-8.51203	-7.38944	-6.01193	-4.30247	-2.27004	-0.0520789	2.06034	3.60047	3.91113	2.09429	-3.07115
BackToFront	4	-9.57492	-22.938	-41.1335	-63.322	-87.3251	-109.977	-128.013	-139.14	-142.709	-139.624	-131.62	-120.442	-107.437	-93.646	-80.0706	-67.7099	-57.2861	-48.9291	-42.1461	-36.1553	-30.3509	-24.5911	-19.1505	-14.4383	-10.7024	-7.90712	-5.81367	-4.16119	-2.80873	-1.75854	-1.06595	-0.72031	-0.560922	-0.26628	0.629609	2.72998	6.80291	13.8015	24.8074	40.8167	62.3133	88.6894	117.742	145.645	167.718	179.938	180.556	170.919
BackToFront	4	-4.7147	-4.11772	-3.20054	-2.09023	-0.939679	0.122332	1.02836	1.77156	2.37163	2.83605	3.14604	3.2752	3.22239	3.0357	2.81305	2.67969	2.74683	3.06182	3.56707	4.09275	4.39948	4.26149	3.55571	2.31587	0.729857	-0.915311	-2.31888	-3.2554	-3.6415	-3.55737	-3.21253	-2.86933	-2.75635	-3.00513	-3.62649	-4.5217	-5.517	-6.40724	-6.99883	-7.14038	-6.73019	-5.70799	-4.04538	-1.76243	1.02558	4.05579	6.90569	9.07216
BackToFront	4	2.07653	2.59516	2.8493	2.97963	3.12474	3.33439	3.56634	3.75332	3.8772	3.99171	4.17676	4.46493	4.79172	5.01482	4.99109	4.66686	4.119	3.51742	3.0338	2.75194	2.63543	2.5628	2.40554	2.10017	1.68126	1.26066	0.992686	1.06992	1.80662	3.80551	8.15831	16.5421	31.0526	53.6613	85.3526	125.219	169.954	214.157	251.536	276.691	286.816	282.576	267.78	247.965	228.564	213.495	204.762	202.994
BackToFront	4	7.03168	5.0531	3.76324	3.16193	3.03773	3.16031	3.39668	3.69449	3.96104	3.95245	3.27009	1.50176	-1.54698	-5.65098	-10.1196	-13.9596	-16.2004	-16.246	-14.1095	-10.4305	-6.26522	-2.72593	-0.610702	-0.167616	-1.08031	-2.66745	-4.19346	-5.15073	-5.4026	-5.14939	-4.7662	-4.5874	-4.73716	-5.06089	-5.19898	-4.76706	-3.57119	-1.7399	0.296945	1.98641	2.89362	2.89179	2.21347	1.35217	0.858849	1.11511	2.17487	3.75141
BackToFront	4	-65.2078	-55.8121	-46.7298	-38.6367	-32.0068	-26.9653	-23.3016	-20.6183	-18.5273	-16.8038	-15.4318	-14.5451	-14.2994	-14.7429	-15.7295	-16.9119	-17.8205	-18.0166	-17.2584	-15.6034	-13.3865	-11.0803	-9.11379	-7.74511	-7.03469	-6.9051	-7.23046	-7.91641	-8.94433	-10.3736	-12.2839	-14.6699	-17.3263	-19.8125	-21.5475	-22.0233	-21.0171	-18.6808	-15.4518	-11.8557	-8.33016	-5.16365	-2.54816	-0.654936	0.343588	0.324046	-0.723253	-2.66797
BackToFront	4	6.1927	6.8615	7.74203	8.43566	8.58884	8.02148	6.74978	4.92869	2.78641	0.610177	-1.24354	-2.37926	-2.4874	-1.51456	0.231405	2.15078	3.59586	4.16711	3.88516	3.13338	2.41403	2.0778	2.18418	2.54698	2.89818	3.04847	2.96817	2.76202	2.59049	2.58278	2.80315	3.27174	4.01683	5.0965	6.56442	8.38689	10.3791	12.2074	13.4856	13.9224	13.453	12.2763	10.7602	9.25966	7.94908	6.77425	5.54042	4.05283
BackToFront	4	127.276	117.763	107.139	97.1525	89.4362	84.855	83.399	84.4504	87.0606	90.0572	92.0535	91.5918	87.5368	79.5531	68.3506	55.4873	42.8124	31.8654	23.5193	17.9624	14.91	13.8717	14.364	16.027	18.6768	22.3098	27.0831	33.2517	41.0528	50.5217	61.2922	72.4818	82.789	90.8279	95.5926	96.8384	95.2083	92.0714	89.1812	88.2929	90.8471	97.7472	109.237	124.841	143.337	162.746	180.432	193.459
BackToFront	4	10.6413	9.41666	7.79587	6.01003	4.28692	2.7714	1.50115	0.432738	-0.508502	-1.39407	-2.28063	-3.20983	-4.19659	-5.20328	-6.11773	-6.76294	-6.94972	-6.5552	-5.58744	-4.19795	-2.63308	-1.14754	0.0713733	0.936841	1.44417	1.62907	1.53091	1.17933	0.601399	-0.161849	-1.03574	-1.90579	-2.6407	-3.17859	-3.67275	-4.68985	-7.39026	-13.6264	-25.8779	-46.9629	-79.4843	-125.029	-183.24	-251.014	-322.187	-388.083	-439.141	-467.367
BackToFront	4	-5.11595	-3.69912	-2.38846	-1.66483	-1.82615	-2.93581	-4.80061	-6.96937	-8.79991	-9.62317	-8.97527	-6.78661	-3.41965	0.478478	4.22588	7.32446	9.54198	10.8469	11.2745	10.8351	9.5393	7.52084	5.14806	3.0017	1.67363	1.47907	2.26201	3.43108	4.23847	4.14299	3.06208	1.37396	-0.302494	-1.40846	-1.66024	-1.09434	0.0284602	1.36916	2.629	3.61992	4.29552	4.7391	5.09543	5.45599	5.76316	5.80921	5.34736	4.24643
BackToFront	4	-110.204	-109.953	-107.703	-102.258	-93.1665	-80.8292	-66.373	-51.306	-37.1122	-24.9806	-15.7075	-9.66423	-6.71474	-6.13753	-6.72649	-7.15947	-6.48826	-4.45761	-1.46436	1.77844	4.621	6.68643	7.8645	8.19791	7.78683	6.76964	5.36623	3.92663	2.93148	2.88136	4.07148	6.32092	8.84719	10.4472	9.99589	7.01366	1.95963	-3.9438	-9.22149	-12.645	-13.4607	-11.3727	-6.50009	0.557107	8.65717	16.2877	22.03	25.0883
BackToFront	4	-234.568	-210.32	-185.437	-160.131	-134.863	-110.424	-87.8926	-68.3573	-52.5549	-40.6561	-32.3034	-26.8378	-23.5506	-21.8275	-21.1626	-21.0976	-21.1754	-20.9593	-20.1164	-18.5145	-16.2664	-13.6822	-11.1471	-8.97483	-7.31112	-6.11678	-5.2242	-4.41567	-3.48525	-2.27524	-0.713356	1.13136	2.99849	4.45368	5.02122	4.39828	2.64606	0.222629	-2.18761	-3.97958	-4.89896	-5.12937	-5.15729	-5.50117	-6.45823	-7.97615	-9.67985	-11.0102
BackToFront	4	6.76862	4.40937	2.43598	1.01073	0.191133	-0.106502	-0.0927426	-0.0237522	-0.0938896	-0.361143	-0.753321	-1.14745	-1.46789	-1.73166	-2.00808	-2.32474	-2.59508	-2.6335	-2.25769	-1.41122	-0.220012	1.05561	2.1391	2.84664	3.12685	3.02052	2.58914	1.8718	0.905099	-0.213024	-1.28503	-2.05542	-2.33339	-2.11072	-1.58626	-1.06527	-0.803792	-0.894041	-1.25194	-1.67707	-1.93246	-1.80511	-1.16023	-4.88048e-05	1.49649	3.0047	4.18153	4.83637
BackToFront	4	414.215	376.773	331.798	289.613	257.438	238.25	231.559	235.03	245.741	260.545	275.853	287.637	292.199	287.485	274.089	255.131	234.912	217.032	202.999	192.006	181.888	170.651	157.714	144.178	132.025	122.8	116.681	112.516	108.724	104.341	99.5231	95.2854	92.8975	93.4841	98.1432	108.348	126.05	152.985	189.249	231.914	274.792	309.976	330.64	333.683	320.728	297.036	269.129	242.477
BackToFront	5	420.605	458.642	479.435	479.831	458.484	417.104	360.941	297.857	236.305	183.165	142.379	114.737	98.5308	90.5914	87.2738	85.2475	82.0622	76.476	68.4976	59.0913	49.6198	41.2249	34.4237	29.0794	24.7035	20.859	17.4138	14.5334	12.4774	11.3727	11.1116	11.3981	11.9136	12.5162	13.4526	15.5479	20.3418	30.0487	47.1763	73.6903	109.872	153.353	198.992	239.977	269.89	284.792	284.286	271.112
BackToFront	5	106.886	101.903	99.931	98.1658	94.3612	87.3566	77.2117	65.0116	52.4617	41.3877	33.2459	28.7482	27.6907	29.0817	31.5668	34.0735	36.4849	40.1019	47.6497	62.6414	88.0946	124.895	170.454	218.454	260.17	287.112	293.945	280.333	250.866	213.185	175.284	143.212	119.96	105.641	98.5136	96.1814	96.4928	97.9566	99.7947	101.88	104.703	109.346	117.294	129.947	147.852	169.935	193.155	212.99
BackToFront	5	-33.2759	-31.5568	-28.2083	-23.5574	-18.3121	-13.3059	-9.24247	-6.53409	-5.26525	-5.23818	-6.04561	-7.14565	-7.95635	-7.98834	-6.99728	-5.08598	-2.68496	-0.392658	1.25813	1.99559	1.87384	1.19188	0.327509	-0.419011	-0.908882	-1.17005	-1.37189	-1.82059	-2.99691	-5.60038	-10.5213	-18.662	-30.5886	-46.1086	-63.9759	-81.9528	-97.3241	-107.724	-111.915	-110.131	-103.817	-94.9073	-85.0512	-75.1712	-65.5036	-55.9931	-46.7272	-38.1351
BackToFront	5	-40.6158	-32.5389	-27.0506	-23.7455	-21.8517	-20.5307	-19.1375	-17.3827	-15.3596	-13.4363	-12.0603	-11.5495	-11.9522	-13.0154	-14.2636	-15.1502	-15.2331	-14.3154	-12.5015	-10.1458	-7.70535	-5.55758	-3.85853	-2.51728	-1.29848	-0.00455236	1.37236	2.6179	3.40508	3.46593	2.72341	1.30974	-0.507347	-2.43085	-4.21148	-5.67991	-6.74806	-7.3982	-7.67057	-7.65264	-7.46815	-7.26263	-7.17693	-7.30784	-7.66704	-8.16368	-8.62803	-8.87412
BackToFront	5	36.5058	34.1269	32.774	32.2306	32.4937	33.909	36.9737	41.9118	48.2776	54.8592	59.9946	62.1863	60.704	55.8656	48.8645	41.2612	34.4147	29.1002	25.4207	22.9658	21.0995	19.2489	17.0982	14.6412	12.1022	9.79088	7.9663	6.76648	6.1987	6.16558	6.49645	6.98282	7.42084	7.66328	7.66605	7.50877	7.37231	7.47174	7.96525	8.87146	10.0324	11.1416	11.8329	11.8	10.9057	9.23884	7.09712	4.89866
BackToFront	5	138.707	131.279	117.41	100.493	83.9863	70.3594	60.7133	55.0713	52.9742	53.9951	57.9868	65.0841	75.5706	89.6515	107.142	127.092	147.537	165.603	178.139	182.742	178.722	167.498	152.162	136.373	123.102	113.751	107.982	104.24	100.673	96.049	90.2752	84.3334	79.6995	77.5596	78.2233	81.043	84.8624	88.7008	92.2148	95.615	99.1052	102.286	104.014	102.888	98.0205	89.5636	78.6285	66.712
BackToFront	5	-31.672	-39.086	-51.5828	-70.3569	-95.789	-127.055	-161.997	-197.39	-229.64	-255.815	-274.716	-287.497	-297.38	-308.302	-322.977	-341.277	-359.883	-373.536	-377.303	-368.747	-348.927	-321.878	-293.064	-267.673	-249.474	-240.453	-240.985	-250.185	-266.165	-286.134	-306.447	-322.857	-331.219	-328.651	-314.711	-291.876	-264.793	-238.498	-216.491	-199.686	-186.729	-175.321	-163.7	-151.478	-139.581	-129.553	-122.763	-119.944
BackToFront	5	-440.331	-409.109	-374.206	-338.367	-303.364	-270.58	-241.252	-216.234	-195.657	-178.903	-165.071	-153.552	-144.249	-137.192	-131.911	-127.129	-121.134	-112.603	-101.281	-88.0435	-74.352	-61.5396	-50.4261	-41.3986	-34.7209	-30.6791	-29.39	-30.4292	-32.6496	-34.4443	-34.3759	-31.8061	-27.1443	-21.5935	-16.6083	-13.3816	-12.586	-14.3388	-18.2721	-23.6216	-29.3751	-34.54	-38.4779	-41.1298	-42.9489	-44.535	-46.1758	-47.5916
BackToFront	5	-150.893	-143.402	-134.052	-122.926	-110.77	-98.7884	-88.2535	-80.1124	-74.7423	-71.9374	-71.0771	-71.3339	-71.8142	-71.6324	-70.0103	-66.4869	-61.1992	-55.0771	-49.81	-47.5616	-50.5575	-60.6595	-78.965	-105.395	-138.333	-174.531	-209.532	-238.665	-258.28	-266.705	-264.487	-253.889	-237.959	-219.607	-200.994	-183.323	-166.954	-151.702	-137.181	-123.053	-109.133	-95.4047	-82.0091	-69.244	-57.5287	-47.2744	-38.7042	-31.7289
BackToFront	5	218.264	267.799	309.378	338.708	354.06	356.468	349.338	337.717	327.245	322.816	327.13	339.726	357.053	373.739	384.517	385.972	377.415	360.702	339.309	317.122	297.363	281.878	270.892	263.202	256.743	249.351	239.487	226.756	212.096	197.646	186.268	180.728	182.675	191.815	205.777	220.975	234.162	243.885	250.957	257.616	265.835	275.807	285.503	291.59	291.104	282.873	267.891	248.596
BackToFront	5	283.003	270.906	246.951	216.081	183.978	155.14	131.779	113.861	99.9791	88.4813	78.3136	69.3533	62.2828	58.1976	58.1422	62.7019	71.7337	84.3021	98.8667	113.676	127.193	138.314	146.271	150.332	149.631	143.359	131.253	114.071	93.6606	72.5443	53.1949	37.3738	25.8114	18.2914	14.0067	11.9651	11.2731	11.2452	11.3956	11.4108	11.1487	10.6479	10.087	9.68348	9.57782	9.77592	10.1724	10.6108
BackToFront	5	268.356	279.227	283.817	281.79	274.157	263.49	253.176	246.043	243.126	243.224	243.418	240.242	231.005	214.757	192.555	167.006	141.304	118.227	99.5013	85.6966	76.54	71.3887	69.6562	71.1091	76.0129	85.1192	99.4455	119.823	146.262	177.344	209.967	239.781	262.355	274.665	276.172	268.837	256.03	240.957	225.47	209.812	193.209	174.793	154.297	132.283	109.94	88.6919	69.8026	54.1258
BackToFront	5	1.58941	0.318814	-0.504541	-0.706612	-0.326436	0.453816	1.42586	2.43652	3.40202	4.26888	4.98662	5.52715	5.93612	6.35522	6.96359	7.85643	8.93838	9.92166	10.4514	10.2921	9.46154	8.22726	6.96908	5.99422	5.41254	5.13519	4.97213	4.75225	4.39012	3.88017	3.25242	2.53555	1.75714	0.964281	0.244959	-0.283951	-0.518764	-0.431646	-0.114327	0.228954	0.355411	0.0970154	-0.54249	-1.36724	-2.06588	-2.35442	-2.1176	-1.48288
BackToFront	5	-82.3431	-69.121	-57.0295	-47.0916	-39.4776	-33.6908	-29.0223	-24.9527	-21.3205	-18.24	-15.8878	-14.3077	-13.3353	-12.6647	-11.9931	-11.1494	-10.136	-9.07809	-8.12367	-7.36134	-6.78729	-6.32995	-5.90236	-5.45209	-4.979	-4.51532	-4.0877	-3.69234	-3.30396	-2.9093	-2.53539	-2.24504	-2.09838	-2.10628	-2.21049	-2.3106	-2.32685	-2.26604	-2.24787	-2.46782	-3.10012	-4.18367	-5.55091	-6.85462	-7.6967	-7.80446	-7.15938	-6.00597
BackToFront	5	-5.15543	-4.95759	-4.51305	-3.84305	-3.01873	-2.1835	-1.52145	-1.179	-1.18929	-1.45796	-1.82018	-2.12665	-2.29756	-2.31693	-2.18697	-1.8923	-1.40224	-0.712595	0.113616	0.938344	1.58877	1.92009	1.86245	1.42819	0.686703	-0.266287	-1.32551	-2.38265	-3.33559	-4.10336	-4.63357	-4.89325	-4.85219	-4.4852	-3.79959	-2.87253	-1.85886	-0.959104	-0.362078	-0.201783	-0.545176	-1.40154	-2.72376	-4.39372	-6.2061	-7.88389	-9.13452	-9.73101
BackToFront	5	5.15392	7.30404	9.92633	12.9558	16.1856	19.2118	21.4839	22.4819	21.9408	19.9873	17.0982	13.9137	11.0271	8.85554	7.60862	7.29641	7.72976	8.52374	9.15649	9.11193	8.06805	6.04388	3.42144	0.816412	-1.151	-2.08194	-1.91632	-0.905441	0.526165	1.93506	2.96452	3.38712	3.12309	2.26412	1.08415	-0.0118618	-0.62612	-0.544126	0.157743	1.15413	2.05441	2.61627	2.8593	3.01216	3.34039	3.96403	4.77002	5.45519
BackToFront	5	-229.856	-236.485	-233.304	-221.965	-205.15	-185.996	-167.422	-151.507	-139.142	-130.165	-123.887	-119.694	-117.341	-116.79	-117.81	-119.699	-121.339	-121.54	-119.392	-114.461	-106.844	-97.1724	-86.5854	-76.553	-68.4846	-63.2407	-60.84	-60.5504	-61.3041	-62.1462	-62.461	-61.9247	-60.3406	-57.5525	-53.5098	-48.4189	-42.8474	-37.7026	-34.0562	-32.8623	-34.6311	-39.1743	-45.5395	-52.2226	-57.6165	-60.5206	-60.478	-57.8039
BackToFront	5	-172.916	-183.448	-189.754	-193.445	-195.489	-195.709	-193.123	-186.83	-176.809	-164.144	-150.553	-137.566	-125.806	-114.796	-103.386	-90.5602	-76.1973	-61.332	-47.808	-37.5231	-31.7219	-30.7226	-34.204	-41.8059	-53.5967	-70.0088	-91.1826	-116.082	-142.009	-165	-181.085	-187.772	-184.948	-174.671	-160.062	-144.008	-128.453	-114.552	-103.384	-96.5821	-96.3566	-104.845	-123.104	-150.24	-183.061	-216.476	-244.591	-262.249
BackToFront	5	222.922	209.861	190.106	167.78	146.316	127.779	112.86	101.29	92.3702	85.3444	79.567	74.5122	69.738	64.8809	59.7088	54.1928	48.5288	43.0598	38.1127	33.842	30.1771	26.9218	23.961	21.4745	20.0569	20.6936	24.593	32.9168	46.4736	65.4454	89.1964	116.196	144.085	169.929	190.707	203.989	208.603	205.012	195.179	181.902	167.92	155.15	144.35	135.303	127.324	119.837	112.739	106.412
BackToFront	5	2.43357	2.50423	2.46075	2.38609	2.28481	2.09767	1.75313	1.23437	0.628718	0.130237	-0.0297867	0.291853	1.0213	1.81259	2.12193	1.40914	-0.61114	-3.78458	-7.50067	-10.8708	-13.0245	-13.3633	-11.6158	-7.64139	-1.08223	8.91732	23.7071	44.7372	72.8686	107.661	147	187.327	224.483	254.862	276.426	289.238	295.422	298.597	302.905	311.704	326.237	344.818	363.183	376.114	379.703	373.048	358.397	339.698
BackToFront	5	-388.919	-365.47	-328.835	-285.625	-242.6	-204.796	-174.653	-152.194	-135.871	-123.604	-113.61	-104.833	-96.9365	-89.9998	-84.1436	-79.2764	-75.053	-71.0156	-66.8192	-62.4187	-58.1368	-54.5817	-52.4385	-52.207	-53.972	-57.2969	-61.2948	-64.8751	-67.0832	-67.3914	-65.8029	-62.7189	-58.651	-53.959	-48.7739	-43.1439	-37.2824	-31.7199	-27.2157	-24.453	-23.6917	-24.6044	-26.4066	-28.2138	-29.4135	-29.8417	-29.6857	-29.2152
BackToFront	5	15.5949	15.7627	15.3812	14.5848	13.4377	11.9922	10.3376	8.58993	6.83665	5.09292	3.31633	1.47369	-0.386427	-2.10952	-3.46997	-4.23898	-4.23948	-3.36827	-1.60183	0.987907	4.20307	7.71162	11.0962	13.956	16.0046	17.11	17.2707	16.5749	15.1925	13.4064	11.6314	10.3676	10.0647	10.949	12.8914	15.3949	17.7233	19.1274	19.082	17.4353	14.4301	10.5967	6.58265	2.97619	0.182975	-1.62397	-2.4808	-2.56487
BackToFront	5	-13.8046	-10.9449	-8.43575	-6.80113	-6.42358	-7.55042	-10.3718	-15.0752	-21.7846	-30.3642	-40.2049	-50.1849	-58.9397	-65.3591	-69.0388	-70.3944	-70.366	-69.9033	-69.5348	-69.2161	-68.4456	-66.5241	-62.8327	-57.0762	-49.4573	-40.7532	-32.2425	-25.4585	-21.8164	-22.2368	-26.9534	-35.636	-47.8113	-63.3324	-82.5476	-105.966	-133.553	-164.098	-195.109	-223.361	-245.83	-260.518	-266.832	-265.488	-258.172	-247.18	-235.124	-224.663
BackToFront	5	-10.3042	-11.9492	-13.4253	-14.5442	-15.3019	-15.765	-15.954	-15.7871	-15.1068	-13.7615	-11.6964	-9.00529	-5.93191	-2.82617	-0.0795976	1.93018	2.88116	2.53916	0.815094	-2.14494	-5.88036	-9.63864	-12.5658	-14.0172	-13.8327	-12.4159	-10.5668	-9.15287	-8.76974	-9.52105	-10.9901	-12.4159	-13.0087	-12.2815	-10.2376	-7.32957	-4.23365	-1.59079	0.139292	0.684408	-0.0766426	-2.09065	-5.03199	-8.26054	-10.9629	-12.4825	-12.6481	-11.8587
BackToFront	5	2.3263	1.06759	-0.579821	-2.48244	-4.42427	-6.14822	-7.42083	-8.10393	-8.20091	-7.84349	-7.21253	-6.43404	-5.51555	-4.3675	-2.89189	-1.07662	0.969469	3.05615	4.99228	6.64285	7.93173	8.80227	9.19175	9.05951	8.46324	7.61971	6.87554	6.566	6.82946	7.49593	8.13933	8.27941	7.62153	6.19484	4.32053	2.44763	0.959445	0.0436984	-0.338514	-0.397156	-0.409811	-0.612195	-1.13026	-1.98201	-3.14256	-4.62113	-6.48499	-8.79401
BackToFront	5	-2.01875	-1.30018	-1.16464	-1.65651	-2.68793	-4.07742	-5.60024	-7.03672	-8.21215	-9.04799	-9.60643	-10.1013	-10.8288	-12.0193	-13.6683	-15.4412	-16.7273	-16.8363	-15.2577	-11.8745	-7.05205	-1.57576	3.54334	7.34101	9.17046	8.88011	6.83013	3.73609	0.402602	-2.53381	-4.76542	-6.35559	-7.73147	-9.7095	-13.5531	-20.9565	-33.7565	-53.2781	-79.4464	-110.088	-140.954	-166.735	-182.819	-186.989	-180.189	-165.968	-148.922	-132.989
BackToFront	5	-8.41268	-7.23061	-6.00246	-4.94104	-4.12198	-3.51967	-3.08081	-2.77898	-2.61913	-2.60603	-2.71415	-2.89014	-3.08954	-3.31934	-3.65058	-4.17856	-4.94277	-5.84947	-6.6523	-7.02016	-6.67006	-5.5029	-3.67206	-1.55502	0.361152	1.63188	1.99156	1.42975	0.183632	-1.34495	-2.71464	-3.55928	-3.65572	-2.93721	-1.47765	0.526993	2.78205	4.94913	6.74889	8.07346	9.03005	9.85564	10.7338	11.6246	12.2287	12.1114	10.9087	8.49152
BackToFront	5	-59.6197	-53.5751	-47.7567	-42.2386	-37.2296	-32.9583	-29.4532	-26.4462	-23.5311	-20.4871	-17.5278	-15.2783	-14.4929	-15.7303	-19.2557	-25.2914	-34.4878	-48.2694	-68.6892	-97.6362	-135.637	-180.835	-228.803	-273.458	-308.792	-330.627	-337.661	-331.46	-315.608	-294.471	-272.057	-251.238	-233.422	-218.6	-205.624	-192.629	-177.576	-158.935	-136.369	-111.098	-85.6373	-62.9052	-45.0994	-32.9346	-25.6252	-21.5432	-19.1113	-17.4378
BackToFront	5	18.8347	16.5505	15.3863	14.6531	13.7893	12.6048	11.2986	10.2641	9.81364	9.97763	10.4577	10.7403	10.3	8.83068	6.41494	3.55508	1.01467	-0.487947	-0.590494	0.567142	2.44963	4.42358	6.07594	7.37709	8.61085	10.1274	12.0781	14.2905	16.3542	17.8401	18.5087	18.3809	17.6643	16.6095	15.3942	14.0891	12.6886	11.1761	9.576	7.974	6.49433	5.24912	4.29005	3.59077	3.06994	2.63254	2.20232	1.72924
BackToFront	5	-292.535	-272.367	-250.285	-229.532	-211.563	-196.321	-183.081	-171.291	-161.019	-152.894	-147.704	-145.879	-147.084	-150.108	-153.138	-154.319	-152.358	-146.841	-138.132	-126.963	-114.023	-99.8105	-84.7753	-69.5721	-55.1469	-42.5431	-32.5262	-25.2698	-20.3208	-16.8809	-14.2479	-12.1439	-10.7494	-10.4424	-11.4378	-13.5706	-16.3537	-19.2531	-21.9686	-24.5161	-27.0513	-29.5655	-31.679	-32.6886	-31.8566	-28.7753	-23.6021	-17.0559
[truncated: 582 more rows]
[truncated: 373 more columns]

## Sheet: 1g-h
response	Frame1	Frame2	Frame3	Frame4	Frame5	Frame6	Frame7	Frame8	Frame9	Frame10	Frame11	Frame12	Frame13	Frame14	Frame15	Frame16	Frame17	Frame18	Frame19	Frame20	Frame21	Frame22	Frame23	Frame24	Frame25	Frame26	Frame27	Frame28	Frame29	Frame30	Frame31	Frame32	Frame33	Frame34	Frame35	Frame36	Frame37	Frame38	Frame39	Frame40	Frame41	Frame42	Frame43	Frame44	Frame45	Frame46	Frame47	Frame48	Frame49
[truncated: 8 more rows]
[truncated: 371 more columns]

[truncated: 5 more sheets: 1i, 1j, 1k, 1l, 1m]
