# Supplementary material for: Bilateral interactions of optic-flow sensitive neurons coordinate course control in flies
Source: Nat Commun. 2024 Oct 12;15:8830. doi: 10.1038/s41467-024-53173-w (PMC11470938; doi:10.1038/s41467-024-53173-w)
Supplement: Supplementary file 10 — Source Data [file 41467_2024_53173_MOESM10_ESM.zip › Source Data 2.xlsx]

## Sheet: 2f
Genotype	Frame1	Frame2	Frame3	Frame4	Frame5	Frame6	Frame7	Frame8	Frame9	Frame10	Frame11	Frame12	Frame13	Frame14	Frame15	Frame16	Frame17	Frame18	Frame19	Frame20	Frame21	Frame22	Frame23	Frame24	Frame25	Frame26	Frame27	Frame28	Frame29	Frame30	Frame31	Frame32	Frame33	Frame34	Frame35	Frame36	Frame37	Frame38	Frame39	Frame40	Frame41	Frame42	Frame43	Frame44	Frame45	Frame46	Frame47	Frame48	Frame49
LPTC_Kir21	-0.963381	-1.16505	-1.3318	-1.46362	-1.56052	-1.62249	-1.64954	-1.64166	-1.59886	-1.52113	-1.40848	-1.2609	-1.0784	-0.860971	-0.608619	-0.321342	0.179539	0.719751	1.27585	1.82643	2.35664	2.86004	3.33776	3.79567	4.24041	4.67554	5.09905	5.50322	5.87732	6.21266	6.50796	6.77324	7.03056	7.31089	7.64757	8.06754	8.58324	9.1882	9.85886	10.5627	11.2694	11.9595	12.6276	13.2769	13.9116	14.5285	15.1144	15.6494	16.1124
Kir21_tshgal80_emptygal4	21.8096	19.899	18.0608	16.2952	14.602	12.9812	11.433	9.95718	8.55388	7.22304	5.96468	4.77879	3.66538	2.62444	1.65598	0.75999	-0.859402	-2.27194	-3.43385	-4.32739	-4.96062	-5.3606	-5.56225	-5.59674	-5.48298	-5.22403	-4.80926	-4.22245	-3.45458	-2.51765	-1.45449	-0.339045	0.7348	1.67314	2.40457	2.89818	3.17164	3.28735	3.33746	3.42201	3.62597	4.00182	4.56195	5.28191	6.11118	6.98651	7.84315	8.62224	9.27531
[truncated: 371 more columns]

## Sheet: 2g
genotype	total_error	smooth_error	saccadic_error
LPTC_Kir21	19.709	28.558	11.4316
LPTC_Kir21	47.9013	30.1911	91.4388
LPTC_Kir21	47.1149	28.508	8.70026
LPTC_Kir21	-7.42564	2.49532	-35.5619
LPTC_Kir21	57.5651	20.8982	-18.8625
LPTC_Kir21	66.7146	35.8248	21.4406
LPTC_Kir21	29.1714	33.4527	30.6104
LPTC_Kir21	-22.2405	1.98676	-2.6033
LPTC_Kir21	30.0183	13.9183	-17.0049
LPTC_Kir21	17.7723	24.1874	-30.423
LPTC_Kir21	69.1807	48.1659	-60.858
LPTC_Kir21	19.0295	29.5813	-26.4698
LPTC_Kir21	67.5811	27.654	1.16702
LPTC_Kir21	13.7026	40.0145	43.5036
LPTC_Kir21	42.071	18.7852	21.0496
LPTC_Kir21	26.1285	47.9448	-35.143
LPTC_Kir21	16.2439	24.4425	-12.9699
LPTC_Kir21	13.5713	17.7694	6.95888
LPTC_Kir21	0.487934	22.3087	-9.13664
LPTC_Kir21	-12.8622	32.9987	-15.5726
LPTC_Kir21	11.2926	18.0795	23.8694
Kir21_tshgal80_emptygal4	147.488	65.9536	52.4937
Kir21_tshgal80_emptygal4	156.542	75.076	40.6809
Kir21_tshgal80_emptygal4	85.3247	29.2246	72.545
Kir21_tshgal80_emptygal4	101.945	53.8056	33.5179
Kir21_tshgal80_emptygal4	38.5469	39.5107	36.7602
Kir21_tshgal80_emptygal4	48.8784	36.6837	61.8805
Kir21_tshgal80_emptygal4	115.248	53.385	60.0011
Kir21_tshgal80_emptygal4	98.5709	57.0841	10.9148
Kir21_tshgal80_emptygal4	33.5195	39.8694	48.2966
Kir21_tshgal80_emptygal4	118.731	44.2638	8.52797
Kir21_tshgal80_emptygal4	113.206	48.094	60.0332

## Sheet: 2h
Stimulus	Genotype	mean_saccadic_angular_speed	mean_smooth_angular_speed	sem_saccadic_angular_speed	sem_smooth_angular_speed
FrontToBack	LPTC_Kir21	25.6977	32.838	4.37444	3.17241
FrontToBack	LPTC_Kir21	6.96986	20.686	4.44816	3.60751
FrontToBack	LPTC_Kir21	-0.585408	36.6959	5.83724	3.69058
FrontToBack	LPTC_Kir21	-20.4763	-5.4858	4.27352	3.58763
FrontToBack	LPTC_Kir21	-2.95801	14.435	7.47798	5.31032
FrontToBack	LPTC_Kir21	-12.1659	-5.73005	3.24379	3.6698
FrontToBack	LPTC_Kir21	2.29198	7.15083	7.43718	9.0073
FrontToBack	LPTC_Kir21	24.9411	25.276	8.92864	7.266
FrontToBack	LPTC_Kir21	-24.1403	-8.55251	3.45707	3.25073
FrontToBack	LPTC_Kir21	-10.3322	-10.0545	5.94096	5.03017
FrontToBack	LPTC_Kir21	-10.2931	3.80033	6.54502	3.46077
FrontToBack	LPTC_Kir21	-1.31107	14.9582	3.65132	4.38844
FrontToBack	LPTC_Kir21	-1.85897	1.65939	8.29379	4.0011
FrontToBack	LPTC_Kir21	-8.55814	-13.4558	3.42641	4.07905
FrontToBack	LPTC_Kir21	-5.76633	5.55851	3.41728	2.37517
FrontToBack	LPTC_Kir21	-11.8303	22.3036	5.05137	3.26124
FrontToBack	LPTC_Kir21	-5.51752	12.7913	3.86003	3.78723
FrontToBack	LPTC_Kir21	84.0516	66.2761	11.5965	8.84072
FrontToBack	LPTC_Kir21	-5.81604	13.4243	3.38203	2.57919
FrontToBack	LPTC_Kir21	11.6353	21.7284	4.54548	4.84493
FrontToBack	LPTC_Kir21	15.6139	27.9381	6.18076	7.29419
BackToFront	LPTC_Kir21	31.1227	10.5094	10.253	2.80682
BackToFront	LPTC_Kir21	15.6637	12.1282	10.8992	4.29447
BackToFront	LPTC_Kir21	23.088	15.2918	8.92454	5.30742
BackToFront	LPTC_Kir21	39.9342	14.7832	16.9743	6.22752
BackToFront	LPTC_Kir21	94.8678	48.1273	19.5938	7.44111
BackToFront	LPTC_Kir21	61.1689	21.9451	21.332	7.9509
BackToFront	LPTC_Kir21	8.69637	3.94057	14.285	5.86741
BackToFront	LPTC_Kir21	-0.611463	17.2453	4.3094	3.97818
BackToFront	LPTC_Kir21	-9.96648	6.11153	5.13323	5.88864
BackToFront	LPTC_Kir21	12.182	26.9554	8.39814	4.98683
BackToFront	LPTC_Kir21	42.7756	30.8349	13.495	5.88293
BackToFront	LPTC_Kir21	26.5017	24.0298	10.614	6.73758
BackToFront	LPTC_Kir21	3.24247	15.6487	4.13149	4.58003
BackToFront	LPTC_Kir21	-18.8528	-12.6916	4.84616	5.57445
BackToFront	LPTC_Kir21	15.2389	7.72251	14.4638	4.43917
BackToFront	LPTC_Kir21	-13.5895	8.29216	5.08537	3.09518
BackToFront	LPTC_Kir21	18.7233	32.1115	11.5762	7.43864
BackToFront	LPTC_Kir21	24.2158	40.1407	9.81161	9.32885
BackToFront	LPTC_Kir21	17.9527	22.132	8.19035	4.71029
BackToFront	LPTC_Kir21	-16.7751	-4.11325	5.51082	3.29299
BackToFront	LPTC_Kir21	-22.0988	-4.25666	5.89512	3.64852
FullRotation	LPTC_Kir21	-0.0985224	28.1306	4.03377	3.36573
FullRotation	LPTC_Kir21	3.98029	24.6648	7.89036	5.9064
FullRotation	LPTC_Kir21	51.1323	62.8529	7.91832	7.25364
FullRotation	LPTC_Kir21	18.1062	45.1591	6.33836	4.17503
FullRotation	LPTC_Kir21	15.1094	78.1716	5.08856	5.82859
FullRotation	LPTC_Kir21	11.1621	23.3553	6.05968	4.50776
FullRotation	LPTC_Kir21	-2.20696	19.6082	3.47221	4.6589
FullRotation	LPTC_Kir21	17.3565	65.077	8.64683	5.52969
FullRotation	LPTC_Kir21	-1.85772	46.9683	4.72488	4.39464
FullRotation	LPTC_Kir21	1.38502	58.5654	2.90283	4.03755
FullRotation	LPTC_Kir21	31.912	62.9457	6.41248	4.12473
FullRotation	LPTC_Kir21	20.5442	45.5767	7.6262	5.11136
FullRotation	LPTC_Kir21	6.19471	63.087	3.30255	6.34386
FullRotation	LPTC_Kir21	0.0154563	49.1294	1.61679	7.74551
FullRotation	LPTC_Kir21	-3.77332	27.3713	2.39386	4.55527
FullRotation	LPTC_Kir21	22.1294	68.9796	6.01299	6.03534
FullRotation	LPTC_Kir21	4.33846	80.3592	2.74607	5.40198
FullRotation	LPTC_Kir21	77.3872	100.359	11.3074	13.197
FullRotation	LPTC_Kir21	22.0598	66.8948	7.16979	3.40885
FullRotation	LPTC_Kir21	3.58066	71.5583	3.40962	9.08904
FullRotation	LPTC_Kir21	6.62953	99.8637	2.64582	5.3402
FrontToBack	Kir21_tshgal80_emptygal4	-27.9553	3.53158	4.41811	3.36113
FrontToBack	Kir21_tshgal80_emptygal4	-35.1433	-20.7551	4.56312	5.0397
FrontToBack	Kir21_tshgal80_emptygal4	-32.8526	-5.12538	4.91419	5.07896
FrontToBack	Kir21_tshgal80_emptygal4	-49.6769	-18.0627	5.09848	4.12065
FrontToBack	Kir21_tshgal80_emptygal4	-25.7748	-4.97239	5.6533	4.3974
FrontToBack	Kir21_tshgal80_emptygal4	-42.7482	-4.98031	5.92832	4.05419
FrontToBack	Kir21_tshgal80_emptygal4	-9.24954	12.387	10.2963	8.3614
FrontToBack	Kir21_tshgal80_emptygal4	-2.88918	16.7771	7.29159	6.25022
FrontToBack	Kir21_tshgal80_emptygal4	-27.0841	-2.89641	3.92858	3.18201
FrontToBack	Kir21_tshgal80_emptygal4	-32.9471	-2.62994	6.60982	6.16343
FrontToBack	Kir21_tshgal80_emptygal4	-16.975	-1.36646	3.66143	3.70286
BackToFront	Kir21_tshgal80_emptygal4	5.69291	7.12402	5.36318	2.73089
BackToFront	Kir21_tshgal80_emptygal4	38.5891	49.2664	14.73	14.9575
BackToFront	Kir21_tshgal80_emptygal4	72.0179	45.0284	20.3171	11.5081
BackToFront	Kir21_tshgal80_emptygal4	43.2979	26.6276	17.6452	10.4778
BackToFront	Kir21_tshgal80_emptygal4	45.416	36.2777	12.257	8.38686
BackToFront	Kir21_tshgal80_emptygal4	4.2914	12.0723	12.4362	7.42596
BackToFront	Kir21_tshgal80_emptygal4	22.6641	25.6258	12.5178	10.9994
BackToFront	Kir21_tshgal80_emptygal4	11.654	24.804	5.49582	6.78512
BackToFront	Kir21_tshgal80_emptygal4	-9.44618	-1.44045	3.94289	2.21363
BackToFront	Kir21_tshgal80_emptygal4	5.17932	4.18039	8.87681	7.59865
BackToFront	Kir21_tshgal80_emptygal4	5.67103	15.2768	5.52966	5.3992
FullRotation	Kir21_tshgal80_emptygal4	23.1801	49.8592	6.23173	3.63298
FullRotation	Kir21_tshgal80_emptygal4	55.8075	95.5065	23.1316	23.6018
FullRotation	Kir21_tshgal80_emptygal4	37.1244	75.68	16.1692	24.2069
FullRotation	Kir21_tshgal80_emptygal4	34.8459	66.572	11.1637	10.006
FullRotation	Kir21_tshgal80_emptygal4	30.4113	50.6344	8.95011	5.02599
FullRotation	Kir21_tshgal80_emptygal4	66.3804	66.0905	14.3271	9.1393
FullRotation	Kir21_tshgal80_emptygal4	67.4945	82.1923	19.0488	16.9549
FullRotation	Kir21_tshgal80_emptygal4	34.8631	70.9987	7.93063	10.3224
FullRotation	Kir21_tshgal80_emptygal4	11.7174	41.4454	10.2728	12.1105
FullRotation	Kir21_tshgal80_emptygal4	42.23	73.0584	18.2827	17.0335
FullRotation	Kir21_tshgal80_emptygal4	21.5203	73.9986	3.65135	5.09804

## Sheet: 2i
Stimulus	Genotype	mean_anti_saccadic_turns	mean_syn_saccadic_turns	sem_anti_saccadic_turns	sem_syn_saccadic_turns
FrontToBack	LPTC_Kir21	-115.761	242.172	11.2747	15.1602
FrontToBack	LPTC_Kir21	-130.397	164.763	9.34109	16.5847
FrontToBack	LPTC_Kir21	-142.22	145.696	16.5707	15.0454
FrontToBack	LPTC_Kir21	-137.619	49.8289	14.6458	15.1549
FrontToBack	LPTC_Kir21	-119.738	112.374	16.3471	23.8158
FrontToBack	LPTC_Kir21	-74.0254	21.7152	17.5054	13.3589
FrontToBack	LPTC_Kir21	-59.6358	74.7271	17.2031	23.9333
FrontToBack	LPTC_Kir21	-58.0247	173.142	9.41757	36.2165
FrontToBack	LPTC_Kir21	-134.711	29.1634	15.5272	8.95771
FrontToBack	LPTC_Kir21	-74.629	30.2864	19.1282	17.9945
FrontToBack	LPTC_Kir21	-106.371	63.4598	17.6181	22.9958
FrontToBack	LPTC_Kir21	-49.6858	44.1006	8.99163	12.4414
FrontToBack	LPTC_Kir21	-67.9563	61.4901	14.9318	31.9594
FrontToBack	LPTC_Kir21	-55.0832	15.2959	13.6861	5.73339
FrontToBack	LPTC_Kir21	-77.2468	54.463	11.2357	10.2133
FrontToBack	LPTC_Kir21	-135.238	85.5827	14.5057	15.6335
FrontToBack	LPTC_Kir21	-65.6638	41.2882	14.6538	15.9342
FrontToBack	LPTC_Kir21	-53.1142	451.641	10.6025	53.4499
FrontToBack	LPTC_Kir21	-100.33	72.9383	11.3993	12.2423
FrontToBack	LPTC_Kir21	-96.2492	156.182	11.1569	17.9993
FrontToBack	LPTC_Kir21	-38.4229	112.304	10.0374	24.2353
BackToFront	LPTC_Kir21	-80.099	216.118	15.4676	37.2274
BackToFront	LPTC_Kir21	-150.46	216.338	23.322	33.5585
BackToFront	LPTC_Kir21	-56.4112	163.129	12.5536	37.0586
BackToFront	LPTC_Kir21	-55.0067	237.732	16.5302	76.5671
BackToFront	LPTC_Kir21	-4.60438	436.746	3.52991	89.0094
BackToFront	LPTC_Kir21	-8.37122	281.185	7.24308	94.7394
BackToFront	LPTC_Kir21	-27.1778	65.6268	13.5731	60.4895
BackToFront	LPTC_Kir21	-37.095	34.6571	11.8747	12.5357
BackToFront	LPTC_Kir21	-60.6502	16.1998	19.481	8.31002
BackToFront	LPTC_Kir21	-20.2148	75.2196	13.305	32.3824
BackToFront	LPTC_Kir21	-35.7141	229.23	14.6305	60.8208
BackToFront	LPTC_Kir21	-30.1061	151.597	8.84708	45.9345
BackToFront	LPTC_Kir21	-32.1452	46.8874	10.9853	16.2429
BackToFront	LPTC_Kir21	-87.6414	0	21.9121	0
BackToFront	LPTC_Kir21	-57.5225	123.126	14.2308	57.9001
BackToFront	LPTC_Kir21	-105.225	43.0378	16.6796	16.0754
BackToFront	LPTC_Kir21	-39.0555	125.512	14.9628	50.6552
BackToFront	LPTC_Kir21	-91.48	210.773	17.6506	37.6557
BackToFront	LPTC_Kir21	-54.2015	136.042	10.383	34.979
BackToFront	LPTC_Kir21	-109.912	31.4905	17.9316	13.8929
BackToFront	LPTC_Kir21	-101.627	0.328803	26.8983	0.328803
FullRotation	LPTC_Kir21	-60.6102	64.0597	13.153	13.4288
FullRotation	LPTC_Kir21	-64.7594	85.0704	24.1743	38.2011
FullRotation	LPTC_Kir21	-61.9676	304.535	8.95792	36.5822
FullRotation	LPTC_Kir21	-74.5607	163.995	10.0987	32.6523
FullRotation	LPTC_Kir21	-33.4103	105.251	9.60319	21.0955
FullRotation	LPTC_Kir21	-22.1033	76.0662	6.14802	32.5665
FullRotation	LPTC_Kir21	-40.9959	33.4605	11.8591	11.4248
FullRotation	LPTC_Kir21	-32.4864	114.707	9.73197	38.8974
FullRotation	LPTC_Kir21	-71.0356	66.4782	12.472	17.1071
FullRotation	LPTC_Kir21	-21.8204	29.5371	13.9104	11.6503
FullRotation	LPTC_Kir21	-53.0327	203.765	10.2064	29.2691
FullRotation	LPTC_Kir21	-30.1919	124.312	8.04657	34.0458
FullRotation	LPTC_Kir21	-35.5365	62.5592	13.0113	20.4474
FullRotation	LPTC_Kir21	-15.887	16.7865	6.47453	7.37112
FullRotation	LPTC_Kir21	-45.4367	27.8424	10.5154	8.88551
FullRotation	LPTC_Kir21	-91.5657	203.652	15.4544	22.558
FullRotation	LPTC_Kir21	-27.2701	49.4911	7.58748	10.4847
FullRotation	LPTC_Kir21	-45.7639	410.666	11.3417	53.9985
FullRotation	LPTC_Kir21	-28.5353	132.784	4.91303	31.9819
FullRotation	LPTC_Kir21	-19.8657	38.3996	5.84804	15.0076
FullRotation	LPTC_Kir21	-9.61441	41.4658	3.54445	12.3582
FrontToBack	Kir21_tshgal80_emptygal4	-178.305	59.3612	14.4099	11.8239
FrontToBack	Kir21_tshgal80_emptygal4	-172.666	20.1398	18.9226	9.40758
FrontToBack	Kir21_tshgal80_emptygal4	-191.208	46.2783	17.5888	14.5376
FrontToBack	Kir21_tshgal80_emptygal4	-240.749	21.638	20.7628	10.0558
FrontToBack	Kir21_tshgal80_emptygal4	-167.816	56.187	19.4228	21.4355
FrontToBack	Kir21_tshgal80_emptygal4	-244.617	63.2578	18.1328	15.9523
FrontToBack	Kir21_tshgal80_emptygal4	-154.864	114.9	26.4832	32.3681
FrontToBack	Kir21_tshgal80_emptygal4	-116.209	115.04	18.8451	33.1711
FrontToBack	Kir21_tshgal80_emptygal4	-156.875	41.0659	13.3042	12.194
FrontToBack	Kir21_tshgal80_emptygal4	-185.33	39.958	21.7525	18.5013
FrontToBack	Kir21_tshgal80_emptygal4	-100.686	26.1163	11.9519	10.7981
BackToFront	Kir21_tshgal80_emptygal4	-52.1841	80.3898	15.0223	23.0311
BackToFront	Kir21_tshgal80_emptygal4	-66.8352	243.708	26.6564	54.3869
BackToFront	Kir21_tshgal80_emptygal4	-23.4905	351.338	15.5224	87.9987
BackToFront	Kir21_tshgal80_emptygal4	-94.58	296.988	26.4398	70.0494
BackToFront	Kir21_tshgal80_emptygal4	-44.1597	253.52	11.367	53.3067
BackToFront	Kir21_tshgal80_emptygal4	-190.812	217.076	26.2601	38.2892
BackToFront	Kir21_tshgal80_emptygal4	-64.1425	167.536	20.0887	48.3924
BackToFront	Kir21_tshgal80_emptygal4	-57.5028	106.99	20.6598	30.3535
BackToFront	Kir21_tshgal80_emptygal4	-56.7513	14.2595	22.7273	9.67331
BackToFront	Kir21_tshgal80_emptygal4	-119.329	148.404	19.7402	33.2156
BackToFront	Kir21_tshgal80_emptygal4	-42.1997	69.924	10.2835	23.017
FullRotation	Kir21_tshgal80_emptygal4	-13.8946	123.966	4.50287	33.549
FullRotation	Kir21_tshgal80_emptygal4	-103.243	379.285	32.08	89.9783
FullRotation	Kir21_tshgal80_emptygal4	-74.3413	252.929	22.317	69.6055
FullRotation	Kir21_tshgal80_emptygal4	-55.4315	228.37	13.0933	54.4174
FullRotation	Kir21_tshgal80_emptygal4	-55.0882	201.898	19.1429	41.6267
FullRotation	Kir21_tshgal80_emptygal4	-79.2117	392.182	17.7527	61.5488
FullRotation	Kir21_tshgal80_emptygal4	-35.4729	357.284	10.3107	95.3975
FullRotation	Kir21_tshgal80_emptygal4	-29.3346	196.716	6.88151	38.9774
FullRotation	Kir21_tshgal80_emptygal4	-36.3769	95.4613	13.8328	48.3994
FullRotation	Kir21_tshgal80_emptygal4	-93.7049	305.245	35.8261	74.1788
FullRotation	Kir21_tshgal80_emptygal4	-17.1837	118.792	5.63373	17.2927

## Sheet: 2j
anti_saccadic_turns	syn_saccadic_turns	smooth_turns	saccade_turns	genotype	stim_type
-115.761	242.172	58.367	41.5875	LPTC_Kir21	FrontToBack
-130.397	164.763	38.9707	6.42332	LPTC_Kir21	FrontToBack
-142.22	145.696	70.2816	-13.4063	LPTC_Kir21	FrontToBack
-137.619	49.8289	-24.3296	-52.6473	LPTC_Kir21	FrontToBack
-119.738	112.374	30.574	-22.1085	LPTC_Kir21	FrontToBack
-74.0254	21.7152	-14.082	-25.2673	LPTC_Kir21	FrontToBack
-59.6358	74.7271	16.9232	10.2158	LPTC_Kir21	FrontToBack
-58.0247	173.142	52.4092	51.7446	LPTC_Kir21	FrontToBack
-134.711	29.1634	-20.4679	-47.7154	LPTC_Kir21	FrontToBack
-74.629	30.2864	-30.2221	-28.8234	LPTC_Kir21	FrontToBack
-106.371	63.4598	4.95086	-28.7122	LPTC_Kir21	FrontToBack
-49.6858	44.1006	33.7863	-6.82373	LPTC_Kir21	FrontToBack
-67.9563	61.4901	-1.1882	-9.59177	LPTC_Kir21	FrontToBack
-55.0832	15.2959	-43.5694	-22.6218	LPTC_Kir21	FrontToBack
-77.2468	54.463	7.42819	-16.582	LPTC_Kir21	FrontToBack
-135.238	85.5827	45.229	-43.034	LPTC_Kir21	FrontToBack
-65.6638	41.2882	22.5815	-15.9507	LPTC_Kir21	FrontToBack
-53.1142	451.641	122.581	156.647	LPTC_Kir21	FrontToBack
-100.33	72.9383	26.7203	-14.3013	LPTC_Kir21	FrontToBack
-96.2492	156.182	42.5745	20.4267	LPTC_Kir21	FrontToBack
-38.4229	112.304	62.8607	36.9058	LPTC_Kir21	FrontToBack
-80.099	216.118	32.1026	91.0546	LPTC_Kir21	BackToFront
-150.46	216.338	32.0413	46.5575	LPTC_Kir21	BackToFront
-56.4112	163.129	34.52	52.165	LPTC_Kir21	BackToFront
-55.0067	237.732	34.6913	99.4747	LPTC_Kir21	BackToFront
-4.60438	436.746	127.294	218.673	LPTC_Kir21	BackToFront
-8.37122	281.185	53.9132	138.138	LPTC_Kir21	BackToFront
-27.1778	65.6268	7.18161	18.9519	LPTC_Kir21	BackToFront
-37.095	34.6571	58.6482	11.3469	LPTC_Kir21	BackToFront
-60.6502	16.1998	27.0398	-21.5368	LPTC_Kir21	BackToFront
-20.2148	75.2196	80.7766	37.4793	LPTC_Kir21	BackToFront
-35.7141	229.23	82.3259	104.962	LPTC_Kir21	BackToFront
-30.1061	151.597	79.3336	71.7501	LPTC_Kir21	BackToFront
-32.1452	46.8874	48.5089	12.2587	LPTC_Kir21	BackToFront
-87.6414	0	-25.2392	-40.8344	LPTC_Kir21	BackToFront
-57.5225	123.126	27.8034	33.5905	LPTC_Kir21	BackToFront
-105.225	43.0378	29.7979	-26.8508	LPTC_Kir21	BackToFront
-39.0555	125.512	95.0925	42.1077	LPTC_Kir21	BackToFront
-91.48	210.773	94.5384	58.5221	LPTC_Kir21	BackToFront
-54.2015	136.042	55.7034	36.8318	LPTC_Kir21	BackToFront
-109.912	31.4905	-0.116552	-44.422	LPTC_Kir21	BackToFront
-101.627	0.328803	1.25791	-44.6627	LPTC_Kir21	BackToFront
-60.6102	64.0597	69.6453	1.61414	LPTC_Kir21	FullRotation
-64.7594	85.0704	57.1662	-8.94463	LPTC_Kir21	FullRotation
-61.9676	304.535	123.86	96.295	LPTC_Kir21	FullRotation
-74.5607	163.995	108.977	41.7982	LPTC_Kir21	FullRotation
-33.4103	105.251	150.09	22.8089	LPTC_Kir21	FullRotation
-22.1033	76.0662	55.6974	24.0577	LPTC_Kir21	FullRotation
-40.9959	33.4605	46.6845	-2.22386	LPTC_Kir21	FullRotation
-32.4864	114.707	141.943	27.8759	LPTC_Kir21	FullRotation
-71.0356	66.4782	97.7612	1.85633	LPTC_Kir21	FullRotation
-21.8204	29.5371	102.36	-3.77478	LPTC_Kir21	FullRotation
-53.0327	203.765	130.245	62.0571	LPTC_Kir21	FullRotation
-30.1919	124.312	95.8172	37.4961	LPTC_Kir21	FullRotation
-35.5365	62.5592	125.79	11.9123	LPTC_Kir21	FullRotation
-15.887	16.7865	89.6837	-2.28337	LPTC_Kir21	FullRotation
-45.4367	27.8424	73.0674	5.15874	LPTC_Kir21	FullRotation
-91.5657	203.652	133.952	31.4646	LPTC_Kir21	FullRotation
-27.2701	49.4911	164.343	11.1718	LPTC_Kir21	FullRotation
-45.7639	410.666	253.519	184.382	LPTC_Kir21	FullRotation
-28.5353	132.784	145.468	48.826	LPTC_Kir21	FullRotation
-19.8657	38.3996	158.206	0.698829	LPTC_Kir21	FullRotation
-9.61441	41.4658	211.659	17.9473	LPTC_Kir21	FullRotation
-178.305	59.3612	-2.90256	-78.1877	Kir21_tshgal80_emptygal4	FrontToBack
-172.666	20.1398	-48.0653	-83.0583	Kir21_tshgal80_emptygal4	FrontToBack
-191.208	46.2783	-11.5767	-65.6627	Kir21_tshgal80_emptygal4	FrontToBack
-240.749	21.638	-44.0599	-104.259	Kir21_tshgal80_emptygal4	FrontToBack
-167.816	56.187	-16.5029	-71.9485	Kir21_tshgal80_emptygal4	FrontToBack
-244.617	63.2578	-14.5962	-98.8687	Kir21_tshgal80_emptygal4	FrontToBack
-154.864	114.9	28.504	-33.2702	Kir21_tshgal80_emptygal4	FrontToBack
-116.209	115.04	28.2401	-17.8346	Kir21_tshgal80_emptygal4	FrontToBack
-156.875	41.0659	-13.2093	-67.3877	Kir21_tshgal80_emptygal4	FrontToBack
-185.33	39.958	-12.3981	-85.1226	Kir21_tshgal80_emptygal4	FrontToBack
-100.686	26.1163	-10.3284	-48.1521	Kir21_tshgal80_emptygal4	FrontToBack
-52.1841	80.3898	24.0179	26.2464	Kir21_tshgal80_emptygal4	BackToFront
-66.8352	243.708	109.961	96.4729	Kir21_tshgal80_emptygal4	BackToFront
-23.4905	351.338	100.519	161.047	Kir21_tshgal80_emptygal4	BackToFront
-94.58	296.988	84.0652	138.836	Kir21_tshgal80_emptygal4	BackToFront
-44.1597	253.52	87.5651	117.242	Kir21_tshgal80_emptygal4	BackToFront
-190.812	217.076	37.8579	34.2925	Kir21_tshgal80_emptygal4	BackToFront
-64.1425	167.536	53.2332	53.1028	Kir21_tshgal80_emptygal4	BackToFront
-57.5028	106.99	35.5807	0.10281	Kir21_tshgal80_emptygal4	BackToFront
-56.7513	14.2595	7.69603	-8.97095	Kir21_tshgal80_emptygal4	BackToFront
-119.329	148.404	20.8757	36.7883	Kir21_tshgal80_emptygal4	BackToFront
-42.1997	69.924	41.4475	18.5214	Kir21_tshgal80_emptygal4	BackToFront
-13.8946	123.966	125.926	62.4363	Kir21_tshgal80_emptygal4	FullRotation
-103.243	379.285	255.923	136.722	Kir21_tshgal80_emptygal4	FullRotation
-74.3413	252.929	178.29	99.9919	Kir21_tshgal80_emptygal4	FullRotation
-55.4315	228.37	171.201	98.9511	Kir21_tshgal80_emptygal4	FullRotation
-55.0882	201.898	138.702	89.1385	Kir21_tshgal80_emptygal4	FullRotation
-79.2117	392.182	146.706	157.56	Kir21_tshgal80_emptygal4	FullRotation
-35.4729	357.284	204.273	174.359	Kir21_tshgal80_emptygal4	FullRotation
-29.3346	196.716	159.12	71.4744	Kir21_tshgal80_emptygal4	FullRotation
-36.3769	95.4613	92.0769	21.0846	Kir21_tshgal80_emptygal4	FullRotation
-93.7049	305.245	178.485	117.972	Kir21_tshgal80_emptygal4	FullRotation
-17.1837	118.792	192.344	60.071	Kir21_tshgal80_emptygal4	FullRotation

## Sheet: 2b-c
response	Frame1	Frame2	Frame3	Frame4	Frame5	Frame6	Frame7	Frame8	Frame9	Frame10	Frame11	Frame12	Frame13	Frame14	Frame15	Frame16	Frame17	Frame18	Frame19	Frame20	Frame21	Frame22	Frame23	Frame24	Frame25	Frame26	Frame27	Frame28	Frame29	Frame30	Frame31	Frame32	Frame33	Frame34	Frame35	Frame36	Frame37	Frame38	Frame39	Frame40	Frame41	Frame42	Frame43	Frame44	Frame45	Frame46	Frame47	Frame48	Frame49
mean_FrontToBack	7.85034	8.26951	8.50383	8.50262	8.2272	7.66834	6.86382	5.90655	4.93649	4.11652	3.59773	3.48212	3.792	4.45642	5.32357	6.1993	6.90093	7.30691	7.38598	7.19677	6.85973	6.51058	6.25139	6.11876	6.08346	6.08096	6.0536	5.97758	5.85777	5.69725	5.46671	5.09878	4.51476	3.66773	2.57686	1.33281	0.0714862	-1.07171	-2.00748	-2.72096	-3.27398	-3.7818	-4.37263	-5.14316	-6.123	-7.25882	-8.42276	-9.44468	-10.1606
mean_BackToFront	12.1113	11.9655	11.7997	11.6741	11.6276	11.6874	11.8705	12.1709	12.5417	12.8874	13.0766	12.9713	12.4615	11.493	10.0812	8.30527	6.28537	4.15096	2.01718	-0.0190425	-1.86588	-3.42635	-4.61276	-5.38719	-5.80311	-6.01266	-6.2221	-6.61247	-7.26748	-8.14703	-9.11719	-10.0154	-10.7165	-11.1713	-11.4108	-11.5205	-11.5993	-11.7167	-11.8836	-12.0496	-12.1301	-12.0483	-11.7653	-11.2781	-10.5897	-9.67737	-8.49149	-6.99279	-5.20709
mean_linear_prediction	19.9616	20.235	20.3035	20.1767	19.8548	19.3557	18.7343	18.0775	17.4782	17.0039	16.6743	16.4534	16.2535	15.9494	15.4047	14.5046	13.1863	11.4579	9.40316	7.17772	4.99385	3.08423	1.63863	0.731577	0.280351	0.0682926	-0.168496	-0.634891	-1.40971	-2.44978	-3.65048	-4.91663	-6.20169	-7.50356	-8.83395	-10.1877	-11.5278	-12.7884	-13.891	-14.7705	-15.4041	-15.8301	-16.1379	-16.4213	-16.7127	-16.9362	-16.9142	-16.4375	-15.3677
mean_full_rotation	-4.32221	-5.2483	-6.348	-7.48608	-8.49249	-9.20688	-9.52032	-9.40046	-8.89414	-8.10966	-7.18617	-6.25983	-5.43433	-4.7615	-4.23568	-3.80449	-3.39397	-2.94059	-2.4177	-1.84481	-1.27513	-0.768803	-0.365886	-0.0729024	0.133951	0.295406	0.456483	0.660052	0.943854	1.33366	1.83017	2.39511	2.94857	3.38522	3.60754	3.56285	3.26799	2.81025	2.32424	1.95296	1.8063	1.92934	2.29019	2.79022	3.29112	3.64843	3.74106	3.49339	2.89035
sem_FrontToBack	4.08486	4.25913	4.42466	4.56099	4.65084	4.68181	4.64762	4.55143	4.41388	4.27976	4.20641	4.22458	4.30224	4.35951	4.32358	4.17093	3.93245	3.67208	3.45931	3.34858	3.36641	3.50529	3.72852	3.98202	4.20498	4.34077	4.35109	4.22802	3.99813	3.71965	3.47302	3.3353	3.33724	3.44206	3.57776	3.6851	3.73802	3.73868	3.70454	3.65824	3.62492	3.63655	3.73362	3.95075	4.28885	4.70153	5.11284	5.44974	5.66526
sem_BackToFront	4.83879	5.1916	5.55961	5.91081	6.21034	6.43117	6.55964	6.59435	6.54409	6.42594	6.26033	6.06448	5.85288	5.64974	5.50022	5.45443	5.52606	5.67319	5.83237	5.96766	6.08528	6.20829	6.34217	6.46617	6.55514	6.60645	6.64857	6.72815	6.88427	7.1213	7.39671	7.63628	7.76841	7.75308	7.58938	7.30328	6.93137	6.51729	6.12112	5.81875	5.66892	5.67035	5.76533	5.89222	6.02532	6.16917	6.32772	6.48357	6.60091
sem_linear_prediction	5.31142	5.39778	5.60163	5.93999	6.3552	6.75979	7.07702	7.25883	7.29404	7.21225	7.07491	6.94681	6.86295	6.82379	6.82636	6.88709	7.01746	7.1825	7.30816	7.34256	7.31053	7.30778	7.42801	7.67889	7.97161	8.19141	8.27622	8.25169	8.21353	8.26489	8.44188	8.68749	8.89528	8.97434	8.8857	8.64372	8.29941	7.92233	7.58715	7.35884	7.27289	7.32666	7.49788	7.77241	8.14588	8.59712	9.06762	9.47121	9.72097
sem_full_rotation	4.02981	4.08373	4.11204	4.09147	4.04094	4.01283	4.04538	4.12297	4.19399	4.2258	4.23713	4.28062	4.39154	4.55222	4.71005	4.827	4.91306	5.02074	5.20547	5.48115	5.80916	6.12305	6.35596	6.45192	6.3707	6.09995	5.67307	5.17749	4.73688	4.46131	4.3891	4.47563	4.64139	4.82125	4.98009	5.10455	5.1862	5.20967	5.15595	5.01764	4.81193	4.57901	4.36452	4.19587	4.07124	3.97265	3.89121	3.84132	3.85012
[truncated: 371 more columns]

## Sheet: 2d-e
response	Frame1	Frame2	Frame3	Frame4	Frame5	Frame6	Frame7	Frame8	Frame9	Frame10	Frame11	Frame12	Frame13	Frame14	Frame15	Frame16	Frame17	Frame18	Frame19	Frame20	Frame21	Frame22	Frame23	Frame24	Frame25	Frame26	Frame27	Frame28	Frame29	Frame30	Frame31	Frame32	Frame33	Frame34	Frame35	Frame36	Frame37	Frame38	Frame39	Frame40	Frame41	Frame42	Frame43	Frame44	Frame45	Frame46	Frame47	Frame48	Frame49
mean_FrontToBack	-9.08572	-8.35505	-7.5725	-6.86022	-6.31241	-6.00859	-6.01818	-6.38222	-7.07888	-7.9932	-8.91241	-9.55843	-9.65303	-8.99717	-7.53612	-5.38329	-2.79042	-0.075873	2.45679	4.57782	6.1541	7.14598	7.59468	7.609	7.34502	6.97196	6.62792	6.38427	6.23936	6.14695	6.06147	5.96829	5.87641	5.77826	5.60767	5.23258	4.49766	3.29841	1.64717	-0.304951	-2.30219	-4.05843	-5.33961	-6.02345	-6.12014	-5.75488	-5.12489	-4.44572	-3.90065
mean_BackToFront	1.35318	1.40457	1.42224	1.56899	1.91251	2.40953	2.94	3.36305	3.55717	3.43005	2.91531	1.98484	0.684231	-0.834036	-2.3188	-3.48671	-4.12136	-4.15146	-3.66353	-2.84739	-1.91302	-1.02808	-0.298831	0.21888	0.509378	0.605916	0.607695	0.675969	0.98746	1.65471	2.65465	3.81408	4.87087	5.58156	5.8113	5.55187	4.86296	3.78674	2.30442	0.370467	-1.99926	-4.65129	-7.28992	-9.55757	-11.159	-11.9636	-12.0346	-11.579	-10.8479
mean_linear_prediction	-7.73254	-6.95049	-6.15026	-5.29123	-4.3999	-3.59906	-3.07817	-3.01917	-3.52171	-4.56315	-5.9971	-7.5736	-8.9688	-9.8312	-9.85492	-8.87	-6.91178	-4.22734	-1.20674	1.73042	4.24107	6.1179	7.29585	7.82788	7.85439	7.57787	7.23561	7.06024	7.22682	7.80166	8.71612	9.78237	10.7473	11.3598	11.419	10.7844	9.36062	7.08515	3.95159	0.0655153	-4.30145	-8.70971	-12.6295	-15.581	-17.2792	-17.7185	-17.1595	-16.0247	-14.7486
mean_full_rotation	10.5468	10.7602	11.1564	11.6327	12.0638	12.3199	12.2721	11.8002	10.8139	9.284	7.26725	4.90617	2.39874	-0.0466378	-2.24698	-4.05554	-5.35508	-6.05385	-6.10014	-5.50963	-4.38442	-2.90364	-1.28424	0.270147	1.60931	2.65431	3.39619	3.88279	4.19446	4.40669	4.54692	4.56602	4.34678	3.75164	2.68648	1.14526	-0.786861	-2.96835	-5.25351	-7.53856	-9.78564	-12.0151	-14.2662	-16.5386	-18.7422	-20.684	-22.105	-22.7553	-22.4762
sem_FrontToBack	9.10794	8.96652	8.55097	7.94689	7.27209	6.65535	6.22084	6.07268	6.26688	6.77131	7.45399	8.12802	8.62317	8.84436	8.79929	8.58756	8.34723	8.1764	8.08573	8.02442	7.94099	7.81129	7.62422	7.36306	7.01229	6.58615	6.15454	5.83697	5.7417	5.87852	6.14109	6.38339	6.50255	6.47742	6.36985	6.29228	6.34217	6.53938	6.82309	7.10157	7.29667	7.36146	7.28953	7.12463	6.95307	6.86199	6.88746	7.00474	7.16526
sem_BackToFront	12.8019	13.2647	13.3202	13.1355	12.8757	12.6266	12.3936	12.158	11.9269	11.7406	11.6516	11.6999	11.8846	12.1458	12.3816	12.5056	12.5116	12.4957	12.6106	12.9653	13.5389	14.178	14.6694	14.8208	14.5102	13.7083	12.4878	11.0252	9.58367	8.45943	7.87605	7.87475	8.32653	9.05169	9.89277	10.7251	11.4681	12.1083	12.7116	13.4087	14.3419	15.5785	17.0401	18.5119	19.7267	20.4608	20.5938	20.1254	19.1651
sem_linear_prediction	12.2003	12.2048	11.8943	11.5125	11.2665	11.2251	11.3352	11.5204	11.7454	11.9975	12.2334	12.3639	12.2927	11.9677	11.4055	10.6903	9.96452	9.39816	9.12488	9.18035	9.50556	9.99021	10.4904	10.8348	10.8624	10.4822	9.71846	8.71954	7.72942	7.0162	6.75304	6.93253	7.44142	8.19475	9.14649	10.2149	11.2564	12.12	12.7204	13.0803	13.3342	13.6846	14.2966	15.1732	16.1286	16.8939	17.2556	17.1385	16.6202
sem_full_rotation	14.4736	14.0549	13.6874	13.403	13.173	12.928	12.6008	12.1655	11.65	11.1183	10.6357	10.2438	9.96054	9.79501	9.75036	9.80299	9.89176	9.95416	9.99089	10.0873	10.3405	10.7454	11.1684	11.4364	11.4369	11.1565	10.6731	10.13	9.69439	9.49048	9.53439	9.74059	10.0014	10.2587	10.5133	10.7847	11.063	11.2953	11.4153	11.3895	11.2474	11.0723	10.9592	10.9706	11.1236	11.4021	11.7685	12.165	12.5139
[truncated: 371 more columns]
