# Supplementary material for: Bilateral interactions of optic-flow sensitive neurons coordinate course control in flies
Source: Nat Commun. 2024 Oct 12;15:8830. doi: 10.1038/s41467-024-53173-w (PMC11470938; doi:10.1038/s41467-024-53173-w)
Supplement: Supplementary file 10 — Source Data [file 41467_2024_53173_MOESM10_ESM.zip › Source Data 3.xlsx]

## Sheet: 3g
Genotype	Frame1	Frame2	Frame3	Frame4	Frame5	Frame6	Frame7	Frame8	Frame9	Frame10	Frame11	Frame12	Frame13	Frame14	Frame15	Frame16	Frame17	Frame18	Frame19	Frame20	Frame21	Frame22	Frame23	Frame24	Frame25	Frame26	Frame27	Frame28	Frame29	Frame30	Frame31	Frame32	Frame33	Frame34	Frame35	Frame36	Frame37	Frame38	Frame39	Frame40	Frame41	Frame42	Frame43	Frame44	Frame45	Frame46	Frame47	Frame48	Frame49
LPTC_tshgal80_shibire_activated	-36.6081	-32.6634	-28.9002	-25.3187	-21.9188	-18.7005	-15.6638	-12.8087	-10.1352	-7.64333	-5.33307	-3.20441	-1.25736	0.508081	2.09191	3.49414	5.15252	6.55373	7.69506	8.55778	9.11067	9.32205	9.17619	8.6887	7.91569	6.9524	5.91937	4.93805	4.10202	3.45326	2.97212	2.5864	2.19801	1.71922	1.10559	0.37347	-0.404453	-1.12202	-1.66975	-1.95913	-1.93324	-1.56472	-0.848506	0.202934	1.55877	3.16593	4.94752	6.80749	8.64235
shibire_temperature_control	15.8029	13.7953	11.9046	10.1308	8.47381	6.93369	5.51042	4.20401	3.01445	1.94175	0.985909	0.146922	-0.575209	-1.18048	-1.6689	-2.04046	-2.44707	-2.6336	-2.59441	-2.34282	-1.91213	-1.35179	-0.71817	-0.0621568	0.581706	1.19993	1.79727	2.38871	2.99098	3.6169	4.27307	4.95881	5.66438	6.36906	7.04117	7.64233	8.13596	8.49744	8.72199	8.82664	8.84485	8.81497	8.76627	8.7079	8.62558	8.48798	8.26033	7.91925	7.46266
H2split_shibire_activated_all	-4.70541	-5.06491	-5.33448	-5.5141	-5.60379	-5.60353	-5.51334	-5.3332	-5.06313	-4.70312	-4.25317	-3.71328	-3.08345	-2.36368	-1.55397	-0.654322	1.44401	3.62896	5.86356	8.09462	10.2559	12.2745	14.0745	15.5766	16.6929	17.3244	17.3658	16.7201	15.3194	13.1452	10.2411	6.71574	2.7332	-1.50515	-5.78398	-9.89786	-13.6712	-16.9716	-19.7143	-21.8601	-23.4057	-24.3713	-24.7878	-24.6864	-24.0943	-23.036	-21.5389	-19.6408	-17.395
[truncated: 371 more columns]

## Sheet: 3h
genotype	total_error	smooth_error	saccadic_error
LPTC_tshgal80_shibire_activated	21.5439	8.13226	-9.95996
LPTC_tshgal80_shibire_activated	-25.2988	14.0952	-29.445
LPTC_tshgal80_shibire_activated	91.5379	32.8805	-29.046
LPTC_tshgal80_shibire_activated	-61.3382	-3.87338	-1.94196
LPTC_tshgal80_shibire_activated	-3.56479	-8.47009	16.6705
LPTC_tshgal80_shibire_activated	-42.5678	4.93585	0.873771
LPTC_tshgal80_shibire_activated	-4.12221	-8.67768	-12.7185
LPTC_tshgal80_shibire_activated	35.7967	22.2341	38.6423
LPTC_tshgal80_shibire_activated	-48.552	-10.1249	66.5788
LPTC_tshgal80_shibire_activated	7.22502	-33.6143	2.13947
LPTC_tshgal80_shibire_activated	26.4643	21.1715	2.38865
LPTC_tshgal80_shibire_activated	-59.0106	3.79316	9.96882
LPTC_tshgal80_shibire_activated	-34.2509	-2.42123	-39.4407
LPTC_tshgal80_shibire_activated	118.046	39.3513	25.1318
LPTC_tshgal80_shibire_activated	-41.4093	24.0691	-87.908
shibire_temperature_control	48.7746	32.8658	0.749964
shibire_temperature_control	26.5606	11.1099	-1.48721
shibire_temperature_control	54.2633	31.7216	11.4444
shibire_temperature_control	20.1189	22.4004	4.80561
shibire_temperature_control	48.0048	34.5704	6.56358
shibire_temperature_control	42.2518	28.8243	15.9791
shibire_temperature_control	50.4899	24.7765	19.8777
shibire_temperature_control	35.7046	26.2993	3.04363
shibire_temperature_control	17.0905	32.0298	25.0215
shibire_temperature_control	45.7488	20.0201	49.5696
shibire_temperature_control	39.2487	20.0017	10.1559
H2split_shibire_activated_all	28.348	22.2154	10.8398
H2split_shibire_activated_all	36.8824	-54.2783	11.5867
H2split_shibire_activated_all	-90.0657	-49.2468	58.6811
H2split_shibire_activated_all	36.0519	34.3114	4.41614
H2split_shibire_activated_all	33.8132	-28.2653	-9.73326
H2split_shibire_activated_all	-35.8552	21.6431	13.7566
H2split_shibire_activated_all	-32.207	-7.13116	-0.827844
H2split_shibire_activated_all	59.7465	12.1387	-9.1826
H2split_shibire_activated_all	-41.2448	-7.01525	-30.5128
H2split_shibire_activated_all	38.2034	11.0471	18.2751
H2split_shibire_activated_all	8.27412	-0.902377	7.08021
H2split_shibire_activated_all	0.155796	-0.313862	-53.6023
H2split_shibire_activated_all	1.60987	26.8631	83.1088
H2split_shibire_activated_all	0.196051	-8.87133	33.239
H2split_shibire_activated_all	49.4751	11.2302	29.1207
H2split_shibire_activated_all	38.1906	38.6934	82.9969
H2split_shibire_activated_all	88.4469	49.9505	40.0452
H2split_shibire_activated_all	34.5666	21.8423	-16.386

## Sheet: 3i
Stimulus	Genotype	mean_saccadic_angular_speed	mean_smooth_angular_speed	sem_saccadic_angular_speed	sem_smooth_angular_speed
FrontToBack	LPTC_tshgal80_shibire_activated	-13.0912	5.19208	10.6967	6.56899
FrontToBack	LPTC_tshgal80_shibire_activated	-7.91369	20.4188	12.0863	5.92433
FrontToBack	LPTC_tshgal80_shibire_activated	18.7401	23.3317	12.9387	10.4647
FrontToBack	LPTC_tshgal80_shibire_activated	54.4806	66.3599	24.3969	23.7435
FrontToBack	LPTC_tshgal80_shibire_activated	49.3825	81.0505	12.3579	11.5446
FrontToBack	LPTC_tshgal80_shibire_activated	-23.3282	18.3981	6.2325	5.27595
FrontToBack	LPTC_tshgal80_shibire_activated	79.1183	76.319	10.2335	8.27578
FrontToBack	LPTC_tshgal80_shibire_activated	-30.0981	-1.57499	11.5579	9.603
FrontToBack	LPTC_tshgal80_shibire_activated	11.4522	29.6411	15.1127	6.9458
FrontToBack	LPTC_tshgal80_shibire_activated	12.2055	30.9995	17.4265	10.0085
FrontToBack	LPTC_tshgal80_shibire_activated	5.68422	25.6621	10.6555	5.86723
FrontToBack	LPTC_tshgal80_shibire_activated	-3.26541	4.31343	10.2775	6.57347
FrontToBack	LPTC_tshgal80_shibire_activated	29.6686	54.135	12.0961	9.45012
FrontToBack	LPTC_tshgal80_shibire_activated	-22.9604	-4.89229	4.86897	4.23392
FrontToBack	LPTC_tshgal80_shibire_activated	-24.3189	-2.23759	8.09506	6.33831
BackToFront	LPTC_tshgal80_shibire_activated	42.6407	34.5413	15.3211	9.58206
BackToFront	LPTC_tshgal80_shibire_activated	66.8031	35.1002	14.4373	8.58633
BackToFront	LPTC_tshgal80_shibire_activated	-0.462853	-3.64086	12.5728	10.0874
BackToFront	LPTC_tshgal80_shibire_activated	65.9011	57.2476	17.7623	10.9895
BackToFront	LPTC_tshgal80_shibire_activated	68.62	66.1193	11.8131	12.2325
BackToFront	LPTC_tshgal80_shibire_activated	29.6418	27.3344	14.257	10.787
BackToFront	LPTC_tshgal80_shibire_activated	23.6761	15.5864	11.5936	6.43668
BackToFront	LPTC_tshgal80_shibire_activated	47.2846	30.4931	29.211	16.614
BackToFront	LPTC_tshgal80_shibire_activated	38.837	29.1237	25.1711	15.0537
BackToFront	LPTC_tshgal80_shibire_activated	39.8777	32.1415	16.3424	12.0376
BackToFront	LPTC_tshgal80_shibire_activated	84.2572	40.9632	22.9318	11.6659
BackToFront	LPTC_tshgal80_shibire_activated	-0.699953	0.289104	15.0374	10.7405
BackToFront	LPTC_tshgal80_shibire_activated	9.82804	14.5219	11.5573	8.77826
BackToFront	LPTC_tshgal80_shibire_activated	-5.0756	-3.61046	2.73034	1.89213
BackToFront	LPTC_tshgal80_shibire_activated	45.5819	38.4112	14.4545	7.35349
FullRotation	LPTC_tshgal80_shibire_activated	17.9694	38.6885	7.04521	6.57504
FullRotation	LPTC_tshgal80_shibire_activated	68.8287	77.4285	7.31145	6.0275
FullRotation	LPTC_tshgal80_shibire_activated	23.466	43.0984	5.54795	4.04222
FullRotation	LPTC_tshgal80_shibire_activated	33.1103	74.1912	8.34535	8.95223
FullRotation	LPTC_tshgal80_shibire_activated	104.901	127.896	11.2358	11.5719
FullRotation	LPTC_tshgal80_shibire_activated	22.0648	48.1558	9.05542	7.44626
FullRotation	LPTC_tshgal80_shibire_activated	26.0111	43.5137	6.93922	6.89674
FullRotation	LPTC_tshgal80_shibire_activated	26.0058	62.0139	6.35343	6.34061
FullRotation	LPTC_tshgal80_shibire_activated	4.01867	31.5528	5.25298	7.03884
FullRotation	LPTC_tshgal80_shibire_activated	7.76346	35.3326	7.65433	7.57506
FullRotation	LPTC_tshgal80_shibire_activated	40.3882	53.9729	9.46977	4.73796
FullRotation	LPTC_tshgal80_shibire_activated	94.1424	94.0007	17.7119	12.2485
FullRotation	LPTC_tshgal80_shibire_activated	33.6717	46.8489	8.08332	7.8406
FullRotation	LPTC_tshgal80_shibire_activated	23.4973	51.4327	6.36331	6.58489
FullRotation	LPTC_tshgal80_shibire_activated	22.9998	55.824	10.228	11.38
FrontToBack	shibire_temperature_control	-26.0344	-6.70972	2.96751	2.28593
FrontToBack	shibire_temperature_control	-16.547	-12.7487	3.40371	3.00275
FrontToBack	shibire_temperature_control	-20.9249	-2.07935	4.2481	3.09313
FrontToBack	shibire_temperature_control	2.2087	11.0205	5.93098	7.05697
FrontToBack	shibire_temperature_control	-18.5201	-1.81546	4.55691	2.49309
FrontToBack	shibire_temperature_control	-35.6786	-4.89164	5.27426	6.02972
FrontToBack	shibire_temperature_control	-0.65441	12.9915	5.65506	5.53244
FrontToBack	shibire_temperature_control	-31.2353	-14.2815	3.70203	3.74636
FrontToBack	shibire_temperature_control	-16.3588	-1.83478	5.0367	3.95862
FrontToBack	shibire_temperature_control	-23.4014	-6.48073	4.21249	3.9257
FrontToBack	shibire_temperature_control	-30.8275	-30.012	3.41817	2.63666
FrontToBack	shibire_temperature_control	-20.5403	-25.2908	2.64965	3.04898
FrontToBack	shibire_temperature_control	-25.646	-5.26639	3.73023	4.01032
BackToFront	shibire_temperature_control	16.4153	10.6408	9.11602	4.12622
BackToFront	shibire_temperature_control	-5.40225	-1.61403	3.28492	3.83303
BackToFront	shibire_temperature_control	14.1701	10.2679	8.09546	4.72877
BackToFront	shibire_temperature_control	1.21116	5.73558	3.09002	4.37928
BackToFront	shibire_temperature_control	13.8221	10.3948	6.52332	4.36986
BackToFront	shibire_temperature_control	15.2373	21.7603	5.77949	5.96505
BackToFront	shibire_temperature_control	1.59175	4.17513	3.63669	3.21101
BackToFront	shibire_temperature_control	18.9531	18.7733	8.62753	5.95978
BackToFront	shibire_temperature_control	25.3393	21.2324	10.4778	8.60827
BackToFront	shibire_temperature_control	13.5391	11.9064	5.92396	4.05304
BackToFront	shibire_temperature_control	-3.52704	0.0394784	2.74524	3.2453
BackToFront	shibire_temperature_control	2.46186	9.86928	3.67606	4.96734
FullRotation	shibire_temperature_control	-3.04083	29.0464	4.35697	3.82257
FullRotation	shibire_temperature_control	7.79543	24.2948	6.647	5.08854
FullRotation	shibire_temperature_control	0.572285	23.7043	4.46275	5.77651
FullRotation	shibire_temperature_control	8.89481	25.2691	2.71621	3.08947
FullRotation	shibire_temperature_control	-2.04761	20.6356	4.84692	3.55729
FullRotation	shibire_temperature_control	25.0543	71.2246	4.31762	5.37803
FullRotation	shibire_temperature_control	-1.90708	26.9407	3.55388	4.14057
FullRotation	shibire_temperature_control	9.71464	43.8595	5.45206	6.58302
FullRotation	shibire_temperature_control	-0.876287	17.315	6.37347	4.23537
FullRotation	shibire_temperature_control	-6.48204	30.8958	4.51513	3.18544
FullRotation	shibire_temperature_control	1.70975	9.92021	3.19141	5.11644
FullRotation	shibire_temperature_control	-12.2703	19.1406	2.9741	2.1582
FrontToBack	H2split_shibire_activated_all	66.8185	55.3837	11.9002	10.685
FrontToBack	H2split_shibire_activated_all	51.1173	101.419	16.2055	27.7998
FrontToBack	H2split_shibire_activated_all	-1.33504	-0.534011	0.665447	0.825188
FrontToBack	H2split_shibire_activated_all	-13.3224	5.91653	8.96012	8.62687
FrontToBack	H2split_shibire_activated_all	0.0654984	20.2414	6.54776	7.99123
FrontToBack	H2split_shibire_activated_all	51.8608	62.7075	16.9753	13.662
FrontToBack	H2split_shibire_activated_all	-3.9084	26.222	13.1742	12.2042
FrontToBack	H2split_shibire_activated_all	-5.98815	27.6639	9.68644	8.68015
FrontToBack	H2split_shibire_activated_all	12.4904	33.2167	19.2688	11.1461
FrontToBack	H2split_shibire_activated_all	84.7229	87.4925	18.7337	16.004
FrontToBack	H2split_shibire_activated_all	-15.5294	8.40731	10.1268	3.47901
FrontToBack	H2split_shibire_activated_all	14.4719	42.584	12.0822	7.89705
FrontToBack	H2split_shibire_activated_all	-19.9918	34.6672	22.878	15.6897
FrontToBack	H2split_shibire_activated_all	9.24821	31.8959	9.80292	7.20144
FrontToBack	H2split_shibire_activated_all	46.8775	65.4792	12.9122	9.5769
FrontToBack	H2split_shibire_activated_all	0.832084	5.53827	2.50484	10.1352
FrontToBack	H2split_shibire_activated_all	56.5371	61.6389	15.6296	9.86693
FrontToBack	H2split_shibire_activated_all	109.287	120.059	18.4156	16.5662
BackToFront	H2split_shibire_activated_all	-5.25606	7.78841	4.81355	5.2618
BackToFront	H2split_shibire_activated_all	-7.82974	-11.5546	6.44161	7.9116
BackToFront	H2split_shibire_activated_all	3.00072	3.63499	2.1806	1.29308
BackToFront	H2split_shibire_activated_all	44.4827	45.6749	21.4698	24.8839
BackToFront	H2split_shibire_activated_all	6.91959	6.22592	8.43383	6.30995
BackToFront	H2split_shibire_activated_all	13.5147	11.2502	5.96652	6.3801
BackToFront	H2split_shibire_activated_all	16.5786	8.20244	12.4631	8.47358
BackToFront	H2split_shibire_activated_all	15.1976	13.5488	4.77397	3.56822
BackToFront	H2split_shibire_activated_all	84.704	55.6739	17.2371	15.6524
BackToFront	H2split_shibire_activated_all	16.5369	38.2129	11.4462	9.98887
BackToFront	H2split_shibire_activated_all	34.1706	17.8537	13.3972	5.60063
BackToFront	H2split_shibire_activated_all	17.2752	8.43878	6.77142	3.82049
BackToFront	H2split_shibire_activated_all	46.304	44.3278	15.3903	11.3687
BackToFront	H2split_shibire_activated_all	26.6062	19.3265	12.4825	9.4636
BackToFront	H2split_shibire_activated_all	41.1808	15.6203	18.8726	8.24706
BackToFront	H2split_shibire_activated_all	7.56058	11.1797	7.56058	12.794
BackToFront	H2split_shibire_activated_all	-3.71313	-0.38274	12.4551	8.8601
BackToFront	H2split_shibire_activated_all	-3.3616	23.272	7.17653	8.91928
FullRotation	H2split_shibire_activated_all	72.9469	83.6921	11.4862	9.95256
FullRotation	H2split_shibire_activated_all	36.0236	73.9113	17.7656	23.8393
FullRotation	H2split_shibire_activated_all	-0.739209	10.5045	1.42187	3.42385
FullRotation	H2split_shibire_activated_all	22.2442	44.6107	14.1221	16.6781
FullRotation	H2split_shibire_activated_all	38.5143	50.8777	13.7438	6.6755
FullRotation	H2split_shibire_activated_all	61.6028	73.112	12.7743	9.15918
FullRotation	H2split_shibire_activated_all	52.5113	63.9694	8.21325	6.29301
FullRotation	H2split_shibire_activated_all	58.2884	77.0321	11.3298	10.0318
FullRotation	H2split_shibire_activated_all	109.294	84.8983	21.991	14.3504
FullRotation	H2split_shibire_activated_all	111.06	129.118	14.2735	15.021
FullRotation	H2split_shibire_activated_all	50.4147	53.9963	12.879	7.01928
FullRotation	H2split_shibire_activated_all	28.5342	39.9458	11.4448	9.36999
FullRotation	H2split_shibire_activated_all	71.7003	101.148	23.9428	18.2596
FullRotation	H2split_shibire_activated_all	20.8635	49.6544	7.8567	13.2738
FullRotation	H2split_shibire_activated_all	30.9253	49.5664	9.46536	6.29088
FullRotation	H2split_shibire_activated_all	2.69333	24.3661	3.99257	21.2958
FullRotation	H2split_shibire_activated_all	17.4912	25.6994	9.91987	3.443
FullRotation	H2split_shibire_activated_all	41.4202	55.6386	17.8435	15.6513

## Sheet: 3j
Stimulus	Genotype	mean_anti_saccadic_turns	mean_syn_saccadic_turns	sem_anti_saccadic_turns	sem_syn_saccadic_turns
FrontToBack	LPTC_tshgal80_shibire_activated	-157.273	105.226	17.1088	38.6657
FrontToBack	LPTC_tshgal80_shibire_activated	-203.538	179.986	21.7519	38.019
FrontToBack	LPTC_tshgal80_shibire_activated	-86.6151	180.153	14.4767	48.3778
FrontToBack	LPTC_tshgal80_shibire_activated	-46.6573	305.637	16.6739	101.749
FrontToBack	LPTC_tshgal80_shibire_activated	-120.899	355.025	18.4192	40.896
FrontToBack	LPTC_tshgal80_shibire_activated	-207.906	103.309	22.8033	29.1239
FrontToBack	LPTC_tshgal80_shibire_activated	-37.4866	427.223	12.5166	40.6734
FrontToBack	LPTC_tshgal80_shibire_activated	-206.077	64.0228	41.9276	25.2773
FrontToBack	LPTC_tshgal80_shibire_activated	-130.412	188.016	22.3468	60.2503
FrontToBack	LPTC_tshgal80_shibire_activated	-162.121	226.659	34.4858	51.2163
FrontToBack	LPTC_tshgal80_shibire_activated	-148.533	184.476	23.3109	32.9851
FrontToBack	LPTC_tshgal80_shibire_activated	-198.239	202.957	26.9829	45.9391
FrontToBack	LPTC_tshgal80_shibire_activated	-158.623	305.26	23.2551	38.394
FrontToBack	LPTC_tshgal80_shibire_activated	-133.538	32.42	17.7184	11.8842
FrontToBack	LPTC_tshgal80_shibire_activated	-153.764	49.3517	19.4354	23.7256
BackToFront	LPTC_tshgal80_shibire_activated	-25.3256	215.716	20.5232	59.8285
BackToFront	LPTC_tshgal80_shibire_activated	-49.89	345.546	12.9798	54.6818
BackToFront	LPTC_tshgal80_shibire_activated	-64.5494	65.0917	24.5118	47.5963
BackToFront	LPTC_tshgal80_shibire_activated	-18.1358	316.054	11.3226	76.7664
BackToFront	LPTC_tshgal80_shibire_activated	-48.3656	365.537	9.72178	48.0596
BackToFront	LPTC_tshgal80_shibire_activated	-26.5092	168.826	9.8844	65.3907
BackToFront	LPTC_tshgal80_shibire_activated	-38.2787	151.131	11.7653	51.7901
BackToFront	LPTC_tshgal80_shibire_activated	-14.4914	236.627	10.0563	134.007
BackToFront	LPTC_tshgal80_shibire_activated	-33.5068	215.514	14.2061	113.677
BackToFront	LPTC_tshgal80_shibire_activated	-18.4108	199.805	8.27056	69.8707
BackToFront	LPTC_tshgal80_shibire_activated	-46.6805	433.586	19.7308	91.1731
BackToFront	LPTC_tshgal80_shibire_activated	-60.7104	61.233	20.7091	53.4326
BackToFront	LPTC_tshgal80_shibire_activated	-113.424	158.934	21.3952	47.0043
BackToFront	LPTC_tshgal80_shibire_activated	-24.8345	2.87575	11.0705	2.87575
BackToFront	LPTC_tshgal80_shibire_activated	0	208.483	0	64.692
FullRotation	LPTC_tshgal80_shibire_activated	-33.5836	119.907	9.95461	30.7971
FullRotation	LPTC_tshgal80_shibire_activated	-42.0157	367.932	11.7572	27.9617
FullRotation	LPTC_tshgal80_shibire_activated	-8.40385	118.245	3.01389	26.1271
FullRotation	LPTC_tshgal80_shibire_activated	-41.2916	201.751	9.06292	41.8576
FullRotation	LPTC_tshgal80_shibire_activated	-61.3067	563.782	9.39958	47.4839
FullRotation	LPTC_tshgal80_shibire_activated	-106.106	218.998	28.6022	49.6767
FullRotation	LPTC_tshgal80_shibire_activated	-12.822	142.442	6.22713	37.9654
FullRotation	LPTC_tshgal80_shibire_activated	-6.61022	134.766	3.57139	31.2037
FullRotation	LPTC_tshgal80_shibire_activated	-18.148	38.0623	6.4223	22.9978
FullRotation	LPTC_tshgal80_shibire_activated	-23.873	59.4089	10.3475	30.5033
FullRotation	LPTC_tshgal80_shibire_activated	-10.5071	202.039	2.88929	45.1004
FullRotation	LPTC_tshgal80_shibire_activated	-74.1214	524.616	27.5729	92.5955
FullRotation	LPTC_tshgal80_shibire_activated	-3.76911	162.26	2.13403	41.6289
FullRotation	LPTC_tshgal80_shibire_activated	-2.27205	109.959	1.34494	28.8478
FullRotation	LPTC_tshgal80_shibire_activated	-37.0302	151.396	14.659	44.3531
FrontToBack	shibire_temperature_control	-130.267	15.5201	11.6226	5.99515
FrontToBack	shibire_temperature_control	-84.3872	9.55269	14.3833	4.24006
FrontToBack	shibire_temperature_control	-122.116	29.5342	13.7944	10.962
FrontToBack	shibire_temperature_control	-68.118	82.2139	11.3228	19.1557
FrontToBack	shibire_temperature_control	-107.265	25.4116	11.518	14.1703
FrontToBack	shibire_temperature_control	-199.484	43.058	15.645	10.9003
FrontToBack	shibire_temperature_control	-120.567	122.312	12.0786	17.8779
FrontToBack	shibire_temperature_control	-152.634	10.8645	15.0076	5.52755
FrontToBack	shibire_temperature_control	-104.136	27.4566	15.3044	12.0691
FrontToBack	shibire_temperature_control	-126.378	22.1038	14.2798	8.57387
FrontToBack	shibire_temperature_control	-140.768	0.970721	15.3629	0.970721
FrontToBack	shibire_temperature_control	-95.6175	2.1582	11.4029	2.1582
FrontToBack	shibire_temperature_control	-142.315	27.8618	13.2992	8.22582
BackToFront	shibire_temperature_control	-28.242	103.843	7.53236	39.0597
BackToFront	shibire_temperature_control	-39.8614	15.2321	15.9303	7.90226
BackToFront	shibire_temperature_control	-22.6447	86.7637	8.58004	33.3844
BackToFront	shibire_temperature_control	-21.0033	26.6795	8.90496	11.7523
BackToFront	shibire_temperature_control	-25.571	88.0778	8.74543	27.0294
BackToFront	shibire_temperature_control	-38.1593	110.256	7.51056	22.3442
BackToFront	shibire_temperature_control	-31.6795	38.9071	7.89926	13.4394
BackToFront	shibire_temperature_control	-45.6825	134.176	13.4288	33.4775
BackToFront	shibire_temperature_control	-24.4046	140.824	9.08887	44.197
BackToFront	shibire_temperature_control	-17.9785	80.2709	7.25136	25.1209
BackToFront	shibire_temperature_control	-18.6632	2.75598	12.2256	2.75598
BackToFront	shibire_temperature_control	-38.9992	50.2883	10.0327	16.4422
FullRotation	shibire_temperature_control	-74.8632	64.1606	11.6693	14.3368
FullRotation	shibire_temperature_control	-41.6387	79.9798	13.9612	29.5561
FullRotation	shibire_temperature_control	-50.8002	56.7556	13.8233	16.8514
FullRotation	shibire_temperature_control	-10.8301	53.2091	3.82065	11.6603
FullRotation	shibire_temperature_control	-64.4141	57.5136	11.8485	16.5143
FullRotation	shibire_temperature_control	-33.5533	153.433	8.01036	17.64
FullRotation	shibire_temperature_control	-63.5376	56.4056	9.52573	11.4129
FullRotation	shibire_temperature_control	-48.5526	98.4922	10.8006	21.6758
FullRotation	shibire_temperature_control	-69.7024	66.0669	17.5959	17.371
FullRotation	shibire_temperature_control	-67.3974	40.8727	15.2787	9.63746
FullRotation	shibire_temperature_control	-13.6259	22.0289	6.67204	13.8511
FullRotation	shibire_temperature_control	-101.963	50.2153	14.3291	11.4967
FrontToBack	H2split_shibire_activated_all	-125.002	444.423	20.0443	40.8169
FrontToBack	H2split_shibire_activated_all	-52.4706	303.821	24.1601	63.0101
FrontToBack	H2split_shibire_activated_all	-6.00514	0	2.96323	0
FrontToBack	H2split_shibire_activated_all	-127.825	68.7239	19.3261	35.0323
FrontToBack	H2split_shibire_activated_all	-105.297	108.367	14.3878	25.1651
FrontToBack	H2split_shibire_activated_all	-85.646	345.702	24.1568	76.5185
FrontToBack	H2split_shibire_activated_all	-188.798	176.389	31.3567	46.3227
FrontToBack	H2split_shibire_activated_all	-179.231	159.921	19.3704	27.2878
FrontToBack	H2split_shibire_activated_all	-214.22	290.369	28.8685	64.5543
FrontToBack	H2split_shibire_activated_all	-75.3474	473.034	22.4118	73.5806
FrontToBack	H2split_shibire_activated_all	-181.767	119.244	21.2157	39.8971
FrontToBack	H2split_shibire_activated_all	-138.741	212.52	22.3176	39.8391
FrontToBack	H2split_shibire_activated_all	-310.936	244.05	44.7066	67.1324
FrontToBack	H2split_shibire_activated_all	-144.61	190.326	23.3313	28.6527
FrontToBack	H2split_shibire_activated_all	-106.254	331.738	23.599	42.2905
FrontToBack	H2split_shibire_activated_all	-10.2144	14.5817	6.45642	7.21382
FrontToBack	H2split_shibire_activated_all	-129.06	398.912	26.9786	69.0424
FrontToBack	H2split_shibire_activated_all	-32.679	549.576	11.3178	81.9446
BackToFront	H2split_shibire_activated_all	-96.291	74.4457	12.2474	17.8154
BackToFront	H2split_shibire_activated_all	-75.2923	37.547	20.5875	21.7597
BackToFront	H2split_shibire_activated_all	-5.0789	17.9901	3.4825	10.6382
BackToFront	H2split_shibire_activated_all	-53.1555	265.315	34.9815	107.351
BackToFront	H2split_shibire_activated_all	-57.3412	88.0064	20.5748	41.3685
BackToFront	H2split_shibire_activated_all	-86.4502	151.371	16.6296	27.784
BackToFront	H2split_shibire_activated_all	-34.8679	114.988	17.2413	59.7612
BackToFront	H2split_shibire_activated_all	-49.0831	119.929	12.5726	21.1717
BackToFront	H2split_shibire_activated_all	-58.5254	449.71	17.5079	73.3243
BackToFront	H2split_shibire_activated_all	-128.565	195.297	24.994	31.86
BackToFront	H2split_shibire_activated_all	-39.5578	199.343	14.3148	59.3897
BackToFront	H2split_shibire_activated_all	-44.3818	124.102	12.422	29.2651
BackToFront	H2split_shibire_activated_all	-104.237	319.986	22.6207	52.2442
BackToFront	H2split_shibire_activated_all	-61.0102	183.55	14.0891	49.6132
BackToFront	H2split_shibire_activated_all	-82.5488	265.716	18.5647	70.2243
BackToFront	H2split_shibire_activated_all	-22.7195	61.219	22.7195	61.219
BackToFront	H2split_shibire_activated_all	-89.7043	81.459	38.3735	38.4413
BackToFront	H2split_shibire_activated_all	-103.174	91.7394	18.6019	28.3157
FullRotation	H2split_shibire_activated_all	-78.9483	428.508	14.6421	52.2666
FullRotation	H2split_shibire_activated_all	-25.0226	192.393	7.63097	79.7577
FullRotation	H2split_shibire_activated_all	-5.69557	3.18577	4.5011	3.18577
FullRotation	H2split_shibire_activated_all	-81.1625	185.82	23.3728	64.0306
FullRotation	H2split_shibire_activated_all	-76.3521	272.293	24.1591	62.905
FullRotation	H2split_shibire_activated_all	-42.7064	348.448	9.80898	65.8057
FullRotation	H2split_shibire_activated_all	-65.913	320.688	15.8224	43.4675
FullRotation	H2split_shibire_activated_all	-89.7706	369.513	18.6902	48.0149
FullRotation	H2split_shibire_activated_all	-65.0114	570.591	15.5204	89.1001
FullRotation	H2split_shibire_activated_all	-50.4602	572.588	13.2723	58.0916
FullRotation	H2split_shibire_activated_all	-40.6913	275.971	8.72004	65.5023
FullRotation	H2split_shibire_activated_all	-34.8593	172.822	7.38645	57.3132
FullRotation	H2split_shibire_activated_all	-128.677	477.055	27.0573	92.1293
FullRotation	H2split_shibire_activated_all	-46.2638	146.767	17.1558	40.2643
FullRotation	H2split_shibire_activated_all	-73.7843	219.943	15.218	40.4006
FullRotation	H2split_shibire_activated_all	-8.13851	22.144	5.21646	22.144
FullRotation	H2split_shibire_activated_all	-37.127	124.636	10.6146	53.9762
FullRotation	H2split_shibire_activated_all	-66.4624	269.119	18.0451	83.7707

## Sheet: 3k
anti_saccadic_turns	syn_saccadic_turns	smooth_turns	saccade_turns	genotype	stim_type
-157.273	105.226	4.08132	-35.8027	LPTC_tshgal80_shibire_activated	FrontToBack
-203.538	179.986	37.8561	-29.7825	LPTC_tshgal80_shibire_activated	FrontToBack
-86.6151	180.153	42.1325	28.0597	LPTC_tshgal80_shibire_activated	FrontToBack
-46.6573	305.637	144.011	140.338	LPTC_tshgal80_shibire_activated	FrontToBack
-120.899	355.025	168.744	109.44	LPTC_tshgal80_shibire_activated	FrontToBack
-207.906	103.309	41.15	-64.5361	LPTC_tshgal80_shibire_activated	FrontToBack
-37.4866	427.223	146.339	150.014	LPTC_tshgal80_shibire_activated	FrontToBack
-206.077	64.0228	-14.9619	-80.3579	LPTC_tshgal80_shibire_activated	FrontToBack
-130.412	188.016	53.9302	9.52839	LPTC_tshgal80_shibire_activated	FrontToBack
-162.121	226.659	60.2139	19.1606	LPTC_tshgal80_shibire_activated	FrontToBack
-148.533	184.476	48.0533	-5.74736	LPTC_tshgal80_shibire_activated	FrontToBack
-198.239	202.957	-3.85693	-9.32928	LPTC_tshgal80_shibire_activated	FrontToBack
-158.623	305.26	100.015	39.1428	LPTC_tshgal80_shibire_activated	FrontToBack
-133.538	32.42	-10.8475	-53.4745	LPTC_tshgal80_shibire_activated	FrontToBack
-153.764	49.3517	-0.0786876	-55.2679	LPTC_tshgal80_shibire_activated	FrontToBack
-25.3256	215.716	73.7306	102.636	LPTC_tshgal80_shibire_activated	BackToFront
-49.89	345.546	83.4559	160.224	LPTC_tshgal80_shibire_activated	BackToFront
-64.5494	65.0917	-10.2924	-1.33239	LPTC_tshgal80_shibire_activated	BackToFront
-18.1358	316.054	132.89	142.241	LPTC_tshgal80_shibire_activated	BackToFront
-48.3656	365.537	156.74	175.33	LPTC_tshgal80_shibire_activated	BackToFront
-26.5092	168.826	75.1968	67.335	LPTC_tshgal80_shibire_activated	BackToFront
-38.2787	151.131	48.8919	66.7427	LPTC_tshgal80_shibire_activated	BackToFront
-14.4914	236.627	81.3798	128.822	LPTC_tshgal80_shibire_activated	BackToFront
-33.5068	215.514	77.0029	96.5618	LPTC_tshgal80_shibire_activated	BackToFront
-18.4108	199.805	87.3031	112.868	LPTC_tshgal80_shibire_activated	BackToFront
-46.6805	433.586	90.5146	197.197	LPTC_tshgal80_shibire_activated	BackToFront
-60.7104	61.233	7.92384	4.98591	LPTC_tshgal80_shibire_activated	BackToFront
-113.424	158.934	30.4176	21.2767	LPTC_tshgal80_shibire_activated	BackToFront
-24.8345	2.87575	-8.34083	-13.6699	LPTC_tshgal80_shibire_activated	BackToFront
0	208.483	72.675	75.8231	LPTC_tshgal80_shibire_activated	BackToFront
-33.5836	119.907	96.2604	37.2545	LPTC_tshgal80_shibire_activated	FullRotation
-42.0157	367.932	171.026	165.897	LPTC_tshgal80_shibire_activated	FullRotation
-8.40385	118.245	121.101	70.5779	LPTC_tshgal80_shibire_activated	FullRotation
-41.2916	201.751	132.475	54.9682	LPTC_tshgal80_shibire_activated	FullRotation
-61.3067	563.782	281.967	244.637	LPTC_tshgal80_shibire_activated	FullRotation
-106.106	218.998	110.488	38.252	LPTC_tshgal80_shibire_activated	FullRotation
-12.822	142.442	111.223	59.9372	LPTC_tshgal80_shibire_activated	FullRotation
-6.61022	134.766	126.669	54.8894	LPTC_tshgal80_shibire_activated	FullRotation
-18.148	38.0623	89.6214	10.9427	LPTC_tshgal80_shibire_activated	FullRotation
-23.873	59.4089	76.963	17.2369	LPTC_tshgal80_shibire_activated	FullRotation
-10.5071	202.039	111.503	91.6091	LPTC_tshgal80_shibire_activated	FullRotation
-74.1214	524.616	217.802	247.575	LPTC_tshgal80_shibire_activated	FullRotation
-3.76911	162.26	118.947	82.4259	LPTC_tshgal80_shibire_activated	FullRotation
-2.27205	109.959	100.899	39.8767	LPTC_tshgal80_shibire_activated	FullRotation
-37.0302	151.396	97.6612	39.5306	LPTC_tshgal80_shibire_activated	FullRotation
-130.267	15.5201	-24.4364	-61.7003	shibire_temperature_control	FrontToBack
-84.3872	9.55269	-34.7591	-44.4335	shibire_temperature_control	FrontToBack
-122.116	29.5342	-7.79042	-52.9501	shibire_temperature_control	FrontToBack
-68.118	82.2139	13.4598	-4.807	shibire_temperature_control	FrontToBack
-107.265	25.4116	-12.8505	-57.1275	shibire_temperature_control	FrontToBack
-199.484	43.058	-19.1862	-76.287	shibire_temperature_control	FrontToBack
-120.567	122.312	20.9013	-1.5906	shibire_temperature_control	FrontToBack
-152.634	10.8645	-48.9025	-83.6248	shibire_temperature_control	FrontToBack
-104.136	27.4566	-2.43669	-40.8216	shibire_temperature_control	FrontToBack
-126.378	22.1038	-16.8384	-48.9589	shibire_temperature_control	FrontToBack
-140.768	0.970721	-66.165	-68.4834	shibire_temperature_control	FrontToBack
-95.6175	2.1582	-67.6425	-47.665	shibire_temperature_control	FrontToBack
-142.315	27.8618	-22.0654	-72.595	shibire_temperature_control	FrontToBack
-28.242	103.843	22.1815	39.8776	shibire_temperature_control	BackToFront
-39.8614	15.2321	7.80587	-5.53372	shibire_temperature_control	BackToFront
-22.6447	86.7637	19.8876	28.2234	shibire_temperature_control	BackToFront
-21.0033	26.6795	14.3017	4.64145	shibire_temperature_control	BackToFront
-25.571	88.0778	28.3839	41.6492	shibire_temperature_control	BackToFront
-38.1593	110.256	48.0133	38.8851	shibire_temperature_control	BackToFront
-31.6795	38.9071	22.3908	8.55823	shibire_temperature_control	BackToFront
-45.6825	134.176	46.549	43.819	shibire_temperature_control	BackToFront
-24.4046	140.824	47.3233	56.4414	shibire_temperature_control	BackToFront
-17.9785	80.2709	27.0512	38.2529	shibire_temperature_control	BackToFront
-18.6632	2.75598	3.77217	-6.86363	shibire_temperature_control	BackToFront
-38.9992	50.2883	21.6247	5.9127	shibire_temperature_control	BackToFront
-74.8632	64.1606	70.0342	-0.450448	shibire_temperature_control	FullRotation
-41.6387	79.9798	68.182	22.8759	shibire_temperature_control	FullRotation
-50.8002	56.7556	50.9135	2.09599	shibire_temperature_control	FullRotation
-10.8301	53.2091	52.8037	13.9007	shibire_temperature_control	FullRotation
-64.4141	57.5136	47.3175	-2.2304	shibire_temperature_control	FullRotation
-33.5533	153.433	157.509	53.8089	shibire_temperature_control	FullRotation
-63.5376	56.4056	70.2842	-3.3233	shibire_temperature_control	FullRotation
-48.5526	98.4922	103.565	26.1572	shibire_temperature_control	FullRotation
-69.7024	66.0669	43.548	9.48732	shibire_temperature_control	FullRotation
-67.3974	40.8727	72.2978	-10.1034	shibire_temperature_control	FullRotation
-13.6259	22.0289	29.2016	6.6998	shibire_temperature_control	FullRotation
-101.963	50.2153	51.3357	-22.8172	shibire_temperature_control	FullRotation
-125.002	444.423	118.074	149.289	H2split_shibire_activated_all	FrontToBack
-52.4706	303.821	261.063	147.523	H2split_shibire_activated_all	FrontToBack
-6.00514	0	0.144757	-2.01191	H2split_shibire_activated_all	FrontToBack
-127.825	68.7239	0.978095	-42.9865	H2split_shibire_activated_all	FrontToBack
-105.297	108.367	48.9293	-5.41645	H2split_shibire_activated_all	FrontToBack
-85.646	345.702	128.41	106.782	H2split_shibire_activated_all	FrontToBack
-188.798	176.389	19.8692	-40.5019	H2split_shibire_activated_all	FrontToBack
-179.231	159.921	57.2708	-20.5545	H2split_shibire_activated_all	FrontToBack
-214.22	290.369	55.4108	6.04845	H2split_shibire_activated_all	FrontToBack
-75.3474	473.034	189.092	184.826	H2split_shibire_activated_all	FrontToBack
-181.767	119.244	15.6034	-52.9602	H2split_shibire_activated_all	FrontToBack
-138.741	212.52	80.2593	11.4226	H2split_shibire_activated_all	FrontToBack
-310.936	244.05	66.7109	-32.9102	H2split_shibire_activated_all	FrontToBack
-144.61	190.326	50.1624	-7.89526	H2split_shibire_activated_all	FrontToBack
-106.254	331.738	123.093	77.7391	H2split_shibire_activated_all	FrontToBack
-10.2144	14.5817	12.3986	2.41353	H2split_shibire_activated_all	FrontToBack
-129.06	398.912	134.539	113.963	H2split_shibire_activated_all	FrontToBack
-32.679	549.576	280.725	242.796	H2split_shibire_activated_all	FrontToBack
-96.291	74.4457	15.8764	-8.15608	H2split_shibire_activated_all	BackToFront
-75.2923	37.547	-30.6011	-15.2521	H2split_shibire_activated_all	BackToFront
-5.0789	17.9901	11.4624	10.2653	H2split_shibire_activated_all	BackToFront
-53.1555	265.315	103.423	114.302	H2split_shibire_activated_all	BackToFront
-57.3412	88.0064	29.8475	30.9357	H2split_shibire_activated_all	BackToFront
-86.4502	151.371	15.209	29.0416	H2split_shibire_activated_all	BackToFront
-34.8679	114.988	31.0481	45.0334	H2split_shibire_activated_all	BackToFront
-49.0831	119.929	23.2587	27.9609	H2split_shibire_activated_all	BackToFront
-58.5254	449.71	120.642	211.202	H2split_shibire_activated_all	BackToFront
-128.565	195.297	84.4996	27.8633	H2split_shibire_activated_all	BackToFront
-39.5578	199.343	51.4365	95.2595	H2split_shibire_activated_all	BackToFront
-44.3818	124.102	30.7687	64.7735	H2split_shibire_activated_all	BackToFront
-104.237	319.986	99.9137	112.214	H2split_shibire_activated_all	BackToFront
-61.0102	183.55	67.5579	96.172	H2split_shibire_activated_all	BackToFront
-82.5488	265.716	33.2786	106.775	H2split_shibire_activated_all	BackToFront
-22.7195	61.219	34.7296	19.9256	H2split_shibire_activated_all	BackToFront
-89.7043	81.459	8.09159	8.61641	H2split_shibire_activated_all	BackToFront
-103.174	91.7394	54.6262	-0.535722	H2split_shibire_activated_all	BackToFront
-78.9483	428.508	195.647	165.012	H2split_shibire_activated_all	FullRotation
-25.0226	192.393	148.474	91.0467	H2split_shibire_activated_all	FullRotation
-5.69557	3.18577	24.8892	-3.08683	H2split_shibire_activated_all	FullRotation
-81.1625	185.82	77.8527	23.0319	H2split_shibire_activated_all	FullRotation
-76.3521	272.293	133.497	109.925	H2split_shibire_activated_all	FullRotation
-42.7064	348.448	162.589	143.818	H2split_shibire_activated_all	FullRotation
-65.913	320.688	153.313	117.121	H2split_shibire_activated_all	FullRotation
-89.7706	369.513	191.419	157.039	H2split_shibire_activated_all	FullRotation
-65.0114	570.591	194.896	258.776	H2split_shibire_activated_all	FullRotation
-50.4602	572.588	294.174	256.24	H2split_shibire_activated_all	FullRotation
-40.6913	275.971	126.184	120.535	H2split_shibire_activated_all	FullRotation
-34.8593	172.822	95.0237	55.1907	H2split_shibire_activated_all	FullRotation
-128.677	477.055	249.863	152.848	H2split_shibire_activated_all	FullRotation
-46.2638	146.767	115.077	32.8174	H2split_shibire_activated_all	FullRotation
-73.7843	219.943	108.092	75.3	H2split_shibire_activated_all	FullRotation
-8.13851	22.144	74.8606	4.39962	H2split_shibire_activated_all	FullRotation
-37.127	124.636	53.4479	23.8076	H2split_shibire_activated_all	FullRotation
-66.4624	269.119	131.127	86.2238	H2split_shibire_activated_all	FullRotation

## Sheet: 3a-b
response	Frame1	Frame2	Frame3	Frame4	Frame5	Frame6	Frame7	Frame8	Frame9	Frame10	Frame11	Frame12	Frame13	Frame14	Frame15	Frame16	Frame17	Frame18	Frame19	Frame20	Frame21	Frame22	Frame23	Frame24	Frame25	Frame26	Frame27	Frame28	Frame29	Frame30	Frame31	Frame32	Frame33	Frame34	Frame35	Frame36	Frame37	Frame38	Frame39	Frame40	Frame41	Frame42	Frame43	Frame44	Frame45	Frame46	Frame47	Frame48	Frame49
mean_FrontToBack	5.26751	6.09498	6.55068	6.56299	6.1454	5.37314	4.33974	3.12579	1.79749	0.426207	-0.895209	-2.0582	-2.96687	-3.57295	-3.89963	-4.0429	-4.14844	-4.36742	-4.79982	-5.44556	-6.18963	-6.83901	-7.20048	-7.16058	-6.72271	-5.98251	-5.06293	-4.05523	-3.00148	-1.91855	-0.833248	0.203009	1.1269	1.88403	2.43406	2.73586	2.73168	2.35558	1.57198	0.423812	-0.946155	-2.32501	-3.50498	-4.36851	-4.93718	-5.35638	-5.82275	-6.49249	-7.41619
mean_BackToFront	13.7002	13.9776	13.9084	13.637	13.2867	12.924	12.5501	12.1164	11.5504	10.783	9.77131	8.51564	7.06817	5.53536	4.07152	2.85698	2.05642	1.76632	1.97672	2.57303	3.381	4.22941	4.99399	5.60325	6.01543	6.19126	6.08275	5.64362	4.8564	3.7638	2.48844	1.22355	0.188811	-0.437344	-0.579614	-0.294355	0.251139	0.843504	1.31337	1.61633	1.86477	2.28191	3.08694	4.36	5.95298	7.48966	8.45811	8.36322	6.88944
mean_linear_prediction	18.9677	20.0726	20.4591	20.2	19.4321	18.2972	16.8899	15.2422	13.3479	11.2092	8.8761	6.45743	4.1013	1.96242	0.171898	-1.18592	-2.09201	-2.6011	-2.8231	-2.87253	-2.80863	-2.6096	-2.20649	-1.55733	-0.707282	0.208747	1.01982	1.5884	1.85492	1.84525	1.65519	1.42656	1.31571	1.44669	1.85445	2.4415	2.98282	3.19908	2.88535	2.04014	0.918613	-0.0430977	-0.418045	-0.00850831	1.0158	2.13328	2.63535	1.87073	-0.526747
mean_full_rotation	-8.82865	-8.99	-8.84183	-8.302	-7.33748	-6.0158	-4.50958	-3.03527	-1.75432	-0.698643	0.22632	1.16011	2.18046	3.24272	4.20359	4.91048	5.29681	5.42179	5.43304	5.47806	5.62103	5.81257	5.92475	5.82569	5.44932	4.8251	4.05796	3.27671	2.58108	2.01473	1.57362	1.24093	1.02482	0.974196	1.15769	1.61255	2.29048	3.03773	3.6309	3.85699	3.59665	2.86638	1.80412	0.617226	-0.471385	-1.25745	-1.5748	-1.3184	-0.478984
sem_FrontToBack	7.93829	8.13818	8.34318	8.60902	8.95842	9.35795	9.72304	9.94943	9.95387	9.70443	9.23272	8.63246	8.05262	7.67761	7.66456	8.04399	8.68736	9.39265	9.98872	10.3835	10.5624	10.5613	10.4368	10.2475	10.0528	9.9169	9.89902	10.0257	10.269	10.5551	10.7995	10.9432	10.9765	10.9421	10.914	10.9579	11.0913	11.274	11.4332	11.5065	11.4715	11.3555	11.2267	11.1725	11.2593	11.4858	11.7678	11.9751	11.9964
sem_BackToFront	8.41296	8.35217	8.3362	8.41465	8.62851	8.95259	9.28993	9.53921	9.66513	9.70708	9.72422	9.72842	9.67028	9.48756	9.16167	8.73461	8.28722	7.90259	7.63073	7.46437	7.34523	7.20704	7.02766	6.85814	6.81166	6.99852	7.43453	8.01911	8.61254	9.12237	9.53169	9.87461	10.1938	10.5132	10.8384	11.1698	11.5083	11.8481	12.1663	12.4244	12.5774	12.5856	12.4278	12.1226	11.7424	11.3986	11.1826	11.1005	11.0765
sem_linear_prediction	10.9727	11.2974	11.6541	12.1008	12.6566	13.2647	13.8066	14.1594	14.2528	14.0942	13.7531	13.3225	12.8898	12.5296	12.2995	12.2122	12.2047	12.1604	11.9777	11.6345	11.206	10.8322	10.649	10.7237	11.0511	11.5968	12.3195	13.1583	14.0339	14.875	15.6344	16.2761	16.7628	17.063	17.1737	17.1318	17.0048	16.8649	16.7636	16.7209	16.7292	16.7693	16.8276	16.9041	16.9996	17.0903	17.109	16.9503	16.511
sem_full_rotation	15.1622	14.8299	14.5118	14.2906	14.2365	14.3874	14.712	15.1038	15.44	15.6593	15.7853	15.8707	15.9199	15.8695	15.6489	15.2554	14.774	14.326	13.9918	13.7692	13.5879	13.355	12.9947	12.4727	11.8088	11.0812	10.4128	9.92483	9.6719	9.60786	9.61855	9.58641	9.43682	9.1567	8.79598	8.45065	8.21894	8.14378	8.18868	8.2729	8.32517	8.30543	8.19281	7.96942	7.62451	7.17969	6.7165	6.37463	6.2856
[truncated: 371 more columns]

## Sheet: 3e-f
response	Frame1	Frame2	Frame3	Frame4	Frame5	Frame6	Frame7	Frame8	Frame9	Frame10	Frame11	Frame12	Frame13	Frame14	Frame15	Frame16	Frame17	Frame18	Frame19	Frame20	Frame21	Frame22	Frame23	Frame24	Frame25	Frame26	Frame27	Frame28	Frame29	Frame30	Frame31	Frame32	Frame33	Frame34	Frame35	Frame36	Frame37	Frame38	Frame39	Frame40	Frame41	Frame42	Frame43	Frame44	Frame45	Frame46	Frame47	Frame48	Frame49
mean_FrontToBack	-2.63677	-3.75897	-4.82016	-5.63324	-6.03999	-5.94738	-5.35615	-4.37312	-3.20272	-2.11925	-1.42019	-1.36159	-2.08504	-3.55997	-5.57118	-7.77114	-9.78882	-11.3571	-12.4015	-13.0472	-13.538	-14.1111	-14.8942	-15.8727	-16.9273	-17.904	-18.6696	-19.1345	-19.251	-19.0124	-18.4597	-17.6867	-16.8217	-15.9743	-15.1656	-14.2803	-13.0842	-11.3173	-8.82303	-5.64558	-2.03944	1.61176	4.91727	7.57663	9.41705	10.3804	10.4979	9.88019	8.7215
mean_BackToFront	-3.5775	-4.75979	-5.90713	-6.78781	-7.18989	-6.98641	-6.17726	-4.88673	-3.31688	-1.67929	-0.139232	1.20357	2.29738	3.1068	3.59431	3.72675	3.49926	2.95993	2.22297	1.46339	0.890129	0.698264	1.01079	1.83267	3.04033	4.41605	5.71155	6.71341	7.28748	7.39721	7.10217	6.54395	5.92068	5.45141	5.33546	5.71786	6.66544	8.15131	10.0416	12.0909	13.9653	15.304	15.81	15.3326	13.9032	11.7097	9.02448	6.12102	3.21447
mean_linear_prediction	-6.21427	-8.51877	-10.7273	-12.421	-13.2299	-12.9338	-11.5334	-9.25985	-6.5196	-3.79853	-1.55942	-0.158012	0.212341	-0.453169	-1.97688	-4.04439	-6.28956	-8.39713	-10.1785	-11.5839	-12.6479	-13.4128	-13.8834	-14.04	-13.887	-13.4879	-12.9581	-12.4211	-11.9636	-11.6152	-11.3575	-11.1428	-10.901	-10.5229	-9.83015	-8.56242	-6.4188	-3.166	1.21852	6.44535	11.9259	16.9157	20.7273	22.9093	23.3203	22.0901	19.5224	16.0012	11.936
mean_full_rotation	-10.1897	-11.4187	-12.6306	-13.878	-15.1412	-16.3173	-17.2576	-17.8325	-17.983	-17.7301	-17.139	-16.2611	-15.0871	-13.5358	-11.4856	-8.84235	-5.6206	-2.00392	1.64754	4.86066	7.17368	8.28059	8.1404	7.00052	5.31575	3.58798	2.19176	1.26152	0.68886	0.223825	-0.377449	-1.23513	-2.30953	-3.44652	-4.46441	-5.22925	-5.68944	-5.868	-5.83282	-5.66114	-5.40598	-5.06744	-4.57958	-3.82763	-2.70001	-1.15667	0.722944	2.74401	4.65494
sem_FrontToBack	8.94794	9.28445	9.55404	9.68456	9.64769	9.46055	9.16977	8.83583	8.52263	8.28678	8.16756	8.18128	8.31567	8.52446	8.73771	8.88796	8.92914	8.8354	8.5937	8.20576	7.69661	7.11767	6.54171	6.0542	5.73789	5.64398	5.7603	6.00668	6.27248	6.47775	6.62641	6.81951	7.20406	7.87387	8.80196	9.85894	10.8765	11.7052	12.2544	12.5115	12.5326	12.4094	12.2305	12.0619	11.9486	11.9197	11.985	12.1274	12.3043
sem_BackToFront	8.82743	9.00336	9.25105	9.53871	9.88864	10.3267	10.8019	11.1857	11.3512	11.2403	10.8702	10.3089	9.65446	9.01577	8.48172	8.09636	7.86196	7.75861	7.75727	7.83196	7.98039	8.23053	8.6112	9.11286	9.68768	10.2879	10.893	11.4949	12.0624	12.5287	12.8192	12.9005	12.808	12.6303	12.452	12.297	12.1201	11.8523	11.4591	10.9641	10.4314	9.9303	9.51463	9.22004	9.06352	9.04279	9.1478	9.37949	9.75016
sem_linear_prediction	13.1011	13.6687	14.4095	15.1546	15.7607	16.1473	16.2871	16.1948	15.9231	15.5452	15.1217	14.6867	14.263	13.8786	13.56	13.3145	13.12	12.9278	12.6783	12.3295	11.8921	11.4404	11.0846	10.9207	10.9977	11.3137	11.8181	12.4186	13.0143	13.5403	13.9889	14.3946	14.8042	15.2546	15.7596	16.3007	16.8239	17.251	17.5048	17.5367	17.3463	16.9867	16.5534	16.1559	15.878	15.7449	15.7195	15.7317	15.7198
sem_full_rotation	11.7588	11.5115	11.2591	11.0379	10.8651	10.7249	10.58	10.4019	10.1952	9.99444	9.83939	9.7516	9.72953	9.76123	9.83932	9.96483	10.1405	10.3624	10.6172	10.8812	11.1246	11.3236	11.4756	11.6042	11.7467	11.9352	12.1842	12.4841	12.7974	13.0621	13.212	13.2045	13.0378	12.7454	12.3802	12.0024	11.674	11.4447	11.3257	11.2793	11.2459	11.1899	11.1229	11.0829	11.0885	11.1066	11.0662	10.9101	10.6414
[truncated: 371 more columns]

## Sheet: 3c-d
response	Frame1	Frame2	Frame3	Frame4	Frame5	Frame6	Frame7	Frame8	Frame9	Frame10	Frame11	Frame12	Frame13	Frame14	Frame15	Frame16	Frame17	Frame18	Frame19	Frame20	Frame21	Frame22	Frame23	Frame24	Frame25	Frame26	Frame27	Frame28	Frame29	Frame30	Frame31	Frame32	Frame33	Frame34	Frame35	Frame36	Frame37	Frame38	Frame39	Frame40	Frame41	Frame42	Frame43	Frame44	Frame45	Frame46	Frame47	Frame48	Frame49
mean_FrontToBack	-0.719796	-0.665592	-0.43059	0.00572534	0.639974	1.43315	2.30458	3.14034	3.81671	4.23105	4.32867	4.11705	3.66391	3.08101	2.49677	2.02342	1.72665	1.6087	1.61386	1.65502	1.64831	1.5385	1.30657	0.964588	0.548601	0.114668	-0.267566	-0.531753	-0.641101	-0.610687	-0.508831	-0.432703	-0.470272	-0.67123	-1.04117	-1.55568	-2.1764	-2.8547	-3.52533	-4.10558	-4.51187	-4.68865	-4.63088	-4.38353	-4.0178	-3.59879	-3.16319	-2.71691	-2.2505
mean_BackToFront	-1.63543	-2.61888	-3.41823	-3.86813	-3.82403	-3.19034	-1.94852	-0.174457	1.96464	4.23825	6.3996	8.23649	9.60856	10.4624	10.826	10.7934	10.5076	10.1417	9.87203	9.83609	10.0832	10.5402	11.0217	11.2943	11.1748	10.6109	9.69897	8.6303	7.59899	6.72892	6.05689	5.56918	5.25309	5.12077	5.18687	5.41992	5.71006	5.88875	5.79972	5.38187	4.70991	3.9661	3.35994	3.04565	3.07926	3.42331	3.97674	4.60292	5.14966
mean_linear_prediction	-2.35523	-3.28447	-3.84882	-3.86241	-3.18405	-1.75719	0.356064	2.96588	5.78135	8.4693	10.7283	12.3535	13.2725	13.5434	13.3228	12.8169	12.2342	11.7504	11.4859	11.4911	11.7315	12.0787	12.3283	12.2589	11.7234	10.7255	9.4314	8.09855	6.95788	6.11823	5.54806	5.13647	4.78282	4.44954	4.1457	3.86424	3.53366	3.03406	2.27439	1.27628	0.198045	-0.722546	-1.27094	-1.33788	-0.938544	-0.175483	0.813551	1.88601	2.89916
mean_full_rotation	1.50818	0.109558	-1.33421	-2.82501	-4.3159	-5.6791	-6.72847	-7.29187	-7.29404	-6.79785	-5.97529	-5.02245	-4.07041	-3.14519	-2.19745	-1.17483	-0.0852046	0.989596	1.93094	2.6396	3.07363	3.25117	3.22917	3.08094	2.88883	2.74857	2.76772	3.04142	3.60642	4.39703	5.23592	5.87936	6.10399	5.79497	4.99027	3.86032	2.6367	1.5276	0.657681	0.0523101	-0.338811	-0.59895	-0.806054	-1.01288	-1.24584	-1.51382	-1.81653	-2.14847	-2.50011
sem_FrontToBack	5.08288	5.16215	5.23337	5.27299	5.24689	5.12462	4.89525	4.57974	4.22945	3.90325	3.63514	3.42382	3.25916	3.15581	3.1556	3.29321	3.56083	3.9118	4.29188	4.6613	4.99647	5.28067	5.49637	5.62694	5.66488	5.61721	5.50086	5.33187	5.12008	4.87646	4.62422	4.39581	4.212	4.06468	3.92627	3.77745	3.62735	3.51448	3.48963	3.58512	3.7883	4.04547	4.2943	4.49671	4.65314	4.79518	4.96333	5.1838	5.45645
sem_BackToFront	5.61457	5.65494	5.81487	6.13329	6.60681	7.16142	7.67472	8.02753	8.14345	8.00412	7.64835	7.16568	6.6878	6.36669	6.3235	6.58791	7.09366	7.73272	8.39276	8.95606	9.3041	9.35385	9.10005	8.62644	8.0839	7.66402	7.56729	7.92065	8.67964	9.64709	10.5899	11.3285	11.7655	11.8814	11.7207	11.3737	10.9467	10.5248	10.1487	9.81944	9.51976	9.23336	8.9595	8.72144	8.56039	8.51252	8.58444	8.74801	8.96103
sem_linear_prediction	8.9219	8.88378	8.91396	9.07011	9.36492	9.74341	10.1049	10.3492	10.4112	10.2714	9.954	9.52676	9.10314	8.83218	8.85642	9.2451	9.95822	10.8744	11.8366	12.6771	13.2408	13.4322	13.2646	12.869	12.4492	12.2057	12.2647	12.6351	13.2114	13.8246	14.3146	14.5818	14.5982	14.3892	14.0074	13.5152	12.9783	12.4636	12.0358	11.7434	11.5919	11.5314	11.4858	11.4065	11.3051	11.2394	11.2698	11.4256	11.705
sem_full_rotation	9.717	9.46188	9.27516	9.21559	9.30125	9.50379	9.76337	10.0109	10.1878	10.259	10.2158	10.0694	9.83939	9.54771	9.21718	8.87159	8.53534	8.23373	7.99251	7.83291	7.76445	7.78337	7.87846	8.03503	8.23016	8.42763	8.58498	8.67007	8.6741	8.6133	8.52031	8.42965	8.3638	8.32916	8.32161	8.33188	8.34613	8.34685	8.31515	8.23154	8.07933	7.85805	7.60059	7.37352	7.24731	7.25447	7.37772	7.58237	7.85563
[truncated: 371 more columns]
