# Supplementary material for: Bilateral interactions of optic-flow sensitive neurons coordinate course control in flies
Source: Nat Commun. 2024 Oct 12;15:8830. doi: 10.1038/s41467-024-53173-w (PMC11470938; doi:10.1038/s41467-024-53173-w)
Supplement: Supplementary file 10 — Source Data [file 41467_2024_53173_MOESM10_ESM.zip › Source Data 4.xlsx]

## Sheet: 4d
stain free					ShakB IR800					NORMALIZATION
Lane	Band No.	Adj. Volume (Int)			Lane	Band No.	Adj. Volume (Int)				Band No.
1	Flp_control	110428380			1	Flp_control	3592890				Flp_control	0.0325359					avg	st dev
2	Flp_shakB	96203416			2	Flp_shakB	1641654				Flp_shakB	0.0170644				Flp_control	0.0315845	0.00696311
3	ShakB2	59076729			3	ShakB2	1235556				ShakB2	0.0209144				Flp_shakB	0.0131944	0.00376102
4	Flp_control	108987840			4	Flp_control	4144040				Flp_control	0.038023				ShakB2	0.0173492	0.00813866
5	Flp_shakB	90807000			5	Flp_shakB	1177396				Flp_shakB	0.0129659
6	ShakB2	67307333			6	ShakB2	1554588				ShakB2	0.0230969
7	Flp_control	87315052			7	Flp_control	2112552				Flp_control	0.0241946
8	Flp_shakB	61873765			8	Flp_shakB	591066				Flp_shakB	0.00955277
9	ShakB2	66038850			9	ShakB2	530712				ShakB2	0.00803636
				Without antibody staining (stain free)								With antibody staining (ShakB IR800)

## Sheet: 4f
Flp-control	Flp-shakB	shakB2	Flp-controlxVT058487	Flp-controlxDB331
26500.8	1113.66	0	NaN	6065.45
33178.5	820.88	0	12658.2	5158.35
31656	1110.8	2352.8	21921.6	0
18225.8	3353.88	0	15069	4455.85
26525.1	6547.01	1450.17	9195.06	6811.92
12286.7	978.43	3213.2	13929.3	3485.11
24161.5	781.08	1190.99	20231.8	6863.41
16369.2	752.03	3180.69	15650.9	2861.89
23052.2	862.49	1256.39	1328.5	3087.22
25339.4	3695.59	2576.4	5856.45	5158.29
13235.5	871.61	3066.78	9526.87	12010.3
22949.6	701	1709.41	10585.5	6197.74
NaN	NaN	1189.35	NaN	NaN
NaN	NaN	1361.21	NaN	NaN
