# Supplementary material for: Bilateral interactions of optic-flow sensitive neurons coordinate course control in flies
Source: Nat Commun. 2024 Oct 12;15:8830. doi: 10.1038/s41467-024-53173-w (PMC11470938; doi:10.1038/s41467-024-53173-w)
Supplement: Supplementary file 10 — Source Data [file 41467_2024_53173_MOESM10_ESM.zip › Source Data 5.xlsx]

## Sheet: 5d-e
genotype	celltype	mean_resting_Vm	variance_resting_Vm
FlpND	HS	-55.4626	0.558
FlpND	HS	-55.1123	0.0666
FlpND	HS	-56.6385	0.0509
FlpND	HS	-55.9522	0.0958
FlpND	HS	-52.506	0.1131
FlpND	HS	-54.3509	0.2011
FlpND	HS	-51.2929	0.2385
FlpND	HS	-55.7784	0.6135
FlpND	HS	-50.4003	0.1044
FlpND	HS	-55.0204	0.3397
FlpND	HS	-50.097	0.1328
FlpND	HS	-56.1496	0.606
FlpND	HS	-57.0258	0.133
FlpND	HS	-52.0866	0.2364
FlpND	HS	-57.0506	0.0575
FlpD	HS	-53.5951	1.5714
FlpD	HS	-48.9014	1.483
FlpD	HS	-53.5748	1.1942
FlpD	HS	-58.7144	2.4096
FlpD	HS	-52.1356	1.1292
FlpD	HS	-55.2683	0.8338
FlpD	HS	-52.1696	1.7788
FlpD	HS	-50.1834	2.4294
FlpD	HS	-55.4833	3.81
FlpD	HS	-57.9065	1.3643
FlpD	HS	-50.7729	0.772
FlpD	HS	-53.6827	0.9311
FlpD	HS	-48.977	3.0658
FlpD	HS	-49.7508	1.2428
FlpD	HS	-51.7717	1.0508
FlpD	HS	-49.3093	0.9411
FlpD	HS	-49.1786	2.0557
FlpNDxDB331	HS	-55.3266	0.1747
FlpNDxDB331	HS	-50.3431	0.0957
FlpNDxDB331	HS	-53.2601	0.1393
FlpNDxDB331	HS	-54.8951	0.2223
FlpNDxDB331	HS	-53.1368	1.0401
FlpNDxDB331	HS	-54.0935	0.3806
FlpNDxDB331	HS	-63.6135	0.0954
FlpNDxDB331	HS	-53.8683	0.6781
FlpNDxDB331	HS	-53.4804	0.4079
FlpNDxDB331	HS	-49.7358	0.4154
FlpNDxDB331	HS	-56.8411	0.3003
shakB2	HS	-54.5758	0.1327
shakB2	HS	-51.6301	0.2973
shakB2	HS	-49.9034	1.0706
shakB2	HS	-53.3702	2.1766
shakB2	HS	-52.3116	0.2795
shakB2	HS	-50.4092	0.1594

## Sheet: 5f
genotype	0	0.305176	0.610352	0.915527	1.2207	1.52588	1.83105	2.13623	2.44141	2.74658	3.05176	3.35693	3.66211	3.96729	4.27246	4.57764	4.88281	5.18799	5.49316	5.79834	6.10352	6.40869	6.71387	7.01904	7.32422	7.62939	7.93457	8.23975	8.54492	8.8501	9.15527	9.46045	9.76562	10.0708	10.376	10.6812	10.9863	11.2915	11.5967	11.9019	12.207	12.5122	12.8174	13.1226	13.4277	13.7329	14.0381	14.3433	14.6484
FlpND	0.0748251	0.141422	0.119021	0.0884236	0.0570709	0.0312709	0.0143333	0.00611836	0.00398697	0.00451253	0.00506864	0.0046155	0.00351606	0.00271897	0.00289019	0.0039715	0.00530593	0.00612319	0.00601638	0.00512314	0.00395678	0.00305182	0.00266659	0.00270443	0.00285376	0.00282096	0.00250488	0.00202974	0.00164996	0.00160152	0.00197857	0.0026809	0.00344346	0.00393764	0.00391866	0.0033702	0.00257443	0.0020414	0.00228809	0.00354969	0.00557821	0.00767206	0.00896843	0.00886989	0.00737223	0.00509101	0.00295076	0.00170497	0.00156535
FlpND	0.0856608	0.160717	0.132375	0.0951445	0.0593761	0.0327655	0.0179438	0.0127395	0.0125281	0.0130816	0.0123568	0.0105597	0.00894131	0.00840055	0.00881678	0.00933541	0.00914879	0.00808553	0.00661316	0.00536797	0.00465418	0.00429865	0.00391316	0.00329567	0.00263155	0.00235322	0.00279584	0.00392765	0.00534797	0.0065289	0.00710725	0.00703028	0.00649661	0.00578592	0.00511985	0.00462683	0.00437521	0.00439258	0.00463319	0.0049361	0.00504956	0.00474691	0.00397061	0.0028959	0.00185108	0.00113608	0.000860904	0.000914124	0.00107521
FlpND	0.0513688	0.0955957	0.0769212	0.0536099	0.0333791	0.021281	0.0178587	0.0197444	0.0221061	0.0214188	0.0170458	0.0109778	0.00618982	0.004766	0.00686769	0.010945	0.0148167	0.0168371	0.0165041	0.0143416	0.0113411	0.00841056	0.00611375	0.00470067	0.00423919	0.00467509	0.0057942	0.00718751	0.00832527	0.00874338	0.00823738	0.00693959	0.00523374	0.0035699	0.002295	0.00157947	0.00143898	0.00179159	0.00249466	0.00335512	0.00414727	0.0046668	0.00480674	0.00460436	0.00421609	0.00382672	0.00354966	0.00338288	0.003243
FlpND	0.0903159	0.170883	0.144602	0.109393	0.0742836	0.0462482	0.0281248	0.0187112	0.0145917	0.0124234	0.0104064	0.00839076	0.00697729	0.00648811	0.00654632	0.00641516	0.00566679	0.00457342	0.00390382	0.00430065	0.00573027	0.0074237	0.0083509	0.00788445	0.00618994	0.00409369	0.002549	0.00207965	0.00255691	0.00340616	0.00404436	0.00422629	0.004089	0.00392392	0.00389071	0.00389401	0.00369192	0.00312321	0.00226391	0.00139656	0.000826371	0.000689179	0.000888757	0.0011944	0.0014112	0.0014935	0.00152889	0.00162363	0.00179028
FlpND	0.0822092	0.152908	0.122519	0.0836875	0.0482495	0.0243426	0.0137079	0.0124828	0.0145354	0.0151225	0.0128342	0.00913502	0.00635441	0.00573606	0.00677107	0.0079435	0.00804422	0.00698929	0.0056386	0.00493146	0.00511277	0.00563647	0.00572906	0.00508097	0.00408833	0.00347893	0.0036647	0.00436554	0.00480987	0.00434854	0.00299527	0.00147178	0.000720609	0.00124976	0.00278736	0.00448217	0.00548377	0.00547749	0.00481157	0.00416889	0.00405696	0.00448785	0.00504516	0.00524031	0.00486907	0.00411615	0.003369	0.00291646	0.00276828
FlpND	0.0763319	0.141873	0.113294	0.0765278	0.042618	0.0194069	0.00895119	0.00802028	0.0109587	0.013029	0.012402	0.0100381	0.00804342	0.00783757	0.00928371	0.011083	0.0118708	0.0111292	0.00935118	0.00751706	0.0063968	0.00618746	0.00663731	0.00741676	0.00837011	0.009467	0.0105721	0.0113073	0.0111837	0.00992804	0.00774862	0.00531133	0.0034142	0.00257187	0.00278485	0.00362891	0.00457304	0.00528971	0.00575685	0.00612223	0.00647267	0.00669887	0.0065521	0.00583607	0.00458266	0.00308302	0.0017551	0.000938333	0.000741726
FlpND	0.0703336	0.129707	0.100876	0.0643778	0.0317971	0.0110634	0.00371954	0.00562131	0.010237	0.0124222	0.0105941	0.00645716	0.00296038	0.0020524	0.00360993	0.00592973	0.00713607	0.00641673	0.00433066	0.00217962	0.00104176	0.00116068	0.00200452	0.00280171	0.00308955	0.00291223	0.00262823	0.00256194	0.00277958	0.00310736	0.00330713	0.00323874	0.002904	0.00239174	0.0018117	0.00127381	0.000894108	0.000773634	0.000935655	0.00127374	0.00158208	0.00167918	0.0015451	0.00135632	0.00136712	0.00170984	0.00226827	0.00274127	0.00287395
FlpND	0.057483	0.107858	0.088871	0.0639708	0.0401807	0.0227848	0.0136553	0.0113458	0.0126165	0.0143737	0.0149772	0.0144123	0.0135509	0.0131768	0.0134118	0.0137732	0.0136416	0.0127186	0.0111731	0.00946606	0.00806169	0.00724438	0.00711124	0.00764563	0.0087416	0.0101461	0.0114104	0.011973	0.0113952	0.00962935	0.0071268	0.00467856	0.00305069	0.0026241	0.00325183	0.00440656	0.00550523	0.0061962	0.00644352	0.00639771	0.00618712	0.00579821	0.00512325	0.00411682	0.00292146	0.00185361	0.00125084	0.00128526	0.00186976
FlpND	0.135396	0.251484	0.200139	0.133475	0.0709383	0.0267298	0.00519696	0.00139748	0.00575405	0.00973195	0.00945027	0.00583617	0.00212764	0.000851611	0.00221137	0.00449807	0.00572402	0.00507498	0.00322356	0.00153622	0.000968457	0.0014977	0.00238502	0.00289713	0.00285274	0.00261139	0.0026213	0.00297031	0.0033149	0.00320526	0.00249709	0.00149678	0.000732388	0.000553106	0.000884163	0.0013194	0.00145629	0.00119695	0.000786962	0.000585512	0.000768052	0.00119689	0.00154453	0.00155207	0.00121284	0.000749404	0.000424676	0.000350433	0.000439509
FlpND	0.0367966	0.0715385	0.0655786	0.0563631	0.0450381	0.0331844	0.0225509	0.014624	0.010202	0.0091843	0.0106934	0.0134742	0.0163694	0.0186419	0.0200252	0.0205537	0.0203459	0.0195049	0.0181776	0.016669	0.01545	0.0149769	0.0153995	0.0163587	0.01706	0.0166459	0.0146872	0.0114959	0.00803947	0.0054673	0.00450246	0.00505524	0.00629396	0.00713633	0.00686827	0.00552056	0.00378716	0.00255579	0.00235674	0.00307281	0.00407218	0.00465125	0.00448473	0.00379561	0.00315653	0.00307847	0.00366966	0.00458139	0.00525336
FlpD	0.0645193	0.120497	0.0976899	0.0677983	0.0392116	0.0181591	0.0067719	0.00331283	0.00407785	0.00566887	0.0063872	0.00625201	0.00605044	0.00629905	0.00682066	0.00704878	0.00663208	0.00578192	0.00510512	0.0051072	0.00579143	0.00666443	0.00711924	0.00688077	0.00617677	0.00552963	0.00535366	0.00566781	0.00611955	0.00626948	0.0059038	0.00514926	0.00433615	0.00374392	0.00343014	0.00325304	0.00303897	0.00274483	0.00249118	0.00245668	0.00273077	0.00323955	0.00378988	0.00418427	0.00431796	0.00420153	0.00391823	0.00356654	0.00322822
FlpD	0.009507	0.0197532	0.0215865	0.0235251	0.0243996	0.0233667	0.0202845	0.0157897	0.0110428	0.00725277	0.00519706	0.00495493	0.0059622	0.0073364	0.00829077	0.00842837	0.00779458	0.00671065	0.00552588	0.00444532	0.00351202	0.00270785	0.00206348	0.00168084	0.00165242	0.0019486	0.00237282	0.00263647	0.0025177	0.00200318	0.00131643	0.000806152	0.000756964	0.00123348	0.00204759	0.00286351	0.00337526	0.00345441	0.00319217	0.00282633	0.00260807	0.00268766	0.00307312	0.00366376	0.00431722	0.00490083	0.0053055	0.00543793	0.00522532
FlpD	0.0380079	0.0758351	0.0748247	0.0718879	0.066035	0.0570973	0.0459939	0.0344102	0.0240931	0.0161766	0.0108842	0.00769834	0.00581427	0.00457214	0.00364856	0.00298505	0.00259627	0.00243255	0.00237769	0.00233788	0.00231592	0.00240022	0.00268186	0.0031727	0.00378838	0.00440101	0.00491221	0.0052898	0.00555054	0.00571652	0.00578777	0.00574974	0.00559994	0.00536435	0.00508989	0.00482516	0.00460981	0.00447684	0.00445192	0.00453368	0.00466512	0.0047327	0.0046236	0.00432562	0.00400034	0.00394962	0.00445404	0.00556015	0.00695908
FlpD	0.031449	0.0600328	0.052172	0.0412662	0.0298232	0.0201032	0.0134724	0.0101341	0.00929362	0.00964748	0.00997338	0.0095848	0.008484	0.00718115	0.00629242	0.00613033	0.00650516	0.00684879	0.00659257	0.00557085	0.00418398	0.00318441	0.00318801	0.00421502	0.00558723	0.00630592	0.00571792	0.00405061	0.00242928	0.00229258	0.00451497	0.00877075	0.0135646	0.0169573	0.0175801	0.0153371	0.011388	0.00744459	0.00483564	0.00390799	0.00407866	0.00441745	0.00431569	0.00379668	0.003321	0.0033083	0.00377205	0.004336	0.00458514
FlpD	0.0277458	0.0537849	0.0488552	0.0413457	0.0324491	0.0237859	0.0169451	0.0128536	0.0113522	0.0113049	0.0112429	0.0101812	0.00810893	0.00585828	0.00447174	0.0045121	0.00576711	0.00749551	0.00897337	0.00991539	0.0104869	0.0109619	0.0113525	0.0113307	0.0105046	0.00880887	0.00667311	0.00480646	0.00374804	0.00352482	0.00368219	0.00366508	0.00325638	0.00273446	0.00262986	0.00327011	0.00446504	0.00557754	0.00593406	0.00527789	0.00394494	0.00265434	0.0020836	0.00253039	0.00386114	0.00570969	0.00771382	0.00959868	0.0110986
FlpD	0.0806813	0.150448	0.121294	0.0830861	0.0466636	0.0202067	0.00660288	0.00352313	0.00576251	0.00831967	0.00856427	0.00661916	0.00420517	0.00297439	0.00340498	0.0047513	0.00579963	0.00575091	0.00463713	0.00311574	0.00192408	0.0014287	0.00153405	0.00190691	0.00226824	0.00252591	0.00270393	0.00279794	0.00271954	0.00238165	0.00183501	0.00131425	0.00112817	0.00146275	0.00224347	0.00316474	0.00387042	0.00415974	0.0040795	0.0038521	0.00370753	0.00374598	0.00391852	0.0041139	0.00426199	0.0043661	0.0044488	0.00447636	0.00434582
FlpD	0.0281836	0.0526732	0.0428376	0.0300911	0.0183457	0.0106777	0.0082497	0.0101066	0.0138655	0.0169141	0.0175342	0.0154568	0.0116764	0.00772737	0.00485926	0.00353074	0.003411	0.0037782	0.00401229	0.00388824	0.00355221	0.00327794	0.00321632	0.00330958	0.00339347	0.0033709	0.0033044	0.00335647	0.00363384	0.00406662	0.00442303	0.00445375	0.00406011	0.00336286	0.00262351	0.00207909	0.0018125	0.0017493	0.00177411	0.00186907	0.0021607	0.00283006	0.0039445	0.00533132	0.00659208	0.00726618	0.00705587	0.00598543	0.00440632
FlpD	0.0157835	0.0299227	0.0256178	0.0202035	0.0153546	0.0120781	0.0103763	0.00951441	0.00866313	0.0074775	0.0062541	0.00561223	0.00596173	0.00714219	0.00847633	0.00918483	0.00886774	0.00772733	0.00639921	0.00552827	0.00538772	0.00578781	0.00630389	0.00662995	0.00679026	0.00706216	0.0076843	0.00858512	0.00935221	0.00948588	0.0087682	0.0074825	0.00630796	0.00593089	0.00660988	0.00797566	0.00920555	0.00948005	0.00845335	0.0064613	0.00434941	0.00302667	0.00300124	0.00414814	0.00581296	0.00716733	0.00761057	0.00701678	0.00573397
FlpNDxDB331	0.0612413	0.115562	0.0972281	0.0736487	0.0519515	0.037197	0.0305816	0.0296318	0.0300859	0.028324	0.0230606	0.0155505	0.00843846	0.0040758	0.00328291	0.00514105	0.0077434	0.0093285	0.00911618	0.00745809	0.00536703	0.00381634	0.00324079	0.00345954	0.00395379	0.00425099	0.00417214	0.00384168	0.00352117	0.00340899	0.00352621	0.0037272	0.00379948	0.00358729	0.00308288	0.0024533	0.00199101	0.00199606	0.00262558	0.00377543	0.00506757	0.00598054	0.00608592	0.00527866	0.00386965	0.00246833	0.00169943	0.0018993	0.00295796
FlpNDxDB331	0.0192793	0.0353073	0.0270107	0.0172325	0.00970731	0.00643405	0.00690158	0.0088223	0.00981745	0.00895247	0.00718406	0.00651775	0.00849556	0.0130205	0.0182607	0.0216652	0.0214357	0.0175519	0.0117704	0.00665215	0.00423052	0.00507531	0.00820455	0.0117775	0.0140913	0.0143228	0.012694	0.0101081	0.00756638	0.00571437	0.00470424	0.0043395	0.00432938	0.00447736	0.00472709	0.00509893	0.00560398	0.00620338	0.00682445	0.00740035	0.00789229	0.00827908	0.0085297	0.00858863	0.00839152	0.00790449	0.00716008	0.00626227	0.00535101
FlpNDxDB331	0.0660892	0.123727	0.101346	0.0725283	0.0458114	0.0271233	0.0178394	0.0153332	0.0153671	0.0147376	0.0126799	0.0104852	0.00992645	0.0116984	0.0148639	0.0175	0.0179481	0.0157813	0.0119246	0.00798314	0.00531628	0.00444085	0.00502311	0.00629886	0.00754979	0.00834896	0.00853982	0.00810913	0.00712332	0.0057613	0.00434408	0.00325417	0.00275056	0.00280658	0.00311122	0.00326139	0.0030239	0.00248403	0.00197575	0.00184654	0.00222595	0.00295471	0.00370617	0.00419389	0.00431217	0.00412736	0.00376134	0.00328371	0.00270218
FlpNDxDB331	0.132116	0.246318	0.19844	0.135596	0.075467	0.0314079	0.00820371	0.0022449	0.00530986	0.00944974	0.0103517	0.00788706	0.00434511	0.00199795	0.0015868	0.00233909	0.00301258	0.00294468	0.00236441	0.0019375	0.00208043	0.00263103	0.00306838	0.00300913	0.00253235	0.00208582	0.00209222	0.00259924	0.00324699	0.00355148	0.00326009	0.00250714	0.00167913	0.00112638	0.000951565	0.00101265	0.0010958	0.00109416	0.00105511	0.00108713	0.00123206	0.00141779	0.00152073	0.00146913	0.00129292	0.00108453	0.000917062	0.000797705	0.000692041
FlpNDxDB331	0.0634398	0.117209	0.0918569	0.0599763	0.0317898	0.0140339	0.0076849	0.00889243	0.0121477	0.013569	0.0124369	0.010458	0.00970398	0.0108365	0.01275	0.0136243	0.0124089	0.00960059	0.00682127	0.0056147	0.0063897	0.00823721	0.00966037	0.00961747	0.00813023	0.00609937	0.00456151	0.00397547	0.00402584	0.00400347	0.00341138	0.00233532	0.00134793	0.00107375	0.00175989	0.00314199	0.00464877	0.00575479	0.00623064	0.00616246	0.00579477	0.00535129	0.00495315	0.00464318	0.00444143	0.00436081	0.00437809	0.00441152	0.00435072
FlpNDxDB331	0.0788772	0.148636	0.123749	0.0896269	0.0546264	0.0262088	0.0087849	0.00284675	0.00553509	0.0122282	0.0184273	0.0212275	0.019934	0.0157623	0.0108894	0.00731689	0.00601619	0.00666939	0.00804848	0.00879083	0.00815353	0.00635631	0.00435381	0.00319909	0.00339086	0.00459558	0.00589655	0.00639182	0.00575006	0.00437625	0.0031044	0.00264355	0.00314929	0.00418533	0.0050634	0.00530143	0.00488696	0.0041972	0.00367725	0.00353236	0.00364683	0.0037518	0.00367815	0.00348637	0.00338294	0.00351093	0.00379794	0.00399034	0.00384643
shakB2	0.0296555	0.0557413	0.0461875	0.0336132	0.0215381	0.0126524	0.00794817	0.00670446	0.00720905	0.00775165	0.00736576	0.00601849	0.00429153	0.00285148	0.00204776	0.00182011	0.00187377	0.0019359	0.00190953	0.00185764	0.00187924	0.00199623	0.00213229	0.00217993	0.00208822	0.00190149	0.001728	0.00167153	0.00177847	0.00202975	0.00236804	0.00272796	0.00304652	0.00325813	0.00329715	0.00312468	0.00276963	0.00235254	0.00206229	0.00208388	0.0025091	0.00327873	0.00419086	0.00497513	0.00539896	0.00535811	0.00491591	0.00428043	0.00373308
shakB2	0.0337533	0.0631598	0.0517032	0.0371405	0.0240518	0.0156148	0.012478	0.0129599	0.0143168	0.0142937	0.0121286	0.00858894	0.00520676	0.00327787	0.00321206	0.00450638	0.00620675	0.00747916	0.00794524	0.00766835	0.00691939	0.00594781	0.00490419	0.00390104	0.00309172	0.00266125	0.00272507	0.00322576	0.00392665	0.00452461	0.00480882	0.00475678	0.00450768	0.00424449	0.0040779	0.00401124	0.0039945	0.00400552	0.00408386	0.00429149	0.00464134	0.00506271	0.00543954	0.00569302	0.00583804	0.00596071	0.00612786	0.00629928	0.00631891
shakB2	0.00403545	0.00831	0.00897205	0.00985023	0.0105442	0.0105677	0.00963754	0.00796537	0.00628116	0.0054674	0.00599092	0.00753204	0.0091233	0.00975174	0.00901462	0.00734758	0.00565078	0.00459935	0.00417669	0.00379777	0.0029146	0.00159355	0.0005591	0.000626499	0.00196464	0.00381363	0.00495466	0.00462895	0.00320146	0.00200674	0.00242042	0.00481434	0.00818899	0.0107986	0.0113395	0.00982963	0.0075228	0.00592518	0.00567125	0.00612883	0.0060443	0.00472421	0.00280844	0.00197458	0.00372409	0.00812613	0.0134791	0.0172112	0.0174459
shakB2	0.0146864	0.0280712	0.0245263	0.0196617	0.0145791	0.0101471	0.00676688	0.00439959	0.00278567	0.00168838	0.00100836	0.000728779	0.000777527	0.000948702	0.000971873	0.000694728	0.000241188	1.89039e-06	0.000419387	0.0016798	0.0035123	0.005256	0.00619438	0.00597731	0.00487009	0.00365246	0.00319741	0.0039643	0.00570935	0.00759741	0.00865931	0.00832745	0.00673456	0.00460759	0.00283727	0.00199478	0.00208062	0.00262729	0.00305042	0.00300466	0.00253164	0.00195154	0.00162068	0.00173883	0.0023121	0.00323884	0.0043998	0.00566365	0.00682638
shakB2	0.00833566	0.0153519	0.0122626	0.00945639	0.00887906	0.0111853	0.0154086	0.0196321	0.0221451	0.0223039	0.0205992	0.01803	0.0153441	0.0127137	0.0100033	0.00729692	0.00516963	0.00442307	0.00547035	0.00786379	0.0103787	0.0116565	0.0109897	0.00871537	0.00595882	0.00392289	0.00321345	0.00362879	0.00448356	0.00516743	0.00552102	0.00580694	0.00638256	0.00738378	0.00866483	0.00998942	0.0112544	0.012523	0.0138397	0.0150194	0.0156452	0.0153401	0.0141247	0.0125598	0.0115027	0.0115963	0.0128347	0.0145254	0.0156977
[truncated: 3,228 more columns]

## Sheet: 5g
genotype	celltype	freq_range	Normalised_powerspectrum
FlpD	HS	low	0.555378
FlpD	HS	low	0.26391
FlpD	HS	low	0.60553
FlpD	HS	low	0.417632
FlpD	HS	low	0.446821
FlpD	HS	low	0.595074
FlpD	HS	low	0.351354
FlpD	HS	low	0.321186
FlpND	HS	low	0.584758
FlpND	HS	low	0.746585
FlpND	HS	low	0.592049
FlpND	HS	low	0.827434
FlpND	HS	low	0.688247
FlpND	HS	low	0.708342
FlpND	HS	low	0.493607
FlpND	HS	low	0.668243
FlpND	HS	low	0.895953
FlpND	HS	low	0.687864
FlpND	VS	low	0.862808
FlpND	VS	low	0.903938
FlpND	VS	low	0.866646
FlpND	VS	low	0.737394
FlpND	VS	low	0.519237
FlpND	VS	low	0.815545
FlpND	VS	low	0.648977
FlpND	VS	low	0.738556
FlpNDxDB331	HS	low	0.661282
FlpNDxDB331	HS	low	0.380868
FlpNDxDB331	HS	low	0.694813
FlpNDxDB331	HS	low	0.901757
FlpNDxDB331	HS	low	0.582031
FlpNDxDB331	HS	low	0.715896
shakB2	HS	low	0.279593
shakB2	HS	low	0.379149
shakB2	HS	low	0.180699
shakB2	HS	low	0.203177
shakB2	HS	low	0.330181
shakB2	VS	low	0.260245
shakB2	VS	low	0.149341
shakB2	VS	low	0.789724
shakB2	VS	low	0.225924
shakB2	VS	low	0.172974
FlpD	HS	mid	0.274707
FlpD	HS	mid	0.604511
FlpD	HS	mid	0.368084
FlpD	HS	mid	0.504728
FlpD	HS	mid	0.515718
FlpD	HS	mid	0.3461
FlpD	HS	mid	0.54506
FlpD	HS	mid	0.631236
FlpND	HS	mid	0.272576
FlpND	HS	mid	0.165863
FlpND	HS	mid	0.243286
FlpND	HS	mid	0.12388
FlpND	HS	mid	0.214108
FlpND	HS	mid	0.215384
FlpND	HS	mid	0.325711
FlpND	HS	mid	0.263199
FlpND	HS	mid	0.0667874
FlpND	HS	mid	0.23073
FlpND	VS	mid	0.0941009
FlpND	VS	mid	0.065127
FlpND	VS	mid	0.0862831
FlpND	VS	mid	0.222536
FlpND	VS	mid	0.425682
FlpND	VS	mid	0.121287
FlpND	VS	mid	0.271606
FlpND	VS	mid	0.217019
FlpNDxDB331	HS	mid	0.22339
FlpNDxDB331	HS	mid	0.442378
FlpNDxDB331	HS	mid	0.18639
FlpNDxDB331	HS	mid	0.0635107
FlpNDxDB331	HS	mid	0.291059
FlpNDxDB331	HS	mid	0.200353
shakB2	HS	mid	0.594349
shakB2	HS	mid	0.448912
shakB2	HS	mid	0.670279
shakB2	HS	mid	0.703154
shakB2	HS	mid	0.609673
shakB2	VS	mid	0.697768
shakB2	VS	mid	0.672834
shakB2	VS	mid	0.175605
shakB2	VS	mid	0.719212
shakB2	VS	mid	0.770973

## Sheet: 5h
flashes	genotype	-0.05	-0.0499	-0.0498	-0.0497	-0.0496	-0.0495	-0.0494	-0.0493	-0.0492	-0.0491	-0.049	-0.0489	-0.0488	-0.0487	-0.0486	-0.0485	-0.0484	-0.0483	-0.0482	-0.0481	-0.048	-0.0479	-0.0478	-0.0477	-0.0476	-0.0475	-0.0474	-0.0473	-0.0472	-0.0471	-0.047	-0.0469	-0.0468	-0.0467	-0.0466	-0.0465	-0.0464	-0.0463	-0.0462	-0.0461	-0.046	-0.0459	-0.0458	-0.0457	-0.0456	-0.0455	-0.0454	-0.0453
ON	FlpND	0.255276	0.531451	0.5183	0.544602	0.478846	0.5183	0.524876	0.472271	0.603783	0.511724	0.5183	0.544602	0.551178	0.557754	0.472271	0.45912	0.445968	0.498573	0.445968	0.524876	0.498573	0.465695	0.505149	0.577481	0.465695	0.380212	0.452544	0.478846	0.45912	0.432817	0.485422	0.472271	0.432817	0.294729	0.334183	0.432817	0.360485	0.386788	0.307881	0.301305	0.360485	0.334183	0.314456	0.275002	0.327607	0.334183	0.380212	0.41309
ON	FlpND	-0.117327	0.0996679	0.132546	0.0865166	0.047063	0.00103369	0.0076093	0.0273361	0.0339117	0.0733654	0.0273361	0.0273361	-0.0318444	0.0273361	0.0602142	0.0141849	0.0733654	-0.0449956	0.0207605	-0.0186931	-0.0449956	-0.03842	-0.00554192	-0.0318444	0.0339117	-0.0186931	-0.0252688	-0.00554192	-0.0844493	-0.0647224	0.0339117	-0.0252688	0.0207605	-0.0252688	0.0273361	0.0404874	0.139122	0.106243	0.0865166	0.0865166	0.0602142	0.0930922	0.165424	0.158848	0.12597	0.0667898	0.106243	0.132546
ON	FlpND	-0.165087	0.157118	0.268903	0.150542	0.0913615	0.0519079	0.0979371	0.104513	0.137391	0.111088	0.0847859	-0.00727262	0.0847859	0.0716347	0.0847859	0.0584835	0.0716347	0.0453323	0.0979371	0.111088	0.0716347	0.117664	0.0847859	0.143966	0.117664	-0.000697013	0.104513	0.0519079	-0.00727262	0.0650591	0.0124542	0.0979371	-0.0138482	0.0650591	-0.000697013	-0.00727262	-0.0335751	-0.000697013	-0.0269995	-0.112482	-0.0467263	-0.0533019	-0.0138482	0.0453323	-0.000697013	-0.00727262	-0.0335751	-0.0533019
ON	FlpND	-0.167383	-0.00956883	0.010158	0.0956409	0.121943	-0.0161444	0.0496117	0.0035824	0.0430361	0.0035824	0.0298848	0.0627629	0.0890653	0.0364605	-0.00299321	0.0167336	0.0824897	0.0956409	0.0167336	0.0561873	0.0167336	0.0496117	0.010158	0.115368	0.0824897	0.0824897	0.14167	0.135095	0.0759141	0.135095	0.128519	0.0824897	0.194275	0.108792	0.0956409	0.200851	0.200851	0.187699	0.200851	0.200851	0.266607	0.24688	0.220578	0.220578	0.207426	0.194275	0.240304	0.319212
ON	FlpND	-0.051608	0.0799042	0.211416	0.25087	0.296899	0.198265	0.244294	0.296899	0.270597	0.257446	0.244294	0.204841	0.231143	0.323202	0.303475	0.342929	0.375807	0.395534	0.395534	0.369231	0.382382	0.35608	0.402109	0.467865	0.527046	0.540197	0.579651	0.52047	0.467865	0.467865	0.527046	0.546773	0.448138	0.500743	0.500743	0.513895	0.507319	0.467865	0.507319	0.474441	0.513895	0.533621	0.533621	0.494168	0.599377	0.540197	0.527046	0.559924
ON	FlpND	0.0209407	0.198482	0.17218	0.198482	0.264238	0.191907	0.12615	0.0209407	0.06697	0.0603944	0.119575	-0.00536175	-0.0448154	0.00778948	0.00121386	0.0801212	0.00121386	-0.0250886	-0.0908447	-0.0776935	0.0209407	-0.0119374	-0.0579666	-0.0711179	-0.0974203	-0.051391	-0.103996	-0.0448154	-0.14345	-0.0645422	-0.189479	-0.0448154	-0.163176	-0.117147	-0.156601	-0.176328	-0.130298	-0.14345	-0.051391	-0.156601	-0.156601	-0.163176	-0.0908447	-0.0579666	-0.0908447	-0.110572	-0.110572	-0.018513
ON	FlpND	-0.289166	-0.183957	-0.144503	-0.197108	-0.0853225	-0.210259	-0.170805	-0.105049	-0.105049	-0.170805	-0.137927	-0.216835	-0.151079	-0.0918981	-0.0655957	-0.0655957	-0.0721713	-0.0655957	-0.0524444	-0.0918981	-0.124776	-0.111625	-0.124776	-0.0392932	-0.026142	-0.026142	-0.170805	-0.124776	-0.157654	-0.151079	-0.0655957	-0.05902	-0.190532	-0.16423	-0.105049	-0.0787469	-0.0984737	-0.16423	-0.0524444	-0.111625	-0.124776	-0.105049	-0.276015	-0.26944	-0.05902	-0.124776	-0.190532	-0.0918981
ON	FlpND	-0.463904	-0.26006	-0.253484	-0.174577	-0.194304	-0.194304	-0.0627918	-0.0956698	-0.115397	0.0424179	-0.043065	-0.0167625	0.0292667	0.00296429	0.0095399	0.0621448	0.0687204	0.075296	0.0818716	0.0818716	0.0424179	0.0555692	0.0424179	0.0292667	0.141052	0.11475	0.0555692	0.075296	0.0489936	0.075296	0.0884472	-0.0299138	-0.00361131	-0.00361131	0.127901	0.00296429	-0.0233381	0.0424179	-0.0364894	-0.0101869	-0.0825186	-0.0956698	-0.0825186	-0.148275	-0.115397	-0.121972	-0.0956698	-0.0956698
ON	FlpND	-0.24079	0.0485372	-0.0172189	0.068264	0.0419616	0.0748397	0.0748397	0.0814153	0.0814153	0.00250794	0.068264	0.140596	0.153747	0.0419616	0.0485372	0.101142	0.035386	0.0485372	0.0616884	0.0288104	0.0814153	0.0945665	0.101142	-0.0632482	-0.0895506	0.0156592	0.0879909	0.0748397	0.0616884	0.0156592	0.0485372	-0.0369457	0.0288104	0.00250794	0.0222348	0.0616884	-0.0303701	-0.0172189	0.0551128	-0.0566726	0.120869	-0.0303701	-0.00406767	0.101142	0.0814153	0.00250794	0.0222348	0.0222348
ON	FlpND	0.29762	0.389679	0.422557	0.40283	0.356801	0.29762	0.330498	0.310771	0.245015	0.185835	0.277893	0.231864	0.264742	0.185835	0.0937761	0.106927	0.0543224	0.126654	0.146381	0.0740493	0.0477468	0.120079	0.0872005	0.19241	0.113503	0.120079	0.172683	0.166108	0.166108	0.126654	0.159532	0.19241	0.205561	0.152957	0.23844	0.245015	0.218713	0.225288	0.264742	0.317347	0.442283	0.396254	0.409405	0.330498	0.376527	0.448859	0.435708	0.521191
ON	FlpD	-0.0900056	-0.0176739	0.0941115	0.0283553	0.100687	0.0546578	0.107263	0.034931	0.0809602	0.0743846	0.0941115	0.0612334	0.159868	0.159868	0.0546578	0.100687	0.192746	0.133565	0.12699	0.034931	0.140141	0.159868	0.100687	0.153292	0.100687	0.153292	0.113838	0.140141	0.12699	0.225624	0.232199	0.18617	0.219048	0.205897	0.179594	0.225624	0.278229	0.113838	0.18617	0.199321	0.238775	0.159868	0.205897	0.265077	0.245351	0.304531	0.245351	0.173019
ON	FlpD	-0.133072	0.0970744	0.0970744	0.0181671	-0.0410134	0.0378939	0.0247427	0.0576208	0.0181671	0.0181671	0.0641964	-0.0673158	0.0444695	0.0510452	0.0641964	0.0181671	-0.0212866	0.0181671	0.0839232	0.0904988	0.00501588	0.0904988	0.0641964	0.0313183	0.0773476	0.00501588	0.0115915	0.070772	0.0115915	-0.0870427	-0.047589	-0.0607402	0.0247427	0.0576208	-0.0673158	-0.00155973	0.0444695	0.0641964	-0.0673158	-0.00813534	-0.00813534	-0.047589	0.0181671	-0.0410134	0.0181671	0.0839232	0.070772	-0.00155974
ON	FlpD	0.558382	0.716197	0.709622	0.716197	0.703046	0.703046	0.69647	0.630714	0.591261	0.584685	0.597836	0.551807	0.584685	0.558382	0.512353	0.433446	0.466324	0.420295	0.459748	0.433446	0.380841	0.361114	0.400568	0.301934	0.32166	0.347963	0.446597	0.393992	0.315085	0.223026	0.255904	0.223026	0.347963	0.236178	0.209875	0.163846	0.223026	0.137543	0.170421	0.124392	0.111241	0.0652117	0.0783629	0.00603116	0.0652117	0.0849385	0.0126068	-0.0531493
ON	FlpD	0.0993154	0.25713	0.224252	0.237403	0.224252	0.191374	0.19795	0.191374	0.15192	0.138769	0.112467	0.119042	0.105891	0.132193	0.073013	0.073013	0.112467	0.0532861	0.0335593	-0.0190456	-0.0256212	0.00725685	-0.0321968	0.0138325	-0.0979529	-0.0650749	-0.0716505	-0.0650749	-0.157133	-0.150558	-0.170285	-0.143982	-0.137407	-0.196587	-0.196587	-0.229465	-0.17686	-0.143982	-0.229465	-0.255768	-0.255768	-0.242616	-0.28207	-0.255768	-0.314948	-0.288646	-0.288646	-0.28207
ON	FlpD	-0.0526851	0.335276	0.302398	0.302398	0.236642	0.144583	0.223491	0.289247	0.243217	0.170886	0.0919783	0.210339	0.0788271	0.0196466	0.10513	0.184037	0.138008	0.0656759	0.00649538	-8.0228e-05	-0.00665584	-0.0658363	0.013071	0.0262222	-0.0329583	0.013071	0.0327978	-0.0921388	-0.0592607	-0.00665584	-8.02273e-05	-0.0329583	-8.02243e-05	-0.10529	-0.0724119	-0.125017	-0.0855632	-0.138168	-0.0658363	-0.0263827	-0.0263827	-0.151319	-0.0658363	-0.0329583	-0.0987144	-0.138168	-0.0329583	-0.0526851
ON	FlpD	-0.359612	-0.254402	-0.182071	-0.155768	-0.234676	-0.162344	-0.142617	-0.129466	-0.136041	-0.0965878	-0.0637098	-0.0900122	-0.0965878	-0.12289	-0.109739	-0.0834366	0.0217732	0.0151976	-0.076861	-0.0965878	-0.129466	-0.0111049	-0.0505586	0.0283488	0.0217732	-0.0900122	-0.0505586	0.0480756	0.0283488	-0.0242561	0.107256	0.0480756	0.107256	0.0349244	0.0612268	0.0546512	0.10068	0.140134	0.10068	0.074378	0.133559	0.126983	0.192739	0.166437	0.133559	0.140134	0.159861	0.140134
ON	FlpD	0.386927	0.544742	0.597347	0.538166	0.623649	0.564469	0.551318	0.57762	0.603922	0.485562	0.544742	0.51844	0.531591	0.551318	0.465835	0.465835	0.406654	0.406654	0.426381	0.478986	0.406654	0.373776	0.354049	0.354049	0.340898	0.347474	0.439532	0.281718	0.261991	0.261991	0.229113	0.229113	0.334322	0.281718	0.235688	0.255415	0.235688	0.209386	0.288293	0.24884	0.281718	0.24884	0.169932	0.117327	0.222537	0.209386	0.261991	0.196235
ON	FlpD	-0.165753	0.0709693	0.13015	0.136725	0.195906	0.23536	0.202481	0.287964	0.248511	0.360296	0.380023	0.366872	0.445779	0.419477	0.419477	0.524686	0.498384	0.56414	0.610169	0.603594	0.544413	0.550989	0.616745	0.629896	0.636472	0.643047	0.643047	0.629896	0.629896	0.695652	0.735106	0.682501	0.643047	0.643047	0.735106	0.695652	0.689077	0.662774	0.616745	0.649623	0.675925	0.735106	0.662774	0.708803	0.682501	0.695652	0.66935	0.662774
ON	FlpNDxDB331	-0.335912	-0.224127	-0.191249	-0.296459	-0.14522	-0.184673	-0.210976	-0.04001	-0.0991905	-0.164947	-0.14522	-0.224127	-0.191249	-0.158371	-0.132069	-0.0137075	-0.224127	-0.132069	-0.0531612	-0.132069	-0.112342	-0.125493	-0.125493	-0.158371	-0.0202831	-0.224127	-0.171522	-0.191249	-0.138644	-0.14522	-0.0465856	-0.224127	-0.171522	-0.25043	-0.112342	-0.2044	-0.289883	-0.2044	-0.283308	-0.0926148	-0.191249	-0.171522	-0.243854	-0.263581	-0.191249	-0.184673	-0.243854	-0.14522
ON	FlpNDxDB331	0.174894	0.549704	0.516826	0.483948	0.490523	0.523402	0.569431	0.641763	0.497099	0.635187	0.753548	0.72067	0.753548	0.786426	0.687792	0.746972	0.786426	0.806153	0.77985	0.773275	0.773275	0.786426	0.82588	0.799577	0.793002	0.753548	0.760123	0.852182	0.72067	0.77985	0.740397	0.773275	0.746972	0.628611	0.714094	0.714094	0.707519	0.628611	0.622036	0.674641	0.654914	0.543128	0.61546	0.635187	0.602309	0.641763	0.55628	0.490523
ON	FlpNDxDB331	-0.263666	-0.211061	-0.270242	-0.30312	-0.289969	-0.230788	-0.151881	-0.19791	-0.0861247	-0.0795491	-0.119003	-0.0598223	0.0125094	0.0585387	0.0190851	0.13087	0.0782655	0.170324	0.150597	0.170324	0.137446	0.124295	0.0979924	0.282109	0.242656	0.170324	0.0848412	0.157173	0.157173	0.170324	0.1769	0.137446	0.137446	0.117719	0.117719	-0.000641779	0.0388119	0.0322363	0.124295	0.00593383	0.150597	0.0782655	-0.00721739	0.0453875	0.00593383	0.0519631	0.0190851	-0.013793
ON	FlpNDxDB331	-0.0163825	0.0888273	0.0888273	0.148008	0.0493736	0.0493736	0.0954029	0.134857	0.0625249	0.128281	0.200613	0.0493736	0.0954029	0.0888273	0.134857	0.101979	0.0888273	0.0822517	0.0888273	0.101979	0.0756761	0.0559492	0.0756761	0.0756761	0.0822517	0.0954029	0.0164956	-0.00323125	0.0559492	0.0296468	0.11513	0.0493736	0.042798	-0.00980687	0.042798	-0.00323125	0.0493736	0.0822517	0.101979	0.0691005	0.0822517	0.108554	0.134857	0.0559492	0.134857	0.134857	0.167735	0.0888273
ON	FlpNDxDB331	-0.488344	-0.277925	-0.185866	-0.277925	-0.271349	-0.199017	-0.271349	-0.304227	-0.317378	-0.356832	-0.264774	-0.218744	-0.277925	-0.185866	-0.277925	-0.297652	-0.212169	-0.258198	-0.291076	-0.271349	-0.22532	-0.33053	-0.22532	-0.33053	-0.258198	-0.152988	-0.199017	-0.323954	-0.350256	-0.33053	-0.317378	-0.291076	-0.245047	-0.33053	-0.297652	-0.343681	-0.409437	-0.277925	-0.317378	-0.2845	-0.317378	-0.383135	-0.33053	-0.33053	-0.350256	-0.369983	-0.369983	-0.323954
ON	FlpNDxDB331	-0.0881487	0.299812	0.266934	0.345842	0.306388	0.418173	0.405022	0.339266	0.299812	0.299812	0.358993	0.37872	0.299812	0.234056	0.253783	0.306388	0.398447	0.391871	0.247207	0.326115	0.161725	0.194603	0.391871	0.266934	0.234056	0.188027	0.240632	0.266934	-0.015817	0.214329	0.280086	0.220905	0.141998	0.188027	0.240632	0.188027	0.155149	0.194603	0.115695	0.174876	0.141998	0.214329	0.0367879	0.188027	0.155149	0.0499391	0.207754	0.148573
OFF	FlpND	-0.076979	-0.0358815	-0.0276619	-0.06054	-0.109857	-0.06054	-0.0523205	-0.0687595	-0.0112229	-0.0523205	-0.093418	-0.0687595	-0.076979	-0.101638	-0.093418	-0.142735	-0.0687595	-0.126296	-0.159174	-0.0523205	-0.0194424	-0.076979	-0.093418	-0.0276619	-0.0523205	-0.0687595	-0.167394	-0.06054	0.0052161	-0.109857	-0.175613	-0.167394	-0.126296	-0.101638	-0.0523205	-0.0523205	-0.044101	-0.0358815	-0.118077	-0.06054	-0.076979	-0.0523205	-0.0851985	-0.0276619	-0.076979	-0.0851985	0.0298746	-0.0523205
OFF	FlpND	-0.139245	-0.0981476	-0.114587	-0.106367	-0.196782	-0.0488305	-0.147465	-0.155684	-0.295416	-0.0981476	-0.188562	-0.172123	-0.163904	-0.163904	-0.139245	-0.188562	-0.114587	-0.073489	-0.147465	-0.0981476	-0.106367	-0.131026	-0.155684	-0.163904	-0.155684	-0.0981476	-0.131026	-0.073489	-0.147465	-0.196782	-0.172123	-0.172123	0.0991208	-0.213221	-0.155684	-0.22966	-0.180343	-0.205001	-0.139245	-0.172123	-0.147465	-0.0817085	-0.0981476	-0.180343	-0.180343	-0.196782	-0.0817085	-0.139245
OFF	FlpND	-0.00728413	0.124228	-0.0483817	-0.0566012	0.058472	0.058472	0.0255939	-0.00728413	0.0338134	0.0502525	0.124228	0.0831305	0.198204	0.116009	0.0338134	0.0666915	0.074911	0.189984	0.165326	0.0502525	-0.0155036	0.0502525	-0.0155036	0.107789	0.124228	0.0173744	0.0831305	0.074911	0.0502525	0.0173744	0.140667	0.0502525	0.058472	0.165326	0.074911	0.0255939	0.0995695	0.074911	0.09135	0.09135	0.0420329	0.058472	0.107789	0.140667	0.173545	0.0173744	0.107789	0.09135
OFF	FlpND	-0.295825	-0.304045	-0.22185	-0.262947	-0.22185	-0.279386	-0.205411	-0.238289	-0.246508	-0.230069	-0.262947	-0.180752	-0.304045	-0.262947	-0.238289	-0.312264	-0.246508	-0.164313	-0.156093	-0.254728	-0.188972	-0.271167	-0.271167	-0.254728	-0.304045	-0.320484	-0.205411	-0.230069	-0.271167	-0.254728	-0.205411	-0.21363	-0.410898	-0.287606	-0.254728	-0.312264	-0.246508	-0.254728	-0.246508	-0.295825	-0.21363	-0.254728	-0.361581	-0.304045	-0.336923	-0.320484	-0.262947	-0.353362
OFF	FlpND	-0.163621	-0.17184	-0.114304	-0.18006	-0.163621	-0.196499	-0.17184	-0.122523	-0.130743	-0.106084	-0.188279	-0.237597	-0.155401	-0.130743	-0.17184	-0.196499	-0.147182	-0.163621	-0.196499	-0.196499	-0.204718	-0.0814258	-0.114304	-0.147182	-0.229377	-0.155401	-0.114304	-0.0156697	-0.147182	-0.0649868	-0.122523	-0.163621	-0.106084	-0.18006	-0.0732063	-0.130743	-0.138962	-0.0238892	-0.18006	-0.130743	-0.0321087	-0.122523	-0.163621	-0.138962	-0.0814258	-0.0567672	-0.0649868	-0.0732063
OFF	FlpND	0.385288	0.36063	0.253776	0.393508	0.451044	0.434605	0.434605	0.426386	0.426386	0.418166	0.245556	0.253776	0.393508	0.319532	0.311312	0.393508	0.385288	0.35241	0.303093	0.335971	0.35241	0.278434	0.335971	0.204459	0.229117	0.171581	0.155142	0.18802	0.1798	0.0976051	0.122264	-0.0339071	0.0236295	-0.0585657	0.0729465	0.0729465	-0.0339071	0.00719044	-0.0585657	0.0400685	0.0236295	-0.0503462	-0.0750047	-0.0996632	-0.0667852	-0.0750047	0.031849	-0.132541
OFF	FlpND	-0.173785	-0.182005	-0.190224	-0.182005	-0.108029	-0.190224	-0.149127	-0.247761	-0.140907	-0.0833705	-0.173785	-0.173785	-0.206663	-0.305297	-0.182005	-0.2642	-0.058712	-0.239541	-0.231322	-0.288858	-0.297078	-0.108029	-0.280639	-0.305297	-0.338175	-0.288858	-0.231322	-0.25598	-0.239541	-0.190224	-0.346395	-0.379273	-0.469688	-0.412151	-0.239541	-0.280639	-0.403932	-0.362834	-0.420371	-0.371053	-0.272419	-0.371053	-0.379273	-0.486127	-0.362834	-0.412151	-0.288858	-0.231322
OFF	FlpND	-0.747686	-0.739467	-0.657272	-0.68193	-0.591515	-0.583296	-0.607955	-0.542198	-0.616174	-0.616174	-0.616174	-0.575076	-0.50932	-0.583296	-0.542198	-0.550418	-0.583296	-0.51754	-0.607955	-0.501101	-0.542198	-0.50932	-0.501101	-0.542198	-0.558637	-0.583296	-0.624394	-0.591515	-0.624394	-0.616174	-0.649052	-0.68193	-0.649052	-0.723028	-0.649052	-0.649052	-0.723028	-0.731247	-0.772345	-0.731247	-0.657272	-0.632613	-0.665491	-0.649052	-0.665491	-0.640833	-0.542198	-0.607955
OFF	FlpND	0.0674099	0.100288	0.149605	0.0674099	0.248239	0.0674099	-0.0558828	0.0263123	0.215361	0.100288	0.00165376	-0.0805414	0.141385	0.157825	-0.0230048	0.0674099	0.141385	0.0920684	0.116727	0.00987328	0.141385	0.133166	0.116727	0.190703	0.124946	0.0345318	0.100288	0.100288	0.124946	0.215361	0.0920684	0.198922	0.0509708	0.0263123	0.149605	0.149605	-0.129858	0.0756294	0.124946	0.124946	0.157825	0.182483	0.0180928	0.108507	0.0838489	0.133166	0.207142	0.0674099
OFF	FlpND	0.530182	0.612377	0.530182	0.464426	0.480865	0.489084	0.628816	0.513743	0.678133	0.612377	0.628816	0.669913	0.669913	0.702791	0.686352	0.867182	0.90006	0.842523	0.941157	0.941157	0.982255	0.990474	1.02335	1.06445	0.990474	0.89184	1.08911	0.965816	0.875401	0.867182	0.842523	0.875401	0.793206	0.817865	0.867182	0.916499	0.834304	0.735669	0.752108	0.743889	0.883621	0.842523	0.71923	0.694572	0.669913	0.645255	0.645255	0.72745
OFF	FlpD	-0.535233	-0.477697	-0.58455	-0.543453	-0.551672	-0.650307	-0.642087	-0.543453	-0.58455	-0.609209	-0.600989	-0.625648	-0.650307	-0.683185	-0.59277	-0.633867	-0.609209	-0.642087	-0.674965	-0.642087	-0.576331	-0.559892	-0.568111	-0.658526	-0.600989	-0.609209	-0.666746	-0.59277	-0.699624	-0.699624	-0.683185	-0.666746	-0.642087	-0.748941	-0.683185	-0.633867	-0.691404	-0.691404	-0.658526	-0.691404	-0.666746	-0.699624	-0.740721	-0.625648	-0.666746	-0.781819	-0.732502	-0.781819
OFF	FlpD	-0.136498	-0.185815	-0.144718	-0.210474	-0.210474	-0.169376	-0.0954006	-0.136498	-0.0871811	-0.11184	-0.037864	-0.0296445	-0.0132055	-0.00498596	-0.037864	0.00323355	0.0607701	0.0443311	0.0278921	0.134746	0.0278921	0.110087	0.101868	0.167624	0.241599	0.151185	0.0936482	0.0854287	0.110087	0.101868	0.184063	-0.00498596	0.0936482	0.184063	0.101868	0.126526	0.208721	0.126526	0.0854287	0.332014	0.134746	0.142965	0.134746	0.167624	0.159404	0.110087	0.315575	0.241599
OFF	FlpD	-0.197748	-0.156651	-0.140212	-0.148431	-0.115553	-0.131992	-0.16487	-0.131992	-0.148431	-0.107334	-0.197748	-0.148431	-0.107334	-0.148431	-0.140212	-0.181309	-0.17309	-0.131992	-0.17309	-0.115553	-0.140212	-0.123773	-0.115553	-0.156651	-0.16487	-0.0991142	-0.115553	-0.123773	-0.16487	-0.140212	-0.148431	-0.0991142	-0.123773	-0.0744557	-0.0908947	-0.16487	-0.0826752	-0.0580167	-0.000480061	-0.131992	-0.0251386	-0.107334	-0.0662362	-0.0497971	-0.0251386	-0.0662362	-0.0169191	-0.0580167
OFF	FlpD	-0.0302133	-0.104189	-0.0630913	-0.0630913	-0.112408	-0.104189	-0.211043	-0.25214	-0.243921	-0.211043	-0.301457	-0.482286	-0.358994	-0.350774	-0.408311	-0.41653	-0.432969	-0.408311	-0.465847	-0.474067	-0.474067	-0.539823	-0.539823	-0.580921	-0.572701	-0.605579	-0.630238	-0.671335	-0.654896	-0.704213	-0.728872	-0.671335	-0.802848	-0.802848	-0.802848	-0.794628	-0.852165	-0.75353	-0.827506	-0.769969	-0.778189	-0.76175	-0.76175	-0.843945	-0.835726	-0.860384	-0.802848	-0.778189
OFF	FlpD	0.483833	0.500272	0.434516	0.434516	0.54959	0.500272	0.54137	0.557809	0.459175	0.524931	0.648224	0.483833	0.524931	0.492053	0.500272	0.516712	0.500272	0.656443	0.615346	0.516712	0.623565	0.475614	0.442736	0.475614	0.508492	0.442736	0.582468	0.467394	0.508492	0.467394	0.483833	0.500273	0.450955	0.483833	0.450955	0.508492	0.450955	0.54137	0.533151	0.607126	0.54959	0.475614	0.598907	0.590687	0.574248	0.598907	0.508492	0.574248
OFF	FlpD	0.448296	0.398978	0.325003	0.300344	0.300344	0.316783	0.20171	0.283905	0.300344	0.234588	0.259247	0.226369	0.242808	0.292125	0.193491	0.193491	0.177052	0.168832	0.218149	-0.00377768	0.0373199	0.0126613	-0.0119972	-0.0859728	0.0619784	0.0701979	-0.0119972	-0.0941923	-0.233924	-0.13529	-0.0859728	-0.0366557	-0.110631	-0.340778	-0.233924	-0.283241	-0.258583	-0.316119	-0.332558	-0.340778	-0.340778	-0.390095	-0.505168	-0.47229	-0.612022	-0.612022	-0.562705	-0.554485
OFF	FlpD	0.857783	0.964637	0.898881	0.91532	0.956418	0.989296	0.91532	0.956418	1.07149	1.07149	1.07971	1.04683	0.964637	1.07149	1.13725	1.08793	1.18656	1.18656	1.07971	1.10437	1.19478	1.19478	1.09615	1.11259	1.12903	1.17834	1.12081	1.14547	1.15369	1.07149	0.989296	1.10437	0.989296	1.13725	0.997515	0.997515	0.939979	1.03039	0.997515	0.939979	0.931759	0.939979	0.931759	0.956418	0.948198	0.866003	0.91532	0.800247
OFF	FlpD	-0.457533	-0.449313	-0.531508	-0.605484	-0.539728	-0.523289	-0.638362	-0.679459	-0.679459	-0.769874	-0.687679	-0.728776	-0.736996	-0.786313	-0.876728	-0.860289	-0.83563	-0.84385	-0.884947	-0.983581	-0.926045	-0.860289	-0.926045	-1.00824	-1.05756	-1.09865	-1.074	-1.13975	-1.10687	-1.09044	-1.13975	-1.27948	-1.30414	-1.27948	-1.23839	-1.27126	-1.35346	-1.37812	-1.32058	-1.36168	-1.39456	-1.35346	-1.30414	-1.40278	-1.43565	-1.46031	-1.44387	-1.41922
OFF	FlpNDxDB331	-0.14381	-0.176688	-0.135591	-0.217786	-0.258883	-0.184908	-0.14381	-0.201347	-0.160249	-0.127371	-0.14381	-0.0616151	-0.119152	-0.242444	-0.176688	-0.0780541	-0.135591	-0.0287371	0.00414099	-0.102713	-0.0698346	-0.168469	-0.0369566	-0.201347	-0.135591	-0.012298	-0.0862737	-0.127371	-0.0944932	-0.184908	-0.0698346	-0.160249	-0.135591	-0.0944932	-0.0698346	-0.0862737	-0.267103	-0.0287371	-0.0287371	-0.102713	-0.102713	-0.135591	-0.0616151	-0.0698346	-0.160249	-0.0205176	-0.0287371	-0.0944932
OFF	FlpNDxDB331	0.0176029	0.0422614	0.06692	0.06692	0.083359	0.124457	0.099798	0.083359	0.0915785	-0.0152751	0.0340419	0.050481	0.132676	0.0915785	0.140896	0.116237	0.132676	0.132676	0.173774	0.173774	0.132676	0.181993	0.313505	0.190213	0.124457	0.0751395	0.173774	0.280627	0.206652	0.247749	0.255969	0.247749	0.658725	0.23953	0.206652	0.23131	0.157335	0.0915785	0.149115	0.149115	0.198432	0.190213	0.23131	0.247749	0.247749	0.149115	0.157335	0.23131
OFF	FlpNDxDB331	0.138206	0.171084	0.0971086	0.261499	0.138206	0.105328	0.138206	0.113548	0.162865	0.327255	0.220401	0.195743	0.195743	0.212182	0.286157	0.41767	0.310816	0.319035	0.335474	0.277938	0.319035	0.269718	0.376572	0.40945	0.393011	0.24506	0.310816	0.335474	0.319035	0.483426	0.41767	0.351914	0.286157	0.286157	0.286157	0.40945	0.425889	0.434109	0.458767	0.466987	0.376572	0.499865	0.499865	0.499865	0.549182	0.516304	0.58206	0.524523
OFF	FlpNDxDB331	-0.0976988	-0.130577	-0.0894793	-0.0894793	-0.0401622	0.074911	-0.0401622	0.0173744	-0.0155036	0.0502525	0.0255939	0.0502525	-0.0155036	0.0502525	-0.0155036	0.0502525	0.148887	0.173545	0.0338134	0.0995695	-0.0894793	-0.0237232	0.0420329	0.0173744	-0.0401622	0.058472	0.0502525	0.0173744	-0.0319427	0.000935381	-0.0155036	-0.0237232	0.165326	-0.114138	-0.0319427	0.0831305	-0.0237232	-0.0155036	-0.105918	-0.114138	-0.0730402	-0.0812598	-0.270309	-0.130577	-0.0566012	0.00915489	-0.0976988	-0.0812598
OFF	FlpNDxDB331	-0.092052	-0.198906	-0.166028	-0.092052	-0.174247	-0.0673934	-0.13315	-0.215345	-0.166028	-0.13315	-0.0756129	0.0723383	-0.157808	-0.116711	-0.182467	-0.13315	-0.0673934	-0.0673934	-0.108491	-0.12493	-0.100271	-0.256442	-0.100271	-0.092052	-0.0509544	-0.0427349	-0.00985684	-0.0673934	-0.108491	-0.0345154	0.0476798	-0.0509544	-0.100271	-0.0180764	0.0230212	-0.00985684	-0.108491	0.00658219	-0.108491	0.0476798	-0.0262959	0.0641188	0.0805578	-0.0591739	0.0312407	0.0969968	0.0230212	0.0394602
OFF	FlpNDxDB331	-0.195304	-0.26106	-0.0309136	-0.129548	-0.0966697	-0.121328	-0.269279	-0.236401	-0.219962	-0.285719	-0.244621	-0.104889	-0.0966697	-0.170645	-0.0802307	-0.154206	-0.0884502	-0.187084	-0.129548	-0.0966697	-0.0802307	-0.0884502	-0.0802307	-0.0226941	-0.129548	-0.154206	-0.0884502	-0.195304	-0.0884502	0.0184035	-0.0473526	-0.0144746	-0.0555721	-0.0144746	-0.0473526	-0.0391331	-0.0391331	0.010184	-0.0555721	-0.0555721	0.117038	0.199233	-0.0720112	0.0841596	0.141696	0.0923791	-0.0473526	0.0923791
[truncated: 5,000 more columns]

## Sheet: 5i
direction	genotype	-0.05	-0.0499	-0.0498	-0.0497	-0.0496	-0.0495	-0.0494	-0.0493	-0.0492	-0.0491	-0.049	-0.0489	-0.0488	-0.0487	-0.0486	-0.0485	-0.0484	-0.0483	-0.0482	-0.0481	-0.048	-0.0479	-0.0478	-0.0477	-0.0476	-0.0475	-0.0474	-0.0473	-0.0472	-0.0471	-0.047	-0.0469	-0.0468	-0.0467	-0.0466	-0.0465	-0.0464	-0.0463	-0.0462	-0.0461	-0.046	-0.0459	-0.0458	-0.0457	-0.0456	-0.0455	-0.0454	-0.0453
ND	FlpND	-0.00389754	-0.00356876	-0.00307558	-0.00340437	-0.00340437	-0.00340437	-0.00176046	-0.00323998	-0.00323998	-0.00389754	-0.00356876	-0.00356876	-0.00307558	-0.00373315	-0.00439071	-0.0045551	-0.00439071	-0.00389754	-0.0027468	-0.00504827	-0.00471949	-0.00488388	-0.00504827	-0.00389754	-0.00504827	-0.00603461	-0.00471949	-0.00488388	-0.00488388	-0.0045551	-0.00537705	-0.00521266	-0.00389754	-0.00422632	-0.00504827	-0.00323998	-0.00603461	-0.00587022	-0.00603461	-0.00504827	-0.00488388	-0.00521266	-0.00603461	-0.00636339	-0.00570583	-0.006199	-0.00587022	-0.00537705
ND	FlpND	-0.00554144	-0.00636339	-0.00587022	-0.00488388	-0.00537705	-0.00587022	-0.00587022	-0.00669217	-0.00570583	-0.00504827	-0.00537705	-0.00603461	-0.00636339	-0.00406193	-0.00504827	-0.00718534	-0.006199	-0.00521266	-0.00570583	-0.00488388	-0.006199	-0.00537705	-0.00537705	-0.00652778	-0.00537705	-0.00669217	-0.00636339	-0.00603461	-0.00587022	-0.00587022	-0.00603461	-0.00570583	-0.00636339	-0.00587022	-0.00570583	-0.00554144	-0.00488388	-0.00603461	-0.006199	-0.00537705	-0.006199	-0.00570583	-0.00603461	-0.00603461	-0.00669217	-0.00636339	-0.00521266	-0.00669217
ND	FlpND	-0.00028095	-0.000609731	-0.0011029	-0.000774121	0.000212221	-0.000445341	-0.000774121	-0.00143168	-0.00126729	-0.00159607	-0.000938511	-0.000774121	-0.000609731	-0.00225363	-0.00176046	-0.00192485	-0.000609731	-0.000445341	-0.00126729	-0.00176046	-0.00225363	-0.00225363	-0.00208924	-0.00258241	-0.00208924	-0.000774121	-0.000774121	-0.00176046	-0.00192485	-0.00176046	-0.000609731	-0.000938511	-0.00159607	-0.0011029	-0.00192485	-0.00159607	-0.000774121	-0.00192485	-0.00159607	-0.00208924	-0.00176046	-0.00126729	-0.00176046	-0.0011029	-0.00159607	-0.00159607	-0.00176046	-0.00143168
ND	FlpND	-0.0011029	-0.000938511	-0.00176046	-0.00208924	-0.00126729	-0.000774121	-0.00143168	-0.00192485	-0.00241802	-0.0027468	-0.00143168	-0.00176046	-0.00291119	-0.00241802	-0.00208924	-0.00241802	-0.0027468	-0.00241802	-0.00291119	-0.000938511	-0.00176046	-0.00307558	-0.00356876	-0.00258241	-0.00192485	-0.00208924	-0.00192485	-0.00307558	-0.00307558	-0.00225363	-0.00241802	-0.00291119	-0.00225363	-0.00225363	-0.00323998	-0.00225363	-0.00373315	-0.00291119	-0.00323998	-0.00356876	-0.00291119	-0.00340437	-0.00406193	-0.00291119	-0.0045551	-0.00389754	-0.00356876	-0.00159607
ND	FlpND	-0.00126729	-0.00028095	-0.00011656	0.00103417	0.00152734	4.78303e-05	0.000869782	0.000541001	0.00136295	0.00169173	0.0021849	0.00136295	0.00152734	0.000376611	0.00202051	0.00152734	0.00284246	0.00136295	0.00103417	0.00152734	0.00333564	0.000541001	0.00251368	0.00267807	0.00202051	0.00169173	0.0021849	0.00267807	0.000705391	0.00185612	0.00169173	0.00267807	0.00152734	0.00119856	0.00152734	0.00350003	0.00185612	0.00136295	0.000376611	0.00185612	0.000541001	0.00185612	0.00169173	0.000705391	0.00169173	0.00119856	0.00300686	0.00119856
ND	FlpND	-0.00192485	-0.00291119	-0.00356876	-0.00340437	-0.00291119	-0.00225363	-0.00258241	-0.00291119	-0.00340437	-0.00406193	-0.00406193	-0.00307558	-0.0027468	-0.00340437	-0.00192485	-0.00323998	-0.00291119	-0.00471949	-0.00323998	-0.00291119	-0.00389754	-0.00307558	-0.00307558	-0.00373315	-0.00439071	-0.00225363	-0.0027468	-0.00373315	-0.00241802	-0.0027468	-0.00373315	-0.0027468	-0.0011029	-0.00176046	-0.00225363	-0.0027468	-0.00373315	-0.0027468	-0.00340437	-0.00208924	-0.00323998	-0.00406193	-0.00422632	-0.00241802	-0.00291119	-0.00406193	-0.0045551	-0.00406193
ND	FlpND	-0.0011029	-0.00126729	-0.00126729	-0.0011029	-0.00126729	-0.00159607	-0.00143168	-0.00126729	-0.000609731	-0.00143168	-0.000609731	-0.000445341	-0.000609731	-0.000445341	-0.000445341	-0.00143168	-0.00241802	-0.0011029	-0.0011029	4.78303e-05	0.000376611	-0.000774121	-0.00028095	-0.00028095	-0.000609731	-0.000938511	-0.00028095	4.78303e-05	0.000212221	-0.000774121	-0.000774121	4.78303e-05	-0.000609731	-0.00143168	-0.00143168	-0.00126729	0.000376611	0.000212221	0.00103417	-0.000938511	-0.00011656	-0.00028095	-0.000938511	-0.000445341	-0.0011029	0.000212221	0.000212221	-0.00028095
ND	FlpND	-0.00504827	-0.00422632	-0.00488388	-0.00422632	-0.00389754	-0.00554144	-0.00521266	-0.00422632	-0.00488388	-0.0045551	-0.00504827	-0.00406193	-0.00323998	-0.00406193	-0.0045551	-0.00356876	-0.00208924	-0.00373315	-0.00356876	-0.00471949	-0.00373315	-0.00307558	-0.00340437	-0.00422632	-0.0027468	-0.00307558	-0.00192485	-0.00307558	-0.00291119	-0.00340437	-0.00389754	-0.00241802	-0.0011029	-0.00291119	-0.00258241	-0.00307558	-0.00340437	-0.0027468	-0.00241802	-0.00258241	-0.00192485	-0.00258241	-0.00225363	-0.0027468	-0.00258241	-0.00208924	-0.0027468	-0.00225363
ND	FlpD	-0.010806	-0.0106416	-0.00965523	-0.00998401	-0.0101484	-0.00981962	-0.00817572	-0.00883328	-0.00883328	-0.0085045	-0.00932645	-0.00883328	-0.00768255	-0.00718938	-0.00620304	-0.00718938	-0.00718938	-0.00751816	-0.00653182	-0.00554547	-0.00653182	-0.00570987	-0.00538108	-0.00521669	-0.00570987	-0.00554547	-0.00439474	-0.00390157	-0.00324401	-0.00357279	-0.00423035	-0.00307962	-0.00291523	-0.00423035	-0.00390157	-0.00275084	-0.00324401	-0.00307962	-0.00373718	-0.00275084	-0.00275084	-0.00324401	-0.0034084	-0.00242206	-0.00291523	-0.00357279	-0.00110694	-0.00307962
ND	FlpD	4.3794e-05	-0.000120596	0.000865745	0.000865745	0.00119453	0.00135892	0.00218087	0.0016877	0.00283843	0.00135892	0.00135892	0.00119453	0.00135892	0.00185209	0.000865745	0.0016877	0.00234526	0.00135892	0.000865745	0.00201648	0.00135892	0.00152331	0.00135892	0.00103014	0.00103014	0.000865745	0.00103014	0.000865745	0.000865745	0.00103014	0.000865745	0.000208184	-0.000284986	0.00103014	0.00119453	0.000865745	0.000536965	0.000865745	-0.000120596	0.000536965	0.000536965	4.3794e-05	-0.000120596	-0.000120596	-0.00160011	-0.00127133	-0.00110694	-0.00110694
ND	FlpD	-0.0154089	-0.016724	-0.0162308	-0.0157377	-0.0170528	-0.0163952	-0.0160665	-0.0149157	-0.0147513	-0.0154089	-0.0157377	-0.0147513	-0.0142582	-0.0152445	-0.0142582	-0.0134362	-0.0149157	-0.0134362	-0.0145869	-0.0147513	-0.013765	-0.0139294	-0.0124499	-0.0140938	-0.0134362	-0.0139294	-0.0136006	-0.0124499	-0.0126143	-0.012943	-0.012943	-0.0121211	-0.0136006	-0.0112991	-0.0119567	-0.0126143	-0.0117923	-0.0117923	-0.0109704	-0.0109704	-0.0101484	-0.0111347	-0.0112991	-0.0117923	-0.0126143	-0.00998401	-0.0103128	-0.0109704
ND	FlpD	0.0084277	0.00875648	0.00908526	0.00924965	0.00924965	0.0100716	0.00957843	0.00875648	0.00793453	0.00941404	0.00957843	0.00908526	0.00826331	0.00809892	0.0084277	0.00941404	0.00826331	0.00809892	0.00711257	0.00727697	0.00744136	0.00744136	0.00563306	0.00744136	0.00629062	0.00629062	0.00694818	0.00596184	0.00546867	0.00366038	0.00382477	0.00431794	0.00448233	0.00431794	0.0033316	0.0033316	0.00267404	0.00415355	0.00316721	0.00201648	0.00201648	0.00201648	0.00103014	0.000208184	0.000701355	0.000701355	-0.000284986	-0.000449377
ND	FlpD	0.000865745	0.00152331	0.00119453	0.00185209	0.000865745	0.000536965	0.000208184	0.000372574	0.000208184	0.000536965	0.000865745	0.00152331	0.000536965	0.000372574	4.37939e-05	0.0016877	0.000372574	0.000701355	0.0016877	0.000208184	4.37939e-05	0.000536965	0.000536965	-0.000284987	4.37939e-05	-0.000120596	-0.00110694	-0.00127133	-0.000613767	-0.000449377	-0.000449377	-0.00110694	-0.00143572	-0.000613767	-0.00127133	-0.00258645	-0.00357279	-0.00209328	-0.00143572	-0.00225767	-0.0034084	-0.00209328	-0.00192889	-0.00192889	-0.00242206	-0.00209328	-0.00242206	-0.00192889
ND	FlpD	0.0123731	0.0133594	0.0123731	0.0123731	0.0117155	0.0127018	0.0123731	0.0130306	0.0125375	0.0127018	0.014017	0.0128662	0.0141814	0.014017	0.0148389	0.0153321	0.0159896	0.0159896	0.0154965	0.0164828	0.0177979	0.0179623	0.0174692	0.0179623	0.0177979	0.0186199	0.0189487	0.0191131	0.0192775	0.0200994	0.019935	0.0204282	0.0184555	0.0209214	0.0212501	0.0210857	0.0212501	0.0212501	0.0225653	0.0225653	0.0235516	0.0227296	0.0222365	0.022894	0.023716	0.023716	0.0224009	0.023716
ND	FlpD	0.00974282	0.010236	0.00974282	0.00941404	0.010236	0.00908526	0.00826331	0.00974282	0.00974282	0.00760575	0.00826331	0.00875648	0.00859209	0.00826331	0.00826331	0.00777014	0.00793453	0.00777014	0.00809892	0.00809892	0.00694818	0.00744136	0.00513989	0.00727697	0.0066194	0.0066194	0.0066194	0.00694818	0.0066194	0.00744136	0.0084277	0.00645501	0.00678379	0.00678379	0.00645501	0.00678379	0.00727697	0.00694818	0.0066194	0.00629062	0.00579745	0.0066194	0.00694818	0.00694818	0.00645501	0.00629062	0.00579745	0.00777014
ND	FlpD	-0.0114635	-0.0106416	-0.010806	-0.0112991	-0.0104772	-0.010806	-0.0103128	-0.0101484	-0.0101484	-0.0103128	-0.00949084	-0.00932645	-0.00965523	-0.00899767	-0.00899767	-0.00916206	-0.00735377	-0.00784694	-0.00801133	-0.00883328	-0.0085045	-0.00834011	-0.00718938	-0.00718938	-0.00718938	-0.00669621	-0.00735377	-0.00702499	-0.00570986	-0.00636743	-0.00620304	-0.00620304	-0.00570986	-0.00538108	-0.00521669	-0.0050523	-0.00587426	-0.0050523	-0.00570986	-0.00603865	-0.00570986	-0.00488791	-0.00423035	-0.00538108	-0.00423035	-0.00488791	-0.00521669	-0.00488791
ND	FlpNDxDB331	-0.0078897	-0.0078897	-0.00641019	-0.00838287	-0.00723214	-0.0103556	-0.00854726	-0.00904043	-0.00805409	-0.0078897	-0.00887604	-0.00871165	-0.00887604	-0.0101912	-0.0078897	-0.00821848	-0.00871165	-0.00904043	-0.00756092	-0.00673897	-0.00756092	-0.00739653	-0.00706775	-0.00641019	-0.00706775	-0.0078897	-0.0078897	-0.00558824	-0.00838287	-0.00756092	-0.00673897	-0.00805409	-0.00723214	-0.00772531	-0.00673897	-0.00854726	-0.00608141	-0.00525946	-0.00854726	-0.00657458	-0.00673897	-0.00706775	-0.00772531	-0.00673897	-0.00295799	-0.0046019	-0.00525946	-0.0062458
ND	FlpNDxDB331	-0.00854726	-0.00936921	-0.00986238	-0.00969799	-0.0103556	-0.00657458	-0.00772531	-0.0101912	-0.00756092	-0.00920482	-0.0110131	-0.00887604	-0.00690336	-0.0095336	-0.00887604	-0.00838287	-0.0078897	-0.0062458	-0.00690336	-0.00887604	-0.00805409	-0.00525946	-0.00690336	-0.00805409	-0.00821848	-0.00690336	-0.00657458	-0.00575263	-0.00706775	-0.00706775	-0.00821848	-0.00657458	-0.00690336	-0.00657458	-0.00542385	-0.00558824	-0.00756092	-0.00608141	-0.00690336	-0.00657458	-0.00673897	-0.00657458	-0.00805409	-0.00558824	-0.00739653	-0.00871165	-0.00920482	-0.00887604
ND	FlpNDxDB331	-0.00673897	-0.00509507	-0.00641019	-0.00657458	-0.00690336	-0.00657458	-0.00509507	-0.00591702	-0.00690336	-0.00690336	-0.00805409	-0.00558824	-0.00641019	-0.00723214	-0.00509507	-0.00591702	-0.00575263	-0.00394434	-0.00756092	-0.00706775	-0.0078897	-0.00838287	-0.00821848	-0.00772531	-0.00657458	-0.00821848	-0.00871165	-0.00558824	-0.00739653	-0.00690336	-0.00673897	-0.00904043	-0.00821848	-0.00904043	-0.00673897	-0.00871165	-0.00821848	-0.00723214	-0.00772531	-0.00476629	-0.0078897	-0.00821848	-0.00772531	-0.00986238	-0.00854726	-0.00838287	-0.00805409	-0.00739653
ND	FlpNDxDB331	-0.00871165	-0.00805409	-0.00805409	-0.00756092	-0.00986238	-0.00575263	-0.00821848	-0.00838287	-0.00706775	-0.00657458	-0.00706775	-0.00805409	-0.00904043	-0.00542385	-0.00838287	-0.0027936	-0.00525946	-0.0078897	-0.00476629	-0.00377995	-0.00673897	-0.00394434	-0.00575263	-0.00493068	-0.00410873	-0.00262921	-0.00542385	-0.00312238	-0.00345117	-0.00476629	-0.000985311	-0.00246482	-0.00262921	-0.000492141	-0.00295799	-0.00230043	-0.00230043	-0.00394434	-0.00410873	1.03007e-06	-0.00328677	-0.00295799	-0.00361556	-0.00345117	-0.00394434	-0.00246482	-0.00312238	-0.00147848
ND	FlpNDxDB331	-0.00558824	-0.00377995	-0.0062458	-0.00525946	-0.00147848	-0.00328677	-0.00575263	-0.00493068	-0.00427312	-0.00246482	-0.00608141	-0.00262921	-0.00345117	-0.00542385	-0.00558824	-0.0027936	-0.00295799	-0.00493068	-0.00213604	-0.0027936	-0.00213604	-0.00016336	0.00016542	-0.00230043	-0.0027936	-0.00295799	0.00148054	1.03004e-06	-0.00131409	-0.00345117	-0.00246482	-0.00295799	-0.00230043	-0.00246482	-0.000656531	0.000658591	-0.000327751	-0.0011497	-0.00213604	-0.00262921	-0.00262921	-0.00312238	0.000987372	-0.000985311	-0.00180726	-0.00525946	-0.00295799	-0.00394434
ND	FlpNDxDB331	0.0124947	0.0123303	0.0106864	0.0131522	0.0120015	0.0131522	0.0138098	0.0146318	0.0161113	0.018084	0.0192347	0.0189059	0.0192347	0.018084	0.0203854	0.0203854	0.0215362	0.0226869	0.0235088	0.0235088	0.0243308	0.024824	0.0261391	0.0246596	0.0267966	0.0254815	0.027783	0.0286049	0.0284405	0.0272898	0.0302488	0.0312352	0.0305776	0.0290981	0.0309064	0.0305776	0.0309064	0.030742	0.0313996	0.0340298	0.0320571	0.0338654	0.0355093	0.0353449	0.0332079	0.0363313	0.0378108	0.0387971
ND	FlpNDxDB331	0.0039464	0.00575469	0.00608347	0.00657664	0.00937127	0.00739859	0.0072342	0.00460396	0.00608347	0.0055903	0.0088781	0.00986444	0.00871371	0.00904249	0.0129879	0.0131522	0.0121659	0.0124947	0.0118371	0.0147962	0.0147962	0.0154537	0.0139742	0.0156181	0.0157825	0.0170976	0.0174264	0.0182483	0.0177552	0.0174264	0.0177552	0.0170976	0.0166044	0.0190703	0.0182483	0.0197279	0.020221	0.0203854	0.0200566	0.0182483	0.0187415	0.0208786	0.020221	0.0213718	0.0213718	0.0213718	0.0226869	0.0230157
ND	FlpNDxDB331	-0.00164287	0.00016542	0.000658591	-0.00147848	-0.000985311	-0.000656531	-0.00016336	-0.0011497	-0.00164287	-0.00262921	-0.00180726	-0.00246482	-0.00394434	-0.000820921	-0.00131409	-0.0011497	-0.0011497	0.000329811	0.000494201	-0.000492141	-0.00377995	-0.00197165	-0.00180726	-0.000985311	-0.00246482	-0.000985311	-0.00230043	-0.00295799	-0.00180726	-0.00164287	-0.00312238	-0.00312238	-0.000820921	-0.00213604	-0.00032775	-0.00230043	-0.00246482	-0.00230043	-0.00147848	-0.00213604	-0.00262921	-0.00295799	-0.00328677	-0.00213604	-0.00262921	-0.00377995	-0.00377995	-0.00147848
PD	FlpND	-0.0205058	-0.0214921	-0.0196838	-0.0211633	-0.0208345	-0.0205058	-0.0208345	-0.0203414	-0.0200126	-0.0206702	-0.0196838	-0.020177	-0.0203414	-0.020177	-0.0195194	-0.020177	-0.0195194	-0.0195194	-0.0198482	-0.0190263	-0.0191906	-0.019355	-0.0198482	-0.0195194	-0.0196838	-0.0190263	-0.0178755	-0.0195194	-0.0198482	-0.019355	-0.0206702	-0.0180399	-0.0185331	-0.0191906	-0.0196838	-0.0195194	-0.0195194	-0.0185331	-0.0185331	-0.019355	-0.019355	-0.0183687	-0.0191906	-0.0188619	-0.0188619	-0.0185331	-0.0190263	-0.0188619
PD	FlpND	-0.020177	-0.0206702	-0.0205058	-0.0177111	-0.0188619	-0.0182043	-0.0196838	-0.0180399	-0.0180399	-0.0182043	-0.0159028	-0.0170536	-0.0168892	-0.0165604	-0.0162316	-0.0167248	-0.0154097	-0.0157384	-0.0154097	-0.0152453	-0.0157384	-0.0152453	-0.0154097	-0.0152453	-0.0147521	-0.0150809	-0.0140945	-0.0140945	-0.0149165	-0.0157384	-0.0150809	-0.0145877	-0.0147521	-0.013437	-0.0139302	-0.0144233	-0.0147521	-0.0147521	-0.0160672	-0.0147521	-0.0150809	-0.0145877	-0.0145877	-0.0147521	-0.0152453	-0.0159028	-0.0140945	-0.0154097
PD	FlpND	-0.0160672	-0.0162316	-0.0162316	-0.0160672	-0.0160672	-0.016396	-0.0162316	-0.0165604	-0.0177111	-0.0173824	-0.0165604	-0.0167248	-0.0165604	-0.0170536	-0.0162316	-0.0178755	-0.0175467	-0.0157384	-0.0188619	-0.0178755	-0.0178755	-0.0205058	-0.0182043	-0.0182043	-0.0191906	-0.0183687	-0.0188619	-0.0183687	-0.0182043	-0.0185331	-0.0183687	-0.0190263	-0.019355	-0.0203414	-0.0198482	-0.0168892	-0.0190263	-0.0200126	-0.0203414	-0.0214921	-0.0205058	-0.0198482	-0.0195194	-0.0206702	-0.0198482	-0.0216565	-0.0206702	-0.0205058
PD	FlpND	0.0597167	0.0587303	0.0579084	0.0561001	0.0552781	0.0544562	0.0542918	0.0536342	0.0514972	0.0506752	0.0473874	0.047223	0.0459079	0.0460723	0.0431133	0.0427845	0.0403186	0.0409762	0.0383459	0.0380172	0.0347294	0.0352225	0.0319347	0.0327567	0.0314416	0.0297977	0.0283181	0.0281538	0.0265098	0.0256879	0.0243728	0.0225645	0.0238796	0.0227289	0.0224001	0.0212494	0.0212494	0.0217425	0.0217425	0.0197698	0.0204274	0.0214138	0.0199342	0.0194411	0.0189479	0.0181259	0.0189479	0.0176328
PD	FlpND	-0.0103136	-0.0098204	-0.0106424	-0.0111355	-0.0114643	-0.0117931	-0.0106424	-0.0112999	-0.010478	-0.0124506	-0.0112999	-0.0116287	-0.0116287	-0.0124506	-0.0119575	-0.0112999	-0.0112999	-0.0112999	-0.0121219	-0.0112999	-0.0117931	-0.0117931	-0.0122863	-0.0139302	-0.0117931	-0.0116287	-0.0109711	-0.0124506	-0.0132726	-0.0139302	-0.012615	-0.012615	-0.0124506	-0.013437	-0.012615	-0.0140945	-0.0142589	-0.0137658	-0.0136014	-0.0127794	-0.0127794	-0.0122863	-0.0136014	-0.012615	-0.0142589	-0.0144233	-0.0145877	-0.0149165
PD	FlpND	0.00481033	0.00349521	0.00398838	0.00431716	0.00415277	0.00382399	0.00349521	0.0054679	0.00283765	0.00349521	0.00267326	0.00579668	0.00448155	0.00382399	0.00333082	0.00283765	0.00349521	0.00382399	0.0036596	0.00300204	0.00333082	0.00333082	0.00119375	0.00119375	0.00185131	0.00234448	0.00267326	0.000864969	0.000371798	0.000536188	0.00119375	0.00218009	0.00135814	0.000207408	0.000207408	4.30173e-05	-0.000943324	4.30173e-05	-0.000778934	0.000864969	-0.000778934	-0.00160089	-0.00160089	-0.00110771	-0.0014365	-0.0014365	-0.00160089	-0.00324479
PD	FlpND	0.000371798	0.000371798	0.000207407	0.00102936	0.000864968	0.000864968	0.000864968	0.000536188	0.000700578	-0.000285763	-0.000450154	0.000371798	-0.000285763	0.000207407	-0.000121373	-0.000778934	-0.000285763	-0.000285763	0.00102936	-0.000943324	-0.00275162	-0.00258723	-0.000943324	-0.00192967	-0.00192967	-0.0014365	-0.00209406	-0.00225845	-0.00258723	-0.00209406	-0.00258723	-0.00258723	-0.00209406	-0.00324479	-0.00242284	-0.00390235	-0.00357357	-0.00242284	-0.00275162	-0.00373796	-0.00242284	-0.00258723	-0.00390235	-0.00275162	-0.00357357	-0.00324479	-0.00390235	-0.00390235
PD	FlpND	-0.0180399	-0.0185331	-0.0186975	-0.0195194	-0.0191906	-0.0188619	-0.0185331	-0.0190263	-0.0188619	-0.0168892	-0.0191906	-0.0185331	-0.0190263	-0.0198482	-0.0188619	-0.0182043	-0.0190263	-0.0186975	-0.0188619	-0.0196838	-0.0188619	-0.0188619	-0.0188619	-0.0195194	-0.0198482	-0.0205058	-0.0206702	-0.0198482	-0.0205058	-0.0206702	-0.0206702	-0.0214921	-0.020177	-0.0205058	-0.0208345	-0.0205058	-0.0213277	-0.0213277	-0.0233004	-0.0218209	-0.0223141	-0.0221497	-0.0213277	-0.0209989	-0.0224784	-0.0237936	-0.0234648	-0.0226428
PD	FlpD	-0.00377348	-0.00607494	-0.00558177	-0.00525299	-0.00393787	-0.00443104	-0.00492421	-0.00656811	-0.00640372	-0.0050886	-0.00623933	-0.0067325	-0.00558177	-0.0050886	-0.0050886	-0.00689689	-0.0050886	-0.00640372	-0.00393787	-0.00443104	-0.00574616	-0.00607494	-0.00771884	-0.00541738	-0.00591055	-0.00623933	-0.00607494	-0.00541738	-0.00623933	-0.0067325	-0.00689689	-0.00656811	-0.00771884	-0.0067325	-0.00755445	-0.00739006	-0.00689689	-0.00919835	-0.00854079	-0.0106779	-0.0106779	-0.00903396	-0.00919835	-0.00870518	-0.011171	-0.0108423	-0.0106779	-0.0110066
PD	FlpD	-0.0141301	-0.0165959	-0.0152808	-0.0154452	-0.0164315	-0.0151164	-0.015774	-0.015774	-0.014952	-0.015774	-0.0164315	-0.0170891	-0.0165959	-0.0164315	-0.0165959	-0.014952	-0.0159384	-0.0162671	-0.0184042	-0.0169247	-0.0170891	-0.0172535	-0.0169247	-0.0165959	-0.0180754	-0.0161027	-0.0170891	-0.0175823	-0.0167603	-0.0162671	-0.0172535	-0.0170891	-0.0154452	-0.0182398	-0.0165959	-0.0161027	-0.0138013	-0.0162671	-0.0162671	-0.0170891	-0.0167603	-0.0162671	-0.0165959	-0.0193906	-0.0164315	-0.0164315	-0.0152808	-0.0169247
PD	FlpD	-0.0103491	-0.00936274	-0.0101847	-0.0103491	-0.0113354	-0.0114998	-0.00903396	-0.00936274	-0.00985591	-0.00969152	-0.0103491	-0.0110066	-0.00936274	-0.00886957	-0.00870518	-0.0083764	-0.00821201	-0.00952713	-0.00936274	-0.00886957	-0.00936274	-0.00903396	-0.0083764	-0.0083764	-0.00821201	-0.00854079	-0.00969152	-0.0101847	-0.00969152	-0.00886957	-0.00919835	-0.00821201	-0.00870518	-0.00903396	-0.00821201	-0.00755445	-0.00936274	-0.00854079	-0.0083764	-0.00854079	-0.00870518	-0.00854079	-0.00821201	-0.00755445	-0.00804762	-0.00739006	-0.00804762	-0.00689689
PD	FlpD	7.50136e-06	-0.000156889	-0.00097884	-0.000485669	-0.000485669	-0.00196518	-0.00196518	-0.00065006	-0.00180079	-0.00130762	-0.00130762	-0.000156889	-0.00130762	-0.00196518	-0.00130762	-0.00295152	-0.00180079	-0.0016364	-0.00229396	-0.00229396	-0.00262274	-0.00311591	-0.00295152	-0.00295152	-0.00295152	-0.00311591	-0.0032803	-0.00393787	-0.00180079	-0.00360908	-0.00443104	-0.00262274	-0.00426665	-0.00377347	-0.00426665	-0.00410226	-0.00426665	-0.00377347	-0.00410226	-0.00393787	-0.00459543	-0.00574616	-0.00492421	-0.00360908	-0.00459543	-0.00360908	-0.00525299	-0.00492421
PD	FlpD	0.00625433	0.00608994	0.00461043	0.00477482	0.00592555	0.00543238	0.0067475	0.00641872	0.00625433	0.00608994	0.00608994	0.00625433	0.00691189	0.00707628	0.00740506	0.00740506	0.00773384	0.00625433	0.00756945	0.00625433	0.00707628	0.00625433	0.00658311	0.00658311	0.00625433	0.00543238	0.00526799	0.00543238	0.00493921	0.00576116	0.00428165	0.00461043	0.00378848	0.00411726	0.00329531	0.00263775	0.00263775	0.00247336	0.00280214	0.0016514	0.000829453	0.00181579	0.00198018	-0.00065006	-0.000321279	-0.00097884	-0.000156889	-0.00065006
PD	FlpD	0.00362409	0.00378848	0.00296653	0.00395287	0.00477482	0.00313092	0.00296653	0.0034597	0.00247336	0.000665062	0.00214457	0.00313092	0.00296653	0.000993843	0.000993843	0.00198018	0.00181579	0.00263775	0.000993843	0.000665062	-0.00048567	0.00198018	0.00148701	0.000829452	0.0016514	7.50102e-06	0.00115823	0.000500672	0.000171891	0.000665062	0.000665062	-0.00032128	0.000171891	-0.00032128	-0.00065006	-0.000156889	0.000336282	0.000500672	0.000500672	-0.00048567	0.000336281	-0.00229396	0.000829452	-0.000156889	0.000171891	-0.00048567	-0.000156889	7.50098e-06
PD	FlpD	0.0162821	0.0138163	0.0152958	0.0143095	0.0159534	0.015789	0.0154602	0.0169397	0.0152958	0.0164465	0.0154602	0.0180904	0.0175973	0.0172685	0.0166109	0.017926	0.0172685	0.0172685	0.014967	0.0185836	0.0172685	0.0167753	0.0156246	0.0148026	0.0172685	0.0166109	0.015789	0.0175973	0.0167753	0.0167753	0.0159534	0.0159534	0.0182548	0.0151314	0.0166109	0.0156246	0.0151314	0.0162821	0.015789	0.015789	0.0162821	0.0152958	0.0144738	0.0143095	0.0154602	0.0148026	0.0139807	0.0136519
PD	FlpD	-0.00640372	-0.00574616	-0.00656811	-0.00640372	-0.0050886	-0.00656811	-0.00854079	-0.00656811	-0.00689689	-0.00821201	-0.00706128	-0.00771884	-0.00623933	-0.00689689	-0.00870518	-0.0121574	-0.00689689	-0.00919835	-0.00640372	-0.00821201	-0.00886957	-0.00985591	-0.00821201	-0.0083764	-0.0083764	-0.00936274	-0.0083764	-0.00919835	-0.00804762	-0.0105135	-0.00903396	-0.0103491	-0.00936274	-0.00821201	-0.0103491	-0.0103491	-0.0110066	-0.00952713	-0.0108423	-0.0105135	-0.0101847	-0.00936274	-0.0106779	-0.0103491	-0.011171	-0.0110066	-0.0113354	-0.011993
PD	FlpNDxDB331	-0.000440974	-0.00142732	-0.00126292	-0.000440974	-0.000112193	-0.00241366	-0.0017561	-0.00241366	-0.00224927	-0.000276583	-0.0017561	-0.000769754	-0.00109853	0.000216587	-0.000934144	-0.000440974	5.21972e-05	-0.000769754	-0.000769754	-0.00159171	-0.00142732	-0.00126292	-0.000112193	-0.00126292	-0.00224927	5.21971e-05	-0.000605364	0.000545368	0.000380978	-0.000440974	-0.000112193	0.000216587	0.000545368	-0.000112193	0.000709758	-0.000276583	-0.000112193	0.000216587	-0.000440974	0.000874148	-0.000112193	-0.000276583	-0.00142732	-0.000769754	-0.000276583	-0.000276583	-0.00109853	0.000545368
PD	FlpNDxDB331	-0.00389317	-0.00455073	-0.0050439	-0.00438634	-0.00257805	-0.00274244	-0.00208488	-0.00372878	-0.00471512	-0.00372878	-0.00389317	-0.00471512	-0.00471512	-0.00455073	-0.00455073	-0.00405756	-0.00652341	-0.00537268	-0.00405756	-0.00356439	-0.0034	-0.0050439	-0.00537268	-0.00487951	-0.00438634	-0.00372878	-0.00455073	-0.00471512	-0.00603024	-0.00372878	-0.00307122	-0.00274244	-0.00422195	-0.00356439	-0.00356439	-0.00257805	-0.00274244	-0.00290683	-0.00422195	-0.00307122	-0.00372878	-0.00241366	-0.0017561	-0.00224927	-0.0034	-0.00142732	-0.00208488	-0.0017561
PD	FlpNDxDB331	0.00235366	0.000545368	5.21971e-05	0.000874148	0.000874148	0.00202488	0.000545368	-0.000605364	-0.000276583	-0.000440974	-0.00126292	0.000709758	0.000709758	-0.000112193	-0.000112193	-0.00109853	-0.000112193	-0.00109853	-0.00159171	-0.00257805	-0.00126292	-0.000769754	-0.00109853	-0.00257805	-0.00109853	-0.00192049	-0.00192049	-0.00257805	-0.00224927	-0.00159171	-0.000276583	-0.00159171	-0.00257805	-0.00257805	-0.00257805	-0.00257805	-0.00307122	-0.00224927	-0.00208488	-0.0017561	-0.00241366	-0.0034	-0.00241366	-0.00356439	-0.0017561	-0.0034	-0.00372878	-0.00323561
PD	FlpNDxDB331	0.00218927	0.00251805	0.000216587	0.000216587	0.0016961	5.21972e-05	5.21972e-05	0.00120293	-0.000112193	0.00218927	0.00186049	0.00136732	0.000874148	0.000874148	0.00103854	0.000380978	-0.000112193	0.00103854	-0.000769754	0.000216587	-0.000276583	0.000216587	-0.00224927	-0.000440974	0.000216587	-0.00109853	-0.000605364	-0.000276583	-0.000769754	0.000380978	-0.000769754	-0.00126292	-0.000769754	-0.0017561	-0.00224927	-0.00274244	-0.000276583	-0.000276583	-0.000112193	0.000709758	-0.000934144	-0.000934144	-0.00109853	-0.000276583	-0.00126292	-0.00109853	-0.000605364	-0.00208488
PD	FlpNDxDB331	-0.00619463	-0.00603024	-0.00537268	-0.00553707	-0.00372878	-0.00734536	-0.00553707	-0.00471512	-0.00586585	-0.00438634	-0.00553707	-0.00487951	-0.00307122	-0.00372878	-0.00356439	-0.00487951	-0.00389317	-0.00438634	-0.00356439	-0.00389317	-0.0050439	-0.00405756	-0.0050439	-0.00356439	-0.00323561	-0.00422195	-0.00323561	-0.00274244	-0.00356439	-0.0034	-0.00553707	-0.0050439	-0.00372878	-0.000440974	-0.0034	-0.0034	-0.00356439	-0.00372878	-0.0034	-0.00405756	-0.00241366	-0.00356439	-0.0034	-0.00290683	-0.00323561	-0.00422195	-0.00323561	-0.00323561
PD	FlpNDxDB331	0.0067922	0.00597025	0.00547708	0.00432634	0.00268244	0.00416195	0.00465512	0.00350439	0.00547708	0.00465512	0.00399756	0.00465512	0.00284683	0.00449073	0.00383317	0.00317561	0.00399756	0.00235366	0.00153171	0.00317561	0.00317561	0.00613464	0.00284683	0.0016961	0.00202488	0.00301122	0.00416195	0.00317561	0.00153171	0.00251805	0.00284683	0.00235366	0.00301122	0.00136732	0.00301122	0.00235366	0.00251805	0.00268244	0.00153171	0.000874148	0.00350439	0.00317561	0.00301122	0.00268244	0.00350439	0.00317561	0.00284683	0.00284683
PD	FlpNDxDB331	-0.000769754	-0.0034	-0.00307122	-0.00208488	-0.000440974	-0.00142732	-0.00224927	-0.00274244	-0.00241366	-0.00274244	-0.00142732	-0.000769754	-0.00241366	-0.00356439	-0.00109853	-0.00241366	-0.00224927	-0.00109853	-0.00274244	-0.00142732	-0.00208488	-0.00241366	-0.00192049	0.00120293	-0.000934144	-0.000769754	-0.00126292	-0.00126292	-0.00224927	-0.000276583	-0.00126292	-0.00192049	-0.00159171	-0.00241366	-0.000769754	-0.00126292	-0.00109853	-0.00224927	-0.00224927	-0.000276583	5.21972e-05	0.000380978	-0.000112193	0.0016961	0.000380978	0.000216587	0.000709758	0.000216587
PD	FlpNDxDB331	0.00301122	0.00531268	0.0049839	0.00251805	0.00120293	0.00317561	0.00284683	0.00547708	0.00514829	0.00218927	0.00284683	0.00268244	0.00301122	0.00465512	0.00383317	0.00317561	0.00399756	0.00350439	0.00366878	0.00284683	0.00350439	0.00350439	0.00465512	0.00432634	0.00268244	0.00514829	0.00366878	0.00416195	0.00202488	0.00580586	0.00334	0.00317561	0.00366878	0.00153171	0.00383317	0.00481951	0.00218927	0.00268244	0.0016961	0.00284683	0.0049839	0.00366878	0.00202488	0.000874148	0.00350439	0.00218927	0.00186049	0.00120293
[truncated: 5,000 more columns]

## Sheet: 5j
direction	genotype	-0.05	-0.0499	-0.0498	-0.0497	-0.0496	-0.0495	-0.0494	-0.0493	-0.0492	-0.0491	-0.049	-0.0489	-0.0488	-0.0487	-0.0486	-0.0485	-0.0484	-0.0483	-0.0482	-0.0481	-0.048	-0.0479	-0.0478	-0.0477	-0.0476	-0.0475	-0.0474	-0.0473	-0.0472	-0.0471	-0.047	-0.0469	-0.0468	-0.0467	-0.0466	-0.0465	-0.0464	-0.0463	-0.0462	-0.0461	-0.046	-0.0459	-0.0458	-0.0457	-0.0456	-0.0455	-0.0454	-0.0453
ND	FlpND	0.000135178	-0.000193602	-0.000357993	0.000463959	-0.00183751	-0.00101555	0.000463959	-0.000193602	0.000299568	0.00128591	0.000299568	-0.000686773	0.000957129	0.00128591	0.000628349	0.00227225	0.000628349	0.00161469	0.00243664	-2.92121e-05	0.000628349	0.00112152	0.00523128	0.00260103	0.000628349	0.000957129	-0.00117994	0.00161469	0.00112152	0.00194347	0.000792739	0.000957129	0.0014503	0.000463959	0.00194347	0.0014503	0.000135178	0.000135178	0.00177908	0.0014503	0.00161469	0.00161469	0.00112152	0.00112152	0.000463959	0.00161469	0.00194347	0.00243664
ND	FlpND	-0.0052897	-0.0052897	-0.00578287	-0.00578287	-0.00594726	-0.00561848	-0.00496092	-0.0036458	-0.00611165	-0.00479653	-0.00479653	-0.00512531	-0.00561848	-0.00496092	-0.00446775	-0.00348141	-0.00397458	-0.00512531	-0.00545409	-0.00397458	-0.00315263	-0.00413897	-0.00413897	-0.00479653	-0.00479653	-0.00381019	-0.00512531	-0.00660482	-0.00413897	-0.00430336	-0.00496092	-0.00512531	-0.00446775	-0.00331702	-0.00496092	-0.00578287	-0.00611165	-0.00446775	-0.00298824	-0.00479653	-0.00348141	-0.00463214	-0.00496092	-0.00413897	-0.00397458	-0.00430336	-0.00397458	-0.00381019
ND	FlpND	-0.00381019	-0.00496092	-0.00298824	-0.00298824	-0.0036458	-0.00413897	-0.00463214	-0.00381019	-0.00348141	-0.00578287	-0.00348141	-0.0036458	-0.00397458	-0.00430336	-0.00413897	-0.00463214	-0.00381019	-0.00381019	-0.00315263	-0.00397458	-0.00381019	-0.00430336	-0.00430336	-0.00397458	-0.00381019	-0.00397458	-0.00578287	-0.00463214	-0.00397458	-0.00331702	-0.00348141	-0.00298824	-0.00348141	-0.00496092	-0.00315263	-0.00397458	-0.00348141	-0.00331702	-0.00446775	-0.00298824	-0.00446775	-0.00265946	-0.00381019	-0.00315263	-0.00331702	-0.00381019	-0.00348141	-0.00397458
ND	FlpND	-0.00331702	-0.00463214	-0.00413897	-0.00265946	-0.0020019	-0.00216629	-0.0036458	-0.00413897	-0.000851163	-0.00282385	-0.00331702	-0.00397458	-0.00348141	-0.00134433	-0.00381019	-0.00331702	-0.00381019	-0.00331702	-0.00265946	-0.00446775	-0.00381019	-0.00331702	-0.0020019	-0.00315263	-0.00397458	-0.00413897	-0.00463214	-0.00446775	-0.00331702	-0.00298824	-0.00545409	-0.0036458	-0.00397458	-0.00381019	-0.00348141	-0.00413897	-0.00315263	-0.00233068	-0.00331702	-0.00315263	-0.00183751	-0.00315263	-0.00298824	-0.00265946	-0.00315263	-0.00298824	-0.00298824	-0.00298824
ND	FlpND	-0.00397458	-0.00331702	-0.00413897	-0.00413897	-0.00413897	-0.0036458	-0.00331702	-0.00331702	-0.00397458	-0.00282385	-0.00233068	-0.00348141	-0.0036458	-0.00331702	-0.00413897	-0.00249507	-0.0036458	-0.00233068	-0.00348141	-0.00298824	-0.00298824	-0.00282385	-0.00265946	-0.0036458	-0.00315263	-0.00265946	-0.00298824	-0.00397458	-0.00331702	-0.00397458	-0.00282385	-0.00331702	-0.00315263	-0.0036458	-0.00315263	-0.00249507	-0.00331702	-0.00265946	-0.00298824	-0.00134433	-0.00216629	-0.00282385	-0.00430336	-0.00331702	-0.00183751	-0.00249507	-0.00331702	-0.0036458
ND	FlpND	-0.000686773	-0.00183751	-0.00167311	-0.00134433	-0.00101555	-0.000686773	-0.000686773	-0.0020019	-0.00167311	-0.00101555	-0.00183751	-0.0020019	-0.00167311	-0.00134433	-0.00117994	-0.00101555	-0.00150872	-0.000851163	-2.92121e-05	-0.0020019	-0.000522383	-0.000193602	-0.00134433	-2.92121e-05	-0.00150872	-0.000686773	-0.00101555	-0.000522383	-0.00134433	-0.000686773	-0.000357993	0.000792739	-0.000357993	-0.00101555	-0.000851163	-0.00150872	0.000135178	-0.000686773	-0.000851163	-0.000851163	-0.00134433	-0.00134433	-0.000851163	-0.00101555	-0.00249507	-0.00183751	-0.00134433	-0.00183751
ND	FlpND	-0.00265946	-0.0020019	-0.00167311	-0.00265946	-0.00413897	-0.00348141	-0.00298824	-0.00298824	-0.00167311	-0.00282385	-0.00298824	-0.00315263	-0.00381019	-0.00298824	-0.00233068	-0.00282385	-0.00298824	-0.00315263	-0.00315263	-0.0020019	-0.00265946	-0.00315263	-0.00381019	-0.0036458	-0.00413897	-0.00331702	-0.0036458	-0.00265946	-0.0020019	-0.00331702	-0.00315263	-0.00331702	-0.00216629	-0.00216629	-0.000686773	-0.00282385	-0.0036458	-0.00298824	-0.00233068	-0.00183751	-0.00249507	-0.00381019	-0.00265946	-0.00233068	-0.00282385	-0.00282385	-0.00298824	-0.00282385
ND	FlpND	-0.00265946	-0.00233068	-0.00117994	-0.000851163	-0.0020019	-0.00134433	-0.00249507	-0.00167311	-0.00315263	-0.00117994	-0.00101555	-0.00249507	-0.00249507	-0.00315263	-0.0036458	-0.00167311	-0.00331702	-0.00150872	-0.00298824	-0.00298824	-0.00381019	-0.00381019	-0.00348141	-0.0036458	-0.00331702	-0.00315263	-0.00430336	-0.00413897	-0.00298824	-0.00381019	-0.00479653	-0.00463214	-0.00413897	-0.00397458	-0.00315263	-0.00331702	-0.00496092	-0.00496092	-0.00446775	-0.00315263	-0.00331702	-0.00463214	-0.0036458	-0.00512531	-0.00496092	-0.00298824	-0.00331702	-0.00463214
ND	FlpD	-0.0108735	-0.0105448	-0.0112023	-0.0115311	-0.0105448	-0.0107092	-0.0116955	-0.0110379	-0.0110379	-0.0116955	-0.0107092	-0.0113667	-0.0113667	-0.0112023	-0.0120243	-0.0113667	-0.0113667	-0.0113667	-0.0115311	-0.0113667	-0.0128462	-0.0120243	-0.0121887	-0.0116955	-0.0121887	-0.0118599	-0.0110379	-0.0112023	-0.0123531	-0.0123531	-0.0123531	-0.0135038	-0.0116955	-0.0116955	-0.0116955	-0.0108735	-0.0113667	-0.0116955	-0.0115311	-0.0123531	-0.0115311	-0.0116955	-0.0121887	-0.0118599	-0.0110379	-0.0123531	-0.0128462	-0.0115311
ND	FlpD	-0.00232525	-0.00298281	-0.00117452	-0.00199647	-0.00281842	-0.00199647	-0.00199647	-0.00265403	-0.00347598	-0.00331159	-0.00331159	-0.00298281	-0.00396915	-0.00298281	-0.00331159	-0.00462671	-0.0049555	-0.00396915	-0.00413354	-0.00495549	-0.00594184	-0.00446232	-0.00446232	-0.00528428	-0.00577745	-0.00610623	-0.00495549	-0.00528428	-0.00544867	-0.00725696	-0.00610623	-0.00511989	-0.00561306	-0.00643501	-0.00429793	-0.00627062	-0.00676379	-0.00725696	-0.00840769	-0.00742135	-0.0065994	-0.00758574	-0.00807891	-0.00775013	-0.00742135	-0.00709257	-0.00775013	-0.00775013
ND	FlpD	0.00457914	0.00540109	0.0052367	0.00589426	0.00507231	0.00605865	0.00556548	0.00507231	0.00556548	0.00622304	0.00655182	0.00589426	0.00589426	0.00605865	0.00753816	0.00556548	0.00490792	0.00671621	0.00572987	0.00622304	0.00556548	0.00540109	0.00605865	0.00507231	0.00490792	0.00507231	0.00490792	0.00441475	0.00556548	0.00572987	0.00507231	0.00342841	0.00342841	0.00425036	0.00342841	0.00277085	0.00425036	0.00425036	0.00326402	0.00178451	0.00342841	0.00309963	0.00227768	0.00211329	0.00260646	0.00277085	0.00309963	0.00244207
ND	FlpD	-0.0182711	-0.0187643	-0.0177779	-0.0177779	-0.0189287	-0.0179423	-0.0176135	-0.0177779	-0.0187643	-0.0179423	-0.0184355	-0.0179423	-0.0181067	-0.0176135	-0.0187643	-0.0177779	-0.0167916	-0.0174492	-0.0172848	-0.0179423	-0.0167916	-0.0171204	-0.0171204	-0.0174492	-0.0166272	-0.0177779	-0.0176135	-0.0154765	-0.0166272	-0.016956	-0.0166272	-0.0166272	-0.016134	-0.0172848	-0.0154765	-0.0162984	-0.0154765	-0.016134	-0.0159696	-0.0166272	-0.016134	-0.0162984	-0.0144901	-0.0162984	-0.0162984	-0.016134	-0.0153121	-0.0158053
ND	FlpD	-0.00890086	-0.010216	-0.00890086	-0.00922964	-0.00972281	-0.00922964	-0.00807891	-0.0082433	-0.00890086	-0.00922964	-0.00857208	-0.00807891	-0.0082433	-0.00807891	-0.00758574	-0.00840769	-0.00791452	-0.0082433	-0.00758574	-0.00643501	-0.0082433	-0.00692818	-0.00807891	-0.00840769	-0.0082433	-0.00906525	-0.00791452	-0.00840769	-0.00807891	-0.00906525	-0.00890086	-0.00857208	-0.00890086	-0.00890086	-0.0098872	-0.00972281	-0.0098872	-0.00939403	-0.00972281	-0.010216	-0.0098872	-0.010216	-0.00955842	-0.00922964	-0.0110379	-0.0113667	-0.0118599	-0.0116955
ND	FlpD	0.00145573	0.00178451	0.0019489	0.00277085	0.00227768	0.0019489	0.00178451	0.00293524	0.00162012	0.00178451	0.00145573	0.0019489	0.0019489	0.000798164	0.00145573	0.000962554	0.00244207	0.00145573	0.00326402	0.00112694	0.00145573	0.00112694	0.00129133	0.000633774	-2.37872e-05	-0.000516958	-0.000188177	0.000633774	-0.000516958	0.000140603	-0.000845738	-0.000516958	-0.00101013	-0.00199647	-0.000681348	-0.00183208	-0.000845738	-0.00117452	-0.00216086	-0.00183208	-0.00298281	-0.00248964	-0.00281842	-0.00364037	-0.00380476	-0.00265403	-0.00429793	-0.00298281
ND	FlpD	-2.37871e-05	-2.37871e-05	0.00145573	0.00112694	0.000140603	0.000962554	0.00178451	0.000962554	0.00162012	0.00211329	0.00162012	0.00277085	0.00227768	0.00178451	0.00227768	0.00293524	0.00342841	0.00507231	0.00342841	0.00457914	0.00408597	0.00572987	0.00474353	0.00622304	0.00556548	0.0052367	0.00556548	0.00589426	0.00671621	0.00638743	0.00753816	0.00622304	0.00622304	0.00655182	0.0086889	0.0068806	0.00737377	0.00786695	0.00737377	0.00819573	0.00737377	0.00753816	0.00803134	0.00786695	0.0068806	0.00720938	0.00720938	0.00786695
ND	FlpD	0.00770255	0.0086889	0.00819573	0.00836012	0.00819573	0.0101684	0.00885329	0.00852451	0.0103328	0.00951085	0.010004	0.00885329	0.0103328	0.0104972	0.0113191	0.0114835	0.0119767	0.0114835	0.0119767	0.0119767	0.0116479	0.0124699	0.0124699	0.0116479	0.0131274	0.0132918	0.0119767	0.012963	0.0134562	0.0136206	0.0123055	0.0127987	0.013785	0.012963	0.0139494	0.0134562	0.0126343	0.0146069	0.0124699	0.0132918	0.0116479	0.0131274	0.0131274	0.0142782	0.0124699	0.0126343	0.0127987	0.0142782
ND	FlpNDxDB331	-0.00437986	-0.00421547	-0.0020784	-0.00224279	-0.00174962	-0.000763278	-0.000763278	0.000880624	0.000387453	0.0030177	0.00153819	0.00153819	0.00236014	-0.000598888	0.0012094	0.00351087	0.00236014	0.00318209	0.00383965	0.00449721	0.00433282	0.00416843	0.00400404	0.00515477	0.00729184	0.00449721	0.00482599	0.00449721	0.00383965	0.00646989	0.00383965	0.00318209	0.00433282	0.00449721	0.00334648	0.00383965	0.00334648	0.00367526	0.00449721	0.00318209	0.00416843	0.00433282	0.00564794	0.00153818	0.00712745	0.00367526	0.00351087	0.00449721
ND	FlpNDxDB331	-0.00125645	-0.000434498	-0.000434498	0.00104501	0.00104501	0.00186697	-0.00174962	-0.000105718	0.00170258	-0.000105718	0.00104501	-0.000434498	0.00203136	0.00153818	0.000880624	0.000880624	0.000387453	0.00334648	0.00170258	0.000551843	0.0012094	0.00236014	-0.000434498	-0.000927669	0.000551843	0.00104501	-0.000598888	-0.00174962	0.00416843	-0.000598888	-0.000270108	0.00153818	-0.000105718	0.000223063	0.00236014	-0.000927669	0.00104501	-0.000270108	0.000387453	-0.00290035	0.000387453	5.86727e-05	-0.000598888	0.00104501	0.000223063	-0.000105718	5.86727e-05	-0.00421547
ND	FlpNDxDB331	-0.0037223	-0.00388669	-0.00322913	-0.00339352	-0.00306474	-0.00470864	-0.00470864	-0.00454425	-0.00388669	-0.00355791	-0.00388669	-0.00388669	-0.00470864	-0.00405108	-0.00437986	-0.00273596	-0.00240718	-0.00405108	-0.00273596	-0.0055306	-0.00405108	-0.0037223	-0.00454425	-0.00224279	-0.00585938	-0.00306474	-0.00224279	-0.00355791	-0.00635255	-0.00635255	-0.00421547	-0.00470864	-0.00487303	-0.00405108	-0.00388669	-0.00437986	-0.00487303	-0.00454425	-0.00437986	-0.0055306	-0.00684572	-0.00322913	-0.00684572	-0.00733889	-0.00569499	-0.00618816	-0.00701011	-0.00832523
ND	FlpNDxDB331	0.00137379	-0.000270108	0.00104501	-0.000105717	-0.000105717	-0.000434498	0.00137379	0.00186697	-0.000105717	-0.00158523	0.00351087	0.000880624	0.00203136	0.00203136	0.00186697	0.00104501	5.86728e-05	0.00252453	-0.000105717	-0.000270108	0.00186697	0.00170258	0.00170258	0.000223063	0.00383965	0.000551843	0.00268892	0.000880624	-0.000105717	0.00153818	0.00170258	0.000387453	0.000716234	0.00153818	5.86728e-05	-0.00257157	0.000880624	0.000223063	0.000387453	-0.00125645	0.000223063	0.000223063	0.00137379	0.00186697	0.00104501	5.86728e-05	-0.00142084	-0.000434498
ND	FlpNDxDB331	-0.00388669	-0.00355791	-0.00405108	-0.000434498	-0.00290035	-0.000927669	-0.00191401	-0.000105717	-0.00158523	-0.00109206	-0.00109206	-0.00240718	-0.000598888	-0.000434498	-0.000105717	0.000387453	-0.000105717	0.000880624	0.00104501	0.000716234	-0.000927669	0.000551844	0.000223063	0.000223063	-0.000105717	0.00104501	0.000551844	0.00170258	-0.00142084	0.00203136	5.86728e-05	0.000551844	-0.000434498	-0.000270108	0.0030177	-0.000763278	0.00252453	0.00137379	0.00170258	0.00285331	0.000880624	0.000880624	-0.000434498	-0.000270108	0.000387453	0.0012094	0.00203136	0.00170258
ND	FlpNDxDB331	0.00400404	0.00433282	0.00449721	0.00268892	0.00252453	0.00433282	0.00285331	0.00318209	0.00383965	0.0030177	0.00334648	0.00186697	0.00531916	0.00285331	0.00531916	0.00400404	0.00236014	0.00170258	0.00318209	0.00318209	0.00186697	0.00153818	0.0012094	0.00219575	0.0012094	0.00153818	0.00268892	0.00383965	0.000387453	0.0012094	0.00236014	0.00400404	0.00236014	0.000223063	0.000880624	0.00203136	0.00367526	0.00137379	0.0012094	5.86728e-05	0.000223063	-0.000763278	0.00236014	0.000223063	0.00104501	-0.000105717	5.86728e-05	0.000387453
ND	FlpNDxDB331	-0.0037223	-0.0020784	-0.00273596	-0.00240718	-0.00257157	-0.0020784	-0.00257157	-0.0020784	-0.0020784	-0.0037223	-0.00454425	-0.00257157	-0.00421547	-0.00388669	-0.00191401	-0.00339352	-0.000270108	-0.00355791	-0.00290035	-0.00487303	-0.00273596	-0.00191401	-0.00388669	-0.00240718	-0.0020784	-0.00224279	-0.00273596	-0.00322913	-0.00388669	-0.00322913	-0.00191401	-0.00355791	-0.00454425	-0.00273596	-0.0037223	-0.00224279	-0.00405108	-0.00421547	-0.00306474	-0.000270108	-0.00290035	-0.00306474	-0.00240718	-0.0037223	-0.00322913	-0.00224279	-0.00240718	-0.00405108
ND	FlpNDxDB331	-0.00142084	-0.00125645	5.86728e-05	-0.000763278	-0.00174962	-0.000598888	0.000551844	-0.00142084	-0.000763278	-0.0020784	-0.00158523	-0.00142084	-0.00158523	-0.0020784	-0.00125645	-0.00142084	-0.00142084	5.86728e-05	-0.00142084	-0.000927669	0.000223063	5.86728e-05	-0.000105717	-0.00142084	0.000551844	0.00137379	-0.000763278	0.00170258	0.000223063	-0.000105717	-0.000270108	0.000716234	0.000716234	0.00137379	0.0012094	0.0030177	0.00137379	0.00318209	0.00137379	0.000387453	0.00170258	5.86728e-05	0.00186697	0.00137379	0.00137379	0.00219575	0.00153819	0.00137379
PD	FlpND	-0.00732209	-0.0071577	-0.00748648	-0.0071577	-0.00830843	-0.00781526	-0.00765087	-0.00847282	-0.00896599	-0.0088016	-0.00962355	-0.00830843	-0.0088016	-0.00830843	-0.00863721	-0.00814404	-0.0071577	-0.00995233	-0.00929477	-0.00863721	-0.00929477	-0.00896599	-0.00945916	-0.00945916	-0.00896599	-0.00945916	-0.0088016	-0.00913038	-0.00978794	-0.0102811	-0.00962355	-0.00896599	-0.0088016	-0.0088016	-0.00896599	-0.00945916	-0.00748648	-0.00682891	-0.00682891	-0.00666452	-0.00748648	-0.00650013	-0.00485623	-0.00485623	-0.00485623	-0.00419867	-0.00255477	-0.00255477
PD	FlpND	-0.00666452	-0.00797965	-0.00748648	-0.00502062	-0.00847282	-0.00814404	-0.00797965	-0.00962355	-0.00748648	-0.00748648	-0.00896599	-0.00929477	-0.00913038	-0.00847282	-0.00830843	-0.0102811	-0.0106099	-0.00995233	-0.00962355	-0.00945916	-0.0111031	-0.0135689	-0.0117606	-0.0107743	-0.0109387	-0.0135689	-0.0134045	-0.0124182	-0.014884	-0.0143909	-0.0129114	-0.0134045	-0.0132401	-0.0142265	-0.0150484	-0.0150484	-0.0132401	-0.014884	-0.0160348	-0.0166923	-0.014884	-0.0145553	-0.012747	-0.0150484	-0.014884	-0.0145553	-0.0143909	-0.0135689
PD	FlpND	-0.0124182	-0.0124182	-0.0125826	-0.0130757	-0.0140621	-0.0135689	-0.0122538	-0.0130757	-0.0147196	-0.0143909	-0.014884	-0.0140621	-0.0145553	-0.0150484	-0.0153772	-0.0143909	-0.0143909	-0.0158704	-0.0152128	-0.015706	-0.0160348	-0.0147196	-0.0165279	-0.0175143	-0.0161992	-0.0165279	-0.0171855	-0.0163635	-0.0171855	-0.0170211	-0.0158704	-0.0178431	-0.0183362	-0.0178431	-0.0180075	-0.0173499	-0.0176787	-0.0180075	-0.0176787	-0.0180075	-0.0183362	-0.018665	-0.0181718	-0.0183362	-0.0181718	-0.018665	-0.018665	-0.0180075
PD	FlpND	0.0520228	0.0488994	0.048735	0.0484062	0.0484062	0.0452828	0.0439677	0.0424882	0.0424882	0.0410087	0.0383784	0.0367345	0.0360769	0.034433	0.0337755	0.0316384	0.0316384	0.0298301	0.0296657	0.027693	0.0262135	0.024734	0.0237477	0.0232545	0.0227613	0.0232545	0.0199667	0.0193091	0.0194735	0.0170077	0.0161857	0.0156926	0.0163501	0.0145418	0.0138843	0.0138843	0.0132267	0.0158569	0.015035	0.0133911	0.0132267	0.0110896	0.011254	0.0105965	0.0110896	0.0102677	0.00878816	0.0097745
PD	FlpND	-0.00732208	-0.00830843	-0.00765087	-0.00748648	-0.00732209	-0.00847282	-0.00765087	-0.00913038	-0.00814404	-0.00945916	-0.00896599	-0.00978794	-0.00929477	-0.00913038	-0.0088016	-0.00978794	-0.00896599	-0.00847282	-0.00995233	-0.00913038	-0.00978794	-0.00929477	-0.0111031	-0.00995233	-0.0109387	-0.0109387	-0.0106099	-0.00995233	-0.0114318	-0.0115962	-0.0120894	-0.0122538	-0.0115962	-0.0115962	-0.0112675	-0.0112675	-0.0109387	-0.0109387	-0.00913038	-0.00830843	-0.00650013	-0.00814404	-0.00830843	-0.00896599	-0.00682891	-0.00502062	-0.00518501	-0.00436306
PD	FlpND	-0.00896599	-0.00896599	-0.00830843	-0.00913038	-0.00978794	-0.0104455	-0.00929477	-0.00847282	-0.00945916	-0.00995233	-0.00945916	-0.00962355	-0.00913038	-0.0088016	-0.00913038	-0.0104455	-0.00978794	-0.0104455	-0.00995233	-0.00995233	-0.00978794	-0.00945916	-0.0106099	-0.0114318	-0.0115962	-0.0104455	-0.00995233	-0.0106099	-0.0112675	-0.0117606	-0.0115962	-0.0117606	-0.0114318	-0.011925	-0.0124182	-0.0124182	-0.0111031	-0.0134045	-0.0130757	-0.0137333	-0.0137333	-0.0140621	-0.0132401	-0.0130757	-0.0140621	-0.0140621	-0.0152128	-0.0147196
PD	FlpND	-0.00945916	-0.0088016	-0.0104455	-0.00945916	-0.00945916	-0.00913038	-0.00797965	-0.00896599	-0.00945916	-0.00863721	-0.00962355	-0.0088016	-0.00896599	-0.00814404	-0.00962355	-0.00863721	-0.00814404	-0.00814404	-0.00863721	-0.0101167	-0.00863721	-0.00847282	-0.00765087	-0.00567818	-0.00830843	-0.0088016	-0.00863721	-0.00830843	-0.00748648	-0.0069933	-0.00748648	-0.00830843	-0.00814404	-0.00797965	-0.00781526	-0.00732208	-0.00830843	-0.00863721	-0.00814404	-0.00748648	-0.0069933	-0.00732208	-0.00896599	-0.00945916	-0.00732208	-0.00863721	-0.00978794	-0.00830843
PD	FlpND	-0.00978794	-0.00929477	-0.0106099	-0.0107743	-0.0117606	-0.00995233	-0.0101167	-0.00995233	-0.00945916	-0.0111031	-0.0114318	-0.011925	-0.0088016	-0.0106099	-0.0106099	-0.0134045	-0.0117606	-0.0122538	-0.0124182	-0.0122538	-0.0122538	-0.0129114	-0.0134045	-0.0132401	-0.0137333	-0.0147196	-0.014884	-0.0137333	-0.0132401	-0.0130757	-0.0140621	-0.0145553	-0.0143909	-0.0140621	-0.0145553	-0.0142265	-0.0145553	-0.0142265	-0.0138977	-0.0147196	-0.0152128	-0.0138977	-0.0150484	-0.0147196	-0.0152128	-0.0147196	-0.0142265	-0.0138977
PD	FlpD	-0.0110988	-0.0125784	-0.0102769	-0.0114276	-0.0110988	-0.00929055	-0.00912616	-0.00912616	-0.00978372	-0.00863299	-0.00896177	-0.0084686	-0.00698909	-0.00781104	-0.0068247	-0.00550958	-0.00534519	-0.00633153	-0.00419445	-0.00534519	-0.00403006	-0.00320811	-0.00452323	-0.0033725	-0.00255055	-0.00320811	-0.00205738	-0.00189299	-0.00238616	-0.00107104	-8.46973e-05	0.000244083	0.00155921	0.0033675	0.00106603	0.00238116	0.00402506	0.00205238	0.0033675	0.00451823	0.00386067	0.00435384	0.00534018	0.00583335	0.00534018	0.00649091	0.00583335	0.00698408
PD	FlpD	-0.0157018	-0.0147154	-0.0171813	-0.0165237	-0.0171813	-0.0165237	-0.0176745	-0.0175101	-0.0166881	-0.0168525	-0.0168525	-0.0173457	-0.0170169	-0.0168525	-0.0180032	-0.0178388	-0.0171813	-0.018332	-0.0193184	-0.0186608	-0.0201403	-0.0203047	-0.0188252	-0.0180032	-0.0194827	-0.0188252	-0.0196471	-0.0204691	-0.019154	-0.019154	-0.0184964	-0.0186608	-0.019154	-0.019154	-0.0184964	-0.0170169	-0.0189896	-0.0189896	-0.0196471	-0.0186608	-0.0196471	-0.0176745	-0.0181676	-0.0194827	-0.019154	-0.0184964	-0.0199759	-0.0186608
PD	FlpD	0.00205238	0.00155921	0.0017236	0.00139482	0.00369628	0.00254555	0.00221677	0.00123042	0.00139482	0.00188799	0.00254555	0.00188799	0.00139482	0.00205238	-8.46973e-05	0.000408473	0.00106603	0.00106603	0.000408473	0.00123042	0.00287433	0.00139482	0.000737254	0.000901644	-8.46974e-05	0.00123042	0.000572864	0.0017236	0.00155921	0.00238116	0.000901644	0.00155921	0.00238116	0.00155921	0.00106603	0.000737254	-0.000249088	0.000244083	-8.46974e-05	0.0017236	0.000244083	7.96929e-05	7.96929e-05	0.000572864	0.00188799	0.000572864	0.00155921	0.00155921
PD	FlpD	0.00353189	0.00451823	0.0050114	0.00468262	0.00632652	0.0050114	0.00550457	0.00402506	0.00402506	0.00435384	0.00369628	0.00402506	0.00451823	0.00386067	0.00517579	0.00418945	0.00303872	0.00451823	0.00386067	0.00287433	0.00320311	0.00435384	0.00484701	0.00517579	0.0033675	0.00418945	0.00566896	0.00649091	0.00484701	0.00698408	0.00632652	0.00698408	0.00961433	0.00797043	0.0066553	0.00879238	0.00862799	0.00944994	0.00928555	0.00879238	0.00977872	0.0107651	0.0117514	0.0107651	0.0104363	0.0102719	0.00977872	0.0106007
PD	FlpD	-0.0194828	-0.0216198	-0.0201403	-0.0194828	-0.0196471	-0.0201403	-0.0186608	-0.0201403	-0.0214554	-0.019154	-0.0186608	-0.019154	-0.0206335	-0.0194828	-0.0196471	-0.0189896	-0.0203047	-0.021291	-0.0204691	-0.019154	-0.0198115	-0.0201403	-0.0199759	-0.0207979	-0.0206335	-0.0203047	-0.0193184	-0.0201403	-0.0207979	-0.0193184	-0.021291	-0.0207979	-0.0207979	-0.019154	-0.0194828	-0.0207979	-0.0198115	-0.0198115	-0.0196471	-0.0193184	-0.0209623	-0.0209623	-0.0217842	-0.0201403	-0.0199759	-0.0201403	-0.0206335	-0.0207979
PD	FlpD	0.00353189	0.00353189	0.00402506	0.00320311	0.00320311	0.00270994	0.00205238	0.00221677	0.00238116	0.00123042	0.00155921	0.00238116	0.00155921	0.00139482	0.00287433	0.0017236	-0.000906649	-8.46973e-05	-0.000413478	0.000244083	0.00139482	-0.000742258	-8.46973e-05	-8.46973e-05	-0.00156421	0.000244083	-0.00139982	-0.00107104	-0.00189299	-0.00205738	-0.00320811	-0.00156421	-0.00205738	-0.00222177	-0.00255055	-0.00304372	-0.00386567	-0.00353689	-0.0033725	-0.00123543	-0.00353689	-0.00452323	-0.00435884	-0.00255055	-0.00370128	-0.00370128	-0.00287933	-0.00238616
PD	FlpD	-0.00830421	-0.00879738	-0.00863299	-0.0084686	-0.00781104	-0.00748226	-0.00830421	-0.00830421	-0.00813982	-0.0084686	-0.00879738	-0.00896177	-0.00813982	-0.00813982	-0.00764665	-0.00748226	-0.00764665	-0.00731787	-0.00715348	-0.00813982	-0.00698909	-0.00731787	-0.00633153	-0.0068247	-0.00666031	-0.00649592	-0.00649592	-0.00715348	-0.00698909	-0.0068247	-0.00698909	-0.00698909	-0.00616714	-0.00583836	-0.00567397	-0.00567397	-0.00666031	-0.00600275	-0.00600275	-0.00534519	-0.00534519	-0.00485202	-0.00567397	-0.00583836	-0.00485202	-0.00534519	-0.0051808	-0.00452323
PD	FlpD	-0.00485202	-0.00370128	-0.00550958	-0.00452323	-0.00468762	-0.00156421	-0.00386567	-0.00485202	-0.00550958	-0.00633153	-0.00583836	-0.00534519	-0.00616714	-0.00550958	-0.00600275	-0.00616714	-0.00666031	-0.00649592	-0.00567397	-0.00698909	-0.00435884	-0.00583836	-0.00666031	-0.00550958	-0.00419445	-0.00583836	-0.00468762	-0.00764665	-0.00616714	-0.00616714	-0.00600275	-0.00567397	-0.0051808	-0.00534519	-0.00583836	-0.00666031	-0.00616714	-0.0051808	-0.00501641	-0.00534519	-0.00567397	-0.00649592	-0.00452323	-0.00583836	-0.00567397	-0.00550958	-0.00452323	-0.00583836
PD	FlpNDxDB331	0.00325882	0.000957355	0.00506711	0.00276565	0.00309443	0.00375199	0.00408077	0.00391638	0.00325882	0.00490272	0.00243687	0.00325882	0.00391638	0.00293004	0.00309443	0.00260126	0.00375199	0.00325882	0.00309443	0.000957355	0.00325882	0.00260126	0.00293004	0.00440955	0.00260126	0.00161492	0.0035876	0.00325882	0.00260126	0.00293004	0.00210809	0.00408077	0.00457394	0.00309443	0.00408077	0.00342321	0.00506711	0.00572467	0.00506711	0.00342321	0.00391638	0.00539589	0.00506711	0.00506711	0.00424516	0.00654662	0.0052315	0.00588906
PD	FlpNDxDB331	-0.00167289	-0.00134411	-0.00216606	-0.00265923	-0.00216606	-0.00282362	-0.00233045	-0.00183728	-0.00233045	-0.00282362	-0.00282362	-0.00216606	-0.00216606	-0.0031524	-0.0031524	-0.00249484	-0.000850938	-0.00348118	-0.00282362	-0.00265923	-0.00249484	-0.0031524	-0.00265923	-0.00265923	-0.00265923	-0.00298801	-0.00364557	-0.00348118	-0.00101533	-0.00200167	-0.00200167	-0.00413874	-0.00364557	-0.00348118	-0.00216606	-0.00298801	-0.00249484	-0.0031524	-0.00413874	-0.00216606	-0.00348118	-0.00282362	-0.00265923	-0.00216606	-0.00282362	-0.00233045	-0.00249484	-0.00282362
PD	FlpNDxDB331	-0.00446752	-0.00430313	-0.00512508	-0.00578265	-0.00545387	-0.00463191	-0.00134411	-0.00496069	-0.00430313	-0.00413874	-0.00512508	-0.00364557	-0.00578265	-0.00298801	-0.00528948	-0.00397435	-0.00446752	-0.00594704	-0.00528948	-0.00545387	-0.00463191	-0.00512508	-0.00578265	-0.00430313	-0.00512508	-0.00545387	-0.00512508	-0.00413874	-0.00430313	-0.00528948	-0.00512508	-0.00446752	-0.00463191	-0.00446752	-0.0047963	-0.0031524	-0.00512508	-0.00496069	-0.00463191	-0.00380996	-0.00430313	-0.00496069	-0.00561826	-0.00463191	-0.00397435	-0.00331679	-0.00249484	-0.00397435
PD	FlpNDxDB331	-0.00627582	-0.00726216	-0.00627582	-0.00611143	-0.00594704	-0.00594704	-0.00528948	-0.00627582	-0.00726216	-0.00561826	-0.00627582	-0.00627582	-0.00611143	-0.00627582	-0.00775533	-0.00644021	-0.00676899	-0.00561826	-0.00594704	-0.00676899	-0.00726216	-0.00742655	-0.00709777	-0.00676899	-0.00857728	-0.00791972	-0.00644021	-0.00775533	-0.00759094	-0.00742655	-0.00890606	-0.00594704	-0.00693338	-0.00709777	-0.0082485	-0.00775533	-0.00726216	-0.00742655	-0.00693338	-0.00742655	-0.00775533	-0.00874167	-0.0082485	-0.00775533	-0.00693338	-0.00775533	-0.00791972	-0.00775533
PD	FlpNDxDB331	-0.000850938	-0.00117972	-0.00134411	0.000792965	0.000957355	-0.000522158	-0.000686548	0.000299794	0.000299794	-0.000522158	-0.00117972	-0.00101533	-0.000522158	-0.000522158	0.000299794	0.000464184	-0.000686548	0.000135403	-0.000850938	-0.000686548	0.000628574	-0.000522158	-0.00134411	-0.00134411	-0.000850938	-0.000357767	-0.00101533	-0.000357767	-0.000850938	-2.89868e-05	-0.00117972	-0.000522158	-0.000193377	-0.000193377	-0.000850938	-0.000686548	-0.00183728	-0.000686548	0.00177931	0.000299794	-0.000850938	-0.000357767	-0.000850938	-2.89868e-05	0.000792965	-0.00101533	-0.000357767	-0.00167289
PD	FlpNDxDB331	-0.00265923	-0.00561826	-0.00627582	-0.00512508	-0.00528948	-0.00463191	-0.00463191	-0.00446752	-0.00611143	-0.00561826	-0.00446752	-0.00413874	-0.0047963	-0.00496069	-0.00644021	-0.00463191	-0.00463191	-0.00463191	-0.00594704	-0.00644021	-0.00545387	-0.00496069	-0.00644021	-0.00380996	-0.00578265	-0.00561826	-0.00545387	-0.00496069	-0.00446752	-0.00397435	-0.00430313	-0.00463191	-0.00528948	-0.00430313	-0.00496069	-0.0047963	-0.00364557	-0.0047963	-0.00528948	-0.00561826	-0.00512508	-0.0047963	-0.00463191	-0.00413874	-0.00512508	-0.00644021	-0.00528948	-0.00759094
PD	FlpNDxDB331	-0.00216606	-0.00249484	-0.00183728	-0.00200167	-0.00233045	-0.00167289	-0.00282362	-0.00249484	-0.00265923	-0.00249484	-0.00200167	-0.00233045	-0.00331679	-0.00430313	-0.00331679	-0.00282362	-0.00364557	-0.00298801	-0.0047963	-0.00430313	-0.00446752	-0.00380996	-0.00430313	-0.00380996	-0.00496069	-0.00397435	-0.00413874	-0.0031524	-0.00512508	-0.00561826	-0.00331679	-0.00380996	-0.00413874	-0.00512508	-0.00528948	-0.00331679	-0.0047963	-0.00463191	-0.0066046	-0.00594704	-0.00430313	-0.00512508	-0.00561826	-0.00512508	-0.0047963	-0.00545387	-0.00627582	-0.00512508
PD	FlpNDxDB331	0.00293004	0.00112175	0.000464184	0.000792965	0.000299794	0.000299794	0.000628574	0.000464184	-0.000686548	-0.000193377	0.000792965	0.00112175	0.000957355	-0.000686548	-0.00200167	-0.000522158	0.000464184	0.00177931	-0.000522158	-0.000850938	-0.000193377	0.00177931	0.00177931	0.000792965	0.000135403	-0.000850938	0.000299794	0.000464184	0.000957355	0.000628574	0.000628574	0.000464184	0.000957355	0.00177931	-0.000193377	0.000957355	0.000464184	-2.89868e-05	-2.89868e-05	0.00128614	0.000957355	0.000464184	0.00128614	-0.000193377	0.000464184	0.000792965	0.000957355	-0.000357767
[truncated: 5,000 more columns]

## Sheet: 5k
genotype	180	225	270	315	0	45	90	135
HS_FlpND	8.06132	3.71154	0.987423	-0.523106	-1.95225	0.535814	1.48727	4.73422
HS_FlpND	7.7856	2.90413	0.963626	-0.756264	-1.2711	0.291734	0.336691	5.58903
HS_FlpND	8.74345	3.42927	1.0387	-0.204337	-1.27901	-0.143766	0.606857	5.6701
HS_FlpND	9.55445	5.55728	0.798118	-2.02245	-2.652	-1.56203	2.01291	6.11423
HS_FlpND	10.1179	5.6981	0.388341	-3.10201	-4.02457	-2.0097	1.16426	7.18688
HS_FlpND	11.3904	5.05986	0.0729695	-4.37762	-2.24019	-0.99534	1.91595	11.1245
HS_FlpND	7.44383	1.9516	-0.313653	-2.00574	-2.04928	-0.222653	1.14557	5.08778
HS_FlpND	5.44241	2.19161	0.262613	-2.2737	-1.80332	-0.0570336	0.410141	4.91336
HS_FlpND	8.22097	5.90092	2.51662	-1.21985	-2.44043	-2.12571	-0.228779	4.33188
HS_FlpND	7.82998	7.06555	1.72029	-2.47609	-0.936275	-2.05252	2.42743	6.71323
HS_FlpD	5.90597	2.54278	0.8083	-2.81646	-2.5419	-0.854149	1.81621	6.3617
HS_FlpD	7.31077	1.15107	0.449334	-4.99902	-4.74192	-1.7139	-0.498415	4.03073
HS_FlpD	9.70955	2.88203	-2.86095	-8.50842	-4.85581	-2.54957	2.74547	9.99622
HS_FlpD	9.02651	2.91597	-0.190801	-6.02526	-6.73459	-0.0644311	-1.07677	7.94297
HS_FlpD	3.8996	1.36167	-0.0176752	-5.68012	-5.74139	-1.57229	-0.32668	3.60255
HS_FlpD	4.16167	0.342796	-0.738563	-4.95122	-3.63207	-0.628234	1.4206	3.64394
HS_FlpD	6.47833	1.89715	1.19745	-4.41584	-0.881724	0.101294	0.816411	6.66096
HS_FlpD	11.6302	2.35933	-0.980226	-9.95171	-9.15964	-0.101192	2.53063	10.7053
HS_FlpD	9.69309	5.75865	0.514403	-5.85812	-6.73672	-1.15359	1.67114	9.55262
HS_FlpD	5.2582	0.809448	-0.646031	-3.51424	-3.67958	-1.59548	0.977307	3.67488
HS_FlpD	4.69275	3.6927	1.60633	-1.49532	-5.71379	-3.17524	1.72506	3.79958
HS_FlpD	6.2825	1.38264	0.074653	-4.29796	-6.72338	-1.38083	1.43328	0.697347
HS_FlpNDxDB331	6.18297	2.41064	0.435088	-1.44857	-3.01164	0.82323	0.495558	5.16915
HS_FlpNDxDB331	9.61056	0.35335	-0.208835	-5.21955	-3.65945	-1.54981	-0.679898	11.0089
HS_FlpNDxDB331	10.0312	5.65328	1.39305	-3.82826	-3.49886	-1.67993	1.60796	8.00508
HS_FlpNDxDB331	8.91404	5.73954	1.57463	0.0901714	-1.01114	-0.129296	0.264471	5.21182
HS_FlpNDxDB331	6.35852	4.73351	1.46292	-0.73512	-1.93395	-1.55723	0.345081	4.10015
HS_FlpNDxDB331	7.05205	5.07587	0.466194	-2.12186	-2.23986	-1.86042	1.18573	4.10595
HS_FlpNDxDB331	11.6655	5.69199	1.28558	-1.60618	-2.3554	-1.03235	1.39282	7.83795
HS_FlpNDxDB331	6.73823	3.51625	0.95708	-0.205843	-1.11961	-0.939865	0.49972	4.65061
HS_FlpNDxDB331	5.30898	3.16274	0.293318	-0.340607	-0.318746	-1.09979	0.227924	3.92704
HS_FlpNDxDB331	8.90528	4.51332	0.709226	-1.77834	-2.32742	-0.205817	2.11275	5.40358
HS_FlpNDxDB331	5.16842	2.65592	1.01392	0.302984	-0.363401	0.011435	0.146409	1.47995
HS_FlpNDxDB331	5.07852	4.47321	1.13967	-1.62741	-4.21936	-2.86487	0.368451	2.94825

## Sheet: 5l
genotype	10%	25%	50%	75%	100%
HS_FlpND_PD	0.037207	0.037503	0.0349093	0.0352146	0.0119467
HS_FlpND_PD	0.0546304	0.0585754	0.0581566	0.0333817	0.00129591
HS_FlpND_PD	0.0627789	0.0770697	0.0627678	0.0374789	0.00453878
HS_FlpND_PD	0.0552513	0.0562882	0.0561483	0.0486074	0.00983453
HS_FlpND_PD	0.0349009	0.0400365	0.0361608	0.0733599	0.0296678
HS_FlpND_PD	0.10753	0.0976788	0.0901026	0.0857645	0.023101
HS_FlpND_PD	0.0976084	0.0791212	0.101142	0.0525092	0.0469189
HS_FlpND_PD	0.0569126	0.0535489	0.0456263	0.0332859	0.00286279
HS_FlpND_PD	0.0508676	0.0499124	0.0434565	0.0224273	0.00134061
HS_FlpND_PD	0.0592997	0.070737	0.0549221	0.0474404	0.0156733
HS_FlpND_PD	0.0470181	0.0418325	0.0341131	0.0153231	0.00209976
HS_FlpND_PD	0.087788	0.0709499	0.0694595	0.0603688	0.0383409
HS_FlpD_PD	0.0865198	0.072861	0.064957	0.0528098	0.0156947
HS_FlpD_PD	0.0329942	0.0377031	0.0313186	0.0140392	0.000909082
HS_FlpD_PD	0.092059	0.0719028	0.0455	0.0383913	0.00576575
HS_FlpD_PD	0.108232	0.105238	0.0856912	0.0817452	0.0545449
HS_FlpD_PD	0.0934827	0.0882836	0.0781063	0.0498863	0.0154564
HS_FlpD_PD	0.061431	0.0590611	0.0427504	0.0372107	0.00402684
HS_FlpD_PD	0.0352447	0.0415167	0.0288294	0.0188974	0.00271175
HS_FlpD_PD	0.0591155	0.0489512	0.0387091	0.0290984	-0.00029924
HS_FlpD_PD	0.0613103	0.0450037	0.0311772	0.0524168	0.0291762
HS_FlpNDxDB331_PD	0.0834678	0.0784732	0.0818576	0.0731098	0.0346783
HS_FlpNDxDB331_PD	0.0809111	0.0625184	0.0543637	0.044774	0.00655987
HS_FlpNDxDB331_PD	0.0433829	0.0461454	0.0351562	0.0156779	0.000835329
HS_FlpNDxDB331_PD	0.0786049	0.0677267	0.0562779	0.0444749	-0.00439156
HS_FlpNDxDB331_PD	0.0762742	0.083462	0.0733283	0.0668749	0.0244383
HS_FlpNDxDB331_PD	0.063001	0.0569238	0.0525477	0.0386887	0.0158726
HS_FlpNDxDB331_PD	0.0525394	0.0540325	0.0449393	0.0248735	-0.00229615
HS_FlpNDxDB331_PD	0.0726757	0.0835328	0.0748405	0.0657191	0.0194633
HS_FlpNDxDB331_PD	0.0592705	0.0488834	0.0396817	0.030919	0.00342965
HS_FlpND_ND	-0.0157227	-0.0147684	-0.0133764	-0.0154462	-0.0030822
HS_FlpND_ND	-0.0092718	-0.0072889	-0.00388864	-0.00292872	0.00108799
HS_FlpND_ND	-0.009888	-0.00644038	0.00330765	0.00418848	0.00164658
HS_FlpND_ND	-0.0226568	-0.0175272	-0.0108161	-0.00838896	-0.0013516
HS_FlpND_ND	-0.0216394	-0.021134	0.00634064	0.0226483	0.0440992
HS_FlpND_ND	-0.0333146	-0.0147492	-0.00949087	-0.0109829	0.00175134
HS_FlpND_ND	-0.0322399	0.0153217	0.0192716	-0.0112903	-0.00264802
HS_FlpND_ND	-0.00567417	-1.49758e-05	0.000448448	0.000699613	0.00140121
HS_FlpND_ND	-0.020454	-0.0187209	-0.00994031	-0.00544572	0.00165146
HS_FlpND_ND	-0.0433202	-0.0284036	-0.0176841	-0.0159258	-0.0110197
HS_FlpND_ND	-0.00925064	-0.00352145	-0.000167409	0.00180742	0.00162856
HS_FlpND_ND	-0.0247347	-0.004123	-0.00230865	0.00227019	0.00110845
HS_FlpD_ND	-0.0503219	-0.0305302	-0.0139937	-0.0047217	0.00248549
HS_FlpD_ND	-0.0119128	-0.0081862	-0.0163316	-0.00864814	-0.0170794
HS_FlpD_ND	-0.0628781	-0.0252297	-0.00397123	-0.00834991	0.00657239
HS_FlpD_ND	-0.0639246	-0.0349896	-0.0208926	-0.0176741	-0.0113162
HS_FlpD_ND	-0.0705688	-0.0474548	-0.0192313	-0.00458085	0.00816843
HS_FlpD_ND	-0.0829689	-0.0218241	-0.00117461	-0.0371189	-0.0160947
HS_FlpD_ND	-0.0345803	-0.0309405	-0.0190969	-0.012511	0.00283507
HS_FlpD_ND	-0.119401	-0.100063	-0.0511789	-0.0288892	-0.00196929
HS_FlpD_ND	-0.0998726	-0.0818459	-0.0690055	-0.0581283	-0.00575894
HS_FlpNDxDB331_ND	-0.0381277	-0.0336342	-0.0310339	-0.0222838	-0.014678
HS_FlpNDxDB331_ND	-0.0160499	-0.00491469	0.00214835	0.00334005	0.00564059
HS_FlpNDxDB331_ND	-0.00461822	-0.00206529	0.00221474	0.00210548	-0.000428853
HS_FlpNDxDB331_ND	-0.0296897	-0.0170707	-0.008744	-0.00314181	0.00107935
HS_FlpNDxDB331_ND	-0.0153472	-0.0122432	-0.00795305	-0.0067994	0.000432991
HS_FlpNDxDB331_ND	-0.0225471	-0.022269	-0.00937731	-0.00917273	0.00129422
HS_FlpNDxDB331_ND	-0.0139372	-0.00319573	0.00374149	-0.000736295	0.00674119
HS_FlpNDxDB331_ND	-0.0245537	-0.018814	-0.012124	-0.0115608	-0.00319035
HS_FlpNDxDB331_ND	-0.0525092	-0.0448609	-0.0321722	-0.0144542	0.00108487

## Sheet: 5m
genotype	0.1Hz	0.2Hz	0.5Hz	1.0Hz	2.5Hz	5.0Hz	7.5Hz	15.0Hz
HS_FlpND_PD	NaN	0.037983	0.0530702	0.0307556	0.0230181	NaN	0.00374958	0.0034989
HS_FlpND_PD	0.022459	0.0280475	0.0347431	0.0367591	0.0280216	0.0164015	0.00987353	0.00832754
HS_FlpND_PD	0.0458603	0.0745778	0.0772886	0.0668944	0.0296539	0.0122002	0.00844643	0.00736877
HS_FlpND_PD	0.0493564	0.061936	0.0675242	0.058299	0.0418093	0.0152241	0.00973248	0.0021108
HS_FlpND_PD	0.0761899	0.0747581	0.10055	0.0951017	0.0445312	0.0217301	0.0150183	0.000811667
HS_FlpND_PD	0.0663021	0.0858798	0.114777	0.0943156	0.10731	0.0271597	0.0374014	0.0139229
HS_FlpND_PD	0.0797739	0.0910205	0.103244	0.097528	0.0778615	0.024306	0.0256144	0.0103876
HS_FlpND_PD	0.0358615	0.0573288	0.0650685	0.0534396	0.0324311	0.0114555	0.00868917	0.00272891
HS_FlpND_PD	0.019606	0.0446531	0.0509122	0.0710936	0.0365915	0.019586	0.011047	0.00533327
HS_FlpND_PD	0.0485395	0.0598342	0.0497407	0.0570512	0.0545447	0.00776556	0.00822942	0.00469759
HS_FlpND_PD	0.0373842	0.0497455	0.0521052	0.0543775	0.0246018	0.0065624	0.00700589	0.00225139
HS_FlpND_PD	0.0437353	0.0712008	0.0937579	0.0920797	0.0456501	0.0464619	0.0287543	0.000297516
HS_FlpD_PD	NaN	0.0588893	0.0559304	0.0719233	NaN	0.0458875	0.061161	0.0111166
HS_FlpD_PD	0.0552012	0.0588939	0.0725539	0.0595197	0.0434208	0.00486736	0.00837906	0.0014178
HS_FlpD_PD	NaN	0.0145584	0.0247534	0.0252616	0.00983496	0.00266802	0.00172216	NaN
HS_FlpD_PD	0.0215618	0.0174032	0.0384057	0.0317087	0.0236028	0.0118274	-0.0119078	0.0199117
HS_FlpD_PD	0.0501387	0.0489637	0.0819558	0.105842	0.0110936	0.00326161	2.41045e-05	0.0283793
HS_FlpD_PD	0.0692226	0.0706197	0.108312	0.106179	0.117957	0.115984	0.067066	0.0153508
HS_FlpD_PD	0.0383342	0.0421525	0.0664275	0.0721306	0.0491276	0.0327398	0.0219362	0.00809144
HS_FlpD_PD	0.0326684	0.0592319	0.0568468	0.0574361	0.0422702	-0.000294654	0.0187528	0.00657717
HS_FlpD_PD	0.0131373	0.0254304	0.0411061	0.0376877	0.0210042	0.00691414	0.00147279	0.00797472
HS_FlpD_PD	NaN	NaN	0.0561855	0.0651406	0.0618543	0.0511552	0.0163876	-0.00208886
HS_FlpD_PD	0.0456139	0.0435193	0.0647217	0.0403174	0.0283975	0.00342697	0.000564289	-0.00447717
HS_FlpD_PD	0.0431368	0.0380597	0.0616771	0.0565481	0.064658	0.0482576	0.00491785	-0.00127829
HS_FlpNDxDB331_PD	0.0217871	0.0453582	0.0737943	0.0766765	0.061936	0.0257699	0.0196349	0.00174582
HS_FlpNDxDB331_PD	0.0222973	0.0453378	0.0604248	0.0476514	0.0137095	0.00834641	0.00678694	0.00242505
HS_FlpNDxDB331_PD	0.0334671	0.0473717	0.0690595	0.0843424	0.0402772	0.0120049	-0.00173604	-0.00307085
HS_FlpNDxDB331_PD	0.058365	0.0867429	0.102559	0.0816903	0.0280326	0.0148999	0.00982739	0.00848566
HS_FlpNDxDB331_PD	0.036163	0.0438235	0.0647204	0.0543897	0.0317871	0.00335634	0.0107062	0.00441673
HS_FlpNDxDB331_PD	0.0533851	0.0732361	0.0940579	0.0938674	0.0344896	0.016708	0.013807	0.0130744
HS_FlpNDxDB331_PD	0.0105894	0.0239975	0.0293573	0.0335526	0.0161253	0.00378833	0.00303405	0.00240977
HS_FlpNDxDB331_PD	0.0289564	0.046616	0.0570529	0.0613324	0.0405521	0.0151342	-0.00231999	0.00453165
HS_FlpND_ND	NaN	-0.00423244	-0.00167657	0.00445165	0.00621294	NaN	0.00242198	0.00231086
HS_FlpND_ND	-0.0109934	-0.00825549	-0.0129836	-0.0150245	-0.00399976	0.000124999	0.00114665	0.00282693
HS_FlpND_ND	-0.0046865	-0.0090101	-0.00944644	-0.0155172	0.00788291	0.0067454	0.0056823	0.00152759
HS_FlpND_ND	-0.025225	-0.0365945	-0.0306944	-0.0307483	-0.0079094	0.0030884	0.00740952	-0.00304606
HS_FlpND_ND	-0.0205789	-0.0349819	-0.0394139	-0.0354916	-0.00603739	-0.0022234	0.00641504	-0.0219576
HS_FlpND_ND	-0.0153242	-0.0423294	-0.0343729	-0.0329857	-0.0130945	-0.0101887	0.00333683	-0.0227274
HS_FlpND_ND	-0.0183563	-0.0391875	-0.0385042	-0.0304026	-0.010324	-0.0161539	0.0132321	-0.0112337
HS_FlpND_ND	-0.011056	-0.016625	-0.0127196	-0.00695994	0.00385565	0.00350904	0.00574762	-0.00156053
HS_FlpND_ND	-0.0094234	-0.0205132	-0.0225718	-0.0206309	-0.00124546	0.00549778	0.00374049	0.00166242
HS_FlpND_ND	-0.00585355	-0.0183136	-0.0369775	-0.0310384	-0.00371682	-0.00300113	0.00375619	0.00271412
HS_FlpND_ND	-0.000300172	-0.0103537	-0.0138308	-0.00015199	0.00165715	0.000697716	0.00140098	-0.000875184
HS_FlpND_ND	-0.02459	-0.0261891	-0.0343001	-0.0277971	-0.0102238	-0.00687939	0.00439872	-0.00686362
HS_FlpD_ND	NaN	-0.0852976	-0.086935	-0.0831858	NaN	-0.105305	-0.0891315	0.019047
HS_FlpD_ND	-0.0121656	-0.0222625	-0.042852	-0.0225417	-0.0107176	-0.00424942	0.00467595	-0.00417752
HS_FlpD_ND	NaN	-0.00973419	-0.0148928	-0.0166249	-0.00331929	-0.00150877	-0.000210787	NaN
HS_FlpD_ND	-0.0105395	0.00439768	0.0101028	-0.0175693	-0.00880032	-0.0202592	0.00951668	-0.00225336
HS_FlpD_ND	-0.0361393	-0.0396391	-0.0522802	-0.0445464	0.00456582	-0.0193997	0.00176957	0.00614559
HS_FlpD_ND	-0.0282467	-0.0536663	-0.058528	-0.0720691	-0.0513039	-0.0478451	0.00548835	0.000432327
HS_FlpD_ND	-0.00953873	-0.0276953	-0.0339221	-0.0159644	-0.0116078	0.00398007	0.00282121	0.00274662
HS_FlpD_ND	-0.0269197	-0.0389483	-0.0308107	-0.0358979	0.00405534	-0.0110522	0.015216	0.00544011
HS_FlpD_ND	-0.0117794	-0.0111437	-0.0381858	-0.0380075	-0.00317775	-0.00177587	-0.00304941	0.00489505
HS_FlpD_ND	NaN	NaN	-0.0489943	-0.0615607	-0.0356672	0.00334424	0.0077862	0.0206234
HS_FlpD_ND	-0.032002	-0.0739724	-0.0926743	-0.0910402	-0.0318729	-0.0138438	-0.0132247	-0.0302247
HS_FlpD_ND	-0.0503932	-0.0363126	-0.0629197	-0.0943419	-0.126168	-0.0813409	-0.00937344	-0.0153742
HS_FlpNDxDB331_ND	9.04498e-06	-0.0123496	-0.0152163	-0.00850142	-0.00251696	0.00241079	0.00576972	0.00174998
HS_FlpNDxDB331_ND	-0.00549372	-0.0167484	-0.0249975	-0.00861055	0.00591778	0.00459862	0.00258785	0.00395807
HS_FlpNDxDB331_ND	-0.00629228	-0.0164074	-0.0234104	-0.0192728	-0.00161792	-0.00318552	0.00633516	0.00915623
HS_FlpNDxDB331_ND	-0.0170054	-0.0280831	-0.0231259	-0.0131905	0.00516551	0.00613231	0.0086825	0.00327823
HS_FlpNDxDB331_ND	-0.00868118	-0.0132793	0.000596378	0.000227162	0.00339528	0.00403512	0.00556767	-0.00115665
HS_FlpNDxDB331_ND	-0.0154604	-0.0185659	-0.0241922	-0.0234932	0.00252961	0.000225674	0.00259628	-0.00258422
HS_FlpNDxDB331_ND	-0.00239971	-0.0074073	-0.00803603	-0.00944503	0.000611661	-0.00291938	0.00175975	0.00310502
HS_FlpNDxDB331_ND	-0.0196744	-0.0402558	-0.0548951	-0.0567434	-0.0256713	-0.0125661	-0.0049707	-0.00051815
