# Supplementary material for: Bilateral interactions of optic-flow sensitive neurons coordinate course control in flies
Source: Nat Commun. 2024 Oct 12;15:8830. doi: 10.1038/s41467-024-53173-w (PMC11470938; doi:10.1038/s41467-024-53173-w)
Supplement: Supplementary file 10 — Source Data [file 41467_2024_53173_MOESM10_ESM.zip › Source Data 8.xlsx]

## Sheet: 8e
Genotype	Frame1	Frame2	Frame3	Frame4	Frame5	Frame6	Frame7	Frame8	Frame9	Frame10	Frame11	Frame12	Frame13	Frame14	Frame15	Frame16	Frame17	Frame18	Frame19	Frame20	Frame21	Frame22	Frame23	Frame24	Frame25	Frame26	Frame27	Frame28	Frame29	Frame30	Frame31	Frame32	Frame33	Frame34	Frame35	Frame36	Frame37	Frame38	Frame39	Frame40	Frame41	Frame42	Frame43	Frame44	Frame45	Frame46	Frame47	Frame48	Frame49
FlpND_18	9.33444	7.71504	6.19614	4.77775	3.45984	2.24244	1.12554	0.109131	-0.806778	-1.62219	-2.3371	-2.95151	-3.46543	-3.87885	-4.19177	-4.40419	-4.65994	-4.76524	-4.69165	-4.42202	-3.96035	-3.3355	-2.59697	-1.80436	-1.01485	-0.273456	0.390647	0.9614	1.42894	1.78257	2.00726	2.08548	2.00336	1.75833	1.36436	0.852162	0.263735	-0.356726	-0.971699	-1.55535	-2.09299	-2.57616	-2.99631	-3.34038	-3.59007	-3.72489	-3.72725	-3.58736	-3.30606
FlpD_18	1.2501	2.74867	4.14462	5.43795	6.62865	7.71673	8.7022	9.58503	10.3653	11.0428	11.6178	12.0902	12.4599	12.727	12.8915	12.9533	13.6033	14.0277	14.1598	13.9629	13.4418	12.6454	11.6574	10.576	9.48858	8.44878	7.46544	6.50525	5.50874	4.41355	3.17742	1.79382	0.296141	-1.24974	-2.76021	-4.14989	-5.34384	-6.2847	-6.93654	-7.28806	-7.35581	-7.18571	-6.84957	-6.43516	-6.03074	-5.70776	-5.50637	-5.4274	-5.43254
[truncated: 371 more columns]

## Sheet: 8f
genotype	total_error	smooth_error	saccadic_error
FlpND_18	110.311	42.5445	39.7091
FlpND_18	147.158	64.9783	36.6302
FlpND_18	99.9211	42.9419	24.2265
FlpND_18	19.5499	11.0641	51.9304
FlpND_18	119.038	64.8104	-26.0911
FlpND_18	2.14471	29.3979	97.432
FlpND_18	115.345	24.0392	4.70295
FlpND_18	-7.66932	35.1884	108.706
FlpND_18	107.587	62.2874	34.0252
FlpND_18	77.6644	46.335	23.3879
FlpND_18	50.1379	27.758	14.1584
FlpND_18	73.97	39.8251	44.2234
FlpND_18	23.6372	11.852	63.9231
FlpD_18	12.0539	16.1138	23.6536
FlpD_18	1.97752	25.4023	1.12678
FlpD_18	-10.3287	19.449	-8.62822
FlpD_18	-18.1332	12.7105	-5.06076
FlpD_18	62.8022	49.4083	-14.3493
FlpD_18	-53.5161	-18.0359	-16.5099
FlpD_18	-16.7985	6.79666	-1.26759
FlpD_18	4.23184	19.0531	-45.4868
FlpD_18	-1.47868	6.74008	-19.7556
FlpD_18	-9.16418	-6.25459	-22.4417
FlpD_18	-62.3018	3.34831	3.14085

## Sheet: 8g
Stimulus	Genotype	mean_saccadic_angular_speed	mean_smooth_angular_speed	sem_saccadic_angular_speed	sem_smooth_angular_speed
FrontToBack	FlpND_18	-19.9785	-12.0844	3.08385	2.71034
FrontToBack	FlpND_18	-38.8746	0.74766	8.22958	5.93707
FrontToBack	FlpND_18	-19.8087	8.71088	6.5875	5.90934
FrontToBack	FlpND_18	-47.4579	-29.0924	4.63015	4.38651
FrontToBack	FlpND_18	-29.7402	-28.7606	6.40499	5.68439
FrontToBack	FlpND_18	-25.5216	-1.67075	5.84454	2.96555
FrontToBack	FlpND_18	-5.87722	9.42474	8.51557	8.11115
FrontToBack	FlpND_18	-32.2615	-37.9573	5.35318	6.94013
FrontToBack	FlpND_18	-57.8878	-35.9774	6.73843	5.67613
FrontToBack	FlpND_18	-45.3658	-9.15921	6.44769	4.16142
FrontToBack	FlpND_18	-36.6805	-17.7196	6.30551	5.98023
FrontToBack	FlpND_18	-22.113	-32.7687	4.07576	3.67372
FrontToBack	FlpND_18	-38.423	-36.75	4.95084	3.17538
FrontToBack	FlpND_18	-33.2334	1.09051	6.77591	4.96186
FrontToBack	FlpND_18	-92.1421	-24.1422	8.00746	3.18186
FrontToBack	FlpND_18	-66.6024	-23.5905	7.56094	4.40075
FrontToBack	FlpND_18	-2.29105	18.2819	6.66871	5.46143
FrontToBack	FlpND_18	-17.7612	-3.65264	10.8137	11.4529
BackToFront	FlpND_18	15.278	45.0285	6.44471	11.31
BackToFront	FlpND_18	31.0305	33.456	7.05266	5.54038
BackToFront	FlpND_18	5.81711	19.887	5.04398	3.72603
BackToFront	FlpND_18	2.62015	27.8955	5.17045	5.70304
BackToFront	FlpND_18	34.6048	23.6462	23.4386	13.7893
BackToFront	FlpND_18	-14.0265	-5.02104	8.68819	3.54727
BackToFront	FlpND_18	26.4061	30.9497	13.9096	15.2507
BackToFront	FlpND_18	48.6422	32.1958	19.4729	13.5858
BackToFront	FlpND_18	0.463512	5.10593	5.24995	6.62899
BackToFront	FlpND_18	7.05635	11.5784	11.3447	5.60689
BackToFront	FlpND_18	99.3078	77.5397	5.71449	3.88654
BackToFront	FlpND_18	37.4565	42.3837	10.43	8.63863
BackToFront	FlpND_18	16.896	21.0266	5.77577	4.22016
BackToFront	FlpND_18	5.38624	20.3679	10.6469	6.0912
FullRotation	FlpND_18	8.15406	49.6431	5.17934	7.38221
FullRotation	FlpND_18	78.8815	118.287	16.0805	13.1706
FullRotation	FlpND_18	43.2634	79.1349	13.8897	10.8126
FullRotation	FlpND_18	-13.4326	27.6792	2.70449	3.1767
FullRotation	FlpND_18	7.35982	42.2094	5.24098	3.95365
FullRotation	FlpND_18	-4.1008	19.049	3.47576	5.39979
FullRotation	FlpND_18	-10.3065	24.2292	5.11147	4.23978
FullRotation	FlpND_18	-16.0996	19.9651	4.94723	2.79072
FullRotation	FlpND_18	2.19282	29.3013	7.22771	7.9465
FullRotation	FlpND_18	-13.396	40.8631	6.22303	3.99217
FullRotation	FlpND_18	53.2908	67.9751	7.81947	5.18325
FullRotation	FlpND_18	10.8453	49.3934	8.13502	7.27888
FullRotation	FlpND_18	51.9761	78.5796	10.4779	7.04027
FullRotation	FlpND_18	37.0685	70.1424	10.1094	9.4475
FrontToBack	FlpD_18	24.4219	27.9362	8.22325	5.02664
FrontToBack	FlpD_18	24.7835	44.202	9.35027	7.37359
FrontToBack	FlpD_18	34.1201	50.6706	10.5661	9.57819
FrontToBack	FlpD_18	8.31107	34.9536	4.8846	4.18691
FrontToBack	FlpD_18	24.161	44.4803	7.69298	5.23677
FrontToBack	FlpD_18	12.8206	29.0282	6.39449	5.54663
FrontToBack	FlpD_18	-20.3386	11.1709	4.50241	4.4192
FrontToBack	FlpD_18	15.5024	35.5891	5.04095	4.14838
FrontToBack	FlpD_18	2.40971	30.4483	4.7851	2.91312
FrontToBack	FlpD_18	-6.22688	11.2833	4.2003	3.486
FrontToBack	FlpD_18	4.42977	35.5697	4.06185	3.23706
FrontToBack	FlpD_18	-51.2842	-13.3232	3.0416	2.36848
FrontToBack	FlpD_18	-18.6058	-2.11308	6.85038	4.67706
FrontToBack	FlpD_18	-12.7156	6.91651	5.24191	4.15919
FrontToBack	FlpD_18	15.8573	39.4057	8.41652	7.32441
FrontToBack	FlpD_18	8.18361	11.664	10.9151	9.00622
FrontToBack	FlpD_18	7.55404	44.2594	4.66355	6.73564
FrontToBack	FlpD_18	23.1092	48.3529	8.40457	8.75247
BackToFront	FlpD_18	4.75015	18.8917	9.86717	5.98964
BackToFront	FlpD_18	20.9453	30.7712	9.13325	7.08764
BackToFront	FlpD_18	8.0478	21.6666	8.00408	7.7652
BackToFront	FlpD_18	15.0434	17.8769	7.915	5.44314
BackToFront	FlpD_18	10.7146	23.2995	6.12852	4.46477
BackToFront	FlpD_18	24.4853	29.8726	4.53883	4.46764
BackToFront	FlpD_18	49.0682	53.4964	5.45928	4.83008
BackToFront	FlpD_18	33.1464	25.8485	7.11702	5.47959
BackToFront	FlpD_18	54.5106	36.3893	7.53042	5.21861
BackToFront	FlpD_18	58.6178	40.4698	7.03604	4.25916
BackToFront	FlpD_18	32.4631	31.7837	6.23633	4.07632
BackToFront	FlpD_18	111.419	60.1072	10.5636	5.85791
BackToFront	FlpD_18	38.9388	30.2236	16.8609	12.6389
BackToFront	FlpD_18	47.2137	48.2499	7.73364	5.48714
BackToFront	FlpD_18	27.1097	31.6217	10.1092	7.78814
BackToFront	FlpD_18	43.0138	43.4937	8.7143	5.82589
BackToFront	FlpD_18	30.7445	21.9818	11.8655	9.08484
BackToFront	FlpD_18	21.826	21.3731	11.3388	9.70609
FullRotation	FlpD_18	36.8928	67.0291	10.9949	6.90389
FullRotation	FlpD_18	17.6588	56.7458	13.1804	10.8664
FullRotation	FlpD_18	46.2945	90.0757	7.96967	7.70659
FullRotation	FlpD_18	20.7743	70.1343	9.64962	8.92857
FullRotation	FlpD_18	43.365	65.196	16.9096	10.8882
FullRotation	FlpD_18	25.2369	83.0965	9.20543	13.8944
FullRotation	FlpD_18	29.4018	76.0248	13.8209	12.9998
FullRotation	FlpD_18	21.7576	99.164	5.44006	6.19875
FullRotation	FlpD_18	2.59847	23.6108	14.253	6.47668
FullRotation	FlpD_18	58.5254	102.767	6.55406	8.72735
FullRotation	FlpD_18	64.7299	134.213	8.11383	8.38007

## Sheet: 8h
Stimulus	Genotype	mean_anti_saccadic_turns	mean_syn_saccadic_turns	sem_anti_saccadic_turns	sem_syn_saccadic_turns
FrontToBack	FlpND_18	-105.763	15.5492	13.9955	4.60694
FrontToBack	FlpND_18	-301.432	131.16	20.6352	21.3825
FrontToBack	FlpND_18	-210.978	125.168	13.3844	25.6397
FrontToBack	FlpND_18	-219.171	8.84971	20.559	4.72123
FrontToBack	FlpND_18	-135.964	0	29.4443	0
FrontToBack	FlpND_18	-144.313	31.8211	19.4882	14.0184
FrontToBack	FlpND_18	-132.971	109.93	23.5039	28.9731
FrontToBack	FlpND_18	-155.251	12.1634	24.8861	7.75494
FrontToBack	FlpND_18	-264.898	7.23296	27.1939	5.20061
FrontToBack	FlpND_18	-222.806	23.6226	27.1036	13.2129
FrontToBack	FlpND_18	-190.556	30.8636	24.1484	13.5023
FrontToBack	FlpND_18	-113.051	12.3153	17.3884	8.36938
FrontToBack	FlpND_18	-174.766	0	22.3052	0
FrontToBack	FlpND_18	-232.061	85.731	17.5024	21.0993
FrontToBack	FlpND_18	-482.27	74.5571	23.3145	18.393
FrontToBack	FlpND_18	-336.014	38.6199	25.3775	15.1963
FrontToBack	FlpND_18	-161.048	157.377	16.787	22.4799
FrontToBack	FlpND_18	-206.506	136.143	16.6733	37.6235
BackToFront	FlpND_18	-27.1894	98.4555	8.57144	28.6605
BackToFront	FlpND_18	-64.0504	205.56	11.7076	26.4541
BackToFront	FlpND_18	-100.094	128.973	15.2052	21.5028
BackToFront	FlpND_18	-51.8659	63.5591	14.7595	18.7392
BackToFront	FlpND_18	-72.7081	232.522	31.5086	94.7333
BackToFront	FlpND_18	-79.503	19.3388	37.1178	10.5298
BackToFront	FlpND_18	-71.7098	189.224	28.2406	53.5157
BackToFront	FlpND_18	-54.0029	274.629	23.9357	86.0957
BackToFront	FlpND_18	-46.6392	51.3419	12.6287	27.6072
BackToFront	FlpND_18	-141.215	176.197	24.3987	36.3214
BackToFront	FlpND_18	-18.6764	470.759	5.62362	24.1468
BackToFront	FlpND_18	-48.7086	221.119	10.683	42.9669
BackToFront	FlpND_18	-32.2033	110.094	9.20047	27.4793
BackToFront	FlpND_18	-132.008	157.639	25.6852	36.2964
FullRotation	FlpND_18	-38.1867	80.1258	14.2744	20.1693
FullRotation	FlpND_18	-94.9349	474.13	20.3671	61.5068
FullRotation	FlpND_18	-128.371	346.351	22.6119	68.2841
FullRotation	FlpND_18	-87.7037	31.7428	15.483	6.90203
FullRotation	FlpND_18	-40.3719	77.2462	15.6435	19.6464
FullRotation	FlpND_18	-43.5981	27.6081	11.3908	11.9265
FullRotation	FlpND_18	-89.4097	49.5512	19.3344	24.6176
FullRotation	FlpND_18	-137.006	67.7466	16.4309	20.847
FullRotation	FlpND_18	-61.0112	74.7815	17.3598	23.322
FullRotation	FlpND_18	-200.694	153.428	21.3138	26.8547
FullRotation	FlpND_18	-159.146	419.161	15.4394	29.067
FullRotation	FlpND_18	-103.756	163.57	13.8954	33.5179
FullRotation	FlpND_18	-57.914	307.604	11.2401	46.3269
FullRotation	FlpND_18	-77.9335	260.252	13.763	45.5929
FrontToBack	FlpD_18	-141.906	256.083	16.0771	31.716
FrontToBack	FlpD_18	-141.771	264.701	17.8922	30.9793
FrontToBack	FlpD_18	-122.601	289.869	22.8626	34.9505
FrontToBack	FlpD_18	-107.395	154.151	12.1504	16.5539
FrontToBack	FlpD_18	-140.98	257.241	13.9387	27.0628
FrontToBack	FlpD_18	-109.45	172.846	12.7741	21.1295
FrontToBack	FlpD_18	-185.459	94.8734	10.0827	12.2612
FrontToBack	FlpD_18	-123.606	200.383	13.3225	14.4838
FrontToBack	FlpD_18	-106.311	122.703	12.503	16.9615
FrontToBack	FlpD_18	-87.9339	59.7886	8.50013	15.1446
FrontToBack	FlpD_18	-111.359	133.111	12.2553	13.0706
FrontToBack	FlpD_18	-239.738	11.4293	13.0844	2.86276
FrontToBack	FlpD_18	-176.81	87.4146	25.192	18.8452
FrontToBack	FlpD_18	-177.82	122.562	11.8658	17.3374
FrontToBack	FlpD_18	-112.596	187.544	21.0446	27.4021
FrontToBack	FlpD_18	-172.903	221.805	23.44	41.8792
FrontToBack	FlpD_18	-88.7433	131.813	14.0294	17.7617
FrontToBack	FlpD_18	-65.5317	181.383	14.3658	33.9829
BackToFront	FlpD_18	-186.551	213.076	21.8099	32.6331
BackToFront	FlpD_18	-143.544	244.856	20.5944	28.5012
BackToFront	FlpD_18	-153.786	199.75	20.0567	28.3068
BackToFront	FlpD_18	-155.936	231.655	17.0287	27.3882
BackToFront	FlpD_18	-131.751	187.509	15.6139	18.9903
BackToFront	FlpD_18	-48.9267	164.099	8.33611	18.5917
BackToFront	FlpD_18	-68.3587	296.411	8.06674	19.0695
BackToFront	FlpD_18	-126.064	277.13	12.4692	23.3755
BackToFront	FlpD_18	-99.9618	352.916	11.8457	25.6402
BackToFront	FlpD_18	-38.5372	309.217	6.75364	29.1422
BackToFront	FlpD_18	-132.376	282.647	11	20.6833
BackToFront	FlpD_18	-11.916	528.97	3.91883	47.3596
BackToFront	FlpD_18	-164.445	351.137	34.354	54.2431
BackToFront	FlpD_18	-54.793	274.231	11.7282	30.4514
BackToFront	FlpD_18	-138.992	268.863	24.1862	32.333
BackToFront	FlpD_18	-105.961	308.38	18.6788	34.6325
BackToFront	FlpD_18	-124.594	274.573	22.2075	37.0087
BackToFront	FlpD_18	-78.3832	190.633	20.2661	40.8015
FullRotation	FlpD_18	-142.985	329.608	18.1535	42.521
FullRotation	FlpD_18	-142.594	227.602	22.2605	53.566
FullRotation	FlpD_18	-90.3412	313.687	15.2172	28.6254
FullRotation	FlpD_18	-88.3077	189.838	19.1566	41.2954
FullRotation	FlpD_18	-68.2986	276.876	19.2378	75.9986
FullRotation	FlpD_18	-83.7132	218.138	28.6862	30.6229
FullRotation	FlpD_18	-120.792	267.913	23.8675	64.8264
FullRotation	FlpD_18	-77.0701	185.079	13.038	24.4521
FullRotation	FlpD_18	-165.028	184.939	25.4229	58.6157
FullRotation	FlpD_18	-71.0803	358.459	10.7636	29.092
FullRotation	FlpD_18	-18.0364	321.59	7.93963	42.4236

## Sheet: 8i
anti_saccadic_turns	syn_saccadic_turns	smooth_turns	saccade_turns	genotype	stim_type
-105.763	15.5492	-33.2702	-52.8667	FlpND_18	FrontToBack
-301.432	131.16	3.53186	-81.2571	FlpND_18	FrontToBack
-210.978	125.168	12.0839	-61.8195	FlpND_18	FrontToBack
-219.171	8.84971	-62.2259	-91.408	FlpND_18	FrontToBack
-135.964	0	-52.0447	-54.402	FlpND_18	FrontToBack
-144.313	31.8211	-5.25963	-51.411	FlpND_18	FrontToBack
-132.971	109.93	21.6013	-15.1516	FlpND_18	FrontToBack
-155.251	12.1634	-63.8581	-54.8532	FlpND_18	FrontToBack
-264.898	7.23296	-80.1538	-126.462	FlpND_18	FrontToBack
-222.806	23.6226	-28.0389	-102.796	FlpND_18	FrontToBack
-190.556	30.8636	-46.6193	-74.0466	FlpND_18	FrontToBack
-113.051	12.3153	-74.3013	-48.3547	FlpND_18	FrontToBack
-174.766	0	-70.6722	-67.5486	FlpND_18	FrontToBack
-232.061	85.731	-4.97116	-83.1109	FlpND_18	FrontToBack
-482.27	74.5571	-51.7336	-209.506	FlpND_18	FrontToBack
-336.014	38.6199	-56.9134	-153.298	FlpND_18	FrontToBack
-161.048	157.377	29.9315	-24.9364	FlpND_18	FrontToBack
-206.506	136.143	-8.96459	-42.5943	FlpND_18	FrontToBack
-27.1894	98.4555	122.829	33.4357	FlpND_18	BackToFront
-64.0504	205.56	85.8209	71.0407	FlpND_18	BackToFront
-100.094	128.973	51.7065	27.364	FlpND_18	BackToFront
-51.8659	63.5591	85.9349	3.30489	FlpND_18	BackToFront
-72.7081	232.522	59.3735	100.045	FlpND_18	BackToFront
-79.503	19.3388	-7.76157	-29.4966	FlpND_18	BackToFront
-71.7098	189.224	96.5965	96.891	FlpND_18	BackToFront
-54.0029	274.629	79.7425	144.516	FlpND_18	BackToFront
-46.6392	51.3419	32.7174	10.7908	FlpND_18	BackToFront
-141.215	176.197	38.3385	34.4849	FlpND_18	BackToFront
-18.6764	470.759	182.002	234.598	FlpND_18	BackToFront
-48.7086	221.119	103.687	98.7484	FlpND_18	BackToFront
-32.2033	110.094	62.8752	43.9045	FlpND_18	BackToFront
-132.008	157.639	40.6709	9.24779	FlpND_18	BackToFront
-38.1867	80.1258	136.035	28.695	FlpND_18	FullRotation
-94.9349	474.13	263.821	164.177	FlpND_18	FullRotation
-128.371	346.351	189.457	99.6952	FlpND_18	FullRotation
-87.7037	31.7428	72.0586	-17.5381	FlpND_18	FullRotation
-40.3719	77.2462	102.436	15.0359	FlpND_18	FullRotation
-43.5981	27.6081	52.9536	-0.0642862	FlpND_18	FullRotation
-89.4097	49.5512	83.5983	-5.65414	FlpND_18	FullRotation
-137.006	67.7466	59.8883	-18.2358	FlpND_18	FullRotation
-61.0112	74.7815	79.2369	10.7638	FlpND_18	FullRotation
-200.694	153.428	89.8992	-27.896	FlpND_18	FullRotation
-159.146	419.161	156.028	129.393	FlpND_18	FullRotation
-103.756	163.57	126.05	39.2141	FlpND_18	FullRotation
-57.914	307.604	186.515	129.709	FlpND_18	FullRotation
-77.9335	260.252	177.733	103.373	FlpND_18	FullRotation
-141.906	256.083	65.8089	59.4688	FlpD_18	FrontToBack
-141.771	264.701	88.1323	41.516	FlpD_18	FrontToBack
-122.601	289.869	116.11	92.9932	FlpD_18	FrontToBack
-107.395	154.151	72.2403	13.5805	FlpD_18	FrontToBack
-140.98	257.241	90.6547	39.5566	FlpD_18	FrontToBack
-109.45	172.846	57.8861	22.1203	FlpD_18	FrontToBack
-185.459	94.8734	25.3593	-50.5738	FlpD_18	FrontToBack
-123.606	200.383	75.8134	34.8629	FlpD_18	FrontToBack
-106.311	122.703	63.1416	5.42041	FlpD_18	FrontToBack
-87.9339	59.7886	23.9335	-9.45316	FlpD_18	FrontToBack
-111.359	133.111	69.4358	-1.29702	FlpD_18	FrontToBack
-239.738	11.4293	-38.5563	-126.419	FlpD_18	FrontToBack
-176.81	87.4146	3.20353	-34.9655	FlpD_18	FrontToBack
-177.82	122.562	6.95952	-37.2416	FlpD_18	FrontToBack
-112.596	187.544	83.3526	27.1012	FlpD_18	FrontToBack
-172.903	221.805	29.4484	33.122	FlpD_18	FrontToBack
-88.7433	131.813	110.318	29.6274	FlpD_18	FrontToBack
-65.5317	181.383	124.881	79.3437	FlpD_18	FrontToBack
-186.551	213.076	34.4458	9.23843	FlpD_18	BackToFront
-143.544	244.856	80.9325	63.5821	FlpD_18	BackToFront
-153.786	199.75	46.1837	13.1921	FlpD_18	BackToFront
-155.936	231.655	29.1919	27.9549	FlpD_18	BackToFront
-131.751	187.509	54.6812	22.7337	FlpD_18	BackToFront
-48.9267	164.099	74.1053	59.1693	FlpD_18	BackToFront
-68.3587	296.411	135.442	119.642	FlpD_18	BackToFront
-126.064	277.13	53.3259	74.8684	FlpD_18	BackToFront
-99.9618	352.916	90.5744	135.455	FlpD_18	BackToFront
-38.5372	309.217	99.1706	131.958	FlpD_18	BackToFront
-132.376	282.647	70.7209	81.3007	FlpD_18	BackToFront
-11.916	528.97	136.777	234.158	FlpD_18	BackToFront
-164.445	351.137	55.821	76.4837	FlpD_18	BackToFront
-54.793	274.231	109.063	107.206	FlpD_18	BackToFront
-138.992	268.863	83.1836	73.891	FlpD_18	BackToFront
-105.961	308.38	104.906	101.664	FlpD_18	BackToFront
-124.594	274.573	58.758	83.9754	FlpD_18	BackToFront
-78.3832	190.633	35.4847	52.8292	FlpD_18	BackToFront
-142.985	329.608	137.507	57.5363	FlpD_18	FullRotation
-142.594	227.602	117.32	36.1822	FlpD_18	FullRotation
-90.3412	313.687	183.659	84.4093	FlpD_18	FullRotation
-88.3077	189.838	174.863	65.4604	FlpD_18	FullRotation
-68.2986	276.876	160.08	116.226	FlpD_18	FullRotation
-83.7132	218.138	173.753	50.3809	FlpD_18	FullRotation
-120.792	267.913	169.598	54.1197	FlpD_18	FullRotation
-77.0701	185.079	214.354	40.5086	FlpD_18	FullRotation
-165.028	184.939	64.8156	23.0579	FlpD_18	FullRotation
-71.0803	358.459	264.257	161.925	FlpD_18	FullRotation
-18.0364	321.59	284.379	129.601	FlpD_18	FullRotation

## Sheet: 8b_bottom
Response_type	Stimulus	Frame1	Frame2	Frame3	Frame4	Frame5	Frame6	Frame7	Frame8	Frame9	Frame10	Frame11	Frame12	Frame13	Frame14	Frame15	Frame16	Frame17	Frame18	Frame19	Frame20	Frame21	Frame22	Frame23	Frame24	Frame25	Frame26	Frame27	Frame28	Frame29	Frame30	Frame31	Frame32	Frame33	Frame34	Frame35	Frame36	Frame37	Frame38	Frame39	Frame40	Frame41	Frame42	Frame43	Frame44	Frame45	Frame46	Frame47	Frame48
Total Response	FrontToBack	10.2568	8.61292	7.0883	5.6829	4.39673	3.22979	2.18207	1.25357	0.444299	-0.245748	-0.81657	-1.26817	-1.60054	-1.81369	-1.90761	-1.88231	-1.56959	-0.992436	-0.298241	0.432937	1.24283	2.13976	2.9676	3.53605	3.6766	3.72392	3.74332	4.02285	4.2664	4.53297	4.7677	5.04696	5.48465	5.89063	6.15685	6.0935	5.81296	5.54462	5.43426	5.38483	5.1532	4.81446	4.54344	4.40907	4.26458	4.19103	4.19278	4.15001
Saccadic Response	FrontToBack	7.38551	6.06011	4.84083	3.7277	2.7207	1.81984	1.02511	0.336522	-0.245931	-0.722247	-1.09243	-1.35647	-1.51438	-1.56615	-1.51178	-1.35128	-1.05067	-0.402199	0.308854	1.25741	2.26112	3.35375	4.24675	4.80462	4.90574	5.0008	5.13205	5.41765	5.71191	6.09758	6.55332	7.05905	7.50225	7.88495	8.0241	7.84564	7.5389	7.15849	6.87988	6.53709	5.91483	5.27479	4.75973	4.41173	4.04115	3.66107	3.37785	3.11938
Smooth Response	FrontToBack	2.87125	2.55281	2.24747	1.95521	1.67603	1.40995	1.15696	0.917049	0.69023	0.4765	0.275857	0.0883033	-0.0861627	-0.24754	-0.39583	-0.531031	-0.518915	-0.590237	-0.607095	-0.824469	-1.01829	-1.21399	-1.27915	-1.26857	-1.22914	-1.27688	-1.38872	-1.3948	-1.4455	-1.56461	-1.78562	-2.01209	-2.0176	-1.99432	-1.86725	-1.75214	-1.72594	-1.61388	-1.44562	-1.15226	-0.761631	-0.460331	-0.21629	-0.00265597	0.223436	0.529952	0.814931	1.03063
Total Response	BackToFront	3.84433	3.46802	3.11317	2.77978	2.46784	2.17737	1.90835	1.6608	1.4347	1.23007	1.04689	0.885168	0.744908	0.626107	0.528765	0.452883	0.00801046	-0.410269	-0.690377	-0.869011	-0.847334	-0.651401	-0.315873	0.0517486	0.469641	0.843	1.16936	1.27476	1.33477	1.39218	1.54846	1.74039	1.89862	2.09419	2.34015	2.69261	3.00844	3.16359	2.99711	2.60253	2.13523	1.69725	1.31271	0.831419	0.479904	0.207475	-0.0736998	-0.59882
Saccadic Response	BackToFront	-0.871869	-0.713023	-0.56504	-0.42792	-0.301664	-0.186271	-0.081741	0.0119256	0.0947289	0.166669	0.227746	0.277959	0.31731	0.345797	0.36342	0.370181	-0.191795	-0.721444	-1.09933	-1.39297	-1.57831	-1.51545	-1.19849	-0.847494	-0.566738	-0.28403	-0.0527785	-0.0278126	-0.168129	-0.231689	-0.270996	-0.276184	-0.375246	-0.305363	-0.109223	0.294944	0.674804	0.978671	1.07942	0.994619	0.919805	0.75308	0.56436	0.206509	-0.0388938	-0.238135	-0.50442	-0.955977
Smooth Response	BackToFront	4.7162	4.18104	3.67821	3.2077	2.76951	2.36364	1.9901	1.64887	1.33997	1.0634	0.819141	0.607209	0.427598	0.28031	0.165345	0.0827018	0.199805	0.311175	0.408954	0.523961	0.730975	0.864054	0.882618	0.899243	1.03638	1.12703	1.22214	1.30258	1.5029	1.62387	1.81945	2.01658	2.27387	2.39956	2.44937	2.39767	2.33364	2.18492	1.91769	1.60791	1.21543	0.944171	0.748346	0.62491	0.518797	0.44561	0.43072	0.357157
Total Response	Full Rotation	2.28312	2.63987	2.96747	3.26592	3.53521	3.77536	3.98635	4.16819	4.32088	4.44442	4.53881	4.60405	4.64014	4.64707	4.62485	4.57349	5.11997	5.86739	6.32476	6.27583	5.48628	4.44399	3.59513	3.06045	2.77118	2.71882	2.67668	2.7156	2.44068	1.74908	0.400948	-1.38726	-3.23197	-4.59014	-5.62631	-6.58885	-7.70795	-8.76801	-9.465	-9.84219	-9.82684	-9.63335	-9.14248	-8.72613	-8.5915	-8.9175	-9.49757	-10.3608
Saccadic Response	Full Rotation	-2.87177	-2.35723	-1.87319	-1.41964	-0.996602	-0.604061	-0.24202	0.0895198	0.390559	0.661098	0.901137	1.11067	1.28971	1.43825	1.55628	1.64382	2.83925	4.14378	4.84497	4.78198	3.84019	2.7762	2.09558	1.54961	0.949069	0.457029	0.278057	0.167078	-0.293893	-0.915249	-2.05995	-3.50335	-4.96144	-6.11281	-7.08103	-8.27187	-9.36125	-10.1246	-10.1649	-10.0043	-9.5407	-9.07486	-8.12743	-7.37433	-6.54663	-6.12055	-6.34748	-7.02332
Smooth Response	Full Rotation	5.15489	4.9971	4.84065	4.68556	4.53181	4.37942	4.22837	4.07867	3.93033	3.78333	3.63768	3.49338	3.35042	3.20882	3.06857	2.92967	2.28073	1.72361	1.47979	1.49385	1.64609	1.66779	1.49955	1.51084	1.82211	2.26179	2.39862	2.54852	2.73458	2.66433	2.4609	2.1161	1.72947	1.52267	1.45472	1.68302	1.65329	1.35658	0.699882	0.1621	-0.286141	-0.558488	-1.01505	-1.3518	-2.04486	-2.79695	-3.1501	-3.33744
[truncated: 372 more columns]

## Sheet: 8a_bottom
Response_type	Stimulus	Frame1	Frame2	Frame3	Frame4	Frame5	Frame6	Frame7	Frame8	Frame9	Frame10	Frame11	Frame12	Frame13	Frame14	Frame15	Frame16	Frame17	Frame18	Frame19	Frame20	Frame21	Frame22	Frame23	Frame24	Frame25	Frame26	Frame27	Frame28	Frame29	Frame30	Frame31	Frame32	Frame33	Frame34	Frame35	Frame36	Frame37	Frame38	Frame39	Frame40	Frame41	Frame42	Frame43	Frame44	Frame45	Frame46	Frame47	Frame48
Total Response	FrontToBack	-6.04583	-5.15278	-4.30495	-3.50233	-2.74492	-2.03272	-1.36573	-0.743958	-0.167396	0.363954	0.850092	1.29102	1.68673	2.03723	2.34252	2.6026	3.20097	3.67565	3.9635	4.06792	3.86369	3.37532	2.78831	2.27395	1.95867	1.91632	1.91765	1.78667	1.25521	0.460522	-0.450004	-1.21411	-1.76065	-2.05186	-2.14415	-2.08601	-1.92986	-1.68292	-1.36816	-1.03798	-0.756973	-0.395585	-0.00174284	0.396399	0.562302	0.568843	0.433645	0.391635
Saccadic Response	FrontToBack	-6.29951	-5.45416	-4.64655	-3.87667	-3.14452	-2.4501	-1.79341	-1.17445	-0.593229	-0.0497366	0.456024	0.924053	1.35435	1.74692	2.10175	2.41885	2.98408	3.39491	3.70524	3.89867	3.85401	3.681	3.41865	3.15647	3.16507	3.30491	3.40612	3.42524	3.0564	2.49574	1.80717	1.02508	0.208392	-0.477445	-0.988966	-1.22465	-1.22495	-0.957071	-0.571589	-0.202041	0.26119	0.588814	0.923996	1.06569	0.893047	0.526014	0.118977	-0.219194
Smooth Response	FrontToBack	0.253677	0.301378	0.341599	0.374339	0.399599	0.417378	0.427677	0.430495	0.425833	0.413691	0.394068	0.366964	0.33238	0.290316	0.240771	0.183746	0.216891	0.280741	0.258265	0.169257	0.00968621	-0.305685	-0.630338	-0.882525	-1.2064	-1.38859	-1.48848	-1.63856	-1.80119	-2.03522	-2.25717	-2.2392	-1.96905	-1.57442	-1.15518	-0.86136	-0.70491	-0.725848	-0.796573	-0.83594	-1.01816	-0.984399	-0.925739	-0.669288	-0.330745	0.0428286	0.314668	0.610829
Total Response	BackToFront	-1.67349	-2.04318	-2.39262	-2.72181	-3.03075	-3.31945	-3.5879	-3.83611	-4.06407	-4.27178	-4.45925	-4.62647	-4.77344	-4.90016	-5.00664	-5.09288	-4.74753	-4.47024	-4.35948	-4.37655	-4.38485	-4.40424	-4.28768	-4.07918	-3.75491	-3.63014	-3.71985	-3.93422	-3.92943	-3.68335	-3.15466	-2.58964	-1.99822	-1.41568	-0.681864	0.0146686	0.482749	0.695637	0.767539	0.894306	1.01391	1.08297	1.05924	1.05944	1.09124	1.14901	1.21659	1.38313
Saccadic Response	BackToFront	-0.843478	-1.51239	-2.14157	-2.73103	-3.28076	-3.79077	-4.26105	-4.69161	-5.08244	-5.43354	-5.74492	-6.01658	-6.24851	-6.44071	-6.59319	-6.70594	-6.50933	-6.47468	-6.46629	-6.3494	-6.03949	-5.69308	-5.25601	-4.87404	-4.19238	-3.53347	-2.97753	-2.68913	-2.37207	-1.82824	-1.1581	-0.507681	0.133419	0.877978	1.48709	2.03224	2.20449	2.37685	2.27277	2.1188	1.87397	1.53899	1.05562	0.639104	0.180912	-0.264087	-0.70218	-0.99746
Smooth Response	BackToFront	-0.830014	-0.53079	-0.251045	0.00922099	0.250008	0.471317	0.673147	0.855497	1.01837	1.16176	1.28568	1.39011	1.47507	1.54055	1.58654	1.61306	1.7618	2.00444	2.10681	1.97285	1.65464	1.28885	0.96833	0.79486	0.437469	-0.0966621	-0.742323	-1.24509	-1.55737	-1.85511	-1.99656	-2.08196	-2.13164	-2.29366	-2.16895	-2.01757	-1.72174	-1.68121	-1.50524	-1.22449	-0.860054	-0.456021	0.00361696	0.420341	0.910325	1.4131	1.91877	2.38059
Total Response	Full Rotation	2.44738	1.17712	-0.0010401	-1.0871	-2.08107	-2.98293	-3.7927	-4.51037	-5.13594	-5.66941	-6.11078	-6.46005	-6.71723	-6.88231	-6.95529	-6.93617	-6.62427	-6.18369	-5.49466	-4.6489	-3.81269	-3.03823	-2.30684	-1.48233	-0.744917	-0.124614	0.148906	0.245165	0.23049	0.180763	0.108189	-0.0700352	-0.325536	-0.533473	-0.826743	-1.21651	-1.57828	-1.65497	-1.61622	-1.6651	-1.79217	-1.83537	-1.83654	-1.97861	-2.12831	-2.26507	-2.01229	-1.43838
Saccadic Response	Full Rotation	-3.13262	-3.69974	-4.20562	-4.65026	-5.03368	-5.35586	-5.6168	-5.81652	-5.95499	-6.03224	-6.04825	-6.00303	-5.89658	-5.72889	-5.49997	-5.20981	-4.37297	-3.40513	-2.20907	-1.02494	0.121448	1.03846	1.70681	2.26699	2.72881	2.94061	2.78199	2.20163	1.43875	0.700816	0.114437	-0.507291	-1.10839	-1.47312	-1.815	-2.40017	-2.83555	-2.96939	-3.02817	-3.20672	-3.60661	-3.88065	-3.76666	-3.49927	-3.17804	-2.82597	-2.31031	-1.43196
Smooth Response	Full Rotation	5.58	4.87686	4.20458	3.56316	2.95261	2.37293	1.82411	1.30615	0.819059	0.362833	-0.0625277	-0.457024	-0.820655	-1.15342	-1.45532	-1.72636	-2.25129	-2.77857	-3.28558	-3.62396	-3.93413	-4.07669	-4.01365	-3.74931	-3.47372	-3.06522	-2.63308	-1.95647	-1.20826	-0.520053	-0.00624809	0.437256	0.782856	0.939647	0.988259	1.18365	1.25727	1.31442	1.41195	1.54162	1.81444	2.04527	1.93011	1.52066	1.04974	0.560901	0.298015	-0.00642383
[truncated: 372 more columns]

## Sheet: 8c
response	Frame1	Frame2	Frame3	Frame4	Frame5	Frame6	Frame7	Frame8	Frame9	Frame10	Frame11	Frame12	Frame13	Frame14	Frame15	Frame16	Frame17	Frame18	Frame19	Frame20	Frame21	Frame22	Frame23	Frame24	Frame25	Frame26	Frame27	Frame28	Frame29	Frame30	Frame31	Frame32	Frame33	Frame34	Frame35	Frame36	Frame37	Frame38	Frame39	Frame40	Frame41	Frame42	Frame43	Frame44	Frame45	Frame46	Frame47	Frame48	Frame49
mean_FrontToBack	0.260051	-0.489366	-1.34939	-2.1695	-2.83071	-3.2712	-3.49936	-3.58815	-3.64697	-3.77503	-4.01246	-4.31235	-4.55067	-4.57201	-4.24918	-3.52906	-2.44746	-1.11443	0.31642	1.68078	2.83246	3.66674	4.13692	4.25877	4.09857	3.74556	3.27939	2.74599	2.15258	1.48263	0.724161	-0.0997736	-0.910659	-1.57571	-1.93753	-1.86778	-1.3247	-0.385038	0.7718	1.9256	2.89444	3.59042	4.02516	4.26826	4.39034	4.42599	4.37498	4.23009	4.00575
mean_BackToFront	-3.67108	-4.93416	-6.14072	-7.0941	-7.70816	-8.05736	-8.3495	-8.82499	-9.62987	-10.7276	-11.8954	-12.8069	-13.159	-12.781	-11.6813	-10.0257	-8.07246	-6.10307	-4.36899	-3.05515	-2.25369	-1.9497	-2.03113	-2.32899	-2.67807	-2.97134	-3.1853	-3.36659	-3.59104	-3.91574	-4.34729	-4.83861	-5.31198	-5.69153	-5.92486	-5.98249	-5.84146	-5.47126	-4.84046	-3.94745	-2.85871	-1.72635	-0.763114	-0.177638	-0.0974026	-0.515492	-1.28347	-2.14938	-2.82433
mean_linear_prediction	-3.41103	-5.42352	-7.49011	-9.2636	-10.5389	-11.3286	-11.8489	-12.4131	-13.2768	-14.5026	-15.9079	-17.1193	-17.7097	-17.353	-15.9305	-13.5548	-10.5199	-7.2175	-4.05257	-1.37437	0.578771	1.71704	2.10579	1.92978	1.4205	0.774223	0.0940912	-0.620604	-1.43845	-2.43311	-3.62313	-4.93838	-6.22264	-7.26724	-7.86238	-7.85027	-7.16616	-5.8563	-4.06866	-2.02186	0.0357256	1.86408	3.26205	4.09063	4.29294	3.9105	3.09151	2.08071	1.18141
mean_full_rotation	8.73999	7.58042	6.05499	4.23767	2.24009	0.189106	-1.79477	-3.61465	-5.20579	-6.53318	-7.58163	-8.34656	-8.83003	-9.03854	-8.97532	-8.62731	-7.95787	-6.9184	-5.48165	-3.6827	-1.64538	0.425478	2.28902	3.73761	4.66299	5.09121	5.16837	5.09947	5.06382	5.14164	5.2837	5.33727	5.11833	4.49898	3.47143	2.16029	0.778696	-0.448865	-1.3615	-1.90537	-2.13539	-2.18235	-2.20096	-2.31523	-2.5769	-2.95032	-3.33132	-3.59361	-3.64216
sem_FrontToBack	5.7001	5.71055	5.78528	5.97047	6.27494	6.65983	7.05737	7.40147	7.65106	7.79747	7.85577	7.84693	7.78125	7.65448	7.46117	7.21739	6.97328	6.79736	6.73209	6.75334	6.77567	6.70085	6.46872	6.08248	5.6056	5.13539	4.76148	4.52755	4.4228	4.40809	4.44988	4.53547	4.66298	4.82026	4.97751	5.10385	5.19046	5.25812	5.3426	5.46774	5.62595	5.78093	5.88966	5.92747	5.90302	5.85794	5.8518	5.93657	6.13133
sem_BackToFront	9.97608	9.85143	9.94017	10.1441	10.3189	10.3201	10.0542	9.51684	8.80455	8.09521	7.59886	7.47815	7.7732	8.402	9.22931	10.122	10.9679	11.6831	12.2166	12.5476	12.6771	12.6253	12.4387	12.1989	12.0182	12.0163	12.2768	12.8018	13.5059	14.2605	14.9498	15.496	15.8495	15.9724	15.8366	15.4439	14.8502	14.1709	13.5534	13.1197	12.9047	12.8323	12.7548	12.5294	12.0819	11.427	10.6488	9.87098	9.23262
sem_linear_prediction	13.0492	12.4767	12.105	11.9332	11.8873	11.8416	11.6879	11.4078	11.0888	10.8705	10.8609	11.0835	11.4795	11.9434	12.3655	12.6678	12.828	12.8789	12.8832	12.8904	12.9038	12.8877	12.8099	12.6891	12.6105	12.6963	13.0393	13.643	14.4202	15.2427	15.9931	16.5842	16.9559	17.0715	16.9263	16.5623	16.0735	15.5883	15.2288	15.061	15.0612	15.1201	15.0914	14.863	14.4126	13.8182	13.2239	12.7829	12.6044
sem_full_rotation	8.51872	8.43	8.23685	7.96054	7.68215	7.50778	7.52764	7.7792	8.22354	8.75251	9.23232	9.55886	9.69492	9.67758	9.59867	9.56546	9.65121	9.85638	10.1094	10.3143	10.4132	10.4193	10.3942	10.389	10.4014	10.3945	10.3489	10.2916	10.2674	10.2821	10.2759	10.156	9.85914	9.39397	8.84598	8.34978	8.03824	7.98182	8.15275	8.45108	8.77828	9.09851	9.43755	9.81853	10.202	10.5045	10.6769	10.7554	10.8334
[truncated: 371 more columns]

## Sheet: 8d
response	Frame1	Frame2	Frame3	Frame4	Frame5	Frame6	Frame7	Frame8	Frame9	Frame10	Frame11	Frame12	Frame13	Frame14	Frame15	Frame16	Frame17	Frame18	Frame19	Frame20	Frame21	Frame22	Frame23	Frame24	Frame25	Frame26	Frame27	Frame28	Frame29	Frame30	Frame31	Frame32	Frame33	Frame34	Frame35	Frame36	Frame37	Frame38	Frame39	Frame40	Frame41	Frame42	Frame43	Frame44	Frame45	Frame46	Frame47	Frame48	Frame49
mean_FrontToBack	0.243396	0.118859	0.262892	0.691818	1.38658	2.28075	3.25775	4.16752	4.86442	5.25377	5.32507	5.1501	4.84316	4.50207	4.16424	3.80386	3.37395	2.87033	2.38267	2.10083	2.26462	3.07144	4.58027	6.65898	9.00642	11.2447	13.0388	14.1867	14.6409	14.4634	13.7514	12.5815	11.0002	9.05668	6.84659	4.53565	2.34574	0.508934	-0.791115	-1.46878	-1.55939	-1.2093	-0.638055	-0.0881211	0.222832	0.138192	-0.413002	-1.40445	-2.71906
mean_BackToFront	6.58728	6.47745	7.03848	8.02581	9.14851	10.115	10.6715	10.6387	9.95039	8.6821	7.04743	5.34939	3.89587	2.91104	2.47499	2.51198	2.82331	3.15382	3.27315	3.05561	2.53336	1.89902	1.44398	1.44894	2.07165	3.28473	4.89141	6.60346	8.13347	9.25718	9.83242	9.79561	9.16355	8.04799	6.66141	5.28407	4.18383	3.5183	3.27444	3.28906	3.34652	3.29928	3.1373	2.96637	2.91299	3.02119	3.20455	3.27853	3.0496
mean_linear_prediction	6.83067	6.59631	7.30137	8.71763	10.5351	12.3958	13.9293	14.8062	14.8148	13.9359	12.3725	10.4995	8.73903	7.4131	6.63923	6.31584	6.19726	6.02415	5.65582	5.15644	4.79798	4.97046	6.02425	8.10792	11.0781	14.5294	17.9302	20.7901	22.7743	23.7206	23.5839	22.3771	20.1638	17.1047	13.508	9.81972	6.52957	4.02723	2.48333	1.82028	1.78714	2.08997	2.49925	2.87825	3.13582	3.15938	2.79154	1.87408	0.330535
mean_full_rotation	2.49109	2.05251	1.42449	0.589564	-0.402413	-1.41614	-2.24651	-2.67724	-2.56469	-1.90882	-0.872622	0.268284	1.2307	1.83694	2.07663	2.08253	2.03644	2.06909	2.21861	2.46356	2.78391	3.18546	3.66315	4.13963	4.44325	4.35761	3.71971	2.50649	0.862537	-0.938397	-2.56945	-3.7312	-4.22087	-3.99019	-3.18441	-2.13883	-1.30536	-1.11435	-1.81876	-3.39257	-5.53271	-7.76224	-9.584	-10.6167	-10.6691	-9.74662	-8.01825	-5.77447	-3.38917
sem_FrontToBack	9.52209	9.73271	10.078	10.4798	10.87	11.22	11.5533	11.9195	12.3482	12.8176	13.2651	13.6272	13.8753	14.0258	14.1175	14.1691	14.1495	13.9888	13.6301	13.0826	12.4387	11.842	11.4208	11.2307	11.2444	11.3845	11.5555	11.6546	11.5794	11.2484	10.6324	9.77691	8.79391	7.82228	6.97416	6.31018	5.86869	5.7081	5.88139	6.35201	6.9766	7.58568	8.06656	8.39617	8.62338	8.81492	9.00102	9.16659	9.28824
sem_BackToFront	11.2449	11.1986	11.0561	10.8685	10.7051	10.636	10.7122	10.9357	11.2394	11.5046	11.6055	11.4549	11.0308	10.3792	9.59389	8.78273	8.04103	7.43883	7.01774	6.79592	6.77953	6.95438	7.2486	7.52543	7.64639	7.5509	7.28251	6.94471	6.62189	6.33281	6.0633	5.84026	5.75145	5.86148	6.11647	6.37736	6.5315	6.54857	6.46551	6.35692	6.31323	6.40153	6.61606	6.88452	7.1333	7.32677	7.44328	7.44352	7.28872
sem_linear_prediction	16.0911	16.3571	16.7776	17.242	17.6715	18.0438	18.3894	18.7524	19.1362	19.485	19.7139	19.7644	19.6412	19.4089	19.1499	18.9094	18.6718	18.3892	18.0367	17.6448	17.2869	17.0359	16.9171	16.8907	16.8797	16.8158	16.6625	16.4045	16.0278	15.5119	14.8402	14.0171	13.0789	12.0898	11.133	10.3196	9.8028	9.7254	10.0995	10.7692	11.5171	12.1723	12.6445	12.9263	13.0847	13.213	13.3533	13.4704	13.514
sem_full_rotation	10.8471	11.3327	11.6552	11.7036	11.4434	10.9199	10.2503	9.5891	9.06707	8.74898	8.63447	8.67425	8.78303	8.88263	8.9711	9.14235	9.50514	10.0745	10.7671	11.4901	12.2034	12.9075	13.6053	14.2828	14.9169	15.4856	15.9662	16.3251	16.5181	16.5113	16.3137	15.9998	15.6991	15.5322	15.5201	15.5526	15.4631	15.1446	14.6072	13.9544	13.3173	12.7947	12.4247	12.1899	12.0495	11.9816	12.003	12.1487	12.4258
[truncated: 371 more columns]

## Sheet: 8a_top
Stimulus	Fly_id	0	1	2	3	4	5	6	7	8	9	10	11	12	13	14	15	16	17	18	19	20	21	22	23	24	25	26	27	28	29	30	31	32	33	34	35	36	37	38	39	40	41	42	43	44	45	46	47
FrontToBack	1	-38.7708	-38.3747	-40.5929	-43.2575	-42.8213	-36.0152	-21.4032	0.00613553	25.2654	50.6025	72.454	88.047	95.642	94.7001	86.0454	71.8014	54.8895	38.182	23.7158	12.3845	4.2007	-1.19494	-4.22763	-5.54974	-6.51699	-9.57796	-18.1762	-36.01	-65.7957	-107.931	-159.585	-214.742	-265.462	-304.109	-325.734	-329.611	-319.233	-300.811	-280.964	-264.575	-253.587	-247.036	-242.143	-235.882	-226.322	-213.229	-197.856	-182.251
FrontToBack	1	-124.522	-115.583	-106.702	-98.1988	-89.9027	-81.3434	-72.0472	-61.8351	-51.0082	-40.3246	-30.7625	-23.1517	-17.8558	-14.6675	-12.9761	-12.102	-11.5968	-11.3529	-11.4951	-12.173	-13.3959	-14.9968	-16.6936	-18.1706	-19.1175	-19.236	-18.2645	-16.0546	-12.6736	-8.46344	-3.99161	0.108239	3.33587	5.46038	6.52104	6.71602	6.26314	5.32842	4.03624	2.51313	0.9041	-0.645839	-2.00524	-3.04389	-3.6102	-3.55093	-2.78414	-1.38709
FrontToBack	1	3.72935	5.27849	6.41572	7.00414	7.0808	6.79357	6.30138	5.69256	4.96513	4.08191	3.07325	2.11167	1.48136	1.42887	1.9814	2.87264	3.64861	3.90278	3.48487	2.55658	1.4777	0.622158	0.241148	0.424455	1.12776	2.20905	3.44849	4.57063	5.29619	5.41668	4.85745	3.68862	2.08521	0.259499	-1.59169	-3.31451	-4.79926	-5.97835	-6.82765	-7.37574	-7.70375	-7.92329	-8.13031	-8.35592	-8.54516	-8.58077	-8.33863	-7.74581
FrontToBack	1	-115.752	-102.938	-90.7596	-80.3987	-72.5901	-67.3197	-63.9171	-61.4265	-59.035	-56.367	-53.5295	-50.9503	-49.1613	-48.7304	-50.4239	-55.483	-65.7211	-83.169	-109.226	-143.62	-183.694	-224.511	-259.895	-284.098	-293.473	-287.484	-268.709	-241.896	-212.528	-185.417	-163.755	-148.792	-140.104	-136.225	-135.34	-135.834	-136.696	-137.88	-140.597	-147.282	-160.916	-183.751	-216	-255.202	-296.614	-334.339	-362.639	-377.104
FrontToBack	1	515.412	510.78	500.386	484.441	464.06	442.057	422.442	408.857	402.851	403.046	405.628	405.847	399.729	385.359	363.359	336.587	309.219	285.592	269.284	262.759	267.479	283.973	311.427	346.928	385.07	418.638	440.416	445.382	432.223	403.493	364.444	321.177	278.932	241.095	209.011	182.333	159.587	138.73	117.684	94.8414	69.4866	42.0671	14.2284	-11.4507	-32.0883	-45.4343	-50.7887	-49.3436
FrontToBack	1	102.326	100.978	108.724	128.872	163.397	211.656	269.611	330.005	383.69	421.892	438.776	433.394	410.164	377.567	345.486	322.233	312.356	315.909	329.18	346.383	361.676	370.923	372.757	368.599	361.596	354.8	349.396	343.941	335.135	319.822	297.09	269.226	240.917	217.244	201.716	195.442	197.607	206.47	219.931	235.419	249.638	258.982	260.756	254.552	242.85	230.486	223.392	227.26
FrontToBack	1	-1.84937	-1.70042	-1.65129	-1.48882	-1.0689	-0.378043	0.487583	1.409	2.33864	3.33295	4.4954	5.85706	7.28013	8.45841	9.03109	8.74796	7.59105	5.79242	3.74876	1.88392	0.520006	-0.203022	-0.340016	-0.0895377	0.298076	0.613836	0.749696	0.707754	0.573839	0.473804	0.524621	0.775234	1.14633	1.4037	1.21043	0.263143	-1.54286	-4.01545	-6.69816	-9.02165	-10.4933	-10.8406	-10.0614	-8.39601	-6.24698	-4.07996	-2.31466	-1.23192
FrontToBack	1	-11.2692	-12.2306	-12.7958	-12.7996	-12.0152	-10.3028	-7.75684	-4.74388	-1.79419	0.595035	2.13361	2.80672	2.82189	2.47975	2.03833	1.61122	1.13847	0.424024	-0.756217	-2.53212	-4.84327	-7.42491	-9.87224	-11.7583	-12.7545	-12.715	-11.7035	-9.96257	-7.84957	-5.76794	-4.10432	-3.16247	-3.08578	-3.79839	-5.0154	-6.34747	-7.45162	-8.13548	-8.35777	-8.1518	-7.554	-6.59182	-5.32004	-3.85209	-2.3553	-1.01847	-0.0140915	0.543383
FrontToBack	1	399.705	402.235	389.501	363.488	328.144	288.586	250.024	216.488	189.805	169.308	152.497	136.339	118.573	98.4237	76.5404	54.3841	33.5419	15.3078	0.573611	-10.1658	-16.8659	-20.0351	-20.7059	-20.1565	-19.4583	-19.102	-18.924	-18.3583	-16.8401	-14.1298	-10.4196	-6.2384	-2.24914	0.949908	2.96778	3.68795	3.26271	2.0451	0.478337	-1.02258	-2.16463	-2.82581	-3.05045	-3.00061	-2.85082	-2.63472	-2.04383	-0.227825
FrontToBack	1	-7.23539	-6.37383	-5.01164	-3.17538	-0.777369	2.33896	6.25923	10.8168	15.4863	19.4453	21.8232	22.0427	20.0842	16.525	12.3123	8.38127	5.31378	3.20564	1.7743	0.604954	-0.621271	-2.01656	-3.50638	-4.92303	-6.10698	-6.96544	-7.47336	-7.62972	-7.40962	-6.7576	-5.63655	-4.10421	-2.35028	-0.659297	0.692027	1.53796	1.87364	1.82914	1.594	1.33546	1.14961	1.06053	1.05522	1.12627	1.28653	1.5465	1.87217	2.16517
FrontToBack	1	-2.46387	-2.42617	-2.16349	-1.64046	-0.864483	0.0973346	1.12681	2.08501	2.85208	3.35621	3.58399	3.57322	3.40038	3.16872	2.99725	3.00072	3.25959	3.78813	4.52289	5.34271	6.11385	6.73275	7.14728	7.35147	7.36862	7.22916	6.94901	6.5084	5.84776	4.89702	3.63683	2.15739	0.665201	-0.580908	-1.37205	-1.62863	-1.4092	-0.859406	-0.137439	0.635249	1.39062	2.10256	2.76878	3.38861	3.94277	4.37786	4.61215	4.56755
FrontToBack	1	1.60582	2.14285	2.09645	1.65717	1.1121	0.672603	0.384117	0.150699	-0.164314	-0.629363	-1.196	-1.73337	-2.11777	-2.3171	-2.4122	-2.54831	-2.84725	-3.33938	-3.94359	-4.49843	-4.82058	-4.76906	-4.2964	-3.47267	-2.46826	-1.49616	-0.732894	-0.251709	0.00375971	0.201488	0.567464	1.32127	2.60729	4.43975	6.66799	8.98811	11.005	12.3386	12.7336	12.1306	10.6667	8.61023	6.27151	3.93459	1.83279	0.148312	-0.99124	-1.53014
FrontToBack	1	384.003	378.711	364.859	344.207	319.659	294.024	269.227	246.282	225.82	208.61	195.599	187.404	183.722	183.217	184.182	185.62	188.063	193.474	204.187	221.358	243.778	267.679	287.719	298.761	297.685	284.511	262.367	236.368	211.844	192.645	180.142	173.234	169.268	165.394	159.772	152.112	143.426	135.203	128.525	123.534	119.477	115.167	109.58	102.271	93.4793	83.9421	74.5596	66.0706
FrontToBack	1	-466.242	-491.384	-513.227	-527.944	-532.436	-524.833	-504.638	-472.707	-431.209	-383.532	-333.927	-286.769	-245.549	-212.035	-186.002	-165.724	-148.983	-134.106	-120.577	-109.024	-100.723	-96.9417	-98.4609	-105.479	-117.836	-135.297	-157.593	-184.103	-213.364	-242.794	-268.97	-288.445	-298.825	-299.681	-292.963	-282.784	-274.567	-273.695	-283.946	-306.172	-337.747	-373.084	-405.096	-427.102	-434.489	-425.652	-402.089	-367.79
FrontToBack	1	-34.6892	-32.3737	-35.818	-46.0571	-64.2517	-91.3531	-127.67	-172.513	-224.055	-279.442	-335.039	-386.732	-430.271	-461.786	-478.58	-480.095	-468.615	-449.142	-428.152	-411.54	-402.681	-401.527	-405.149	-409.319	-410.274	-405.949	-396.378	-383.397	-369.86	-358.554	-351.064	-347.018	-344.137	-339.211	-329.576	-314.307	-294.456	-272.26	-249.895	-228.519	-208.109	-188.017	-167.773	-147.629	-128.552	-111.759	-98.1244	-87.7964
FrontToBack	1	-1.80109	0.00441492	2.11155	4.0199	5.30436	5.77008	5.49244	4.73669	3.82165	3.00612	2.44289	2.19032	2.24316	2.55332	3.03538	3.57319	4.04125	4.34442	4.45681	4.43381	4.38002	4.38308	4.45576	4.52911	4.51473	4.39787	4.28943	4.37997	4.80387	5.49801	6.15916	6.35125	5.71731	4.17727	1.99839	-0.303193	-2.17503	-3.2451	-3.4421	-2.97604	-2.21348	-1.51724	-1.13314	-1.15003	-1.52803	-2.14342	-2.82223	-3.35367
FrontToBack	1	-0.222834	0.876603	1.51605	1.60849	1.22275	0.592156	0.0471935	-0.103424	0.319573	1.32171	2.76432	4.43221	6.09545	7.53812	8.56105	8.9861	8.68574	7.63967	5.98823	4.04091	2.21037	0.886056	0.301231	0.457656	1.14605	2.0452	2.84996	3.36815	3.55554	3.48751	3.29399	3.09309	2.95353	2.89591	2.92055	3.03376	3.25044	3.57065	3.95133	4.29849	4.48975	4.41563	4.01922	3.31896	2.41013	1.44677	0.603708	0.0234782
FrontToBack	1	4.58136	4.84079	5.06448	5.20612	5.22959	5.11413	4.84481	4.41314	3.83966	3.20132	2.63294	2.28522	2.2559	2.53297	2.98428	3.40399	3.59604	3.45616	3.01763	2.43176	1.89688	1.56319	1.47372	1.56971	1.75676	1.97682	2.23199	2.54454	2.89557	3.20158	3.35585	3.30236	3.08007	2.80036	2.57173	2.42792	2.30977	2.10763	1.7338	1.17345	0.489285	-0.21674	-0.845863	-1.31788	-1.55098	-1.44493	-0.90103	0.108251
FrontToBack	1	2.39369	1.45849	1.08672	1.36828	2.19017	3.27765	4.28581	4.91	4.98038	4.50891	3.67242	2.74131	1.98221	1.57019	1.54073	1.7944	2.15105	2.42889	2.51428	2.39085	2.12037	1.79517	1.49342	1.25904	1.10499	1.02666	1.01189	1.04546	1.11173	1.19558	1.28264	1.35837	1.41355	1.45439	1.50829	1.60942	1.7641	1.91772	1.95584	1.75234	1.24445	0.487756	-0.344877	-1.02614	-1.36656	-1.29141	-0.867378	-0.26747
FrontToBack	1	0.410604	0.346589	0.288751	0.16063	-0.110943	-0.538588	-1.04185	-1.47242	-1.69399	-1.66606	-1.47113	-1.26129	-1.16199	-1.20112	-1.30825	-1.3728	-1.31293	-1.11074	-0.805252	-0.460927	-0.13645	0.136053	0.359781	0.5706	0.821331	1.15136	1.55798	1.98494	2.34645	2.57417	2.65989	2.66353	2.67201	2.75565	2.97779	3.52015	4.91458	8.30416	15.5797	29.2034	51.5943	84.1447	126.207	174.597	224.071	268.764	304.036	327.857
FrontToBack	1	0.859771	-0.0725223	-0.761065	-1.02779	-0.839381	-0.334081	0.245469	0.69492	0.974727	1.22953	1.6719	2.41069	3.33945	4.16557	4.55194	4.27973	3.33878	1.91208	0.285219	-1.26207	-2.53365	-3.44652	-4.01989	-4.34235	-4.52538	-4.65489	-4.74731	-4.73505	-4.49144	-3.88837	-2.85967	-1.43399	0.263274	2.03625	3.65205	4.89094	5.60763	5.78763	5.55737	5.12788	4.69594	4.36146	4.11162	3.87077	3.57277	3.2009	2.7733	2.29265
FrontToBack	1	-11.338	-12.1185	-12.719	-13.5785	-14.9789	-16.8462	-18.7192	-19.904	-19.7629	-18.0196	-14.9376	-11.2554	-7.87615	-5.45274	-4.09552	-3.37965	-2.64124	-1.37651	0.512034	2.74436	4.90651	6.70656	8.07344	9.07113	9.73722	9.99202	9.68116	8.70424	7.11749	5.13388	3.02276	0.989407	-0.881378	-2.57344	-4.02093	-5.01613	-5.23422	-4.38052	-2.37549	0.545042	3.88314	7.04586	9.5324	11.0453	11.5091	11.0343	9.89135	8.53728
FrontToBack	1	-10.7547	-6.23817	-2.94575	-0.84085	0.130445	0.0907361	-0.748078	-2.10518	-3.66894	-5.13149	-6.21514	-6.70849	-6.51438	-5.68906	-4.43074	-3.0039	-1.62851	-0.405445	0.684899	1.71039	2.70422	3.61018	4.27604	4.47104	3.92192	2.37382	-0.313438	-4.06212	-8.5239	-13.1235	-17.1938	-20.1448	-21.5977	-21.4473	-19.8556	-17.203	-14.0045	-10.793	-7.97994	-5.74474	-4.01535	-2.56992	-1.20782	0.105365	1.21579	1.88199	1.93722	1.39978
FrontToBack	1	1.04015	1.29309	1.30137	1.05165	0.612708	0.108604	-0.332006	-0.627812	-0.772938	-0.829883	-0.890711	-1.02618	-1.2445	-1.48056	-1.62126	-1.55742	-1.23549	-0.682087	0.00925214	0.715083	1.31679	1.71805	1.84956	1.6762	1.21023	0.520942	-0.275267	-1.0468	-1.6852	-2.1267	-2.34186	-2.30258	-1.95463	-1.22822	-0.0928996	1.37227	2.94748	4.31639	5.17717	5.36316	4.90692	4.01303	2.95952	1.98448	1.21467	0.659851	0.257319	-0.0687707
FrontToBack	1	-0.427299	0.188205	1.08372	2.06854	2.93201	3.52506	3.79688	3.77211	3.50321	3.04132	2.44103	1.78226	1.18306	0.789955	0.74731	1.15365	2.02139	3.25347	4.6544	5.97122	6.94981	7.38476	7.15608	6.25702	4.8132	3.07771	1.38133	0.0333022	-0.798171	-1.16801	-1.35163	-1.75778	-2.81736	-4.92859	-8.49334	-13.9941	-22.0011	-33.0212	-47.2009	-64.0208	-82.1662	-99.7043	-114.531	-124.915	-129.911	-129.51	-124.512	-116.26
FrontToBack	1	0.168074	-1.55144	-3.21912	-4.68002	-5.77449	-6.38019	-6.4445	-5.99275	-5.11972	-3.97422	-2.74267	-1.62033	-0.766558	-0.255455	-0.0500406	-0.0180975	0.0115363	0.178506	0.53551	1.03309	1.55149	1.9682	2.22635	2.36541	2.49133	2.70674	3.04533	3.45348	3.82295	4.04822	4.071	3.89393	3.56529	3.1512	2.70765	2.26136	1.79919	1.27087	0.600992	-0.281594	-1.40487	-2.7085	-4.02074	-5.08022	-5.61851	-5.47631	-4.69834	-3.54157
FrontToBack	1	6.47549	4.36798	2.10564	0.0947457	-1.43025	-2.38968	-2.78265	-2.61991	-1.91685	-0.734331	0.764844	2.2885	3.43796	3.79231	3.04398	1.14547	-1.60469	-4.60858	-7.15407	-8.65941	-8.85498	-7.82543	-5.92889	-3.65928	-1.50703	0.162952	1.19321	1.63087	1.61868	1.23524	0.407531	-1.0136	-3.06451	-5.51895	-7.92005	-9.77502	-10.7784	-10.9125	-10.3849	-9.47669	-8.39019	-7.17154	-5.71448	-3.84919	-1.47187	1.33366	4.25401	6.81803
FrontToBack	1	-124.964	-156.76	-196.805	-240.818	-283.305	-318.558	-341.733	-349.754	-341.896	-319.95	-287.855	-250.765	-213.757	-180.615	-153.159	-131.34	-113.926	-99.3604	-86.4619	-74.7419	-64.37	-55.8815	-49.7858	-46.2427	-44.9233	-45.108	-45.945	-46.747	-47.1755	-47.2482	-47.1872	-47.2039	-47.3377	-47.4279	-47.2187	-46.5303	-45.3825	-43.9852	-42.5842	-41.2502	-39.7578	-37.6547	-34.5026	-30.1364	-24.7831	-18.9754	-13.3501	-8.45558
FrontToBack	1	-271.273	-274.044	-274.426	-274.132	-273.47	-271.627	-267.652	-261.47	-254.247	-247.864	-243.823	-242.288	-241.888	-240.429	-236.077	-228.262	-217.775	-206.098	-194.546	-183.839	-174.293	-166.287	-160.449	-157.284	-156.474	-156.478	-154.879	-149.446	-139.304	-125.497	-110.557	-97.3768	-88.0471	-83.2804	-82.5469	-84.5966	-87.9302	-91.025	-92.439	-91.0187	-86.2604	-78.6184	-69.4771	-60.6922	-53.9075	-50.0263	-49.1448	-50.9682
FrontToBack	1	-197.106	-192.377	-188.62	-186.969	-188.202	-192.386	-198.743	-205.88	-212.38	-217.5	-221.555	-225.652	-230.786	-236.818	-241.994	-243.422	-238.353	-225.554	-206.04	-182.789	-159.626	-139.88	-125.448	-116.567	-112.223	-110.824	-110.772	-110.763	-109.848	-107.444	-103.472	-98.6143	-94.5243	-93.7057	-99	-112.836	-136.544	-169.903	-210.908	-255.717	-298.871	-334.071	-355.59	-359.968	-347.254	-321.121	-287.683	-253.521
FrontToBack	1	31.6766	60.9805	102.699	156.249	218.028	281.813	340.105	386.048	415.284	427.129	424.733	414.174	402.709	396.595	399.144	409.717	424.117	436.285	440.585	433.748	415.745	389.451	359.458	330.662	307.15	291.557	284.832	286.25	293.677	304.157	314.819	323.782	330.6	335.914	340.526	344.494	346.921	346.629	343.259	338.031	333.614	333.152	338.983	351.681	369.713	389.671	406.884	416.331
FrontToBack	1	-292.696	-298.817	-293.555	-273.665	-239.064	-192.627	-139.221	-84.3648	-33.0374	11.0147	45.4306	69.1056	82.0572	85.4014	81.2842	72.5954	62.4154	53.3687	47.1107	44.1366	43.926	45.3427	47.111	48.2138	48.0962	46.6508	44.0575	40.5877	36.4756	31.8855	26.947	21.7978	16.5964	11.5132	6.72438	2.43342	-1.1217	-3.69791	-5.13582	-5.44512	-4.82889	-3.60317	-2.06236	-0.358025	1.5435	3.84566	6.87743	11.0417
FrontToBack	1	300.893	278.056	249.818	217.913	184.44	151.578	121.397	95.6958	75.7653	62.1124	54.2885	50.9702	50.3188	50.4782	50.0053	48.0768	44.4524	39.2858	32.901	25.6053	17.5433	8.57033	-1.82056	-14.4403	-30.1104	-49.1426	-70.7685	-92.8671	-112.304	-125.92	-131.781	-130.022	-122.79	-113.26	-104.299	-97.5143	-93.1395	-90.6424	-89.5003	-89.6032	-91.1048	-93.9826	-97.715	-101.325	-103.736	-104.235	-102.833	-100.441
FrontToBack	1	391.832	398.401	409.961	423.612	435.424	441.705	440.117	430.196	413.193	391.565	368.499	347.563	332.185	324.692	325.135	330.71	336.45	337.117	329.271	312.324	288.089	259.37	228.679	197.764	167.872	140.154	115.717	95.3309	79.1261	66.6135	57.012	49.6435	44.1101	40.2022	37.6677	36.0551	34.7456	33.1439	30.8961	28.0084	24.8076	21.7831	19.4012	17.9793	17.6538	18.4126	20.1327	22.576
FrontToBack	1	-4.07833	-2.92254	-1.91833	-1.21554	-0.869648	-0.833309	-0.981707	-1.16539	-1.27015	-1.25618	-1.15632	-1.03616	-0.940193	-0.859579	-0.743279	-0.546564	-0.2821	-0.0338672	0.082766	-0.0100659	-0.302473	-0.700248	-1.07761	-1.3388	-1.44949	-1.4233	-1.28359	-1.03261	-0.650898	-0.126768	0.506135	1.15077	1.66479	1.91291	1.82592	1.44198	0.903492	0.418034	0.193841	0.378366	1.01483	2.02956	3.25119	4.4549	5.41667	5.95932	5.978	5.4456
FrontToBack	1	41.8799	30.7367	17.72	5.30075	-4.86864	-12.2903	-17.4226	-21.1489	-24.2051	-26.8028	-28.5733	-28.8164	-26.9302	-22.8113	-17.0352	-10.7244	-5.17152	-1.38431	0.25652	0.100158	-0.95078	-1.82949	-1.75266	-0.522198	1.46217	3.48134	4.89601	5.43868	5.25141	4.69529	4.08379	3.50684	2.81928	1.76053	0.109545	-2.20105	-5.04222	-8.10018	-10.9198	-12.9751	-13.781	-13.0577	-10.9057	-7.89675	-4.96989	-3.11096	-2.93916	-4.42213
FrontToBack	1	-3.09748	-2.9901	-2.96978	-3.11036	-3.39638	-3.73373	-3.98452	-4.01136	-3.71961	-3.08976	-2.18735	-1.14114	-0.0983161	0.819376	1.53762	2.02631	2.28501	2.33064	2.19086	1.89797	1.48119	0.962109	0.361203	-0.287609	-0.924035	-1.46016	-1.78939	-1.79885	-1.38437	-0.475069	0.927442	2.70383	4.59599	6.23349	7.22157	7.26664	6.29994	4.54155	2.46229	0.634186	-0.475393	-0.674679	-0.0887178	0.9473	2.08306	3.1211	4.07195	5.08253
FrontToBack	1	-43.3189	-73.1661	-105.248	-134.569	-156.047	-166.195	-164.299	-152.476	-134.584	-114.646	-95.6171	-79.0432	-65.4904	-55.237	-48.6861	-46.3044	-48.2795	-54.248	-63.3483	-74.59	-87.326	-101.535	-117.708	-136.314	-157.052	-178.265	-196.932	-209.417	-212.755	-205.88	-190.176	-169.034	-146.694	-126.955	-112.321	-103.793	-101.115	-103.149	-108.243	-114.624	-120.928	-126.761	-132.983	-141.368	-153.62	-170.145	-189.269	-207.395
FrontToBack	1	-0.159209	4.51642	8.07105	9.82676	9.723	8.18916	5.86043	3.32147	0.991883	-0.867227	-2.10521	-2.65477	-2.52684	-1.80009	-0.59832	0.923686	2.57247	4.10305	5.24759	5.79646	5.69677	5.09587	4.28699	3.57501	3.13206	2.91982	2.71506	2.22126	1.20885	-0.378846	-2.39595	-4.5366	-6.42368	-7.70655	-8.15135	-7.71177	-6.56184	-5.06491	-3.66717	-2.74772	-2.48812	-2.82546	-3.50736	-4.21741	-4.70318	-4.84686	-4.65716	-4.20844
FrontToBack	1	-2.4493	-4.79097	-6.82282	-8.50762	-9.7342	-10.3341	-10.1813	-9.30467	-7.92407	-6.37901	-4.98756	-3.92144	-3.16838	-2.59064	-2.04197	-1.46905	-0.954417	-0.681033	-0.845398	-1.555	-2.75931	-4.24212	-5.68584	-6.77943	-7.32273	-7.28552	-6.79539	-6.07115	-5.32341	-4.66929	-4.08847	-3.44993	-2.59812	-1.4657	-0.148789	1.10045	1.9692	2.22305	1.81756	0.933924	-0.0743626	-0.793798	-0.886543	-0.210031	1.11199	2.7029	4.03523	4.5793
FrontToBack	1	1.33066	1.16945	0.764398	0.180944	-0.431305	-0.905481	-1.11108	-0.973242	-0.473401	0.348399	1.38383	2.46068	3.38237	4.00245	4.29759	4.39166	4.49788	4.79628	5.30506	5.82433	5.99639	5.46526	4.05691	1.8879	-0.651806	-3.02969	-4.75365	-5.53033	-5.34328	-4.42955	-3.17321	-1.96261	-1.06871	-0.587667	-0.460865	-0.552676	-0.747356	-1.01962	-1.4477	-2.16168	-3.25439	-4.70694	-6.37473	-8.04357	-9.51534	-10.6666	-11.447	-11.8354
FrontToBack	1	-2.27642	-0.999203	0.43377	1.76601	2.71506	3.05527	2.69774	1.73545	0.419017	-0.937879	-2.08149	-2.90199	-3.42887	-3.74882	-3.90348	-3.83975	-3.43795	-2.59629	-1.30942	0.30172	2.02035	3.59609	4.81012	5.52523	5.71742	5.48291	5.01237	4.52701	4.19903	4.08456	4.1085	4.10886	3.93137	3.52939	3.01749	2.63601	2.62935	3.09539	3.8977	4.70491	5.14302	4.96987	4.16409	2.88108	1.32345	-0.376904	-2.18221	-4.07764
FrontToBack	1	3.07396	-5.09744	-22.019	-50.4596	-91.7162	-144.555	-204.834	-266.193	-321.695	-365.75	-395.483	-411.041	-414.971	-411.192	-404.075	-397.767	-395.625	-399.63	-409.967	-425.078	-442.327	-458.976	-472.939	-482.932	-488.078	-487.418	-479.771	-464.119	-440.249	-409.19	-373.153	-335.052	-297.995	-265.082	-239.512	-224.63	-223.459	-237.574	-265.721	-302.959	-341.109	-370.736	-384.132	-377.988	-354.48	-320.128	-283.017	-249.736
FrontToBack	1	-9.69053	-10.4177	-10.1541	-9.02732	-7.35245	-5.49384	-3.76145	-2.38583	-1.53776	-1.33469	-1.80992	-2.87269	-4.30575	-5.81966	-7.14022	-8.08385	-8.57953	-8.63729	-8.2882	-7.5437	-6.39584	-4.85095	-2.96861	-0.882354	1.19525	2.98024	4.14765	4.40402	3.60077	1.82857	-0.567101	-3.09303	-5.28618	-6.88433	-7.89707	-8.553	-9.15469	-9.91815	-10.8719	-11.8521	-12.5803	-12.7763	-12.2574	-10.9936	-9.11471	-6.87321	-4.57931	-2.52606
FrontToBack	1	4.28355	5.99977	7.02148	7.19641	6.59254	5.4168	3.90391	2.2471	0.599105	-0.885783	-2.01982	-2.59938	-2.46931	-1.60396	-0.157154	1.55612	3.14985	4.29768	4.83998	4.81824	4.42687	3.91867	3.51641	3.34752	3.40219	3.50832	3.35792	2.61418	1.08607	-1.12211	-3.59445	-5.76029	-7.14435	-7.56308	-7.15525	-6.25396	-5.19726	-4.19679	-3.31666	-2.54064	-1.85875	-1.30964	-0.957478	-0.826149	-0.841788	-0.831681	-0.591391	0.0063199
FrontToBack	1	11.2729	13.4846	14.5329	13.2572	8.73211	0.845236	-9.31374	-19.5286	-27.0419	-29.4589	-25.6013	-15.9866	-2.78155	10.7373	21.052	25.3762	22.472	13.0589	-0.353326	-14.1814	-24.8095	-29.5925	-27.4975	-19.223	-6.84928	6.77396	18.6847	26.3734	28.2449	23.9803	14.7492	3.10153	-7.57554	-14.0112	-14.1177	-7.76455	3.12042	15.2102	24.9541	29.7796	28.8243	22.9588	14.1918	4.80672	-3.38971	-9.45983	-13.3246	-15.4614
FrontToBack	1	-1.98954	-1.67378	-0.846895	0.525738	2.31278	4.2356	5.94754	7.14529	7.66744	7.52774	6.876	5.91051	4.79864	3.64385	2.5048	1.43775	0.52026	-0.16457	-0.572308	-0.730464	-0.730787	-0.679629	-0.642272	-0.619291	-0.570949	-0.466892	-0.324424	-0.208817	-0.199953	-0.348466	-0.649284	-1.04413	-1.44684	-1.77501	-1.97164	-2.01377	-1.91175	-1.7052	-1.45506	-1.22675	-1.06667	-0.980095	-0.927436	-0.843528	-0.674864	-0.410567	-0.0895885	0.222806
FrontToBack	1	-34.565	-29.2207	-22.6001	-16.0568	-10.6837	-7.0434	-5.15769	-4.68185	-5.12951	-6.05161	-7.13243	-8.21416	-9.26573	-10.317	-11.377	-12.3698	-13.121	-13.4027	-13.0218	-11.905	-10.1465	-7.9999	-5.82324	-3.99546	-2.82586	-2.48255	-2.97136	-4.18758	-6.04181	-8.62528	-12.3648	-18.1044	-27.0613	-40.6101	-59.8787	-85.2131	-115.66	-148.704	-180.474	-206.528	-223.06	-228.164	-222.604	-209.695	-194.241	-180.93	-172.925	-171.325
FrontToBack	1	-1.56573	-1.27361	-1.11727	-0.984094	-0.807049	-0.598235	-0.4535	-0.527613	-0.984638	-1.93256	-3.35441	-5.06529	-6.72897	-7.95213	-8.42937	-8.06967	-7.03472	-5.66101	-4.31087	-3.2296	-2.47917	-1.9621	-1.50679	-0.963516	-0.271843	0.51874	1.27211	1.81576	1.99594	1.72031	0.980161	-0.146529	-1.51086	-2.92407	-4.19702	-5.17105	-5.72958	-5.79432	-5.32798	-4.35428	-2.98754	-1.4388	0.0234064	1.15703	1.83648	2.10492	2.15556	2.24836
FrontToBack	2	186.877	154.583	121.178	89.9685	63.235	42.387	28.013	19.8128	16.6394	16.8309	18.8033	21.6771	25.6553	31.9432	42.1463	57.2864	76.8009	98.0471	116.753	128.429	130.156	121.815	106.053	87.0184	68.6239	53.2737	41.5949	33.0273	26.7059	22.0775	19.0144	17.5487	17.5294	18.4566	19.583	20.1912	19.8665	18.6119	16.7569	14.737	12.8737	11.2602	9.79102	8.28705	6.63419	4.85836	3.11579	1.62373
FrontToBack	2	-207.248	-199.994	-188.571	-174.683	-160.64	-148.851	-141.409	-139.836	-144.952	-156.749	-174.167	-194.838	-215.061	-230.322	-236.415	-230.831	-213.761	-188.145	-158.692	-130.313	-106.702	-89.6034	-78.8817	-73.1211	-70.3685	-68.7419	-66.8137	-63.7963	-59.5654	-54.5349	-49.3967	-44.8017	-41.1007	-38.2701	-36.0526	-34.2386	-32.9097	-32.4756	-33.4316	-35.9481	-39.5342	-43.0196	-44.9306	-44.088	-40.1125	-33.5697	-25.709	-17.9661
FrontToBack	2	16.3596	18.9507	21.2448	23.2942	24.9202	25.7493	25.3937	23.656	20.6537	16.8113	12.7422	9.07171	6.27615	4.58952	4.00041	4.3232	5.29588	6.66358	8.21382	9.77034	11.1636	12.2131	12.7431	12.6327	11.8734	10.5869	8.98351	7.26887	5.56072	3.86668	2.14037	0.372863	-1.34751	-2.84855	-3.94949	-4.54628	-4.65592	-4.39879	-3.93467	-3.39112	-2.82068	-2.20833	-1.51939	-0.755946	0.0145444	0.679668	1.13784	1.35714
FrontToBack	2	-136.87	-140.909	-142.861	-142.852	-141.123	-137.615	-131.951	-123.86	-113.7	-102.627	-92.1931	-83.6266	-77.322	-72.8792	-69.6161	-67.1272	-65.4719	-64.9026	-65.3863	-66.3043	-66.5482	-64.9587	-60.8385	-54.267	-46.0852	-37.5961	-30.1889	-25.0773	-23.2982	-25.9452	-34.5161	-51.1221	-78.2462	-117.837	-169.868	-230.996	-294.26	-350.445	-390.848	-410.216	-408.376	-389.753	-361.198	-329.346	-298.759	-271.423	-247.429	-226.122
FrontToBack	2	99.816	79.7217	64.1758	54.0554	48.4453	45.2231	41.9792	36.9248	29.4767	20.3395	11.1203	3.65337	-0.678649	-1.38283	1.08678	5.60702	10.812	15.4533	18.5654	19.4675	17.7361	13.2324	6.15024	-3.13413	-14.5697	-29.2228	-49.8794	-80.7944	-126.182	-187.78	-262.605	-342.318	-414.943	-468.436	-494.418	-490.372	-459.517	-408.991	-347.623	-284.335	-227.415	-184.287	-161.244	-162.833	-190.925	-243.744	-315.325	-395.829
FrontToBack	2	-502.347	-530.747	-547.125	-557.332	-565.422	-571.517	-571.912	-561.254	-535.624	-494.889	-443.16	-387.252	-334.109	-288.602	-252.664	-225.805	-206.27	-192.007	-181.111	-171.906	-163.026	-153.609	-143.448	-132.882	-122.452	-112.513	-103.086	-93.983	-85.1092	-76.6953	-69.3183	-63.6919	-60.3539	-59.4062	-60.4511	-62.7253	-65.3699	-67.6638	-69.13	-69.4873	-68.5517	-66.1897	-62.3659	-57.2215	-51.0922	-44.4311	-37.6842	-31.2017
FrontToBack	2	63.1734	63.0414	61.5033	57.8662	51.6217	42.3318	29.2251	10.7374	-15.5458	-52.1674	-100.335	-158.345	-220.88	-279.871	-326.83	-355.601	-364.243	-355.171	-333.724	-306	-277.022	-249.87	-225.792	-204.881	-186.783	-171.088	-157.379	-145.109	-133.557	-121.874	-109.158	-94.3613	-76.0097	-51.8559	-18.764	26.8423	87.764	164.237	252.285	343.255	425.302	486.626	519.17	521.01	496.323	453.136	400.221	344.632
FrontToBack	2	-221.492	-193.609	-165.058	-138.111	-113.95	-92.9891	-75.227	-60.4366	-48.2119	-38.0125	-29.289	-21.7419	-15.5906	-11.6864	-11.2524	-15.2503	-23.6358	-35.0029	-46.9882	-57.3721	-65.3498	-72.2676	-81.3739	-96.52	-120.2	-151.662	-186.047	-215.331	-231.092	-227.974	-206.028	-170.589	-129.795	-91.2951	-59.9184	-37.209	-22.4068	-13.8627	-10.0203	-9.79278	-12.5975	-18.4077	-27.8816	-42.3534	-63.4064	-91.9516	-127.154	-165.796
FrontToBack	2	3.72388	4.87875	6.23794	7.81616	9.5249	11.2112	12.7188	13.9287	14.7431	15.0442	14.6877	13.5702	11.7499	9.52823	7.41075	5.92535	5.38469	5.72771	6.54611	7.2839	7.48816	6.95827	5.73219	3.96567	1.83281	-0.48705	-2.76459	-4.71411	-6.06628	-6.67441	-6.56204	-5.87357	-4.7796	-3.42346	-1.94878	-0.558	0.483047	0.935888	0.725448	0.0130534	-0.859271	-1.52699	-1.75654	-1.50732	-0.884497	-0.0374908	0.928222	1.98206
FrontToBack	2	-242.456	-228.202	-205.239	-178.531	-152.565	-130.218	-112.479	-99.0649	-89.4972	-84.0376	-83.9813	-91.2102	-107.295	-132.551	-165.386	-202.149	-237.584	-265.902	-282.276	-284.239	-272.409	-250.154	-222.344	-193.77	-167.912	-146.476	-129.645	-116.687	-106.545	-98.2298	-91.0679	-84.8384	-79.8025	-76.5186	-75.4463	-76.4924	-78.7791	-80.8159	-81.0419	-78.4541	-72.9864	-65.4479	-57.0922	-49.0894	-42.1731	-36.5778	-32.1871	-28.7319
FrontToBack	2	-4.62492	-1.03209	1.03833	1.87005	1.96122	1.82397	1.81489	2.04166	2.36731	2.49844	2.11967	1.01693	-0.847317	-3.32011	-6.09074	-8.75472	-10.8987	-12.1959	-12.4895	-11.8344	-10.4774	-8.78636	-7.16164	-5.97131	-5.53992	-6.20077	-8.41213	-12.8814	-20.6257	-32.8509	-50.5818	-74.0426	-101.968	-131.2	-156.968	-174.048	-178.492	-169.179	-148.371	-120.936	-92.6214	-68.2372	-50.504	-39.8461	-34.9355	-33.5763	-33.5537	-33.2099
FrontToBack	2	-131.462	-117.041	-105.242	-95.9645	-88.5876	-82.1661	-75.7106	-68.5025	-60.3537	-51.6872	-43.3798	-36.4111	-31.4744	-28.7327	-27.834	-28.1505	-29.0932	-30.3127	-31.6973	-33.2122	-34.7294	-35.9678	-36.5646	-36.2008	-34.6975	-32.0505	-28.4211	-24.1187	-19.578	-15.3237	-11.9287	-9.99052	-10.1727	-13.3216	-20.6233	-33.6733	-54.281	-83.8838	-122.668	-168.776	-218.124	-265.13	-304.188	-331.232	-344.686	-345.452	-336.132	-320.024
FrontToBack	2	-82.9909	-73.1583	-61.3774	-49.3634	-38.7747	-30.7019	-25.5384	-23.2085	-23.5148	-26.3123	-31.3852	-38.1816	-45.7268	-52.9576	-59.4208	-66.0071	-75.302	-91.2979	-118.423	-160.068	-216.951	-285.863	-359.455	-427.509	-479.555	-507.962	-510.283	-489.899	-454.759	-414.813	-379.096	-353.432	-339.354	-334.384	-333.456	-330.89	-322.285	-305.741	-282.125	-254.475	-226.868	-203.267	-186.696	-178.991	-180.969	-192.717	-213.583	-241.764
FrontToBack	2	158.313	148.853	137.989	128.144	120.925	117.184	117.552	123.041	135.246	155.807	185.172	221.157	258.243	288.413	303.632	299.012	275.084	237.83	196.384	159.565	132.994	117.949	112.096	111.341	111.889	111.807	111.729	114.563	124.205	143.63	173.033	208.916	244.713	272.875	287.524	286.442	271.499	247.438	219.795	192.997	169.397	149.381	132.205	116.988	103.408	91.8695	83.1967	78.0856
FrontToBack	2	-84.5443	-95.1007	-112.644	-135.467	-159.231	-177.916	-186.061	-181.147	-164.761	-141.819	-118.304	-98.8314	-85.2861	-76.9629	-71.7645	-67.5716	-63.121	-58.2126	-53.4696	-49.9736	-49.0154	-52.0714	-60.9285	-77.7365	-104.634	-142.758	-190.872	-244.356	-295.517	-335.639	-358.199	-361.74	-350.818	-334.335	-322.024	-320.755	-332.288	-353.173	-376.451	-394.212	-400.062	-390.817	-367.095	-332.739	-293.335	-254.412	-219.993	-192.02
FrontToBack	2	2.47801	2.23213	1.90066	1.57642	1.22891	0.705635	-0.140533	-1.3126	-2.62898	-3.81973	-4.6742	-5.12828	-5.22554	-5.01871	-4.51347	-3.72471	-2.78266	-1.97096	-1.61676	-1.88724	-2.64394	-3.48143	-3.94028	-3.75886	-3.0046	-2.01728	-1.21135	-0.8532	-0.927087	-1.15157	-1.13797	-0.612665	0.411549	1.61719	2.5386	2.81164	2.37186	1.48033	0.573243	0.0296685	0.00330211	0.395561	0.957441	1.42685	1.61542	1.41566	0.768217	-0.356545
FrontToBack	2	69.2535	65.5617	60.9265	54.9835	48.2357	42.0377	38.2657	38.8549	45.4009	58.8414	79.0964	104.623	132.122	156.847	173.777	179.348	172.914	157.044	136.425	115.929	98.8778	86.2936	77.2895	70.1355	63.329	56.187	48.8521	41.9182	35.9803	31.368	28.1336	26.2089	25.5556	26.1676	27.9265	30.4236	32.9226	34.5466	34.6318	33.0563	30.3442	27.4545	25.3357	24.4737	24.6685	25.165	25.0559	23.7351
FrontToBack	2	-0.291104	-2.48493	-4.94187	-6.90841	-8.104	-8.843	-9.76519	-11.3116	-13.3059	-14.9457	-15.2249	-13.4612	-9.53054	-3.64563	4.12078	14.1682	27.275	44.0502	64.1929	85.8895	105.708	119.167	121.852	110.588	83.9972	42.1967	-14.0155	-83.6393	-165.04	-254.769	-346.519	-431.163	-498.296	-538.89	-548.076	-526.881	-482.099	-424.214	-364.164	-310.308	-266.85	-234.182	-210.652	-194.599	-185.475	-183.582	-188.757	-199.035
FrontToBack	2	-31.8107	-34.7181	-37.0661	-37.5941	-35.7653	-32.0371	-27.6573	-24.0745	-22.2649	-22.3143	-23.4451	-24.4371	-24.2036	-22.2312	-18.7044	-14.3131	-9.89671	-6.11963	-3.30981	-1.47899	-0.456316	-0.0354234	-0.063048	-0.444731	-1.09537	-1.89066	-2.66324	-3.25004	-3.55846	-3.605	-3.50253	-3.39979	-3.4061	-3.53481	-3.69052	-3.70811	-3.42865	-2.78552	-1.86044	-0.876415	-0.121329	0.169503	-0.094849	-0.844571	-1.9201	-3.17449	-4.53383	-5.97304
FrontToBack	2	109.943	102.366	94.8852	86.0738	75.6526	64.5045	54.2398	46.6251	43.1706	44.9386	52.4547	65.5331	82.9784	102.367	120.238	132.89	137.591	133.614	122.492	107.275	91.1979	76.5438	64.3009	54.6349	47.6577	43.8544	43.8845	47.9803	55.4409	64.6022	73.3033	79.5535	82.0598	80.4457	75.2253	67.6673	59.5913	53.0108	49.555	49.7943	52.8167	56.4128	57.9336	55.4488	48.5883	38.6086	27.6997	17.9749
FrontToBack	2	97.1875	90.6085	85.2214	79.7097	73.2195	65.6566	57.5862	49.8192	42.9481	37.0892	31.9254	26.9762	21.9093	16.7316	11.7801	7.55069	4.47023	2.72326	2.1936	2.52712	3.26611	4.00583	4.50466	4.72057	4.76639	4.83563	5.15817	6.03276	7.93018	11.6278	18.2998	29.4775	46.775	71.3423	103.136	140.307	179.09	214.475	241.524	256.832	259.464	250.966	234.526	213.771	191.769	170.556	151.173	133.954
FrontToBack	2	-32.9155	-15.3639	3.9394	25.9296	50.9097	77.9896	104.858	128.124	144.246	150.756	147.254	135.668	119.675	103.648	91.7391	87.5016	93.9559	113.578	147.711	195.407	252.344	310.75	360.866	393.609	403.359	389.6	356.741	312.302	264.349	219.262	180.59	149.22	124.474	105.41	91.6047	83.0712	79.5363	79.7118	81.218	81.3796	78.4839	72.6996	65.9971	61.0311	59.6227	61.7321	65.4752	68.0828
FrontToBack	2	315.319	313.975	300.276	277.089	249.638	223.619	203.17	189.607	181.454	175.661	169.387	161.463	152.872	146.08	143.733	147.493	157.622	173.304	193.209	215.749	238.896	259.896	275.381	282.115	278.086	263.397	240.423	213.116	185.809	162.011	143.656	130.935	122.649	116.871	111.678	105.734	98.5525	90.385	81.8538	73.5296	65.6745	58.2548	51.1826	44.6229	39.1927	35.9439	36.1341	40.8547
FrontToBack	2	-6.59595	-7.36202	-8.07525	-8.34872	-7.84932	-6.43259	-4.27036	-1.87162	0.0449335	0.805504	0.0390856	-2.2011	-5.54731	-9.63417	-14.4917	-20.7994	-29.7993	-42.7858	-60.3216	-81.557	-104.079	-124.493	-139.519	-147.059	-146.709	-139.543	-127.429	-112.309	-95.7713	-78.9662	-62.7439	-47.8196	-34.842	-24.3259	-16.5039	-11.2109	-7.91342	-5.89036	-4.48331	-3.27776	-2.14689	-1.17297	-0.537553	-0.437637	-1.09352	-2.85361	-6.40215	-13.0215
FrontToBack	2	14.3941	21.9212	32.8207	47.6137	65.8218	85.506	103.481	116.322	121.75	119.628	111.987	102.036	92.7685	85.9085	81.6435	79.074	76.9676	74.3849	70.9465	66.7506	62.1071	57.2768	52.3441	47.2478	41.9029	36.3174	30.6405	25.1338	20.0968	15.7858	12.3546	9.83133	8.13388	7.11384	6.60938	6.48311	6.63102	6.96787	7.40815	7.86306	8.25124	8.51496	8.62584	8.58198	8.399	8.09996	7.70608	7.23095
FrontToBack	2	-160.673	-174.246	-185.215	-191.552	-191.902	-186.075	-175.381	-162.541	-151.093	-144.453	-145.062	-153.926	-170.577	-193.232	-218.941	-243.792	-263.373	-273.634	-271.973	-258.077	-234.07	-203.824	-171.714	-141.383	-115.005	-93.2586	-75.8235	-62.0157	-51.1953	-42.8194	-36.2913	-30.9058	-26.0755	-21.7274	-18.5099	-17.5026	-19.4734	-24.1183	-29.8356	-34.2743	-35.3726	-32.2664	-25.5128	-16.5483	-6.74394	3.37945	14.3899	27.571
FrontToBack	2	-104.572	-100.853	-93.9045	-84.6657	-74.3466	-64.2482	-55.5211	-48.8341	-44.1037	-40.5053	-36.8605	-32.2379	-26.4272	-20.0247	-14.1183	-9.83693	-8.07437	-9.53349	-14.9623	-25.3005	-41.5065	-64.0671	-92.4506	-124.862	-158.534	-190.437	-218.046	-239.723	-254.584	-262.087	-261.771	-253.41	-237.506	-215.712	-190.774	-165.884	-143.694	-125.505	-111.036	-98.8625	-87.2814	-75.1619	-62.3946	-49.8041	-38.6551	-30.0483	-24.4829	-21.7278
FrontToBack	2	-86.5733	-110.444	-139.676	-170.977	-200.241	-223.438	-237.501	-240.932	-234.016	-218.611	-197.594	-174.118	-150.876	-129.623	-111.067	-95.1179	-81.3095	-69.1761	-58.4471	-49.0465	-40.9851	-34.2461	-28.7317	-24.2728	-20.679	-17.7849	-15.4799	-13.7158	-12.5044	-11.9051	-11.9973	-12.8386	-14.4145	-16.5894	-19.066	-21.3735	-22.9186	-23.1244	-21.637	-18.5098	-14.2514	-9.67739	-5.61967	-2.64038	-0.89248	-0.176784	-0.130402	-0.422822
FrontToBack	2	-201.97	-179.535	-159.177	-140.8	-123.772	-107.524	-91.9292	-77.3647	-64.4973	-53.9583	-46.0783	-40.7846	-37.6752	-36.1929	-35.8227	-36.2428	-37.4271	-39.6857	-43.6513	-50.1844	-60.2099	-74.5161	-93.5436	-117.149	-144.311	-172.849	-199.367	-219.736	-230.174	-228.594	-215.556	-194.233	-169.326	-145.457	-125.807	-111.554	-102.165	-96.1859	-92.0552	-88.639	-85.3959	-82.2652	-79.414	-76.9711	-74.8414	-72.6545	-69.8648	-65.97
FrontToBack	2	2.81286	3.30622	3.55555	3.70002	3.87231	4.12153	4.39027	4.561	4.54043	4.319	3.9724	3.61175	3.3257	3.14938	3.07073	3.0579	3.08067	3.11374	3.11942	3.05075	2.88501	2.68667	2.63273	2.96252	3.85969	5.34025	7.21547	9.13968	10.6994	11.5045	11.2735	9.9196	7.60999	4.75097	1.87564	-0.521868	-2.12678	-2.85743	-2.82852	-2.26609	-1.42301	-0.525266	0.24503	0.74821	0.877368	0.566689	-0.189568	-1.30807
FrontToBack	2	25.4872	27.6057	28.7706	28.9903	28.3534	27.0258	25.2601	23.4136	21.928	21.2224	21.5005	22.5559	23.7173	24.0242	22.5996	19.0519	13.7033	7.52648	1.81069	-2.28742	-4.12065	-3.70634	-1.63188	1.21713	3.96898	6.0018	7.04358	7.15008	6.60844	5.81788	5.17431	4.97199	5.32695	6.13977	7.11781	7.86798	8.03939	7.4593	6.20383	4.56521	2.93401	1.65242	0.908888	0.71563	0.962184	1.50144	2.21428	3.02848
FrontToBack	2	1.03344	1.23831	1.33825	1.1493	0.608005	-0.226224	-1.22655	-2.26453	-3.24463	-4.09077	-4.71514	-5.00786	-4.87391	-4.29757	-3.39099	-2.38352	-1.54562	-1.07984	-1.03595	-1.29347	-1.62305	-1.7942	-1.67976	-1.3053	-0.826471	-0.445091	-0.304942	-0.411144	-0.611812	-0.659198	-0.333999	0.421975	1.43951	2.37347	2.85704	2.67753	1.87404	0.708122	-0.465318	-1.342	-1.75554	-1.68161	-1.18983	-0.388789	0.601516	1.64653	2.58423	3.23006
FrontToBack	2	30.3038	27.3744	24.6	21.4048	17.555	13.2455	8.94906	5.20921	2.53886	1.42708	2.33487	5.54051	10.8965	17.6701	24.6736	30.6593	34.7722	36.8014	37.1234	36.4453	35.506	34.8501	34.7226	35.137	36.1517	38.2634	42.6786	51.2168	65.7613	87.4457	115.913	148.972	182.836	212.915	234.917	245.888	244.84	232.823	212.539	187.696	162.268	139.74	122.413	110.974	104.549	101.363	99.7869	99.286
FrontToBack	2	352.152	312.121	263.225	212.089	162.036	112.265	58.7165	-3.73189	-78.4794	-164.824	-257.032	-345.565	-420.268	-474.204	-506.201	-520.753	-525.391	-527.084	-529.641	-533.12	-534.991	-531.928	-521.256	-501.668	-473.343	-437.719	-397.082	-354.078	-311.198	-270.4	-232.921	-199.348	-169.833	-144.311	-122.581	-104.287	-88.9074	-75.886	-64.8706	-55.9132	-49.4655	-46.1404	-46.3566	-50.0274	-56.3979	-64.0673	-71.2216	-76.0865
FrontToBack	2	2.49884	3.35666	4.58576	6.09931	7.75019	9.37039	10.7919	11.8562	12.4011	12.2589	11.2726	9.3413	6.48027	2.87057	-1.12738	-5.01272	-8.22843	-10.2687	-10.7832	-9.6575	-7.05131	-3.3742	0.8041	4.89669	8.45841	11.3256	13.7049	16.1872	19.6598	25.1149	33.3809	44.8689	59.4325	76.4273	94.9483	114.132	133.347	152.14	169.983	185.993	198.89	207.309	210.31	207.812	200.623	190.071	177.489	163.928
FrontToBack	2	16.5697	11.4816	9.24365	9.39254	11.1622	13.8031	16.7083	19.3764	21.3338	22.141	21.506	19.4349	16.3058	12.7856	9.61218	7.33449	6.15514	5.9482	6.44235	7.45543	9.03465	11.4062	14.7405	18.8712	23.1192	26.3385	27.1287	24.0636	15.7485	0.704196	-22.7047	-55.9818	-99.7482	-152.817	-211.687	-270.936	-324.505	-367.318	-396.527	-412.016	-416.251	-413.735	-410.116	-410.842	-419.438	-436.035	-456.988	-476.024
FrontToBack	2	380.849	353.03	336.96	335.932	349.994	376.241	409.147	441.181	464.144	471.238	459.202	429.441	387.44	340.654	295.877	257.349	226.329	202	182.892	167.909	156.532	148.365	142.563	137.632	131.713	123.182	111.226	96.1533	79.3256	62.7429	48.4465	37.9789	32.1441	31.1973	35.3381	45.1551	61.6365	85.5886	116.713	152.885	190.164	223.644	248.801	262.686	264.529	255.668	239.04	218.491
FrontToBack	2	-23.6132	-24.9729	-26.991	-28.2659	-27.0428	-21.9895	-13.0647	-1.861	8.91867	16.6138	19.7306	18.4269	14.195	9.05264	4.74615	2.33536	2.22812	4.51258	9.36215	17.3662	29.7314	48.332	75.5492	113.754	164.36	226.598	296.543	367.02	428.777	472.652	491.871	483.498	448.52	390.728	315.059	226.09	127.224	20.8076	-90.8812	-204.28	-313.683	-411.689	-491.09	-547.316	-580.035	-592.854	-591.246	-579.875
FrontToBack	2	-1.02669	-0.122311	0.776975	1.49531	1.92285	2.06307	2.02727	1.96773	1.98481	2.06785	2.10855	1.98131	1.63482	1.13795	0.647073	0.317784	0.217323	0.292388	0.41221	0.451124	0.355944	0.157436	-0.0673699	-0.242912	-0.318782	-0.264766	-0.0596821	0.305306	0.810858	1.39883	1.98241	2.47361	2.81146	2.97404	2.97041	2.82276	2.55253	2.18008	1.73253	1.2481	0.767966	0.320613	-0.085963	-0.454572	-0.777308	-1.02249	-1.1447	-1.11557
FrontToBack	2	-67.2049	-65.0368	-61.4124	-56.6886	-51.6003	-46.8824	-42.9238	-39.6291	-36.549	-33.2017	-29.3791	-25.2659	-21.3297	-18.0949	-15.9592	-15.1334	-15.6672	-17.4611	-20.2135	-23.3617	-26.1149	-27.6382	-27.3118	-24.911	-20.582	-14.6227	-7.253	1.44591	11.3507	22.0373	32.6837	42.2742	49.9974	55.5562	59.1757	61.3096	62.2805	62.0983	60.556	57.4922	53.0186	47.5822	41.8519	36.5288	32.1664	29.056	27.1471	25.9814
FrontToBack	2	-271.843	-276.313	-272.752	-263.646	-252.687	-243.8	-240.309	-244.295	-256.043	-273.665	-293.162	-309.231	-316.741	-312.377	-295.741	-269.389	-237.797	-205.758	-176.942	-153.159	-134.489	-119.957	-108.3	-98.4522	-89.6505	-81.3119	-72.915	-64.0104	-54.323	-43.8301	-32.7429	-21.4219	-10.3158	0.0495995	9.09228	16.2901	21.4067	24.7167	27.0819	29.7706	34.0335	40.5595	49.0215	57.9488	65.0807	68.1619	65.8812	58.5135
FrontToBack	2	-88.1453	-98.7238	-122.009	-158.352	-204.397	-253.278	-296.276	-325.477	-336.339	-328.992	-307.699	-278.819	-248.323	-219.989	-194.879	-172.01	-149.667	-126.629	-102.856	-79.4543	-58.1415	-40.5585	-27.7771	-20.1729	-17.6036	-19.7324	-26.2935	-37.171	-52.2468	-71.0876	-92.6359	-115.114	-136.267	-153.91	-166.571	-173.979	-177.201	-178.407	-180.356	-185.721	-196.384	-212.759	-233.307	-254.551	-271.896	-281.265	-280.921	-272.485
FrontToBack	2	10.235	-1.97623	-6.58739	-3.19927	6.58688	19.9306	33.7241	45.2692	52.5312	54.2289	50.0276	40.8149	28.73	16.681	7.36831	2.30338	1.41054	3.73159	9.20564	21.0037	47.2533	100.657	194.803	337.412	523.131	730.171	924.332	1069.94	1142.47	1135.87	1060.94	937.158	784.372	618.92	454.378	303.274	176.738	82.1419	21.0177	-10.7697	-20.7035	-16.6801	-5.07131	9.75967	24.8942	38.1146	47.5916	52.1708
FrontToBack	2	3.10396	7.03798	10.7698	13.4051	14.4489	13.9578	12.4493	10.6309	9.08347	8.0457	7.3859	6.75842	5.84661	4.55775	3.06917	1.71796	0.812705	0.479624	0.616947	0.962966	1.22478	1.19421	0.805447	0.127954	-0.6795	-1.43043	-1.97398	-2.25043	-2.3196	-2.33529	-2.46096	-2.75865	-3.11868	-3.28244	-2.95867	-1.97235	-0.366105	1.59764	3.5291	5.04796	5.89966	6.00924	5.46254	4.44035	3.13652	1.69173	0.160875	-1.47705
FrontToBack	2	-104.654	-126.687	-150.816	-174.029	-192.425	-202.334	-201.691	-190.944	-172.928	-151.691	-130.911	-112.745	-97.6313	-84.9369	-73.8811	-64.1328	-55.8604	-49.4134	-45.0149	-42.7104	-42.6045	-45.1779	-51.4488	-62.7953	-80.4122	-104.543	-133.753	-164.619	-192.13	-210.899	-216.832	-208.592	-188.135	-160.008	-129.73	-102.029	-79.6886	-63.3529	-52.118	-44.4576	-39.0038	-34.9301	-31.9308	-29.9606	-28.9395	-28.565	-28.3086	-27.5692
FrontToBack	2	-73.0038	-66.6561	-57.9521	-47.3932	-36.2583	-26.0327	-17.8621	-12.2514	-9.07794	-7.809	-7.7683	-8.32049	-8.94763	-9.25973	-9.00596	-8.11092	-6.70815	-5.12313	-3.77555	-3.05166	-3.22641	-4.54743	-7.49318	-13.1333	-23.363	-40.7592	-67.8959	-106.24	-155.07	-211.004	-268.51	-321.273	-363.802	-392.576	-406.373	-405.909	-393.244	-371.314	-343.665	-314.176	-286.554	-263.614	-246.631	-235.167	-227.564	-221.957	-217.325	-214.083
FrontToBack	2	-142.187	-167.788	-195.261	-219.497	-235.557	-240.242	-233.149	-216.669	-194.966	-172.456	-152.532	-137.073	-126.798	-122.053	-123.397	-131.534	-146.554	-166.991	-189.397	-208.926	-220.824	-222.135	-212.748	-195.26	-173.796	-152.462	-134.158	-120.128	-110.205	-103.41	-98.5838	-94.8188	-91.6353	-88.8853	-86.5053	-84.2772	-81.7758	-78.5442	-74.3807	-69.5195	-64.5484	-60.0904	-56.4425	-53.4036	-50.4116	-46.9209	-42.8186	-38.6646
FrontToBack	2	2.07197	-0.628877	-2.86835	-4.64055	-5.95816	-6.76868	-6.90563	-6.12886	-4.26188	-1.39805	1.92278	4.65756	5.37384	2.49672	-5.3887	-19.2572	-39.4204	-65.3614	-95.6349	-127.873	-158.985	-185.616	-204.831	-214.86	-215.608	-208.707	-197.014	-183.734	-171.491	-161.703	-154.449	-148.815	-143.565	-137.886	-132.004	-127.453	-126.877	-133.273	-148.847	-173.856	-205.962	-240.483	-271.517	-293.567	-303.082	-299.395	-284.778	-263.589
FrontToBack	2	0.25487	1.1529	2.20364	3.6413	6.06227	10.5464	18.6468	32.115	52.2801	79.1841	110.84	143.126	170.656	188.47	193.813	187.096	171.54	151.752	132.039	115.264	102.549	93.6509	87.5654	83.0573	79.0197	74.6868	69.7222	64.1811	58.3609	52.6164	47.2156	42.2906	37.8644	33.9082	30.3782	27.222	24.373	21.7655	19.3759	17.2686	15.6233	14.7353	15.0279	17.1159	21.9128	30.6874	44.9043	65.7421
FrontToBack	2	-329.819	-307.016	-277.328	-247.794	-223.824	-208.646	-203.771	-209.727	-226.273	-251.787	-282.397	-311.843	-332.804	-339.33	-329.131	-304.34	-270.327	-233.355	-198.415	-168.264	-143.718	-124.571	-110.349	-100.564	-94.5787	-91.468	-90.0874	-89.2963	-88.1434	-85.9319	-82.2068	-76.7836	-69.8075	-61.7611	-53.3592	-45.389	-38.6108	-33.7436	-31.4513	-32.2153	-36.0705	-42.3486	-49.614	-55.943	-59.4964	-59.162	-54.9492	-47.9273
FrontToBack	2	51.0977	73.1278	99.4034	127.297	153.243	173.797	186.648	191.136	188.155	179.685	168.331	157.014	148.715	146.103	150.974	163.647	182.556	204.308	224.344	238.128	242.514	236.741	222.597	203.679	184.087	167.159	154.749	147.189	143.805	143.641	146.05	150.901	158.329	168.157	179.343	189.821	196.945	198.356	192.857	180.836	164.044	144.873	125.547	107.585	91.7157	78.1537	67.0007	58.5009
FrontToBack	2	247.136	219.345	192.799	170.296	152.528	138.296	125.602	113.07	100.897	90.7227	84.4655	82.8491	84.5952	86.8375	86.5207	81.9079	73.3049	62.6729	52.5402	44.9889	41.3282	42.4772	49.5733	64.1564	87.5893	119.924	158.859	199.498	235.261	259.726	268.669	261.434	241.058	213.098	183.744	158.025	138.801	126.79	121.299	121.109	125.054	132.167	141.579	152.434	163.906	175.23	185.611	194.031
FrontToBack	2	-2.63409	-2.99278	-3.328	-3.62841	-3.90333	-4.15242	-4.3314	-4.34828	-4.09967	-3.52621	-2.64731	-1.555	-0.37801	0.754396	1.72696	2.43933	2.81232	2.81321	2.48671	1.96473	1.43579	1.07925	0.995408	1.16694	1.47135	1.73698	1.81256	1.61879	1.16303	0.520353	-0.201745	-0.896055	-1.47399	-1.87209	-2.05348	-2.01309	-1.78573	-1.44909	-1.11416	-0.899516	-0.898627	-1.14964	-1.61841	-2.2	-2.73966	-3.07124	-3.06373	-2.66326
FrontToBack	2	-52.2672	-53.7014	-53.2992	-52.2097	-51.2673	-50.5991	-49.6932	-47.8428	-44.6517	-40.2855	-35.3614	-30.6235	-26.6377	-23.6681	-21.7201	-20.6432	-20.1962	-20.0562	-19.8283	-19.1042	-17.5808	-15.1855	-12.1359	-8.88673	-5.98008	-3.86935	-2.79274	-2.73396	-3.45746	-4.58328	-5.67508	-6.32739	-6.24439	-5.29671	-3.54337	-1.2165	1.32517	3.65691	5.36457	6.12224	5.77197	4.38395	2.28737	0.0449152	-1.65946	-2.22984	-1.4226	0.454495
FrontToBack	2	148.161	151.245	146.587	135.722	121.448	106.758	93.8795	83.8629	76.7593	72.1201	69.4695	68.5492	69.3147	71.769	75.7294	80.6386	85.5301	89.2166	90.6617	89.3551	85.494	79.8707	73.5622	67.6165	62.8659	59.8516	58.7545	59.3009	60.7351	61.9908	62.0736	60.4812	57.4343	53.773	50.5913	48.7999	48.8246	50.5284	53.329	56.4209	59.0188	60.5549	60.7932	59.8161	57.8999	55.332	52.2897	48.8645
FrontToBack	2	-19.8332	-21.663	-21.8901	-20.2466	-17.0595	-13.0955	-9.23149	-6.13734	-4.11305	-3.11075	-2.87748	-3.12152	-3.63301	-4.33122	-5.25333	-6.50223	-8.18081	-10.3413	-12.9944	-16.21	-20.2939	-25.9291	-34.1322	-45.9176	-61.74	-80.9472	-101.556	-120.56	-134.745	-141.731	-140.815	-133.224	-121.647	-109.253	-98.6578	-91.3091	-87.5054	-86.91	-89.153	-94.1322	-101.812	-111.652	-122.068	-130.404	-133.667	-129.787	-118.712	-102.631
FrontToBack	2	5.91241	6.0464	6.1021	6.07357	5.96726	5.81687	5.67316	5.57265	5.50563	5.40648	5.17959	4.75306	4.13782	3.4547	2.91097	2.71982	2.99939	3.69259	4.55434	5.22186	5.34971	4.76053	3.54283	2.0408	0.724549	-0.00484667	0.021367	0.691229	1.69372	2.6734	3.37122	3.69154	3.68826	3.50034	3.27584	3.11309	3.03461	3.00418	2.98474	3.01168	3.24182	3.92878	5.31705	7.48326	10.2131	13.0047	15.252	16.5582
FrontToBack	2	-82.8986	-83.4098	-81.2801	-77.7555	-74.1853	-71.4138	-69.5621	-68.2725	-67.1775	-66.2222	-65.6108	-65.4494	-65.4065	-64.6846	-62.3629	-57.8816	-51.3833	-43.7503	-36.3953	-30.9244	-28.7613	-30.7448	-36.7651	-45.5925	-55.0867	-62.8091	-66.8289	-66.3425	-61.8153	-54.6178	-46.4006	-38.5353	-31.8355	-26.5641	-22.6023	-19.6497	-17.3849	-15.5838	-14.1794	-13.2558	-12.9608	-13.3792	-14.4336	-15.8816	-17.4187	-18.8236	-20.0523	-21.216
FrontToBack	2	-118.539	-118.62	-121.613	-128.426	-138.216	-148.288	-155.012	-155.332	-148.138	-134.78	-118.521	-103.178	-91.6326	-84.866	-81.8818	-80.4414	-78.187	-73.6346	-66.6488	-58.2878	-50.1935	-43.8761	-40.2222	-39.3738	-40.909	-44.1177	-48.1948	-52.2912	-55.5099	-56.9665	-55.9805	-52.3307	-46.4201	-39.2029	-31.8689	-25.4355	-20.4701	-17.0636	-15.0121	-14.0441	-13.9489	-14.5725	-15.7397	-17.189	-18.5641	-19.4647	-19.5327	-18.5565
FrontToBack	2	-38.0376	-37.0631	-36.3602	-36.4134	-37.5075	-39.5729	-42.1224	-44.3357	-45.3169	-44.4746	-41.8827	-38.4232	-35.5805	-34.9043	-37.3684	-42.9208	-50.4644	-58.2734	-64.6444	-68.4689	-69.4861	-68.1647	-65.3479	-61.8811	-58.38	-55.1727	-52.343	-49.7895	-47.2623	-44.415	-40.9311	-36.752	-32.3298	-28.7435	-27.5153	-30.1061	-37.3104	-48.9173	-63.9047	-81.0637	-99.603	-119.242	-139.671	-159.783	-177.332	-189.43	-193.679	-189.262
FrontToBack	2	0.0724071	-0.108644	-0.324185	-0.614559	-1.06195	-1.71291	-2.51785	-3.32576	-3.94576	-4.23644	-4.17559	-3.86822	-3.49026	-3.19801	-3.04993	-2.97938	-2.83178	-2.4468	-1.7459	-0.780272	0.285328	1.24595	1.94692	2.34163	2.48494	2.47496	2.38545	2.23787	2.0213	1.73516	1.40723	1.06937	0.708042	0.238872	-0.462017	-1.47466	-2.74784	-4.0667	-5.10149	-5.52418	-5.13291	-3.93357	-2.14209	-0.116794	1.75001	3.13842	3.87077	3.92855
FrontToBack	2	-115.026	-122.397	-123.832	-118.928	-108.854	-95.9288	-82.9154	-72.3284	-65.9708	-64.6902	-68.2434	-75.2145	-83.1115	-88.8536	-89.7099	-84.3826	-73.678	-60.3012	-47.7933	-39.1256	-35.6202	-36.637	-40.0298	-43.0881	-43.5586	-40.3899	-33.9558	-25.7143	-17.4961	-10.7818	-6.28366	-3.92956	-3.13293	-3.14185	-3.33516	-3.40173	-3.38387	-3.57245	-4.28421	-5.62151	-7.34812	-8.9585	-9.90527	-9.85867	-8.85744	-7.28743	-5.7006	-4.57531
FrontToBack	2	205.962	214.667	223.311	229.548	230.941	225.93	214.552	198.504	180.509	163.299	148.671	136.979	127.259	117.909	107.618	96.0756	84.128	73.3359	65.2914	61.1756	61.85	68.3677	82.4038	106.058	140.823	186.092	238.08	289.99	333.721	362.496	373.201	367.307	349.979	327.914	306.957	290.585	279.756	273.929	272.402	275.023	281.786	291.729	302.14	308.948	308.25	298.062	279.177	254.69
FrontToBack	2	-0.51432	1.50711	2.71371	3.09375	2.79215	1.98606	0.809505	-0.64253	-2.2605	-3.86943	-5.2314	-6.10873	-6.35738	-5.98843	-5.15434	-4.06553	-2.89389	-1.73168	-0.619319	0.394587	1.23063	1.80835	2.09877	2.14077	2.00766	1.7562	1.40526	0.95991	0.456445	-0.00851965	-0.28898	-0.238713	0.21923	1.03484	2.01814	2.89023	3.3841	3.35125	2.82107	1.98832	1.14133	0.564439	0.452762	0.854961	1.66441	2.6537	3.55322	4.13892
FrontToBack	2	-159.91	-140.225	-124.38	-110.732	-98.1253	-86.1841	-75.1696	-65.6035	-57.8942	-52.1204	-48.0155	-45.099	-42.8475	-40.8228	-38.7193	-36.3646	-33.7128	-30.8561	-28.0323	-25.5832	-23.8428	-22.9918	-22.9539	-23.4026	-23.8867	-24.022	-23.6581	-22.9578	-22.3768	-22.5813	-24.345	-28.4547	-35.6159	-46.3571	-60.9328	-79.2683	-100.964	-125.345	-151.465	-177.99	-203.01	-223.995	-238.139	-243.159	-238.219	-224.452	-204.676	-182.369
FrontToBack	2	168.216	153.69	138.169	121.588	104.975	89.6974	76.7877	66.6157	58.9864	53.5512	50.344	50.2225	55.0697	67.6227	90.8429	126.822	175.442	233.322	293.746	348.059	388.273	409.89	413.572	404.812	391.699	381.822	379.634	385.249	394.944	402.94	403.659	393.604	372.344	342.415	308.404	275.594	248.65	230.708	223.091	225.605	237.106	255.881	279.589	304.88	327.221	341.437	343.034	329.781
FrontToBack	2	159.971	147.299	134.596	122.267	110.479	99.4024	89.2388	80.1119	71.9741	64.636	57.8849	51.5471	45.4069	38.9547	31.0917	19.9182	2.79014	-23.2075	-60.284	-108.639	-165.349	-224.191	-276.886	-315.524	-335.13	-335.113	-318.901	-292.129	-260.456	-228.119	-197.656	-170.453	-147.419	-129.25	-116.277	-108.331	-105.018	-106.35	-113.194	-126.934	-148.296	-176.034	-206.479	-234.468	-255.266	-266.323	-267.858	-262.077
FrontToBack	2	58.6522	59.0561	60.0801	61.5144	63.3614	65.7445	68.7482	72.2469	75.7975	78.6846	80.1265	79.5439	76.7394	71.9152	65.5961	58.6155	52.2599	48.5067	50.1324	60.4432	82.4824	117.828	165.372	220.681	276.496	324.483	357.692	372.701	370.461	355.49	333.886	311.117	290.48	272.678	256.442	239.768	221.234	200.873	180.281	161.942	148.094	139.682	135.915	134.609	133.105	129.295	122.291	112.553
FrontToBack	2	-23.7396	-28.2752	-29.448	-27.4986	-23.762	-19.9732	-17.4817	-16.7757	-17.5053	-18.9078	-20.3323	-21.5578	-22.7489	-24.1392	-25.6718	-26.8502	-26.8887	-25.086	-21.2047	-15.6676	-9.48284	-3.9565	-0.321298	0.583686	-1.50281	-6.25533	-12.9264	-20.6274	-28.6008	-36.3263	-43.3836	-49.1604	-52.6242	-52.3524	-46.8046	-34.6117	-14.6259	14.2482	53.1003	102.522	161.534	226.484	290.816	346.284	385.351	403.683	401.493	383.121
FrontToBack	2	4.74894	3.68698	3.06448	3.08318	3.72927	4.74202	5.70137	6.19387	5.97981	5.07216	3.70429	2.20995	0.892047	-0.0619652	-0.594226	-0.746287	-0.620225	-0.348998	-0.0629816	0.156064	0.318103	0.524883	0.91253	1.56251	2.44192	3.4109	4.28945	4.93452	5.284	5.35096	5.18923	4.85744	4.40418	3.87276	3.31175	2.77525	2.30551	1.90884	1.54113	1.11988	0.561552	-0.173145	-1.04843	-1.95848	-2.76519	-3.35437	-3.6774	-3.76095
FrontToBack	2	0.614298	0.53283	0.650978	0.896253	1.17003	1.38552	1.49798	1.5112	1.46227	1.3972	1.35857	1.38987	1.5488	1.90795	2.53019	3.42212	4.49171	5.54006	6.30522	6.54405	6.11395	5.01409	3.37166	1.39217	-0.692693	-2.65779	-4.30085	-5.45726	-6.02306	-5.97766	-5.39392	-4.42744	-3.29209	-2.23142	-1.48816	-1.26677	-1.68338	-2.71292	-4.15873	-5.67676	-6.86864	-7.41891	-7.21337	-6.37381	-5.18577	-3.96035	-2.9116	-2.11288
FrontToBack	2	-134.915	-125.165	-120.402	-118.25	-116.431	-113.122	-107.291	-98.9075	-88.9003	-78.8046	-70.1908	-64.1145	-60.8277	-59.8523	-60.3152	-61.335	-62.2685	-62.7613	-62.6281	-61.6381	-59.2385	-54.2656	-44.7162	-27.7482	-0.106427	40.9267	96.2324	163.722	238.034	311.448	375.754	424.202	452.639	459.522	445.301	411.917	362.707	302.308	235.961	168.126	101.057	34.3549	-33.9938	-105.468	-178.908	-249.725	-310.974	-355.848
FrontToBack	2	-458.81	-491.861	-514.079	-517.182	-497.048	-455.042	-397.573	-334.154	-274.791	-227.676	-197.697	-185.814	-189.15	-201.736	-215.985	-224.773	-223.534	-211.49	-191.412	-168.03	-145.967	-128.166	-115.394	-106.687	-100.252	-94.3396	-87.8076	-80.3725	-72.5562	-65.3709	-59.8096	-56.3368	-54.62	-53.6681	-52.3053	-49.7334	-45.8783	-41.373	-37.2272	-34.384	-33.356	-34.0539	-35.8244	-37.6639	-38.5416	-37.7396	-35.0857	-30.9798
FrontToBack	2	7.2585	12.2466	18.086	24.097	29.3697	33.0005	34.3875	33.4416	30.6038	26.6605	22.4615	18.6706	15.634	13.3761	11.6855	10.2458	8.76927	7.09991	5.25726	3.40622	1.7677	0.513524	-0.300824	-0.73469	-0.902199	-0.895999	-0.74745	-0.445868	-0.00273665	0.487095	0.833594	0.809301	0.254705	-0.823376	-2.22279	-3.6055	-4.62104	-5.02672	-4.75739	-3.92302	-2.75165	-1.49611	-0.334331	0.701262	1.71397	2.83884	4.09563	5.30005
FrontToBack	2	-193.236	-200.355	-205.622	-206.856	-203.585	-196.208	-185.42	-172.072	-157.249	-142.219	-128.139	-115.685	-104.867	-95.1902	-86.0685	-77.2663	-69.1163	-62.3978	-57.9345	-56.1197	-56.6127	-58.3599	-59.9425	-60.0882	-58.1231	-54.1728	-49.047	-43.8906	-39.7703	-37.3829	-36.9571	-38.2982	-40.8686	-43.8407	-46.1847	-46.8682	-45.1751	-40.9886	-34.8523	-27.7317	-20.6039	-14.123	-8.54208	-3.89246	-0.234	2.23241	3.28841	2.96521
FrontToBack	2	37.8118	95.2905	159.345	226.136	288.34	337.159	365.376	370.018	353.321	321.692	283.446	246.59	217.554	200.978	199.974	216.169	249.213	296.065	350.747	405.146	450.773	480.813	491.572	482.906	457.802	421.561	380.883	342.859	313.789	297.885	296.164	305.973	321.546	335.643	341.839	336.566	319.962	295.184	266.648	238.235	212.304	189.667	170.141	153.168	138.269	125.318	114.685	107.175
FrontToBack	3	59.5593	78.5221	97.4744	112.978	122.236	124.19	119.879	111.836	102.849	94.7465	87.8161	81.0796	73.1727	63.3221	51.917	40.4255	30.7346	24.2903	21.4841	21.5857	23.1842	24.8407	25.5937	25.119	23.5869	21.3782	18.8479	16.1957	13.4585	10.5672	7.44991	4.14166	0.877044	-1.87036	-3.43318	-3.1003	-0.364247	4.80158	11.7639	19.2858	25.8597	30.1967	31.6221	30.1828	26.452	21.214	15.2312	9.17751
FrontToBack	3	23.4813	23.8756	25.3386	27.3374	29.1418	30.1272	30.0095	28.8793	27.0517	24.8633	22.5576	20.3041	18.2768	16.6769	15.6533	15.1802	15.0139	14.7914	14.2286	13.292	12.2392	11.5126	11.5648	12.7236	15.1379	18.8117	23.6703	29.6599	36.8888	45.8287	57.4971	73.4254	95.2083	123.617	157.626	193.95	227.619	253.524	268.248	271.203	264.463	251.497	235.654	219.244	203.549	189.412	177.715	169.333
FrontToBack	3	-266.265	-262.69	-254.716	-245.911	-237.834	-229.718	-219.624	-206.254	-190.285	-174.387	-161.902	-154.976	-153.308	-154.334	-154.831	-153.021	-149.914	-148.975	-154.218	-167.751	-188.151	-210.627	-228.882	-237.651	-234.582	-220.604	-198.908	-173.356	-147.219	-122.643	-100.739	-81.8826	-65.9921	-52.6985	-41.5086	-31.9837	-23.8901	-17.2454	-12.2448	-9.12214	-8.02744	-8.96445	-11.7717	-16.1012	-21.3917	-26.8876	-31.7722	-35.3953
FrontToBack	3	-1.41887	-2.47372	-3.33697	-3.9083	-4.15295	-4.08152	-3.72619	-3.12869	-2.35383	-1.51499	-0.78108	-0.342498	-0.337703	-0.781787	-1.53853	-2.35828	-2.96368	-3.13794	-2.78122	-1.91466	-0.654649	0.822516	2.30053	3.53484	4.26793	4.27053	3.40798	1.71853	-0.536561	-2.88863	-4.7623	-5.63542	-5.1962	-3.43529	-0.646612	2.64459	5.79413	8.17136	9.30143	8.98896	7.37415	4.87915	2.05952	-0.574039	-2.67429	-4.07123	-4.70476	-4.54724
FrontToBack	3	-164.946	-135.738	-117.612	-108.812	-107.262	-111.078	-118.594	-128.202	-138.306	-147.478	-154.659	-159.249	-161.069	-160.331	-157.688	-154.271	-151.548	-150.97	-153.595	-159.955	-170.291	-185.038	-205.215	-232.303	-267.368	-309.626	-355.2	-397.079	-426.855	-437.758	-427.5	-399.292	-360.376	-318.913	-280.976	-249.144	-223.017	-200.87	-181.245	-163.694	-148.608	-136.581	-127.837	-122.068	-118.641	-116.958	-116.664	-117.582
FrontToBack	3	125.58	109.74	96.6781	87.6636	83.4038	84.2875	90.7649	103.551	123.478	151.067	186.055	227.037	271.259	314.555	351.575	376.546	384.646	373.603	344.768	303.025	255.467	209.43	170.68	142.353	124.796	116.137	113.29	113.046	112.916	111.457	108.067	102.512	94.5446	83.828	70.0636	53.046	32.4763	7.69242	-22.2625	-57.946	-98.3813	-140.183	-177.745	-204.753	-216.45	-211.501	-192.465	-164.722
FrontToBack	3	-101.102	-122.743	-139.188	-147.378	-146.349	-137.397	-123.299	-107.087	-91.0282	-76.273	-63.1385	-51.6474	-41.9354	-34.3321	-29.2035	-26.73	-26.7684	-28.8319	-32.1587	-35.8246	-38.8874	-40.5489	-40.3207	-38.1388	-34.3894	-29.8093	-25.2906	-21.6394	-19.3631	-18.5494	-18.8638	-19.6695	-20.2317	-19.954	-18.5731	-16.2351	-13.4233	-10.7476	-8.70156	-7.48882	-7.00676	-6.95792	-7.01304	-6.9283	-6.59079	-6.01051	-5.30183	-4.65398
FrontToBack	3	-176.152	-187.003	-199.989	-210.132	-213.116	-206.635	-191.209	-169.937	-147.182	-126.765	-110.547	-98.0845	-87.4546	-76.7019	-65.0383	-53.1501	-42.5636	-34.6089	-29.676	-27.1523	-25.9072	-24.8881	-23.4578	-21.4186	-18.8914	-16.2164	-13.8789	-12.4079	-12.2246	-13.5174	-16.2187	-20.1049	-24.9929	-30.969	-38.592	-48.9631	-63.5199	-83.4588	-108.873	-137.983	-166.975	-190.823	-204.934	-206.899	-197.426	-179.967	-159.271	-139.719
FrontToBack	3	-300.019	-254.225	-221.424	-203.763	-200.865	-209.82	-225.192	-239.59	-245.328	-236.894	-213.12	-177.786	-138.104	-101.766	-73.9881	-55.9907	-45.4038	-38.1569	-30.7173	-21.5726	-11.3862	-2.02528	4.79143	8.40663	9.30289	8.50941	6.81376	4.20686	-0.276488	-8.35091	-21.9919	-42.7318	-70.8421	-104.645	-140.327	-172.564	-195.952	-206.802	-204.494	-191.721	-173.43	-154.97	-140.332	-131.242	-127.345	-127.139	-129.042	-132.079
FrontToBack	3	9.34279	17.4136	34.5891	62.0068	99.5473	145.141	194.384	241.056	278.726	302.94	312.918	311.851	305.563	300.243	300.44	308.207	323.48	344.998	370.862	398.405	423.852	442.61	450.639	446.327	431.66	411.703	392.513	378.682	371.947	371.467	375.234	381.418	388.761	395.955	400.765	399.823	389.518	367.658	334.951	295.358	254.999	220.071	194.842	180.642	176.153	178.555	184.731	191.899
FrontToBack	3	-189.071	-186.841	-190.382	-198.973	-210.656	-223.258	-235.278	-246.198	-256.1	-264.872	-271.629	-274.828	-273.145	-266.622	-257.367	-249.331	-247.182	-254.733	-273.588	-302.457	-337.334	-372.432	-401.579	-419.717	-424.095	-414.812	-394.565	-367.779	-339.511	-314.483	-296.358	-287.174	-286.909	-293.379	-302.849	-311.455	-316.888	-319.371	-321.167	-324.812	-331.165	-338.585	-343.744	-343.455	-336.274	-322.902	-305.395	-285.914
FrontToBack	3	-292.463	-291.668	-277.925	-256.144	-233.606	-217.446	-212.351	-219.353	-236.04	-257.948	-280.474	-300.443	-316.707	-329.659	-340.234	-349.195	-357.116	-364.807	-373.523	-384.458	-397.73	-411.572	-422.485	-426.505	-421.008	-406.021	-384.239	-359.732	-336.11	-315.22	-297.031	-280.542	-264.897	-249.949	-236.014	-223.216	-211.045	-198.539	-184.957	-170.462	-156.326	-144.451	-136.455	-132.809	-132.528	-133.617	-134.048	-132.736
FrontToBack	3	-387.965	-463.324	-531.144	-577.411	-592.954	-576.381	-533.958	-476.702	-416.346	-362.2	-320.034	-292.763	-281.744	-287.374	-308.527	-341.473	-379.45	-413.791	-436.375	-442.236	-430.916	-405.99	-373.163	-338.066	-304.705	-275.002	-249.194	-226.605	-206.319	-187.554	-169.778	-152.717	-136.357	-120.978	-107.154	-95.6864	-87.4461	-83.1369	-83.0194	-86.6795	-92.9558	-100.088	-106.058	-108.974	-107.33	-99.9959	-86.0281	-64.5217
FrontToBack	3	-298.764	-280.149	-250.849	-217.343	-184.713	-155.75	-131.229	-110.829	-94.0952	-81.0553	-72.2679	-68.2845	-68.7632	-71.7629	-73.8367	-71.1924	-61.5191	-45.5525	-27.5114	-14.1299	-12.7651	-29.372	-66.9556	-124.666	-197.515	-276.837	-351.832	-412.231	-451.373	-468.243	-467.169	-455.21	-438.677	-420.902	-402.412	-382.967	-363.694	-347.618	-338.169	-336.727	-340.905	-344.868	-341.722	-326.73	-299.58	-264.446	-227.915	-196.054
FrontToBack	3	-89.5917	-87.9888	-84.5375	-80.2259	-75.6737	-71.1733	-66.9187	-63.1815	-60.2684	-58.3156	-57.1185	-56.1651	-54.8738	-52.8956	-50.3089	-47.6167	-45.5473	-44.7408	-45.4542	-47.4126	-49.904	-52.0674	-53.2434	-53.1851	-52.0357	-50.1039	-47.6056	-44.5421	-40.7979	-36.3927	-31.7127	-27.5316	-24.7493	-23.9581	-25.0864	-27.3454	-29.5492	-30.6639	-30.321	-29.0393	-28.0229	-28.5926	-31.4958	-36.442	-42.1504	-46.9232	-49.4707	-49.5125
FrontToBack	3	-13.4427	-13.129	-12.2495	-10.7167	-8.67521	-6.45352	-4.45262	-3.03024	-2.40933	-2.63131	-3.54585	-4.8596	-6.22713	-7.36921	-8.15941	-8.63783	-8.94174	-9.18478	-9.35531	-9.29084	-8.75811	-7.60453	-5.89902	-3.97535	-2.32734	-1.40192	-1.40002	-2.21353	-3.54023	-5.0946	-6.75542	-8.53411	-10.3915	-12.0682	-13.0894	-12.9811	-11.5422	-8.9882	-5.85902	-2.78365	-0.26834	1.37428	1.97513	1.46325	-0.105399	-2.47351	-5.17411	-7.64588
FrontToBack	3	65.4387	67.4081	67.114	65.1219	62.1395	59.0204	57.0107	58.0936	65.0615	81.0048	108.281	147.406	196.366	250.656	303.997	349.594	381.672	396.896	395.223	379.765	355.638	328.277	301.896	278.698	259.024	242.15	227.262	214.11	203.107	194.972	190.269	189.3	192.533	201.299	218.082	245.805	286.064	337.057	392.471	442.276	475.491	483.859	464.855	422.701	366.991	309.508	260.538	226.063
FrontToBack	3	352.037	343.37	342.533	350.672	366.108	384.799	401.674	412.449	415.142	410.467	400.902	388.914	375.431	359.416	338.733	311.761	278.851	242.981	209.41	184.587	174.701	184.197	214.449	262.878	322.833	384.628	437.694	473.302	486.841	478.734	453.658	418.48	379.85	342.363	307.893	276.076	245.547	215.242	185.217	156.691	131.429	110.81	95.0218	82.6893	71.0276	56.4592	35.5118	5.7942
FrontToBack	3	-25.4076	-20.2574	-10.4656	8.03379	37.8768	78.6127	125.976	172.711	210.93	235.071	244	241.155	232.634	224.293	219.287	217.131	214.481	207.095	192.014	169.002	140.723	111.697	86.6338	68.9236	59.8107	58.3541	61.9348	67.0319	70.1256	68.666	61.9414	51.5379	41.0697	35.1192	37.7003	50.8026	73.5588	102.359	131.896	156.849	173.576	181.171	181.394	177.545	172.916	169.633	168.445	169.299
FrontToBack	3	-728.039	-763.899	-770.259	-751.058	-715.539	-674.675	-637.595	-609.504	-591.579	-582.201	-578.454	-577.045	-574.598	-567.822	-554.008	-531.816	-501.829	-466.409	-428.837	-392.219	-358.744	-329.574	-305.188	-285.78	-271.389	-261.765	-256.183	-253.41	-251.852	-249.741	-245.3	-236.896	-223.316	-204.132	-180	-152.665	-124.625	-98.582	-76.8724	-61.0213	-51.4141	-47.0865	-45.6458	-43.4598	-36.1533	-19.414	9.99614	53.1256
FrontToBack	3	-295.995	-336.235	-361.863	-368.746	-357.735	-334.199	-305.799	-279.651	-260.158	-248.221	-241.816	-237.414	-231.63	-222.632	-211.032	-200.042	-194.747	-200.539	-221.124	-256.779	-303.619	-354.219	-399.432	-430.727	-442.245	-431.965	-401.75	-356.452	-302.504	-246.495	-194.073	-149.362	-114.828	-91.4973	-79.3489	-77.7009	-85.4145	-100.841	-121.643	-144.745	-166.664	-184.212	-195.297	-199.421	-197.635	-191.988	-184.755	-177.735
FrontToBack	3	-108.477	-96.0988	-83.3968	-72.1744	-63.3378	-57.0384	-52.9885	-50.6324	-49.1979	-47.8624	-46.1472	-44.3326	-43.5293	-45.2357	-50.6158	-59.9431	-72.5286	-87.047	-101.919	-115.468	-125.899	-131.417	-130.695	-123.536	-111.259	-96.3971	-81.7826	-69.5316	-60.5651	-54.9093	-52.4888	-53.8109	-60.0559	-72.4967	-91.5786	-116.156	-143.263	-168.565	-187.38	-195.99	-192.811	-178.942	-157.798	-133.925	-111.509	-93.2525	-80.0402	-71.3186
FrontToBack	3	-104.962	-100.014	-90.6756	-81.6972	-76.9792	-78.5065	-86.1965	-98.5058	-113.305	-128.57	-142.653	-154.192	-161.921	-164.68	-161.777	-153.566	-141.852	-129.646	-120.171	-115.559	-115.996	-119.858	-124.671	-128.268	-129.466	-128.093	-124.605	-119.722	-114.29	-109.325	-106.024	-105.6	-108.883	-115.837	-125.231	-134.787	-141.885	-144.738	-143.636	-141.719	-144.67	-159.044	-189.527	-236.192	-293.142	-349.565	-393.134	-414.425
FrontToBack	3	-4.55276	-5.53965	-6.93374	-8.61129	-10.2954	-11.6651	-12.4796	-12.6432	-12.1786	-11.1458	-9.57484	-7.46926	-4.87178	-1.94615	0.992975	3.5334	5.29068	6.04677	5.83134	4.89917	3.61662	2.32007	1.22426	0.414691	-0.0977632	-0.317701	-0.244252	0.107388	0.672618	1.32676	1.91071	2.27758	2.33086	2.03265	1.38984	0.435788	-0.768256	-2.11996	-3.46542	-4.61357	-5.37538	-5.61338	-5.28284	-4.4493	-3.27917	-2.00017	-0.838997	0.0515597
FrontToBack	3	-1.953	-0.202779	2.38479	6.07349	11.5951	19.9521	31.9597	47.5725	65.2952	82.1343	94.3417	98.7602	94.1371	81.7111	64.7458	47.2529	32.5538	22.3287	16.4834	13.7034	12.2819	10.7661	8.219	4.10592	-2.0006	-10.7761	-23.5161	-42.4975	-71.1199	-113.374	-172.276	-247.486	-333.148	-417.524	-485.347	-522.359	-519.971	-477.649	-401.882	-302.61	-189.42	-69.7059	50.6102	165.127	266.061	345.853	400.587	432.703
FrontToBack	3	0.777212	-5.93957	-13.0215	-19.0274	-23.1187	-25.1695	-25.4888	-24.4549	-22.335	-19.3309	-15.7043	-11.8102	-8.00581	-4.52522	-1.4363	1.29428	3.69161	5.69939	7.19475	8.06951	8.33578	8.19262	8.00853	8.20594	9.08115	10.6479	12.596	14.3958	15.5043	15.5639	14.5147	12.5841	10.1888	7.79328	5.78129	4.37171	3.60304	3.38767	3.61607	4.26774	5.46668	7.42819	10.3027	13.9848	18.0168	21.6808	24.2799	25.4928
FrontToBack	3	-19.6723	-13.9426	-9.64355	-7.19335	-6.33587	-6.31622	-6.24065	-5.45089	-3.75096	-1.40655	1.04673	3.06408	4.29199	4.63679	4.2175	3.26037	2.0065	0.658087	-0.637326	-1.79302	-2.79655	-3.72844	-4.76153	-6.11329	-7.94511	-10.2401	-12.7226	-14.8809	-16.1174	-15.9793	-14.3671	-11.6064	-8.32951	-5.21701	-2.72747	-0.948605	0.376244	1.68911	3.43687	5.98158	9.66053	14.9668	22.738	34.1973	50.7168	73.2752	101.751	134.351
FrontToBack	3	322.29	331.376	328.289	314.12	292.594	268.762	247.175	230.475	218.987	211.302	205.329	199.198	191.719	182.442	171.542	159.639	147.537	135.888	124.935	114.562	104.709	95.865	89.2055	86.1737	87.7835	94.2186	105.177	120.798	142.425	172.337	212.174	260.793	312.982	360.216	393.455	406.659	399.099	375.278	342.673	308.678	278.316	253.537	233.916	217.963	204.282	192.131	181.416	172.315
FrontToBack	3	20.1213	63.5431	111.91	167.265	227.76	287.598	338.796	374.154	389.988	387.293	370.82	346.766	320.433	294.999	271.682	250.74	232.446	217.437	206.418	199.731	197.344	199.437	207.118	222.525	247.805	283.308	326.005	369.29	404.617	424.391	424.775	407.03	376.794	341.718	308.625	281.455	260.69	244.254	229.19	213.311	196.113	178.734	163.133	150.981	142.803	137.79	134.302	130.807
FrontToBack	3	-280.632	-249.809	-226.432	-209.129	-195.902	-184.783	-174.361	-164.088	-154.205	-145.23	-137.265	-129.562	-120.708	-109.345	-94.9841	-78.4039	-61.4398	-46.3425	-35.0901	-28.941	-28.2725	-32.5793	-40.5394	-50.1832	-59.279	-65.9402	-69.2656	-69.6777	-68.7365	-68.4518	-70.4074	-75.074	-81.6011	-88.1757	-92.8198	-94.313	-92.8111	-89.786	-87.225	-86.3899	-86.7793	-85.8598	-79.743	-64.4162	-36.896	4.07109	57.6474	120.57
FrontToBack	3	-0.559901	0.202656	0.604768	0.703222	0.671434	0.722733	1.00769	1.54151	2.21065	2.85212	3.35555	3.72023	4.04038	4.43773	4.99226	5.70527	6.5021	7.25255	7.79628	7.96953	7.64664	6.79252	5.5052	4.01244	2.60707	1.54458	0.957144	0.828272	1.02954	1.38097	1.69501	1.79444	1.52846	0.805196	-0.362067	-1.82926	-3.34092	-4.60151	-5.371	-5.54753	-5.19905	-4.52583	-3.76356	-3.07142	-2.46414	-1.82841	-1.01352	0.0580113
FrontToBack	3	-257.756	-259.337	-245.765	-221.271	-191.658	-162.353	-136.905	-116.48	-100.352	-86.9678	-74.9706	-63.7469	-53.4001	-44.3503	-36.8942	-30.9808	-26.2576	-22.2819	-18.7188	-15.4256	-12.4169	-9.78011	-7.59779	-5.89931	-4.6345	-3.67416	-2.84988	-2.04958	-1.32827	-0.959769	-1.35395	-2.85058	-5.49655	-8.94582	-12.5571	-15.6355	-17.6841	-18.5378	-18.3427	-17.4289	-16.1589	-14.8085	-13.5034	-12.2081	-10.7661	-8.98045	-6.72001	-4.01094
FrontToBack	3	345.397	344.534	353.169	369.337	388.653	405.236	413.206	408.497	390.309	361.443	327.221	293.5	264.752	243.075	228.34	219.115	213.733	211.045	210.684	212.888	218.002	225.862	235.314	244.119	249.315	247.811	236.869	214.22	177.996	126.956	61.4188	-15.2948	-95.846	-169.427	-224.355	-251.879	-249.361	-221.095	-176.338	-125.685	-77.6927	-37.1829	-5.51196	17.9942	34.5247	44.939	49.7206	49.4026
FrontToBack	3	18.0523	15.6122	12.5734	9.54532	6.96267	5.02474	3.71112	2.84236	2.16591	1.43283	0.457971	-0.850062	-2.47668	-4.31026	-6.16697	-7.83326	-9.11599	-9.88897	-10.1262	-9.91299	-9.42551	-8.87276	-8.4137	-8.08447	-7.77868	-7.30201	-6.48127	-5.27595	-3.83706	-2.48661	-1.62129	-1.57578	-2.48677	-4.21645	-6.36964	-8.41532	-9.85965	-10.3996	-9.98212	-8.75479	-6.94432	-4.7463	-2.29001	0.306683	2.85547	5.0705	6.64426	7.38654
FrontToBack	3	0.0177166	-0.391671	-0.686657	-0.765052	-0.628817	-0.382044	-0.170154	-0.101392	-0.199931	-0.413995	-0.66116	-0.87444	-1.02227	-1.10258	-1.12698	-1.10891	-1.0586	-0.983087	-0.891177	-0.804279	-0.765897	-0.839177	-1.08377	-1.52447	-2.12893	-2.81221	-3.46028	-3.95844	-4.20766	-4.13442	-3.70356	-2.94005	-1.94342	-0.874281	0.0935447	0.833522	1.30542	1.54944	1.6414	1.63778	1.54304	1.3157	0.907356	0.309028	-0.421706	-1.17356	-1.82936	-2.32703
FrontToBack	3	-109.314	-118.32	-123.756	-124.564	-121.38	-116.098	-111.188	-109.078	-111.653	-119.734	-132.551	-147.458	-160.293	-166.508	-162.769	-148.289	-125.224	-97.8834	-71.1434	-48.8345	-32.8632	-23.341	-19.4368	-20.3504	-25.8833	-36.449	-52.6554	-74.7415	-102.082	-132.902	-164.258	-192.284	-212.744	-221.867	-217.387	-199.482	-171.162	-137.732	-105.356	-79.2376	-62.1978	-54.2244	-53.1023	-55.6899	-59.2171	-62.0643	-63.8333	-64.856
FrontToBack	3	-221.527	-211.27	-211.995	-223.108	-242.557	-266.559	-289.737	-306.166	-311.31	-304.028	-287.454	-268.029	-253.021	-247.766	-253.969	-269.624	-290.255	-310.697	-326.758	-336.388	-340.186	-341.04	-342.876	-348.835	-359.599	-372.737	-383.517	-386.9	-379.778	-362.348	-337.972	-311.649	-287.925	-269.255	-255.472	-244.445	-233.425	-220.412	-204.942	-188.075	-171.693	-157.512	-146.29	-137.629	-130.441	-123.766	-117.376	-111.749
FrontToBack	3	-316.703	-295.853	-272.058	-248.37	-224.781	-198.951	-167.981	-130.221	-86.287	-39.0511	7.14992	47.6305	78.4426	97.19	103.396	98.3468	84.5071	64.8098	42.1412	19.1476	-1.79944	-18.7574	-30.5726	-37.2445	-39.9574	-40.6412	-41.2182	-42.9033	-45.8726	-49.4131	-52.424	-54.008	-53.8636	-52.3152	-50.015	-47.5408	-45.1694	-42.9583	-41.0571	-40.0086	-40.8301	-44.8116	-53.1309	-66.4551	-84.6682	-106.788	-131.074	-155.313
FrontToBack	3	-36.1801	-37.5225	-38.7929	-39.5277	-39.3895	-38.2298	-36.0921	-33.1693	-29.7415	-26.1401	-22.7368	-19.9428	-18.1561	-17.6468	-18.4023	-20.0347	-21.8329	-22.9837	-22.8681	-21.2809	-18.4544	-14.8932	-11.1461	-7.65905	-4.76156	-2.71817	-1.74217	-1.92161	-3.09971	-4.78624	-6.14436	-6.04308	-3.16614	3.81809	15.9554	33.585	55.8806	80.6218	104.443	123.66	135.413	138.63	134.301	124.912	113.372	102.006	92.1135	84.1924
FrontToBack	3	-380.062	-380.382	-363.727	-334.56	-298.214	-259.659	-223.121	-192.225	-170.054	-158.802	-159.276	-170.766	-191.618	-220.25	-255.905	-298.43	-347.011	-398.65	-447.57	-486.334	-508.33	-510.334	-493.715	-463.656	-426.932	-389.453	-354.736	-323.719	-295.637	-269.219	-243.527	-218.151	-192.872	-167.214	-140.268	-110.969	-78.7421	-44.192	-9.50128	21.7869	45.6799	59.1048	61.1745	53.7014	40.5875	26.3243	14.3233	5.94924
FrontToBack	3	2.35044	-0.12983	-4.57884	-10.4781	-17.093	-23.6429	-29.5475	-34.8108	-40.5104	-49.1656	-64.6174	-91.0731	-131.341	-184.823	-246.285	-306.334	-353.762	-378.915	-376.543	-346.884	-294.643	-226.632	-149.392	-67.8619	14.6079	95.3641	171.513	239.542	295.619	336.262	359.034	363.091	349.543	321.52	283.811	242.094	202.023	168.514	145.339	134.832	137.451	151.199	171.384	191.276	203.925	204.578	192.54	171.345
FrontToBack	3	-122.239	-101.717	-87.8396	-81.0868	-82.5028	-93.4101	-114.803	-146.54	-186.619	-230.916	-273.677	-308.737	-331.062	-338.061	-330.172	-310.553	-284.022	-255.614	-229.217	-206.751	-188.114	-171.866	-156.245	-140.03	-122.902	-105.294	-87.9817	-71.681	-56.8198	-43.4192	-30.964	-18.2201	-3.09572	17.2188	45.6116	83.8722	131.288	183.692	233.699	272.483	292.614	290.755	268.838	233.133	191.702	151.582	116.951	88.7393
FrontToBack	3	0.220825	-0.149957	-0.277677	-0.0860272	0.400605	1.08466	1.8542	2.62224	3.32942	3.9176	4.31913	4.4726	4.35522	3.99474	3.44904	2.77283	2.00784	1.21551	0.527008	0.157505	0.342979	1.21589	2.68915	4.43317	5.97652	6.88854	6.94577	6.19811	4.90682	3.40303	1.94982	0.678254	-0.38374	-1.23645	-1.84094	-2.11599	-1.99091	-1.48563	-0.755371	-0.0612173	0.333393	0.291979	-0.118491	-0.658474	-1.04478	-1.09966	-0.828918	-0.389754
FrontToBack	3	-18.6557	-15.7672	-13.3072	-11.4139	-10.0927	-9.21665	-8.57163	-7.93236	-7.13873	-6.13605	-4.97136	-3.7541	-2.6098	-1.64191	-0.912229	-0.437988	-0.20755	-0.208404	-0.452274	-0.975122	-1.80258	-2.89713	-4.12626	-5.28235	-6.1537	-6.60552	-6.62191	-6.28384	-5.70242	-4.95383	-4.05826	-3.01211	-1.84722	-0.669752	0.354405	1.06516	1.38417	1.35119	1.09745	0.773041	0.473967	0.207389	-0.0945606	-0.529653	-1.17427	-2.04449	-3.07862	-4.14541
FrontToBack	3	27.6885	23.6752	17.5843	10.116	2.30128	-4.81037	-10.3246	-13.5095	-13.782	-10.8521	-5.02446	2.56775	10.0906	15.5852	17.744	16.4436	12.7207	8.22392	4.49624	2.49796	2.59	4.90555	9.85284	18.4439	32.2567	52.9724	81.6081	117.693	158.727	200.225	236.493	262.013	272.983	268.451	250.535	223.635	192.959	163.024	136.682	114.959	97.5234	83.4125	71.6298	61.4258	52.2961	43.8575	35.7838	27.8681
FrontToBack	3	69.9294	71.7613	75.7916	84.2098	97.78	115.103	132.779	146.597	153.326	152.187	145.145	135.818	127.626	122.3	119.53	117.761	115.409	111.647	106.416	99.9298	92.2794	83.4731	73.8298	64.2725	56.1622	50.6648	48.0299	47.231	46.2188	42.6703	34.8962	22.5149	6.6669	-10.2858	-25.4559	-36.2886	-41.2997	-40.4454	-35.0105	-27.0809	-18.8164	-11.7999	-6.6753	-3.16507	-0.422093	2.44063	5.85919	9.57384
FrontToBack	3	7.40721	7.4959	7.99545	8.63838	9.25465	9.87829	10.7444	12.1801	14.444	17.6162	21.6031	26.2709	31.6148	37.8371	45.2481	54.0301	64.0301	74.7574	85.6433	96.4466	107.585	120.212	135.985	156.567	183.001	215.106	251.093	287.592	320.234	344.711	358.022	359.471	351.063	337.114	323.185	314.683	315.488	326.979	347.625	373.243	397.905	415.366	420.686	411.591	389.088	357.065	321.006	286.311
FrontToBack	3	0.981938	1.37482	2.19754	3.15478	3.93384	4.32743	4.27949	3.85208	3.15561	2.29577	1.36798	0.489709	-0.170057	-0.39464	0.0240608	1.20518	3.10932	5.52919	8.15121	10.6589	12.8115	14.4423	15.3895	15.4345	14.3372	11.9716	8.47983	4.32566	0.195242	-3.21401	-5.41326	-6.25726	-5.95285	-4.95943	-3.82616	-3.02266	-2.79993	-3.11711	-3.66448	-3.98776	-3.69261	-2.62915	-0.964707	0.916898	2.61993	3.9135	4.76921	5.26339
FrontToBack	3	8.73444	8.68574	8.01497	6.70366	4.85028	2.69778	0.580127	-1.19177	-2.43778	-3.14222	-3.40007	-3.33186	-3.03214	-2.58754	-2.12119	-1.80703	-1.81301	-2.20621	-2.88792	-3.61853	-4.1267	-4.2371	-3.93149	-3.30804	-2.48082	-1.50122	-0.364921	0.908606	2.18651	3.1951	3.58278	3.0496	1.4886	-0.931657	-3.78477	-6.51385	-8.61128	-9.78009	-9.99435	-9.44558	-8.40369	-7.07923	-5.55527	-3.82495	-1.8994	0.0903578	1.87476	3.13194
FrontToBack	3	44.3735	48.1991	48.9601	44.4989	33.9476	18.4603	1.03817	-14.5894	-25.4423	-30.3017	-29.7685	-25.5279	-19.4192	-12.8527	-6.70482	-1.41989	2.99359	7.17463	12.6174	21.5777	36.4746	58.8866	88.5115	122.637	156.509	184.622	202.443	207.892	201.965	188.282	171.824	157.387	148.407	146.528	151.933	164.03	181.976	204.714	230.614	257.154	281.072	299.1	308.981	310.273	304.43	294.096	281.924	269.579
FrontToBack	3	154.314	149.182	144.624	141.839	141.132	141.74	142.044	140.189	134.949	126.405	116.006	105.972	98.5051	95.4157	98.438	109.785	132.129	167.506	215.452	271.521	327.38	372.884	399.347	402.411	383.118	346.846	300.902	252.115	205.442	163.799	128.673	100.878	80.9977	69.441	66.2225	70.7108	81.5168	96.6073	113.625	130.289	144.749	155.76	162.683	165.361	163.939	158.737	150.182	138.81
FrontToBack	3	-5.8217	-5.41841	-4.98905	-4.38813	-3.50766	-2.35641	-1.1036	-0.0333071	0.570669	0.554981	-0.0429389	-1.02042	-2.10271	-3.03807	-3.66083	-3.91103	-3.83169	-3.55168	-3.25721	-3.14822	-3.38665	-4.04284	-5.05118	-6.18848	-7.10444	-7.43001	-6.94139	-5.70199	-4.06987	-2.53545	-1.46512	-0.912184	-0.618203	-0.194885	0.637017	1.90067	3.37075	4.70071	5.57997	5.84733	5.52882	4.80358	3.92116	3.10245	2.46587	2.00356	1.61147	1.13563
FrontToBack	3	2.14818	1.02899	-0.0516795	-0.751425	-0.851868	-0.330856	0.650717	1.84317	3.02524	4.07945	4.98686	5.75481	6.33579	6.59317	6.34068	5.43476	3.87259	1.84078	-0.31564	-2.19705	-3.47705	-3.9955	-3.78014	-3.003	-1.90963	-0.754209	0.243032	0.92834	1.23806	1.21309	0.981464	0.711382	0.548791	0.574501	0.802284	1.20921	1.76968	2.46163	3.24542	4.04051	4.73069	5.20514	5.40954	5.37084	5.17675	4.92525	4.67728	4.43789
FrontToBack	3	-11.8808	-14.8095	-16.5337	-16.87	-16.2615	-15.6153	-15.8904	-17.7137	-21.2756	-26.6238	-34.2261	-45.4896	-62.8181	-88.932	-125.516	-171.716	-223.28	-273.005	-312.577	-335.162	-337.634	-321.442	-291.798	-255.645	-219.357	-187.092	-160.248	-137.984	-118.37	-99.6346	-81.0107	-62.9289	-46.5833	-33.2018	-23.4268	-17.0961	-13.4297	-11.4317	-10.2562	-9.38467	-8.60436	-7.83825	-6.90458	-5.22817	-1.52972	6.45774	22.0931	49.4645
FrontToBack	3	5.66643	9.81127	18.0812	32.1029	52.8395	79.9183	111.144	142.516	168.977	185.812	190.225	182.382	165.353	143.901	122.687	104.805	91.3321	82.0043	76.5168	75.5884	81.0747	94.9439	117.596	146.503	176.099	199.265	209.846	204.989	186.127	158.195	127.575	99.8554	78.3396	63.6777	54.4646	48.327	43.0475	37.3599	31.1985	25.354	20.7445	17.7026	15.6963	13.6435	10.612	6.44	1.86653	-1.8971
FrontToBack	3	-109.623	-110.101	-109.938	-108.731	-106.037	-101.458	-94.6999	-85.6019	-74.1498	-60.4054	-44.2813	-25.2006	-1.81476	27.9081	66.0167	113.373	168.331	225.923	278.141	315.497	329.449	314.771	270.913	201.89	115.094	19.7809	-74.1527	-157.148	-221.124	-260.925	-275.56	-268.424	-246.043	-215.82	-183.838	-153.643	-126.249	-100.961	-76.3479	-50.9777	-23.7742	5.9652	38.8992	76.1925	119.872	172.364	234.944	305.746
FrontToBack	3	9.44753	11.4711	12.9547	13.5209	13.2287	12.5088	11.9645	12.1159	13.1869	15.0188	17.1396	18.9561	19.9646	19.8978	18.7586	16.7757	14.3287	11.8797	9.89776	8.7538	8.59608	9.27186	10.3666	11.37	11.8911	11.7998	11.2255	10.4302	9.6493	8.97877	8.3414	7.49597	6.05724	3.5228	-0.668065	-7.01328	-15.7838	-26.8419	-39.5046	-52.5077	-64.1493	-72.6515	-76.6726	-75.7691	-70.5596	-62.4708	-53.1836	-44.0703
FrontToBack	3	4.3832	5.17045	5.72539	5.92395	5.67098	4.95547	3.85981	2.49543	0.893765	-1.07199	-3.67189	-7.19568	-11.7829	-17.2955	-23.3191	-29.2946	-34.7226	-39.3281	-43.1072	-46.2413	-48.9299	-51.2358	-53.0124	-53.9457	-53.688	-52.0144	-48.9328	-44.701	-39.7756	-34.7332	-30.1928	-26.7102	-24.6245	-23.8964	-24.0588	-24.3713	-24.1433	-23.0467	-21.2292	-19.1668	-17.3813	-16.1972	-15.6627	-15.6081	-15.7604	-15.8347	-15.5954	-14.9026
FrontToBack	3	-3.23373	-4.48508	-7.30209	-11.1309	-15.0909	-18.1702	-19.5434	-18.8756	-16.4521	-13.0368	-9.52039	-6.54595	-4.32231	-2.71003	-1.48868	-0.604513	-0.228272	-0.60828	-1.84245	-3.7414	-5.86855	-7.72977	-8.9947	-9.63294	-9.90234	-10.2117	-10.9497	-12.4011	-14.8395	-18.7758	-25.1974	-35.5686	-51.4296	-73.6648	-101.758	-133.448	-165.046	-192.35	-211.819	-221.568	-221.862	-214.954	-204.304	-193.409	-184.649	-178.62	-174.242	-169.531
FrontToBack	3	40.6458	41.1615	40.0309	37.7325	34.8011	31.6005	28.2651	24.7908	21.1586	17.3836	13.4856	9.45844	5.31264	1.17967	-2.61337	-5.59877	-7.34743	-7.68157	-6.77655	-5.09901	-3.2191	-1.61449	-0.553769	-0.0840634	-0.0888745	-0.36716	-0.702205	-0.903554	-0.827254	-0.380206	0.469868	1.67399	3.08481	4.47977	5.64062	6.45799	6.99447	7.45411	8.07022	8.97532	10.1277	11.3252	12.2895	12.7737	12.6467	11.9236	10.7393	9.29037
FrontToBack	3	240.406	240.981	236.217	227.156	215.212	201.69	187.547	173.429	159.844	147.252	135.98	126.035	117.051	108.48	99.9196	91.3353	82.9808	75.0909	67.6193	60.2582	52.7336	45.1195	37.9136	31.8054	27.3063	24.482	22.9305	21.9867	21.0192	19.6619	17.8852	15.9058	14.0152	12.4386	11.2865	10.593	10.3613	10.5671	11.1137	11.81	12.4115	12.7303	12.7402	12.6149	12.666	13.2112	14.4313	16.2667
FrontToBack	3	50.0183	60.9461	75.777	94.0002	114.087	133.428	148.861	157.743	159.036	153.694	144.042	132.529	120.677	108.865	96.9268	84.9829	73.8216	64.5947	58.1107	54.2575	51.897	49.2442	44.5011	36.418	24.5446	9.02763	-9.97655	-33.0434	-61.9267	-99.209	-146.911	-204.439	-266.937	-325.314	-368.563	-387.583	-378.623	-344.521	-293.199	-234.478	-176.988	-126.44	-85.4618	-54.3791	-32.1964	-17.3574	-8.18991	-3.11307
FrontToBack	3	-1.7918	-4.52439	-6.89564	-8.50178	-9.15654	-8.94054	-8.12973	-7.0475	-5.92715	-4.86855	-3.89774	-3.06927	-2.53335	-2.51466	-3.25261	-4.98258	-8.04868	-13.1484	-21.5929	-35.3699	-56.7639	-87.4346	-127.17	-172.864	-218.444	-256.142	-278.834	-282.483	-267.517	-238.487	-202.243	-165.575	-133.366	-107.865	-89.0654	-75.6895	-66.1915	-59.3751	-54.5408	-51.3028	-49.3386	-48.2384	-47.5005	-46.6148	-45.1586	-42.8777	-39.7333	-35.9
FrontToBack	3	-129.279	-123.198	-117.333	-112.977	-111.312	-113.461	-120.833	-135.306	-158.753	-191.778	-232.197	-274.288	-309.702	-330.007	-329.693	-308.026	-268.773	-218.233	-162.93	-108.259	-58.3048	-16.1964	15.857	37.1106	48.9886	55.293	61.6315	74.2449	98.6458	138.253	193.081	258.679	325.975	382.803	417.225	421.597	395.448	345.6	283.364	220.245	164.215	118.022	79.6805	44.283	6.01226	-40.2641	-97.8402	-167.259
FrontToBack	3	-1.19353	-1.54743	-1.2533	-0.513867	0.432644	1.38188	2.19987	2.82858	3.26344	3.51771	3.59141	3.46425	3.11168	2.53019	1.7517	0.846655	-0.0648352	-0.775441	-0.934938	-0.0142476	2.67212	7.87712	16.2745	28.2613	43.7132	61.7449	80.6096	97.9002	111.107	118.365	119.056	113.942	104.785	93.6617	82.3378	71.9662	63.116	55.9703	50.487	46.4428	43.4291	40.911	38.3881	35.5713	32.4585	29.2685	26.2992	23.8237
FrontToBack	3	-142.658	-131.903	-122.978	-118.795	-123.681	-142.038	-176.398	-225.659	-284.417	-343.929	-394.569	-428.801	-443.357	-439.626	-422.27	-396.969	-368.611	-340.759	-316.365	-298.867	-292.54	-301.419	-327.037	-366.21	-410.466	-448.032	-467.868	-463.809	-436.706	-393.524	-344.15	-297.723	-260.203	-233.782	-217.695	-209.525	-206.338	-205.415	-204.647	-202.711	-199.082	-193.904	-187.741	-181.246	-174.804	-168.27	-160.908	-151.65
FrontToBack	3	485.004	501.238	493.248	464.588	422.35	374.926	329.722	291.659	263	244.321	235.926	238.783	254.325	283.185	323.53	370.041	414.39	447.312	461.53	454.177	427.586	388.141	343.87	301.933	267.014	240.975	223.574	213.697	210.51	214.093	225.318	245.025	272.856	306.323	340.688	369.888	388.207	392.004	380.729	356.889	325.08	290.609	258.219	231.248	211.313	198.468	191.682	189.437
FrontToBack	3	107.315	98.4922	98.8077	108.752	127.79	154.915	188.719	226.982	266.188	301.615	328.257	342.309	342.44	330.194	309.351	284.629	260.345	239.482	223.312	211.563	202.981	196.095	189.91	184.228	179.516	176.475	175.648	177.335	181.824	189.676	201.763	218.86	240.912	266.261	291.318	311.032	320.244	315.541	296.785	267.508	233.804	202.121	177.032	160.057	150.045	144.77	142.792	144.64
FrontToBack	3	-165.132	-147.426	-129.968	-113.957	-100.421	-90.2333	-84.4076	-84.3832	-92.0759	-109.539	-138.181	-177.691	-225.096	-274.584	-318.564	-349.856	-364.187	-361.811	-347.385	-328.148	-311.333	-302.082	-302.661	-312.893	-331.034	-354.327	-379.017	-400.354	-413.195	-413.381	-399.277	-372.568	-337.75	-300.591	-266.343	-238.506	-218.428	-205.603	-198.319	-194.372	-191.705	-188.857	-185.165	-180.726	-176.157	-172.223	-169.417	-167.623
FrontToBack	3	-44.3552	-42.1994	-40.0446	-39.8172	-44.733	-59.0341	-86.9502	-131.034	-190.378	-259.524	-328.883	-387.007	-424.104	-435.377	-422.512	-392.61	-355.104	-318.252	-286.767	-261.331	-239.768	-219.021	-196.985	-173.525	-150.372	-130.058	-114.428	-103.448	-94.9225	-85.2246	-70.6429	-48.639	-18.4266	19.238	62.7107	109.982	158.717	205.938	247.868	280.435	300.482	307.115	302.396	290.865	278.077	268.839	265.874	269.269
FrontToBack	3	3.75579	2.53583	1.61313	1.30104	1.7381	2.8327	4.28304	5.67183	6.60348	6.83161	6.32941	5.27685	3.97592	2.73587	1.77869	1.2022	1.00066	1.11677	1.48675	2.05573	2.76636	3.53885	4.26619	4.83219	5.14668	5.17773	4.96421	4.60129	4.20669	3.88424	3.69924	3.67008	3.76992	3.93061	4.05251	4.02478	3.76447	3.25518	2.56201	1.79899	1.06526	0.392997	-0.246535	-0.874507	-1.42195	-1.70691	-1.50943	-0.708815
FrontToBack	3	132.374	174.015	211.231	238.188	250.808	248.413	233.918	212.396	188.874	166.636	146.86	129.484	114.438	102.367	94.5463	92.2817	96.3122	106.484	121.643	139.572	157.038	170.205	175.591	171.313	157.963	138.488	116.996	97.0811	80.5466	67.1454	55.3152	43.3649	30.4454	16.9304	4.23784	-5.64511	-10.6801	-9.26226	-0.682927	14.4399	33.9425	54.3831	71.9749	83.991	90.0535	92.5649	95.8683	104.337
FrontToBack	3	-280.746	-296.006	-314.039	-326.845	-327.841	-313.857	-286.003	-248.944	-208.948	-171.615	-140.347	-116.025	-97.7441	-83.9876	-73.5826	-66.029	-61.2064	-58.7879	-57.8488	-56.9769	-54.8534	-50.8928	-45.4981	-39.738	-34.6618	-30.698	-27.5178	-24.4435	-21.1083	-17.8877	-15.7526	-15.5978	-17.505	-20.4711	-22.8235	-23.0495	-20.4971	-15.53	-9.11341	-2.15485	5.01993	12.8703	22.5621	35.7399	54.205	79.4723	112.181	151.486
FrontToBack	4	109.247	104.647	111.096	135.54	184.486	260.769	360.551	471.975	576.739	654.728	690.224	677.048	620.314	534.159	436.815	345.444	272.686	225.467	205.346	209.292	230.39	258.793	283.517	295.169	288.712	264.917	229.607	191.015	156.629	130.97	115.042	107.141	104.217	103.072	101.117	96.7492	89.4657	79.7928	68.9964	58.6253	49.9876	43.729	39.6589	36.8894	34.2398	30.7412	26.019	20.3861
FrontToBack	4	408.298	398.809	376.229	348.28	320.658	295.531	272.079	248.402	223.457	197.966	174.067	154.239	140.337	133.159	132.485	137.248	145.633	155.195	163.238	167.51	166.925	161.866	153.824	144.572	135.344	126.446	117.43	107.646	96.8522	85.5964	75.1657	67.0731	62.292	60.6583	60.832	60.8914	59.2203	55.1641	49.109	42.0341	34.8915	28.1886	21.9496	15.9742	10.1694	4.75442	0.241851	-2.7686
FrontToBack	4	0.838481	0.595933	0.606502	0.8961	1.38472	1.91527	2.2918	2.33496	1.94215	1.11017	-0.0904744	-1.56673	-3.23045	-4.98597	-6.6982	-8.18355	-9.23301	-9.6496	-9.28125	-8.0531	-6.01518	-3.38783	-0.562002	1.98048	3.80472	4.65047	4.48852	3.49093	1.95415	0.219028	-1.39017	-2.61552	-3.31458	-3.49643	-3.32209	-3.05097	-2.94804	-3.18666	-3.78743	-4.61425	-5.42605	-5.96384	-6.0476	-5.64693	-4.90376	-4.09106	-3.52554	-3.4594
FrontToBack	4	-0.63073	0.745035	2.01104	2.96657	3.56527	3.85727	3.90618	3.73798	3.33977	2.69861	1.85436	0.934933	0.152232	-0.247958	-0.0716909	0.730607	2.00563	3.41352	4.53601	5.04081	4.83564	4.12432	3.33372	2.93197	3.2333	4.28053	5.85471	7.58642	9.09355	10.0806	10.372	9.90228	8.6917	6.82549	4.43827	1.702	-1.1778	-3.96467	-6.39828	-8.22366	-9.23659	-9.33774	-8.57269	-7.14488	-5.38712	-3.69938	-2.45844	-1.93342
FrontToBack	4	-6.03436	-5.64723	-4.92242	-3.95131	-2.87183	-1.84937	-1.0321	-0.502435	-0.247216	-0.168403	-0.13222	-0.0241668	0.219582	0.620014	1.17499	1.86813	2.64897	3.41654	4.02885	4.35581	4.34034	4.03018	3.54897	3.02302	2.50602	1.9497	1.23924	0.270245	-0.97644	-2.40749	-3.84676	-5.10471	-6.04911	-6.64684	-6.96172	-7.11457	-7.22661	-7.37411	-7.57142	-7.7813	-7.93516	-7.95137	-7.75014	-7.27574	-6.52242	-5.54976	-4.46748	-3.39348
FrontToBack	4	4.61948	5.61102	6.25998	6.34799	5.7747	4.62487	3.14965	1.65469	0.357806	-0.69997	-1.63675	-2.6146	-3.70422	-4.80738	-5.68784	-6.08732	-5.86052	-5.05189	-3.87944	-2.64826	-1.65028	-1.09355	-1.06854	-1.53106	-2.29478	-3.05379	-3.45737	-3.22698	-2.25912	-0.665817	1.272	3.19582	4.76925	5.74211	5.9796	5.45908	4.2526	2.50661	0.427085	-1.73472	-3.70415	-5.23033	-6.1477	-6.43098	-6.20034	-5.66782	-5.04477	-4.46268
FrontToBack	4	-95.9854	-100.537	-104.172	-105.452	-103.625	-98.7635	-91.6218	-83.2866	-74.7789	-66.7865	-59.6025	-53.2398	-47.6105	-42.6733	-38.5075	-35.332	-33.5114	-33.5714	-36.2095	-42.2531	-52.5284	-67.6413	-87.7387	-112.331	-140.238	-169.648	-198.284	-223.645	-243.352	-255.573	-259.427	-255.21	-244.306	-228.751	-210.638	-191.59	-172.526	-153.779	-135.424	-117.612	-100.71	-85.2285	-71.6223	-60.121	-50.6726	-42.9981	-36.7069	-31.4079
FrontToBack	4	160.669	140.286	121.926	106.389	93.5114	82.5585	72.6939	63.3571	54.4157	46.0826	38.6873	32.4452	27.3508	23.2212	19.8258	16.9893	14.6085	12.5984	10.8478	9.23878	7.71866	6.35552	5.31522	4.75723	4.71354	5.03214	5.42769	5.60851	5.40618	4.83302	4.04426	3.23416	2.52711	1.92014	1.29765	0.504585	-0.559742	-1.86923	-3.24498	-4.3934	-4.99774	-4.8422	-3.91606	-2.44483	-0.809962	0.625165	1.71042	2.62012
FrontToBack	4	1.71847	2.6561	3.70644	4.74473	5.62458	6.19297	6.31277	5.90303	4.99762	3.7823	2.56254	1.64254	1.16569	1.01503	0.856702	0.322536	-0.764866	-2.26028	-3.73968	-4.69955	-4.80216	-4.03521	-2.71362	-1.33072	-0.34298	0.0124796	-0.20891	-0.716357	-1.1293	-1.14102	-0.626794	0.332502	1.50324	2.58951	3.32556	3.54532	3.21949	2.45392	1.44463	0.397866	-0.556135	-1.41149	-2.26343	-3.21908	-4.29153	-5.34426	-6.12396	-6.35903
FrontToBack	4	1.49335	0.785261	0.0101166	-0.713673	-1.31916	-1.78862	-2.14205	-2.41638	-2.63518	-2.77416	-2.74422	-2.41064	-1.65328	-0.441327	1.1155	2.777	4.24853	5.29453	5.83166	5.95368	5.87388	5.81665	5.91554	6.163	6.42865	6.52755	6.30771	5.72283	4.86277	3.9264	3.14421	2.68658	2.6027	2.81817	3.18151	3.52792	3.73107	3.73501	3.56622	3.32125	3.12178	3.04746	3.08058	3.10559	2.97352	2.60026	2.03875	1.48192
FrontToBack	4	-242.875	-214.233	-177.887	-131.816	-72.921	0.675063	87.049	178.986	264.728	331.156	368.212	372.479	348.113	304.73	253.538	203.695	160.439	125.283	97.5469	76.1853	61.1683	54.1467	58.4437	78.3741	117.914	178.874	259.128	351.74	445.678	528.19	588.051	618.472	618.607	593.265	551.132	502.232	455.48	417.035	389.755	373.652	366.825	366.343	368.714	370.124	366.782	355.677	335.569	307.661
FrontToBack	4	8.05912	8.3995	8.19588	7.52069	6.50344	5.30047	4.07454	2.99052	2.20238	1.81649	1.83606	2.12721	2.44535	2.52952	2.22066	1.53622	0.656319	-0.168447	-0.729954	-0.93801	-0.829987	-0.531576	-0.197343	0.04198	0.117087	0.0366332	-0.122511	-0.252721	-0.273062	-0.173301	-0.0217696	0.0762044	0.0402581	-0.13618	-0.380763	-0.578441	-0.627214	-0.48412	-0.186121	0.156973	0.393078	0.377321	0.032388	-0.602752	-1.36578	-2.02475	-2.37569	-2.33292
FrontToBack	4	0.492892	1.04088	1.83456	2.70638	3.45626	3.91973	4.03632	3.87624	3.60757	3.41515	3.41216	3.58702	3.80356	3.85004	3.51187	2.64668	1.23965	-0.574787	-2.53464	-4.31461	-5.61335	-6.23515	-6.13563	-5.42188	-4.30948	-3.05657	-1.89066	-0.948896	-0.243317	0.331936	0.950495	1.76952	2.84571	4.08844	5.27878	6.14864	6.48399	6.20308	5.38007	4.21587	2.98161	1.95766	1.37989	1.39422	2.02721	3.18026	4.65816	6.21707
FrontToBack	4	-177.377	-184.806	-197.742	-214.897	-232.928	-247.069	-252.668	-246.879	-229.694	-203.833	-173.633	-143.541	-116.922	-95.6017	-80.23	-71.1257	-69.1001	-75.7865	-93.2031	-122.659	-163.421	-211.79	-261.19	-303.544	-331.633	-341.482	-333.665	-312.791	-285.425	-257.499	-232.504	-211.195	-192.606	-175.52	-159.537	-145.4	-134.744	-129.619	-131.932	-142.77	-161.628	-185.869	-210.879	-231.187	-242.174	-241.59	-230.106	-210.693
FrontToBack	4	5.11678	4.8713	4.60365	4.3521	4.12183	3.91842	3.77585	3.76418	3.96448	4.427	5.12744	5.94864	6.70542	7.20554	7.32397	7.04655	6.46308	5.71225	4.91454	4.13323	3.38599	2.70008	2.16937	1.96897	2.29588	3.26525	4.8098	6.64929	8.34568	9.43343	9.57613	8.69471	7.01338	4.98945	3.13847	1.82591	1.12288	0.803674	0.488905	-0.138661	-1.15611	-2.3564	-3.35851	-3.80824	-3.55068	-2.67722	-1.43541	-0.0775197
FrontToBack	4	4.88237	3.69504	2.6404	1.78153	1.10867	0.599502	0.253084	0.073495	0.034291	0.0519896	-0.00575339	-0.289235	-0.922122	-1.95698	-3.33819	-4.88811	-6.33437	-7.38613	-7.83595	-7.64049	-6.93065	-5.94296	-4.91047	-3.98091	-3.20436	-2.57869	-2.09911	-1.77011	-1.58107	-1.48576	-1.4091	-1.2725	-0.998302	-0.491339	0.377321	1.71956	3.52074	5.51511	7.16545	7.79671	6.85586	4.16066	-0.000866544	-4.96842	-9.93382	-14.1612	-17.1152	-18.4931
FrontToBack	4	6.5799	7.73538	8.44402	8.73479	8.71177	8.54458	8.4699	8.77712	9.73397	11.457	13.7872	16.2758	18.3197	19.3991	19.2824	18.0928	16.2106	14.087	12.071	10.3165	8.78537	7.31365	5.71053	3.84416	1.70468	-0.585287	-2.80684	-4.72903	-6.20428	-7.23149	-7.96035	-8.62803	-9.46232	-10.5761	-11.8982	-13.1634	-13.9871	-14.0166	-13.1031	-11.4169	-9.43313	-7.78837	-7.05749	-7.53713	-9.10579	-11.2114	-13.0081	-13.6305
FrontToBack	4	-445.324	-482.629	-503.531	-511.703	-513.331	-514.548	-518.987	-526.501	-533.498	-534.663	-525.217	-502.756	-468.027	-424.481	-376.96	-330.101	-287.086	-249.141	-215.862	-186.062	-158.705	-133.523	-111.174	-93.0407	-80.8357	-76.2207	-80.4487	-93.9982	-116.157	-144.672	-175.728	-204.529	-226.475	-238.556	-240.278	-233.629	-222.071	-209.151	-197.465	-188.411	-182.542	-180.021	-180.811	-184.663	-191.225	-200.393	-212.591	-228.531
FrontToBack	4	-0.0780998	0.77029	1.74195	2.78769	3.85115	4.84261	5.63576	6.09426	6.12367	5.71349	4.9412	3.92572	2.76327	1.49291	0.11737	-1.3339	-2.75109	-3.94336	-4.70775	-4.93592	-4.6971	-4.24107	-3.90265	-3.95408	-4.48322	-5.36523	-6.3303	-7.07602	-7.36048	-7.0514	-6.14318	-4.7593	-3.13442	-1.5596	-0.293654	0.520152	0.88426	0.903797	0.703203	0.360614	-0.100759	-0.670299	-1.29831	-1.87683	-2.26062	-2.31214	-1.93548	-1.09335
FrontToBack	4	-6.94851	-4.51797	-1.35881	1.91496	4.7029	6.53325	7.09402	6.23691	4.00431	0.678258	-3.22187	-7.04982	-10.2265	-12.4088	-13.5339	-13.7322	-13.202	-12.1482	-10.8066	-9.48174	-8.50672	-8.11909	-8.32562	-8.85988	-9.25836	-9.01921	-7.77069	-5.40497	-2.14488	1.48024	4.77012	7.08006	8.0542	7.76113	6.65661	5.39734	4.59267	4.60179	5.43765	6.78963	8.14264	8.95889	8.86698	7.79205	5.96279	3.79121	1.6889	-0.076724
FrontToBack	4	-2.84472	-3.01134	-2.94038	-2.8292	-2.88475	-3.24902	-3.93637	-4.8119	-5.62699	-6.1149	-6.10519	-5.61367	-4.85466	-4.17064	-3.89983	-4.2369	-5.14362	-6.34686	-7.43129	-7.99616	-7.81044	-6.89988	-5.51525	-4.00402	-2.65233	-1.59731	-0.849772	-0.399034	-0.30105	-0.673045	-1.58867	-2.95657	-4.48148	-5.74835	-6.37667	-6.16206	-5.13475	-3.53661	-1.73658	-0.121318	1.01809	1.57267	1.63865	1.45975	1.3091	1.369	1.67571	2.14498
FrontToBack	4	-7.39412	-5.01572	-2.90598	-1.24739	-0.0938459	0.63298	1.08884	1.41989	1.69077	1.86149	1.82541	1.48244	0.811616	-0.0947914	-1.05094	-1.84187	-2.30259	-2.37591	-2.12637	-1.71108	-1.32468	-1.13755	-1.23873	-1.59435	-2.04006	-2.32858	-2.22526	-1.61375	-0.555154	0.726067	1.91812	2.72033	2.92966	2.49844	1.55262	0.359928	-0.752981	-1.50919	-1.76719	-1.54462	-0.976366	-0.246507	0.466182	1.01156	1.27881	1.21201	0.829291	0.224696
FrontToBack	4	10.6928	11.7321	11.6673	10.5985	8.85635	6.86882	5.0136	3.52008	2.4509	1.74399	1.2814	0.937216	0.593696	0.133492	-0.555686	-1.53872	-2.76435	-4.02289	-4.98852	-5.3574	-5.01318	-4.11354	-3.02763	-2.15575	-1.74175	-1.78963	-2.11286	-2.45948	-2.62465	-2.49998	-2.06881	-1.38171	-0.538078	0.329411	1.08106	1.60259	1.83142	1.76483	1.44868	0.965614	0.425792	-0.028312	-0.219872	0.0472288	0.938121	2.50301	4.59573	6.8537
FrontToBack	4	-0.252368	-0.788902	-1.45769	-2.15869	-2.7196	-2.95205	-2.73031	-2.05302	-1.07304	-0.0679319	0.638821	0.787177	0.266767	-0.855061	-2.37052	-4.00229	-5.46926	-6.52995	-7.01065	-6.82862	-6.00588	-4.65316	-2.92538	-0.96763	1.1075	3.20146	5.18552	6.8746	8.04478	8.49692	8.13026	6.99177	5.26554	3.2144	1.09488	-0.902984	-2.67195	-4.15796	-5.31896	-6.10661	-6.48357	-6.46535	-6.14982	-5.70755	-5.32314	-5.11686	-5.09075	-5.1362
FrontToBack	4	1.47599	1.35758	0.907862	0.168613	-0.723436	-1.56315	-2.13776	-2.30422	-2.04826	-1.49907	-0.88304	-0.436027	-0.309098	-0.511752	-0.916491	-1.31721	-1.50717	-1.33475	-0.72163	0.343085	1.80262	3.51941	5.27154	6.79529	7.87259	8.42396	8.54612	8.47019	8.46032	8.70051	9.21787	9.86081	10.3481	10.3658	9.6882	8.26089	6.21739	3.8229	1.39008	-0.788832	-2.4746	-3.49961	-3.80015	-3.46263	-2.74848	-2.05165	-1.77712	-2.18188
FrontToBack	4	-4.95226	-7.65455	-10.233	-12.7596	-15.4793	-18.4789	-21.4666	-23.803	-24.7784	-23.9586	-21.407	-17.6681	-13.552	-9.85316	-7.13696	-5.64528	-5.31125	-5.82447	-6.7255	-7.50853	-7.74467	-7.18733	-5.83536	-3.90412	-1.73915	0.296739	1.89858	2.85915	3.0873	2.62509	1.65176	0.448887	-0.677852	-1.48972	-1.87024	-1.82451	-1.43556	-0.816682	-0.0807902	0.675552	1.39169	2.07143	2.7984	3.70683	4.89953	6.34748	7.83988	9.03265
FrontToBack	4	-100.813	-87.4713	-76.5055	-68.0722	-62.2274	-58.9875	-58.3281	-60.0915	-63.9123	-69.3354	-76.1872	-85.0258	-97.3191	-115.035	-139.617	-170.731	-205.466	-238.594	-264.004	-276.732	-274.647	-258.97	-233.486	-203.017	-171.951	-143.431	-119.262	-100.217	-86.347	-77.1031	-71.3373	-67.3946	-63.4608	-58.1173	-50.8427	-42.1594	-33.3253	-25.7343	-20.3607	-17.4811	-16.7287	-17.3544	-18.5456	-19.687	-20.494	-20.9763	-21.2553	-21.3307
FrontToBack	4	-1.61951	-2.47559	-2.9188	-2.75825	-1.9163	-0.456662	1.42311	3.43394	5.2548	6.59685	7.2546	7.13835	6.28135	4.8278	3.00986	1.1222	-0.514093	-1.6082	-1.98038	-1.6343	-0.773231	0.273167	1.18333	1.7646	1.98981	1.94304	1.72749	1.40081	0.964576	0.39533	-0.311006	-1.10627	-1.88567	-2.5259	-2.95386	-3.20239	-3.39555	-3.64651	-3.9251	-3.99407	-3.47923	-2.04892	0.397621	3.63511	7.15242	10.2987	12.4694	13.2691
FrontToBack	4	1.79548	1.14502	0.492411	-0.0440137	-0.439347	-0.753065	-1.08271	-1.49927	-1.99267	-2.44345	-2.64296	-2.36696	-1.49114	-0.0893144	1.55596	3.06486	4.14218	4.71445	4.93243	5.0391	5.20136	5.41609	5.54095	5.40884	4.93971	4.18246	3.28102	2.40508	1.69391	1.23595	1.07667	1.23383	1.70356	2.4528	3.40785	4.44377	5.38898	6.04586	6.23147	5.82442	4.80521	3.27548	1.45028	-0.380488	-1.91868	-2.93989	-3.36125	-3.26094
FrontToBack	4	-5.81967	-6.01769	-5.89345	-5.52707	-5.03185	-4.50691	-4.00817	-3.54963	-3.12594	-2.73521	-2.38473	-2.07958	-1.8076	-1.5374	-1.2354	-0.892299	-0.53969	-0.242318	-0.065701	-0.0388348	-0.136192	-0.29486	-0.456466	-0.606324	-0.781445	-1.04206	-1.42568	-1.91347	-2.42865	-2.8669	-3.14233	-3.22619	-3.15909	-3.02924	-2.92347	-2.87547	-2.83927	-2.70689	-2.36283	-1.74769	-0.896735	0.0655101	0.970786	1.6678	2.06917	2.16548	2.00872	1.68151
FrontToBack	4	-3.07662	-5.64296	-7.22341	-7.6975	-7.2315	-6.1447	-4.7539	-3.29463	-1.93432	-0.81867	-0.0794988	0.198532	0.017718	-0.541942	-1.37283	-2.39765	-3.57749	-4.87252	-6.17703	-7.28769	-7.9265	-7.82109	-6.80394	-4.88038	-2.24102	0.783209	3.79604	6.4265	8.42523	9.74736	10.5675	11.1706	11.7429	12.1875	12.123	11.0956	8.87369	5.60004	1.70639	-2.32784	-6.15503	-9.56052	-12.3394	-14.2299	-15.0124	-14.7009	-13.641	-12.3911
FrontToBack	4	-6.274	-6.48144	-6.41087	-6.09179	-5.60314	-5.05489	-4.53278	-4.03991	-3.48852	-2.75018	-1.74371	-0.50636	0.79045	1.8947	2.57219	2.7036	2.33042	1.63042	0.841373	0.183237	-0.185437	-0.172932	0.247853	1.02671	2.01544	2.97548	3.64132	3.82219	3.48463	2.75577	1.83998	0.904019	0.0101581	-0.857597	-1.70364	-2.43776	-2.86483	-2.75372	-1.9445	-0.43437	1.59666	3.82707	5.88453	7.45296	8.36035	8.61414	8.36762	7.82702
FrontToBack	4	-2.37825	-1.24554	0.173381	1.78062	3.45293	4.99879	6.14474	6.59332	6.13604	4.7602	2.68923	0.338402	-1.78753	-3.21792	-3.6321	-2.94966	-1.36902	0.6742	2.63659	4.04682	4.65775	4.50024	3.81888	2.93953	2.14696	1.62696	1.46779	1.67823	2.1885	2.84335	3.42199	3.70176	3.5407	2.93198	2.0034	0.96867	0.0598801	-0.536754	-0.725253	-0.515306	0.00086375	0.696354	1.4542	2.18432	2.81666	3.29798	3.60266	3.74002
FrontToBack	4	1.28248	0.0888239	-1.76805	-3.88923	-5.73765	-6.80233	-6.7582	-5.56178	-3.45253	-0.866269	1.69982	3.81754	5.21077	5.78348	5.60665	4.8851	3.90406	2.9557	2.25629	1.8893	1.80492	1.87634	1.97707	2.03033	2.01112	1.91438	1.72987	1.44518	1.07585	0.6904	0.402043	0.319862	0.486058	0.842229	1.2498	1.55536	1.65878	1.54486	1.26366	0.881866	0.439438	-0.061266	-0.629038	-1.24164	-1.81401	-2.20649	-2.27575	-1.95046
FrontToBack	4	-2.13135	-1.48055	-0.309535	1.17513	2.71316	4.05	4.96661	5.2935	4.93268	3.89579	2.34137	0.576272	-1.007	-2.04815	-2.34824	-1.94022	-1.06109	-0.037311	0.848073	1.43316	1.66939	1.56008	1.11033	0.332314	-0.706774	-1.85028	-2.88199	-3.61048	-3.95551	-3.96957	-3.78599	-3.53015	-3.25922	-2.96364	-2.62001	-2.25511	-1.97867	-1.96289	-2.37672	-3.30326	-4.68649	-6.33898	-8.01472	-9.50347	-10.6884	-11.5325	-12.0157	-12.0832
FrontToBack	4	-2.41081	-3.09345	-3.32183	-3.03156	-2.35448	-1.62364	-1.24731	-1.52899	-2.53274	-4.05722	-5.7107	-7.03068	-7.6097	-7.2044	-5.81803	-3.72604	-1.41375	0.578229	1.8446	2.25698	1.9822	1.37616	0.817707	0.566712	0.70045	1.12739	1.65233	2.06593	2.23349	2.15737	1.9697	1.84583	1.87002	1.94147	1.78885	1.10421	-0.280903	-2.27439	-4.52703	-6.54537	-7.85332	-8.13194	-7.29971	-5.52826	-3.19958	-0.819197	1.10453	2.18416
FrontToBack	4	-8.67619	-9.35788	-9.4685	-9.14407	-8.60965	-8.08207	-7.67143	-7.33809	-6.92961	-6.27737	-5.29873	-4.053	-2.72441	-1.54311	-0.687111	-0.213868	-0.0538361	-0.05958	-0.0777167	-0.00409272	0.197744	0.508664	0.876304	1.23643	1.52736	1.70744	1.76341	1.70917	1.56492	1.33595	1.00548	0.550734	-0.033346	-0.725494	-1.48897	-2.28613	-3.07464	-3.78788	-4.32325	-4.56184	-4.41242	-3.85236	-2.93202	-1.75052	-0.424324	0.918924	2.13458	3.06874
FrontToBack	15	-33.7994	-54.5748	-89.2729	-139.426	-204.204	-278.767	-353.837	-417.389	-458.232	-469.958	-453.239	-415.28	-366.813	-318.244	-276.804	-245.608	-224.437	-211.217	-203.236	-197.687	-191.831	-183.227	-170.283	-152.854	-132.436	-111.706	-93.5972	-80.3727	-73.0593	-71.3238	-73.6581	-77.736	-80.9098	-80.8225	-76.0275	-66.3882	-53.0632	-38.0492	-23.4943	-11.0887	-1.7751	4.18308	6.92541	6.71253	3.76013	-1.82582	-10.0687	-21.0812
FrontToBack	15	-576.507	-590.345	-566.019	-509.942	-433.585	-349.852	-269.944	-201.668	-149.21	-113.749	-94.2659	-88.2263	-92.1581	-102.239	-114.877	-127.146	-136.903	-142.653	-143.321	-138.203	-127.13	-110.753	-90.6867	-69.3204	-49.3329	-33.1144	-22.3863	-18.1594	-20.9245	-30.8049	-47.4346	-69.606	-94.9842	-120.261	-141.849	-156.847	-163.764	-162.678	-154.861	-142.228	-126.958	-111.331	-97.6097	-87.748	-82.9429	-83.262	-87.572	-93.8312
FrontToBack	15	78.9004	61.6969	47.1632	35.1789	25.7105	18.6627	13.89	11.4516	11.97	16.8956	28.4248	48.9494	80.0289	121.161	168.882	216.853	257.262	283.237	291.219	282.092	260.506	232.802	204.702	179.791	159.176	142.066	126.735	111.472	95.3027	78.3215	61.563	46.4699	34.2242	25.295	19.4029	15.8415	13.8746	12.9663	12.7595	12.933	13.1167	12.9571	12.2685	11.1511	10.016	9.57909	10.9051	15.5163
FrontToBack	15	-11.9291	-11.5472	-11.8137	-12.2061	-12.3363	-11.9786	-11.0493	-9.57241	-7.66412	-5.53241	-3.47346	-1.82748	-0.898002	-0.864996	-1.74299	-3.41581	-5.71237	-8.46412	-11.4795	-14.4576	-16.9275	-18.3175	-18.1715	-16.3957	-13.3602	-9.75605	-6.27929	-3.34145	-0.981484	0.982336	2.69233	4.06364	4.78255	4.47551	2.93008	0.245264	-3.17945	-6.81442	-10.2597	-13.4488	-16.656	-20.2572	-24.3724	-28.634	-32.2779	-34.5207	-34.967	-33.7646
FrontToBack	15	30.4848	32.9206	34.8979	35.9161	35.7405	34.3862	32.0342	28.9317	25.3166	21.3979	17.3853	13.5391	10.1837	7.65273	6.17849	5.78726	6.26151	7.18673	8.05677	8.38997	7.83165	6.23179	3.70122	0.633816	-2.32411	-4.38168	-4.7763	-2.95321	1.34729	8.17524	17.6172	30.0695	46.3225	67.2912	93.4051	123.908	156.466	187.425	212.739	229.207	235.447	232.142	221.512	206.342	189.056	171.197	153.366	135.51
FrontToBack	15	238.177	326.894	414.031	483.702	522.329	523.659	490.86	434.658	368.749	305.057	250.918	208.754	177.41	153.981	135.306	118.908	103.411	88.5266	74.714	62.6692	52.8757	45.3638	39.7339	35.3647	31.657	28.1895	24.7455	21.2575	17.7469	14.3038	11.0895	8.31162	6.14843	4.66002	3.74737	3.19725	2.78516	2.37204	1.93591	1.52766	1.18405	0.853856	0.376068	-0.469359	-1.8623	-3.83157	-6.18584	-8.51685
FrontToBack	15	146.001	184.571	219.186	245.708	261.456	265.792	259.975	246.406	227.685	206.017	183.181	160.9	141.207	126.49	119.243	121.746	135.879	162.986	203.451	255.784	315.55	374.951	423.943	452.967	456.288	434.245	393.154	342.903	293.573	252.753	224.532	210.052	208.769	219.513	240.838	270.687	305.828	341.594	372.383	392.911	399.759	392.501	373.876	348.991	323.929	304.268	293.859	293.975
FrontToBack	15	223.616	219.836	208.86	192.545	173.625	154.842	138.378	125.668	117.404	113.499	112.967	113.912	113.921	110.897	104.055	94.5452	85.2857	80.0076	81.8895	92.337	110.338	132.575	154.229	170.245	176.672	171.667	155.848	131.927	103.89	76.1149	52.7683	37.5335	33.5534	43.3112	68.2706	108.225	160.547	219.756	277.925	326.226	357.328	367.685	358.574	335.315	305.097	274.547	248.115	227.687
FrontToBack	15	68.6598	101.951	140.841	180.635	215.316	239.369	249.591	246.022	231.592	210.829	188.341	167.785	151.508	140.648	135.291	134.52	136.431	138.394	137.673	132.278	121.633	106.721	89.5902	72.524	57.3036	44.8786	35.4589	28.8096	24.5106	22.0739	20.958	20.5736	20.3415	19.7966	18.6877	17.0283	15.066	13.1807	11.7357	10.9326	10.7228	10.8241	10.8466	10.4749	9.61192	8.41057	7.20438	6.42315
FrontToBack	15	-386.082	-391.717	-379.777	-354.697	-323.316	-293.142	-270.518	-259.052	-258.616	-265.32	-272.716	-274.034	-264.654	-243.69	-213.992	-180.684	-149.123	-123.272	-105.023	-94.3964	-90.175	-90.5435	-93.523	-97.2068	-99.9218	-100.438	-98.2728	-94.0318	-89.6282	-88.1992	-93.5771	-109.378	-137.907	-179.252	-230.879	-287.906	-343.992	-392.545	-427.929	-446.38	-446.512	-429.347	-397.919	-356.541	-309.916	-262.308	-216.953	-175.848
FrontToBack	15	296.482	276.908	260.119	247.247	240.243	241.761	253.925	276.514	305.699	334.399	354.492	359.897	348.842	324.071	291.068	255.542	221.66	191.648	166.36	145.921	129.941	117.432	106.879	96.7014	85.9231	74.5755	63.5712	54.0882	46.8458	41.6825	37.6538	33.546	28.4907	22.343	15.66	9.35732	4.26949	0.841718	-0.947838	-1.4682	-1.22088	-0.618547	0.180557	1.33308	3.2107	6.15783	10.228	15.1061
FrontToBack	15	-3.84447	-3.04683	-2.10488	-0.903938	0.531068	1.91927	2.81055	2.88866	2.33222	1.97834	3.09577	6.81884	13.5007	22.3522	31.6043	39.1618	43.4302	43.8965	41.19	36.664	31.7779	27.6002	24.586	22.6189	21.2098	19.7664	17.8552	15.377	12.5856	9.92879	7.811	6.39776	5.57012	5.02423	4.44044	3.6249	2.55667	1.34788	0.160016	-0.872294	-1.68086	-2.2684	-2.68643	-3.00353	-3.27859	-3.55046	-3.83966	-4.14524
FrontToBack	15	-8.65721	-9.21804	-9.74745	-10.1925	-10.3152	-9.76363	-8.27974	-5.92388	-3.1686	-0.782407	0.447014	0.0197373	-2.0807	-5.37405	-9.0483	-12.23	-14.2599	-14.8614	-14.1378	-12.4077	-9.99142	-7.08022	-3.76298	-0.166908	3.41239	6.50248	8.59163	9.33864	8.73928	7.15757	5.19506	3.45109	2.28144	1.67515	1.31726	0.802365	-0.122598	-1.43111	-2.86517	-4.10826	-4.95838	-5.39951	-5.55733	-5.59353	-5.61514	-5.63827	-5.60338	-5.42373
FrontToBack	15	-16.2768	-16.5439	-14.8625	-11.1174	-5.73797	0.320959	5.85205	9.82934	11.7743	11.8641	10.7344	9.1319	7.63221	6.56103	6.06758	6.20032	6.88118	7.82645	8.54946	8.52779	7.46604	5.47483	3.03114	0.728685	-1.02583	-2.19752	-3.10031	-4.19959	-5.84761	-8.06769	-10.4661	-12.3121	-12.7742	-11.2517	-7.68548	-2.69842	2.53842	6.71133	8.87231	8.80519	7.06021	4.66044	2.66192	1.79589	2.32305	4.07758	6.60166	9.28507
FrontToBack	15	-0.576437	-2.0226	-3.29164	-4.00377	-3.94356	-3.05444	-1.41448	0.787895	3.27926	5.72812	7.78259	9.1233	9.52614	8.90307	7.28629	4.72758	1.12961	-3.93244	-11.3014	-22.1503	-37.6595	-58.5005	-84.2727	-113.154	-142.009	-167.075	-185.032	-194.051	-194.335	-187.888	-177.67	-166.559	-156.567	-148.537	-142.247	-136.732	-130.659	-122.723	-112.044	-98.4945	-82.8161	-66.4317	-50.9998	-37.9061	-27.9151	-21.1109	-17.0754	-15.1678
FrontToBack	15	3.31436	6.61032	8.68416	9.57672	9.6524	9.3301	8.85319	8.22374	7.30506	5.99562	4.35126	2.58232	0.950641	-0.36086	-1.31251	-1.98872	-2.52663	-3.05419	-3.66587	-4.40019	-5.19507	-5.81617	-5.84516	-4.77768	-2.23752	1.81365	6.98504	12.5483	17.6503	21.5338	23.6753	23.8265	22.0145	18.5339	13.9312	8.92283	4.23342	0.396664	-2.37194	-4.16471	-5.24161	-5.86303	-6.18196	-6.23921	-6.02864	-5.58107	-5.02847	-4.60913
FrontToBack	15	-0.219581	-2.14644	-4.0729	-5.5381	-6.26555	-6.24307	-5.68051	-4.89133	-4.17055	-3.71126	-3.57869	-3.73399	-4.08515	-4.53541	-5.00674	-5.43808	-5.78098	-6.00787	-6.13211	-6.21123	-6.33175	-6.5827	-7.04287	-7.77213	-8.79595	-10.0764	-11.4978	-12.89	-14.084	-14.947	-15.3664	-15.1941	-14.228	-12.2918	-9.40096	-5.91326	-2.53344	-0.107428	0.727472	-0.138454	-2.19615	-4.53783	-6.28928	-7.02373	-6.90722	-6.50651	-6.37154	-6.66851
FrontToBack	15	-93.0444	-86.4644	-78.6809	-70.5594	-62.9471	-56.5774	-52.0797	-50.0924	-51.4711	-57.4657	-69.6234	-89.2271	-116.369	-149.131	-183.49	-214.257	-236.77	-248.491	-249.704	-242.932	-231.494	-218.022	-203.737	-188.718	-172.783	-156.285	-140.278	-126.036	-114.386	-105.346	-98.2707	-92.3025	-86.7826	-81.4361	-76.3519	-71.8698	-68.425	-66.336	-65.5562	-65.4943	-65.069	-63.0481	-58.565	-51.5324	-42.7258	-33.4798	-25.1881	-18.8896
FrontToBack	15	-5.83709	-5.94975	-5.28962	-4.04611	-2.51626	-1.05561	-4.3674e-05	0.412821	0.0947949	-0.884136	-2.32477	-3.94796	-5.45199	-6.56622	-7.09115	-6.92212	-6.0584	-4.60589	-2.77084	-0.837553	0.879834	2.1073	2.68363	2.61224	2.06993	1.36426	0.840648	0.761984	1.20882	2.04983	3.00982	3.80689	4.28389	4.46367	4.50032	4.5784	4.82328	5.27062	5.87679	6.5438	7.14407	7.55753	7.71978	7.64847	7.4143	7.06321	6.55414	5.77331
FrontToBack	15	-4.39832	-5.20767	-6.13373	-7.2601	-8.61662	-10.1518	-11.7436	-13.2307	-14.4484	-15.2375	-15.4319	-14.853	-13.3449	-10.8536	-7.51502	-3.69665	0.0463115	3.09427	4.93021	5.29339	4.275	2.31675	0.101225	-1.64165	-2.34968	-1.78658	-0.0954277	2.25821	4.61771	6.30196	6.76949	5.75993	3.37612	0.0778352	-3.44062	-6.46203	-8.47238	-9.29408	-9.06384	-8.08177	-6.65126	-5.01218	-3.39418	-2.10158	-1.52401	-2.02201	-3.73734	-6.43982
FrontToBack	15	2.27834	-0.782722	-2.78679	-3.67391	-3.68517	-3.19372	-2.50556	-1.73524	-0.813451	0.398849	1.95919	3.74308	5.44227	6.66135	7.06059	6.48448	5.02674	3.01248	0.897797	-0.884421	-2.07846	-2.69309	-2.9777	-3.29428	-3.93787	-4.99047	-6.26152	-7.3381	-7.70296	-6.84705	-4.29271	0.508816	8.34423	20.321	37.709	61.5045	91.8607	127.662	166.459	204.818	238.938	265.337	281.434	285.972	279.186	262.708	239.198	211.78
FrontToBack	15	-71.0602	-63.6797	-59.0788	-56.7415	-55.8056	-55.3746	-54.7466	-53.4393	-51.123	-47.659	-43.3478	-39.2642	-37.4312	-40.5854	-51.4427	-71.6172	-100.561	-135.038	-169.521	-197.604	-213.947	-215.961	-204.474	-183.102	-156.772	-130.142	-106.619	-88.153	-75.6085	-69.3104	-69.5206	-76.7343	-91.7271	-115.221	-147.114	-185.511	-226.143	-262.796	-288.89	-299.62	-293.611	-273.238	-243.508	-210.154	-177.873	-149.397	-125.53	-105.852
FrontToBack	15	1.81116	3.49389	4.21186	3.86414	2.70791	1.19684	-0.257767	-1.47092	-2.51397	-3.5928	-4.85321	-6.22969	-7.41916	-7.97988	-7.5105	-5.81794	-3.00817	0.546945	4.35294	7.96296	11.0774	13.5096	15.0747	15.5207	14.5942	12.2033	8.54616	4.0948	-0.554192	-4.85164	-8.38405	-10.8668	-12.1093	-12.0219	-10.6752	-8.35491	-5.55585	-2.87439	-0.842978	0.242912	0.412969	-0.00913073	-0.550381	-0.770869	-0.389784	0.690759	2.43794	4.74076
FrontToBack	15	-1.37059	-1.2956	-1.43404	-1.78826	-2.18847	-2.40682	-2.31164	-1.97108	-1.63551	-1.6092	-2.08062	-3.00625	-4.10805	-4.98714	-5.29408	-4.87396	-3.81872	-2.41726	-1.04263	-0.0342166	0.385075	0.151889	-0.626764	-1.694	-2.70104	-3.30482	-3.27713	-2.58263	-1.39054	-0.0138248	1.19168	1.92844	2.02537	1.4654	0.3797	-0.981981	-2.29717	-3.22871	-3.4849	-2.87449	-1.34857	0.970067	3.77931	6.62909	9.00881	10.4798	10.8024	9.99875
FrontToBack	15	-5.00535	-2.99404	0.0958364	3.75357	7.27814	10.0416	11.6815	12.137	11.5402	10.0666	7.85271	5.02546	1.7972	-1.46681	-4.28742	-6.21933	-7.03896	-6.86192	-6.11901	-5.38871	-5.16063	-5.63274	-6.63175	-7.69522	-8.2817	-8.02128	-6.89001	-5.22759	-3.58632	-2.47806	-2.1405	-2.42905	-2.89317	-2.99344	-2.35227	-0.90573	1.10598	3.2745	5.17963	6.48252	6.9457	6.4384	4.97652	2.78846	0.335663	-1.77714	-2.99547	-3.0177
FrontToBack	15	0.67614	-0.686102	-2.40321	-3.957	-4.86469	-4.83043	-3.80763	-1.97307	0.347499	2.76545	4.90562	6.47041	7.29333	7.37089	6.85803	6.00419	5.04243	4.08192	3.07827	1.91758	0.564465	-0.836989	-1.99066	-2.59556	-2.51232	-1.84346	-0.880607	0.0506933	0.764096	1.31413	1.96676	3.04039	4.69024	6.75704	8.77742	10.1693	10.4959	9.67095	7.9999	6.05044	4.42176	3.52156	3.44009	3.9648	4.72043	5.35837	5.70741	5.80652
FrontToBack	15	11.5879	12.2505	12.8607	13.2471	13.3301	13.1198	12.7007	12.2141	11.8352	11.7388	12.0528	12.8226	14.0171	15.5776	17.4761	19.7352	22.3904	25.4262	28.7281	32.0764	35.1668	37.6297	39.0506	39.0059	37.1506	33.3362	27.7256	20.8383	13.5013	6.70598	1.40466	-1.70034	-2.31544	-0.610407	2.84907	7.2633	11.791	15.7049	18.476	19.8007	19.6078	18.0711	15.6019	12.7754	10.162	8.12247	6.68387	5.58954
FrontToBack	15	-3.25773	-3.91672	-4.66188	-5.69285	-7.12068	-8.83934	-10.5116	-11.7093	-12.1482	-11.8932	-11.4078	-11.4207	-12.6942	-15.8286	-21.1846	-28.8831	-38.7895	-50.4267	-62.8793	-74.8143	-84.6933	-91.1289	-93.2479	-90.9226	-84.806	-76.1834	-66.6912	-57.9588	-51.2375	-47.1107	-45.3812	-45.1943	-45.3593	-44.7442	-42.6051	-38.7513	-33.5288	-27.653	-21.9589	-17.1468	-13.6073	-11.3826	-10.2554	-9.89116	-9.94873	-10.1317	-10.2163	-10.0914
FrontToBack	15	-38.8146	-41.9695	-48.0332	-53.7908	-56.7574	-55.5932	-49.7595	-38.8189	-21.9651	1.83532	33.1362	71.1008	112.919	153.963	188.814	212.831	223.591	221.521	209.438	191.302	170.828	150.539	131.514	113.688	96.3979	78.8953	60.6939	41.7601	22.5769	4.09697	-12.4478	-25.8728	-35.4014	-40.9203	-43.0128	-42.7948	-41.6241	-40.7861	-41.1904	-43.1465	-46.2822	-49.7048	-52.3962	-53.719	-53.7949	-53.5709	-54.5195	-58.1133
FrontToBack	15	164.391	159.946	141.965	115.148	85.1203	56.7633	33.4138	16.9881	8.59439	9.10095	19.3468	39.9367	70.7284	110.178	154.806	199.126	236.371	260.043	265.856	253.259	225.808	190.162	154.18	124.96	107.501	104.16	114.613	136.014	163.281	189.78	208.637	214.531	205.358	183.011	152.816	121.841	96.7684	82.169	79.6429	87.8569	103.196	120.738	135.402	143.15	141.997	132.478	117.286	100.169
FrontToBack	15	-1.52481	-0.562545	0.24075	0.781442	1.01214	0.971714	0.759125	0.476295	0.173753	-0.15865	-0.559101	-1.0427	-1.56956	-2.04915	-2.37605	-2.47698	-2.34151	-2.02332	-1.60513	-1.15283	-0.681738	-0.161018	0.451603	1.16753	1.94512	2.69839	3.32681	3.7493	3.92753	3.87246	3.63432	3.28296	2.88589	2.49585	2.14924	1.87635	1.70825	1.67382	1.78102	1.99412	2.22577	2.35864	2.29683	2.0144	1.57387	1.09472	0.695888	0.446226
FrontToBack	15	98.9076	101.056	109.164	120.148	130.377	136.477	136.124	128.609	115.002	97.7969	80.0978	64.6816	53.359	46.948	45.7725	50.3106	61.514	80.5458	107.991	142.895	182.134	220.552	252.036	271.25	275.337	264.795	243.092	215.237	186.029	158.812	135.173	115.554	100.305	90.5795	88.6285	97.3033	118.925	153.895	199.57	250.016	297.015	332.262	349.98	348.793	331.918	305.609	276.743	250.822
FrontToBack	15	5.73746	8.14861	10.2483	12.0629	13.6644	15.0612	16.0898	16.3869	15.4909	13.0472	9.02152	3.79408	-1.93581	-7.39338	-11.9871	-15.4403	-17.7563	-19.0781	-19.569	-19.3709	-18.6425	-17.6032	-16.5364	-15.7188	-15.306	-15.2266	-15.1569	-14.6169	-13.1567	-10.5428	-6.85375	-2.46229	2.05702	6.04137	8.86202	10.0663	9.52242	7.49587	4.59003	1.5399	-1.05628	-2.95064	-4.32029	-5.6928	-7.78296	-11.317	-16.9052	-24.9822
FrontToBack	15	180.314	174.541	169.799	166.314	164.952	167.277	175.03	189.11	208.597	230.383	249.837	262.295	264.744	256.833	240.783	220.329	199.361	180.905	166.749	157.558	153.188	152.947	155.81	160.605	166.207	171.697	176.418	179.977	182.232	183.328	183.79	184.61	187.221	193.256	203.989	219.551	238.205	256.198	268.575	270.867	260.937	239.956	211.955	182.189	155.291	134.111	119.585	111.302
FrontToBack	15	-21.5256	-20.586	-17.5375	-13.1363	-8.54504	-4.87669	-2.82521	-2.51194	-3.56377	-5.3499	-7.26735	-8.95641	-10.3746	-11.7167	-13.2435	-15.0994	-17.1918	-19.1718	-20.5338	-20.8153	-19.8242	-17.7752	-15.2389	-12.9078	-11.3012	-10.5695	-10.4964	-10.6682	-10.6971	-10.382	-9.74799	-8.98193	-8.31587	-7.91997	-7.84838	-8.05177	-8.44506	-8.99654	-9.80245	-11.1094	-13.2535	-16.5011	-20.8339	-25.7837	-30.4549	-33.7989	-35.0455	-34.0559
FrontToBack	15	-4.82999	-5.94632	-6.93285	-7.39154	-7.14689	-6.38845	-5.6043	-5.31636	-5.76599	-6.74707	-7.69593	-7.99064	-7.28013	-5.65313	-3.56622	-1.59719	-0.181034	0.533663	0.666786	0.474559	0.201047	-0.0164711	-0.157941	-0.269892	-0.395157	-0.529037	-0.620387	-0.61422	-0.50108	-0.344381	-0.265451	-0.392176	-0.793351	-1.4356	-2.19499	-2.94095	-3.66509	-4.60399	-6.27797	-9.4139	-14.7545	-22.8275	-33.7475	-47.1212	-62.0716	-77.3559	-91.5287	-103.118
FrontToBack	15	-2.62068	-4.55884	-6.47828	-7.8164	-8.19476	-7.59727	-6.38668	-5.13727	-4.37454	-4.35415	-4.99929	-6.00378	-7.01721	-7.79402	-8.2474	-8.41847	-8.41681	-8.36609	-8.3694	-8.48778	-8.73694	-9.10099	-9.55477	-10.0723	-10.6111	-11.086	-11.3679	-11.3199	-10.8559	-9.96626	-8.70102	-7.12651	-5.32845	-3.46939	-1.85086	-0.873046	-0.864379	-1.86447	-3.52182	-5.20637	-6.29149	-6.43621	-5.70199	-4.45116	-3.11795	-2.00268	-1.20771	-0.71607
FrontToBack	15	462.03	459.296	442.088	411.343	371.619	329.166	289.679	256.778	231.674	213.784	201.776	194.461	191.283	192.356	198.234	209.631	227.164	251.005	280.334	312.731	343.969	368.692	381.98	381.144	366.791	342.596	313.893	285.872	262.199	244.531	232.917	226.709	225.562	230.122	242.187	264.247	298.491	345.465	402.755	464.301	520.952	562.531	580.867	572.521	539.879	490.06	432.277	375.01
FrontToBack	16	-129.645	-108.45	-88.9003	-72.7791	-61.2866	-54.7654	-52.6667	-53.8999	-57.5056	-63.3273	-72.2247	-85.5221	-103.847	-125.987	-148.588	-167.114	-177.713	-178.97	-172.505	-162.079	-151.747	-144.131	-139.681	-137.124	-134.61	-130.757	-125.043	-117.501	-108.166	-96.8218	-83.2307	-67.7024	-51.5482	-37.161	-27.6863	-26.512	-36.7376	-60.6031	-98.7446	-149.277	-207.102	-264.095	-310.666	-338.467	-343.162	-325.923	-292.879	-252.891
FrontToBack	16	-10.8947	-13.8193	-15.1602	-14.5764	-12.0985	-8.17932	-3.64903	0.452383	3.14862	3.83027	2.46725	-0.368748	-3.69231	-6.43117	-7.7691	-7.38267	-5.49558	-2.73901	0.113794	2.42659	3.86819	4.42763	4.31174	3.81566	3.23008	2.78873	2.64792	2.90008	3.65855	5.22534	8.29562	14.0917	24.2972	40.6996	64.5491	95.7894	132.487	170.821	205.841	232.816	248.62	252.526	246.057	232.069	213.664	193.471	173.491	155.272
FrontToBack	16	197.365	238.245	269.111	287.246	293.681	292.261	287.761	284.136	283.536	286.086	290.142	292.865	291.115	282.514	266.29	243.477	216.387	187.686	159.59	133.507	110.115	89.6401	72.0872	57.3308	45.1053	35.0174	26.6477	19.7118	14.2017	10.4132	8.85749	10.1244	14.7897	23.3852	36.328	53.6866	74.7958	97.9641	120.618	140.023	154.317	163.24	168.071	170.774	172.891	174.881	176.251	176.244
FrontToBack	16	19.2809	14.2241	11.3204	10.7431	12.8833	18.732	30.0224	48.8197	76.4679	112.217	152.239	189.83	217.109	227.698	219.1	193.5	156.536	114.701	72.7327	32.262	-7.80317	-49.4862	-93.588	-138.328	-179.626	-212.966	-235.934	-249.923	-259.909	-272.135	-290.795	-315.427	-340.543	-357.936	-360.649	-346.57	-319.665	-288.214	-261.055	-243.887	-237.39	-237.728	-238.82	-235.096	-223.553	-204.449	-180.666	-156.318
FrontToBack	16	-0.700995	-2.28334	-3.12428	-3.29874	-2.81717	-1.59662	0.554212	3.9078	8.72472	15.1024	22.8391	31.4084	40.1099	48.3812	56.147	64.0555	73.4435	85.963	102.882	124.242	148.24	171.246	188.723	196.8	193.779	180.786	161.173	139.097	118.085	100.284	86.4984	76.6534	70.2663	66.7372	65.5086	66.1647	68.4701	72.3067	77.5288	83.8316	90.6956	97.4051	103.093	106.825	107.76	105.396	99.7858	91.5787
FrontToBack	16	-22.2954	-17.9255	-10.502	0.308751	14.3133	30.8611	48.8024	66.4124	81.5102	91.9179	96.1533	94.0141	86.7207	76.5158	65.9131	56.9369	50.636	46.9868	45.1399	43.8677	42.0471	39.0044	34.6308	29.2522	23.3712	17.4262	11.6934	6.33146	1.48413	-2.66562	-5.92123	-8.12156	-9.12431	-8.69055	-6.32893	-1.19515	7.83956	21.8956	41.4914	65.71	91.3111	112.267	120.161	105.707	61.2108	-16.5493	-123.806	-248.676
FrontToBack	16	15.7129	12.5569	8.87198	5.03178	1.48482	-1.183	-2.43622	-2.17775	-1.0462	-0.303018	-1.25584	-4.49793	-9.43599	-14.4401	-17.586	-17.5801	-14.3354	-8.89798	-2.84576	2.41556	6.06118	7.86591	8.01474	6.94565	5.28621	3.77409	3.04056	3.29922	4.13689	4.61062	3.68533	0.823792	-3.59736	-8.3336	-11.8392	-13.0891	-12.169	-10.2089	-8.63446	-8.18887	-8.39266	-7.82853	-5.06388	0.427931	7.93081	15.8686	22.5536	26.8195
FrontToBack	16	-14.209	-11.2084	-8.26492	-5.57052	-3.23087	-1.39236	-0.305373	-0.228124	-1.20644	-2.88411	-4.50978	-5.18746	-4.25353	-1.57285	2.39775	6.79238	10.6426	13.1652	13.9368	12.9587	10.6402	7.72728	5.16169	3.85739	4.42447	6.9295	10.8154	15.053	18.4943	20.2748	20.0802	18.1608	15.1246	11.6594	8.33981	5.58677	3.72311	3.02419	3.68918	5.74622	8.96271	12.8457	16.7534	20.0687	22.337	23.3091	22.9079	21.1861
FrontToBack	16	251.545	195.865	153.85	123.178	101.016	84.6865	71.944	61.0981	51.1237	41.7474	33.5181	27.8456	26.9522	33.7231	51.373	82.8269	129.68	190.821	261.232	331.885	391.447	429.582	440.437	424.525	387.975	339.681	288.014	238.703	194.471	155.946	122.864	94.8585	71.6759	53.0822	38.7302	28.2118	21.2444	17.9753	19.2711	26.9424	43.6985	72.5503	115.438	171.326	234.66	295.435	341.588	363.105
FrontToBack	16	-340.954	-343.35	-326.264	-291.149	-245.035	-197.773	-158.375	-132.286	-120.553	-120.7	-128.35	-138.72	-147.627	-152.099	-150.707	-143.64	-132.416	-119.295	-106.592	-96.1595	-89.1844	-86.2446	-87.445	-92.478	-100.57	-110.444	-120.393	-128.536	-133.152	-133	-127.553	-117.16	-103.111	-87.5056	-72.8118	-61.136	-53.5075	-49.5728	-47.9294	-46.9309	-45.474	-43.3088	-40.771	-38.2438	-35.784	-33.1382	-30.0402	-26.4975
FrontToBack	16	-7.23226	-6.81506	-5.93073	-4.8953	-4.07907	-3.72268	-3.80118	-4.03804	-4.06844	-3.65234	-2.83047	-1.93085	-1.42927	-1.70886	-2.82522	-4.39538	-5.68972	-5.92494	-4.62804	-1.88264	1.68645	5.18501	7.82375	9.20084	9.3768	8.75208	7.85255	7.14239	6.97253	7.70856	10.0187	15.2102	25.4284	43.4973	72.2288	113.258	165.758	225.708	286.286	339.603	379.202	402.311	410.836	410.717	409.921	415.818	432.688	460.004
FrontToBack	16	108.456	102.352	93.5951	82.6874	70.408	57.8652	46.4036	37.2956	31.3454	28.6538	28.6911	30.6169	33.6314	37.1585	40.8159	44.2854	47.2477	49.4624	50.932	51.9819	53.1143	54.6423	56.3153	57.2103	56.0313	51.664	43.649	32.3151	18.6064	3.84756	-10.3631	-22.2008	-29.811	-31.752	-27.486	-17.582	-3.42484	13.4792	32.2568	53.0983	77.066	105.223	137.352	170.9	200.878	221.105	226.432	214.937
FrontToBack	16	382.82	412.392	416.227	399.973	373.864	348.048	328.683	316.657	308.999	301.634	291.709	278.5	262.971	246.774	231.461	218.234	208.09	202.056	201.264	206.795	219.346	238.804	263.888	292.118	320.372	345.971	367.802	386.699	404.527	422.291	438.412	448.473	446.924	429.905	397.498	354.023	306.235	260.633	221.44	190.157	166.423	149.208	137.496	130.269	126.229	123.793	121.531	118.759
FrontToBack	16	188.257	178.189	159.255	134.409	108.203	85.3539	69.6091	63.2742	67.2618	81.2772	103.868	132.41	163.254	192.187	215.141	228.934	231.832	223.824	206.567	183.02	156.823	131.561	110.124	94.3655	85.2311	83.2381	89.0215	103.473	127.164	159.178	196.028	231.553	258.316	270.094	264.236	242.619	210.723	175.48	143.135	118.132	103.17	99.8345	108.958	130.217	161.189	196.704	229.343	251.392
FrontToBack	16	-64.3197	-46.0032	-20.8591	16.6212	72.558	151.57	254.069	374.469	501.683	622.126	723.825	799.495	847.133	868.358	866.031	842.749	800.756	742.758	672.767	596.445	520.815	453.337	400.34	365.088	346.271	338.057	332.193	321.447	302.624	277.447	250.905	228.186	212.037	201.934	195.154	188.805	181.477	173.641	166.766	161.885	158.553	154.831	148.251	137.169	121.699	103.756	86.2462	71.9141
FrontToBack	16	325.54	285.21	256.356	238.805	228.396	219.414	207.243	190.112	169.382	148.48	131.172	120.002	115.524	116.471	120.531	125.195	128.31	128.336	124.499	116.971	106.951	96.426	87.5065	81.5949	78.7852	77.8272	76.6801	73.407	67.036	58.0622	48.421	40.9678	38.6888	43.899	57.6035	79.0513	105.53	132.58	154.845	167.535	167.999	156.69	136.939	113.633	91.4661	73.5735	61.057	53.3465
FrontToBack	16	-285.5	-253.427	-222.767	-198.077	-182.078	-176.329	-182.216	-201.504	-235.807	-284.965	-345.15	-408	-461.889	-495.304	-500.995	-478.882	-436.254	-385.261	-338.983	-307.753	-296.836	-305.696	-328.625	-356.473	-379.218	-388.86	-381.775	-359.623	-328.444	-296.394	-271.095	-257.55	-257.067	-267.209	-282.571	-296.267	-301.9	-295.531	-276.886	-249.186	-217.643	-187.343	-161.568	-141.244	-125.502	-112.816	-101.964	-92.4099
FrontToBack	16	-8.92556	-7.61624	-6.66614	-6.25197	-6.42795	-7.11259	-8.13617	-9.31015	-10.4545	-11.3652	-11.7786	-11.4059	-10.0581	-7.78395	-4.91087	-1.93052	0.709799	2.7775	4.27792	5.33271	6.01668	6.2808	6.0089	5.15703	3.85591	2.39589	1.05473	-0.167236	-1.80948	-5.09425	-11.8782	-24.3769	-44.6439	-73.8364	-111.4	-154.488	-198.013	-235.619	-261.383	-271.613	-265.932	-247.152	-220.099	-190.017	-161.318	-137.103	-119.385	-109.617
FrontToBack	16	-25.6817	-37.1052	-46.0772	-51.9849	-53.2894	-47.9133	-34.2087	-11.9784	16.8702	48.3009	76.8471	96.9572	104.634	98.7581	81.4753	57.3891	31.9032	9.48624	-7.38505	-18.2963	-24.2394	-26.7735	-27.4424	-27.5395	-28.0155	-29.3956	-31.7285	-34.7844	-38.5635	-43.9506	-53.1143	-69.263	-95.6142	-133.821	-182.473	-236.47	-287.83	-327.893	-350.061	-351.887	-335.564	-306.727	-272.285	-238.303	-208.718	-185.081	-167.028	-153.051
FrontToBack	16	-83.6085	-76.3058	-70.5338	-64.6491	-57.7837	-50.2564	-43.4723	-39.2622	-38.9363	-42.5594	-48.8672	-55.8914	-61.8508	-65.7503	-67.3515	-66.7388	-63.96	-59.0659	-52.4658	-45.2147	-38.9792	-35.7029	-37.2485	-45.1942	-60.7323	-84.3982	-115.494	-151.412	-187.39	-217.21	-234.843	-236.462	-221.869	-194.596	-160.585	-125.968	-94.9025	-68.2736	-43.6894	-16.5819	18.1712	64.6197	124.344	195.294	271.099	341.472	394.294	419.203
FrontToBack	16	478.6	461.074	434.965	407.687	388.749	386.424	404.447	440.388	486.529	532.836	570.484	594.139	602.01	594.287	571.607	534.89	486.407	430.714	374.16	322.978	281.258	250.205	229.069	216.853	213.477	219.63	235.53	259.501	287.276	312.514	328.42	329.853	315.041	286.101	248.111	207.258	168.993	136.931	112.629	95.8659	85.052	77.7288	71.2	63.2255	52.4238	38.0857	19.4229	-5.28239
FrontToBack	16	8.61605	17.259	32.7468	57.3318	92.0588	135.71	184.278	231.44	270.026	293.909	299.438	285.864	254.809	209.365	153.449	91.5593	28.6401	-30.3979	-81.6895	-123.663	-157.846	-188.467	-220.563	-257.174	-297.044	-334.302	-360.654	-369.094	-357.093	-327.552	-287.211	-243.702	-202.974	-168.23	-140.418	-119.541	-105.886	-100.625	-105.64	-122.757	-152.655	-193.802	-241.837	-289.816	-329.555	-353.807	-358.524	-344.185
FrontToBack	16	-31.8424	-58.9108	-100.459	-156.817	-224.353	-295.053	-358.022	-402.668	-422.232	-415.916	-388.656	-348.949	-306.073	-267.926	-239.899	-224.453	-221.028	-226.279	-234.929	-241.376	-241.551	-234.248	-221.203	-205.978	-192.324	-182.943	-179.19	-181.565	-190.362	-205.847	-227.702	-254.107	-281.135	-303.164	-314.452	-311.294	-293.631	-265.169	-231.865	-199.62	-172.367	-151.424	-136.11	-125.045	-117.365	-113.373	-114.492	-122.62
FrontToBack	16	-24.0115	-20.2805	-16.2136	-8.98142	6.74294	37.3504	87.7188	158.48	244.415	334.933	416.774	477.991	511.547	517.005	499.776	468.668	433.09	400.924	377.319	364.091	359.641	359.595	358.38	351.365	336.637	315.506	291.552	268.91	250.822	239.126	234.581	237.362	247.14	262.633	281.095	298.362	309.743	311.474	302.035	282.651	256.771	228.833	202.975	182.245	168.468	162.507	164.491	173.722
FrontToBack	16	280.027	269.379	263.567	258.313	250.046	236.87	218.784	197.214	174.17	151.484	130.42	111.691	95.6707	82.5612	72.4245	65.1468	60.4717	58.1097	57.8232	59.3495	62.193	65.458	67.9553	68.612	66.9902	63.5644	59.5453	56.2948	54.6493	54.5035	54.8857	54.4837	52.3854	48.6754	44.6134	42.335	44.252	52.4356	68.1288	91.3624	120.593	152.468	182.045	203.773	213.112	208.165	190.454	164.329
FrontToBack	16	-218.962	-237.595	-255.013	-266.563	-268.174	-257.991	-237.124	-209.137	-178.671	-149.953	-125.818	-107.467	-94.7637	-86.841	-82.7973	-82.3533	-86.2675	-96.2558	-114.27	-141.278	-176.053	-214.629	-250.917	-278.444	-292.551	-292.042	-279.481	-260.024	-239.441	-222.328	-211.262	-207.01	-209.301	-217.474	-230.608	-247.165	-264.546	-278.992	-286.086	-281.795	-263.705	-231.988	-189.664	-142.022	-95.3314	-55.3117	-25.843	-8.32643
FrontToBack	16	-270.871	-252.201	-237.32	-226.354	-219.006	-215.58	-217.498	-227.012	-246.058	-274.58	-309.086	-342.475	-365.756	-371.216	-355.5	-320.94	-274.41	-224.492	-178.531	-140.952	-113.204	-94.7768	-84.388	-80.7052	-82.5679	-89.0189	-99.4782	-114.121	-134.231	-162.163	-200.627	-251.264	-312.892	-380.233	-444.047	-493.201	-518.19	-514.644	-485.119	-438.342	-386.435	-341.487	-312.827	-305.536	-320.087	-352.732	-396.4	-442.065
FrontToBack	16	-91.5046	-82.8197	-76.2932	-71.6507	-68.6933	-66.7383	-64.5788	-60.9936	-55.385	-48.0919	-40.2023	-33.0373	-27.6421	-24.5301	-23.7038	-24.8245	-27.3769	-30.7826	-34.5107	-38.2194	-41.9061	-45.9936	-51.3156	-59.0482	-70.6568	-87.8549	-112.39	-145.484	-186.902	-234.046	-281.654	-322.631	-349.938	-358.852	-348.564	-322.387	-286.533	-248.14	-213.426	-186.586	-169.488	-161.898	-161.928	-166.611	-172.68	-177.494	-179.878	-180.423
FrontToBack	16	-301.603	-255.092	-219.51	-193.306	-174.158	-160.081	-149.93	-143.369	-140.57	-141.808	-147.022	-155.359	-164.848	-172.507	-175.085	-170.271	-157.79	-139.714	-119.705	-101.559	-87.8095	-79.1232	-74.6504	-72.999	-73.2007	-75.2069	-79.8239	-88.3568	-102.286	-123.074	-151.882	-188.888	-232.301	-277.618	-317.94	-345.64	-354.813	-343.276	-313.064	-269.246	-217.744	-163.174	-107.399	-49.1544	15.0828	88.9025	172.932	262.262
FrontToBack	16	0.92171	0.839292	-0.0411014	-1.47952	-3.03865	-4.27042	-4.88639	-4.81607	-4.13865	-2.97062	-1.40599	0.449631	2.40649	4.1645	5.3843	5.82185	5.44289	4.43755	3.12095	1.77391	0.516774	-0.72074	-2.12479	-3.87062	-6.00895	-8.41194	-10.7912	-12.7682	-13.973	-14.1403	-13.1783	-11.1953	-8.47479	-5.41244	-2.43029	0.106697	1.95548	3.03252	3.42242	3.3575	3.1605	3.14977	3.52823	4.30306	5.28613	6.18191	6.71878	6.7501
FrontToBack	16	-4.32359	-4.61852	-5.33344	-6.27457	-7.08724	-7.4463	-7.22223	-6.52975	-5.63369	-4.78003	-4.05499	-3.35379	-2.46371	-1.21123	0.406596	2.15796	3.60948	4.25207	3.69205	1.83886	-0.997367	-4.16763	-6.89943	-8.57736	-8.95624	-8.212	-6.81771	-5.32058	-4.12493	-3.37489	-2.96837	-2.67699	-2.29484	-1.73907	-1.05589	-0.348058	0.320364	0.97842	1.7307	2.67629	3.80982	4.95646	5.78774	5.92578	5.10792	3.33562	0.928428	-1.56315
FrontToBack	16	53.177	47.2072	40.6997	34.0666	27.839	22.6967	19.4519	18.9698	21.9999	28.9518	39.797	54.2671	72.3915	95.0394	123.967	161.007	206.603	258.487	311.463	358.737	394.285	415.065	421.845	418.274	408.809	396.663	382.81	366.376	346	321.345	293.941	266.983	244.209	228.406	220.25	217.997	218.204	217.158	212.382	203.472	191.895	179.95	169.536	161.38	155.001	149.204	142.716	134.63
FrontToBack	16	-5.36843	-6.66523	-7.50914	-7.89515	-8.0305	-8.2832	-8.9963	-10.2689	-11.858	-13.2882	-14.1129	-14.1524	-13.5457	-12.5912	-11.506	-10.2892	-8.78284	-6.87256	-4.66052	-2.47166	-0.670383	0.575148	1.40656	2.1627	3.10829	4.19976	5.05592	5.17954	4.2668	2.41331	0.0734301	-2.17199	-3.88861	-4.94073	-5.46205	-5.70214	-5.85662	-5.97463	-5.96983	-5.69856	-5.04696	-3.98309	-2.57131	-0.963184	0.624961	1.95556	2.83343	3.16935
FrontToBack	16	98.5893	99.208	96.6473	90.5696	81.465	70.5719	59.5858	50.1637	43.3813	39.3897	37.4635	36.4259	35.2393	33.4742	31.5013	30.4359	32.006	38.415	52.0554	74.8167	106.97	146.095	186.857	222.223	245.85	254.524	249.313	234.795	216.859	200.325	187.512	178.193	170.568	162.561	152.821	141.206	128.766	117.342	108.903	104.786	105.107	108.615	113.115	116.286	116.488	113.198	106.92	98.7766
FrontToBack	16	1.66125	2.76147	3.17439	3.10229	2.77577	2.41808	2.25016	2.59379	4.09928	8.05897	16.6454	32.8331	59.8131	99.9129	153.321	217.132	285.215	349.121	399.868	430.073	435.833	417.76	380.851	333.12	283.393	238.949	203.837	178.428	160.248	145.64	131.453	116.098	99.6496	83.2165	68.0738	55.0561	44.4081	35.9883	29.5461	24.8679	21.7353	19.7939	18.4283	16.6945	13.2729	6.4346	-5.90684	-25.8956
FrontToBack	16	3.65095	3.42444	3.24694	3.2052	3.37544	3.76104	4.26252	4.70016	4.882	4.68386	4.10422	3.26671	2.374	1.63317	1.18706	1.07153	1.21279	1.46022	1.64189	1.62211	1.33868	0.811856	0.126054	-0.596745	-1.22246	-1.62299	-1.6982	-1.40466	-0.78519	0.0217093	0.806495	1.34221	1.44308	1.00348	0.0080078	-1.47867	-3.32536	-5.34449	-7.29916	-8.91879	-9.92947	-10.1054	-9.33653	-7.69006	-5.43075	-2.96957	-0.755085	0.842094
FrontToBack	16	-206.529	-157.337	-117.102	-87.5368	-67.8004	-55.7673	-48.9747	-45.1515	-42.4998	-39.8599	-36.7694	-33.3357	-29.9524	-26.9608	-24.4299	-22.1418	-19.7503	-16.9902	-13.8132	-10.404	-7.10212	-4.29102	-2.29475	-1.30529	-1.33073	-2.18141	-3.48784	-4.78333	-5.63169	-5.79101	-5.34903	-4.78107	-4.87658	-6.52489	-10.4033	-16.6731	-24.8273	-33.7823	-42.2028	-48.9161	-53.2655	-55.3228	-56.0157	-57.2204	-61.795	-73.4328	-96.2362	-133.937
FrontToBack	16	277.65	258.431	232.98	205.255	179.242	157.747	141.806	130.733	122.673	115.44	107.402	98.1477	88.7177	81.3041	78.4947	82.2655	93.0118	108.973	126.353	140.288	146.453	142.668	129.728	110.969	90.7565	72.7059	58.522	47.9316	39.5328	31.9246	24.4651	17.3419	11.1113	6.15221	2.42733	-0.369415	-2.53665	-4.32442	-6.2425	-9.5015	-16.1526	-28.6318	-48.7567	-76.5809	-109.684	-143.352	-171.741	-189.634
FrontToBack	16	-423.502	-417.744	-392.781	-352.436	-303.777	-254.45	-210.41	-174.837	-148.287	-129.609	-116.959	-108.505	-102.687	-98.2168	-94.0383	-89.3588	-83.7279	-77.0642	-69.6009	-61.8111	-54.3813	-48.2782	-44.8972	-46.2927	-55.364	-75.7316	-110.904	-162.629	-228.908	-302.774	-372.998	-427.057	-455.398	-455.085	-431.087	-394.629	-359.397	-337.182	-334.464	-350.888	-379.94	-411.533	-435.669	-445.864	-441.09	-425.54	-406.498	-391.309
FrontToBack	16	47.1088	62.681	82.7304	105.677	128.766	148.446	161.253	164.984	159.558	147.025	130.667	113.677	98.1366	84.7079	73.0131	62.2665	51.7318	40.797	28.6901	14.0178	-5.6428	-33.7533	-74.0469	-128.833	-196.822	-271.617	-342.137	-395.443	-421	-414.31	-378.051	-320.178	-250.151	-175.249	-98.6016	-19.5729	63.9923	152.793	243.862	330.366	403.857	458.05	492.003	510.593	521.611	531.046	539.471	541.963
FrontToBack	16	-91.0097	-108.716	-122.01	-129.309	-130.459	-126.381	-118.461	-108.157	-96.9398	-86.3158	-77.6236	-71.6093	-68.1147	-66.185	-64.6304	-62.7308	-60.7603	-60.1207	-63.1678	-72.8218	-91.9974	-122.741	-165.072	-215.917	-268.878	-315.539	-348.207	-363.003	-361.691	-351.086	-340.179	-336.33	-342.312	-355.528	-369.621	-377.677	-375.49	-363.515	-346.726	-332.574	-327.938	-336.24	-355.801	-380.095	-399.956	-406.948	-396.526	-369.596
FrontToBack	16	45.5559	43.7432	41.4168	38.4468	34.9396	31.2194	27.6555	24.4772	21.7069	19.233	16.9484	14.8504	13.0501	11.7109	10.9673	10.8919	11.5586	13.2192	16.5466	22.8315	33.9394	51.8498	77.7337	110.85	147.843	183.088	210.266	224.653	224.96	213.732	196.1	177.585	162.152	151.295	144.303	139.204	133.787	126.307	115.735	101.646	83.8392	61.9051	35.0025	2.09821	-37.2778	-82.0601	-129.044	-173.16
FrontToBack	16	-4.28305	-4.87526	-5.03858	-4.65035	-3.72494	-2.45003	-1.13236	-0.112089	0.276966	-0.378599	-2.80074	-8.34236	-19.2356	-38.5004	-69.2465	-113.352	-169.9	-234.167	-297.925	-351.308	-385.68	-396.309	-383.711	-353.15	-312.667	-270.608	-233.614	-205.665	-188.138	-180.464	-180.874	-186.923	-195.76	-204.334	-209.781	-210.032	-204.477	-194.354	-182.566	-172.912	-168.915	-172.595	-183.566	-198.832	-213.533	-222.598	-222.742	-213.902
FrontToBack	16	-2.42876	-2.9013	-3.17536	-3.22949	-2.96227	-2.18971	-0.731046	1.45853	4.18796	7.0336	9.45859	10.9978	11.4184	10.7886	9.43291	7.80952	6.36216	5.39898	5.03044	5.17681	5.63325	6.15487	6.5237	6.57112	6.17911	5.29244	3.96688	2.42141	1.03097	0.22573	0.318722	1.35738	3.06998	4.93689	6.34286	6.75853	5.90059	3.83521	0.97644	-2.04291	-4.59729	-6.28642	-7.03037	-7.00583	-6.48139	-5.68561	-4.77054	-3.85476
FrontToBack	16	2.33199	2.08329	1.94403	2.08427	2.45199	2.81312	2.89874	2.57256	1.91985	1.22223	0.83241	1.01331	1.80142	2.95127	3.9945	4.41421	3.87919	2.42626	0.478455	-1.33718	-2.47863	-2.7181	-2.18392	-1.22219	-0.19969	0.625696	1.1242	1.25584	1.03645	0.531893	-0.149789	-0.888396	-1.59226	-2.20332	-2.65629	-2.82356	-2.51775	-1.5796	-0.0123735	1.9336	3.80413	5.10596	5.50906	4.97474	3.75731	2.29234	1.0429	0.366043
FrontToBack	16	-0.518992	-0.920796	-0.91153	-0.315157	0.672162	1.53011	1.6538	0.662642	-1.37994	-3.95136	-6.27704	-7.66076	-7.77057	-6.73582	-5.00939	-3.10065	-1.33136	0.249251	1.78362	3.42596	5.17874	6.8208	7.97065	8.24883	7.47335	5.77615	3.57852	1.4226	-0.247373	-1.2431	-1.65094	-1.72241	-1.70483	-1.70727	-1.66386	-1.40858	-0.8118	0.103389	1.15009	2.08175	2.74855	3.17821	3.51049	3.82181	3.97801	3.65472	2.53814	0.586767
FrontToBack	17	50.3963	61.9803	72.5474	79.8442	82.3782	80.1045	74.4674	67.7681	62.2221	59.2032	58.9839	60.9474	64.0243	67.092	69.2183	69.7554	68.3416	64.872	59.469	52.4824	44.4937	36.2807	28.6885	22.424	17.862	14.9652	13.3588	12.5034	11.8686	11.0459	9.79305	8.05086	5.93156	3.67059	1.52799	-0.312235	-1.78349	-2.89007	-3.61646	-3.86796	-3.49302	-2.37814	-0.56025	1.71205	4.00873	5.83931	6.81433	6.77745
FrontToBack	17	267.298	257.129	242.3	224.581	205.72	187.233	170.019	154.119	138.892	123.604	108.068	92.915	79.3307	68.4489	60.779	56.0079	53.2266	51.3832	49.6709	47.6734	45.2731	42.4579	39.1802	35.3404	30.8778	25.8907	20.7047	15.846	11.92	9.43903	8.66545	9.55781	11.8891	15.552	20.9572	29.3408	42.7601	63.62	93.7434	133.245	179.665	227.878	271.02	302.271	316.833	313.344	294.172	264.556
FrontToBack	17	-48.6089	-48.4413	-45.6339	-41.0281	-35.4645	-29.57	-23.7274	-18.1713	-13.091	-8.67181	-5.08094	-2.44522	-0.837182	-0.244046	-0.503512	-1.2436	-1.91647	-1.97669	-1.1553	0.330966	1.7908	2.33957	1.31961	-1.3537	-5.11113	-8.9514	-11.853	-13.1731	-12.8526	-11.3608	-9.43544	-7.76546	-6.7486	-6.40611	-6.44709	-6.43104	-5.95212	-4.77949	-2.91517	-0.557608	1.99638	4.46473	6.65331	8.47087	9.89712	10.948	11.6863	12.2796
FrontToBack	17	-79.2388	-66.455	-55.8553	-48.2098	-43.6404	-41.616	-41.2326	-41.5328	-41.7105	-41.1907	-39.6571	-37.068	-33.652	-29.8341	-26.0958	-22.8161	-20.1731	-18.1402	-16.5637	-15.261	-14.0875	-12.9485	-11.7752	-10.4987	-9.05925	-7.4541	-5.79318	-4.31253	-3.30996	-3.02526	-3.52499	-4.66485	-6.14996	-7.66092	-8.97674	-10.0379	-10.9306	-11.8197	-12.8767	-14.2371	-15.9828	-18.1289	-20.6014	-23.2308	-25.7936	-28.1021	-30.0938	-31.8415
FrontToBack	17	523.445	487.284	430.96	366.092	302.609	246.542	199.927	162.145	131.556	106.614	86.2687	69.9292	57.296	48.1981	42.4081	39.4443	38.4499	38.2689	37.7276	35.9794	32.7332	28.2522	23.1771	18.2776	14.2415	11.5269	10.2869	10.3643	11.3569	12.7309	13.946	14.5468	14.234	12.9276	10.8622	8.67204	7.41323	8.46465	13.3241	23.3582	39.5307	62.0878	90.1788	121.55	152.581	178.916	196.63	203.481
FrontToBack	17	-57.6179	-83.1461	-119.145	-164.736	-215.555	-264.362	-303.01	-324.989	-327.452	-311.824	-282.85	-246.719	-209.196	-174.48	-144.916	-121.299	-103.391	-90.4065	-81.373	-75.2833	-70.9759	-66.7748	-60.0372	-46.932	-22.8182	16.5822	73.3966	145.902	227.836	309.373	379.588	429.364	453.54	451.57	426.901	385.71	335.561	284.129	237.98	201.539	176.6	162.664	157.988	160.735	169.584	183.497	200.974	219.47
FrontToBack	17	-13.1291	-15.1641	-19.3725	-25.7047	-33.4741	-41.4554	-48.1977	-52.4101	-53.2567	-50.4783	-44.37	-35.7067	-25.6613	-15.6944	-7.35533	-1.98441	-0.379706	-2.54308	-7.62333	-14.1108	-20.259	-24.6008	-26.3738	-25.682	-23.3306	-20.4173	-17.8718	-16.1437	-15.1515	-14.4631	-13.5778	-12.1507	-10.0704	-7.40485	-4.29587	-0.885089	2.71377	6.41743	10.1752	13.944	17.607	20.849	23.0804	23.5194	21.4618	16.6395	9.47974	1.10558
FrontToBack	17	-0.88766	-1.90912	-2.1113	-1.68541	-0.841498	0.250298	1.3992	2.29514	2.50467	1.63924	-0.380138	-3.13799	-5.80306	-7.47473	-7.61548	-6.29599	-4.1049	-1.79848	0.0708503	1.32964	2.10648	2.6206	3.0046	3.26598	3.36008	3.28811	3.13085	3.01196	3.03451	3.24922	3.67159	4.319	5.22598	6.42304	7.89156	9.53331	11.171	12.5851	13.5641	13.9503	13.6679	12.7332	11.262	9.47242	7.67667	6.22275	5.3798	5.2043
FrontToBack	17	-7.86572	-3.47559	0.992139	4.93219	7.97118	10.0221	11.2011	11.6816	11.5871	10.9874	9.97482	8.73359	7.53336	6.62814	6.12616	5.91286	5.69054	5.12242	4.00621	2.38572	0.545295	-1.09571	-2.1277	-2.27426	-1.4634	0.150098	2.20778	4.21985	5.69429	6.30342	6.02415	5.17201	4.27883	3.84746	4.10008	4.86151	5.65835	5.97794	5.54133	4.42145	2.95918	1.54421	0.415306	-0.412689	-1.07902	-1.739	-2.45214	-3.15489
FrontToBack	17	10.7769	10.8146	9.77583	8.0903	6.16477	4.34185	2.88422	1.98507	1.8105	2.54743	4.40262	7.52375	11.8653	17.0721	22.4484	27.0467	29.8705	30.153	27.6343	22.7198	16.4109	9.99868	4.64111	1.02459	-0.748572	-1.03212	-0.381875	0.677269	1.76971	2.66948	3.25137	3.44863	3.25019	2.70019	1.87584	0.827473	-0.466119	-2.07878	-4.03137	-6.16332	-8.07635	-9.22611	-9.14008	-7.6506	-5.01635	-1.8643	1.01487	2.9245
FrontToBack	17	-0.716339	-0.924797	-0.808992	-0.45569	0.0539723	0.663837	1.30817	1.86505	2.15098	1.97671	1.24205	0.0181965	-1.44477	-2.7998	-3.74889	-4.17169	-4.16531	-3.96215	-3.77284	-3.65435	-3.49579	-3.13229	-2.50433	-1.73352	-1.05109	-0.631917	-0.466902	-0.375059	-0.139728	0.34151	0.999904	1.6534	2.12224	2.32121	2.29254	2.17642	2.14329	2.3107	2.67366	3.09671	3.38412	3.40429	3.18302	2.89608	2.7559	2.86499	3.13451	3.3211
FrontToBack	17	55.1651	79.9639	105.243	127.567	143.565	151.003	149.453	140.233	125.754	108.732	91.6193	76.3369	64.1054	55.268	49.2064	44.5553	39.7746	33.8312	26.62	18.8873	11.7597	6.18653	2.60674	0.937247	0.787314	1.71358	3.38415	5.58525	8.10396	10.526	12.0393	11.2908	6.33608	-5.27711	-26.2088	-58.6831	-103.501	-158.966	-220.282	-279.999	-329.7	-362.472	-375.107	-368.965	-349.04	-321.733	-292.502	-264.523
FrontToBack	17	98.0655	93.2362	87.2108	82.0009	79.8996	82.8547	91.9516	106.991	126.188	146.193	162.685	171.554	170.305	158.981	140.091	117.541	95.1418	75.4677	59.5183	47.1133	37.5933	30.3665	25.0899	21.5481	19.4513	18.3456	17.6952	17.0628	16.2248	15.1239	13.6579	11.4307	7.5916	0.862406	-10.1911	-26.633	-48.4691	-74.0787	-100.169	-122.525	-137.375	-142.74	-139.023	-128.527	-114.258	-98.6664	-82.8907	-66.5479
FrontToBack	17	5.58529	4.76001	3.68134	2.81053	2.46765	2.77411	3.63525	4.7988	5.97587	6.98155	7.8273	8.71902	9.96432	11.8129	14.2929	17.1049	19.6413	21.1507	21.009	18.9694	15.2637	10.4673	5.1645	-0.457312	-6.91814	-15.5257	-28.173	-46.8581	-73.0038	-106.72	-146.268	-188.028	-227.214	-259.29	-281.669	-294.925	-302.844	-311.042	-324.619	-345.857	-373.04	-400.968	-422.914	-433.153	-428.954	-411.291	-384.151	-352.918
FrontToBack	17	2.75393	-0.105868	-2.56522	-4.54589	-5.88179	-6.44809	-6.26636	-5.49922	-4.35331	-2.96005	-1.33132	0.593827	2.85254	5.3821	8.0083	10.4927	12.6053	14.1837	15.1533	15.5064	15.2655	14.4567	13.1254	11.3791	9.4339	7.61165	6.27198	5.68824	5.92669	6.78712	7.85078	8.61909	8.69008	7.88984	6.30742	4.22563	1.99733	-0.0768945	-1.82122	-3.19736	-4.25872	-5.0672	-5.6041	-5.72664	-5.20856	-3.86313	-1.68447	1.07465
FrontToBack	17	325.617	312.978	285.946	251.425	215.993	184.293	158.646	139.723	127.648	122.958	126.98	141.47	167.59	204.583	248.763	293.509	330.625	352.711	355.554	339.387	308.46	269.257	228.333	190.701	159.18	134.601	116.502	104.023	96.8167	95.824	103.681	124.409	162.102	218.719	291.696	372.64	448.274	503.886	528.107	516.889	474.74	412.664	343.902	279.568	226.014	184.624	153.463	129.5
FrontToBack	17	15.2776	14.7434	14.6211	14.7761	14.9487	14.8952	14.4348	13.4001	11.578	8.75206	4.85952	0.177138	-4.62431	-8.64559	-11.1027	-11.6831	-10.7113	-9.02446	-7.60325	-7.15009	-7.82705	-9.27123	-10.8477	-11.9726	-12.3398	-11.9638	-11.0734	-9.94937	-8.78829	-7.63076	-6.36594	-4.81168	-2.84635	-0.529122	1.87527	3.99408	5.50981	6.27699	6.32736	5.79616	4.85903	3.73096	2.70073	2.11705	2.30224	3.41688	5.36648	7.79032
FrontToBack	17	8.16801	8.31068	7.99886	7.02729	5.43227	3.50417	1.65679	0.236601	-0.620268	-1.00648	-1.13717	-1.19619	-1.2272	-1.13012	-0.749628	0.0133344	1.13694	2.48417	3.84891	4.99122	5.64768	5.5414	4.4349	2.23246	-0.913046	-4.56133	-8.06747	-10.7696	-12.2061	-12.2477	-11.0932	-9.14008	-6.8265	-4.51937	-2.48278	-0.892811	0.140099	0.563591	0.38156	-0.349711	-1.52517	-2.98898	-4.53084	-5.90135	-6.85525	-7.21239	-6.90546	-5.98975
FrontToBack	17	-1.17014	-0.998891	-1.37761	-2.5642	-4.44665	-6.62862	-8.60764	-9.95949	-10.472	-10.1889	-9.36642	-8.36518	-7.51363	-6.99921	-6.84146	-6.96885	-7.37258	-8.23215	-9.92369	-12.871	-17.3422	-23.3512	-30.7782	-39.6467	-50.3241	-63.4151	-79.3013	-97.5673	-116.706	-134.381	-148.185	-156.525	-159.151	-157.08	-152.037	-145.775	-139.645	-134.498	-130.81	-128.846	-128.876	-131.472	-137.909	-150.367	-171.557	-203.536	-246.015	-294.994
FrontToBack	17	92.7767	78.0983	63.6532	50.3761	39.9185	34.1905	34.8841	43.1264	59.2824	82.8328	112.263	145.008	177.593	206.097	226.977	238.018	239.004	231.712	219.143	204.329	189.385	175.247	162.083	149.929	139.02	129.694	122.097	116.034	111.115	106.998	103.478	100.348	97.2189	93.5615	89.0154	83.7498	78.5385	74.4258	72.1584	71.7553	72.448	72.9747	72.0072	68.5189	62.0286	52.7364	41.5318	29.8181
FrontToBack	17	7.42204	8.16668	8.41749	8.18845	7.45732	6.17289	4.31364	1.96333	-0.657812	-3.24913	-5.53905	-7.37103	-8.70764	-9.56201	-9.92969	-9.77355	-9.07182	-7.87535	-6.32687	-4.6244	-2.9592	-1.46793	-0.223508	0.736792	1.36897	1.585	1.25307	0.245881	-1.46397	-3.71039	-6.10542	-8.11929	-9.25191	-9.22202	-8.08464	-6.2208	-4.20065	-2.57537	-1.68342	-1.55116	-1.93187	-2.46079	-2.84275	-2.97277	-2.92175	-2.81149	-2.67074	-2.37936
FrontToBack	17	129.417	117.486	108.136	100.613	94.3372	88.7418	83.3092	77.8618	72.8434	69.4611	69.7321	76.5874	93.922	126.106	176.465	244.843	325.388	406.227	472.131	509.529	511.553	480.463	426.228	362.276	300.831	249.978	213.211	190.713	181.056	182.297	192.15	207.645	224.875	239.384	247.226	246.233	236.767	221.488	204.261	188.811	177.822	172.727	173.963	181.199	193.193	207.453	220.19	227.055
FrontToBack	17	9.23482	8.91383	8.35681	7.53243	6.52833	5.50029	4.61328	3.9973	3.71981	3.77065	4.05439	4.3988	4.58987	4.43452	3.82719	2.78535	1.43366	-0.0534888	-1.51115	-2.8138	-3.85742	-4.50066	-4.47576	-3.28029	-0.0673888	6.41396	17.7356	35.4668	60.5984	92.8563	130.202	168.861	204.062	231.344	247.994	254.043	252.378	247.946	246.306	251.998	267.13	290.525	317.709	341.939	356.169	355.355	338.157	307.242
FrontToBack	17	11.6898	12.4048	12.4515	11.8231	10.6407	9.09228	7.33218	5.42012	3.35436	1.18441	-0.886035	-2.49255	-3.23492	-2.86805	-1.45294	0.630995	2.81212	4.53119	5.41609	5.36791	4.54087	3.2479	1.83416	0.564647	-0.437569	-1.18574	-1.77049	-2.29034	-2.80727	-3.34512	-3.90975	-4.5058	-5.13039	-5.75048	-6.28651	-6.62295	-6.64846	-6.30758	-5.63769	-4.77785	-3.9444	-3.38072	-3.27505	-3.66448	-4.35757	-4.94438	-4.92524	-3.91944
FrontToBack	17	94.592	86.0701	76.2391	66.375	57.6092	50.6117	45.6128	42.7431	42.5107	46.1659	55.762	73.8008	102.458	142.53	192.458	247.934	302.508	349.166	382.308	399.252	400.577	389.265	369.228	344.012	316.191	287.455	259.032	232.044	207.581	186.535	169.316	155.639	144.507	134.48	124.17	112.739	100.154	87.0508	74.3179	62.6701	52.4503	43.7109	36.4324	30.673	26.5382	24.0261	22.8962	22.6934
FrontToBack	17	226.696	219.024	218.833	224.776	235.663	250.066	265.706	279.234	286.808	285.369	274.031	254.797	232.192	211.957	199.338	197.598	207.088	225.041	246.194	264.208	273.609	271.573	258.759	238.784	216.59	196.599	181.551	172.484	169.557	173.007	183.514	201.709	227.115	257.182	287.077	310.567	321.815	317.364	297.416	265.754	228.337	191.264	159.065	133.974	116.253	105.038	99.1101	97.2513
FrontToBack	17	254.382	254.498	261.33	277.711	304.044	337.949	374.553	407.484	430.393	438.619	430.512	407.993	376.163	342.032	312.749	293.819	287.774	293.596	307.08	322.16	332.996	336.23	332.492	326.289	324.026	330.872	347.879	370.822	391.452	400.654	392.053	364.378	321.61	271.073	220.571	175.956	140.037	112.933	93.2665	79.3719	69.9309	63.9609	60.4943	58.4453	56.9319	55.9562	57.0571	63.5301
FrontToBack	17	-1.19588	-1.75672	-2.16998	-2.14	-1.52342	-0.382936	1.04376	2.44169	3.53935	4.19668	4.43083	4.37114	4.18009	3.98167	3.83191	3.73121	3.65044	3.55127	3.39465	3.15446	2.83226	2.45939	2.06507	1.63275	1.0841	0.327025	-0.661848	-1.78176	-2.83014	-3.58705	-3.89532	-3.69255	-2.99767	-1.90127	-0.579942	0.693278	1.59475	1.86993	1.47183	0.629447	-0.220204	-0.617822	-0.296819	0.694392	2.02972	3.28263	4.13452	4.49778
FrontToBack	17	22.9023	17.7395	10.1822	-2.28048	-22.6474	-53.4717	-95.5068	-146.459	-200.592	-249.759	-285.771	-303.187	-301.256	-284.07	-258.966	-233.971	-215.357	-206.083	-205.377	-209.409	-212.803	-210.561	-199.76	-180.42	-155.223	-128.335	-103.978	-85.4247	-74.7362	-73.0918	-81.2452	-99.6138	-127.779	-163.624	-202.708	-238.605	-264.49	-275.49	-270.667	-253.497	-230.54	-208.926	-193.84	-187.027	-186.735	-188.891	-188.957	-183.674
FrontToBack	17	-336.608	-345.501	-359.532	-372.254	-376.645	-367.775	-344.65	-310.394	-270.764	-231.912	-198.571	-173.438	-157.673	-151.833	-156.451	-171.877	-197.501	-230.814	-266.911	-298.911	-319.445	-322.829	-307.018	-274.401	-230.986	-184.332	-141.197	-105.884	-79.8257	-62.2838	-51.6272	-46.5323	-46.7227	-53.189	-68.0425	-94.1526	-134.475	-190.917	-262.77	-345.291	-429.407	-503.345	-555.981	-580.585	-577.086	-551.711	-514.234	-474.388
FrontToBack	17	160.937	148.53	131.689	112.498	93.1485	75.3858	60.1709	47.6668	37.474	28.9469	21.4564	14.5545	8.07681	2.19931	-2.54398	-5.30803	-5.02563	-0.478022	9.68492	26.8893	52.333	86.2812	127.142	170.873	211.369	242.013	257.833	257.157	241.946	216.722	186.854	157.066	130.631	109.214	93.0673	81.3952	72.8067	65.784	59.0871	51.9888	44.3488	36.5638	29.4425	24.0253	21.383	22.4461	27.8936	38.0691
FrontToBack	17	2.48645	5.34963	6.99917	7.36772	6.62082	5.04375	2.9616	0.700723	-1.43388	-3.19166	-4.40436	-4.99462	-4.95803	-4.36204	-3.3726	-2.29936	-1.58456	-1.6939	-2.92824	-5.26853	-8.38683	-11.8772	-15.6242	-20.0997	-26.3666	-35.6785	-48.7873	-65.2808	-83.3416	-100.162	-112.902	-119.773	-120.707	-117.345	-112.407	-108.832	-109.064	-114.645	-126.026	-142.492	-162.141	-182.117	-199.209	-210.744	-215.435	-213.748	-207.609	-199.645
FrontToBack	17	-3.26116	-2.31113	-2.05751	-2.59727	-3.6953	-4.8614	-5.55121	-5.40537	-4.38992	-2.76554	-0.899413	0.94626	2.69971	4.38322	5.91951	7.02228	7.28145	6.41002	4.47885	1.98037	-0.31738	-1.63557	-1.41872	0.546454	4.13183	8.92248	14.2769	19.3936	23.4243	25.6508	25.6812	23.564	19.7599	14.977	9.9732	5.40309	1.74517	-0.724877	-1.94235	-2.04447	-1.31924	-0.112593	1.27436	2.64984	3.93604	5.12612	6.2252	7.19164
FrontToBack	17	0.109947	2.85765	5.81567	8.21629	9.3587	8.85476	6.80693	3.82149	0.830619	-1.23458	-1.79599	-0.847789	1.06811	3.13376	4.63043	5.21611	4.96032	4.15505	3.07124	1.83184	0.46544	-0.968196	-2.31458	-3.3859	-4.06787	-4.37098	-4.37831	-4.1506	-3.64896	-2.71947	-1.12039	1.39578	4.94011	9.30072	13.8197	17.4698	19.1762	18.2665	14.8094	9.65834	4.17211	-0.241363	-2.56019	-2.40583	-0.0762803	3.62536	7.67268	11.1035
FrontToBack	17	-101.113	-91.5682	-79.3036	-65.6217	-52.423	-41.5056	-34.0086	-30.2274	-29.8045	-32.1003	-36.4968	-42.4911	-49.5864	-57.1303	-64.2626	-70.0579	-73.7824	-75.1067	-74.1278	-71.2248	-66.8524	-61.4297	-55.3353	-48.9605	-42.7169	-36.9878	-32.0565	-28.0715	-25.0463	-22.8661	-21.2778	-19.898	-18.2851	-16.0935	-13.2535	-10.0833	-7.27574	-5.77633	-6.64352	-10.9692	-19.8717	-34.4758	-55.7467	-84.085	-118.753	-157.389	-195.983	-229.571
FrontToBack	17	11.6883	10.0041	7.29261	4.06282	0.945417	-1.48542	-2.86486	-3.11481	-2.42593	-1.15804	0.297127	1.63569	2.69981	3.46058	3.95219	4.20274	4.20897	3.95608	3.45823	2.77328	1.98612	1.17396	0.390404	-0.326915	-0.936653	-1.38731	-1.63471	-1.66976	-1.53734	-1.32347	-1.11046	-0.918453	-0.672169	-0.225372	0.55835	1.70785	3.08843	4.42394	5.39304	5.7523	5.42649	4.52611	3.2941	2.01932	0.963686	0.319601	0.196439	0.610547
FrontToBack	17	-150.973	-138.303	-134.062	-139.405	-152.944	-170.549	-186.34	-194.698	-192.486	-180.376	-162.547	-144.921	-132.863	-129.431	-134.762	-146.597	-161.54	-176.569	-190.292	-203.377	-217.793	-235.08	-254.614	-273.094	-285.814	-289.03	-281.94	-267.038	-248.79	-231.638	-218.562	-210.751	-208.05	-209.467	-213.365	-217.452	-218.986	-215.442	-205.426	-189.341	-169.333	-148.486	-129.676	-114.673	-103.936	-97.0741	-93.6182	-93.6256
FrontToBack	17	0.321295	-0.0864872	-0.460826	-0.260815	0.825681	2.67251	4.71437	6.16831	6.38418	5.154	2.83095	0.193679	-1.8748	-2.74322	-2.26376	-0.795691	0.971337	2.30809	2.73296	2.18506	1.01576	-0.190508	-0.880554	-0.758015	0.128877	1.45627	2.79419	3.77817	4.20263	4.01377	3.23911	1.92598	0.142952	-1.96907	-4.15815	-6.10759	-7.55648	-8.41133	-8.75023	-8.70693	-8.32906	-7.53013	-6.17024	-4.19059	-1.67743	1.1843	4.22182	7.33783
FrontToBack	17	-2.45846	-3.66411	-5.26373	-6.77085	-7.77534	-8.0854	-7.78031	-7.15398	-6.56844	-6.27475	-6.27533	-6.29615	-5.89414	-4.66724	-2.4761	0.433708	3.48099	5.96532	7.35194	7.49089	6.66121	5.42485	4.3718	3.88577	4.03598	4.62361	5.3341	5.91441	6.29162	6.58313	6.9943	7.6545	8.48221	9.15656	9.21655	8.22801	5.9287	2.28844	-2.50589	-8.09267	-13.963	-19.4869	-23.9841	-26.8819	-27.9308	-27.3927	-26.073	-25.1316
FrontToBack	17	-2.52249	-2.8262	-2.69386	-2.11725	-1.3058	-0.577822	-0.198738	-0.260445	-0.664891	-1.20919	-1.71074	-2.09508	-2.40361	-2.73136	-3.14143	-3.60692	-4.00555	-4.16963	-3.96694	-3.38067	-2.54646	-1.71675	-1.15675	-1.01899	-1.26885	-1.7052	-2.06409	-2.14241	-1.87458	-1.33232	-0.666044	-0.0319521	0.457824	0.749967	0.836474	0.730165	0.437974	-0.0557056	-0.788042	-1.78991	-3.04006	-4.42884	-5.76322	-6.82433	-7.44943	-7.59106	-7.3206	-6.7833
FrontToBack	17	5.31063	7.28689	8.80177	9.76697	10.1999	10.1267	9.51729	8.31306	6.53366	4.37096	2.18902	0.402979	-0.698444	-1.09107	-1.02783	-0.912227	-1.09406	-1.69875	-2.58323	-3.43958	-3.97976	-4.09219	-3.88805	-3.62618	-3.57487	-3.89364	-4.5925	-5.57349	-6.70895	-7.90082	-9.0851	-10.193	-11.1058	-11.6508	-11.649	-11.0011	-9.75849	-8.13858	-6.45565	-4.99781	-3.9122	-3.1682	-2.62165	-2.13864	-1.69574	-1.39369	-1.38338	-1.7648
FrontToBack	17	233.088	240.176	235.046	219.419	197.575	174.881	156.467	146.563	148.335	163.64	192.331	231.329	274.224	312.159	336.087	339.635	321.281	284.775	237.599	188.291	143.916	108.661	83.7876	68.4395	60.6725	58.2539	59.1192	61.5427	64.1167	65.6445	65.0762	61.6109	54.9685	45.666	35.0531	24.9711	17.1656	12.755	12.0305	14.6202	19.8156	26.8071	34.7194	42.5605	49.2801	54.0381	56.5678	57.3922
FrontToBack	17	-2.69397	-1.74972	-0.372952	1.22671	2.76325	3.9878	4.79123	5.24207	5.5434	5.93299	6.57657	7.49579	8.55447	9.50005	10.0443	9.95741	9.14482	7.67496	5.74906	3.62926	1.56699	-0.237281	-1.63865	-2.54025	-2.89615	-2.72419	-2.10534	-1.15184	0.044109	1.4439	3.04681	4.83169	6.69727	8.44501	9.81743	10.571	10.5524	9.75742	8.36069	6.69942	5.19138	4.19743	3.86624	4.04634	4.3253	4.21436	3.40708	1.98255
FrontToBack	17	210.145	204.003	197.245	195.261	201.892	218.227	242.088	268.425	290.75	303.284	303.005	290.617	269.921	245.965	223.052	203.604	188.204	176.389	167.434	160.697	155.554	151.261	146.989	142.024	135.955	128.698	120.4	111.368	102.116	93.5042	86.7993	83.504	84.946	91.7789	103.637	119.106	135.991	151.772	164.108	171.344	172.947	169.734	163.67	157.214	152.413	150.196	150.231	151.425
FrontToBack	17	-197.654	-229.504	-236.63	-220.929	-189.049	-149.861	-111.572	-79.6518	-56.1899	-40.5459	-30.6368	-24.1517	-19.2378	-14.5895	-9.08092	-1.24425	11.1607	31.1683	61.9952	105.75	161.828	225.784	289.531	343.202	378.063	389.148	376.377	343.802	297.711	244.728	190.73	140.569	98.1886	66.7526	48.7355	46.0911	60.4582	93.1725	144.808	214.272	297.829	388.668	477.502	554.216	610.107	639.918	642.948	622.865
FrontToBack	17	0.030534	0.871785	1.99675	3.05443	3.72186	3.84662	3.5058	2.95555	2.50375	2.37717	2.64573	3.20905	3.83146	4.2087	4.07101	3.30246	2.02261	0.565846	-0.6562	-1.34345	-1.4397	-1.13086	-0.721084	-0.472579	-0.508191	-0.81624	-1.33108	-2.01955	-2.91803	-4.10448	-5.62851	-7.44293	-9.36214	-11.0649	-12.1403	-12.1801	-10.907	-8.31217	-4.74567	-0.890477	2.41394	4.46338	4.96836	4.17325	2.72794	1.37286	0.613355	0.567008
FrontToBack	18	-35.9668	-32.2945	-28.4106	-23.9256	-18.8858	-13.6853	-8.82699	-4.66521	-1.26695	1.55836	4.09464	6.53679	8.89374	11.0365	12.8219	14.1903	15.16	15.7399	15.8541	15.3528	14.1146	12.1703	9.76309	7.29452	5.16904	3.60054	2.48004	1.38569	-0.235097	-2.7751	-6.20807	-10.0079	-13.3155	-15.2786	-15.3991	-13.7139	-10.7519	-7.31317	-4.1929	-1.95062	-0.784446	-0.517658	-0.683413	-0.676398	0.0571786	1.83761	4.62282	7.98665
FrontToBack	18	0.962647	-3.38922	-8.61303	-13.7979	-17.9382	-20.2503	-20.4075	-18.5907	-15.3652	-11.4626	-7.5653	-4.15697	-1.46943	0.476322	1.77214	2.53633	2.88439	2.96231	2.97345	3.13486	3.55522	4.11463	4.46529	4.2024	3.13576	1.4925	-0.105908	-0.912196	-0.423704	1.37068	4.01022	6.81865	9.21352	10.8915	11.8221	12.1278	11.9642	11.4658	10.7444	9.90366	9.04034	8.2333	7.51288	6.82986	6.05402	5.04373	3.77559	2.44777
FrontToBack	18	-12.8031	-13.7892	-14.7819	-15.6823	-16.255	-16.2773	-15.6962	-14.6817	-13.543	-12.5678	-11.8919	-11.47	-11.1448	-10.7606	-10.2609	-9.72814	-9.34153	-9.26456	-9.52115	-9.93918	-10.226	-10.128	-9.57149	-8.6708	-7.60521	-6.46869	-5.22608	-3.82096	-2.36971	-1.27948	-1.18584	-2.68444	-5.99117	-10.7026	-15.8128	-20.0127	-22.1641	-21.7482	-19.0831	-15.2014	-11.4237	-8.83202	-7.87925	-8.30765	-9.35916	-10.1401	-9.96631	-8.57471
FrontToBack	18	1.04663	0.740395	0.77938	0.851008	0.590427	-0.233931	-1.58555	-3.1303	-4.35088	-4.76244	-4.15407	-2.73026	-1.07457	0.0665928	0.0818126	-1.26036	-3.71425	-6.63446	-9.18657	-10.6232	-10.5353	-8.9944	-6.5147	-3.84202	-1.65244	-0.303124	0.252221	0.368165	0.498023	0.988654	1.95563	3.26942	4.62313	5.64227	6.00077	5.52639	4.26803	2.49842	0.626772	-0.950996	-1.99225	-2.45661	-2.44453	-2.08874	-1.48914	-0.729363	0.0733276	0.761331
FrontToBack	18	-205.674	-229.349	-239.345	-234.598	-217.446	-192.756	-166.178	-142.304	-123.506	-109.847	-99.9361	-92.1423	-85.4744	-79.7765	-75.3329	-72.3551	-70.7584	-70.3505	-71.1934	-73.7911	-78.8777	-86.8651	-97.2622	-108.466	-118.15	-124.117	-125.168	-121.5	-114.464	-105.948	-97.8501	-91.9484	-90.0339	-93.9238	-105.04	-123.609	-147.926	-174.166	-196.985	-210.724	-210.672	-193.875	-159.262	-107.371	-40.2577	38.105	121.227	200.199
FrontToBack	18	-4.80725	-4.60513	-4.30288	-3.69953	-2.59194	-0.904403	1.25359	3.63361	5.95982	8.02613	9.72809	11.0285	11.9038	12.3159	12.2303	11.6619	10.712	9.55708	8.39242	7.35138	6.4669	5.6836	4.91905	4.09932	3.1476	1.9368	0.282526	-1.98277	-4.87915	-8.18731	-11.4766	-14.2604	-16.1904	-17.179	-17.3825	-17.065	-16.4302	-15.5226	-14.2619	-12.5814	-10.5703	-8.50193	-6.71805	-5.44806	-4.69931	-4.30119	-4.05069	-3.84585
FrontToBack	18	238.558	228.238	220.068	217.35	222.644	236.113	254.484	271.532	280.206	275.493	256.534	226.893	192.941	161.391	137.308	123.389	120.309	127.354	142.658	163.031	183.963	200.383	208.12	205.365	193.205	174.861	154.061	133.507	114.255	96.1371	78.73	62.1413	47.184	34.9791	26.369	21.5208	19.8812	20.4108	21.9149	23.3205	23.8367	23.0263	20.8275	17.5402	13.7421	10.1215	7.25532	5.43131
FrontToBack	18	20.0812	18.4006	15.6638	12.1634	8.33678	4.66441	1.53409	-0.877998	-2.6489	-4.05169	-5.41331	-6.9474	-8.64393	-10.2677	-11.4753	-11.9777	-11.6657	-10.6305	-9.09791	-7.34329	-5.64283	-4.25933	-3.40756	-3.17504	-3.44002	-3.87863	-4.10269	-3.87466	-3.26288	-2.62743	-2.42927	-2.97696	-4.26207	-5.9728	-7.66189	-8.95395	-9.67975	-9.87709	-9.69218	-9.24945	-8.56836	-7.56302	-6.12386	-4.23452	-2.04564	0.159338	2.11366	3.74373
FrontToBack	18	-84.1993	-79.6505	-77.5575	-76.8153	-76.1015	-74.5074	-72.0608	-69.85	-69.6876	-73.4481	-82.293	-95.9903	-112.602	-128.766	-140.619	-145.077	-140.936	-129.261	-112.923	-95.499	-80.0577	-68.3082	-60.4045	-55.4016	-52.105	-49.8718	-48.9541	-50.1777	-54.1493	-60.471	-67.4864	-72.7667	-74.09	-70.3662	-62.0225	-50.6919	-38.4774	-27.2017	-18.0024	-11.3102	-7.07073	-4.98155	-4.63769	-5.59421	-7.41946	-9.78831	-12.5969	-16.0612
FrontToBack	18	8.07879	5.2126	2.03722	-1.17473	-4.1449	-6.6013	-8.31978	-9.18683	-9.22718	-8.57248	-7.38616	-5.81561	-3.99345	-2.07895	-0.273287	1.21384	2.2427	2.81746	3.11845	3.4616	4.18031	5.46291	7.21937	9.08341	10.5818	11.4017	11.5704	11.4127	11.2995	11.367	11.4176	11.0742	10.0674	8.44573	6.56538	4.89705	3.79669	3.39169	3.61489	4.31008	5.30719	6.41295	7.36635	7.8415	7.55688	6.4447	4.75817	3.00877
FrontToBack	18	-0.741986	-3.76791	-6.41246	-8.60574	-10.4136	-12.0043	-13.5944	-15.3635	-17.3262	-19.2458	-20.6798	-21.1611	-20.4193	-18.4801	-15.602	-12.1024	-8.21714	-4.05533	0.34503	4.92385	9.50844	13.7624	17.2015	19.3016	19.6808	18.2819	15.4622	11.9201	8.48071	5.81815	4.26038	3.75165	3.99747	4.66688	5.54439	6.53148	7.56289	8.51441	9.19902	9.42183	9.04414	7.99629	6.26201	3.86701	0.911629	-2.40511	-5.79763	-8.98418
FrontToBack	18	0.87868	-0.00504578	-1.05247	-1.8617	-2.21373	-2.11194	-1.7263	-1.28082	-0.949794	-0.807609	-0.835767	-0.961965	-1.10122	-1.19244	-1.22722	-1.26598	-1.4234	-1.81253	-2.46841	-3.28715	-4.0323	-4.41574	-4.23015	-3.46461	-2.34005	-1.23089	-0.496425	-0.299343	-0.504194	-0.708822	-0.395924	0.867209	3.25801	6.61061	10.433	14.0249	16.6709	17.844	17.3478	15.3343	12.2098	8.4828	4.63296	1.04213	-2.0199	-4.38009	-5.95457	-6.75426
FrontToBack	18	-14.0318	-12.9657	-11.6242	-10.2739	-9.23119	-8.73845	-8.89483	-9.66848	-10.9544	-12.6322	-14.5801	-16.6592	-18.6941	-20.4797	-21.8139	-22.5364	-22.5502	-21.8221	-20.3533	-18.155	-15.2445	-11.6954	-7.71194	-3.6782	-0.113861	2.45801	3.6799	3.47145	2.04099	-0.200428	-2.76637	-5.21441	-7.22429	-8.6294	-9.40055	-9.59398	-9.28036	-8.48428	-7.16307	-5.23266	-2.63743	0.568887	4.15964	7.72649	10.7454	12.7091	13.2838	12.4078
FrontToBack	18	-0.291368	-0.682426	-0.947464	-0.75691	0.068075	1.4699	3.18835	4.86404	6.14411	6.77041	6.65501	5.94416	5.0314	4.47265	4.79043	6.23901	8.65483	11.4847	13.9975	15.5721	15.931	15.2132	13.8679	12.4214	11.2249	10.2991	9.3566	7.98867	5.91744	3.16791	0.0691162	-2.89753	-5.29691	-6.87757	-7.60561	-7.63784	-7.27552	-6.90531	-6.89124	-7.42182	-8.39562	-9.44873	-10.1526	-10.2703	-9.89797	-9.39773	-9.18577	-9.54117
FrontToBack	18	1.80092	0.785119	-0.217124	-1.07679	-1.71631	-2.10652	-2.24301	-2.144	-1.87903	-1.59952	-1.51777	-1.80096	-2.42709	-3.1106	-3.39669	-2.91858	-1.66255	-0.048829	1.26386	1.73939	1.2562	0.138046	-1.0875	-2.03592	-2.69705	-3.41565	-4.65055	-6.65407	-9.26608	-11.9308	-13.9325	-14.7022	-14.0312	-12.093	-9.31132	-6.17841	-3.12468	-0.457382	1.64343	3.1139	3.98345	4.35509	4.37943	4.22643	4.03825	3.86193	3.57874	2.88619
FrontToBack	18	-0.639666	1.882	5.05199	9.12215	13.8869	18.6256	22.2899	23.8912	22.9457	19.7597	15.3964	11.2946	8.69513	8.13746	9.26947	11.0599	12.303	12.1631	10.4954	7.81282	4.94179	2.56473	0.884139	-0.426655	-1.97862	-4.26671	-7.34382	-10.7266	-13.5856	-15.1042	-14.8389	-12.9156	-9.97623	-6.91883	-4.54269	-3.27354	-3.06485	-3.51058	-4.07405	-4.32175	-4.05369	-3.30274	-2.23151	-0.99585	0.348414	1.85609	3.60375	5.56511
FrontToBack	18	-2.32509	-1.96861	-1.79621	-2.01014	-2.68783	-3.70356	-4.782	-5.63092	-6.05783	-6.0024	-5.49149	-4.57405	-3.29401	-1.71293	0.0499905	1.80238	3.30309	4.32101	4.70349	4.43567	3.65824	2.62107	1.57005	0.618144	-0.315443	-1.43654	-2.89335	-4.58856	-6.10967	-6.84624	-6.24603	-4.08652	-0.62625	3.43748	7.18378	9.77635	10.7495	10.1714	8.61077	6.9109	5.85645	5.88157	6.9382	8.56338	10.0784	10.8218	10.3319	8.45704
FrontToBack	18	6.29807	6.07654	6.89732	8.41727	10.0487	11.1786	11.4023	10.6649	9.24206	7.57849	6.0628	4.83808	3.75712	2.51056	0.884292	-1.01269	-2.70562	-3.55486	-3.09132	-1.28076	1.435	4.32043	6.62579	7.8178	7.68966	6.35148	4.14216	1.50544	-1.11885	-3.34765	-4.8524	-5.34543	-4.6321	-2.73438	-0.0195411	2.79934	4.86482	5.52789	4.67341	2.81786	0.884346	-0.240937	-0.138873	0.973783	2.41306	3.41215	3.47787	2.52855
FrontToBack	18	-0.0105044	2.24791	3.91799	4.98866	5.68618	6.34496	7.23816	8.45002	9.83934	11.109	11.9464	12.1544	11.7242	10.817	9.69575	8.638	7.86626	7.49896	7.52839	7.83469	8.24096	8.59639	8.83386	8.98006	9.09667	9.21901	9.32363	9.38251	9.45625	9.76957	10.6603	12.3901	14.8921	17.6464	19.8148	20.6158	19.7359	17.5208	14.8323	12.6335	11.5512	11.6228	12.3487	12.974	12.8385	11.6202	9.39029	6.51208
FrontToBack	18	13.0779	10.9499	7.6371	3.68309	-0.155295	-3.17611	-4.93275	-5.2945	-4.3876	-2.49958	-0.000791858	2.711	5.25333	7.29666	8.58432	8.94106	8.27944	6.62578	4.14881	1.17071	-1.87509	-4.5301	-6.41929	-7.33372	-7.26792	-6.40238	-5.04844	-3.56756	-2.28294	-1.40551	-0.989337	-0.938245	-1.05298	-1.11005	-0.939051	-0.479671	0.20088	0.927027	1.46578	1.59885	1.21369	0.390054	-0.5637	-1.17883	-1.00552	0.170177	2.19781	4.60744
FrontToBack	18	1.74726	3.93379	4.78168	4.7878	4.63981	4.89748	5.76883	7.0658	8.32817	9.03875	8.8268	7.58657	5.48185	2.84988	0.0609276	-2.59394	-4.93196	-6.8312	-8.17328	-8.84894	-8.82876	-8.22662	-7.26891	-6.17926	-5.06123	-3.88927	-2.60825	-1.26738	-0.0646626	0.732841	0.943231	0.582797	-0.13795	-0.927091	-1.55098	-1.91511	-2.04984	-2.03739	-1.93671	-1.75002	-1.42829	-0.890062	-0.0388673	1.21456	2.91401	5.01756	7.39532	9.87948
FrontToBack	18	-5.26085	-4.42473	-3.5942	-3.05688	-2.97113	-3.26181	-3.60951	-3.57063	-2.7952	-1.24356	0.726018	2.46936	3.32889	2.93339	1.36813	-0.866668	-3.079	-4.66712	-5.31545	-5.0273	-4.00732	-2.49831	-0.679232	1.32445	3.3575	5.16876	6.42368	6.79481	6.07518	4.26191	1.58353	-1.52684	-4.51815	-6.8538	-8.16616	-8.36855	-7.67332	-6.4956	-5.2827	-4.34122	-3.73696	-3.31245	-2.81477	-2.07568	-1.14082	-0.271539	0.194926	0.043852
FrontToBack	18	-4.99088	-5.28721	-4.97531	-3.92864	-2.14312	0.20327	2.72966	4.91274	6.224	6.31041	5.15631	3.15106	1.01801	-0.409501	-0.491946	0.94727	3.52393	6.42464	8.7162	9.68872	9.07818	7.0984	4.31062	1.41829	-0.943892	-2.38097	-2.8391	-2.59357	-2.12122	-1.9031	-2.26391	-3.31089	-4.96711	-7.0268	-9.18129	-11.028	-12.1095	-12.0215	-10.5596	-7.84532	-4.35156	-0.794421	2.08325	3.75587	4.09152	3.40257	2.35225	1.74472
FrontToBack	18	12.5653	10.4111	9.15065	8.66565	8.5853	8.55363	8.4234	8.27561	8.26482	8.41863	8.54084	8.31465	7.53122	6.27872	4.93617	3.96021	3.60401	3.751	3.97347	3.7785	2.89211	1.41727	-0.21644	-1.46844	-1.93703	-1.51419	-0.40616	0.960822	2.07732	2.527	2.17047	1.29737	0.625771	1.08053	3.40502	7.81539	13.9082	20.869	27.8126	34.0035	38.8449	41.7425	42.0646	39.3312	33.5488	25.4563	16.4536	8.1793
FrontToBack	18	-12.9979	-12.6792	-10.7469	-7.21577	-2.43052	2.92302	7.92055	11.6242	13.3565	12.9186	10.6522	7.32156	3.86356	1.10696	-0.430915	-0.622079	0.31662	1.93183	3.66253	4.96656	5.43937	4.91947	3.53824	1.68605	-0.128303	-1.46751	-2.12848	-2.18609	-1.90247	-1.55287	-1.2782	-1.0452	-0.723833	-0.208706	0.499354	1.29119	1.99969	2.45367	2.51229	2.08788	1.17848	-0.103805	-1.53568	-2.84346	-3.80098	-4.31791	-4.46848	-4.44773
FrontToBack	18	3.09323	3.5039	3.38013	2.89601	2.48609	2.54476	3.16361	4.064	4.76852	4.89874	4.41423	3.65146	3.15416	3.41063	4.64703	6.7776	9.49465	12.4106	15.1367	17.2743	18.3654	17.913	15.5153	11.0698	4.91355	-2.20621	-9.3307	-15.5573	-20.2377	-23.0402	-23.8848	-22.8313	-19.9964	-15.56	-9.84448	-3.40807	2.9589	8.38789	12.2014	14.1555	14.5032	13.832	12.7589	11.6534	10.5227	9.09108	7.00828	4.07622
FrontToBack	18	134.134	160.135	186.564	206.146	212.998	204.595	182.568	152.027	119.871	92.8895	76.3941	73.5756	85.3751	110.501	145.463	184.778	221.656	249.312	262.652	259.675	241.935	213.793	180.859	148.415	120.58	100.388	90.4088	93.1938	110.949	144.351	191.065	244.917	296.593	335.979	355.335	351.834	328.217	291.299	249.203	208.753	174.157	147.206	128.376	117.919	116.243	123.45	138.48	158.528
FrontToBack	18	104.707	114.957	114.52	103.473	83.9797	59.5874	34.2628	11.6186	-5.56458	-15.6824	-18.6108	-15.8074	-9.9343	-3.97409	-0.218748	0.268482	-2.65886	-9.26692	-21.0734	-41.3148	-74.2489	-123.368	-189.21	-267.83	-350.913	-427.857	-489.18	-529.836	-550.907	-558.761	-561.945	-567.088	-575.678	-583.263	-581.561	-562.538	-522.411	-463.587	-393.637	-322.117	-257.062	-202.917	-160.511	-128.44	-104.638	-87.2954	-75.0044	-66.5796
FrontToBack	18	3.29744	-1.19836	-6.96015	-13.919	-21.8148	-29.9787	-37.3291	-42.6534	-45.0469	-44.2563	-40.7543	-35.5461	-29.8418	-24.7265	-20.903	-18.5322	-17.215	-16.1574	-14.4987	-11.686	-7.71898	-3.14937	1.14995	4.30981	5.73675	5.24397	3.0475	-0.331511	-4.21539	-7.93887	-11.0006	-13.1458	-14.347	-14.7002	-14.3064	-13.2209	-11.5025	-9.31843	-7.01285	-5.05726	-3.88755	-3.71586	-4.43136	-5.65401	-6.90698	-7.8201	-8.26444	-8.36645
FrontToBack	18	12.6644	17.9504	22.009	24.2883	24.8889	24.4045	23.6032	23.0814	23.0693	23.4237	23.7839	23.765	23.0788	21.5405	19.0209	15.4428	10.8679	5.61009	0.265008	-4.4182	-7.76958	-9.41783	-9.37645	-7.97771	-5.70429	-3.03775	-0.380219	1.91841	3.50847	4.03301	3.22704	1.0735	-2.08504	-5.5786	-8.5954	-10.4446	-10.7778	-9.6743	-7.5624	-5.02264	-2.57631	-0.566589	0.827844	1.49902	1.34588	0.3027	-1.5768	-4.08143
FrontToBack	18	9.91927	10.3438	9.44807	7.91529	6.48548	5.74679	6.03626	7.42525	9.72951	12.5267	15.2315	17.2571	18.2097	18.0155	16.9021	15.2668	13.5075	11.8948	10.5118	9.25003	7.86719	6.0867	3.73084	0.819189	-2.40021	-5.51331	-8.06497	-9.69232	-10.2241	-9.70489	-8.36199	-6.52234	-4.52804	-2.65828	-1.07965	0.181501	1.2383	2.31028	3.65692	5.47799	7.80974	10.4517	12.9711	14.8002	15.4154	14.5303	12.23	8.9783
FrontToBack	18	1.90086	7.46974	11.552	13.1997	12.2183	9.1456	4.92625	0.514143	-3.37807	-6.31572	-8.07157	-8.58282	-7.9851	-6.64852	-5.11499	-3.92031	-3.38573	-3.50896	-4.01741	-4.5412	-4.80427	-4.72615	-4.4045	-4.00452	-3.63998	-3.31326	-2.93904	-2.39925	-1.56393	-0.252456	1.80463	4.91339	9.24412	14.6134	20.3659	25.4667	28.8068	29.5986	27.6839	23.6005	18.3828	13.1857	8.91081	5.97182	4.27303	3.36758	2.71623	1.93414
FrontToBack	18	-22.9952	-24.0769	-24.1923	-23.3929	-21.7808	-19.4697	-16.5877	-13.2984	-9.8146	-6.37057	-3.17034	-0.362763	1.91072	3.43769	3.91876	3.07684	0.833942	-2.57391	-6.626	-10.6702	-14.0863	-16.3951	-17.2968	-16.6901	-14.6896	-11.6235	-7.98348	-4.2995	-0.984926	1.79228	4.12608	6.25312	8.34264	10.3147	11.8092	12.3421	11.5736	9.53052	6.64925	3.60655	1.04056	-0.670508	-1.45763	-1.46309	-0.920789	-0.11544	0.609982	0.908612
FrontToBack	18	-479.793	-453.565	-432.472	-417.592	-406.891	-395.754	-379.03	-353.477	-319.321	-280.114	-241.071	-206.842	-179.86	-159.933	-145.074	-132.913	-121.956	-112.121	-104.51	-100.764	-102.523	-111.225	-128.065	-153.58	-186.679	-223.548	-257.448	-280.138	-284.677	-268.269	-233.569	-187.691	-139.483	-96.5248	-63.1596	-40.0986	-25.2741	-15.2071	-6.24664	4.64566	19.5745	39.6818	65.1609	95.166	127.655	159.43	186.648	205.847
FrontToBack	18	-162.633	-217.532	-286.923	-360.691	-424.439	-464.036	-470.637	-443.733	-390.807	-323.996	-255.682	-195.024	-146.487	-110.122	-82.735	-59.0871	-32.8581	2.45317	52.3458	119.721	203.246	296.497	388.715	467.415	522.075	547.45	545.084	522.474	490.358	459.3	436.781	425.559	423.582	425.289	423.87	413.801	392.776	362.294	326.712	291.303	260.296	235.784	217.747	204.851	195.399	187.986	181.696	175.91
FrontToBack	18	6.76051	6.16881	4.7651	3.07624	1.56499	0.481672	-0.135051	-0.358202	-0.273163	0.0489723	0.510773	0.95259	1.18196	1.0713	0.65759	0.161152	-0.11694	0.0268139	0.553089	1.17122	1.48387	1.20105	0.294055	-0.991858	-2.25619	-3.11649	-3.3545	-2.98817	-2.25699	-1.52739	-1.14632	-1.28886	-1.88145	-2.64337	-3.25264	-3.53971	-3.60869	-3.803	-4.53191	-6.04228	-8.24951	-10.7137	-12.7725	-13.7775	-13.3345	-11.4561	-8.57029	-5.39214
FrontToBack	18	1.83934	0.995892	0.22257	-0.649376	-1.70614	-2.92396	-4.15808	-5.16957	-5.68893	-5.51136	-4.56561	-2.93057	-0.766627	1.79279	4.73386	8.1642	12.2056	16.8264	21.7199	26.3046	29.8764	31.8269	31.8356	29.9475	26.5429	22.2291	17.6946	13.5341	10.0732	7.26123	4.72639	2.00957	-1.12731	-4.50949	-7.60183	-9.78432	-10.6729	-10.3013	-9.06636	-7.49781	-5.99099	-4.65193	-3.32228	-1.7614	0.12167	2.09888	3.61748	3.9661
FrontToBack	18	-7.49066	-3.30136	2.18344	8.30163	14.2673	19.2794	22.6857	24.1144	23.5121	21.0924	17.2633	12.586	7.72985	3.36961	0.0133987	-2.15757	-3.32867	-3.92938	-4.39552	-4.93562	-5.4043	-5.34231	-4.18065	-1.54317	2.48091	7.24253	11.7077	14.8409	16.0092	15.1868	12.8729	9.81164	6.70036	4.03061	2.06418	0.870127	0.347124	0.242606	0.215014	-0.0290677	-0.568732	-1.18295	-1.4267	-0.869381	0.637346	2.82241	5.08316	6.74054
FrontToBack	18	8.96255	10.4111	10.712	9.69297	7.52679	4.62316	1.46635	-1.51447	-3.99369	-5.73075	-6.54207	-6.30664	-5.0132	-2.81358	-0.0393286	2.85458	5.41586	7.35812	8.68668	9.71173	10.9011	12.6176	14.8543	17.1311	18.6273	18.5288	16.4258	12.5713	7.86103	3.53321	0.716378	0.0164452	1.30308	3.77589	6.28899	7.81836	7.88258	6.72954	5.18698	4.24698	4.57797	6.20767	8.52403	10.5935	11.6347	11.4035	10.2811	9.01944
FrontToBack	18	14.2042	12.8177	11.9298	11.7253	12.322	13.7336	15.7915	18.1098	20.1568	21.4655	21.8653	21.5972	21.2028	21.2304	21.9113	22.9795	23.7352	23.3078	20.9932	16.5056	10.0564	2.26366	-6.03248	-13.9542	-20.7246	-25.7491	-28.6563	-29.3118	-27.8216	-24.5469	-20.1263	-15.4459	-11.4959	-9.06836	-8.42608	-9.11455	-10.1042	-10.2239	-8.68298	-5.39273	-0.924469	3.83761	8.13262	11.5979	14.2687	16.3562	17.986	19.0779
FrontToBack	18	18.9453	20.5412	21.4204	21.5873	21.0913	20.0041	18.4167	16.4256	14.1082	11.5025	8.62042	5.50387	2.29045	-0.768047	-3.37884	-5.3511	-6.72309	-7.77441	-8.89503	-10.383	-12.2922	-14.4155	-16.3882	-17.8405	-18.5115	-18.2901	-17.1796	-15.2223	-12.4283	-8.7711	-4.27411	0.84597	6.09502	10.7782	14.2436	16.1632	16.6726	16.2748	15.5629	14.9288	14.4197	13.8031	12.7813	11.2206	9.2592	7.24632	5.55351	4.39151
FrontToBack	18	-0.0095659	5.64689	10.147	13.579	15.4914	15.3153	12.85	8.44129	2.74013	-3.84585	-11.669	-22.0595	-37.0855	-58.8906	-88.7277	-125.935	-167.249	-206.963	-238.234	-255.276	-255.466	-240.301	-214.606	-184.427	-154.614	-127.174	-100.869	-72.0523	-36.3918	8.94308	63.2673	121.319	173.901	210.328	221.801	204.139	158.544	90.2487	6.15747	-86.9894	-183.107	-276.236	-359.982	-427.734	-473.714	-494.365	-489.395	-462.121
FrontToBack	18	-8.91039	-9.93875	-11.6347	-14.1079	-16.9818	-19.4286	-20.42	-19.1284	-15.3215	-9.55216	-3.02607	2.80114	6.72251	8.15182	7.25498	4.83183	2.03009	-0.0211185	-0.56444	0.551951	2.86026	5.50973	7.65493	8.80791	8.97653	8.54421	7.9914	7.63867	7.54479	7.58258	7.61323	7.63292	7.80688	8.36474	9.42458	10.8479	12.2316	13.0619	12.9594	11.8711	10.0909	8.08887	6.25486	4.70335	3.24309	1.51042	-0.812895	-3.80256
FrontToBack	18	151.361	168.675	173.81	164.403	142.279	112.391	80.5954	51.5165	27.4696	8.66489	-5.83911	-17.1402	-25.9283	-32.4073	-36.5211	-38.2885	-38.073	-36.684	-35.2228	-34.7094	-35.6489	-37.7726	-40.1465	-41.6369	-41.5343	-40.0082	-38.1557	-37.5843	-39.7244	-45.1946	-53.5315	-63.3597	-72.8854	-80.4593	-85.0144	-86.2635	-84.5664	-80.4712	-74.0514	-64.4073	-49.6774	-27.6934	3.01081	42.2654	87.7602	135.103	178.49	211.975
FrontToBack	18	12.6436	10.9492	8.76309	6.61003	4.97982	4.18637	4.27989	5.03716	6.03738	6.80814	6.99209	6.47	5.37991	4.02486	2.7179	1.65537	0.881796	0.343777	-0.0327848	-0.312076	-0.581331	-0.999903	-1.80104	-3.21951	-5.37577	-8.18293	-11.3202	-14.2942	-16.5673	-17.7275	-17.641	-16.5185	-14.8351	-13.1203	-11.7117	-10.6149	-9.55063	-8.15979	-6.23748	-3.87034	-1.41568	0.647105	1.9112	2.18763	1.54235	0.220743	-1.48698	-3.36124
FrontToBack	18	353.155	318.392	279.194	242.429	211.911	188.547	171.401	158.799	148.984	140.375	131.69	122.124	111.482	100.119	88.6627	77.6746	67.452	58.0649	49.526	41.9149	35.3193	29.5955	24.0949	17.5262	8.06672	-6.26007	-26.9613	-54.3003	-86.5825	-119.917	-148.868	-168.111	-174.55	-168.915	-155.879	-142.481	-135.462	-138.653	-151.496	-169.26	-184.835	-191.39	-184.822	-165.012	-135.454	-101.596	-68.7714	-40.6673
FrontToBack	18	-15.4953	-15.0535	-14.4027	-13.2983	-11.4807	-8.85872	-5.56731	-1.89718	1.8316	5.34787	8.42658	10.8439	12.3522	12.722	11.8387	9.80681	6.98993	3.94889	1.29059	-0.5049	-1.20504	-0.850961	0.287839	1.79304	3.18277	4.01185	3.98049	3.01647	1.28542	-0.881978	-3.09905	-5.01266	-6.34133	-6.88075	-6.51115	-5.2225	-3.15114	-0.583692	2.07772	4.4041	6.03856	6.78257	6.62695	5.72417	4.31554	2.65478	0.956021	-0.61749
FrontToBack	18	-13.9915	-9.52119	-4.36323	0.547368	4.35614	6.42825	6.4824	4.66384	1.50865	-2.19848	-5.63196	-8.14528	-9.44113	-9.63791	-9.18559	-8.64678	-8.42419	-8.57056	-8.7859	-8.60432	-7.66764	-5.93183	-3.70746	-1.52546	0.0844829	0.787116	0.522672	-0.534586	-2.08521	-3.80865	-5.41617	-6.65734	-7.31647	-7.23207	-6.34263	-4.72416	-2.58376	-0.195173	2.18782	4.37902	6.22425	7.50369	7.86129	6.85235	4.13492	-0.285007	-5.90304	-11.7846
FrontToBack	18	1.94142	-0.498469	-2.57792	-4.22097	-5.53834	-6.67855	-7.66332	-8.33999	-8.49977	-8.0662	-7.20227	-6.23249	-5.4386	-4.87307	-4.34102	-3.56173	-2.40085	-1.00532	0.249081	0.958168	0.891536	0.0662608	-1.34058	-3.14658	-5.26497	-7.68603	-10.373	-13.1584	-15.7105	-17.5946	-18.4035	-17.9133	-16.204	-13.6896	-11.0229	-8.89814	-7.82808	-7.97997	-9.13437	-10.7571	-12.1544	-12.6562	-11.7947	-9.43631	-5.82789	-1.53303	2.72101	6.22057
FrontToBack	18	-409.708	-420.952	-409.205	-384.321	-358.247	-340.481	-335.279	-341.533	-354.87	-370.548	-385.632	-399.478	-412.562	-424.608	-433.395	-435.132	-426.258	-405.516	-374.945	-339.154	-303.365	-271.433	-244.929	-223.532	-206.104	-191.515	-178.759	-166.602	-153.403	-137.522	-118.14	-95.8441	-72.5492	-50.8442	-33.2958	-22.1802	-19.6923	-28.2247	-50.1942	-87.1388	-138.333	-199.625	-263.361	-319.851	-360.032	-378.213	-373.586	-349.843
FrontToBack	18	-8.02617	-5.35333	-3.0301	-1.05153	0.517234	1.52496	1.78929	1.18241	-0.285463	-2.41672	-4.82857	-7.0234	-8.50291	-8.89481	-8.04011	-6.0252	-3.15306	0.121287	3.2777	5.82987	7.43961	8.02206	7.79235	7.19068	6.6845	6.53643	6.69251	6.8818	6.86487	6.63618	6.41278	6.42239	6.67308	6.90932	6.78117	6.08827	4.90013	3.50098	2.23558	1.38884	1.14197	1.56768	2.61507	4.08438	5.64096	6.88663	7.4779	7.22932
FrontToBack	18	-0.393316	1.81048	4.28442	6.95333	9.65324	12.1261	14.0557	15.1401	15.1413	13.8903	11.2588	7.17276	1.71519	-4.71043	-11.2724	-16.7952	-20.0786	-20.3355	-17.5203	-12.3515	-5.99731	0.403951	6.15711	11.1745	15.8875	20.999	27.2172	35.0603	44.7668	56.2953	69.376	83.5801	98.3872	113.275	127.841	141.934	155.699	169.401	183.02	195.794	206.045	211.548	210.405	201.998	187.462	169.383	150.874	134.554
FrontToBack	18	-657.723	-627.831	-592.041	-547.369	-493.285	-432.623	-370.543	-312.485	-262.359	-221.836	-190.828	-168.616	-154.902	-150.202	-155.405	-170.747	-194.714	-223.462	-251.207	-271.634	-279.837	-273.928	-255.501	-228.737	-198.656	-169.402	-143.32	-120.987	-101.891	-85.246	-70.5526	-57.7812	-47.2408	-39.2897	-34.0469	-31.1974	-29.9758	-29.335	-28.2683	-26.152	-22.9424	-19.1118	-15.3542	-12.2275	-9.93969	-8.36257	-7.21761	-6.27397
FrontToBack	18	-0.179577	-0.472897	-0.551598	-0.149615	0.769034	2.0174	3.26931	4.16738	4.40584	3.77358	2.17714	-0.324515	-3.47479	-6.80505	-9.70124	-11.5682	-12.0318	-11.0975	-9.17026	-6.93201	-5.11379	-4.26582	-4.60786	-6.00785	-8.08239	-10.357	-12.4151	-13.9781	-14.9052	-15.154	-14.7526	-13.8104	-12.5349	-11.1953	-10.0068	-8.99666	-7.94881	-6.49544	-4.31115	-1.30457	2.30671	6.06339	9.43706	12.0002	13.526	13.9744	13.4165	11.9729
FrontToBack	18	-9.47251	-8.98329	-8.01344	-6.74518	-5.35725	-3.97698	-2.65657	-1.37854	-0.083696	1.28798	2.75786	4.29208	5.79893	7.13806	8.11617	8.50246	8.08329	6.77834	4.74992	2.41856	0.324371	-1.10789	-1.76921	-1.91008	-2.00944	-2.54616	-3.78331	-5.65138	-7.76629	-9.5783	-10.5984	-10.6094	-9.75863	-8.47795	-7.27443	-6.50205	-6.23487	-6.28403	-6.33002	-6.08342	-5.39561	-4.27746	-2.8266	-1.11558	0.892188	3.33202	6.32009	9.78706
FrontToBack	18	0.303825	-1.80643	-4.10349	-6.12103	-7.45481	-7.88972	-7.4086	-6.12114	-4.2108	-1.94802	0.266107	1.91726	2.49497	1.663	-0.617894	-4.079	-8.23161	-12.489	-16.266	-19.0405	-20.3969	-20.0713	-18.009	-14.4152	-9.76357	-4.71465	0.0548397	4.06755	7.18443	9.58546	11.5784	13.3548	14.8424	15.7428	15.7193	14.5976	12.4612	9.60311	6.39881	3.18708	0.213924	-2.35836	-4.41448	-5.8569	-6.6129	-6.68187	-6.204	-5.49275
FrontToBack	18	7.97695	10.5007	11.8633	11.9862	10.9258	8.85263	6.04578	2.86508	-0.300943	-3.10529	-5.28508	-6.66406	-7.11799	-6.55179	-4.92258	-2.30509	1.04819	4.70703	8.13517	10.8043	12.3002	12.4069	11.1673	8.91033	6.19087	3.617	1.61442	0.261593	-0.685988	-1.58097	-2.61101	-3.64764	-4.31193	-4.21544	-3.20993	-1.50687	0.396201	1.90516	2.53266	2.02313	0.389821	-2.10563	-4.99342	-7.65382	-9.41776	-9.71799	-8.26896	-5.19854
FrontToBack	18	0.537899	0.229952	-1.15759	-3.26487	-5.6043	-7.7171	-9.30104	-10.2597	-10.6494	-10.5586	-9.99696	-8.86714	-7.03949	-4.48393	-1.37979	1.86908	4.70749	6.53777	6.76325	4.72965	-0.40902	-9.75412	-24.4789	-45.2872	-71.6433	-101.163	-129.674	-152.219	-164.714	-165.494	-155.893	-139.549	-120.824	-103.188	-88.3089	-76.0873	-65.3982	-55.0623	-44.5858	-34.4035	-25.5944	-19.2586	-15.9071	-15.1884	-16.0851	-17.4229	-18.3674	-18.6371
FrontToBack	19	441.245	433.458	397.882	344.754	287.055	236.178	198.756	175.679	163.351	156.319	150.041	142.643	135.156	130.407	131.274	139.103	152.79	168.768	181.795	186.36	178.317	156.267	122.166	80.9542	39.3078	3.96883	-19.8976	-29.9332	-27.1109	-15.3391	-0.163474	13.0126	20.4642	20.8176	14.765	4.26739	-8.18013	-20.0014	-28.8747	-33.1766	-32.4641	-27.6628	-20.6929	-13.6386	-7.9368	-4.03196	-1.59665	-0.0522473
FrontToBack	19	305.942	267.336	231.789	200.453	172.931	148.403	126.483	107.458	91.9041	80.0952	71.6388	65.6212	61.1211	57.7223	55.671	55.5796	57.8953	62.5108	68.7818	75.8875	83.1962	90.277	96.5209	100.696	100.837	94.5894	79.794	55.1068	20.6505	-21.241	-65.4619	-104.47	-130.082	-136.413	-122.6	-93.6617	-58.7299	-27.4118	-6.10854	3.90513	5.88845	5.15678	6.21725	10.9736	18.6114	26.7526	32.9648	35.8107
FrontToBack	19	2.80601	24.9878	55.7003	98.1186	153.621	219.872	289.786	352.492	396.396	413.162	400.636	363.291	310.093	251.128	194.704	145.989	107.173	78.4126	58.7687	46.7727	40.6997	38.7679	39.426	41.6679	45.2823	50.9295	60.0723	74.7441	97.0633	128.343	167.896	212.103	254.599	288.054	307.008	310.266	301.319	286.409	271.345	258.983	248.73	238.061	224.867	209.116	192.974	179.506	170.905	167.32
FrontToBack	19	-200.582	-283.95	-364.644	-430.472	-470.428	-478.065	-453.559	-403.55	-338.847	-271.035	-209.325	-158.7	-119.583	-88.5564	-59.4204	-24.2719	25.2417	96.0714	191.356	308.142	436.494	560.933	664.22	732.198	757.791	742.562	695.405	629.267	557.5	491.177	437.798	400.942	380.246	371.627	368.179	362.1	347.248	321.216	285.83	245.851	206.752	172.744	145.872	126.139	112.234	102.4	95.1513	89.6982
FrontToBack	19	-1.38808	0.523491	1.81245	2.50042	2.58291	2.01879	0.784659	-1.05917	-3.35262	-5.88234	-8.44899	-10.8888	-13.0365	-14.662	-15.4559	-15.0971	-13.3943	-10.4263	-6.60281	-2.58693	0.899167	3.30331	4.38797	4.23144	3.10838	1.35002	-0.729363	-2.82274	-4.59907	-5.72856	-5.98416	-5.35827	-4.10264	-2.64284	-1.41312	-0.701027	-0.584907	-0.95871	-1.60335	-2.24551	-2.60856	-2.47016	-1.73955	-0.511666	0.947158	2.29873	3.2696	3.75316
FrontToBack	19	-1.33633	-0.964832	-0.646798	-0.542137	-0.720903	-1.11185	-1.51915	-1.70398	-1.49031	-0.84651	0.0983852	1.10418	1.91012	2.32409	2.27737	1.82854	1.12514	0.344075	-0.363658	-0.908948	-1.27365	-1.4942	-1.62599	-1.7083	-1.74809	-1.7368	-1.68413	-1.63952	-1.67428	-1.82978	-2.06908	-2.27199	-2.28687	-2.01252	-1.4614	-0.765798	-0.12248	0.294173	0.403992	0.245237	-0.0531319	-0.330719	-0.454574	-0.355873	-0.0360256	0.448618	1.00909	1.54402
FrontToBack	19	3.06704	3.83822	4.52137	5.17054	5.81392	6.34343	6.4949	5.96029	4.56589	2.40273	-0.172363	-2.66194	-4.60487	-5.71622	-5.9502	-5.48326	-4.65377	-3.87089	-3.50899	-3.80038	-4.76724	-6.22904	-7.88751	-9.44039	-10.6619	-11.421	-11.6643	-11.4059	-10.7383	-9.83145	-8.88915	-8.06214	-7.36737	-6.66511	-5.71853	-4.30903	-2.35327	0.0392078	2.59511	4.98892	6.97356	8.4654	9.53011	10.291	10.82	11.0807	10.9491	10.2857
FrontToBack	19	4.07089	4.01368	3.80358	3.49944	3.1949	3.01708	3.08877	3.46645	4.08307	4.74362	5.18923	5.21329	4.76371	3.97568	3.11054	2.44307	2.15312	2.27549	2.71099	3.28232	3.80135	4.12293	4.16579	3.90086	3.32066	2.42523	1.24079	-0.136257	-1.5158	-2.64607	-3.30578	-3.40186	-3.01602	-2.35842	-1.66317	-1.08267	-0.64803	-0.302001	0.0287737	0.382079	0.754635	1.14011	1.56959	2.12421	2.89983	3.94224	5.18829	6.4535
FrontToBack	19	5.52128	2.88124	0.389522	-1.54264	-2.67817	-2.98468	-2.60631	-1.79423	-0.817099	0.125016	0.958115	1.74129	2.61736	3.72426	5.10581	6.66198	8.16613	9.34033	9.96398	9.96388	9.45896	8.73443	8.16162	8.08266	8.69941	10.0001	11.7478	13.5327	14.8706	15.3192	14.5867	12.6124	9.60025	5.98646	2.33261	-0.827617	-3.13338	-4.46961	-4.94528	-4.80073	-4.30252	-3.67429	-3.07563	-2.61307	-2.35072	-2.31581	-2.49709	-2.85526
FrontToBack	19	-0.510627	-0.67709	-0.55446	-0.0700983	0.725983	1.69329	2.66348	3.49691	4.11267	4.48722	4.63967	4.61633	4.48171	4.31026	4.17171	4.11165	4.13428	4.19881	4.2329	4.16108	3.94045	3.59285	3.21826	2.97344	3.01156	3.39989	4.05728	4.75095	5.16704	5.02762	4.20349	2.77247	1.00508	-0.717882	-2.01372	-2.60089	-2.3585	-1.34161	0.245105	2.09604	3.87117	5.26929	6.10607	6.36537	6.21326	5.94755	5.90236	6.33045
FrontToBack	19	-51.5591	-49.06	-44.4524	-38.5793	-32.3345	-26.4671	-21.4495	-17.4214	-14.2099	-11.419	-8.58419	-5.36135	-1.69288	2.13126	5.56242	8.01659	9.11713	8.84685	7.5291	5.68286	3.83408	2.38114	1.54054	1.356	1.73312	2.47827	3.34051	4.06328	4.44122	4.36739	3.85213	3.00535	1.99379	0.991083	0.143708	-0.442262	-0.699919	-0.602472	-0.175574	0.485838	1.21869	1.82967	2.16627	2.18409	1.96428	1.66008	1.40147	1.22164
FrontToBack	19	2.54557	2.81992	2.53728	1.89779	1.19631	0.694727	0.516804	0.628071	0.902147	1.22553	1.57178	1.99279	2.53971	3.1723	3.72843	3.97963	3.73644	2.93688	1.67379	0.158983	-1.34359	-2.58705	-3.39483	-3.68916	-3.48877	-2.87934	-1.97433	-0.894048	0.230164	1.24597	1.99993	2.39511	2.45385	2.3326	2.2612	2.43291	2.90837	3.58829	4.2646	4.7155	4.79424	4.47473	3.846	3.06649	2.30554	1.69604	1.31561	1.19189
FrontToBack	19	-8.45672	-9.25373	-12.2042	-18.2215	-28.6781	-45.5473	-71.2426	-108.012	-156.913	-216.671	-282.948	-348.616	-405.239	-445.382	-464.761	-463.266	-444.391	-413.504	-375.919	-335.644	-295.115	-255.62	-217.901	-182.551	-150.142	-121.169	-95.9571	-74.5784	-56.7889	-41.9721	-29.0217	-16.1224	-0.466054	21.8988	55.7063	105.261	172.411	254.422	342.993	425.532	488.712	522.932	525.462	500.712	457.67	406.143	353.785	305.023
FrontToBack	19	-1.79193	-0.0959487	0.932251	1.02813	0.322599	-0.680558	-1.28153	-0.844569	0.959422	4.02547	7.84625	11.6863	14.8233	16.7651	17.3672	16.8232	15.5416	13.9691	12.4315	11.0589	9.81568	8.60567	7.38467	6.21339	5.22582	4.54408	4.19505	4.08111	4.01632	3.80829	3.3421	2.62769	1.78947	1.00661	0.429146	0.109774	-0.0206273	-0.119393	-0.35585	-0.827979	-1.52021	-2.32944	-3.14525	-3.92925	-4.73424	-5.64848	-6.70291	-7.81151
FrontToBack	19	2.67884	0.423825	-1.69648	-3.2191	-3.85934	-3.63562	-2.85642	-1.97577	-1.39234	-1.27924	-1.51816	-1.75604	-1.56823	-0.660875	0.977256	3.05184	5.09045	6.65246	7.50915	7.69644	7.42837	6.93906	6.3581	5.68782	4.87611	3.9139	2.87913	1.89828	1.06702	0.40011	-0.144433	-0.590717	-0.885604	-0.904495	-0.521635	0.315643	1.54895	3.01838	4.48117	5.6266	6.11319	5.66088	4.19542	1.9483	-0.569301	-2.75885	-4.18714	-4.76675
FrontToBack	19	5.71865	6.74189	7.39378	7.94566	8.32998	8.34187	7.85622	6.93043	5.77222	4.62454	3.65661	2.9141	2.33642	1.81054	1.22343	0.495204	-0.406804	-1.45862	-2.56973	-3.58131	-4.29031	-4.50626	-4.12608	-3.19322	-1.9069	-0.57038	0.505266	1.10178	1.16003	0.785362	0.191103	-0.397032	-0.8354	-1.11223	-1.32949	-1.62316	-2.06396	-2.59128	-3.02056	-3.12315	-2.73766	-1.85367	-0.625952	0.683487	1.80531	2.55951	2.91215	2.9713
FrontToBack	19	-8.77143	-9.17009	-9.16439	-8.68837	-7.76852	-6.51972	-5.11535	-3.75192	-2.60482	-1.78601	-1.31078	-1.09565	-0.992072	-0.847115	-0.562615	-0.130762	0.368354	0.802484	1.04366	1.02127	0.748618	0.308775	-0.189693	-0.660987	-1.06376	-1.39197	-1.64979	-1.84256	-1.99171	-2.16277	-2.46715	-3.02012	-3.85967	-4.87618	-5.8069	-6.32369	-6.18639	-5.38146	-4.15974	-2.9358	-2.09319	-1.80604	-1.98039	-2.34532	-2.62475	-2.67207	-2.48863	-2.13864
FrontToBack	19	4.76769	3.48684	2.15105	0.905631	-0.211894	-1.21288	-2.09583	-2.82374	-3.34187	-3.60642	-3.59861	-3.32107	-2.79545	-2.06968	-1.23561	-0.432022	0.170908	0.409052	0.163402	-0.604718	-1.82815	-3.31961	-4.7833	-5.86581	-6.25043	-5.7604	-4.42876	-2.49215	-0.314995	1.72168	3.31624	4.29857	4.63853	4.42496	3.83198	3.07353	2.34754	1.77956	1.39407	1.1384	0.944768	0.783008	0.656982	0.553178	0.399844	0.0912178	-0.430781	-1.11219
FrontToBack	19	1.49404	1.3128	0.710916	-0.356206	-1.82863	-3.52539	-5.16818	-6.44839	-7.10847	-7.01091	-6.16058	-4.68219	-2.77038	-0.649659	1.44383	3.26598	4.58055	5.19754	5.02299	4.09578	2.5952	0.815936	-0.889057	-2.19774	-2.92225	-3.08514	-2.91426	-2.73741	-2.81894	-3.22953	-3.82165	-4.31876	-4.45376	-4.08545	-3.24942	-2.14663	-1.08309	-0.375975	-0.245823	-0.734754	-1.69476	-2.86249	-3.98099	-4.89789	-5.58527	-6.08359	-6.41905	-6.5527
FrontToBack	19	640.626	675.223	671.645	633.619	570.109	492.616	412.611	339.577	279.764	235.663	206.25	187.982	176.362	167.639	160.092	154.473	153.495	160.577	178.267	206.8	243.232	281.545	313.931	333.02	334.27	317.467	286.581	248.055	208.39	172.189	141.407	115.821	94.1602	75.1884	58.3124	43.6444	31.7415	23.265	18.7262	18.3279	21.8645	28.6576	37.5703	47.1663	56.0094	63.0023	67.6018	69.8068
FrontToBack	19	4.74059	4.20468	3.79289	3.50966	3.28246	3.03687	2.75125	2.46104	2.22519	2.07929	2.00914	1.95219	1.82364	1.553	1.11837	0.566181	0.00266612	-0.443592	-0.678231	-0.683383	-0.529755	-0.34658	-0.27191	-0.392443	-0.692732	-1.02868	-1.15865	-0.848014	-0.0190487	1.13828	2.18597	2.61288	2.0876	0.641245	-1.32971	-3.24616	-4.60107	-5.14444	-4.91493	-4.14028	-3.09913	-2.0309	-1.11846	-0.504311	-0.290255	-0.505009	-1.07265	-1.8175
FrontToBack	19	-0.867811	1.5679	3.6598	5.17655	5.79862	5.21166	3.27909	0.193716	-3.50835	-7.08849	-9.83375	-11.2566	-11.1861	-9.74962	-7.28865	-4.2733	-1.22777	1.33437	2.99977	3.55291	3.04696	1.78815	0.227336	-1.19635	-2.18144	-2.60865	-2.50649	-1.9775	-1.13407	-0.0615231	1.18275	2.54233	3.91545	5.12263	5.92903	6.13399	5.68393	4.72333	3.53391	2.38354	1.38784	0.466317	-0.570744	-1.87599	-3.44066	-5.07885	-6.52056	-7.56201
FrontToBack	19	0.84666	-0.516141	-1.78949	-2.76737	-3.27895	-3.20226	-2.47813	-1.13087	0.708577	2.80061	4.84132	6.54724	7.74831	8.42734	8.68567	8.64612	8.36088	7.78325	6.83014	5.4998	3.96336	2.56511	1.71679	1.74249	2.757	4.64345	7.13575	9.95002	12.8773	15.7878	18.5622	21.0347	23.015	24.3795	25.1455	25.4307	25.3064	24.6507	23.1522	20.496	16.6285	11.9069	7.02689	2.76626	-0.295131	-1.93511	-2.28706	-1.73637
FrontToBack	19	1.81247	1.76856	1.78445	1.68126	1.38126	0.926937	0.430063	-0.00721007	-0.333106	-0.535664	-0.608395	-0.542061	-0.353659	-0.117362	0.0490867	0.0519899	-0.0988413	-0.264538	-0.237384	0.141109	0.879784	1.82406	2.73989	3.43936	3.86084	4.05183	4.07645	3.92202	3.48157	2.62579	1.3172	-0.315709	-1.98847	-3.35071	-4.10189	-4.08171	-3.30353	-1.9384	-0.269281	1.36136	2.61158	3.19217	2.89416	1.52879	-1.25727	-6.26277	-14.9422	-29.3042
FrontToBack	19	82.0104	118.309	164.445	216.532	267.951	310.631	337.34	344.128	331.779	305.491	272.902	241.378	215.723	197.177	183.905	172.624	160.634	147.408	135.079	127.631	129.263	142.735	168.386	203.929	244.791	284.733	316.837	335.024	335.865	319.922	291.746	258.297	226.487	201.055	183.713	173.703	169.124	168.179	169.777	173.448	179.005	186.389	195.885	208.413	225.438	248.205	276.593	308.235
FrontToBack	19	5.46302	5.11323	3.90026	2.24165	0.618979	-0.628921	-1.40125	-1.79044	-1.96647	-2.07877	-2.22194	-2.45433	-2.82593	-3.3843	-4.14546	-5.05201	-5.9486	-6.60994	-6.81876	-6.45437	-5.53678	-4.20074	-2.62835	-0.991883	0.559018	1.87693	2.80105	3.17695	2.90932	2.01974	0.668971	-0.876753	-2.32586	-3.44658	-4.11499	-4.31068	-4.08092	-3.51008	-2.71331	-1.84353	-1.07847	-0.572601	-0.388247	-0.453144	-0.582703	-0.565662	-0.269105	0.300594
FrontToBack	19	1.33556	0.991044	0.71014	0.427271	0.0731805	-0.39456	-0.983567	-1.67917	-2.4528	-3.26077	-4.02728	-4.63856	-4.95753	-4.87387	-4.36387	-3.53064	-2.58752	-1.78395	-1.30737	-1.21417	-1.42338	-1.76789	-2.06695	-2.18125	-2.03327	-1.60045	-0.902797	-0.00119455	0.994443	1.92354	2.59911	2.85572	2.60053	1.831	0.607684	-1.00048	-2.94876	-5.19183	-7.61219	-9.96077	-11.8809	-13.032	-13.2539	-12.6627	-11.6072	-10.5076	-9.67308	-9.19891
FrontToBack	19	-3.3216	-3.25346	-3.23456	-3.16006	-2.83701	-2.10807	-0.966123	0.406627	1.6929	2.56578	2.81768	2.43206	1.55478	0.387204	-0.936755	-2.40995	-4.11293	-6.1069	-8.33832	-10.6246	-12.7288	-14.4652	-15.7571	-16.6113	-17.0396	-17.001	-16.4118	-15.2175	-13.4656	-11.3248	-9.0345	-6.81902	-4.82362	-3.10329	-1.6617	-0.498863	0.363306	0.895322	1.09287	1.00288	0.720295	0.357119	0.000812622	-0.313571	-0.602678	-0.903862	-1.22951	-1.53096
FrontToBack	19	-5.67735	-6.6288	-6.47157	-5.1407	-2.90902	-0.298664	2.12356	3.95792	5.08255	5.6075	5.72227	5.55105	5.10926	4.36759	3.35091	2.18457	1.05569	0.123511	-0.551951	-1.01432	-1.35051	-1.61133	-1.7659	-1.71332	-1.33644	-0.563023	0.598907	2.05247	3.6347	5.15087	6.42664	7.35178	7.90643	8.15082	8.18517	8.10144	7.9473	7.71506	7.35112	6.77834	5.92781	4.77357	3.36109	1.80948	0.280675	-1.07178	-2.14036	-2.86422
FrontToBack	19	0.531118	1.02673	1.45491	1.75443	1.89031	1.85412	1.66708	1.38439	1.09241	0.8939	0.881244	1.10561	1.55257	2.13715	2.72412	3.16975	3.36789	3.28079	2.94414	2.44904	1.91305	1.45248	1.16001	1.09076	1.25279	1.60367	2.05163	2.46648	2.70472	2.64982	2.25648	1.57801	0.758482	-0.0135503	-0.569688	-0.817316	-0.76401	-0.505799	-0.187684	0.0497651	0.120501	0.0222153	-0.169769	-0.346259	-0.426134	-0.402567	-0.344373	-0.348186
FrontToBack	19	-2.59199	1.41348	5.36238	8.60675	10.7666	11.7952	11.9255	11.5324	10.9706	10.4421	9.94899	9.33972	8.43152	7.13471	5.5204	3.79487	2.20888	0.952644	0.0905175	-0.441425	-0.785114	-1.08538	-1.43317	-1.8459	-2.28799	-2.70045	-3.01805	-3.16957	-3.08266	-2.70802	-2.05392	-1.20161	-0.283166	0.570877	1.28131	1.84063	2.29706	2.71565	3.13636	3.5446	3.86751	4.00199	3.8677	3.45903	2.86338	2.22887	1.69632	1.33555
FrontToBack	19	-0.845441	-0.822446	-0.768497	-0.476445	0.16648	1.07167	1.96389	2.51485	2.52241	2.0265	1.29086	0.658556	0.370296	0.452978	0.723067	0.884128	0.641935	-0.206633	-1.73114	-3.86074	-6.40756	-9.1111	-11.6782	-13.7964	-15.125	-15.3076	-14.0529	-11.2778	-7.239	-2.56003	1.89734	5.27439	6.96604	6.77164	4.90383	1.88279	-1.61537	-4.9023	-7.40095	-8.74158	-8.83587	-7.8758	-6.25066	-4.38104	-2.56345	-0.89868	0.653162	2.1481
FrontToBack	19	-4.6441	-3.27641	-1.61565	-0.220843	0.417787	0.0742981	-1.10783	-2.66607	-4.00686	-4.64866	-4.39338	-3.35048	-1.82853	-0.185151	1.27414	2.32117	2.7935	2.60051	1.76288	0.449906	-1.03516	-2.34076	-3.18692	-3.4541	-3.19276	-2.55642	-1.70887	-0.761456	0.232991	1.2531	2.28096	3.29811	4.29326	5.26661	6.21456	7.10455	7.8578	8.36165	8.51255	8.27076	7.68948	6.89387	6.01814	5.14386	4.2816	3.40469	2.50036	1.59758
FrontToBack	19	2.23562	-0.0308663	-1.70484	-2.60348	-2.66275	-1.93588	-0.599388	1.04975	2.62679	3.73563	4.07621	3.54403	2.27623	0.610768	-1.03313	-2.3037	-3.0252	-3.21757	-3.032	-2.65047	-2.21154	-1.79567	-1.45788	-1.26882	-1.32466	-1.71574	-2.46704	-3.47937	-4.50413	-5.1774	-5.13698	-4.19088	-2.46933	-0.449849	1.1931	1.8686	1.34197	-0.144163	-1.96009	-3.34188	-3.68527	-2.75446	-0.73602	1.86021	4.38733	6.25806	7.09394	6.8012
FrontToBack	19	4.36837	5.47194	6.81092	8.08023	8.983	9.28125	8.86421	7.81069	6.42467	5.2138	4.81441	5.87434	8.93349	14.339	22.2342	32.61	45.3734	60.3717	77.3509	95.8862	115.353	134.956	153.782	170.803	184.873	194.797	199.592	198.875	193.125	183.597	171.863	159.241	146.487	133.894	121.642	110.046	99.4731	90.0128	81.2354	72.2875	62.347	51.1533	39.2617	27.8393	18.1275	10.9061	6.26698	3.76206
FrontToBack	19	278.957	271.027	251.012	224.529	197.607	174.713	157.729	146.023	137.327	128.885	118.473	105.105	89.393	73.5969	61.3527	57.0495	64.8613	87.57	125.451	175.612	232.128	287.111	332.534	362.258	373.536	367.438	348.043	320.808	290.855	261.895	236.104	214.718	198.727	189.127	186.536	190.493	198.962	208.475	214.983	215.122	207.349	192.422	172.951	152.254	133.064	116.765	103.421	92.4367
FrontToBack	19	0.792132	0.649099	0.167363	0.0368202	1.47822	6.38077	17.4227	37.9706	71.4507	120.05	183.067	255.762	329.678	394.821	442.994	470.721	480.239	478.05	471.838	467.323	466.411	467.193	465.432	456.702	438.304	410.351	375.741	339.092	305.029	276.537	254.101	236.063	220.003	204.434	189.889	178.844	174.576	179.584	194.391	217.216	244.536	272.151	296.175	313.603	322.421	321.527	310.776	291.168
FrontToBack	19	-3.54384	-6.0896	-7.87362	-8.69115	-8.57137	-7.69347	-6.29578	-4.61354	-2.8506	-1.15773	0.384018	1.76585	3.01242	4.11408	4.97088	5.40549	5.25801	4.51213	3.36524	2.1825	1.35162	1.12187	1.52166	2.38808	3.47171	4.53895	5.42315	6.02214	6.27788	6.1696	5.72139	5.00753	4.13187	3.19086	2.2427	1.31394	0.441114	-0.288626	-0.738642	-0.777496	-0.34802	0.496301	1.60722	2.78043	3.78184	4.35624	4.25785	3.33419
FrontToBack	19	5.65053	6.14487	6.21266	5.74625	4.64045	2.85217	0.479013	-2.21178	-4.83021	-6.96837	-8.30672	-8.68408	-8.11749	-6.78519	-4.9795	-3.03929	-1.26723	0.134817	1.09173	1.62615	1.80293	1.68463	1.32233	0.784008	0.173024	-0.384598	-0.803229	-1.1007	-1.41677	-1.95358	-2.86589	-4.16614	-5.6963	-7.1789	-8.30768	-8.83828	-8.65093	-7.78252	-6.41858	-4.84003	-3.3322	-2.09416	-1.18976	-0.56415	-0.100886	0.316119	0.770015	1.3093
FrontToBack	10	-76.1134	-66.8323	-60.3835	-55.5091	-51.6551	-49.0764	-48.901	-53.2338	-65.1155	-88.0148	-124.636	-175.256	-236.307	-300.17	-356.792	-396.823	-414.986	-412.009	-394.087	-370.194	-348.682	-334.79	-329.862	-331.976	-337.171	-340.641	-337.836	-325.568	-303.001	-272.027	-236.638	-201.458	-170.162	-144.559	-124.682	-109.587	-98.2311	-89.9741	-84.5634	-81.8049	-81.197	-81.752	-82.1112	-80.9388	-77.4601	-71.925	-65.7674	-61.3339
FrontToBack	10	-87.6866	-133.33	-189.607	-251.882	-313.161	-365.932	-404.468	-426.532	-433.709	-430.315	-421.532	-411.694	-403.444	-397.831	-394.905	-394.154	-394.457	-393.774	-389.133	-377.367	-356.424	-326.527	-290.402	-252.35	-216.687	-186.435	-162.905	-146.136	-135.622	-130.703	-130.426	-133.194	-136.701	-138.415	-136.425	-130.112	-120.252	-108.484	-96.4838	-85.2913	-75.0845	-65.4218	-55.7461	-45.8558	-36.1071	-27.2775	-20.1985	-15.3888
FrontToBack	10	98.7859	141.462	182.062	221.322	258.956	292.321	316.536	326.343	318.782	295.033	260.244	221.505	185.406	156.751	138.984	135.564	150.794	189.018	252.201	337.116	433.925	527.574	602.059	645.934	656.366	639.485	606.706	569.044	532.591	497.45	460.175	417.625	369.715	319.674	272.234	231.292	198.488	173.273	154.005	139.172	128.043	120.563	116.852	116.712	119.404	123.687	128.042	131.017
FrontToBack	10	-11.8779	-9.00807	-6.6299	-5.20257	-4.84997	-5.30058	-5.97508	-6.14122	-5.01746	-1.75398	4.68096	15.5616	32.2424	55.6885	85.8222	121.011	158.052	192.8	221.205	240.318	248.813	246.934	236.047	218.089	195.156	169.243	142.127	115.325	90.0881	67.3984	47.9167	31.8552	18.7756	7.37648	-4.62601	-20.3437	-43.1193	-75.4445	-117.68	-167.168	-218.417	-264.552	-299.54	-320.076	-326.188	-320.344	-305.791	-285.195
FrontToBack	10	84.5396	96.1679	104.682	107.97	104.952	96.0566	83.1916	69.1621	56.807	48.2493	44.5595	45.8852	51.8732	62.1017	76.2774	94.0834	114.771	136.757	157.543	174.129	183.827	185.117	178.106	164.391	146.405	126.624	107.021	88.9247	73.2286	60.7064	52.2314	48.7759	51.196	59.8863	74.4567	93.5898	115.175	136.673	155.571	169.748	177.746	178.948	173.706	163.307	149.659	134.723	119.933	105.902
FrontToBack	10	80.1964	77.7203	74.2512	69.1479	62.2367	54.2697	46.7354	41.1407	38.1845	37.2604	36.4749	33.1045	24.2203	7.2582	-19.4987	-56.3996	-101.798	-151.558	-199.218	-237.233	-259.168	-261.955	-247.084	-220.033	-188.25	-158.736	-136.354	-123.379	-119.98	-124.924	-135.962	-149.933	-163.031	-171.572	-173.082	-167.082	-155.002	-139.245	-121.996	-104.502	-87.1311	-69.998	-53.6657	-39.5274	-29.7078	-26.57	-32.0343	-46.9468
FrontToBack	10	-3.0039	-1.05099	0.926843	2.67087	3.98652	4.79702	5.15968	5.24488	5.28898	5.51972	6.07102	6.9113	7.83189	8.52362	8.72375	8.36308	7.6223	6.8558	6.41357	6.46848	6.93618	7.53337	7.92518	7.89272	7.43722	6.77892	6.24253	6.08181	6.32896	6.76042	6.99553	6.67533	5.61589	3.87337	1.71598	-0.458172	-2.22857	-3.27706	-3.50873	-3.11476	-2.51843	-2.20155	-2.48809	-3.39916	-4.65687	-5.82473	-6.50594	-6.5001
FrontToBack	10	90.1902	71.826	53.1614	36.1145	22.3945	13.231	9.40414	11.4879	20.1303	36.1349	60.1511	91.9804	129.803	169.846	206.909	235.738	252.685	256.845	250.102	236.095	218.685	200.687	183.357	166.649	149.934	132.724	115.099	97.7527	81.7251	68.0346	57.4117	50.2824	47.0114	48.2634	55.2402	69.5746	92.8092	125.594	166.89	213.511	260.257	300.746	328.855	340.412	334.538	314.027	284.474	252.446
FrontToBack	10	-248.976	-221.851	-195.736	-172.488	-154.587	-144.786	-145.217	-156.341	-176.254	-200.745	-224.254	-241.423	-248.672	-245.111	-232.477	-214.185	-193.994	-174.862	-158.353	-144.666	-133.081	-122.543	-112.146	-101.416	-90.4042	-79.623	-69.8795	-61.9987	-56.4815	-53.2289	-51.5085	-50.2802	-48.7927	-47.1643	-46.6023	-49.0516	-56.3543	-69.2741	-86.862	-106.516	-124.761	-138.39	-145.437	-145.578	-139.902	-130.335	-119.015	-107.817
FrontToBack	10	1.86137	1.53759	1.07495	0.628279	0.34891	0.320641	0.526985	0.86361	1.18565	1.36359	1.31751	1.02051	0.481208	-0.270077	-1.17736	-2.14393	-3.02831	-3.67078	-3.94556	-3.81219	-3.33381	-2.65066	-1.92268	-1.27201	-0.752427	-0.354777	-0.0377516	0.236899	0.483015	0.688696	0.829919	0.887204	0.856147	0.748458	0.58575	0.393125	0.196585	0.0280271	-0.0690858	-0.0421108	0.150167	0.504947	0.950389	1.35276	1.56117	1.46853	1.05366	0.382675
FrontToBack	10	362.665	344.739	315.461	278.65	239.032	201.241	168.697	142.889	123.416	108.772	97.5359	89.4906	86.2277	90.9578	107.509	138.766	185.046	243.045	305.946	364.918	411.657	441.059	452.898	451.691	444.767	439.322	439.727	446.169	455.082	460.985	458.822	445.796	422.046	390.183	354.203	318.465	287.146	264.066	252.489	254.514	270.09	296.153	326.585	353.458	369.423	370.331	356.872	334.339
FrontToBack	10	-2.49768	-2.7381	-2.63675	-2.0705	-1.06858	0.196565	1.47811	2.54694	3.26459	3.62002	3.72377	3.76419	3.93195	4.33482	4.9402	5.58081	6.02407	6.07278	5.64166	4.7816	3.65059	2.46053	1.41927	0.679324	0.293454	0.188147	0.171655	-0.00669698	-0.555914	-1.53907	-2.82175	-4.10942	-5.06585	-5.45467	-5.22829	-4.51942	-3.54871	-2.51162	-1.51248	-0.575825	0.288388	1.01951	1.48949	1.54558	1.09019	0.152867	-1.08091	-2.29879
FrontToBack	10	87.8704	72.0756	60.281	52.1983	47.1999	44.4788	43.214	42.725	42.6178	42.8983	43.9745	46.4855	50.9672	57.5046	65.5445	73.9835	81.4764	86.8114	89.195	88.3772	84.6245	78.5817	71.0693	62.8783	54.6324	46.7597	39.5443	33.1825	27.7903	23.3783	19.8567	17.1058	15.0691	13.7817	13.2826	13.4625	13.9645	14.2419	13.763	12.2556	9.83926	6.98018	4.29234	2.30061	1.27942	1.24259	2.08519	3.79169
FrontToBack	10	-5.14246	-4.28761	-3.48275	-2.71334	-1.90474	-0.986824	0.0547314	1.15397	2.17067	2.91739	3.20888	2.92469	2.0693	0.796508	-0.624708	-1.89815	-2.79932	-3.23461	-3.23234	-2.88439	-2.28134	-1.48259	-0.529949	0.513764	1.52973	2.336	2.72148	2.52259	1.72001	0.504583	-0.747823	-1.61202	-1.80448	-1.31983	-0.423057	0.497514	1.12332	1.32287	1.1435	0.71285	0.142206	-0.506758	-1.18862	-1.82763	-2.3061	-2.5059	-2.37113	-1.94916
FrontToBack	10	-1.04977	-1.12003	-1.17954	-1.2495	-1.33137	-1.40563	-1.44229	-1.41773	-1.32787	-1.19068	-1.03667	-0.894435	-0.779485	-0.692812	-0.626716	-0.572508	-0.523553	-0.474305	-0.418895	-0.353097	-0.278582	-0.204769	-0.144626	-0.104832	-0.0754024	-0.0257116	0.0883515	0.306608	0.643496	1.07377	1.53316	1.93455	2.19231	2.24588	2.07418	1.69997	1.18373	0.611233	0.0765668	-0.337047	-0.576257	-0.632579	-0.544197	-0.380305	-0.209227	-0.0687879	0.0446094	0.157207
FrontToBack	10	-0.167831	0.741503	1.59193	2.33094	2.91461	3.29599	3.43623	3.33395	3.04463	2.66384	2.27979	1.92543	1.56376	1.11815	0.530638	-0.186826	-0.941872	-1.60318	-2.07261	-2.34507	-2.51508	-2.72303	-3.07274	-3.57402	-4.14583	-4.67471	-5.08293	-5.36087	-5.54262	-5.65475	-5.68092	-5.57417	-5.29779	-4.85751	-4.29211	-3.63862	-2.90903	-2.10973	-1.28503	-0.536515	0.0139605	0.295805	0.334432	0.226192	0.0625569	-0.130301	-0.383436	-0.721373
FrontToBack	10	-5.60686	-5.67777	-4.76208	-3.20806	-1.47952	-0.00280885	0.966818	1.40666	1.49797	1.52266	1.73423	2.25227	3.01485	3.80357	4.32526	4.32485	3.67859	2.43645	0.800668	-0.937315	-2.4733	-3.56086	-4.07264	-4.04054	-3.65682	-3.21191	-2.98447	-3.12691	-3.60877	-4.24912	-4.8185	-5.15477	-5.22362	-5.09657	-4.86189	-4.52963	-3.98978	-3.05279	-1.5578	0.505949	2.92725	5.29971	7.14945	8.11339	8.08218	7.23094	5.92092	4.52978
FrontToBack	10	-4.18681	-1.91012	0.0663083	1.79969	3.06872	3.47726	2.70896	0.781326	-1.8616	-4.49967	-6.46631	-7.48131	-7.80287	-8.1138	-9.19729	-11.5473	-15.0735	-19.0152	-22.1141	-23.0128	-20.7467	-15.1372	-6.90709	2.52656	11.4849	18.4826	22.5466	23.3347	21.0989	16.5651	10.7655	4.83378	-0.229668	-3.7777	-5.64524	-6.12527	-5.78843	-5.21189	-4.73021	-4.31196	-3.61628	-2.20694	0.174672	3.41108	6.98963	10.1799	12.3136	13.0267
FrontToBack	10	-5.12491	-4.54783	-3.49307	-1.93794	-0.0494895	1.81667	3.16985	3.51573	2.53657	0.253626	-2.92498	-6.31158	-9.16985	-10.9624	-11.5057	-10.9756	-9.7848	-8.41007	-7.24747	-6.5409	-6.37823	-6.72332	-7.44645	-8.33676	-9.09815	-9.35069	-8.66888	-6.67915	-3.21042	1.555	7.00822	12.1838	15.9709	17.3988	15.8947	11.4492	4.65094	-3.40423	-11.3336	-17.7807	-21.7441	-22.8059	-21.1707	-17.5217	-12.7785	-7.88029	-3.64641	-0.705627
FrontToBack	10	30.8649	32.0468	33.6145	35.1237	36.3391	37.144	37.4087	36.927	35.4586	32.8433	29.1152	24.5515	19.6381	14.959	11.0501	8.25323	6.62653	5.93978	5.76511	5.62364	5.13062	4.08823	2.50296	0.546057	-1.51884	-3.41588	-4.93215	-5.97388	-6.57688	-6.85267	-6.87433	-6.55343	-5.58518	-3.52626	-0.00803744	4.99637	10.9893	16.9748	21.7224	24.1705	23.7884	20.7338	15.7576	9.92502	4.30098	-0.296825	-3.42124	-5.0145
FrontToBack	10	-38.9368	-64.465	-97.2316	-134.389	-171.426	-203.272	-225.712	-236.519	-235.871	-225.966	-210.142	-191.896	-174.128	-158.775	-146.862	-138.867	-135.223	-136.674	-144.24	-158.692	-179.724	-205.288	-231.617	-254.195	-269.402	-276.088	-276.215	-274.095	-274.462	-280.277	-291.357	-304.506	-315.043	-318.957	-314.674	-303.764	-290.451	-280.198	-277.826	-285.689	-302.502	-323.395	-341.391	-349.848	-344.836	-326.352	-297.897	-264.773
FrontToBack	10	-60.5069	-44.8597	-30.9712	-19.9804	-12.4888	-8.46469	-7.31147	-8.08787	-9.83775	-11.9428	-14.3641	-17.6372	-22.5665	-29.7074	-38.8595	-48.8456	-57.7436	-63.5241	-64.8014	-61.3297	-53.9989	-44.372	-34.0448	-24.1763	-15.3876	-7.97497	-2.1967	1.61103	3.16895	2.50051	0.0601175	-3.41429	-7.27058	-11.3231	-16.0081	-22.2094	-30.8441	-42.4268	-56.844	-73.464	-91.5412	-110.732	-131.454	-154.848	-182.263	-214.399	-250.504	-288.026
FrontToBack	10	-2.50523	-1.4062	-0.19187	1.15276	2.64285	4.25726	5.89426	7.34673	8.32882	8.56012	7.88141	6.34897	4.25488	2.04703	0.176962	-1.05835	-1.60036	-1.59789	-1.28479	-0.846906	-0.360629	0.170462	0.727844	1.2214	1.50862	1.475	1.1108	0.537715	-0.0257675	-0.33363	-0.188931	0.493259	1.64859	3.06519	4.42634	5.38831	5.67523	5.16325	3.92273	2.19063	0.280305	-1.53081	-3.07831	-4.32131	-5.30106	-6.0834	-6.72241	-7.24382
FrontToBack	10	-34.5496	-42.4611	-54.8384	-71.7624	-92.8446	-116.882	-141.62	-163.9	-180.364	-188.524	-187.711	-179.353	-166.354	-151.87	-138.134	-125.931	-114.938	-104.588	-94.8162	-86.1932	-79.3935	-74.4985	-70.7178	-66.7818	-61.699	-55.3022	-48.1933	-41.1968	-34.7722	-28.8112	-22.8899	-16.7319	-10.5353	-4.96949	-0.884072	1.07961	0.768947	-1.41772	-4.68174	-8.09987	-10.9091	-12.7067	-13.519	-13.7464	-14.0276	-15.1014	-17.7266	-22.7075
FrontToBack	10	-2.9556	-3.78629	-4.45943	-4.79668	-4.74594	-4.39052	-3.88786	-3.3833	-2.94988	-2.5823	-2.23264	-1.85547	-1.43425	-0.98142	-0.524468	-0.0943085	0.2747	0.538272	0.642048	0.535218	0.195025	-0.35415	-1.03982	-1.76211	-2.42473	-2.9585	-3.32842	-3.52352	-3.5434	-3.39146	-3.08137	-2.64937	-2.16138	-1.70525	-1.36884	-1.213	-1.25328	-1.45858	-1.76638	-2.10489	-2.41012	-2.63006	-2.71851	-2.62946	-2.32492	-1.79739	-1.09433	-0.323849
FrontToBack	10	-521.262	-550.827	-576.958	-596.559	-603.349	-590.894	-556.26	-501.999	-435.355	-365.361	-299.661	-242.661	-195.526	-157.4	-126.844	-102.727	-84.4099	-71.4872	-63.4297	-59.3965	-58.3166	-59.2121	-61.6584	-66.1404	-74.0456	-87.0846	-106.259	-130.861	-158.17	-184.252	-205.597	-220.724	-230.757	-238.552	-246.845	-256.498	-265.853	-271.542	-270.243	-260.396	-242.941	-220.789	-197.441	-175.604	-156.541	-140.313	-126.532	-115
FrontToBack	11	195.756	179.999	167.159	157.055	148.767	141.324	134.288	128.038	123.617	122.218	124.518	130.188	137.836	145.429	150.958	153.032	151.137	145.557	137.141	127.066	116.649	107.137	99.4101	93.7171	89.6118	86.195	82.5635	78.1984	73.0781	67.5073	61.8321	56.2656	50.8884	45.7613	41.0016	36.7596	33.1355	30.1546	27.8855	26.6984	27.5393	32.07	42.506	61.0809	89.1775	126.37	169.806	214.358
FrontToBack	11	-1.85544	-2.68617	-3.23568	-3.31401	-2.87367	-2.03792	-1.06069	-0.23512	0.213181	0.203225	-0.182701	-0.745092	-1.25267	-1.53162	-1.5256	-1.30717	-1.0392	-0.894737	-0.970158	-1.23132	-1.5318	-1.69758	-1.63626	-1.3998	-1.16177	-1.11596	-1.35755	-1.81187	-2.25129	-2.38946	-2.00459	-1.02729	0.446127	2.21162	4.03983	5.72984	7.11455	8.04175	8.377	8.04654	7.09327	5.69815	4.14192	2.72921	1.71447	1.2566	1.39978	2.06747
FrontToBack	11	333.715	295.517	257.769	226.242	203.701	190.279	184.25	182.766	182.513	180.403	174.314	163.654	149.418	133.645	118.479	105.318	94.4433	85.1973	76.5305	67.5781	58.0561	48.3812	39.5258	32.6601	28.6899	27.8515	29.5459	32.4998	35.1937	36.3573	35.3246	32.1251	27.3281	21.7481	16.1336	10.9331	6.17761	1.51678	-3.6253	-9.80865	-17.3602	-26.2701	-36.2916	-47.2269	-59.243	-72.9544	-89.0727	-107.703
FrontToBack	11	-3.64277	-3.27248	-2.61954	-1.77258	-0.855433	0.0369357	0.872326	1.65713	2.37321	2.93174	3.18871	3.0223	2.42358	1.5447	0.662477	0.0693199	-0.0672873	0.201071	0.611586	0.81535	0.560348	-0.163808	-1.10706	-1.87867	-2.14299	-1.78319	-0.949887	0.0216115	0.77198	1.0713	0.896132	0.409276	-0.13257	-0.493296	-0.543516	-0.289032	0.163304	0.679097	1.16891	1.62341	2.09152	2.62171	3.20348	3.75094	4.1368	4.25251	4.05234	3.55573
FrontToBack	11	0.307793	0.00996887	0.210189	0.880305	1.80947	2.7173	3.38392	3.73116	3.82046	3.7823	3.72174	3.65856	3.5309	3.25526	2.78961	2.15938	1.43322	0.68554	-0.0205611	-0.624114	-1.059	-1.28	-1.31781	-1.32879	-1.59403	-2.44352	-4.11556	-6.59865	-9.53924	-12.2936	-14.1448	-14.5984	-13.6024	-11.5553	-9.10591	-6.86733	-5.21193	-4.21927	-3.74521	-3.53026	-3.29832	-2.83302	-2.03377	-0.937359	0.304387	1.47692	2.3599	2.76494
FrontToBack	11	3.32007	3.88589	4.29474	4.4599	4.25116	3.5794	2.47439	1.10775	-0.245366	-1.29003	-1.79866	-1.66842	-0.935088	0.250143	1.66801	3.08797	4.3188	5.23682	5.78721	5.97077	5.83554	5.47841	5.04336	4.69421	4.55965	4.67231	4.94171	5.18414	5.20691	4.89757	4.2822	3.51801	2.84026	2.48278	2.6065	3.25098	4.31769	5.58877	6.77661	7.59573	7.83835	7.43283	6.46317	5.13872	3.72618	2.4733	1.55781	1.07034
FrontToBack	11	0.702303	0.386655	0.0797248	-0.165296	-0.31321	-0.346145	-0.265283	-0.0950309	0.114982	0.295088	0.370271	0.286147	0.0374728	-0.312215	-0.639571	-0.802354	-0.699642	-0.317936	0.262523	0.903819	1.46531	1.84778	2.01176	1.97333	1.78825	1.53012	1.26395	1.02107	0.787156	0.515116	0.158851	-0.289008	-0.778347	-1.21226	-1.48371	-1.52046	-1.31894	-0.950258	-0.534795	-0.19584	-0.0159939	-0.0190474	-0.184736	-0.479529	-0.878662	-1.36108	-1.88621	-2.37439
FrontToBack	11	212.289	181.577	159.504	144.963	136.025	130.454	126.297	122.563	119.722	119.652	124.913	137.57	158.015	184.252	211.972	235.535	249.624	251.002	239.639	218.668	193.185	168.438	148.212	134.001	125.124	119.533	114.884	109.467	102.715	95.1391	87.7873	81.5404	76.6782	72.9224	69.8332	67.1709	64.9228	63.0294	61.1363	58.689	55.4112	51.8996	49.9451	52.298	61.8529	80.4932	108.047	141.835
FrontToBack	11	175.648	236.691	279.865	307.414	325.921	342.618	361.57	381.744	397.91	403.694	394.999	371.935	338.492	300.482	263.12	229.491	200.412	175.337	153.508	134.683	119.152	107.282	98.9923	93.5889	90.1134	88.0127	87.7213	90.7406	99.0515	114.062	135.54	161.059	186.293	206.151	216.384	215.051	203.276	184.951	165.501	150.182	142.536	143.52	151.494	162.929	173.523	179.418	178.235	169.698
FrontToBack	11	0.0529887	0.353389	0.61107	0.741797	0.696344	0.460788	0.0597913	-0.433954	-0.902466	-1.21079	-1.26171	-1.04865	-0.668447	-0.278051	-0.0149591	0.0633136	-0.0165843	-0.196946	-0.455176	-0.836175	-1.43103	-2.31451	-3.47789	-4.79112	-6.02043	-6.90178	-7.24473	-7.01715	-6.36485	-5.54906	-4.83219	-4.3664	-4.13725	-3.98044	-3.66013	-2.97171	-1.83055	-0.307998	1.3998	3.05926	4.49981	5.66966	6.61732	7.4126	8.06852	8.51722	8.65451	8.41262
FrontToBack	11	-24.8447	-20.0699	-14.963	-7.25071	5.28341	24.0569	49.1232	78.9337	110.518	140.117	164.157	180.235	187.68	187.411	181.2	170.843	157.741	143.084	128.271	115.047	105.049	99.0304	96.3376	95.1086	93.1493	88.9842	82.4759	74.7393	67.5257	62.5007	60.7395	62.5056	67.2181	73.5466	79.6746	83.7647	84.5344	81.7168	76.1888	69.6703	64.0829	60.8033	60.115	61.1194	62.1788	61.6968	58.8505	53.9338
FrontToBack	11	72.6772	57.6883	43.0396	30.8153	21.6769	15.2161	10.6239	7.24576	4.80637	3.32681	2.89276	3.41954	4.51958	5.54025	5.78375	4.82862	2.7697	0.223485	-1.90451	-2.70958	-1.4048	2.80903	11.0049	24.6318	45.2097	73.5514	108.78	147.69	185.01	214.757	232.225	235.657	226.737	209.695	189.641	171.083	157.3	150.525	152.323	163.525	183.598	209.891	237.512	260.277	272.5	270.829	255.238	228.746
FrontToBack	11	44.7507	43.4082	43.8968	46.0249	48.8045	50.7889	50.7285	48.1213	43.3117	37.1484	30.5115	24.0513	18.2489	13.6232	10.8126	10.4154	12.7375	17.7219	25.2244	35.4636	49.2752	67.8161	91.7403	120.235	150.521	178.233	198.652	208.308	206.241	194.309	176.376	156.73	138.495	122.81	109.082	96.1009	83.3176	71.7023	63.9196	63.9807	76.5759	106.071	155.016	222.314	301.84	382.647	451.439	496.624
FrontToBack	11	363.07	386.38	403.082	406.829	395.175	370.528	339.004	307.798	282.421	265.088	254.743	248.405	243.014	236.882	230.266	224.96	223.247	226.671	235.156	246.841	258.726	267.851	272.432	272.395	269.112	264.559	260.413	257.461	255.496	253.583	250.522	245.335	237.58	227.397	215.341	202.23	189.248	178.325	172.47	175.464	190.593	218.661	256.324	295.993	327.96	344.071	341.146	322.258
FrontToBack	11	72.3103	45.2005	23.9344	6.04848	-11.8052	-33.1385	-60.7033	-95.443	-135.754	-177.55	-215.324	-243.801	-259.487	-261.414	-250.861	-230.33	-202.306	-168.315	-128.458	-81.4731	-25.2709	42.0251	120.621	207.627	296.457	377.807	442.222	483.255	499.641	495.334	477.482	453.572	429.304	408.024	391.449	380.699	376.723	379.924	389.381	402.344	414.447	420.679	416.825	400.869	373.8	339.394	302.96	269.538
FrontToBack	11	-532.135	-481.161	-426.413	-377.229	-338.953	-312.865	-297.688	-291.595	-293.468	-302.741	-318.192	-336.789	-353.716	-363.835	-363.803	-353.552	-336.202	-316.472	-298.526	-284.448	-274.012	-265.615	-257.601	-249.14	-240.297	-231.504	-222.96	-214.406	-205.375	-195.676	-185.726	-176.491	-169.046	-164.016	-161.2	-159.591	-157.744	-154.344	-148.727	-141.19	-132.933	-125.635	-120.782	-119.02	-119.825	-121.652	-122.49	-120.577
FrontToBack	11	258.466	238.504	219.125	201.332	185.762	172.771	162.48	154.773	149.271	145.34	142.17	138.971	135.223	130.882	126.392	122.423	119.442	117.353	115.489	112.996	109.388	104.923	100.53	97.3378	96.057	96.5725	97.9201	98.6551	97.4277	93.5114	87.0478	78.9112	70.2729	62.0938	54.8047	48.3045	42.2141	36.1931	30.1372	24.2152	18.7897	14.3087	11.1923	9.73898	10.0809	12.2249	16.1398	21.777
FrontToBack	11	-61.5555	-62.0357	-61.0866	-59.7872	-59.2255	-60.4466	-64.4674	-72.3033	-84.908	-102.949	-126.389	-153.993	-183.051	-209.644	-229.626	-240.02	-240.204	-232.147	-219.492	-205.94	-193.815	-183.573	-174.356	-165.073	-155.261	-145.243	-135.689	-127.053	-119.357	-112.391	-106.077	-100.647	-96.4965	-93.9074	-92.8682	-93.1391	-94.4433	-96.5976	-99.4857	-102.936	-106.645	-110.216	-113.287	-115.646	-117.257	-118.213	-118.689	-118.925
FrontToBack	11	-0.279595	0.779246	1.44885	1.67097	1.42871	0.727377	-0.406969	-1.91713	-3.70145	-5.61122	-7.46101	-9.05441	-10.2179	-10.8342	-10.8657	-10.3687	-9.50212	-8.53784	-7.83784	-7.78461	-8.6462	-10.4448	-12.9015	-15.5173	-17.7572	-19.2403	-19.8386	-19.6454	-18.8609	-17.657	-16.0774	-13.9949	-11.1514	-7.29127	-2.35738	3.35833	9.20794	14.3677	18.1104	20.0493	20.2548	19.2266	17.7523	16.6727	16.6296	17.8662	20.1778	22.9969
FrontToBack	11	-317.418	-312.272	-297.242	-277.164	-256.522	-238.306	-223.734	-212.675	-204.355	-197.897	-192.556	-187.742	-182.995	-177.995	-172.589	-166.791	-160.76	-154.815	-149.502	-145.664	-144.384	-146.705	-153.173	-163.352	-175.636	-187.551	-196.531	-200.836	-200.133	-195.413	-188.302	-180.191	-171.754	-163.093	-154.319	-146.026	-139.228	-134.771	-132.695	-132.042	-131.276	-128.988	-124.396	-117.382	-108.205	-97.266	-85.0995	-72.5212
FrontToBack	11	-142.88	-121.568	-108.682	-101.492	-97.6195	-95.4488	-94.0282	-92.7157	-90.8485	-87.6675	-82.524	-75.2142	-66.1814	-56.4156	-47.0746	-39.0541	-32.7502	-28.1103	-24.8589	-22.6882	-21.2816	-20.2176	-18.8992	-16.6249	-12.7675	-6.94923	0.895984	10.5579	21.6022	33.3603	44.8825	54.9463	62.2193	65.5774	64.4791	59.2289	51.0117	41.6754	33.3631	28.1251	27.6092	32.8391	44.0329	60.4308	80.1841	100.461	117.931	129.648
FrontToBack	11	-64.4924	-56.8663	-55.759	-62.0468	-76.0842	-97.7611	-126.142	-158.938	-192.275	-221.127	-240.462	-246.72	-238.997	-219.336	-191.948	-161.732	-132.799	-107.621	-87.0682	-71.0902	-59.6411	-53.3921	-53.9847	-63.7075	-84.6482	-117.512	-160.521	-208.946	-255.708	-293.104	-315.066	-319.032	-306.515	-282.188	-251.96	-221.039	-192.772	-168.523	-148.282	-131.44	-117.339	-105.507	-95.7092	-87.9914	-82.7789	-80.9998	-84.1911	-94.4675
FrontToBack	11	-121.953	-154.299	-179.889	-194.408	-196.353	-187.374	-171.327	-152.613	-134.689	-119.382	-107.058	-97.2782	-89.4493	-83.1542	-78.16	-74.2779	-71.2647	-68.8643	-66.9313	-65.5025	-64.7087	-64.535	-64.5902	-64.0856	-62.1217	-58.1703	-52.4605	-45.9953	-40.1446	-36.0368	-34.1014	-33.9961	-34.8881	-35.8596	-36.195	-35.4601	-33.4509	-30.1383	-25.6719	-20.4026	-14.8465	-9.56457	-5.00831	-1.41858	1.17639	2.8814	3.83766	4.16073
FrontToBack	11	19.1821	23.892	29.9417	36.319	41.5448	44.2842	43.8311	40.276	34.373	27.2374	20.0074	13.5761	8.45344	4.81892	2.75218	2.57451	5.18053	12.234	26.1299	49.6013	84.8807	132.476	189.953	251.439	308.492	352.36	376.797	380.077	365.207	338.401	306.797	276.688	252.844	238.646	236.192	245.816	265.21	288.976	309.467	319.028	312.753	290.36	256.133	216.98	179.71	148.87	126.01	110.279
FrontToBack	11	23.7031	19.6305	14.5517	7.75945	-1.8505	-15.6546	-34.8475	-59.7378	-89.1063	-120.061	-148.65	-171.083	-184.986	-190.078	-187.97	-181.306	-172.746	-164.235	-156.761	-150.497	-145.158	-140.36	-135.856	-131.596	-127.609	-123.817	-119.898	-115.309	-109.488	-102.13	-93.3909	-83.8992	-74.5857	-66.4195	-60.1777	-56.3105	-54.8899	-55.6143	-57.8639	-60.8427	-63.831	-66.5026	-69.2007	-73.0291	-79.683	-91.0014	-108.332	-131.848
FrontToBack	11	5.89263	5.83846	5.50514	4.94314	4.24488	3.53698	2.94681	2.55442	2.35899	2.27135	2.1465	1.83739	1.25308	0.390874	-0.669947	-1.80562	-2.88889	-3.80775	-4.45937	-4.7466	-4.60139	-4.03176	-3.14966	-2.14409	-1.20184	-0.43142	0.158057	0.611378	0.961561	1.19927	1.29553	1.24775	1.10059	0.922779	0.762496	0.619094	0.452095	0.213476	-0.119948	-0.530597	-0.959157	-1.31454	-1.49643	-1.43293	-1.12204	-0.653463	-0.187378	0.108327
FrontToBack	11	0.60048	-2.03876	-4.45185	-6.30026	-7.42589	-7.88057	-7.85124	-7.54288	-7.09461	-6.57721	-6.05054	-5.61324	-5.38794	-5.45275	-5.77382	-6.20132	-6.53024	-6.58487	-6.28003	-5.63941	-4.79309	-3.95818	-3.40346	-3.37757	-4.0141	-5.24599	-6.77995	-8.15912	-8.90823	-8.71039	-7.54001	-5.6801	-3.60363	-1.77243	-0.461012	0.300764	0.648032	0.735761	0.630046	0.300065	-0.306114	-1.16267	-2.11607	-2.90815	-3.27076	-3.04289	-2.26787	-1.21443
FrontToBack	11	479.597	433.7	378.839	326.585	286.405	262.758	254.898	258.743	269.247	281.982	293.589	301.607	304.295	300.72	290.942	275.941	257.216	236.21	213.892	190.693	166.83	142.817	119.809	99.5535	83.9099	74.2819	71.4506	76.1418	90.0714	116.592	159.939	222.815	303.257	392.684	476.772	539.417	568.26	559.25	518.238	459.041	398.977	353.552	331.956	334.566	353.266	374.668	385.346	377.204
FrontToBack	11	-191.61	-185.959	-177.387	-166.534	-154.517	-142.428	-130.948	-120.2	-109.835	-99.2652	-87.9897	-75.8961	-63.4217	-51.4711	-41.1213	-33.2643	-28.3755	-26.5016	-27.4241	-30.8536	-36.5153	-44.0744	-52.9754	-62.3348	-71.0095	-77.8496	-82.0175	-83.1873	-81.5114	-77.3925	-71.2415	-63.3967	-54.249	-44.4447	-34.9564	-26.8974	-21.1386	-17.948	-16.8757	-16.9617	-17.1474	-16.6679	-15.2487	-13.0669	-10.5609	-8.21169	-6.38026	-5.22772
FrontToBack	12	100.954	106.057	110.266	112.9	113.597	112.332	109.334	104.95	99.5866	93.7443	88.0545	83.1843	79.5669	77.1009	75.0818	72.5224	68.7401	63.8376	58.7168	54.5592	52.0957	51.1489	50.757	49.7789	47.5655	44.2639	40.5976	37.3468	34.9423	33.4821	33.1462	34.6717	39.4741	49.2107	64.9395	86.3047	111.214	136.254	157.722	172.855	180.674	182.091	179.249	174.482	169.449	164.821	160.521	156.208
FrontToBack	12	179.159	176.469	179.105	188.002	201.526	215.679	225.457	226.749	217.854	199.945	176.399	151.506	129.228	112.414	102.475	99.3782	101.874	107.961	115.525	122.924	129.263	134.278	137.964	140.239	140.864	139.638	136.704	132.705	128.629	125.4	123.467	122.617	122.121	121.108	118.976	115.68	111.799	108.342	106.425	107.033	111.074	119.766	134.999	159.196	194.329	240.332	293.731	347.479
FrontToBack	12	-217.689	-190.468	-162.244	-136.506	-115.008	-98.0187	-85.0882	-75.8383	-70.3608	-69.0929	-72.3152	-79.6103	-89.6157	-100.254	-109.364	-115.432	-118.03	-117.723	-115.518	-112.236	-108.214	-103.548	-98.6836	-94.8914	-94.19	-98.6137	-109.186	-125.222	-144.439	-163.833	-180.799	-193.814	-202.383	-206.479	-206.037	-200.887	-191.083	-177.262	-160.697	-142.995	-125.639	-109.672	-95.6553	-83.863	-74.5605	-68.2019	-65.4427	-66.9274
FrontToBack	12	7.42116	7.71061	7.43394	6.80919	6.02561	5.17133	4.23864	3.19	2.03112	0.844673	-0.231306	-1.05728	-1.54491	-1.68333	-1.53457	-1.20409	-0.798327	-0.384952	0.0288536	0.486019	1.0445	1.7357	2.5446	3.41822	4.29085	5.10199	5.7935	6.29416	6.51245	6.35517	5.76887	4.7815	3.51539	2.15752	0.89953	-0.123505	-0.865521	-1.36533	-1.71476	-2.01785	-2.35239	-2.73935	-3.12717	-3.40205	-3.43122	-3.12716	-2.50141	-1.67586
FrontToBack	12	9.59827	10.2948	9.56903	7.56957	4.69907	1.51786	-1.38257	-3.52039	-4.64469	-4.78839	-4.2221	-3.32235	-2.41334	-1.65966	-1.05616	-0.509563	0.048055	0.587178	0.993743	1.15252	1.03845	0.749165	0.452786	0.286559	0.271497	0.302626	0.219211	-0.0880738	-0.605984	-1.21209	-1.76299	-2.19375	-2.55305	-2.9488	-3.44657	-3.99958	-4.45865	-4.64895	-4.45704	-3.87816	-3.01241	-2.02555	-1.09932	-0.38396	0.0329931	0.133715	-0.053227	-0.490656
FrontToBack	12	0.655309	0.941094	1.3946	1.8412	2.07859	1.93728	1.35328	0.421367	-0.609334	-1.4132	-1.71242	-1.39081	-0.540888	0.576321	1.63688	2.37348	2.65764	2.51682	2.09393	1.57971	1.15233	0.937204	0.989031	1.28716	1.74782	2.25191	2.68434	2.97011	3.09157	3.08229	3.00144	2.90165	2.80172	2.67599	2.46702	2.11936	1.61859	1.01239	0.397042	-0.127029	-0.505404	-0.754624	-0.947157	-1.16616	-1.45747	-1.80367	-2.12702	-2.31675
FrontToBack	12	1.26881	0.665422	0.139004	-0.291115	-0.619201	-0.84462	-0.96365	-0.967849	-0.848342	-0.602217	-0.23482	0.240745	0.804049	1.42295	2.0469	2.60225	2.99751	3.14313	2.98767	2.55992	1.99399	1.50758	1.32207	1.55308	2.13304	2.82231	3.31226	3.36553	2.91352	2.06583	1.04217	0.0795592	-0.63465	-0.987456	-0.940253	-0.52992	0.125387	0.836609	1.39221	1.63841	1.55073	1.25026	0.949058	0.855156	1.09071	1.66002	2.46672	3.35307
FrontToBack	12	-7.4377	-4.8445	-2.93675	-1.88903	-1.56302	-1.61496	-1.63896	-1.30477	-0.448457	0.890454	2.49507	4.046	5.21793	5.75915	5.53339	4.53153	2.87302	0.803428	-1.33088	-3.14976	-4.34246	-4.7595	-4.44585	-3.59293	-2.44457	-1.21088	-0.0326274	1.00724	1.85694	2.4771	2.83616	2.90506	2.65523	2.0663	1.15483	0.0048573	-1.22787	-2.35618	-3.22962	-3.79149	-4.08947	-4.23182	-4.3159	-4.37099	-4.34779	-4.15492	-3.71872	-3.03001
FrontToBack	12	1.88399	0.888474	-0.283088	-1.24445	-1.66103	-1.37269	-0.491898	0.578221	1.2377	0.91423	-0.675679	-3.35822	-6.54725	-9.49396	-11.6103	-12.684	-12.8743	-12.5207	-11.902	-11.0958	-10.0024	-8.48231	-6.50077	-4.18444	-1.77201	0.497475	2.48848	4.21154	5.78963	7.36722	9.00069	10.5894	11.8786	12.5518	12.3616	11.2482	9.38261	7.1259	4.92001	3.15809	2.07896	1.72288	1.9586	2.5634	3.3121	4.03025	4.59133	4.87663
FrontToBack	12	2.63407	1.70214	0.98067	0.480158	0.166225	-0.0180942	-0.120349	-0.15702	-0.115683	0.0191034	0.234182	0.473438	0.655482	0.715028	0.643709	0.501366	0.389693	0.401814	0.576314	0.878628	1.21456	1.46546	1.52743	1.34237	0.913181	0.303005	-0.383266	-1.0286	-1.53695	-1.85578	-1.98112	-1.94536	-1.79764	-1.58797	-1.36021	-1.1518	-0.992543	-0.897203	-0.854435	-0.822961	-0.746795	-0.587472	-0.356213	-0.120093	0.0283949	0.0233228	-0.135776	-0.386767
FrontToBack	12	-0.389624	-0.179004	-0.0212278	0.126324	0.367739	0.809768	1.49161	2.34082	3.18308	3.80599	4.0435	3.8394	3.25626	2.44191	1.5754	0.826145	0.327255	0.160717	0.346859	0.843518	1.55674	2.35948	3.11131	3.68235	3.98301	3.99415	3.77072	3.40508	2.96207	2.43573	1.76903	0.935561	0.0266981	-0.728287	-1.04166	-0.70962	0.266619	1.65222	3.05548	4.07084	4.4206	4.04534	3.11097	1.94248	0.914935	0.350525	0.448798	1.25513
FrontToBack	12	-16.4575	-16.434	-17.3855	-19.1131	-21.0633	-22.5126	-22.9099	-22.1824	-20.8047	-19.5831	-19.2909	-20.393	-23.0449	-27.3765	-33.8968	-43.7399	-58.5139	-79.6954	-107.774	-141.557	-178.055	-213.113	-242.583	-263.505	-274.826	-277.443	-273.672	-266.475	-258.727	-252.712	-249.944	-251.222	-256.79	-266.356	-278.909	-292.515	-304.454	-311.906	-312.974	-307.477	-296.969	-283.919	-270.53	-257.92	-246.101	-234.618	-223.232	-212.136
FrontToBack	12	305.843	268.538	229.379	192.259	160.115	134.428	115.122	100.878	89.7777	80.0614	70.7013	61.5744	53.2023	46.2494	41.0711	37.5282	35.1271	33.3574	32.0068	31.2542	31.4811	32.9238	35.3929	38.2512	40.6759	42.0473	42.2394	41.6631	41.0782	41.3652	43.4645	48.5797	58.4606	75.3741	101.375	136.911	179.41	222.846	259.034	280.403	283.035	268.324	242.327	213.11	187.506	168.905	156.955	148.977
FrontToBack	12	-9.46405	-9.06839	-9.05899	-9.59357	-10.7302	-12.4628	-14.8182	-18.003	-22.5481	-29.3698	-39.6435	-54.4175	-74.0166	-97.4373	-122.084	-144.141	-159.635	-165.821	-162.286	-151.183	-136.463	-122.5	-112.8	-109.393	-113.013	-123.704	-141.235	-164.954	-193.193	-222.766	-249.159	-267.595	-274.597	-269.274	-253.666	-231.949	-208.912	-188.393	-172.335	-160.735	-152.387	-145.978	-141.062	-138.505	-140.163	-147.891	-162.257	-181.597
FrontToBack	12	1.30496	0.394357	-0.565462	-1.52606	-2.44772	-3.25221	-3.81635	-4.02618	-3.8572	-3.42027	-2.92607	-2.58082	-2.47076	-2.5096	-2.47215	-2.10177	-1.23277	0.115794	1.7161	3.19081	4.15057	4.35977	3.85587	2.93942	2.02536	1.42385	1.18453	1.0934	0.823542	0.134692	-0.993677	-2.3645	-3.67695	-4.67739	-5.26869	-5.52708	-5.62519	-5.69674	-5.7133	-5.4527	-4.59433	-2.90884	-0.433657	2.47345	5.24576	7.32916	8.39191	8.42306
FrontToBack	12	-0.234961	-0.222408	-0.200295	-0.21146	-0.293033	-0.455971	-0.669568	-0.861275	-0.939602	-0.833572	-0.532413	-0.104893	0.316626	0.584385	0.598717	0.354937	-0.0506111	-0.46359	-0.741695	-0.816389	-0.71353	-0.528308	-0.371044	-0.316812	-0.379578	-0.517518	-0.656981	-0.719394	-0.641772	-0.388722	0.0382846	0.597001	1.2077	1.77101	2.19527	2.42417	2.45003	2.30655	2.0454	1.70941	1.31779	0.870617	0.371205	-0.150488	-0.629957	-0.986385	-1.15488	-1.11422
FrontToBack	12	-2.11257	-1.75548	-0.803971	0.602301	2.21728	3.72171	4.79237	5.19209	4.84798	3.87493	2.53059	1.12134	-0.0947862	-0.967623	-1.45918	-1.60759	-1.47978	-1.14228	-0.658044	-0.1003	0.441083	0.868176	1.09565	1.06536	0.750078	0.153341	-0.68228	-1.65904	-2.61581	-3.34929	-3.66831	-3.46531	-2.76825	-1.74472	-0.648538	0.266555	0.829029	0.994115	0.843333	0.548307	0.310606	0.288142	0.525078	0.920936	1.27025	1.3669	1.12227	0.62047
FrontToBack	12	7.57947	7.22155	7.15977	7.70703	8.99291	10.8783	12.9847	14.8189	15.9552	16.2221	15.8121	15.2266	15.0353	15.5522	16.6243	17.6898	18.0918	17.4663	15.9642	14.1916	12.9104	12.6726	13.5479	15.0317	16.1338	15.5806	12.0667	4.51619	-7.64356	-24.1871	-43.8412	-64.2289	-82.1888	-94.5193	-98.9468	-94.8956	-83.6535	-67.7952	-50.134	-32.7016	-16.1976	-0.0185579	17.2977	37.4554	61.7282	90.2976	121.774	153.242
FrontToBack	12	-1.71438	-2.22884	-2.62615	-2.81197	-2.78255	-2.5886	-2.27605	-1.84813	-1.27671	-0.551943	0.270213	1.06279	1.67319	1.99337	2.00995	1.8041	1.5005	1.19559	0.908014	0.582306	0.146881	-0.406779	-0.978272	-1.38108	-1.43337	-1.06058	-0.346608	0.50619	1.28213	1.85887	2.24911	2.55904	2.89491	3.28034	3.633	3.81102	3.69641	3.26352	2.5927	1.82674	1.10152	0.496202	0.0281839	-0.316169	-0.548823	-0.67581	-0.724084	-0.769765
FrontToBack	12	-3.53031	-3.77185	-3.78876	-3.62393	-3.34658	-3.01879	-2.6739	-2.31295	-1.91498	-1.4513	-0.898943	-0.251644	0.47081	1.21781	1.91365	2.47508	2.83603	2.96657	2.87734	2.60887	2.21494	1.74985	1.26189	0.789305	0.353841	-0.0417012	-0.408244	-0.752296	-1.05889	-1.28338	-1.36223	-1.23548	-0.874153	-0.301787	0.395683	1.07959	1.58977	1.79175	1.62352	1.12095	0.409826	-0.336973	-0.96168	-1.37836	-1.59842	-1.7109	-1.82743	-2.01764
FrontToBack	12	2.37921	1.734	1.14011	0.713751	0.534239	0.608149	0.85432	1.12636	1.26952	1.18802	0.890058	0.482568	0.120186	-0.0686753	-0.038062	0.160861	0.411501	0.588714	0.612785	0.478215	0.251514	0.0431434	-0.033468	0.0957327	0.435107	0.911808	1.39627	1.74433	1.845	1.65571	1.21467	0.62979	0.0490849	-0.377862	-0.538192	-0.382118	0.0688742	0.73342	1.49729	2.24948	2.91589	3.47889	3.9709	4.44274	4.91927	5.36772	5.69856	5.80365
FrontToBack	12	0.454483	0.381619	0.194378	-0.0509282	-0.286993	-0.473602	-0.612808	-0.730723	-0.832477	-0.860349	-0.695466	-0.216089	0.615533	1.70032	2.82391	3.74473	4.29222	4.41655	4.17141	3.65511	2.95957	2.15716	1.32233	0.552453	-0.0426826	-0.38601	-0.480002	-0.417914	-0.344555	-0.389142	-0.61078	-0.987304	-1.44616	-1.91079	-2.33331	-2.70501	-3.05725	-3.46693	-4.05978	-4.98714	-6.35543	-8.12696	-10.0442	-11.6364	-12.33	-11.633	-9.32983	-5.61037
FrontToBack	12	147.844	140.344	130.056	117.535	103.972	91.1822	81.4909	77.4123	81.1579	94.074	116.163	145.828	179.921	214.128	243.702	264.463	273.816	271.441	259.325	241.093	220.845	201.966	186.326	174.116	164.331	155.589	146.888	137.912	128.797	119.633	110.109	99.5975	87.6055	74.2358	60.3237	47.1476	35.8954	27.1698	20.7256	15.4811	9.75182	1.6584	-10.3276	-26.7712	-46.7858	-67.9188	-86.6154	-99.2078
FrontToBack	12	3.20564	2.94704	2.62382	2.35901	2.26897	2.40807	2.73741	3.13942	3.47152	3.62964	3.58767	3.39695	3.14948	2.9269	2.75862	2.61025	2.40649	2.07835	1.6064	1.03738	0.464967	-0.00899571	-0.309674	-0.403747	-0.292782	0.00317618	0.459255	1.04768	1.72577	2.41789	3.00786	3.35875	3.35945	2.97504	2.26959	1.3833	0.478158	-0.317418	-0.933797	-1.35072	-1.5698	-1.5951	-1.43558	-1.12269	-0.725642	-0.346475	-0.0936623	-0.0454537
FrontToBack	12	-5.1714	-6.60345	-7.60136	-8.01095	-7.77912	-6.98064	-5.82102	-4.59147	-3.57268	-2.91436	-2.56464	-2.30337	-1.87803	-1.16192	-0.234247	0.668266	1.29534	1.52673	1.42648	1.17848	0.955117	0.807548	0.652725	0.357638	-0.141804	-0.775178	-1.36986	-1.75127	-1.83919	-1.67414	-1.3686	-1.02415	-0.670984	-0.26562	0.263347	0.942769	1.70062	2.35204	2.64628	2.35988	1.40267	-0.112938	-1.88014	-3.49304	-4.59622	-5.02112	-4.83909	-4.29723
FrontToBack	12	76.9309	91.5095	105.926	118.817	129.66	138.468	145.233	149.588	150.942	148.969	144.049	137.322	130.297	124.246	119.695	116.229	112.664	107.503	99.5244	88.304	74.4849	59.6514	45.8353	34.8349	27.6408	24.2062	23.6378	24.692	26.3485	28.2467	30.8534	35.3333	43.1796	55.7048	73.5232	96.1611	121.919	148.056	171.282	188.475	197.464	197.666	190.347	178.338	165.18	153.968	146.306	141.864
FrontToBack	12	2.24032	2.20259	2.10548	2.02084	1.97453	1.95748	1.94984	1.93847	1.91933	1.89173	1.85454	1.81085	1.77032	1.74459	1.73388	1.72027	1.67688	1.5923	1.49162	1.43719	1.50444	1.74724	2.16983	2.71658	3.27881	3.71716	3.89736	3.73503	3.23292	2.48775	1.65377	0.877747	0.241005	-0.256674	-0.666009	-1.03486	-1.37065	-1.63852	-1.79045	-1.79943	-1.6774	-1.46582	-1.21115	-0.938635	-0.6427	-0.292964	0.149189	0.71874
FrontToBack	12	-1.07065	-1.03191	-1.02108	-0.898114	-0.558499	-0.000357516	0.650292	1.18215	1.39718	1.20965	0.690211	0.0296423	-0.547911	-0.870668	-0.859328	-0.516047	0.11433	0.975984	2.00627	3.11609	4.17254	5.01511	5.51353	5.63719	5.48313	5.22562	5.00945	4.85425	4.64063	4.18974	3.38768	2.27345	1.04438	-0.0244211	-0.695796	-0.875239	-0.657078	-0.29222	-0.0786079	-0.208848	-0.651064	-1.13065	-1.24878	-0.682152	0.638567	2.48045	4.41607	6.02254
FrontToBack	12	0.981173	0.522804	-0.155425	-0.953509	-1.73999	-2.37911	-2.76928	-2.87719	-2.76358	-2.57894	-2.52839	-2.80493	-3.51829	-4.64699	-6.04135	-7.47335	-8.71114	-9.58417	-10.0122	-9.98669	-9.51805	-8.58807	-7.15402	-5.21626	-2.9046	-0.504387	1.62609	3.21352	4.19734	4.73365	5.06118	5.32448	5.46768	5.27286	4.50494	3.07158	1.097	-1.12097	-3.2345	-4.9752	-6.22945	-7.034	-7.50214	-7.71723	-7.64768	-7.14132	-6.02404	-4.26286
FrontToBack	12	3.59781	2.78308	2.03067	1.31144	0.562243	-0.247143	-1.06406	-1.74906	-2.11698	-2.0072	-1.35171	-0.216172	1.20308	2.62685	3.77109	4.42981	4.53554	4.17263	3.53792	2.86078	2.31596	1.96279	1.73551	1.48744	1.0718	0.427296	-0.372282	-1.13064	-1.60719	-1.62128	-1.12936	-0.233317	0.874478	1.98668	2.93172	3.58534	3.86329	3.72306	3.17535	2.2864	1.14786	-0.16893	-1.63214	-3.20898	-4.78576	-6.12176	-6.89849	-6.86474
FrontToBack	12	242.819	273.56	310.945	348.31	377.099	390.115	384.701	364	335.599	308.417	289.679	283.388	290.512	309.93	339.038	373.684	408.023	435.153	448.771	445.163	424.38	389.954	347.361	302.152	258.603	219.258	185.158	156.37	132.536	113.34	98.8987	89.9742	87.9532	94.5078	111.048	138.115	174.879	218.82	265.69	309.89	345.416	367.227	372.591	361.762	337.643	304.635	267.26	229.189
FrontToBack	13	0.00811987	0.569545	1.06415	1.37668	1.46762	1.37628	1.18871	0.987687	0.811255	0.642697	0.438211	0.172856	-0.125839	-0.384963	-0.533067	-0.557529	-0.528611	-0.567027	-0.771358	-1.15253	-1.61961	-2.02709	-2.25368	-2.26444	-2.12109	-1.93739	-1.80756	-1.74866	-1.68851	-1.50539	-1.09662	-0.438009	0.398258	1.27378	2.04295	2.60798	2.94623	3.10147	3.15148	3.16946	3.1966	3.2341	3.25292	3.21487	3.09661	2.90827	2.69921	2.5421
FrontToBack	13	130.953	147.183	167.869	192.423	218.104	240.612	255.611	260.403	254.923	241.606	224.311	206.982	192.693	183.332	179.737	181.856	188.71	198.276	207.663	213.821	214.583	209.487	199.848	187.991	176.117	165.436	156.009	147.232	138.556	129.991	122.144	115.851	111.714	109.792	109.597	110.296	110.982	110.891	109.553	106.888	103.217	99.1165	95.1783	91.7828	89.0518	86.985	85.6212	85.0462
FrontToBack	13	-53.2146	-64.3752	-75.4202	-84.6507	-90.7994	-93.4134	-92.8082	-89.6953	-84.7813	-78.5774	-71.4459	-63.74	-55.8716	-48.2637	-41.2485	-35.0063	-29.5747	-24.9064	-20.9306	-17.6002	-14.9191	-12.9458	-11.765	-11.421	-11.8407	-12.7871	-13.8856	-14.7175	-14.9527	-14.4559	-13.3265	-11.8464	-10.3585	-9.12003	-8.18549	-7.35126	-6.15967	-3.95222	0.0218656	6.40637	15.4438	26.6695	38.7736	49.8068	57.7496	61.2329	60.0528	55.1975
FrontToBack	13	197.037	198.625	197.22	193.028	186.416	177.997	168.711	159.741	152.234	146.898	143.655	141.512	138.815	133.851	125.604	114.262	101.179	88.2446	77.0052	68.028	60.883	54.7104	49.0169	44.2279	41.7215	43.3692	50.8336	64.9153	85.1439	109.708	135.739	159.907	179.176	191.475	196.031	193.296	184.566	171.554	156.083	139.917	124.617	111.346	100.67	92.46	86.0184	80.3652	74.5859	68.09
FrontToBack	13	-54.0727	-51.5995	-49.2251	-46.9331	-44.6192	-42.2092	-39.7588	-37.4462	-35.4546	-33.8315	-32.4428	-31.0819	-29.6714	-28.4362	-27.9253	-28.8659	-31.9152	-37.4294	-45.3553	-55.295	-66.7284	-79.276	-92.8303	-107.397	-122.674	-137.611	-150.309	-158.479	-160.291	-155.147	-143.935	-128.651	-111.694	-95.2418	-80.9597	-69.9442	-62.707	-59.0926	-58.2255	-58.6581	-58.7614	-57.2212	-53.4057	-47.4452	-40.0351	-32.1051	-24.5263	-17.9434
FrontToBack	13	143.656	166.421	182.829	190.748	189.982	182.212	170.286	157.246	145.529	136.581	130.854	128.009	127.152	127.069	126.482	124.319	119.93	113.184	104.414	94.2609	83.4963	72.8675	63.0106	54.4084	47.3845	42.1101	38.6271	36.8796	36.7466	38.0577	40.5719	43.9301	47.6133	50.9607	53.2716	53.9679	52.7434	49.628	44.9375	39.158	32.8154	26.3732	20.1148	13.959	7.19461	-1.74199	-15.2005	-35.7523
FrontToBack	13	-36.2133	-31.079	-27.8664	-26.1029	-25.2982	-25.0554	-25.0738	-25.0846	-24.8007	-23.9382	-22.3054	-19.9016	-16.9553	-13.8629	-11.0502	-8.82381	-7.28993	-6.37549	-5.92244	-5.78961	-5.89898	-6.21161	-6.66179	-7.10486	-7.31798	-7.06295	-6.18415	-4.69698	-2.81963	-0.925171	0.57804	1.38575	1.39781	0.733397	-0.33522	-1.49259	-2.48003	-3.15019	-3.46439	-3.4517	-3.15548	-2.59935	-1.7866	-0.735301	0.473559	1.663	2.57308	2.92513
FrontToBack	13	3.41301	2.99951	2.40381	1.78573	1.28788	0.991932	0.882787	0.836009	0.642486	0.0728901	-1.03124	-2.66977	-4.64137	-6.57559	-8.04175	-8.69323	-8.38554	-7.21626	-5.47393	-3.53116	-1.73187	-0.319517	0.583248	0.956395	0.853499	0.385995	-0.282551	-0.944998	-1.38668	-1.44875	-1.09585	-0.448439	0.248523	0.711504	0.721425	0.196662	-0.786976	-2.03217	-3.28927	-4.33976	-5.06371	-5.46951	-5.66967	-5.81344	-6.00993	-6.28137	-6.56312	-6.74113
FrontToBack	13	0.874059	1.80684	2.6252	3.27464	3.71068	3.90336	3.82908	3.4682	2.81641	1.91221	0.848998	-0.243492	-1.24758	-2.102	-2.81157	-3.41634	-3.93843	-4.34152	-4.52204	-4.34337	-3.6973	-2.57128	-1.08448	0.531227	2.00318	3.11176	3.75164	3.93387	3.73072	3.21206	2.41572	1.37345	0.160096	-1.07786	-2.1515	-2.89517	-3.22879	-3.17484	-2.82585	-2.29376	-1.66305	-0.974136	-0.220847	0.630337	1.61533	2.73645	3.93524	5.08813
FrontToBack	13	1.48233	1.15614	0.942652	0.821636	0.81083	0.943332	1.22365	1.58317	1.87031	1.89316	1.50429	0.675239	-0.485451	-1.77859	-2.98365	-3.8994	-4.3483	-4.17835	-3.30272	-1.7671	0.212153	2.29302	4.12867	5.49334	6.33173	6.71267	6.73555	6.46943	5.95686	5.25888	4.48399	3.77278	3.25315	3.0049	3.05813	3.4134	4.05731	4.95126	6.00287	7.04788	7.87044	8.26766	8.13087	7.50248	6.57206	5.60699	4.84765	4.41553
FrontToBack	13	-1.18128	-1.35737	-1.64022	-1.9318	-2.09672	-2.01968	-1.65353	-1.03471	-0.268287	0.503947	1.13756	1.521	1.60956	1.44627	1.14981	0.863513	0.685284	0.616377	0.560059	0.373343	-0.0539966	-0.731791	-1.54714	-2.2979	-2.76822	-2.80928	-2.39088	-1.60391	-0.621434	0.357547	1.15855	1.6602	1.80287	1.5825	1.0408	0.256064	-0.666502	-1.6064	-2.44291	-3.06999	-3.40834	-3.41681	-3.10445	-2.54124	-1.856	-1.21372	-0.774933	-0.651471
FrontToBack	13	1.38553	-0.256189	-1.51681	-2.13364	-2.05241	-1.4456	-0.632167	0.0545624	0.390397	0.332805	0.0302642	-0.236236	-0.166912	0.421104	1.50459	2.86423	4.19039	5.21228	5.76391	5.76648	5.17985	3.99946	2.31385	0.365536	-1.45753	-2.72194	-3.09092	-2.43669	-0.875823	1.26747	3.5486	5.51193	6.80599	7.27534	6.99832	6.25097	5.40645	4.80834	4.66194	4.97775	5.58253	6.19212	6.52157	6.38864	5.77012	4.78686	3.63067	2.47137
FrontToBack	13	-0.153755	-0.0548352	0.0954743	0.271429	0.480087	0.767246	1.1874	1.75877	2.42984	3.07644	3.5355	3.66564	3.41133	2.83849	2.11938	1.46898	1.06325	0.978877	1.18035	1.55224	1.9537	2.26717	2.42505	2.41115	2.246	1.96541	1.60598	1.19769	0.765969	0.333601	-0.0766953	-0.44142	-0.735542	-0.935347	-1.03051	-1.04338	-1.04235	-1.12887	-1.38965	-1.83088	-2.33443	-2.67458	-2.60222	-1.96033	-0.770718	0.754451	2.28275	3.47822
FrontToBack	13	1.96683	2.24033	2.26585	2.06745	1.68237	1.13911	0.458245	-0.326226	-1.14481	-1.89119	-2.44944	-2.73498	-2.7272	-2.47604	-2.08249	-1.66198	-1.30802	-1.06981	-0.952528	-0.935268	-0.99142	-1.09545	-1.21372	-1.29264	-1.26645	-1.08797	-0.76354	-0.359662	0.0305751	0.34091	0.564941	0.741477	0.90228	1.02353	1.02214	0.805458	0.341363	-0.302115	-0.978572	-1.53316	-1.8752	-2.00536	-1.9873	-1.88804	-1.73253	-1.4968	-1.14036	-0.654242
FrontToBack	13	-2.83841	-3.217	-3.56886	-3.88116	-4.14164	-4.32299	-4.38562	-4.29998	-4.07501	-3.76265	-3.42694	-3.0934	-2.72334	-2.24646	-1.63551	-0.95998	-0.353983	0.0944616	0.449529	0.925111	1.75125	2.99494	4.47088	5.81206	6.65058	6.78738	6.25072	5.23816	4.00844	2.79801	1.79205	1.12472	0.874506	1.04447	1.55095	2.24997	2.99288	3.67182	4.21349	4.52672	4.45784	3.81155	2.44486	0.378512	-2.15114	-4.73913	-6.93734	-8.39343
FrontToBack	13	3.0569	3.16434	3.39544	3.69769	3.9336	3.92424	3.53111	2.7416	1.70665	0.699501	0.00510724	-0.204292	0.0565582	0.599903	1.1553	1.48843	1.49282	1.21712	0.825219	0.512152	0.41675	0.567177	0.880137	1.20926	1.41275	1.40699	1.18222	0.787441	0.303238	-0.178761	-0.570751	-0.805852	-0.859149	-0.75934	-0.577001	-0.389766	-0.245423	-0.144586	-0.0519344	0.074812	0.256653	0.479668	0.701113	0.866872	0.92867	0.849653	0.600893	0.16266
FrontToBack	13	-2.62419	-2.12861	-1.6573	-1.24013	-0.908739	-0.694867	-0.620195	-0.681445	-0.839234	-1.02198	-1.1464	-1.14737	-0.998116	-0.705778	-0.284837	0.27071	0.987592	1.87759	2.88688	3.87092	4.62426	4.95841	4.78508	4.15672	3.2426	2.25905	1.39241	0.749189	0.344263	0.119911	-0.019643	-0.170315	-0.395174	-0.702875	-1.04367	-1.32633	-1.45376	-1.36652	-1.07739	-0.676647	-0.299529	-0.0656065	-0.0213698	-0.118831	-0.244442	-0.282612	-0.177504	0.0388807
FrontToBack	13	3.45646	3.03778	2.03195	0.727982	-0.658284	-2.05582	-3.45034	-4.74864	-5.72691	-6.12069	-5.79554	-4.87523	-3.73609	-2.86763	-2.67603	-3.33468	-4.73848	-6.56025	-8.35825	-9.68601	-10.1836	-9.65177	-8.10638	-5.79552	-3.15512	-0.701019	1.11382	2.03018	2.05531	1.45119	0.633764	0.0157459	-0.142904	0.195082	0.88276	1.69999	2.46308	3.07705	3.52503	3.83146	4.03396	4.17907	4.32673	4.54776	4.90275	5.41152	6.02792	6.64164
FrontToBack	13	1.36255	-0.21437	-1.45069	-2.14665	-2.22533	-1.75352	-0.920631	0.0217271	0.839282	1.38792	1.64995	1.71758	1.72756	1.7797	1.88293	1.95822	1.892	1.60402	1.09054	0.425535	-0.269505	-0.865295	-1.25875	-1.39629	-1.29033	-1.02101	-0.718121	-0.517358	-0.508936	-0.700901	-1.01977	-1.34602	-1.5647	-1.60473	-1.45339	-1.1516	-0.779711	-0.442311	-0.247121	-0.276217	-0.554641	-1.03331	-1.60158	-2.12734	-2.50309	-2.67052	-2.61245	-2.32843
FrontToBack	13	20.2404	18.83	17.4929	16.0222	14.364	12.6063	10.9107	9.42732	8.23345	7.31243	6.5742	5.89937	5.18088	4.3419	3.33745	2.15693	0.844419	-0.4782	-1.61461	-2.33908	-2.47562	-1.96955	-0.922313	0.433829	1.80671	2.93542	3.66444	3.97405	3.9628	3.79528	3.63929	3.61164	3.74327	3.97286	4.17223	4.20062	3.9652	3.46011	2.76349	1.99759	1.27825	0.681496	0.240635	-0.0359416	-0.145448	-0.0819465	0.15755	0.564092
FrontToBack	13	3.71475	3.70763	3.9807	4.45538	5.01184	5.54893	5.98766	6.22973	6.13128	5.54339	4.4038	2.80702	0.980848	-0.827961	-2.47673	-3.96024	-5.3292	-6.56056	-7.48738	-7.84645	-7.41625	-6.16088	-4.29911	-2.26767	-0.594562	0.268128	0.0998149	-1.00322	-2.65143	-4.30362	-5.47621	-5.92994	-5.74444	-5.24648	-4.83825	-4.81828	-5.2823	-6.12611	-7.12383	-8.02301	-8.62123	-8.80797	-8.57531	-8.00568	-7.24082	-6.43899	-5.72216	-5.12838
FrontToBack	13	2.97663	2.39742	1.75204	1.0887	0.413759	-0.284176	-1.00965	-1.74034	-2.4005	-2.83696	-2.82541	-2.13766	-0.671317	1.42325	3.70781	5.58396	6.54895	6.4537	5.60446	4.63164	4.18573	4.62255	5.84305	7.36029	8.54447	8.91244	8.31989	6.98133	5.33537	3.84883	2.86061	2.52398	2.83535	3.69974	4.98097	6.51696	8.10538	9.49088	10.3761	10.4836	9.65494	7.95256	5.69086	3.3526	1.40699	0.118784	-0.542464	-0.844442
FrontToBack	13	0.49501	0.50009	0.364296	0.128701	-0.110683	-0.230646	-0.139357	0.16008	0.538358	0.774258	0.650903	0.0715812	-0.87527	-1.94531	-2.85138	-3.3909	-3.5154	-3.31351	-2.93859	-2.53555	-2.20348	-1.99133	-1.90778	-1.92963	-2.00998	-2.09337	-2.13275	-2.10182	-1.99328	-1.80899	-1.55104	-1.21943	-0.817834	-0.36069	0.121808	0.588567	1.00188	1.34915	1.65557	1.97649	2.3625	2.81438	3.25309	3.53008	3.48138	3.00382	2.11521	0.965133
FrontToBack	13	-0.434003	-0.363414	-0.236081	0.0620283	0.613796	1.41258	2.33894	3.18219	3.69912	3.6905	3.0737	1.9255	0.477358	-0.944173	-2.01422	-2.50863	-2.3665	-1.69229	-0.703045	0.352991	1.26971	1.92227	2.26616	2.31054	2.09022	1.6528	1.0618	0.404653	-0.207827	-0.655316	-0.834694	-0.692144	-0.249518	0.390654	1.07152	1.63206	1.96008	2.02109	1.85444	1.54382	1.1808	0.835666	0.541455	0.295163	0.0764432	-0.120871	-0.259789	-0.255725
FrontToBack	13	-4.50034	-5.8336	-6.94369	-7.51916	-7.3815	-6.53768	-5.17786	-3.61713	-2.19886	-1.18432	-0.673568	-0.593604	-0.76515	-1.01403	-1.26445	-1.55991	-1.99904	-2.6292	-3.36705	-4.00361	-4.29751	-4.10914	-3.49582	-2.70873	-2.08374	-1.8849	-2.18807	-2.86974	-3.6972	-4.45792	-5.04909	-5.4876	-5.85631	-6.23413	-6.65132	-7.07645	-7.42456	-7.57183	-7.38031	-6.73407	-5.5837	-3.98058	-2.08191	-0.120071	1.65605	3.04331	3.93101	4.3151
FrontToBack	13	2.33777	2.38612	2.53524	2.72176	2.84025	2.78575	2.50521	2.03912	1.53216	1.20042	1.25939	1.838	2.9146	4.30234	5.6925	6.7409	7.16963	6.84965	5.83568	4.34035	2.6619	1.09984	-0.106655	-0.809037	-0.959104	-0.614361	0.0722959	0.88996	1.64144	2.21358	2.60854	2.91161	3.21896	3.57126	3.93184	4.21271	4.32511	4.22104	3.90967	3.44641	2.90781	2.36214	1.85072	1.38336	0.954839	0.56877	0.259148	0.0888285
FrontToBack	13	-0.815589	-1.28799	-1.97552	-2.66381	-3.09947	-3.07217	-2.49714	-1.4591	-0.18761	1.03584	1.99582	2.62353	2.99841	3.27616	3.59153	3.98845	4.40849	4.72903	4.825	4.62276	4.12761	3.41637	2.59833	1.76018	0.921698	0.0281767	-1.01311	-2.26709	-3.71341	-5.22247	-6.57884	-7.53449	-7.87433	-7.47492	-6.3458	-4.6445	-2.654	-0.721055	0.835201	1.81141	2.16949	2.02206	1.56278	0.97706	0.376251	-0.219505	-0.852213	-1.57264
FrontToBack	13	-3.05798	-3.17517	-3.38928	-3.51066	-3.42793	-3.13685	-2.72589	-2.33114	-2.07548	-2.01469	-2.11539	-2.2798	-2.40734	-2.45262	-2.44394	-2.44992	-2.52615	-2.67921	-2.87139	-3.05352	-3.19911	-3.31614	-3.43218	-3.56402	-3.6937	-3.76493	-3.70835	-3.48312	-3.11581	-2.70931	-2.40841	-2.33229	-2.50769	-2.84786	-3.19052	-3.37499	-3.30292	-2.94621	-2.30562	-1.36256	-0.0787806	1.54781	3.39872	5.19213	6.52576	7.00578	6.39861	4.72533
FrontToBack	13	-2.80759	-2.60778	-2.34734	-2.0332	-1.64749	-1.17185	-0.615407	-0.0313345	0.489027	0.842611	0.952717	0.799889	0.433353	-0.0437324	-0.505817	-0.84285	-0.989291	-0.937927	-0.732665	-0.445242	-0.144463	0.126043	0.35082	0.526241	0.63754	0.64807	0.511172	0.201489	-0.25432	-0.769285	-1.22156	-1.50285	-1.56339	-1.42822	-1.17772	-0.906869	-0.685689	-0.538422	-0.445174	-0.360336	-0.238343	-0.0548964	0.183873	0.447919	0.698614	0.902577	1.03686	1.08641
FrontToBack	14	-0.0762645	-0.899686	-2.02827	-3.40004	-4.77951	-5.83167	-6.27585	-6.02249	-5.21104	-4.13517	-3.10872	-2.3433	-1.89026	-1.65331	-1.45576	-1.12727	-0.57915	0.15753	0.943518	1.58683	1.91959	1.8615	1.43926	0.754186	-0.0786924	-0.982175	-1.92525	-2.88771	-3.80812	-4.55779	-4.96895	-4.90978	-4.36454	-3.46484	-2.44545	-1.54616	-0.91641	-0.577102	-0.452659	-0.44327	-0.485758	-0.573523	-0.732142	-0.976568	-1.27502	-1.53955	-1.65108	-1.50882
FrontToBack	14	-3.83317	-3.6739	-3.3887	-3.16037	-3.02056	-2.86899	-2.56728	-2.04883	-1.38059	-0.74824	-0.378457	-0.438813	-0.961937	-1.82692	-2.80318	-3.63633	-4.13239	-4.20917	-3.89965	-3.32235	-2.63633	-1.99889	-1.5326	-1.30574	-1.32487	-1.53751	-1.84265	-2.10999	-2.21075	-2.05644	-1.62737	-0.973752	-0.180599	0.677251	1.55979	2.44496	3.28892	4.00081	4.45856	4.55937	4.27134	3.65541	2.85124	2.04221	1.42066	1.15638	1.36794	2.08718
FrontToBack	14	-2.66713	-2.38228	-2.19777	-2.05525	-1.84152	-1.54885	-1.38506	-1.73364	-2.95456	-5.1409	-8.00131	-10.9581	-13.3966	-14.8994	-15.3327	-14.7855	-13.4565	-11.5819	-9.42109	-7.25603	-5.36257	-3.9491	-3.09489	-2.72349	-2.62724	-2.53782	-2.21707	-1.54623	-0.581703	0.439414	1.16251	1.2437	0.503246	-0.964086	-2.7949	-4.48836	-5.6026	-5.90992	-5.43922	-4.40996	-3.12324	-1.87341	-0.900317	-0.360447	-0.299211	-0.625535	-1.11611	-1.46563
FrontToBack	14	-0.686134	-0.832479	-0.856316	-0.750874	-0.564115	-0.378908	-0.279552	-0.320871	-0.511105	-0.812741	-1.15938	-1.4797	-1.72008	-1.85313	-1.87107	-1.76705	-1.52177	-1.10554	-0.499977	0.274474	1.14158	1.97766	2.64391	3.03066	3.09396	2.87117	2.47219	2.04934	1.755	1.69325	1.87982	2.22558	2.56105	2.69968	2.51693	2.00492	1.27196	0.487506	-0.198339	-0.713199	-1.07175	-1.33484	-1.55133	-1.71911	-1.7872	-1.69087	-1.3945	-0.917066
FrontToBack	14	-2.18264	-1.77367	-1.63754	-1.53867	-1.2632	-0.738052	-0.0769396	0.479242	0.701361	0.51283	0.0493192	-0.399515	-0.533716	-0.188776	0.592185	1.58961	2.50912	3.09362	3.19402	2.78398	1.93794	0.801239	-0.429271	-1.52512	-2.26123	-2.4743	-2.12104	-1.30204	-0.234325	0.817334	1.61415	1.99737	1.91358	1.41643	0.650551	-0.181602	-0.864976	-1.21933	-1.13784	-0.614321	0.244434	1.23151	2.08847	2.5815	2.57426	2.064	1.1728	0.10974
FrontToBack	14	-0.770705	-0.581056	-0.608144	-0.928301	-1.5463	-2.3413	-3.08044	-3.50678	-3.4602	-2.96291	-2.22459	-1.56017	-1.25871	-1.4593	-2.0914	-2.90746	-3.59393	-3.90396	-3.74548	-3.1865	-2.39173	-1.53793	-0.752784	-0.0902411	0.468066	0.998993	1.61207	2.40629	3.41456	4.55845	5.64324	6.41074	6.63658	6.23102	5.29085	4.07185	2.88774	1.98588	1.4549	1.20779	1.03847	0.722021	0.110281	-0.814739	-1.94551	-3.10355	-4.11507	-4.87417
FrontToBack	14	-0.0570123	0.369725	0.844867	1.36025	1.90643	2.48062	3.09145	3.74625	4.42302	5.04879	5.50681	5.67574	5.47676	4.90408	4.02649	2.97164	1.90228	0.98705	0.361877	0.093098	0.160479	0.475466	0.92225	1.39431	1.80453	2.07632	2.14453	1.98734	1.67392	1.38579	1.37102	1.83736	2.83745	4.21776	5.66585	6.83309	7.46519	7.48089	6.97011	6.13071	5.17749	4.26503	3.44923	2.70017	1.95649	1.19773	0.491593	-0.0106754
FrontToBack	14	-4.61975	-4.58946	-4.69908	-4.97523	-5.38085	-5.85689	-6.36037	-6.86548	-7.33277	-7.67769	-7.77625	-7.51806	-6.87208	-5.91686	-4.80913	-3.71615	-2.7636	-2.03035	-1.57176	-1.42763	-1.59191	-1.97312	-2.39065	-2.63167	-2.53426	-2.04703	-1.22821	-0.198248	0.916892	2.01976	3.04409	3.94317	4.67589	5.20186	5.48133	5.47928	5.17063	4.54847	3.63768	2.51202	1.30382	0.189683	-0.654386	-1.11249	-1.16712	-0.892712	-0.410103	0.160319
FrontToBack	14	-1.447	-0.813975	0.107568	1.26302	2.4849	3.51121	4.05745	3.92302	3.08954	1.74872	0.237127	-1.09789	-2.02566	-2.48858	-2.56743	-2.39966	-2.10955	-1.78793	-1.50623	-1.32755	-1.2908	-1.3768	-1.4934	-1.49957	-1.26652	-0.739003	0.0358145	0.925858	1.76433	2.4042	2.75733	2.80756	2.6033	2.23193	1.78803	1.34534	0.946883	0.614571	0.366026	0.223344	0.204654	0.311336	0.518683	0.781202	1.04275	1.25399	1.38744	1.44956
FrontToBack	14	14.5176	10.3684	6.10925	2.09386	-1.30025	-3.74306	-5.02014	-5.07028	-3.99196	-2.02829	0.462697	3.06018	5.3585	7.05421	7.99356	8.15899	7.59751	6.36018	4.50064	2.14285	-0.436621	-2.79418	-4.41206	-4.87892	-4.06869	-2.22179	0.120453	2.29845	3.7437	4.12176	3.36911	1.6462	-0.738351	-3.39782	-5.92691	-7.96543	-9.26456	-9.73826	-9.47654	-8.71133	-7.74701	-6.87077	-6.27667	-6.02415	-6.05374	-6.24221	-6.4651	-6.62705
FrontToBack	14	0.0550325	-0.261505	-0.77158	-1.44964	-2.20005	-2.85386	-3.21278	-3.13446	-2.61411	-1.80674	-0.971401	-0.366667	-0.155662	-0.361875	-0.882305	-1.5357	-2.12224	-2.47613	-2.50337	-2.19559	-1.617	-0.871754	-0.0683215	0.699686	1.35217	1.80829	1.97894	1.77943	1.16512	0.173412	-1.05656	-2.31118	-3.37622	-4.12081	-4.5373	-4.70449	-4.6962	-4.49971	-4.008	-3.0951	-1.72661	-0.0312371	1.71171	3.15945	4.02099	4.14592	3.56604	2.4851
FrontToBack	14	0.66639	0.448318	0.0297526	-0.612785	-1.43005	-2.26633	-2.89115	-3.08114	-2.70626	-1.77766	-0.439201	1.07175	2.47594	3.5027	3.95929	3.80795	3.21963	2.54783	2.20469	2.48003	3.39352	4.66778	5.84639	6.50254	6.42874	5.71649	4.68962	3.74716	3.19645	3.15617	3.53585	4.07265	4.39786	4.1324	3.01237	1.01017	-1.60304	-4.31075	-6.49878	-7.64543	-7.45584	-5.91851	-3.27279	0.0655311	3.60906	6.9087	9.64963	11.695
FrontToBack	14	-0.947663	-0.896842	-0.629226	-0.198003	0.256867	0.541014	0.459676	-0.113684	-1.18032	-2.59201	-4.07909	-5.32288	-6.04494	-6.08068	-5.41148	-4.15754	-2.54529	-0.862571	0.587479	1.53982	1.82082	1.40493	0.454805	-0.677576	-1.52297	-1.63999	-0.788136	0.957127	3.21735	5.45764	7.19865	8.18654	8.43899	8.15669	7.56265	6.77157	5.77201	4.52583	3.11115	1.78549	0.905557	0.739821	1.30263	2.33271	3.42747	4.23979	4.59929	4.50646
FrontToBack	14	2.44275	2.15167	2.15671	2.50605	3.13767	3.91675	4.69961	5.38285	5.90582	6.22767	6.31661	6.16822	5.8265	5.36906	4.84762	4.22664	3.37295	2.12252	0.390397	-1.73573	-3.97322	-5.90761	-7.11686	-7.30804	-6.41795	-4.64475	-2.40272	-0.214953	1.41967	2.1529	1.87362	0.744171	-0.830104	-2.29658	-3.11153	-2.91713	-1.67545	0.304194	2.4757	4.25288	5.2103	5.18826	4.28615	2.76395	0.927664	-0.966733	-2.76416	-4.42554
FrontToBack	14	-3.21775	-5.33064	-7.39161	-8.99021	-9.87026	-9.97311	-9.41075	-8.40849	-7.25667	-6.25815	-5.66081	-5.57523	-5.92823	-6.48569	-6.95314	-7.10188	-6.85837	-6.30769	-5.628	-4.99445	-4.51592	-4.21876	-4.07463	-4.04037	-4.08801	-4.21527	-4.43275	-4.73351	-5.05978	-5.29013	-5.2658	-4.84994	-3.99482	-2.77809	-1.38695	-0.0490666	1.04774	1.80969	2.23013	2.33956	2.14787	1.62783	0.754716	-0.420179	-1.72041	-2.86411	-3.56601	-3.66751
FrontToBack	14	0.624638	0.568508	0.480813	0.417544	0.440657	0.605346	0.940768	1.42802	1.98649	2.47951	2.74408	2.63694	2.08345	1.11399	-0.125505	-1.3963	-2.42555	-2.98569	-2.96721	-2.41104	-1.48603	-0.422851	0.561006	1.31499	1.77311	1.94514	1.89578	1.72255	1.53108	1.407	1.38999	1.46364	1.57037	1.64374	1.63988	1.54682	1.36941	1.10541	0.734597	0.234938	-0.386496	-1.06677	-1.68862	-2.11077	-2.21655	-1.95473	-1.35618	-0.518584
FrontToBack	14	-2.29181	-2.03267	-1.95024	-1.88498	-1.65727	-1.1807	-0.523596	0.114864	0.50051	0.469932	-0.0064032	-0.824834	-1.79347	-2.689	-3.30482	-3.48571	-3.15771	-2.35333	-1.22439	-0.0227981	0.962277	1.50078	1.51345	1.10506	0.510941	-0.024356	-0.367115	-0.545809	-0.707884	-1.01797	-1.56233	-2.30811	-3.12372	-3.83054	-4.25314	-4.25275	-3.75239	-2.7643	-1.41519	0.0550887	1.34387	2.17954	2.41752	2.08624	1.35675	0.457695	-0.41531	-1.15373
FrontToBack	14	-1.14697	-3.1041	-4.60578	-5.44542	-5.60229	-5.1943	-4.39312	-3.35634	-2.20646	-1.05035	-0.00684856	0.787371	1.20547	1.17671	0.723838	-0.0346868	-0.917384	-1.73016	-2.30299	-2.50764	-2.26629	-1.5733	-0.525443	0.665816	1.71064	2.32728	2.34357	1.76334	0.76248	-0.381195	-1.38721	-2.054	-2.2905	-2.1031	-1.56271	-0.783293	0.0861928	0.870605	1.40085	1.5633	1.3392	0.79918	0.0494583	-0.834132	-1.83268	-2.94455	-4.10817	-5.15041
FrontToBack	14	4.86812	4.36292	4.04581	4.12058	4.60161	5.30151	5.91233	6.13555	5.80196	4.92579	3.67994	2.3108	1.04074	0.000552872	-0.784825	-1.36797	-1.83424	-2.26592	-2.72175	-3.22182	-3.73418	-4.16242	-4.35589	-4.14746	-3.42131	-2.18001	-0.580394	1.09196	2.50656	3.39871	3.65931	3.36633	2.7535	2.12995	1.78174	1.87667	2.40317	3.16481	3.84797	4.13861	3.8435	2.95519	1.63757	0.147207	-1.26178	-2.40292	-3.17817	-3.56212
FrontToBack	14	-0.334679	-0.123731	0.359913	0.985665	1.49623	1.66472	1.42453	0.891062	0.278205	-0.199535	-0.376475	-0.128314	0.622931	1.85952	3.39795	4.88337	5.90189	6.18003	5.74866	4.94913	4.24852	3.96386	4.06396	4.17092	3.75783	2.42346	0.100665	-2.88989	-5.95203	-8.44122	-9.91244	-10.2717	-9.75328	-8.7373	-7.53618	-6.28026	-4.96633	-3.58753	-2.23277	-1.07388	-0.271183	0.11832	0.160417	-0.00833618	-0.250954	-0.463952	-0.568386	-0.491007
FrontToBack	14	-9.86507	-7.12221	-6.60966	-7.95563	-11.5092	-18.4649	-30.6715	-50.1502	-78.3726	-115.418	-159.261	-205.576	-248.413	-281.734	-301.288	-305.927	-297.707	-280.747	-259.516	-237.423	-216.262	-196.509	-178.045	-160.801	-145.022	-131.129	-119.436	-110.002	-102.798	-98.1076	-96.8517	-100.54	-110.729	-128.19	-152.152	-179.958	-207.353	-229.358	-241.573	-241.492	-229.336	-207.984	-181.949	-155.842	-133.022	-114.993	-101.657	-92.0814
FrontToBack	14	52.9335	59.6923	62.7791	63.0054	61.9786	61.2461	61.5693	62.7075	63.7416	63.6413	61.7118	57.7437	51.9264	44.7057	36.6951	28.6328	21.304	15.396	11.3228	9.11378	8.42836	8.70047	9.34312	9.91757	10.1975	10.1232	9.70786	8.96789	7.91752	6.60261	5.1437	3.74706	2.67922	2.19149	2.40987	3.23533	4.32003	5.16537	5.31612	4.56115	3.03843	1.18633	-0.43935	-1.40892	-1.61736	-1.34581	-1.14765	-1.60956
FrontToBack	14	-1.11107	1.41563	3.12945	3.95749	3.99109	3.40554	2.41108	1.21048	-0.0645077	-1.41066	-2.93468	-4.72849	-6.70225	-8.49935	-9.58904	-9.50547	-8.10685	-5.69401	-2.92025	-0.545532	0.829694	0.912729	-0.287228	-2.56858	-5.64794	-9.2151	-12.9423	-16.4938	-19.5653	-21.9311	-23.462	-24.1019	-23.8302	-22.653	-20.6276	-17.8915	-14.66	-11.1899	-7.73972	-4.54084	-1.7725	0.472582	2.22301	3.62207	4.87026	6.12441	7.41992	8.63716
FrontToBack	14	-4.64819	-5.36142	-5.53209	-4.94988	-3.6411	-1.86284	-0.00586334	1.54029	2.49782	2.75643	2.37002	1.52005	0.460595	-0.537514	-1.24247	-1.50927	-1.31226	-0.749983	-0.0138379	0.677934	1.16267	1.40036	1.48861	1.60808	1.91375	2.42808	3.00205	3.38105	3.34682	2.85453	2.07783	1.33002	0.903257	0.916787	1.25665	1.63725	1.74889	1.41312	0.667445	-0.259347	-1.05932	-1.48112	-1.41729	-0.911408	-0.0994305	0.864191	1.85362	2.77787
FrontToBack	14	-25.6824	-17.4009	-12.3082	-9.56855	-8.29937	-7.73629	-7.34806	-6.89198	-6.40159	-6.11755	-6.3675	-7.41305	-9.30681	-11.8169	-14.4694	-16.7109	-18.1374	-18.6917	-18.7434	-19.0048	-20.302	-23.2728	-28.0978	-34.3757	-41.2106	-47.4851	-52.2052	-54.7649	-55.0325	-53.2566	-49.8836	-45.3937	-40.2273	-34.7953	-29.5112	-24.7794	-20.92	-18.075	-16.1601	-14.899	-13.9198	-12.865	-11.4744	-9.63696	-7.42597	-5.12241	-3.20522	-2.27179
FrontToBack	14	-33.8816	-27.6444	-19.9906	-9.64334	4.12739	20.6899	37.6064	51.0498	57.1664	53.796	41.5675	23.665	4.39791	-12.5514	-25.2295	-33.4662	-38.1667	-40.464	-41.1831	-40.7206	-39.194	-36.6667	-33.3261	-29.5502	-25.8477	-22.7022	-20.4032	-18.9544	-18.1164	-17.5713	-17.1385	-16.9556	-17.548	-19.7764	-24.7074	-33.4853	-47.2643	-67.1458	-94.0007	-128.068	-168.418	-212.561	-256.591	-296.015	-327.098	-348.181	-360.365	-367.121
FrontToBack	14	5.61054	5.00096	4.42682	3.87812	3.28072	2.4824	1.27367	-0.539903	-3.03764	-6.09147	-9.35119	-12.3169	-14.476	-15.4369	-15.0166	-13.269	-10.4638	-7.02771	-3.45503	-0.203779	2.39112	4.16913	5.1556	5.54729	5.66515	5.85999	6.37374	7.21416	8.13136	8.7412	8.74157	8.0818	6.97396	5.74531	4.65001	3.77301	3.07024	2.48495	2.02978	1.77778	1.7809	1.99811	2.29702	2.53379	2.64968	2.71333	2.87773	3.28609
FrontToBack	6	-5.21918	-5.42553	-5.2217	-4.73468	-4.1321	-3.57419	-3.16398	-2.91506	-2.74988	-2.53747	-2.15668	-1.56392	-0.831453	-0.136298	0.305765	0.332272	-0.0905174	-0.849467	-1.73132	-2.50318	-2.98272	-3.07097	-2.75567	-2.10873	-1.28588	-0.511022	-0.0216582	0.0198416	-0.393475	-1.09803	-1.83196	-2.35994	-2.57229	-2.50236	-2.25889	-1.93528	-1.55989	-1.11608	-0.59844	-0.0554453	0.418374	0.726439	0.819057	0.713799	0.479334	0.195258	-0.0913222	-0.38792
FrontToBack	6	-3.82754	-5.31185	-6.17322	-6.0955	-4.95626	-2.92157	-0.454626	1.78504	3.13917	3.17448	1.84712	-0.46139	-3.05404	-5.13737	-6.07694	-5.60287	-3.88751	-1.46123	1.01609	3.02168	4.35792	5.16038	5.74384	6.38091	7.14807	7.91306	8.44553	8.56518	8.23034	7.52517	6.56253	5.37737	3.87576	1.88114	-0.746954	-3.98336	-7.57471	-11.0831	-14.0156	-15.9733	-16.7497	-16.3472	-14.9275	-12.7379	-10.0465	-7.09741	-4.09492	-1.21402
FrontToBack	6	9.96939	9.03073	7.84378	6.84529	6.2121	5.81482	5.34133	4.50349	3.19985	1.55277	-0.173432	-1.69929	-2.81983	-3.42705	-3.48232	-2.99147	-2.00275	-0.625814	0.96636	2.57127	4.02014	5.23406	6.2338	7.08894	7.83409	8.40934	8.67843	8.52364	7.95501	7.1485	6.37957	5.89996	5.85333	6.27586	7.15092	8.4343	10.0189	11.679	13.0744	13.8463	13.757	12.7781	11.069	8.85597	6.29879	3.42918	0.206517	-3.34651
FrontToBack	6	-36.0062	-27.1542	-19.8976	-13.4841	-6.23788	4.48473	21.9602	49.2383	87.9115	136.992	192.502	248.112	296.661	331.898	349.817	349.226	331.664	300.902	262.174	221.211	183.22	152.064	129.942	117.638	115.146	122.256	138.697	163.715	195.328	229.807	261.912	286.022	297.744	295.3	280.027	255.849	227.981	201.411	179.68	164.291	154.903	150.155	148.759	150.363	155.775	166.403	183.13	205.182
FrontToBack	6	-4.13804	-5.49608	-6.26384	-6.34115	-5.78534	-4.77919	-3.56374	-2.3668	-1.35482	-0.616669	-0.167698	0.0353384	0.0729056	0.0259999	-0.0623125	-0.20441	-0.44285	-0.788114	-1.16426	-1.40222	-1.30179	-0.729758	0.300451	1.61223	2.92446	3.94907	4.48438	4.46706	3.97684	3.2061	2.40964	1.84811	1.7317	2.17334	3.16378	4.57456	6.18753	7.73734	8.96014	9.63518	9.61801	8.85544	7.38683	5.33404	2.88989	0.306697	-2.12164	-4.09511
FrontToBack	6	0.250605	0.580098	1.06245	1.62592	2.16929	2.58886	2.80869	2.80242	2.59725	2.25924	1.86891	1.49984	1.20832	1.03335	0.999897	1.11759	1.37362	1.72353	2.08924	2.37094	2.47432	2.34571	1.99882	1.5195	1.03994	0.691399	0.553841	0.626897	0.83526	1.06537	1.21393	1.22423	1.09353	0.851768	0.527802	0.127446	-0.360766	-0.935072	-1.54779	-2.09666	-2.45179	-2.50467	-2.21222	-1.61224	-0.808119	0.06417	0.8677	1.48607
FrontToBack	6	-158.672	-147.042	-134.401	-121.281	-107.943	-94.3376	-80.4042	-66.4417	-53.2405	-41.8622	-33.1826	-27.4772	-24.2917	-22.669	-21.6046	-20.4911	-19.3528	-18.7873	-19.6791	-22.8165	-28.5588	-36.6542	-46.2597	-56.145	-65.0063	-71.7724	-75.7938	-76.8669	-75.1261	-70.9017	-64.63	-56.8428	-48.1856	-39.3884	-31.1594	-24.0406	-18.3135	-14.015	-11.0509	-9.32611	-8.80332	-9.45186	-11.1373	-13.54	-16.1819	-18.556	-20.2837	-21.1978
FrontToBack	6	-3.40967	-2.40648	-1.77464	-1.42573	-1.18598	-0.919204	-0.596318	-0.284712	-0.0894394	-0.0991962	-0.365312	-0.906429	-1.70863	-2.70842	-3.77214	-4.70702	-5.31682	-5.4809	-5.20254	-4.59201	-3.79364	-2.91203	-1.98812	-1.03423	-0.0889933	0.759698	1.40393	1.77505	1.88494	1.8223	1.7103	1.65893	1.74205	2.00013	2.4528	3.09435	3.87529	4.68491	5.36718	5.77205	5.82401	5.5637	5.13627	4.72848	4.48845	4.46614	4.59736	4.72829
FrontToBack	6	2.46792	3.75585	4.71194	5.29805	5.51258	5.40537	5.08292	4.68914	4.3599	4.16944	4.09749	4.03843	3.85238	3.43575	2.77812	1.9755	1.19003	0.568848	0.167103	-0.0803425	-0.314297	-0.664865	-1.17954	-1.81318	-2.47646	-3.09833	-3.65667	-4.16379	-4.62962	-5.03112	-5.30633	-5.36833	-5.13157	-4.5385	-3.57948	-2.30369	-0.816972	0.725939	2.1369	3.21408	3.77332	3.688	2.93021	1.59218	-0.120815	-1.92969	-3.53368	-4.66485
FrontToBack	6	201.96	192.635	182.121	170.93	159.405	147.733	135.98	124.177	112.414	100.896	89.9145	79.7433	70.4985	62.0586	54.1038	46.2794	38.4073	30.6373	23.4509	17.5099	13.4128	11.4588	11.5123	13.0132	15.1362	17.0313	18.0558	17.894	16.5263	14.0881	10.7386	6.63796	2.04828	-2.54944	-6.46553	-8.99918	-9.73254	-8.73158	-6.51864	-3.83053	-1.31728	0.650733	1.9942	2.80451	3.20035	3.24486	2.94304	2.27938
FrontToBack	6	1.43001	1.90534	2.25624	2.41971	2.37165	2.12336	1.71076	1.18264	0.590628	-0.0188897	-0.606864	-1.1364	-1.56134	-1.8205	-1.84809	-1.60448	-1.11168	-0.470017	0.165386	0.641062	0.867631	0.848251	0.656722	0.379507	0.0626008	-0.300071	-0.730785	-1.21263	-1.65726	-1.92028	-1.85638	-1.38202	-0.51475	0.62315	1.83257	2.88729	3.5965	3.86348	3.71579	3.28576	2.74557	2.23013	1.79167	1.40854	1.03509	0.657303	0.320257	0.118412
FrontToBack	6	-1.46489	-2.75804	-3.89258	-4.47088	-4.25612	-3.25612	-1.71689	-0.0339388	1.38388	2.25341	2.50856	2.30869	1.95203	1.72935	1.78813	2.07936	2.40512	2.53812	2.33626	1.80701	1.09036	0.384335	-0.15017	-0.451004	-0.549487	-0.506896	-0.345255	-0.0324502	0.454545	1.03051	1.45018	1.36554	0.484291	-1.26124	-3.64539	-6.23593	-8.58722	-10.4155	-11.6539	-12.3759	-12.6729	-12.5796	-12.0888	-11.2087	-10.0055	-8.5928	-7.09347	-5.61248
FrontToBack	6	0.13804	0.576555	0.894986	1.15895	1.50236	2.01102	2.64067	3.21799	3.5233	3.39998	2.82486	1.8982	0.770574	-0.435434	-1.65592	-2.85608	-3.98015	-4.92676	-5.57231	-5.8231	-5.66206	-5.16205	-4.45898	-3.69288	-2.94128	-2.17987	-1.29627	-0.164369	1.25813	2.85666	4.36039	5.42087	5.73657	5.16657	3.78474	1.85486	-0.254159	-2.16883	-3.58544	-4.30337	-4.23452	-3.41278	-2.0076	-0.319473	1.2676	2.37264	2.71129	2.16045
FrontToBack	6	2.82601	3.33355	3.40939	3.11323	2.52023	1.71791	0.808698	-0.0993944	-0.918556	-1.60393	-2.15441	-2.58748	-2.90877	-3.10177	-3.1437	-3.03149	-2.79244	-2.47382	-2.1215	-1.76748	-1.43024	-1.12402	-0.866595	-0.683665	-0.607469	-0.669279	-0.883165	-1.22692	-1.63198	-1.99468	-2.2108	-2.21927	-2.03546	-1.75503	-1.52349	-1.47807	-1.68282	-2.08639	-2.52703	-2.79062	-2.6949	-2.16203	-1.24555	-0.111822	1.01225	1.90496	2.41989	2.53856
FrontToBack	7	63.1815	108.834	155.825	200.058	237.937	267.232	287.173	297.866	299.641	292.82	278.034	256.685	231.072	203.983	177.946	154.622	134.718	118.516	106.769	101.489	106.102	124.662	160.178	212.616	277.462	345.74	405.861	446.851	461.734	449.648	415.791	369.264	319.819	274.938	238.397	210.694	190.863	178.64	175.862	186.373	214.338	261.676	325.791	398.814	468.929	523.428	552.279	550.834
FrontToBack	7	-107.402	-152.52	-217.254	-299.397	-391.647	-482.469	-558.808	-609.709	-629.32	-618.038	-581.504	-528.165	-466.651	-403.951	-344.742	-291.594	-245.526	-206.504	-173.767	-146.035	-121.721	-99.1921	-77.0856	-54.6644	-32.1433	-10.8492	6.98687	18.8884	23.0931	19.402	9.47512	-3.64069	-16.5853	-26.9005	-33.8388	-38.3859	-42.4905	-47.9108	-55.2961	-63.9367	-72.162	-77.9671	-79.4223	-74.7245	-62.074	-39.6585	-5.91084	39.8989
FrontToBack	7	186.969	156.876	132.001	114.222	104.882	104.429	112.305	127.117	147.043	170.411	196.28	224.717	256.447	291.854	329.799	367.025	398.671	419.762	426.89	419.251	398.648	368.685	333.701	297.859	264.542	235.99	213.118	195.544	181.916	170.526	160.035	150.011	141.007	134.113	130.179	129.124	129.741	130.177	128.907	125.689	121.957	120.373	123.682	133.458	149.375	169.42	190.882	211.572
FrontToBack	7	4.68459	3.41326	2.28829	1.44214	0.944402	0.846204	1.19474	1.99274	3.15258	4.49025	5.79113	6.89343	7.74785	8.40745	8.97671	9.54945	10.1731	10.8373	11.4755	11.9713	12.1723	11.9301	11.1603	9.90234	8.32858	6.69038	5.22826	4.1017	3.375	3.03682	3.01541	3.17297	3.31852	3.26633	2.92261	2.32166	1.57672	0.769323	-0.119794	-1.18528	-2.48773	-3.9536	-5.35963	-6.4168	-6.89918	-6.73379	-6.01339	-4.93536
FrontToBack	7	-3.47433	-2.47289	-1.46979	-0.383612	0.77168	1.82617	2.50946	2.5859	1.98387	0.84099	-0.551534	-1.87275	-2.8862	-3.49495	-3.71885	-3.63393	-3.32054	-2.85281	-2.31703	-1.82518	-1.49326	-1.38986	-1.48297	-1.62784	-1.61591	-1.27361	-0.562898	0.376383	1.27674	1.87068	2.02287	1.78741	1.35243	0.914842	0.575761	0.325115	0.110266	-0.0849182	-0.220167	-0.246781	-0.172049	-0.0764089	-0.0696041	-0.218155	-0.500056	-0.815186	-1.04117	-1.09873
FrontToBack	7	-1.73291	-2.02859	-2.32228	-2.71942	-3.16418	-3.4208	-3.18273	-2.2518	-0.679687	1.22098	3.00737	4.30669	4.96854	5.08591	4.88424	4.55688	4.15693	3.60741	2.81004	1.75724	0.561375	-0.619576	-1.6927	-2.6859	-3.69788	-4.76685	-5.74879	-6.3004	-6.01425	-4.65275	-2.34583	0.38348	2.80835	4.30312	4.59097	3.80234	2.34433	0.692169	-0.770723	-1.81123	-2.33404	-2.35836	-2.00953	-1.502	-1.08068	-0.927378	-1.0869	-1.46532
FrontToBack	7	0.85874	0.429227	-0.212125	-0.965146	-1.6653	-2.15193	-2.33861	-2.24775	-1.98786	-1.6875	-1.42126	-1.17226	-0.852892	-0.373613	0.283372	1.03297	1.71622	2.16944	2.2897	2.06346	1.55557	0.875368	0.143335	-0.530835	-1.05629	-1.35858	-1.37671	-1.07005	-0.444432	0.411695	1.30828	1.98118	2.17342	1.73515	0.691506	-0.761032	-2.31925	-3.66209	-4.52439	-4.74728	-4.30971	-3.3367	-2.06753	-0.777245	0.31542	1.1015	1.56909	1.74681
FrontToBack	7	5.89028	4.56138	3.14361	2.00944	1.37538	1.25528	1.51764	1.99763	2.58356	3.22794	3.894	4.49299	4.86669	4.83201	4.26077	3.14796	1.62919	-0.0605332	-1.66366	-2.97093	-3.85297	-4.25041	-4.15069	-3.58616	-2.65613	-1.5418	-0.474178	0.343142	0.810035	0.946322	0.838021	0.560804	0.146135	-0.389161	-0.991144	-1.55888	-2.00166	-2.32247	-2.65139	-3.18474	-4.05527	-5.22212	-6.4603	-7.46189	-7.97941	-7.91553	-7.31088	-6.26041
FrontToBack	7	-7.89227	-10.4581	-12.1078	-12.4192	-11.4169	-9.49592	-7.19289	-4.93555	-2.91897	-1.16988	0.275301	1.21927	1.30651	0.183182	-2.27326	-5.79507	-9.72984	-13.2207	-15.4848	-16.0701	-14.9794	-12.6256	-9.64552	-6.66919	-4.1232	-2.13804	-0.557811	0.950716	2.74873	5.07369	7.95012	11.1874	14.4607	17.4287	19.8266	21.4945	22.3419	22.2886	21.2399	19.137	16.0689	12.3781	8.66198	5.61324	3.75071	3.18283	3.57027	4.3262
FrontToBack	7	-1.8403	-1.72393	-1.51365	-1.13808	-0.604918	-0.0137273	0.482465	0.747163	0.72426	0.465572	0.113119	-0.152691	-0.178149	0.108986	0.6764	1.40607	2.14848	2.7814	3.24484	3.53218	3.65436	3.6047	3.34697	2.8338	2.02996	0.933741	-0.413248	-1.9078	-3.36389	-4.51563	-5.08064	-4.88463	-3.9811	-2.67439	-1.39727	-0.501269	-0.0893273	-0.00500572	0.0188584	0.156035	0.365163	0.417714	0.0392711	-0.935627	-2.47712	-4.36221	-6.23127	-7.66042
FrontToBack	7	-62.9026	-48.9749	-40.575	-37.238	-38.8489	-46.0083	-60.0569	-82.5805	-114.47	-154.881	-200.612	-246.325	-285.711	-313.237	-325.806	-323.634	-309.973	-289.801	-268.052	-248.136	-231.313	-217.052	-204.018	-191.111	-178.049	-165.355	-153.922	-144.511	-137.428	-132.48	-129.155	-126.867	-125.151	-123.657	-121.951	-119.235	-114.211	-105.278	-91.0891	-71.2638	-46.9261	-20.7379	3.70561	22.9572	34.8352	39.0611	37.1298	31.5278
FrontToBack	7	-0.342664	0.39932	1.12798	1.74031	2.13624	2.2373	2.01999	1.54312	0.940345	0.374549	-0.0277739	-0.218971	-0.229221	-0.124951	0.0359136	0.223466	0.42347	0.616964	0.779246	0.902383	1.01923	1.19568	1.4864	1.87923	2.27872	2.54724	2.58473	2.38276	2.01728	1.58418	1.13693	0.672175	0.167642	-0.369739	-0.89628	-1.37032	-1.8071	-2.29261	-2.93788	-3.79503	-4.79788	-5.77267	-6.51715	-6.89595	-6.88975	-6.57558	-6.06361	-5.44174
FrontToBack	7	-1.12656	-0.140172	0.106572	-0.21613	-0.821884	-1.40584	-1.71449	-1.58551	-0.967623	0.0609683	1.29683	2.4504	3.2333	3.45919	3.11566	2.36799	1.49233	0.766675	0.367706	0.315757	0.488667	0.690123	0.733641	0.503889	-0.0188974	-0.763706	-1.59114	-2.33355	-2.85106	-3.08603	-3.08227	-2.94944	-2.7901	-2.63881	-2.45022	-2.13489	-1.60738	-0.81667	0.243946	1.53123	2.94238	4.31273	5.43901	6.13154	6.27762	5.88346	5.07244	4.03723
FrontToBack	7	9.94044	10.1437	9.653	8.48728	6.81326	4.91122	3.09899	1.65437	0.766291	0.514563	0.863654	1.65732	2.63492	3.48211	3.92482	3.82503	3.23635	2.37874	1.54161	0.958788	0.715272	0.729051	0.809906	0.762203	0.479221	-0.0141129	-0.586074	-1.0741	-1.37231	-1.48601	-1.52628	-1.64654	-1.95533	-2.45151	-3.01948	-3.48844	-3.72577	-3.7142	-3.5634	-3.44661	-3.48725	-3.66302	-3.78184	-3.55836	-2.7577	-1.3361	0.502141	2.36798
FrontToBack	7	-10.1288	-8.75395	-7.21001	-5.78058	-4.52661	-3.32223	-2.00151	-0.52645	0.925947	2.01057	2.37668	1.86095	0.618172	-0.879229	-1.97353	-2.0399	-0.714867	1.94175	5.40956	8.83545	11.3113	12.2148	11.4558	9.48808	7.06292	4.86451	3.23677	2.14474	1.34341	0.602329	-0.166985	-0.92695	-1.61089	-2.20285	-2.75362	-3.33523	-3.98175	-4.63699	-5.14007	-5.2465	-4.7011	-3.33622	-1.16507	1.58498	4.51982	7.19027	9.2155	10.3658
FrontToBack	7	-327.759	-287.394	-247.779	-212.013	-180.659	-152.536	-125.829	-99.0602	-71.6856	-44.2872	-18.3896	4.02587	21.2137	32.3637	38.1007	40.6053	43.3043	50.192	64.9025	89.6711	124.391	166.053	208.951	245.865	270.071	277.495	268.058	245.495	215.698	184.406	155.416	130.096	108.158	88.9349	72.2711	58.5835	48.3059	41.2971	36.6807	33.1882	29.7173	25.7698	21.5917	18.0783	16.6156	18.9811	27.2807	43.7159
FrontToBack	7	5.38632	4.63954	3.71301	2.77204	1.89226	1.0727	0.300619	-0.391706	-0.91227	-1.15122	-1.04283	-0.614847	-0.000433025	0.586364	0.904667	0.758257	0.06514	-1.10674	-2.56744	-4.0898	-5.50799	-6.7641	-7.88049	-8.8896	-9.78324	-10.514	-11.0195	-11.2294	-11.0425	-10.3201	-8.94029	-6.90611	-4.43239	-1.92697	0.153163	1.49397	2.05067	2.03403	1.77236	1.54047	1.45228	1.46741	1.48079	1.42155	1.29219	1.13866	0.994238	0.857561
FrontToBack	7	0.956449	-2.38715	-6.28682	-10.0254	-12.7994	-14.0162	-13.5018	-11.523	-8.64821	-5.54867	-2.83113	-0.946853	-0.146822	-0.458146	-1.66853	-3.35587	-4.98468	-6.06504	-6.32072	-5.79299	-4.82718	-3.91991	-3.4813	-3.61196	-4.02606	-4.17916	-3.54526	-1.88472	0.645847	3.58538	6.38215	8.59855	10.0207	10.659	10.68	10.3168	9.78811	9.24138	8.72071	8.16499	7.43974	6.40231	4.97229	3.1789	1.16646	-0.827092	-2.50185	-3.53977
FrontToBack	7	5.0474	3.58071	2.69042	2.49618	2.84296	3.40633	3.85448	3.97585	3.71957	3.15587	2.40615	1.58981	0.804671	0.132702	-0.355532	-0.610079	-0.621449	-0.432635	-0.127534	0.200209	0.478499	0.67135	0.770833	0.786473	0.742749	0.68794	0.693535	0.834774	1.15889	1.66545	2.31403	3.05197	3.8369	4.63296	5.38499	5.99753	6.34486	6.3161	5.86873	5.05974	4.03351	2.97535	2.05392	1.38145	1.00566	0.928806	1.12947	1.5729
FrontToBack	7	2.16207	2.77386	3.42965	4.08658	4.70325	5.2298	5.60972	5.7887	5.73074	5.4322	4.92886	4.29537	3.63598	3.06487	2.67537	2.50617	2.52189	2.62214	2.68045	2.59426	2.32662	1.91744	1.46587	1.09	0.886347	0.902128	1.12755	1.50333	1.93635	2.32108	2.56699	2.62713	2.51396	2.2877	2.02264	1.77171	1.55671	1.38857	1.30089	1.36632	1.67249	2.26023	3.05072	3.80914	4.18591	3.83957	2.59924	0.583229
FrontToBack	7	-276.93	-286.81	-299.127	-309.065	-312.205	-306.314	-292.027	-272.112	-249.828	-227.419	-205.603	-184.149	-162.945	-142.735	-125.095	-111.755	-103.728	-100.727	-101.13	-102.508	-102.499	-99.7026	-94.2488	-87.8147	-83.0658	-82.7222	-88.5906	-100.926	-118.361	-138.443	-158.509	-176.491	-191.245	-202.268	-209.05	-210.599	-205.54	-192.852	-172.774	-147.252	-119.533	-93.1011	-70.5521	-53.0098	-40.2895	-31.5595	-26.0469	-23.4673
FrontToBack	7	484.587	477.091	460.636	438.127	414.254	393.682	379.42	371.86	368.649	365.39	357.033	339.604	311.668	274.916	233.587	192.964	157.643	130.246	111.006	98.2097	89.2062	81.5552	73.9095	66.3381	60.0067	56.3897	56.406	59.8812	65.5835	71.7586	76.8574	80.0506	81.2755	80.851	78.9698	75.4551	69.9493	62.3713	53.2579	43.7152	35.0065	28.0614	23.2033	20.1963	18.5034	17.5694	16.9977	16.5949
FrontToBack	7	-1.53032	-0.932774	-0.402563	-0.00448161	0.233495	0.31647	0.269477	0.122253	-0.100835	-0.380233	-0.691768	-0.99663	-1.24154	-1.37236	-1.35211	-1.17187	-0.847694	-0.412278	0.0896136	0.598715	1.04246	1.34994	1.47743	1.42944	1.25866	1.04371	0.858912	0.752857	0.743614	0.821946	0.954268	1.08327	1.13581	1.04514	0.783027	0.384182	-0.0561343	-0.41501	-0.591029	-0.544187	-0.308174	0.0281671	0.358449	0.597048	0.70341	0.686301	0.591362	0.480526
FrontToBack	7	-1.93403	-2.20658	-2.29336	-2.13322	-1.73493	-1.18985	-0.650623	-0.280834	-0.191348	-0.396058	-0.801839	-1.23493	-1.48954	-1.38687	-0.835348	0.122632	1.30231	2.42365	3.20908	3.48866	3.2614	2.6789	1.96415	1.31295	0.829937	0.524506	0.353074	0.270595	0.258056	0.315294	0.43673	0.591379	0.726202	0.782962	0.719313	0.517553	0.185336	-0.246984	-0.726577	-1.17882	-1.51523	-1.65079	-1.52487	-1.11876	-0.46297	0.363623	1.2418	2.02438
FrontToBack	7	34.0448	33.8206	34.4771	35.1351	34.8347	32.9882	29.6232	25.3349	21.0242	17.5789	15.6277	15.4133	16.7713	19.1843	21.918	24.222	25.5546	25.7362	24.9609	23.662	22.3087	21.2355	20.5728	20.2808	20.2418	20.3455	20.5265	20.7428	20.925	20.9397	20.6072	19.7701	18.3794	16.5441	14.508	12.56	10.917	9.6444	8.65415	7.78131	6.88926	5.93984	4.9944	4.15436	3.48658	2.97675	2.53539	2.04686
FrontToBack	7	-22.117	-18.4425	-24.1942	-44.7718	-86.9101	-156.707	-256.221	-380.062	-514.035	-637.419	-728.689	-772.483	-764.576	-712.488	-631.652	-539.343	-449.401	-369.792	-303.121	-248.766	-205.037	-170.409	-143.81	-124.407	-111.354	-103.663	-100.17	-99.5074	-100.091	-100.207	-98.2026	-92.7229	-82.8325	-68.0014	-48.0762	-23.4671	4.43385	32.9051	58.1088	76.1005	84.2818	82.4809	72.9924	59.5965	46.2721	36.3958	32.6878	37.4642
FrontToBack	7	-10.293	-6.30215	-3.02016	-0.534225	1.25128	2.53877	3.52961	4.33591	4.97298	5.44234	5.87707	6.69672	8.7377	13.3341	22.2891	37.644	61.1559	93.5247	133.605	177.994	221.347	257.499	281.095	289.131	281.816	262.434	236.258	208.931	184.876	166.229	152.65	141.994	131.547	119.284	104.646	88.5609	72.8185	59.188	48.718	41.4783	36.7442	33.4406	30.6056	27.6953	24.6505	21.7548	19.3822	17.763
FrontToBack	8	1.31806	-1.47254	-4.00865	-5.79879	-6.5051	-6.07836	-4.78182	-3.08378	-1.48311	-0.369768	0.024472	-0.390141	-1.57868	-3.35966	-5.38155	-7.15869	-8.19953	-8.17772	-7.05462	-5.08485	-2.71465	-0.439486	1.30706	2.21676	2.1462	1.15518	-0.474075	-2.28125	-3.75183	-4.48858	-4.35336	-3.51514	-2.37567	-1.40598	-0.95592	-1.11665	-1.68816	-2.27377	-2.46145	-2.01411	-0.978226	0.339261	1.50521	2.13089	1.99456	1.07702	-0.477696	-2.43444
FrontToBack	8	101.208	95.2814	88.0872	80.7142	74.1617	68.6844	63.785	58.8614	54.0159	50.3881	49.7312	53.4919	62.0083	74.3089	88.572	102.866	115.712	126.211	133.853	138.263	139.104	136.156	129.435	119.274	106.333	91.5872	76.2825	61.805	49.4254	39.9937	33.7313	30.2409	28.7294	28.3256	28.343	28.3985	28.3941	28.4114	28.5825	28.9738	29.5082	29.9399	29.8934	28.9574	26.8082	23.3255	18.6598	13.2224
FrontToBack	8	0.936714	0.668851	0.68069	0.935301	1.28645	1.53494	1.52103	1.19564	0.627967	-0.0523366	-0.733854	-1.3699	-1.96733	-2.53538	-3.03976	-3.39719	-3.5139	-3.33938	-2.9034	-2.31758	-1.74466	-1.34712	-1.2309	-1.40139	-1.75262	-2.10373	-2.27447	-2.16398	-1.78679	-1.24449	-0.648972	-0.0538175	0.564472	1.26057	2.05387	2.88885	3.65302	4.23285	4.56531	4.65497	4.55398	4.32551	4.00848	3.59612	3.03532	2.25367	1.2113	-0.0448328
FrontToBack	8	0.425144	-0.0392531	-0.335308	-0.340135	-0.0371552	0.460286	0.94735	1.21847	1.15711	0.774418	0.174527	-0.521619	-1.23686	-1.94525	-2.62737	-3.21854	-3.59242	-3.59859	-3.13351	-2.20362	-0.946656	0.39975	1.56844	2.34066	2.60236	2.36109	1.72514	0.860104	-0.0611679	-0.896865	-1.55645	-2.00036	-2.23163	-2.28809	-2.23949	-2.17933	-2.20131	-2.36454	-2.66298	-3.02148	-3.31803	-3.42355	-3.23992	-2.73083	-1.94021	-0.994222	-0.0752783	0.629129
FrontToBack	8	-2.11052	-2.15086	-1.90832	-1.49812	-1.02327	-0.557771	-0.143602	0.208125	0.521082	0.856321	1.30345	1.94448	2.79888	3.77393	4.66038	5.18939	5.13416	4.40737	3.10565	1.4773	-0.168675	-1.5697	-2.58199	-3.19411	-3.48833	-3.5841	-3.59755	-3.62737	-3.75306	-4.02307	-4.428	-4.87685	-5.20623	-5.2336	-4.8345	-3.99991	-2.83685	-1.51121	-0.169189	1.10859	2.29159	3.33989	4.1572	4.60322	4.56822	4.05413	3.20409	2.24984
FrontToBack	8	-254.276	-268.285	-269.663	-258.817	-239.121	-215.454	-192.289	-172.301	-156.022	-142.462	-130.136	-117.872	-105.115	-91.8365	-78.371	-65.3729	-53.8394	-44.9607	-39.7087	-38.3286	-40.0973	-43.5588	-47.1311	-49.7027	-50.8835	-50.8275	-49.8371	-48.0478	-45.3856	-41.7741	-37.4093	-32.8901	-29.0796	-26.754	-26.2125	-27.0871	-28.464	-29.2774	-28.7582	-26.7065	-23.4697	-19.6912	-16.0172	-12.9327	-10.7756	-9.84207	-10.4387	-12.7893
FrontToBack	8	4.62613	5.55394	5.90671	5.34202	3.56982	0.563875	-3.31051	-7.35409	-10.7768	-13.0011	-13.8614	-13.599	-12.67	-11.4887	-10.2461	-8.89129	-7.26302	-5.28302	-3.08086	-0.988966	0.588776	1.33043	1.09	-0.0998799	-2.07259	-4.55869	-7.19426	-9.53827	-11.1499	-11.72	-11.1972	-9.82615	-8.05809	-6.37679	-5.12261	-4.40433	-4.11458	-4.01671	-3.84021	-3.35405	-2.41856	-1.02574	0.684258	2.45618	4.00687	5.13608	5.79926	6.1013
FrontToBack	8	-5.86428	-6.13016	-6.61257	-7.31314	-8.05724	-8.50572	-8.26055	-7.04828	-4.89377	-2.17713	0.484504	2.48188	3.4586	3.43	2.72575	1.80786	1.06852	0.702616	0.692953	0.885234	1.09332	1.18122	1.09373	0.843037	0.464882	-0.0398021	-0.754834	-1.84952	-3.49312	-5.70712	-8.25529	-10.6887	-12.5596	-13.6724	-14.1719	-14.384	-14.5162	-14.4543	-13.8193	-12.2509	-9.71401	-6.61021	-3.62684	-1.43417	-0.432254	-0.671791	-1.93621	-3.86916
FrontToBack	8	108.51	100.523	91.0081	80.7109	70.4549	60.8435	52.157	44.442	37.6771	31.8664	26.991	22.8948	19.219	15.4545	11.0291	5.30242	-2.58184	-13.848	-29.9852	-52.2182	-80.6701	-113.647	-147.566	-177.782	-200.06	-211.994	-213.7	-207.452	-196.576	-184.17	-172.225	-161.375	-151.197	-140.799	-129.426	-116.878	-103.626	-90.608	-78.8135	-68.8537	-60.7609	-54.1153	-48.4092	-43.408	-39.2681	-36.3625	-34.9526	-34.9407
FrontToBack	8	-4.26021	-2.90916	-1.21027	0.201223	0.820492	0.423119	-0.913062	-2.89492	-5.1407	-7.28798	-9.05505	-10.2619	-10.826	-10.7433	-10.0599	-8.83948	-7.1356	-4.97778	-2.37795	0.64352	4.01639	7.57638	11.0346	13.9904	16.0061	16.7411	16.0923	14.2701	11.7496	9.10733	6.82022	5.12519	3.99964	3.25254	2.662	2.08678	1.50762	0.995953	0.64274	0.491629	0.512171	0.619219	0.719663	0.753288	0.704464	0.583642	0.396054	0.122217
FrontToBack	8	-6.46104	-6.64691	-6.42142	-5.79268	-4.81739	-3.59047	-2.23224	-0.865224	0.411103	1.53734	2.49182	3.27409	3.88737	4.33074	4.6011	4.69478	4.60301	4.30661	3.7814	3.01743	2.04067	0.918405	-0.259007	-1.40679	-2.46093	-3.36472	-4.04183	-4.38381	-4.27886	-3.66863	-2.6006	-1.23287	0.212337	1.52128	2.54342	3.20838	3.51125	3.48993	3.20939	2.7542	2.22028	1.6978	1.245	0.865198	0.502674	0.0706754	-0.500267	-1.21095
FrontToBack	8	1.95472	1.60948	1.7069	2.28601	3.14269	3.91812	4.24869	3.8845	2.72615	0.792366	-1.81406	-4.89331	-8.10127	-10.9385	-12.845	-13.3899	-12.4654	-10.356	-7.63113	-4.91367	-2.65741	-1.04709	-0.0375903	0.524577	0.79691	0.900668	0.946389	1.07043	1.43276	2.15262	3.21532	4.41415	5.39394	5.79466	5.42655	4.37109	2.94506	1.55615	0.531763	0.0115118	-0.0706184	0.0724807	0.17444	0.0126079	-0.517012	-1.36708	-2.36024	-3.25958
FrontToBack	8	2.34397	2.52837	2.42305	2.01247	1.3496	0.501917	-0.482616	-1.56913	-2.6979	-3.74968	-4.54228	-4.87047	-4.57291	-3.60304	-2.07647	-0.270244	1.43655	2.67608	3.21388	3.02677	2.29247	1.30247	0.349503	-0.35033	-0.673004	-0.560675	0.00780626	1.0171	2.39209	3.97284	5.51887	6.75047	7.41461	7.34739	6.51097	4.99642	3.00086	0.787821	-1.35933	-3.18642	-4.50994	-5.23965	-5.37676	-4.99093	-4.19086	-3.101	-1.8515	-0.577769
FrontToBack	8	0.602218	0.75018	0.933964	1.13543	1.23481	1.06386	0.506005	-0.428284	-1.60052	-2.8085	-3.86429	-4.64028	-5.07357	-5.15087	-4.89697	-4.37588	-3.68962	-2.96528	-2.32338	-1.84178	-1.52936	-1.32204	-1.10899	-0.780752	-0.290237	0.30642	0.851862	1.15137	1.07294	0.635968	0.0282647	-0.465164	-0.58926	-0.228252	0.558583	1.58197	2.60527	3.41374	3.85088	3.83434	3.37052	2.5606	1.58268	0.639605	-0.102625	-0.558972	-0.73248	-0.694216
FrontToBack	8	-2.57944	-3.36173	-4.17076	-4.68806	-4.63526	-3.8862	-2.53341	-0.872256	0.692906	1.78501	2.17837	1.86299	1.02882	-0.0177644	-0.965862	-1.59594	-1.82733	-1.71177	-1.38521	-1.00394	-0.68458	-0.471912	-0.337418	-0.211789	-0.0264251	0.253786	0.624035	1.05345	1.50052	1.92032	2.2614	2.46914	2.50022	2.3466	2.04912	1.68562	1.33281	1.02278	0.724731	0.368649	-0.0992111	-0.663986	-1.22977	-1.66025	-1.85014	-1.78408	-1.54391	-1.26178
FrontToBack	8	-0.883848	-0.518054	0.324634	1.39201	2.36559	2.95013	2.97173	2.43769	1.52595	0.497949	-0.428734	-1.18396	-1.86528	-2.65699	-3.687	-4.90679	-6.06504	-6.79799	-6.78594	-5.89836	-4.26173	-2.22439	-0.239951	1.28726	2.12885	2.28453	1.93946	1.35976	0.780951	0.33751	0.047271	-0.16299	-0.409703	-0.795952	-1.35696	-2.02349	-2.62085	-2.90763	-2.64406	-1.66953	0.0318846	2.29616	4.7964	7.11807	8.87774	9.83625	9.95561	9.37441
FrontToBack	8	-4.84549	-5.02689	-5.17575	-5.3649	-5.59338	-5.78072	-5.80669	-5.56366	-4.99505	-4.10779	-2.9608	-1.63743	-0.232314	1.14372	2.33086	3.1147	3.27548	2.70198	1.4957	-0.0247908	-1.45328	-2.49716	-3.11764	-3.51844	-3.9911	-4.72136	-5.67043	-6.5869	-7.1264	-7.01161	-6.15687	-4.71374	-3.01752	-1.46757	-0.381685	0.113342	0.123415	-0.0528023	-0.0300075	0.525132	1.76332	3.57875	5.62641	7.43462	8.57575	8.81716	8.19078	6.95085
FrontToBack	9	-1.00275	-1.53418	-1.96374	-2.203	-2.1677	-1.83172	-1.26411	-0.619615	-0.0877717	0.180827	0.135923	-0.148822	-0.503295	-0.729938	-0.68621	-0.344569	0.196112	0.750251	1.1145	1.13841	0.772814	0.0868764	-0.749501	-1.51366	-1.99772	-2.07485	-1.7386	-1.0987	-0.333271	0.377397	0.906859	1.20306	1.27332	1.15112	0.868356	0.448813	-0.0818765	-0.683412	-1.29819	-1.86059	-2.30887	-2.59174	-2.67112	-2.52665	-2.17054	-1.66093	-1.10147	-0.610979
FrontToBack	9	-26.1755	-39.793	-59.0369	-84.5704	-116.45	-153.655	-193.858	-233.661	-269.255	-297.207	-315.094	-321.815	-317.629	-303.984	-283.198	-258.044	-231.329	-205.54	-182.582	-163.609	-148.943	-138.136	-130.188	-123.879	-118.118	-112.196	-105.88	-99.3667	-93.1104	-87.5986	-83.172	-80.0183	-78.3729	-78.7915	-82.2281	-89.7313	-101.875	-118.324	-137.909	-159.26	-181.537	-204.774	-229.588	-256.546	-285.634	-316.087	-346.49	-374.907
FrontToBack	9	-0.702449	-1.45216	-1.85677	-1.9181	-1.75532	-1.55721	-1.50012	-1.66422	-1.99346	-2.32456	-2.47468	-2.33923	-1.94857	-1.44983	-1.0334	-0.842703	-0.92521	-1.2399	-1.70797	-2.25956	-2.84459	-3.40764	-3.85795	-4.06894	-3.91668	-3.3358	-2.35999	-1.12232	0.183282	1.36096	2.26482	2.82703	3.05614	3.01541	2.79085	2.46269	2.08523	1.68421	1.26893	0.856634	0.489421	0.235627	0.166166	0.322842	0.692988	1.20877	1.7683	2.26608
FrontToBack	9	-7.60572	-6.30303	-4.19065	-1.33545	1.97457	5.31414	8.20076	10.156	10.7972	9.9528	7.76421	4.69173	1.41058	-1.37822	-3.13331	-3.60595	-2.87759	-1.30399	0.615731	2.39614	3.68802	4.32732	4.31614	3.77717	2.91668	1.98981	1.24686	0.855335	0.840258	1.08857	1.41972	1.67334	1.75133	1.60328	1.19375	0.49796	-0.464119	-1.59787	-2.74167	-3.72492	-4.43322	-4.84247	-4.99748	-4.96187	-4.77791	-4.46619	-4.05426	-3.60187
FrontToBack	9	1.03695	2.12079	3.50072	4.75649	5.44331	5.28078	4.26507	2.64892	0.820192	-0.847108	-2.09918	-2.84339	-3.13432	-3.12483	-2.999	-2.90305	-2.90152	-2.97938	-3.0846	-3.17795	-3.25129	-3.30847	-3.33034	-3.25952	-3.01409	-2.5243	-1.76815	-0.791583	0.299301	1.37028	2.30191	3.02155	3.50982	3.78362	3.87383	3.81444	3.64543	3.41842	3.19153	3.01369	2.906	2.85371	2.8132	2.73187	2.5714	2.32379	2.01295	1.68278
FrontToBack	9	0.929753	2.19924	2.93989	3.13446	2.88335	2.36027	1.74137	1.14947	0.639006	0.21484	-0.141879	-0.453645	-0.735119	-0.98276	-1.17025	-1.25574	-1.20153	-0.995724	-0.657322	-0.222436	0.28332	0.857033	1.50781	2.22267	2.9424	3.56609	3.98812	4.142	4.02064	3.6666	3.14048	2.49228	1.74321	0.885974	-0.0943403	-1.17621	-2.25144	-3.10463	-3.45894	-3.08901	-1.94922	-0.242083	1.63215	3.23126	4.26007	4.68196	4.68999	4.55113
FrontToBack	9	1.22892	0.95719	0.882533	0.950514	1.10905	1.30256	1.45896	1.49525	1.34555	0.997068	0.508038	-0.00637391	-0.418078	-0.640049	-0.665506	-0.572445	-0.489	-0.533626	-0.757819	-1.11955	-1.50158	-1.76594	-1.81756	-1.64498	-1.3198	-0.958798	-0.672769	-0.528641	-0.539626	-0.67793	-0.895852	-1.14083	-1.36297	-1.51731	-1.56685	-1.48733	-1.27401	-0.94998	-0.570807	-0.219302	0.0163814	0.0764789	-0.0398	-0.266668	-0.498275	-0.640673	-0.663456	-0.619246
FrontToBack	9	-0.876232	-1.17235	-1.38827	-1.43741	-1.27858	-0.93962	-0.510147	-0.105049	0.184992	0.326917	0.343081	0.270718	0.11121	-0.201227	-0.786031	-1.76555	-3.19836	-5.02811	-7.06681	-9.02191	-10.5623	-11.4097	-11.4242	-10.6495	-9.29506	-7.66036	-6.03752	-4.63252	-3.53485	-2.73559	-2.17682	-1.80336	-1.59335	-1.55258	-1.67736	-1.90964	-2.1186	-2.13415	-1.82115	-1.15473	-0.244976	0.707225	1.49972	2.00908	2.2167	2.17413	1.94284	1.55513
FrontToBack	9	-1.20723	-1.00334	-0.829045	-0.800877	-0.90055	-1.00525	-0.987824	-0.830241	-0.681841	-0.818949	-1.51817	-2.90495	-4.8562	-7.00822	-8.86927	-9.98506	-10.0866	-9.16174	-7.43476	-5.27355	-3.07091	-1.14295	0.326883	1.29112	1.80165	1.95577	1.84942	1.55432	1.12263	0.606651	0.0716376	-0.410655	-0.781196	-1.00485	-1.06524	-0.950506	-0.650331	-0.167832	0.46353	1.17618	1.88123	2.48835	2.92197	3.13531	3.12915	2.9705	2.7911	2.74628
FrontToBack	9	0.495916	-0.132588	-0.454945	-0.558425	-0.615662	-0.80573	-1.25525	-2.01001	-3.03212	-4.20992	-5.37789	-6.35139	-6.97969	-7.20234	-7.0766	-6.7515	-6.39831	-6.14115	-6.03114	-6.07049	-6.2558	-6.59714	-7.09989	-7.72484	-8.36487	-8.85934	-9.0461	-8.82879	-8.22784	-7.39194	-6.55506	-5.95306	-5.73003	-5.87761	-6.23682	-6.5667	-6.6523	-6.40015	-5.8715	-5.2298	-4.62816	-4.09831	-3.5121	-2.64617	-1.32477	0.442195	2.40026	4.11711
FrontToBack	9	-6.95039	-5.03693	-2.9419	-1.13675	0.0418681	0.470845	0.228314	-0.48919	-1.46563	-2.53019	-3.56807	-4.49511	-5.2258	-5.66435	-5.72531	-5.37541	-4.67063	-3.76283	-2.86203	-2.16598	-1.79012	-1.73427	-1.89881	-2.13279	-2.28042	-2.20668	-1.80786	-1.02876	0.105314	1.45654	2.77638	3.76035	4.14435	3.79887	2.77519	1.28373	-0.376698	-1.90248	-3.05006	-3.67406	-3.74069	-3.31954	-2.55276	-1.60881	-0.636808	0.258285	1.01314	1.58634
FrontToBack	9	69.8397	93.638	124.602	162.011	203.076	243.285	277.559	301.768	313.912	314.502	306.045	291.946	275.329	258.235	241.469	225.037	208.859	193.327	179.427	168.392	161.166	157.989	158.334	161.19	165.61	171.28	178.859	189.787	205.481	226.157	249.943	272.931	290.363	298.462	295.933	284.349	267.303	248.846	232.06	218.337	207.494	198.426	189.906	181.152	172.03	162.866	154.027	145.518
BackToFront	1	30.5131	29.5236	29.7817	31.071	32.6358	33.4543	32.6516	29.8553	25.3249	19.8019	14.1961	9.27643	5.50261	3.01086	1.69091	1.28777	1.49298	2.02698	2.70044	3.43936	4.25154	5.15188	6.0815	6.88218	7.33969	7.28514	6.6831	5.65653	4.42812	3.22223	2.18898	1.38899	0.826893	0.492237	0.373389	0.444745	0.653745	0.932925	1.23176	1.544	1.90219	2.34624	2.88817	3.50163	4.13505	4.73153	5.23432	5.58008
BackToFront	1	5.69658	5.6216	6.13725	7.52197	10.5727	16.8548	28.6816	48.6502	78.6907	118.883	166.581	216.465	261.784	296.427	316.879	323.113	318.067	306.124	291.495	277.207	264.893	255.073	247.59	241.998	237.925	235.436	235.278	238.839	247.624	262.351	281.995	303.388	321.792	332.453	332.42	321.657	302.831	279.983	256.91	236.07	218.315	203.294	190.162	178.302	167.745	159.113	153.118	149.996
BackToFront	1	-49.7886	-42.2404	-33.1296	-24.4697	-17.6959	-13.3763	-11.284	-10.698	-10.758	-10.7532	-10.2912	-9.32734	-8.07322	-6.82488	-5.80365	-5.0856	-4.64513	-4.45687	-4.57058	-5.10429	-6.16868	-7.77004	-9.7494	-11.7845	-13.4643	-14.411	-14.4125	-13.5004	-11.9355	-10.0993	-8.35477	-6.94501	-5.96849	-5.41303	-5.20461	-5.24034	-5.40711	-5.59834	-5.73706	-5.79245	-5.77804	-5.72376	-5.63533	-5.46057	-5.08732	-4.3794	-3.24269	-1.68603
BackToFront	1	202.605	184.449	172.347	163.862	156.863	150.043	142.954	135.712	128.563	121.601	114.755	108.017	101.739	96.7787	94.4273	96.1414	103.211	116.422	135.694	159.712	185.681	209.518	226.709	233.701	229.281	215.166	195.359	174.486	155.968	140.971	128.612	117.196	105.657	94.4063	85.1414	79.8359	79.5557	83.7777	90.5323	97.2112	101.575	102.518	100.359	96.6576	93.6358	93.4113	97.3008	105.548
BackToFront	1	-144.01	-138.192	-139.121	-146.524	-159.393	-176.969	-198.927	-224.548	-251.597	-276.018	-293.014	-298.971	-292.97	-276.889	-254.153	-228.093	-200.982	-174.124	-148.51	-125.28	-105.584	-90.0709	-78.5321	-70.0351	-63.4697	-58.0849	-53.677	-50.357	-48.1521	-46.7462	-45.5266	-43.848	-41.3043	-37.8338	-33.6355	-29.0004	-24.1901	-19.4169	-14.886	-10.8307	-7.47439	-4.91767	-2.96394	-0.944523	2.40571	8.91936	20.6946	39.4447
BackToFront	1	-43.6597	-45.0047	-47.8337	-50.7511	-53.425	-56.7251	-61.953	-69.6889	-79.1151	-88.322	-95.3101	-98.9016	-98.9502	-95.8523	-89.8755	-80.7854	-67.8907	-50.2595	-26.8883	3.11247	40.0583	82.8587	128.224	170.631	203.563	221.687	222.898	209.029	184.857	156.046	127.242	101.179	78.8831	60.4215	45.5697	34.0681	25.5461	19.3717	14.6156	10.1438	4.70724	-3.10923	-15.0968	-33.6208	-61.5031	-101.309	-154.027	-217.553
BackToFront	1	-0.705788	-0.10386	0.110506	-0.170558	-0.893672	-1.84611	-2.71323	-3.17857	-3.03726	-2.2768	-1.0906	0.191279	1.22276	1.76226	1.73565	1.22454	0.398091	-0.565109	-1.52611	-2.38978	-3.07768	-3.50111	-3.56217	-3.18847	-2.37917	-1.23132	0.0720533	1.30858	2.27563	2.84185	2.97291	2.72716	2.22047	1.57533	0.876117	0.154372	-0.589781	-1.34668	-2.0714	-2.69745	-3.18712	-3.58077	-4.00077	-4.58734	-5.39825	-6.33545	-7.17261	-7.70056
BackToFront	1	3.41382	0.832024	-1.40015	-2.62827	-2.35661	-0.403164	2.99088	7.12783	10.9475	13.2832	13.2482	10.6096	5.94772	0.465118	-4.49738	-7.99115	-9.75429	-10.1409	-9.79407	-9.29853	-9.01056	-9.09203	-9.63543	-10.7318	-12.4139	-14.5315	-16.6888	-18.3374	-19.0053	-18.5216	-17.0904	-15.1547	-13.1445	-11.27	-9.47547	-7.5632	-5.39074	-3.02123	-0.730128	1.15246	2.50756	3.65312	5.38263	8.73276	14.561	23.1051	33.7304	44.9886
BackToFront	1	370.581	384.167	386.122	377.001	358.834	334.72	307.989	281.305	256.205	233.317	212.91	195.21	180.19	167.133	154.599	141.11	126.19	110.949	97.5989	88.1047	82.8455	80.2719	77.8912	73.9863	68.8973	64.9314	64.8602	69.945	78.7746	87.6836	92.4877	90.4746	81.5221	67.8617	52.8275	39.4011	29.2743	22.6993	18.9317	16.8736	15.5596	14.3388	12.7865	10.4913	6.85215	0.964832	-8.35827	-22.395
BackToFront	1	37.071	36.7556	37.0752	37.7561	38.1034	37.3917	35.2315	31.7306	27.4023	22.9166	18.8442	15.5072	12.9642	11.0825	9.63828	8.40024	7.19276	5.93969	4.6858	3.58202	2.82561	2.57154	2.84882	3.52374	4.33533	4.98921	5.26712	5.09498	4.54193	3.76342	2.92955	2.17625	1.58628	1.1867	0.954872	0.83191	0.758207	0.713617	0.739869	0.913363	1.27806	1.78086	2.26474	2.54123	2.50175	2.18808	1.75976	1.37462
BackToFront	1	-10.657	-11.7863	-11.9762	-11.3758	-10.2155	-8.72625	-7.09489	-5.46571	-3.96325	-2.70838	-1.81389	-1.36376	-1.38505	-1.82096	-2.51712	-3.23947	-3.735	-3.81871	-3.44159	-2.69346	-1.73368	-0.692076	0.395802	1.57739	2.90281	4.32619	5.65133	6.56225	6.73526	5.98098	4.34653	2.11766	-0.279641	-2.42882	-4.04303	-5.00798	-5.34713	-5.1545	-4.53951	-3.60849	-2.47014	-1.24745	-0.0757891	0.909734	1.5912	1.87877	1.71663	1.0936
BackToFront	1	49.7026	44.9118	42.7448	45.9705	57.6764	80.5732	115.952	162.527	215.682	267.778	309.872	334.437	337.957	322.077	292.74	257.788	224.3	196.782	176.718	163.194	154.032	146.873	139.918	132.224	123.613	114.344	104.739	94.9335	84.8267	74.2201	63.0557	51.6245	40.642	31.1505	24.2622	20.809	20.9932	24.1841	28.9914	33.6697	36.7139	37.3681	35.7828	32.7509	29.2156	25.8364	22.8378	20.1343
BackToFront	1	-0.00677369	0.574945	1.15293	1.61273	1.83925	1.76968	1.43604	0.96358	0.51616	0.219405	0.109895	0.13885	0.220658	0.287654	0.319652	0.338741	0.384492	0.487426	0.65173	0.8496	1.02639	1.11662	1.0668	0.858275	0.518753	0.118311	-0.247746	-0.481414	-0.503141	-0.270523	0.209468	0.879684	1.64875	2.41786	3.10277	3.63848	3.96907	4.04071	3.81211	3.27907	2.49317	1.55786	0.603082	-0.245577	-0.888604	-1.26428	-1.35795	-1.21153
BackToFront	1	4.0538	2.8301	1.4659	0.192774	-0.860849	-1.67026	-2.25017	-2.58166	-2.58604	-2.16171	-1.25022	0.11489	1.79794	3.58043	5.19189	6.35375	6.83913	6.54712	5.55778	4.13946	2.69003	1.63693	1.32665	1.93457	3.40615	5.44429	7.55826	9.17971	9.82005	9.21367	7.39171	4.65602	1.47416	-1.6584	-4.33651	-6.31408	-7.51544	-7.99478	-7.86387	-7.22332	-6.13311	-4.64692	-2.88635	-1.0982	0.3675	1.1669	1.09947	0.188499
BackToFront	1	-4.15281	-3.4325	-2.71744	-2.22552	-1.9196	-1.48932	-0.512625	1.30653	3.93077	6.93371	9.61574	11.2617	11.4251	10.1178	7.80606	5.20224	2.95402	1.3926	0.479152	-0.0441026	-0.418721	-0.717048	-0.854212	-0.712372	-0.249345	0.499135	1.50878	2.84911	4.67126	7.08734	10.0249	13.1584	15.9863	18.0213	19.0009	19.0047	18.4149	17.7357	17.3546	17.3545	17.475	17.2449	16.2322	14.2841	11.6366	8.83401	6.49651	5.05574
BackToFront	1	-208.247	-188.583	-167.033	-145.632	-125.673	-107.62	-91.3427	-76.5245	-63.0484	-51.1694	-41.3949	-34.1718	-29.5746	-27.1812	-26.1933	-25.7153	-25.0347	-23.7794	-21.9211	-19.6735	-17.3517	-15.233	-13.4559	-11.9687	-10.5592	-8.9511	-6.9449	-4.54116	-1.99738	0.221936	1.60559	1.81481	0.868224	-0.815982	-2.56053	-3.70495	-3.87987	-3.14234	-1.90822	-0.72888	-0.0390479	-0.00240536	-0.511215	-1.30983	-2.15358	-2.91814	-3.6189	-4.35189
BackToFront	1	-1.32807	-0.939126	-0.351302	0.401007	1.25917	2.11745	2.83878	3.30607	3.48069	3.42519	3.27434	3.1672	3.17591	3.26623	3.30766	3.12688	2.57961	1.6079	0.260361	-1.3297	-2.98532	-4.52726	-5.79269	-6.64395	-6.97558	-6.73671	-5.95049	-4.7089	-3.13066	-1.30194	0.776251	3.22082	6.29489	10.4239	16.1725	24.1333	34.7274	47.9755	63.3299	79.6403	95.2736	108.367	117.179	120.476	117.885	110.065	98.6308	85.7585
BackToFront	1	-69.7149	-80.0077	-95.7726	-115.795	-139.497	-166.804	-197.426	-230.016	-261.761	-288.734	-306.92	-313.537	-308.15	-293.172	-273.513	-255.353	-244.301	-243.547	-252.773	-268.413	-285.188	-298.162	-304.244	-302.505	-293.498	-278.358	-258.394	-235.228	-211.004	-188.156	-168.685	-153.421	-141.826	-132.566	-124.563	-117.894	-114.001	-115.04	-122.683	-136.982	-155.883	-175.702	-192.356	-202.799	-205.922	-202.508	-194.339	-183.115
BackToFront	1	-5.62954	-4.68241	-2.78778	0.0264541	3.61835	7.74476	12.0843	16.2656	19.9002	22.6147	24.0977	24.1683	22.8518	20.4328	17.433	14.5039	12.2367	10.967	10.6489	10.8834	11.1028	10.8367	9.92524	8.56337	7.15842	6.08949	5.51507	5.33056	5.27772	5.10976	4.70733	4.08758	3.3404	2.55385	1.785	1.07661	0.491596	0.131313	0.117937	0.546767	1.41854	2.59511	3.80692	4.74543	5.19607	5.14682	4.78062	4.33551
BackToFront	1	-6.43679	-6.72534	-7.51509	-8.30125	-8.65354	-8.37366	-7.52964	-6.38027	-5.25621	-4.45388	-4.16645	-4.44453	-5.1911	-6.19473	-7.20269	-8.00035	-8.46154	-8.55019	-8.28869	-7.72449	-6.91063	-5.89789	-4.72322	-3.39999	-1.92367	-0.309662	1.35717	2.89596	4.06169	4.62789	4.47634	3.6437	2.3027	0.699388	-0.915761	-2.33577	-3.42357	-4.1238	-4.46489	-4.54161	-4.48044	-4.39471	-4.34862	-4.33815	-4.29111	-4.09163	-3.63328	-2.89301
BackToFront	1	-0.375539	-0.33256	-0.123133	0.210889	0.625486	1.08155	1.52779	1.87289	1.97862	1.70348	0.982929	-0.0972875	-1.28992	-2.24973	-2.64489	-2.2671	-1.10255	0.649485	2.61641	4.34499	5.43442	5.66606	5.07838	3.94798	2.68342	1.68014	1.196	1.29133	1.84174	2.60582	3.31327	3.73989	3.74998	3.30701	2.46481	1.35412	0.160531	-0.911035	-1.68671	-2.06672	-2.03921	-1.65656	-0.994561	-0.123699	0.889173	1.95684	2.95233	3.71535
BackToFront	1	1.66034	0.938644	-0.0169816	-1.08619	-2.15852	-3.12387	-3.84675	-4.15005	-3.84549	-2.82096	-1.15074	0.844892	2.66104	3.78957	3.93375	3.12839	1.69589	0.0713114	-1.3917	-2.52829	-3.34974	-3.94349	-4.36065	-4.54922	-4.36489	-3.6455	-2.30585	-0.40018	1.87651	4.23719	6.36332	7.95414	8.76551	8.65728	7.64314	5.91668	3.82128	1.76169	0.0891538	-0.994581	-1.47796	-1.51526	-1.34671	-1.19217	-1.16091	-1.21626	-1.22101	-1.03446
BackToFront	1	-0.0629434	0.783137	2.37165	4.26096	5.99205	7.22808	7.81546	7.76717	7.19904	6.2653	5.11772	3.89372	2.71401	1.67729	0.850348	0.266371	-0.0615194	-0.121174	0.102323	0.604734	1.3291	2.1535	2.92089	3.50299	3.85859	4.05197	4.21573	4.4807	4.90376	5.42957	5.9006	6.11646	5.9177	5.26075	4.24802	3.10065	2.08693	1.43634	1.27251	1.57799	2.19998	2.88797	3.36221	3.39401	2.88002	1.87795	0.583273	-0.754739
BackToFront	1	-2.12225	-1.76208	-1.12655	-0.347044	0.442144	1.14701	1.72401	2.16723	2.5004	2.77626	3.06353	3.40625	3.76949	4.0218	3.98238	3.52368	2.66175	1.57524	0.538025	-0.189316	-0.438249	-0.146843	0.66965	1.93542	3.48025	4.98599	5.98744	5.99366	4.70154	2.18595	-1.06621	-4.32316	-6.88805	-8.33816	-8.60717	-7.91032	-6.5985	-5.03418	-3.52527	-2.29222	-1.44114	-0.940683	-0.632517	-0.29291	0.270931	1.13302	2.21495	3.32175
BackToFront	1	10.2143	9.54384	8.56935	7.27345	5.72689	4.11494	2.67447	1.56462	0.753461	-0.00370818	-1.07855	-2.83686	-5.52779	-9.25296	-13.9932	-19.649	-26.0152	-32.6884	-38.9684	-43.893	-46.4836	-46.1355	-42.9347	-37.6822	-31.5812	-25.7664	-20.9471	-17.3244	-14.7432	-12.9159	-11.5769	-10.537	-9.67983	-8.94772	-8.32043	-7.78076	-7.27257	-6.68134	-5.85303	-4.64804	-3.00481	-0.995706	1.14792	3.04682	4.23597	4.27825	2.91967	0.237343
BackToFront	1	1.91515	1.64873	1.23028	0.521762	-0.49056	-1.73224	-3.09578	-4.45353	-5.63215	-6.38376	-6.40811	-5.44483	-3.39496	-0.41457	3.07893	6.49443	9.22022	10.7844	10.9688	9.84702	7.73492	5.08085	2.3342	-0.1529	-2.15713	-3.55458	-4.26884	-4.24697	-3.48108	-2.05516	-0.174667	1.86405	3.75609	5.29375	6.42706	7.24848	7.90265	8.47772	8.93875	9.1323	8.84901	7.90187	6.191	3.73851	0.699809	-2.6509	-5.956	-8.82896
BackToFront	1	-6.41284	-4.81667	-2.6028	-0.0424439	2.48223	4.54481	5.76741	5.92521	5.03967	3.4188	1.60464	0.213503	-0.277301	0.290977	1.70797	3.48965	5.07665	6.02724	6.12695	5.38027	3.92792	1.96323	-0.300537	-2.60459	-4.61778	-5.96394	-6.32609	-5.5844	-3.90923	-1.74302	0.337712	1.82726	2.47029	2.3331	1.74022	1.11074	0.776749	0.858015	1.23759	1.6356	1.7497	1.3995	0.616005	-0.380254	-1.30289	-1.96259	-2.36958	-2.71686
BackToFront	1	-0.562078	0.609536	1.99068	3.35307	4.43673	5.04098	5.10136	4.71748	4.11921	3.58264	3.32886	3.44486	3.86101	4.3933	4.8323	5.03347	4.96986	4.7208	4.40801	4.10931	3.79829	3.3485	2.61122	1.53156	0.230907	-1.00617	-1.84797	-2.06988	-1.65169	-0.763273	0.340469	1.43464	2.38214	3.12152	3.63127	3.91909	4.04653	4.15365	4.43869	5.08132	6.14291	7.50459	8.88624	9.95252	10.4656	10.4302	10.186	10.4297
BackToFront	1	-0.528442	1.42659	3.55865	5.44648	6.59613	6.56996	5.11275	2.23525	-1.75736	-6.2869	-10.5691	-13.7335	-15.0036	-13.9149	-10.5057	-5.39144	0.352996	5.50165	9.07383	10.6476	10.4415	9.13555	7.53235	6.23487	5.47443	5.12678	4.85977	4.32134	3.28974	1.74279	-0.158771	-2.15231	-3.97662	-5.4581	-6.54957	-7.31797	-7.88832	-8.3679	-8.77664	-9.0144	-8.88317	-8.15888	-6.68559	-4.45483	-1.639	1.42996	4.32938	6.64546
BackToFront	1	2.52054	2.88227	2.89856	2.4086	1.2915	-0.524308	-3.03923	-6.14129	-9.56644	-12.896	-15.6317	-17.3276	-17.7188	-16.7647	-14.6002	-11.4424	-7.5288	-3.08361	1.74096	7.01716	13.2484	21.4529	32.9098	48.4943	67.8437	88.8374	107.853	120.863	124.918	119.254	105.468	86.7445	66.6122	47.885	32.1633	19.916	10.88	4.49323	0.178171	-2.55004	-4.09403	-4.8095	-5.0103	-4.92528	-4.64998	-4.14064	-3.27178	-1.93678
BackToFront	1	7.34814	7.86027	7.9534	7.82235	7.60986	7.30908	6.75327	5.71338	4.05829	1.89201	-0.423616	-2.38996	-3.58116	-3.82523	-3.2587	-2.23081	-1.12652	-0.206769	0.458904	0.957781	1.43669	1.99761	2.63715	3.24761	3.67663	3.80875	3.62915	3.23494	2.78754	2.43185	2.22402	2.10946	1.96227	1.66364	1.16707	0.508811	-0.241835	-1.04781	-1.92888	-2.91913	-3.99099	-5.00858	-5.75897	-6.05107	-5.8256	-5.20629	-4.45539	-3.85162
BackToFront	1	-0.817711	-1.37195	-1.82721	-2.21303	-2.61348	-3.09071	-3.63042	-4.13051	-4.44394	-4.44814	-4.10576	-3.48231	-2.71604	-1.96289	-1.34465	-0.922636	-0.694322	-0.609271	-0.588193	-0.539663	-0.368288	0.0175154	0.687277	1.65781	2.86462	4.1612	5.359	6.29249	6.87744	7.12967	7.14262	7.03978	6.9276	6.86673	6.85865	6.85011	6.747	6.44281	5.85215	4.945	3.76881	2.45411	1.19946	0.227963	-0.287287	-0.316375	-0.0262311	0.261556
BackToFront	2	-278.818	-256.518	-257.506	-288.24	-348.181	-428.576	-513.618	-584.429	-624.772	-626.168	-590.042	-526.121	-448.158	-369.267	-298.801	-241.44	-197.961	-166.625	-144.407	-127.876	-113.877	-100.156	-85.8427	-71.6041	-59.3516	-51.6428	-51.0271	-59.4751	-77.8528	-105.364	-139.111	-174.178	-204.588	-225.041	-232.764	-228.55	-216.418	-202.071	-190.94	-186.688	-190.604	-201.743	-217.425	-233.764	-246.285	-250.784	-244.389	-226.5
BackToFront	2	14.884	16.3953	16.554	15.0144	11.613	6.71363	1.19149	-3.87666	-7.54686	-9.20228	-8.63847	-6.13785	-2.50054	1.14104	3.79342	5.14249	5.74406	6.61859	8.472	11.0938	13.3956	14.0574	12.3297	8.45952	3.53674	-1.07052	-4.3281	-5.89995	-6.19203	-6.17583	-7.19185	-10.8731	-19.2385	-34.8144	-60.4962	-98.8348	-150.708	-213.851	-282.152	-346.526	-397.404	-427.786	-435.299	-422.267	-394.007	-356.566	-315.103	-273.354
BackToFront	2	-109.502	-101.45	-97.5434	-96.0717	-94.9834	-92.9379	-89.879	-86.9231	-85.8001	-88.2899	-96.0422	-110.779	-134.456	-168.866	-214.491	-269.075	-326.855	-379.258	-417.137	-433.666	-426.591	-398.832	-357.308	-310.564	-266.207	-229.054	-200.531	-179.39	-163.255	-150.204	-139.644	-132.147	-128.58	-129.128	-132.83	-137.762	-141.678	-142.724	-139.907	-133.243	-123.636	-112.581	-101.808	-92.8918	-86.9075	-84.182	-84.238	-85.9562
BackToFront	2	114.252	153.54	194.95	233.642	265.028	286.269	297.055	299.241	295.594	288.421	278.88	267.284	254.063	240.677	229.819	224.673	227.533	238.481	254.896	272.194	285.533	291.618	289.702	281.305	268.968	254.868	240.055	224.623	208.507	192.27	177.414	166.098	160.588	162.801	174.107	195.217	225.876	264.316	306.762	347.515	379.91	397.945	398.005	379.953	347.166	305.5	261.562	220.912
BackToFront	2	245.787	248.719	259.218	277.066	299.45	320.83	334.32	334.198	318.324	289.12	252.54	215.644	184.083	160.597	144.944	134.915	127.781	121.539	115.529	110.304	106.911	106.025	107.37	109.743	111.533	111.428	108.892	104.217	98.2052	91.7476	85.5406	80.0286	75.493	72.1294	70.0113	68.9577	68.4347	67.6278	65.7373	62.3978	58.0382	54.0282	52.584	56.4883	68.6506	91.438	125.772	170.209
BackToFront	2	246.282	223.054	201.322	181.917	164.677	149.141	135.102	122.796	112.8	105.768	102.14	101.892	104.403	108.516	112.816	116.052	117.528	117.297	116.051	114.763	114.206	114.577	115.386	115.647	114.25	110.303	103.336	93.3753	81.0211	67.5707	55.118	46.5046	45.0616	54.151	76.5437	113.619	164.485	225.312	289.357	348.05	393.024	418.429	422.532	407.882	379.983	345.136	308.437	272.739
BackToFront	2	-194.368	-197.32	-205.285	-213.941	-219.297	-218.595	-210.891	-197.163	-179.902	-162.272	-147.101	-136.036	-129.141	-125.075	-121.744	-117.135	-109.973	-99.9683	-87.7074	-74.3588	-61.405	-50.4698	-43.1702	-40.9179	-44.6687	-54.7204	-70.67	-91.5267	-115.865	-141.868	-167.268	-189.353	-205.303	-212.89	-211.279	-201.473	-186.076	-168.431	-151.56	-137.411	-126.736	-119.554	-115.868	-116.252	-122.001	-134.765	-155.729	-184.634
BackToFront	2	-413.315	-391.163	-366.979	-343.78	-322.924	-305.395	-292.697	-286.714	-288.654	-297.806	-310.928	-322.795	-327.805	-321.97	-304.388	-277.534	-246.291	-216.201	-191.661	-174.726	-164.841	-159.514	-155.607	-150.708	-144.002	-136.268	-129.037	-123.452	-119.495	-116.046	-111.678	-105.636	-98.333	-91.0809	-85.2718	-81.5884	-79.6962	-78.5046	-76.7314	-73.4237	-68.2187	-61.3316	-53.3631	-45.0493	-37.0489	-29.8279	-23.6764	-18.8424
BackToFront	2	3.64128	1.65788	0.119735	-1.10783	-2.1782	-3.13689	-3.90592	-4.34945	-4.35376	-3.87243	-2.93232	-1.62403	-0.0918428	1.48617	2.9447	4.19862	5.30107	6.4548	7.97518	10.2321	13.6149	18.512	25.2665	34.041	44.6091	56.1726	67.3643	76.5401	82.3053	84.0564	82.2472	78.2021	73.5307	69.4346	66.262	63.5398	60.429	56.3167	51.1848	45.5615	40.1275	35.2754	30.9221	26.6893	22.3052	17.9471	14.2962	12.2746
BackToFront	2	-113.805	-133.014	-158.303	-187.263	-215.675	-238.316	-250.537	-249.906	-237.042	-215.267	-189.333	-163.903	-142.403	-126.492	-116.098	-109.836	-105.656	-101.635	-96.7322	-91.2738	-86.959	-86.3363	-91.9458	-105.428	-126.887	-154.645	-185.408	-214.82	-238.355	-252.388	-255.115	-246.96	-230.247	-208.328	-184.574	-161.665	-141.322	-124.337	-110.711	-99.8178	-90.621	-82.0007	-73.1091	-63.6292	-53.8206	-44.3376	-35.9125	-29.0532
BackToFront	2	-286.603	-244.316	-208.903	-182.612	-163.969	-149.553	-136.055	-121.669	-106.4	-91.5365	-78.8993	-70.3661	-67.839	-73.3708	-89.013	-116.1	-154.117	-199.718	-246.649	-286.985	-313.408	-321.56	-311.366	-286.746	-253.955	-219.402	-187.843	-161.499	-140.182	-122.207	-105.624	-89.2519	-73.1134	-58.183	-45.73	-36.7213	-31.6148	-30.5239	-33.4794	-40.4911	-51.3337	-65.2443	-80.8146	-96.2605	-109.999	-121.254	-130.389	-138.783
BackToFront	2	-1.89227	-7.07713	-14.5053	-24.0084	-34.9865	-46.3732	-56.7391	-64.5814	-68.7539	-68.8694	-65.4661	-59.8221	-53.4771	-47.7027	-43.1832	-40.0855	-38.4926	-39.0066	-43.2011	-53.5818	-72.8389	-102.492	-141.468	-185.451	-227.684	-261.198	-281.501	-288.323	-285.414	-278.501	-272.569	-269.95	-270.043	-270.505	-268.977	-264.314	-256.81	-247.578	-237.659	-227.473	-216.878	-205.703	-194.28	-183.545	-174.583	-167.949	-163.271	-159.476
BackToFront	2	-86.86	-80.182	-77.2126	-79.9989	-89.8632	-106.874	-129.5	-154.591	-177.867	-194.941	-202.626	-199.975	-188.524	-171.56	-152.777	-134.994	-119.517	-106.284	-94.5392	-83.5825	-73.2616	-64.0574	-56.8419	-52.4653	-51.3549	-53.2425	-57.0957	-61.2751	-63.9228	-63.5091	-59.3665	-51.9636	-42.7431	-33.5533	-25.9365	-20.6176	-17.4096	-15.5132	-13.9958	-12.1988	-9.92202	-7.36388	-4.90739	-2.88205	-1.41652	-0.432232	0.246962	0.754882
BackToFront	2	-293.372	-344.935	-383.393	-403.835	-404.492	-387.16	-356.594	-319.089	-280.761	-246.216	-218.064	-197.339	-184.388	-179.622	-183.64	-196.629	-217.393	-242.643	-267.15	-284.931	-291.104	-283.558	-263.619	-235.391	-204.124	-174.481	-149.411	-129.949	-115.681	-105.416	-97.7186	-91.2024	-84.6951	-77.4133	-69.1664	-60.4769	-52.4793	-46.544	-43.7522	-44.4947	-48.4539	-55.0323	-64.0249	-76.1494	-93.0551	-116.631	-147.754	-184.995
BackToFront	2	51.6658	82.4102	125.077	178.912	240.599	304.572	364.072	412.554	444.973	458.645	453.572	432.279	399.194	359.605	318.406	279.006	242.851	209.782	179.019	150.27	124.398	103.42	90.0075	86.8681	96.2611	119.527	156.4	204.107	256.795	306.042	342.814	360.303	356.325	334.009	300.425	263.908	231.373	206.692	190.471	180.906	175.112	170.349	164.796	157.769	149.509	140.767	132.416	125.248
BackToFront	2	8.19115	7.01978	7.16775	8.28507	9.95463	11.7351	13.1916	13.933	13.6803	12.3584	10.1647	7.5545	5.12264	3.41764	2.7712	3.21138	4.47852	6.11452	7.58638	8.42278	8.34769	7.37515	5.80943	4.12606	2.77618	2.01755	1.85352	2.09751	2.50077	2.86972	3.13258	3.36351	3.77928	4.70471	6.47568	9.28389	13.0215	17.2352	21.2734	24.5954	27.0932	29.2144	31.7779	35.5719	40.9778	47.9079	56.1365	65.8771
BackToFront	2	-340.733	-337.85	-320.149	-295.029	-269.831	-249.669	-236.925	-232.2	-235.588	-247.148	-266.239	-290.438	-315.079	-334.084	-341.857	-335.295	-314.907	-284.536	-249.913	-216.728	-189.015	-168.384	-154.27	-144.977	-139.047	-136.306	-138.124	-146.746	-163.981	-189.875	-221.958	-255.459	-284.434	-303.394	-308.846	-300.2	-279.74	-251.738	-221.103	-192.081	-167.475	-148.564	-135.573	-128.375	-127.049	-132.053	-143.902	-162.51
BackToFront	2	262.022	280.846	282.618	268.548	243.373	213.421	184.285	159.208	138.789	121.878	106.946	93.1325	80.5414	69.8588	61.7052	56.1479	52.5746	49.917	47.0541	43.2273	38.2913	32.7005	27.2262	22.5333	18.8415	15.8361	12.8673	9.33234	5.05274	0.497132	-3.28301	-5.00893	-3.73582	0.626959	7.09972	13.8484	18.6925	19.5422	14.4812	1.49455	-21.7725	-57.7776	-108.17	-172.522	-247.372	-326.23	-400.74	-462.609
BackToFront	2	9.76511	9.59757	9.69855	9.55974	8.55603	6.20251	2.3715	-2.64044	-8.21237	-13.59	-18.0707	-21.1255	-22.4698	-22.1091	-20.3604	-17.8083	-15.1685	-13.096	-12.036	-12.2243	-13.8372	-17.1929	-22.8301	-31.3658	-43.1489	-57.8759	-74.3781	-90.739	-104.745	-114.51	-119.003	-118.261	-113.214	-105.238	-95.6805	-85.5491	-75.4451	-65.6706	-56.3668	-47.5879	-39.3179	-31.5091	-24.1842	-17.5587	-12.0649	-8.21129	-6.32768	-6.35447
BackToFront	2	2.29156	3.20692	4.43734	5.8157	7.05501	7.85766	8.01739	7.47368	6.30897	4.70753	2.905	1.14539	-0.355759	-1.45334	-2.11662	-2.45247	-2.68123	-3.05878	-3.77263	-4.85466	-6.15653	-7.39668	-8.26256	-8.51797	-8.06918	-6.96449	-5.34187	-3.36043	-1.14708	1.23467	3.79029	6.56454	9.5674	12.6901	15.6781	18.2154	20.078	21.2389	21.818	21.8983	21.357	19.8866	17.2439	13.5757	9.56052	6.20453	4.35978	4.26545
BackToFront	2	10.6112	10.3929	9.62116	8.53544	7.38431	6.34058	5.44888	4.62969	3.74629	2.70725	1.54691	0.428482	-0.436322	-0.898781	-0.94128	-0.664668	-0.218725	0.267103	0.71328	1.08245	1.3587	1.53189	1.58789	1.50294	1.24676	0.798164	0.168635	-0.58037	-1.33576	-1.94736	-2.25816	-2.14661	-1.57667	-0.635454	0.465725	1.44276	2.02583	2.04487	1.47356	0.419486	-0.925592	-2.34603	-3.64578	-4.66698	-5.28937	-5.43556	-5.09324	-4.34987
BackToFront	2	98.7566	81.9122	68.1074	56.8643	47.6834	40.1719	34.0222	28.9176	24.4786	20.3227	16.2004	12.1188	8.36015	5.37089	3.55741	3.07808	3.72288	4.95507	6.11146	6.67294	6.46221	5.66009	4.64174	3.74579	3.12045	2.72114	2.42629	2.15988	1.93855	1.81925	1.81456	1.84128	1.7477	1.39512	0.74315	-0.115654	-0.990272	-1.67842	-2.05779	-2.13246	-2.01284	-1.84456	-1.73377	-1.70696	-1.71955	-1.69525	-1.56844	-1.31288
BackToFront	2	-94.7127	-96.7195	-96.033	-92.0989	-84.9043	-75.1405	-64.0545	-53.0595	-43.2821	-35.2773	-29.0663	-24.4932	-21.7224	-21.6411	-25.9746	-37.0122	-56.8916	-86.5362	-124.572	-166.81	-206.838	-237.78	-254.573	-255.671	-243.342	-222.548	-199.136	-178.279	-163.712	-157.701	-161.272	-174.274	-195.15	-220.707	-246.312	-266.781	-277.76	-277.033	-265.103	-244.784	-220.039	-194.649	-171.246	-150.96	-133.597	-118.113	-103.192	-87.7915
BackToFront	2	-179.778	-163.7	-147.968	-132.889	-118.768	-105.818	-94.0579	-83.3166	-73.3608	-64.0344	-55.3337	-47.3716	-40.2783	-34.1017	-28.7676	-24.117	-19.9904	-16.3137	-13.1292	-10.5579	-8.71461	-7.63144	-7.21807	-7.27025	-7.50486	-7.62645	-7.41655	-6.83221	-6.05015	-5.40275	-5.20784	-5.57526	-6.31808	-7.03225	-7.31327	-6.97843	-6.167	-5.25788	-4.65292	-4.54633	-4.81097	-5.06923	-4.91251	-4.14572	-2.90797	-1.5971	-0.645277	-0.289681
BackToFront	2	950.311	1016.49	985.773	869.12	698.806	514.642	349.6	221.692	134.016	80.1266	50.2771	35.5463	29.2554	26.7433	24.6387	20.3944	11.9557	-2.47659	-24.8429	-57.4289	-102.626	-162.049	-235.373	-319.521	-408.726	-495.526	-572.214	-632.146	-670.53	-684.716	-674.265	-641.006	-589.085	-524.746	-455.551	-388.988	-330.819	-283.817	-247.503	-219.007	-194.649	-171.488	-148.194	-125.011	-103.033	-83.2791	-66.0944	-51.1438
BackToFront	2	-6.83608	-6.46515	-5.67297	-4.57845	-3.37736	-2.26971	-1.38738	-0.750824	-0.277302	0.172628	0.727218	1.44341	2.27416	3.07657	3.6533	3.81658	3.44237	2.4949	1.00713	-0.958342	-3.33129	-6.00881	-8.79992	-11.3924	-13.4041	-14.5102	-14.5854	-13.7633	-12.3812	-10.8412	-9.468	-8.42111	-7.68012	-7.08664	-6.4195	-5.48081	-4.1708	-2.52991	-0.731379	0.973068	2.33232	3.16935	3.42555	3.16915	2.56873	1.8399	1.17666	0.689955
BackToFront	2	-6.71775	-5.41191	-4.43278	-3.72074	-3.05389	-2.19086	-0.996159	0.526757	2.27654	4.11036	5.85845	7.30407	8.16894	8.15019	7.00289	4.63079	1.13398	-3.20851	-8.00048	-12.7941	-17.1221	-20.5029	-22.4624	-22.6174	-20.8258	-17.3316	-12.8012	-8.17209	-4.34611	-1.8646	-0.733799	-0.490331	-0.46027	-0.0676672	0.951253	2.49448	4.17796	5.49527	5.99621	5.4499	3.94726	1.89927	-0.0996122	-1.50481	-2.0528	-1.87271	-1.42136	-1.27514
BackToFront	2	-326.928	-334.414	-323.692	-297.745	-262.565	-225.05	-190.93	-163.599	-144.046	-131.535	-124.436	-120.856	-119.091	-118.054	-117.719	-119.37	-125.295	-137.754	-157.522	-182.733	-208.803	-229.714	-240.176	-237.625	-223.071	-200.476	-175.1	-151.689	-133.264	-120.783	-113.493	-109.591	-106.919	-103.553	-98.256	-90.7358	-81.6233	-72.1655	-63.774	-57.6427	-54.5949	-55.1452	-59.6062	-68.0578	-80.1109	-94.599	-109.443	-121.917
BackToFront	2	-5.8543	-5.97539	-5.49669	-4.6001	-3.53649	-2.55863	-1.85546	-1.50201	-1.44102	-1.51171	-1.5221	-1.33924	-0.953866	-0.486327	-0.128864	-0.0554906	-0.345337	-0.953149	-1.73228	-2.48928	-3.04665	-3.29361	-3.2122	-2.86712	-2.36292	-1.78834	-1.18225	-0.536922	0.170619	0.951797	1.80316	2.71834	3.68912	4.68057	5.59718	6.27469	6.52238	6.20464	5.32011	4.02815	2.6002	1.31277	0.336076	-0.322896	-0.798248	-1.27735	-1.90487	-2.722
BackToFront	2	-130.013	-152.876	-172.667	-186.062	-191.2	-188.221	-179.054	-166.648	-154.055	-143.752	-137.299	-135.226	-137.001	-141.069	-145.065	-146.349	-142.824	-133.787	-120.368	-105.263	-91.7553	-82.4884	-78.5651	-79.371	-83.0839	-87.4943	-90.7163	-91.5629	-89.6179	-85.1328	-78.8694	-71.9017	-65.3712	-60.203	-56.8509	-55.1749	-54.53	-54.0642	-53.1223	-51.5877	-50.0243	-49.5925	-51.7996	-58.1613	-69.7638	-86.7315	-107.715	-129.714
BackToFront	2	40.7934	56.3377	82.5439	118.572	160.689	202.408	235.997	254.967	256.364	241.629	215.63	184.539	153.768	126.844	105.35	89.4765	78.6286	71.8061	67.7932	65.318	63.2583	60.8557	57.8182	54.2603	50.5156	46.9399	43.7918	41.1943	39.1019	37.2283	34.9469	31.2678	24.9749	14.9435	0.547434	-17.9841	-39.388	-61.4515	-81.3752	-96.3739	-104.378	-104.623	-97.9039	-86.3465	-72.7578	-59.7894	-49.2589	-41.9151
BackToFront	2	45.7259	37.4377	31.979	29.0345	27.7243	27.0139	26.1008	24.6149	22.5882	20.281	17.994	15.9614	14.3253	13.1484	12.4148	12.0258	11.8157	11.6065	11.2797	10.8253	10.3376	9.96141	9.81911	9.95044	10.2868	10.6617	10.8567	10.6693	9.98552	8.82936	7.36571	5.85099	4.54824	3.6419	3.18633	3.10821	3.25305	3.45152	3.57081	3.53962	3.34791	3.0371	2.68239	2.36161	2.11148	1.89184	1.59042	1.08065
BackToFront	2	21.8215	18.6933	15.2956	12.109	9.46574	7.48335	6.13856	5.41234	5.40087	6.32221	8.4131	11.7598	16.1343	20.9209	25.2014	28.0096	28.6721	27.0763	23.7195	19.499	15.3532	11.9362	9.47698	7.84445	6.74024	5.89312	5.17586	4.61935	4.3494	4.48726	5.05796	5.94377	6.90156	7.63572	7.89567	7.55786	6.66177	5.38855	3.99117	2.70492	1.67368	0.91899	0.357415	-0.15256	-0.760632	-1.59108	-2.72175	-4.16505
BackToFront	2	-385.817	-374.873	-355.949	-329.582	-297.601	-262.955	-229.078	-198.963	-174.385	-155.689	-142.282	-133.582	-129.896	-132.693	-144.052	-165.519	-196.922	-235.741	-277.336	-315.933	-345.982	-363.396	-366.284	-355.05	-331.957	-300.433	-264.383	-227.644	-193.561	-164.614	-142.091	-125.91	-114.743	-106.478	-98.9243	-90.4996	-80.6161	-69.6275	-58.4262	-47.9478	-38.842	-31.4132	-25.7485	-21.862	-19.7445	-19.3218	-20.4265	-22.8588
BackToFront	2	10.2571	14.4165	20.5115	28.9684	40.0655	53.8428	70.0801	88.3146	107.819	127.485	145.667	160.191	168.699	169.358	161.67	146.943	128.032	108.362	90.6693	76.1519	64.4646	54.465	45.1532	36.225	27.993	20.8895	14.9158	9.3194	2.51291	-7.80609	-24.2996	-49.2696	-83.5751	-125.551	-170.572	-211.803	-242.091	-256.229	-252.559	-233.219	-203.119	-168.244	-133.972	-103.77	-78.3673	-55.4755	-30.2655	3.23221
BackToFront	2	-10.6006	-9.50734	-8.1172	-6.85676	-5.98132	-5.51616	-5.31057	-5.14279	-4.81395	-4.21448	-3.36313	-2.4078	-1.57208	-1.05513	-0.934358	-1.13015	-1.45177	-1.69763	-1.74907	-1.6141	-1.40539	-1.26859	-1.29903	-1.48767	-1.72425	-1.85075	-1.73216	-1.30538	-0.591551	0.32045	1.30307	2.22616	2.99558	3.58005	4.0052	4.31095	4.49747	4.50406	4.24191	3.65676	2.76051	1.58296	0.0487511	-2.15322	-5.61259	-11.0743	-19.1445	-29.9125
BackToFront	2	-280.481	-293.379	-301.039	-299.007	-285.742	-263.485	-237.381	-213.164	-194.644	-182.339	-173.895	-165.881	-155.874	-143.733	-131.622	-122.982	-121.08	-127.716	-142.428	-162.393	-183.059	-199.461	-207.846	-206.989	-198.549	-186.205	-173.942	-164.338	-157.703	-152.459	-146.444	-138.346	-128.476	-118.52	-110.537	-105.837	-104.399	-105.122	-106.736	-108.834	-112.447	-119.825	-133.469	-154.813	-183.138	-215.229	-246.004	-269.941
BackToFront	2	-2.52458	-3.03159	-3.36355	-3.50826	-3.49349	-3.37405	-3.21398	-3.06449	-2.93877	-2.79225	-2.52563	-2.02599	-1.2364	-0.218429	0.835495	1.66033	2.02483	1.83452	1.17471	0.273261	-0.598562	-1.23217	-1.54362	-1.56832	-1.40202	-1.13598	-0.819808	-0.472068	-0.114826	0.196628	0.375769	0.340204	0.0603118	-0.405444	-0.909223	-1.25233	-1.25157	-0.809453	0.0421435	1.14526	2.26659	3.17431	3.70996	3.82961	3.6014	3.16303	2.6548	2.15563
BackToFront	2	2.15177	8.57666	14.9413	20.086	23.0601	23.3465	21.0029	16.6249	11.1165	5.36105	-0.0367873	-4.83102	-9.03111	-12.7179	-15.8914	-18.4233	-20.132	-20.9468	-21.0873	-21.1531	-22.0333	-24.6121	-29.3661	-36.0436	-43.6145	-50.5674	-55.4399	-57.3473	-56.2607	-52.9199	-48.446	-43.8596	-39.7352	-36.1411	-32.8632	-29.7705	-27.0973	-25.462	-25.5893	-27.8832	-32.0934	-37.2682	-42.0371	-45.091	-45.6438	-43.671	-39.8297	-35.1134
BackToFront	2	10.6605	9.68524	8.77894	7.93786	7.1537	6.43041	5.78806	5.24632	4.79611	4.38838	3.9576	3.47707	3.01249	2.72939	2.8313	3.44496	4.5144	5.77094	6.81347	7.26619	6.93312	5.87017	4.34603	2.7262	1.34529	0.418997	0.0103075	0.0369402	0.305903	0.571598	0.617521	0.345744	-0.162852	-0.656052	-0.799117	-0.311908	0.907482	2.73323	4.85855	6.91259	8.58885	9.72689	10.3191	10.46	10.2787	9.892	9.38817	8.83037
BackToFront	2	-3.89527	-2.72706	-1.67009	-1.01321	-0.901915	-1.30322	-2.03385	-2.83352	-3.45018	-3.70433	-3.51901	-2.91267	-1.97132	-0.807318	0.478544	1.82513	3.21439	4.64683	6.09622	7.46548	8.5725	9.18308	9.08438	8.17627	6.53458	4.41846	2.20316	0.269759	-1.10351	-1.79966	-1.85761	-1.42076	-0.673251	0.212668	1.10798	1.94362	2.71184	3.45527	4.23243	5.06921	5.90791	6.58973	6.89271	6.6244	5.72507	4.31859	2.67667	1.11422
BackToFront	2	-8.0142	-8.15533	-9.90655	-13.7186	-19.2928	-25.6137	-31.343	-35.3613	-37.1677	-36.9414	-35.2788	-32.8058	-29.9074	-26.703	-23.2087	-19.5196	-15.8697	-12.554	-9.801	-7.6992	-6.20818	-5.2189	-4.60713	-4.25362	-4.04214	-3.85835	-3.59852	-3.18079	-2.55662	-1.72488	-0.756826	0.183826	0.85442	1.00786	0.510178	-0.562277	-1.92087	-3.17916	-4.02659	-4.35827	-4.28668	-4.04137	-3.8304	-3.7508	-3.78606	-3.86877	-3.94987	-4.02856
BackToFront	2	0.892231	0.789493	0.626664	0.479264	0.396206	0.386972	0.426499	0.468945	0.464865	0.373104	0.169993	-0.142282	-0.524177	-0.888334	-1.09995	-1.00123	-0.462562	0.552495	1.94069	3.46289	4.80766	5.69133	5.9488	5.58089	4.7498	3.73841	2.88768	2.51799	2.83976	3.87419	5.41991	7.09324	8.44338	9.0996	8.89245	7.89564	6.37996	4.70576	3.20465	2.09182	1.43253	1.1631	1.15067	1.26177	1.40858	1.55543	1.6918	1.79844
BackToFront	2	12.1484	16.9832	22.2654	28.0994	34.4828	41.3319	48.5041	55.7314	62.4624	67.736	70.2682	68.8558	62.9893	53.3567	41.8747	31.1027	23.2682	19.4037	19.0611	20.7194	22.595	23.369	22.4921	20.0529	16.4572	12.1882	7.74134	3.63978	0.393333	-1.63331	-2.35959	-1.99623	-0.879063	0.829387	3.4356	7.90217	15.8227	29.1013	49.2959	76.7355	109.752	144.514	175.791	198.517	209.484	208.333	197.379	180.434
BackToFront	2	-5.0259	-5.3868	-5.8014	-6.20285	-6.54129	-6.75187	-6.76059	-6.51132	-5.99134	-5.24055	-4.34078	-3.39052	-2.47625	-1.6532	-0.94164	-0.335682	0.183223	0.629061	0.988824	1.1981	1.1351	0.65614	-0.325925	-1.7577	-3.41502	-4.96142	-6.0743	-6.57011	-6.46044	-5.91349	-5.15229	-4.34757	-3.56172	-2.76397	-1.90287	-0.988575	-0.135416	0.465909	0.635004	0.298559	-0.459432	-1.42474	-2.33942	-2.99912	-3.31193	-3.29911	-3.05287	-2.68429
BackToFront	2	38.1777	32.6561	28.0744	24.8373	23.1625	23.2986	25.6204	30.4437	37.6503	46.4336	55.4355	63.2759	69.1898	73.4364	77.3149	82.834	92.1427	106.792	126.918	150.607	173.855	191.459	198.685	193.054	175.371	149.459	120.758	94.51	74.3506	61.7824	56.4663	56.9195	61.1628	67.096	72.6522	75.9488	75.5828	71.0287	62.9369	53.1458	44.3916	39.9167	43.1653	57.5475	85.9415	129.65	186.975	252.229
BackToFront	2	-20.8803	-16.2919	-14.3128	-14.4858	-16.7007	-21.5993	-30.918	-47.501	-74.6822	-114.958	-168.373	-231.441	-297.435	-358.223	-406.908	-439.96	-457.768	-463.5	-461.129	-453.837	-443.547	-431.437	-418.695	-406.726	-396.657	-388.63	-381.633	-374.235	-365.787	-357.201	-350.613	-347.995	-349.575	-353.085	-354.372	-349.065	-334.424	-310.433	-279.707	-246.422	-214.86	-188.209	-167.96	-153.917	-144.605	-137.852	-131.375	-123.278
BackToFront	2	-46.7835	-43.7324	-40.7205	-36.5617	-30.685	-23.7505	-17.6186	-14.5957	-16.3092	-22.8422	-32.6385	-43.2798	-52.7176	-60.2623	-66.751	-73.8119	-82.6816	-93.2996	-104.206	-113.28	-118.875	-120.717	-120.108	-119.367	-120.819	-125.799	-134.097	-144.03	-153.128	-159.144	-160.952	-158.872	-154.227	-148.41	-142.038	-134.723	-125.552	-113.884	-99.9394	-84.8865	-70.4706	-58.4346	-49.9672	-45.3445	-43.8703	-44.1624	-44.7146	-44.4961
BackToFront	2	-42.0984	-43.6892	-44.1555	-43.4523	-42.0733	-41.0431	-41.7477	-45.6268	-53.8071	-66.7851	-84.2197	-104.839	-126.458	-146.167	-160.786	-167.611	-165.276	-154.325	-137.148	-117.213	-97.9458	-81.826	-70.0774	-62.939	-60.1456	-61.2164	-65.4089	-71.5186	-77.8326	-82.4388	-83.8192	-81.4449	-76.0127	-69.1465	-62.6635	-57.79	-54.7554	-52.973	-51.6544	-50.432	-49.5968	-49.8409	-51.7519	-55.4861	-60.9318	-68.3019	-78.6861	-93.9522
BackToFront	2	2.09859	1.71112	1.27248	0.776578	0.205023	-0.437356	-1.09969	-1.69355	-2.12478	-2.32933	-2.29116	-2.03826	-1.62416	-1.11077	-0.562272	-0.0485016	0.352043	0.560222	0.5165	0.207806	-0.313432	-0.924966	-1.45294	-1.70732	-1.5309	-0.848126	0.297582	1.73368	3.18476	4.33804	4.93489	4.85834	4.17683	3.11964	1.99067	1.06237	0.496444	0.320192	0.452873	0.757846	1.09317	1.34721	1.45729	1.41495	1.2589	1.05712	0.883854	0.803451
BackToFront	2	-1.77535	-2.52783	-3.61107	-4.77079	-5.71704	-6.20512	-6.13904	-5.644	-5.0824	-4.94653	-5.66986	-7.41966	-10.0009	-12.9277	-15.6384	-17.7344	-19.1069	-19.8838	-20.2373	-20.1885	-19.5413	-18.0036	-15.4174	-11.9477	-8.08617	-4.4677	-1.60709	0.279917	1.29801	1.77133	2.10415	2.67338	3.73658	5.35431	7.31649	9.1427	10.188	9.86379	7.88482	4.4327	0.138017	-4.12297	-7.52459	-9.53839	-10.0277	-9.1849	-7.38819	-5.07004
BackToFront	2	201.332	219.389	234.982	244.246	244.492	235.094	217.657	195.424	172.206	151.252	134.453	122.139	113.447	107.035	101.811	97.3986	94.2888	93.7949	97.9204	109.078	129.481	160.124	199.621	243.524	284.796	315.62	329.982	325.877	306.072	277.045	246.69	221.88	206.92	203.207	209.742	223.847	241.661	258.525	269.624	271.062	261.085	240.758	213.629	184.438	157.509	135.554	119.318	107.963
BackToFront	2	-172.405	-198.499	-212.137	-209.967	-192.578	-164.56	-132.823	-103.997	-82.2378	-68.4312	-60.885	-56.8612	-54.0525	-51.3714	-48.886	-47.1814	-46.6094	-46.881	-47.1818	-46.6974	-45.2068	-43.3876	-42.636	-44.4437	-49.6217	-57.77	-67.303	-76.0511	-82.1561	-84.8358	-84.6773	-83.3645	-82.9592	-85.0309	-89.9853	-96.8857	-103.979	-109.665	-113.603	-117.332	-124.287	-139.153	-167.016	-212.511	-278.85	-366.154	-468.828	-573.034
BackToFront	2	360.9	336.134	331.134	344.424	369.037	394.16	408.377	403.495	377.393	334.517	283.774	234.915	195.158	167.446	150.714	141.504	135.919	131.042	125.455	118.983	112.018	104.914	97.72	90.3004	82.6054	74.8306	67.3424	60.4566	54.2764	48.7022	43.6189	39.1495	35.9431	35.4571	40.2111	53.8075	80.3936	123.27	182.802	254.444	328.203	390.516	428.318	433.63	406.351	353.823	287.495	218.479
BackToFront	2	-7.4077	-5.87463	-3.71279	-1.37576	0.562342	1.55367	1.26262	-0.281168	-2.66193	-5.24539	-7.49242	-9.24817	-10.7985	-12.6081	-14.8591	-17.1016	-18.2811	-17.2079	-13.2286	-6.71815	0.913	7.73224	12.0547	13.0753	11.0648	7.0973	2.51651	-1.55491	-4.4635	-6.01416	-6.32232	-5.66855	-4.41238	-2.94244	-1.61133	-0.650303	-0.108467	0.127578	0.233063	0.31608	0.342704	0.156478	-0.418728	-1.45523	-2.8438	-4.30324	-5.47494	-6.05729
BackToFront	2	-191.219	-192.051	-205.554	-229.251	-258.73	-288.143	-311.231	-322.92	-320.904	-306.378	-283.399	-257.118	-231.811	-209.642	-190.65	-173.691	-157.625	-142.094	-127.595	-115.006	-104.953	-97.3938	-91.5853	-86.3621	-80.5681	-73.4478	-64.8817	-55.3803	-45.8411	-37.1726	-29.9688	-24.3827	-20.2153	-17.1152	-14.7586	-12.9489	-11.6465	-10.9594	-11.0996	-12.2798	-14.5589	-17.7018	-21.144	-24.1178	-25.8947	-26.0328	-24.4969	-21.605
BackToFront	2	4.29047	4.86242	4.69855	3.94156	2.83167	1.63539	0.57991	-0.189353	-0.621438	-0.746115	-0.645684	-0.425105	-0.188688	-0.0222093	0.0247869	-0.0454718	-0.176573	-0.279339	-0.271373	-0.11347	0.179143	0.554789	0.95634	1.34274	1.69125	1.98748	2.21944	2.38357	2.49612	2.59425	2.71861	2.88528	3.06705	3.1994	3.20976	3.05271	2.73021	2.28936	1.8026	1.34448	0.972162	0.711999	0.549433	0.427033	0.257433	-0.0431485	-0.510751	-1.10186
BackToFront	2	181.833	159.881	143.11	131.279	123.196	117.218	111.717	105.418	97.5811	88.0307	77.0808	65.403	53.8667	43.3905	34.8177	28.8012	25.6592	25.2163	26.7173	28.9487	30.6113	30.8254	29.4897	27.2509	25.0577	23.5624	22.7353	21.9233	20.2624	17.1527	12.5043	6.69525	0.363461	-5.79252	-11.1279	-15.0921	-17.2408	-17.2414	-14.8986	-10.2148	-3.47659	4.69386	13.3935	21.614	28.4627	33.3231	35.8938	36.1466
BackToFront	2	-25.2575	-22.0399	-19.4751	-19.6536	-25.2662	-39.3275	-64.8403	-104.085	-157.422	-222.028	-291.447	-356.682	-408.716	-441.336	-452.846	-445.884	-425.791	-398.682	-370.203	-345.112	-327.154	-318.684	-320.02	-328.98	-341.148	-350.97	-353.348	-345.101	-325.786	-297.631	-264.681	-231.507	-201.937	-178.216	-160.785	-148.613	-139.87	-132.646	-125.575	-118.245	-111.393	-106.799	-106.831	-113.628	-128.063	-148.831	-172.142	-192.357
BackToFront	2	-228.82	-195.178	-165.579	-140.827	-120.65	-104.261	-90.8004	-79.5623	-70.0435	-61.893	-54.8484	-48.6982	-43.2676	-38.4241	-34.0777	-30.1787	-26.7064	-23.6566	-21.0285	-18.8168	-17.0081	-15.58	-14.499	-13.7201	-13.1902	-12.8538	-12.6562	-12.5412	-12.4466	-12.3069	-12.0676	-11.7057	-11.2426	-10.7358	-10.2491	-9.81837	-9.43329	-9.05127	-8.63489	-8.18805	-7.76022	-7.41426	-7.17667	-7.00939	-6.82575	-6.54906	-6.18344	-5.8627
BackToFront	2	5.27535	3.00568	0.73294	-1.00493	-1.84794	-1.70883	-0.778928	0.548926	1.815	2.64373	2.86214	2.54344	1.96238	1.47703	1.38529	1.80784	2.6475	3.63715	4.45894	4.87869	4.84113	4.4865	4.09138	3.96168	4.3212	5.23202	6.56873	8.04974	9.31071	9.99718	9.84975	8.76565	6.82865	4.30307	1.59026	-0.854542	-2.63037	-3.49504	-3.42332	-2.58808	-1.26375	0.303675	1.9952	3.82699	5.87479	8.15505	10.5483	12.802
BackToFront	2	-131.336	-129.489	-129.572	-130.468	-130.714	-128.995	-124.61	-117.703	-109.162	-100.236	-92.1002	-85.5815	-81.1823	-79.3677	-80.9337	-87.1991	-99.799	-120.03	-147.925	-181.47	-216.417	-247.022	-267.582	-274.247	-266.319	-246.449	-219.627	-191.41	-166.17	-146.072	-131.091	-119.859	-110.76	-102.699	-95.2246	-88.1699	-81.2259	-73.8434	-65.5579	-56.4931	-47.6568	-40.823	-38.1032	-41.528	-52.8926	-73.8036	-105.593	-148.775
BackToFront	2	8.77901	6.84732	5.64322	5.03213	4.74221	4.49902	4.13352	3.6201	3.03831	2.49032	2.02411	1.60455	1.15192	0.627421	0.123096	-0.0923555	0.405512	2.11728	5.5016	10.8432	18.1257	26.9461	36.5156	45.7804	53.6409	59.1956	61.919	61.7222	58.9028	54.0269	47.7917	40.9033	33.9924	27.5706	22.0117	17.5357	14.1881	11.8362	10.2148	9.02441	8.04564	7.2	6.52476	6.07947	5.85169	5.72283	5.5109	5.05766
BackToFront	2	-534.356	-528.358	-522.142	-513.536	-498.413	-473.469	-438.597	-397.716	-357.725	-326.22	-309.031	-308.476	-322.714	-346.157	-370.777	-388.1	-391.452	-377.776	-348.32	-307.874	-262.967	-219.835	-182.985	-154.764	-135.798	-125.814	-124.288	-130.567	-143.464	-160.719	-178.859	-193.777	-201.911	-201.428	-192.744	-178.101	-160.479	-142.44	-125.49	-110.089	-96.0848	-83.1991	-71.2954	-60.3859	-50.5147	-41.6791	-33.8891	-27.325
BackToFront	2	168.868	203.615	231.252	249.292	257.767	259.045	256.789	254.616	255.095	259.474	268.021	280.524	296.425	314.455	332.126	345.69	350.99	344.991	327.189	300.032	268.02	235.93	207.138	182.87	162.598	145.133	129.707	116.471	106.305	100.216	98.7928	102.064	109.83	122.169	139.652	162.9	191.598	223.502	254.226	278.19	290.466	288.632	273.675	249.52	221.517	194.686	172.496	156.5
BackToFront	2	-7.50024	-6.43256	-6.37903	-7.19964	-8.63588	-10.5902	-13.39	-17.9539	-25.8256	-39.0296	-59.6591	-89.148	-127.359	-171.881	-218.035	-259.862	-291.84	-310.602	-315.84	-309.998	-296.983	-280.634	-263.716	-247.823	-234.058	-223.899	-219.626	-223.942	-238.864	-264.358	-297.406	-332.146	-361.36	-378.965	-382.481	-374.219	-360.344	-348.067	-342.298	-343.465	-347.61	-348.594	-341.124	-323.026	-295.758	-263.265	-230.042	-199.534
BackToFront	2	-7.36212	-7.15034	-7.12876	-7.58613	-8.61225	-10.057	-11.5901	-12.8176	-13.4053	-13.1718	-12.1416	-10.5373	-8.70798	-6.99559	-5.59964	-4.49997	-3.48753	-2.29052	-0.73719	1.12338	3.0056	4.48849	5.19637	4.97207	3.95633	2.52401	1.10828	0.0112642	-0.692799	-1.11107	-1.38632	-1.55556	-1.51004	-1.07775	-0.167836	1.12087	2.48148	3.48773	3.70646	2.76819	0.311797	-4.188	-11.6498	-23.4904	-41.3565	-66.3266	-97.7458	-132.307
BackToFront	2	17.5526	30.8886	47.1764	65.3861	83.9852	101.353	116.332	128.692	139.304	149.928	162.617	178.877	198.797	220.516	240.358	253.802	256.984	248.087	227.975	199.819	168.026	137.005	110.226	89.7035	75.9006	67.9537	64.1852	62.7721	62.355	62.3017	62.5127	62.9258	63.1345	62.4874	60.7117	58.6791	58.7085	64.0022	77.3042	99.3861	128.129	158.732	185.031	201.385	204.35	193.55	171.52	142.733
BackToFront	2	-17.4819	-17.8291	-17.4774	-16.606	-15.351	-13.8114	-12.1073	-10.4275	-9.01179	-8.07195	-7.69586	-7.79435	-8.12283	-8.37154	-8.27611	-7.70455	-6.68703	-5.39705	-4.0929	-3.0404	-2.42629	-2.29224	-2.51776	-2.87078	-3.1093	-3.08748	-2.8165	-2.45333	-2.22505	-2.32936	-2.84986	-3.71853	-4.72702	-5.57247	-5.92288	-5.48789	-4.0957	-1.76132	1.28388	4.63748	7.8599	10.6485	12.9613	14.9981	17.0242	19.1242	21.0389	22.2083
BackToFront	3	-5.06637	-5.25312	-6.36143	-8.51147	-11.411	-14.4614	-17.0105	-18.613	-19.1696	-18.8829	-18.0726	-16.9674	-15.5957	-13.8297	-11.54	-8.74191	-5.63362	-2.50836	0.383251	2.90979	5.01623	6.59836	7.40808	7.08209	5.28564	1.84076	-3.33049	-10.5237	-20.6884	-35.6418	-57.6963	-88.6166	-128.273	-173.728	-219.445	-258.766	-286.087	-298.665	-297.189	-284.946	-266.144	-244.308	-221.415	-197.961	-173.654	-148.277	-122.283	-96.9111
BackToFront	3	-1.13602	-0.59405	-0.151437	0.308606	0.971966	2.10287	4.04624	7.21529	12.086	19.2064	29.2209	42.8546	60.7833	83.3402	110.122	139.679	169.513	196.512	217.716	231.148	236.337	234.334	227.23	217.432	207.055	197.704	190.668	187.311	189.26	198.123	214.752	238.371	266.112	293.315	314.622	325.529	323.77	310.017	287.599	261.38	236.203	215.489	200.482	190.383	183.207	176.933	170.346	163.278
BackToFront	3	-235.04	-219.504	-201.692	-182.233	-162.075	-142.242	-123.702	-107.315	-93.7421	-83.3048	-75.8906	-70.9862	-67.849	-65.704	-63.8514	-61.6681	-58.6004	-54.2474	-48.5341	-41.8472	-34.9891	-28.9135	-24.3663	-21.6392	-20.5873	-20.8899	-22.3818	-25.2354	-29.8782	-36.6818	-45.601	-55.9555	-66.4841	-75.6696	-82.2331	-85.614	-86.2334	-85.3942	-84.8116	-85.9323	-89.335	-94.489	-100.002	-104.219	-105.86	-104.347	-99.7293	-92.363
BackToFront	3	337.454	386.666	418.956	430.154	420.367	393.765	357.05	317.334	280.328	249.507	226.278	210.701	202.225	200.083	203.307	210.508	219.683	228.265	233.552	233.434	227.107	215.354	200.152	183.78	167.938	153.397	140.309	128.808	119.383	112.68	108.93	107.48	106.861	105.423	102.166	97.2539	91.903	87.7325	85.9471	86.7781	89.4425	92.5747	94.8946	95.7861	95.5254	95.0483	95.3589	96.9044
BackToFront	3	-91.3225	-98.6364	-109.828	-124.809	-143.035	-163.434	-184.142	-202.378	-214.894	-219.008	-213.736	-200.343	-181.937	-162.347	-144.892	-131.626	-123.239	-119.414	-119.308	-121.925	-126.282	-131.392	-136.154	-139.284	-139.408	-135.366	-126.612	-113.5	-97.2916	-79.8909	-63.453	-50.0198	-41.2362	-38.1077	-40.7668	-48.3335	-59.0206	-70.5895	-81.0337	-89.1631	-94.7441	-98.1136	-99.5524	-98.8742	-95.5199	-89.0562	-79.6909	-68.4324
BackToFront	3	164.418	140.126	118.541	101.4	88.1047	76.5622	64.5856	51.0749	36.4585	22.3061	10.4536	2.13564	-2.45424	-4.07159	-3.98308	-3.50832	-3.75241	-5.52414	-9.29621	-15.0816	-22.2789	-29.6648	-35.7073	-39.1587	-39.643	-37.8622	-35.2401	-33.1764	-32.3814	-32.6992	-33.5116	-34.3925	-35.5717	-37.8957	-42.3483	-49.421	-58.7016	-68.884	-78.175	-84.8731	-87.8385	-86.6951	-81.7949	-74.1044	-65.1213	-56.7517	-50.9916	-49.3444
BackToFront	3	107.734	106.143	108.997	117.721	132.572	152.033	172.789	190.375	200.344	199.572	187.266	165.255	137.439	108.574	82.8983	63.1043	49.9885	42.7691	39.825	39.4685	40.431	41.9337	43.4725	44.5827	44.7963	43.7734	41.3945	37.6095	32.0439	23.63	10.6058	-8.90327	-35.8591	-69.2877	-105.855	-140.42	-167.499	-183.036	-185.67	-176.899	-160.144	-139.274	-117.329	-95.9112	-75.2326	-54.4482	-31.9407	-5.51343
BackToFront	3	-142.584	-143.3	-144.362	-143.093	-138.274	-130.546	-121.944	-114.953	-111.573	-112.716	-118.002	-125.993	-134.872	-143.492	-152.437	-164.458	-183.699	-213.685	-254.841	-302.883	-349.235	-383.649	-397.974	-389.324	-361.142	-321.756	-281.203	-247.765	-225.604	-214.237	-209.75	-207.037	-202.016	-192.965	-180.583	-167.036	-154.6	-144.596	-137.012	-130.819	-124.697	-117.788	-110.125	-102.6	-96.498	-92.8272	-91.7483	-92.3999
BackToFront	3	28.9701	50.144	80.3703	119.931	167.3	218.774	268.909	311.763	342.466	358.456	359.939	349.486	331.071	308.917	286.542	266.286	249.465	237.014	230.215	230.978	241.351	262.422	293.183	330.05	367.368	398.744	418.645	423.713	413.458	390.251	358.674	324.331	292.377	266.227	246.956	233.641	224.399	217.488	211.861	206.993	202.371	197.172	190.453	181.656	171.005	159.441	148.152	138.036
BackToFront	3	-2.93843	-3.03592	-2.94254	-2.77011	-2.58807	-2.37271	-2.02444	-1.44044	-0.593788	0.427093	1.43802	2.22668	2.63372	2.61299	2.23139	1.60583	0.791272	-0.324643	-2.08051	-5.03616	-9.90707	-17.4456	-28.2512	-42.5169	-59.7704	-78.7492	-97.5485	-114.073	-126.632	-134.392	-137.455	-136.571	-132.697	-126.722	-119.471	-111.901	-105.238	-100.909	-100.287	-104.433	-113.958	-128.983	-149.049	-172.897	-198.255	-221.944	-240.5	-251.19
BackToFront	3	-404.973	-411.397	-400.928	-372.515	-330.141	-281.37	-234.54	-195.91	-168.001	-149.662	-137.538	-128	-118.624	-108.686	-98.7543	-89.8581	-82.7304	-77.385	-72.996	-67.9281	-59.8698	-46.1344	-24.2015	7.5367	49.0095	97.9195	149.652	197.816	235.487	256.949	259.41	244.014	215.634	181.531	149.542	126.64	118.253	128.034	157.409	204.646	263.996	325.927	379.101	413.65	424.432	412.782	386.062	355.279
BackToFront	3	-253.403	-260.022	-264.907	-273.097	-288.308	-311.131	-338.296	-363.491	-379.568	-381.254	-367.131	-339.951	-305.233	-268.981	-235.741	-207.858	-185.989	-170.229	-161.047	-159.438	-166.301	-181.475	-203.083	-227.633	-250.905	-269.192	-280.285	-283.763	-280.583	-272.289	-260.338	-245.788	-229.364	-211.682	-193.407	-175.171	-157.261	-139.194	-119.532	-96.2935	-68.0819	-35.4716	-1.7725	27.6328	47.3074	54.1558	48.7987	35.2377
BackToFront	3	367.521	361.606	353.551	339.249	317.844	291.593	264.386	239.843	219.938	204.744	193.183	184.174	177.377	173.157	171.933	173.493	176.775	180.23	182.466	182.711	180.861	177.171	171.929	165.395	158.025	150.716	144.718	141.15	140.357	141.613	143.448	144.431	143.944	142.523	141.747	143.949	151.981	168.828	196.741	235.824	282.76	330.707	370.987	396.032	402.146	390.623	366.749	337.417
BackToFront	3	225.319	185.269	151.17	124.754	106.12	94.7902	90.4992	93.5513	104.83	125.508	156.326	196.407	242.031	286.278	320.306	336.15	329.799	302.866	261.895	215.714	172.338	136.931	111.428	95.391	87.2253	85.1452	87.7817	94.5702	105.915	122.931	146.606	176.624	210.455	243.353	269.49	283.85	284.016	270.987	248.639	222.117	196.008	173.14	154.43	139.571	128.047	119.912	116.101	118.245
BackToFront	3	125.852	88.6318	25.6033	-57.6696	-153.367	-252.421	-345.44	-423.577	-479.435	-508.075	-508.016	-481.913	-436.458	-381.301	-327.204	-283.999	-258.945	-255.799	-274.629	-312.25	-363.168	-420.82	-478.743	-531.28	-573.711	-602.108	-613.478	-606.46	-582.325	-545.6	-503.691	-465.441	-439.179	-431.085	-444.4	-479.422	-533.802	-602.688	-678.747	-752.542	-813.796	-853.532	-866.469	-852.631	-817.424	-770.033	-720.743	-678.122
BackToFront	3	-195.204	-218.902	-232.997	-234.869	-224.607	-205.138	-181.183	-157.52	-137.414	-121.918	-110.199	-100.571	-91.609	-82.8509	-74.8708	-68.8303	-65.8627	-66.6138	-71.1145	-78.926	-89.4324	-102.159	-117.03	-134.424	-154.886	-178.457	-203.898	-228.316	-247.604	-257.667	-255.912	-242.277	-219.314	-191.326	-163.006	-138.138	-118.783	-105.101	-95.7287	-88.5281	-81.442	-73.1868	-63.5519	-53.2359	-43.3683	-34.9886	-28.7313	-24.7765
BackToFront	3	-5.67749	-4.23051	-3.2685	-2.49236	-1.58532	-0.387489	1.00924	2.31407	3.2084	3.5169	3.25485	2.54096	1.47251	0.0893727	-1.54286	-3.22108	-4.58756	-5.26135	-5.03244	-3.99466	-2.5197	-1.10268	-0.162861	0.095261	-0.28493	-1.08832	-2.06638	-3.07452	-4.13243	-5.36775	-6.87297	-8.56949	-10.1913	-11.4149	-12.0559	-12.1808	-12.0342	-11.8161	-11.4673	-10.6285	-8.82964	-5.80419	-1.73449	2.71899	6.62876	9.12399	9.68104	8.2621
BackToFront	3	317.638	244.372	168.534	102.603	53.8788	23.7784	9.41162	6.33913	11.1433	22.6929	41.7101	69.063	103.819	142.115	177.471	202.458	211.097	201.083	174.937	139.547	104.116	77.2449	64.3464	66.4641	80.8273	102.542	126.348	147.654	162.842	169.359	166.051	153.616	134.723	113.434	94.0983	80.2229	73.8125	75.3204	83.9744	98.0955	115.176	131.86	144.204	148.506	142.511	126.386	102.816	76.0299
BackToFront	3	-4.09244	-4.51915	-4.6644	-4.56449	-4.31134	-4.01746	-3.77579	-3.61992	-3.48616	-3.18637	-2.4176	-0.837679	1.78869	5.41732	9.61923	13.6305	16.5776	17.7872	17.0344	14.6023	11.1447	7.43402	4.1242	1.60907	-0.000613104	-0.81591	-1.06749	-1.00948	-0.850211	-0.726931	-0.708732	-0.813476	-1.01892	-1.2721	-1.50635	-1.66527	-1.71641	-1.63771	-1.38206	-0.854276	0.0635595	1.43326	3.17023	5.00793	6.56059	7.46405	7.52029	6.76009
BackToFront	3	-147.479	-137.553	-129.663	-123.483	-118.87	-115.615	-113.262	-111.111	-108.344	-104.154	-97.8702	-89.1285	-78.0957	-65.6061	-53.0439	-41.9312	-33.4029	-27.8632	-25.0051	-24.1373	-24.5513	-25.6845	-27.0189	-27.8932	-27.4758	-25.0166	-20.2557	-13.7045	-6.56744	-0.299289	3.96253	5.77664	5.4117	3.54105	0.839566	-2.3195	-5.98148	-10.6159	-17.1162	-26.8221	-41.4535	-62.7649	-91.8377	-128.181	-169.105	-209.868	-244.803	-269.058
BackToFront	3	-172.439	-149.616	-125.172	-100.155	-75.1465	-49.8687	-22.8588	8.54593	47.5377	96.3338	154.266	216.52	274.608	318.832	341.749	340.859	319.172	283.569	242.054	201.344	165.619	136.459	113.519	95.4924	81.0657	69.624	61.4866	57.6217	59.0753	66.5472	80.3844	100.859	128.24	162.261	201.068	240.378	273.721	294.219	297.253	282.636	254.941	221.613	189.901	164.264	145.526	131.9	120.943	111.213
BackToFront	3	21.1609	9.8374	-3.87521	-17.1252	-27.1436	-32.481	-33.412	-31.3993	-28.1321	-24.8514	-22.377	-21.6975	-24.6315	-34.0485	-53.4319	-85.8106	-132.371	-191.184	-256.685	-320.39	-372.95	-406.876	-418.801	-410.256	-386.612	-354.812	-320.975	-288.877	-259.723	-232.973	-207.57	-182.903	-159.148	-137.002	-117.174	-99.9679	-85.1839	-72.2939	-60.7451	-50.2142	-40.7573	-32.8126	-27.118	-24.5881	-26.2618	-33.3642	-47.4138	-70.1528
BackToFront	3	7.96825	5.09301	2.0603	-0.464187	-2.05347	-2.58947	-2.23405	-1.3248	-0.258602	0.604671	0.995207	0.759793	-0.12718	-1.56348	-3.33921	-5.18236	-6.82071	-8.03165	-8.66749	-8.65086	-7.968	-6.67002	-4.88766	-2.83279	-0.766434	1.07181	2.53891	3.62345	4.40072	4.93465	5.18598	5.00728	4.23174	2.79857	0.820118	-1.45518	-3.75018	-5.8579	-7.66947	-9.1299	-10.1711	-10.6829	-10.5491	-9.72221	-8.28958	-6.47926	-4.60166	-2.95075
BackToFront	3	14.3917	13.2354	12.0775	10.9496	9.87656	8.91335	8.13182	7.58684	7.294	7.22608	7.30909	7.42129	7.40273	7.10343	6.45066	5.50326	4.45106	3.55966	3.10845	3.37892	4.71562	7.61117	12.7275	20.7721	32.2195	46.9602	64.0338	81.6299	97.4329	109.252	115.681	116.507	112.675	105.867	97.9241	90.3782	84.2041	79.7666	76.866	74.8522	72.8448	70.0529	66.0628	60.8853	54.6633	47.1875	37.5354	24.1051
BackToFront	3	193.924	180.785	172.006	165.636	159.389	151.653	141.97	130.898	119.495	108.77	99.353	91.4361	84.8698	79.3269	74.478	70.1697	66.5539	64.0879	63.3526	64.7212	68.0257	72.3932	76.3882	78.4541	77.4966	73.3446	66.8596	59.6127	53.2683	48.947	46.8558	46.3298	46.2389	45.5444	43.7439	41.0291	38.138	36.0313	35.5705	37.3411	41.6649	48.7694	59.0078	72.9956	91.5194	115.138	143.549	174.981
BackToFront	3	-494.255	-441.23	-383.191	-329.166	-285.262	-253.707	-233.58	-222.319	-217.049	-215.249	-214.857	-214.175	-211.894	-207.279	-200.296	-191.472	-181.493	-170.802	-159.493	-147.587	-135.419	-123.739	-113.42	-104.995	-98.4752	-93.5949	-90.2538	-88.7031	-89.2727	-91.8707	-95.7009	-99.4651	-101.89	-102.174	-100.045	-95.4985	-88.5686	-79.4457	-68.8818	-58.4874	-50.4658	-46.7357	-47.92	-52.9174	-59.4613	-65.3819	-69.7737	-73.2933
BackToFront	3	61.4814	65.2414	73.001	86.8213	108.945	140.438	179.834	222.641	262.245	291.954	307.213	306.911	293.266	270.619	243.936	217.681	195.272	178.918	169.617	167.258	170.916	179.376	191.678	207.35	226.056	246.781	267.027	282.704	289.098	282.65	262.672	232.043	196.347	161.839	133.21	112.284	98.1989	88.7541	81.9945	77.1256	74.4544	74.745	78.6015	86.2194	97.4058	111.592	127.714	144.075
BackToFront	3	141.862	137.327	133.203	128.899	125.17	123.218	123.662	125.936	128.43	129.276	127.308	122.641	116.507	110.474	105.533	101.637	97.9595	93.672	88.6948	83.8888	80.5769	79.7379	81.4419	84.883	88.9758	93.1103	97.6065	103.585	112.331	124.484	139.543	155.956	171.729	185.142	195.111	201.096	202.851	200.487	194.932	188.412	184.387	186.676	198.068	219.109	247.614	279.13	308.149	329.732
BackToFront	3	-155.888	-185.815	-224.831	-266.612	-303.298	-328.335	-338.648	-335.145	-321.611	-302.817	-282.888	-264.503	-248.885	-236.173	-225.85	-217.074	-209.029	-201.291	-194.127	-188.497	-185.662	-186.545	-191.212	-198.766	-207.669	-216.186	-222.607	-225.234	-222.449	-213.161	-197.534	-177.446	-156.175	-137.254	-123.103	-114.216	-109.351	-106.472	-103.803	-100.43	-96.3668	-92.3588	-89.7409	-90.3488	-96.2502	-109.11	-129.318	-155.294
BackToFront	3	4.21794	4.129	3.63825	2.84677	2.02683	1.51198	1.55006	2.19317	3.27537	4.49205	5.53138	6.18822	6.40254	6.22253	5.73344	5.00828	4.09755	3.05073	1.93761	0.857983	-0.0668483	-0.712843	-0.976221	-0.799553	-0.191153	0.766809	1.93767	3.17154	4.3523	5.4176	6.33549	7.05484	7.47013	7.44356	6.88081	5.81824	4.45439	3.09347	2.0234	1.39784	1.19108	1.249	1.39825	1.5413	1.67958	1.86027	2.09524	2.3155
BackToFront	3	141.101	199.924	262.211	321.254	368.953	398.07	404.694	389.772	358.9	320.391	282.469	250.842	227.61	211.733	200.565	191.591	183.576	176.794	172.419	171.521	174.161	178.978	183.448	184.74	180.865	171.613	158.78	145.46	134.714	128.292	126.097	126.624	127.987	128.885	128.989	128.745	128.883	130.103	133.113	138.934	149.127	165.588	189.752	221.434	257.879	293.742	322.352	337.925
BackToFront	3	-128.002	-101.423	-78.6387	-60.9173	-48.6178	-41.1461	-37.2055	-35.246	-33.9352	-32.4448	-30.4656	-28.0134	-25.2052	-22.1632	-19.0594	-16.1876	-13.9253	-12.5742	-12.1717	-12.4222	-12.7934	-12.7351	-11.9008	-10.2829	-8.21499	-6.25441	-4.97732	-4.75509	-5.58981	-7.09633	-8.65627	-9.68689	-9.88946	-9.35051	-8.45516	-7.68624	-7.44266	-7.96618	-9.38365	-11.7924	-15.3318	-20.2307	-26.8622	-35.8032	-47.8244	-63.7157	-83.9449	-108.291
BackToFront	3	32.536	-4.64244	-55.2495	-118.348	-189.288	-259.254	-316.656	-350.391	-353.672	-326.494	-275.384	-210.508	-141.609	-74.6315	-10.4208	54.1524	123.25	198.587	276.982	350.225	407.62	440.205	444.647	424.843	390.507	353.687	325.076	311.729	316.574	339.031	375.727	420.845	466.439	503.397	523.437	521.661	498.533	460.118	416.225	377.192	350.74	340.199	344.511	359.517	379.569	398.788	411.842	414.571
BackToFront	3	45.4358	43.8895	41.6923	40.2812	40.798	43.3545	46.8059	49.1158	48.0383	41.7361	29.039	9.33381	-17.6604	-51.8946	-92.6001	-137.698	-183.487	-225.047	-257.399	-276.971	-282.694	-276.297	-261.8	-244.559	-230.158	-223.227	-226.242	-238.64	-256.826	-275.42	-289.393	-296.065	-295.865	-291.437	-285.739	-280.361	-275.05	-268.526	-259.818	-249.141	-237.786	-227.23	-218.185	-210.214	-202.112	-192.713	-181.619	-169.431
BackToFront	3	-26.7769	-68.5935	-111.971	-150.327	-176.752	-186.453	-178.616	-156.728	-127.187	-96.9446	-71.324	-52.857	-41.351	-34.8192	-30.7082	-26.9309	-22.4218	-17.1471	-11.7122	-6.84678	-3.05606	-0.570211	0.497396	-0.0071878	-2.28173	-6.42668	-12.3503	-19.9143	-29.3927	-42.0641	-60.5456	-88.4212	-128.906	-182.789	-246.496	-311.482	-365.842	-397.978	-400.895	-374.986	-327.755	-270.573	-214.228	-165.601	-126.902	-97.1734	-74.6258	-58.2679
BackToFront	3	260.069	226.544	192.594	162.074	137.411	119.638	108.524	102.955	101.625	103.829	109.941	121.202	138.858	163.041	191.924	221.579	246.681	261.932	263.763	251.654	228.423	199.222	169.656	143.946	123.974	109.481	98.9909	90.8209	83.7333	77.1899	71.335	66.7653	64.0946	63.4186	63.9736	64.2772	62.7486	58.4671	51.6044	43.2948	35.07	28.2144	23.371	20.5188	19.2235	18.9674	19.3906	20.3747
BackToFront	3	371.824	322.39	277.533	242.122	218.309	206.088	204.306	211.641	227.326	251.323	283.726	323.377	366.379	405.629	432.228	438.494	421.112	382.63	330.462	273.987	221.378	177.614	144.244	120.457	104.504	94.7229	89.8352	88.7285	90.1184	92.467	94.2518	94.4198	92.702	89.5776	85.8851	82.3167	79.0758	75.8513	72.0478	67.0448	60.2922	51.1824	38.8121	21.7836	-1.80926	-34.0835	-76.6428	-129.461
BackToFront	3	-394.521	-413.13	-395.656	-347.849	-280.441	-205.002	-130.288	-60.6029	3.50751	63.2568	119.731	173.059	222.545	267.113	305.439	335.794	356.033	364.082	358.852	341.018	313.255	279.782	245.601	215.868	195.66	189.954	203.259	238.43	294.759	366.285	441.718	506.838	548.837	560.717	543.516	505.376	458.206	413.884	381.633	366.938	371.372	392.563	424.324	457.552	482.378	491.117	480.778	453.792
BackToFront	3	-12.655	-13.0101	-13.7797	-14.2557	-13.9417	-12.7062	-10.781	-8.61771	-6.6955	-5.37065	-4.83644	-5.18697	-6.53333	-9.10809	-13.3243	-19.8085	-29.4503	-43.4669	-63.3652	-90.6232	-126.009	-168.731	-215.892	-262.72	-303.737	-334.458	-352.867	-359.924	-358.879	-353.785	-348.022	-343.518	-340.834	-339.703	-339.48	-339.214	-337.557	-332.92	-324.042	-310.651	-293.745	-275.218	-257.065	-240.663	-226.505	-214.35	-203.548	-193.302
BackToFront	3	-111.793	-138.409	-171.823	-210.306	-251.073	-290.164	-322.924	-345.127	-354.308	-350.584	-336.471	-315.778	-292.239	-268.619	-246.594	-227.159	-210.985	-198.398	-189.088	-181.931	-175.227	-167.277	-156.995	-144.28	-130.143	-116.754	-107.469	-106.646	-118.917	-147.831	-194.178	-254.727	-322.115	-386.255	-436.936	-466.753	-473.256	-459.488	-432.742	-402.08	-375.62	-358.559	-352.47	-355.918	-365.974	-380.023	-397.121	-418.255
BackToFront	3	401.747	345.817	295.695	254.661	222.553	197.246	176.367	158.552	143.903	133.61	129.029	130.703	137.891	148.959	162.583	179.14	201.411	233.879	280.659	342.895	416.903	494.064	562.654	610.927	630.288	617.493	575.288	511.426	436.426	360.783	292.522	235.931	191.793	158.757	135.022	119.47	111.912	112.601	121.547	138.088	160.93	188.532	219.509	252.678	286.668	319.378	347.825	368.724
BackToFront	3	0.748464	0.536506	0.47068	0.562514	0.787549	1.11753	1.5339	2.02449	2.57564	3.16968	3.78785	4.41149	5.01274	5.53882	5.89821	5.96762	5.62151	4.78246	3.47362	1.85225	0.200707	-1.14018	-1.88576	-1.92502	-1.37571	-0.533808	0.26567	0.801454	1.0472	1.14391	1.29018	1.62326	2.14851	2.73949	3.18663	3.26634	2.81335	1.7871	0.314846	-1.31651	-2.73818	-3.62462	-3.80778	-3.31565	-2.32014	-1.03672	0.352578	1.71301
BackToFront	3	-149.801	-137.983	-129.78	-123.949	-120.242	-119.18	-121.614	-128.455	-140.655	-159.184	-184.671	-216.615	-252.542	-287.758	-316.209	-332.315	-333.024	-319.024	-294.479	-265.398	-237.496	-214.527	-197.669	-185.958	-177.3	-169.576	-161.438	-152.623	-143.789	-135.988	-130.028	-125.994	-123.136	-120.149	-115.705	-108.975	-99.9141	-89.1903	-77.8295	-66.7645	-56.5018	-46.9924	-37.6779	-27.585	-15.3772	0.643254	22.4374	51.8075
BackToFront	3	1.66208	0.914047	2.06091	4.51423	7.28575	9.37609	10.1837	9.74565	8.67737	7.83106	7.85386	8.891	10.5762	12.2728	13.3888	13.5913	12.85	11.3566	9.41261	7.34843	5.48615	4.11213	3.44066	3.55601	4.3649	5.58593	6.80098	7.56057	7.5097	6.49299	4.60346	2.16022	-0.382161	-2.56645	-4.06432	-4.75829	-4.74569	-4.26716	-3.60045	-2.96933	-2.513	-2.31352	-2.44673	-2.98965	-3.95272	-5.16585	-6.21766	-6.54358
BackToFront	3	-761.049	-748.579	-719.478	-686.166	-660.248	-648.605	-651.106	-660.953	-667.592	-661.05	-635.851	-592.868	-538.472	-481.703	-431.057	-392.388	-368.495	-359.855	-365.409	-382.562	-406.445	-429.338	-441.318	-432.416	-395.465	-328.207	-233.824	-120.071	2.20436	120.742	224.053	304.254	359.673	395.388	420.426	442.475	463.011	475.967	471.036	439.696	380.378	299.894	210.744	126.28	56.4637	5.94519	-25.4741	-40.9873
BackToFront	3	0.0394095	-0.686285	-1.77464	-3.05847	-4.27637	-5.11655	-5.29519	-4.66083	-3.29299	-1.51838	0.1972	1.45554	2.11482	2.3403	2.47404	2.80457	3.37901	3.97046	4.20511	3.76424	2.54648	0.722706	-1.32241	-3.11698	-4.23871	-4.41908	-3.60176	-1.96052	0.117242	2.0936	3.40053	3.61096	2.60194	0.636212	-1.69785	-3.67672	-4.69507	-4.47834	-3.17167	-1.26745	0.592505	1.85885	2.25408	1.82396	0.851313	-0.306818	-1.37363	-2.22351
BackToFront	3	-78.113	-64.2335	-52.2623	-43.2131	-37.3653	-34.1965	-32.6301	-31.4435	-29.6609	-26.7935	-22.8932	-18.4277	-14.0746	-10.4917	-8.14371	-7.19169	-7.46916	-8.5429	-9.86569	-10.9908	-11.793	-12.5857	-14.0578	-17.0092	-21.9924	-29.0228	-37.4926	-46.3121	-54.1744	-59.8195	-62.2276	-60.7706	-55.3605	-46.5689	-35.6129	-24.1164	-13.6854	-5.47202	0.0632744	3.09458	4.16183	3.88041	2.78908	1.36081	0.0727815	-0.591454	-0.258701	1.16862
BackToFront	3	35.5358	35.1702	34.6381	34.5709	35.8931	39.1912	44.1635	49.5798	53.8173	55.6376	54.7164	51.625	47.3153	42.4721	37.1531	30.9395	23.4852	15.0979	6.94057	0.667424	-2.3415	-1.70881	1.69912	6.18281	10.0274	12.2331	12.7335	12.0853	10.9895	10.0977	10.2801	13.1395	21.3751	38.617	68.5553	113.429	172.299	239.893	306.923	362.249	396.293	404.223	387.369	352.286	308.11	263.597	225.055	195.619
BackToFront	3	261.997	260.129	247.755	229.466	210.149	193.643	181.818	174.346	169.267	164.123	157.145	147.942	137.414	127.056	118.142	111.256	106.362	103.237	101.913	102.787	106.342	112.694	121.293	131.04	140.733	149.554	157.246	163.904	169.599	174.106	176.93	177.57	175.896	172.444	168.487	165.754	165.803	169.268	175.402	182.281	187.7	190.319	190.414	189.795	190.979	196.077	205.924	219.734
BackToFront	3	-10.668	-8.8349	-7.33785	-6.08577	-5.08452	-4.38931	-4.0493	-4.04957	-4.2801	-4.5461	-4.62489	-4.33156	-3.57924	-2.39878	-0.92697	0.637581	2.07686	3.1874	3.79543	3.76736	3.01804	1.52346	-0.659644	-3.36198	-6.26737	-8.91314	-10.7697	-11.4127	-10.7199	-8.98002	-6.8165	-4.94096	-3.85757	-3.67679	-4.1283	-4.74705	-5.11106	-5.01669	-4.51465	-3.83805	-3.28033	-3.1096	-3.53245	-4.6828	-6.58153	-9.06321	-11.7272	-13.9936
BackToFront	3	149.128	191.629	234.765	274.437	306.264	326.477	332.745	324.716	304.173	274.778	241.379	208.93	181.242	160.019	144.6	132.612	121.242	108.509	93.9634	78.5766	64.0479	51.9953	43.3992	38.426	36.5263	36.6881	37.7479	38.718	39.0366	38.6455	37.8567	37.0713	36.4933	35.9838	35.1149	33.3854	30.4724	26.3939	21.5095	16.3787	11.5652	7.48705	4.36301	2.24328	1.06157	0.662973	0.759753	0.826133
BackToFront	3	-1.46958	-1.07228	-0.946984	-1.19197	-1.80765	-2.70797	-3.74665	-4.74634	-5.53597	-5.99426	-6.08374	-5.85105	-5.39067	-4.79784	-4.14679	-3.50338	-2.95024	-2.58669	-2.49478	-2.69548	-3.13472	-3.71282	-4.33174	-4.92038	-5.41957	-5.75114	-5.8087	-5.49234	-4.76586	-3.69604	-2.44211	-1.19809	-0.119751	0.728904	1.38696	1.96497	2.58663	3.33056	4.19597	5.10185	5.90849	6.44729	6.55185	6.09932	5.06367	3.55974	1.84222	0.239468
BackToFront	3	-207.91	-204.982	-208.429	-217.677	-231.454	-248.401	-267.222	-286.265	-303.014	-314.168	-316.576	-308.559	-290.762	-265.94	-237.78	-209.471	-182.726	-157.568	-132.724	-106.308	-76.5472	-42.5201	-4.80441	34.1997	70.5745	99.9145	118.753	125.76	122.127	110.987	96.1945	81.0964	67.8114	57.1761	49.164	43.3965	39.4489	36.8823	35.1663	33.6905	31.9569	29.8281	27.675	26.3213	26.8812	30.6419	39.0962	54.0176
BackToFront	3	23.0366	18.7813	16.1078	14.1674	12.5461	11.1033	9.70305	8.09328	6.03987	3.59487	1.24674	-0.225781	-0.15044	1.63464	4.64328	7.95695	10.6562	12.1926	12.5252	12.001	11.126	10.3468	9.90735	9.76039	9.54081	8.64349	6.45509	2.6846	-2.37465	-7.86405	-12.7382	-16.3662	-19.0422	-22.087	-27.4108	-36.6821	-50.4864	-67.9044	-86.7553	-104.404	-118.69	-128.476	-133.58	-134.294	-130.921	-123.687	-112.995	-99.7344
BackToFront	3	0.912097	0.399848	0.157816	0.165128	0.368078	0.70764	1.12712	1.55912	1.9086	2.05945	1.91311	1.44232	0.72369	-0.0769702	-0.763722	-1.18159	-1.26498	-1.04384	-0.617394	-0.112776	0.35352	0.704714	0.917943	1.01833	1.05146	1.04524	0.984273	0.818242	0.501838	0.0377444	-0.513185	-1.06643	-1.56676	-2.01771	-2.46524	-2.95308	-3.48708	-4.03153	-4.52978	-4.92668	-5.18104	-5.27107	-5.20246	-5.01237	-4.76125	-4.50672	-4.27495	-4.04755
BackToFront	3	217.058	181.679	151.751	128.523	114.036	110.847	121.465	147.518	188.642	241.41	298.904	351.605	389.723	406.231	399.196	372.24	332.88	289.673	249.563	216.465	191.287	172.884	159.292	148.791	140.688	135.813	136.62	146.711	169.606	206.932	256.649	312.275	363.882	400.872	415.543	405.834	375.927	334.387	290.784	252.368	222.235	199.493	181	163.575	145.575	127.22	109.795	94.4278
BackToFront	3	164.833	165.697	164.777	162.697	160.769	160.517	162.859	167.378	172.228	174.854	173.146	166.332	155.15	141.347	126.931	113.595	102.467	94.1148	88.686	86.0835	86.1331	88.6814	93.5239	100.167	107.567	114.127	118.122	118.45	115.329	110.441	106.353	105.418	108.791	116.08	125.771	136.043	145.393	152.755	157.231	157.909	154.093	145.901	134.676	122.705	112.219	104.273	98.3037	92.72
BackToFront	3	-16.5374	-14.8273	-12.8669	-11.3197	-10.603	-10.9757	-12.8847	-17.4159	-26.5751	-43.0927	-69.5975	-107.31	-154.76	-207.191	-257.161	-296.326	-317.847	-318.487	-299.593	-266.551	-226.95	-188.186	-155.464	-130.931	-114.077	-102.947	-95.3923	-89.7595	-84.9598	-80.2472	-75.0991	-69.3679	-63.5519	-58.9458	-57.4522	-61.0415	-71.0134	-87.3317	-108.296	-130.706	-150.549	-164.045	-168.742	-164.236	-152.177	-135.547	-117.512	-100.399
BackToFront	3	20.5081	18.0167	17.804	20.0304	24.4323	30.622	38.3023	47.2441	57.0523	66.9091	75.5125	81.3418	83.1767	80.6411	74.4726	66.3642	58.4139	52.4262	49.3406	49.0073	50.3571	51.8736	52.1493	50.3111	46.1647	40.063	32.6484	24.6847	17.1322	11.4278	9.75061	14.9662	30.0628	57.1517	96.3806	145.247	198.712	250.255	293.587	324.486	342.038	348.877	350.342	352.902	362.318	381.973	411.786	448.001
BackToFront	4	13.6779	12.8865	11.546	9.88395	8.09483	6.33763	4.7483	3.43848	2.47554	1.85933	1.51783	1.33081	1.17274	0.956427	0.657564	0.311085	-0.0183109	-0.275869	-0.447651	-0.568937	-0.707474	-0.931792	-1.27703	-1.72229	-2.18783	-2.55803	-2.72406	-2.63029	-2.30016	-1.82857	-1.34282	-0.954751	-0.725336	-0.655609	-0.699238	-0.785763	-0.843313	-0.815906	-0.676883	-0.438253	-0.156001	0.0747921	0.137022	-0.0776585	-0.633111	-1.51639	-2.62543	-3.78419
BackToFront	4	-99.9939	-96.0706	-92.1576	-88.3471	-84.2962	-79.7292	-74.8163	-70.2452	-66.9875	-65.8925	-67.3012	-70.8337	-75.4229	-79.5684	-81.7322	-80.7604	-76.2125	-68.5107	-58.8575	-48.9321	-40.408	-34.4143	-31.1432	-29.8342	-29.2326	-28.3439	-27.0604	-26.2326	-27.0917	-30.3692	-35.6912	-41.6301	-46.3467	-48.3875	-47.1864	-43.0883	-37.0304	-30.1396	-23.4348	-17.6704	-13.2786	-10.3783	-8.83636	-8.37367	-8.67244	-9.44756	-10.4638	-11.5216
BackToFront	4	-1.81015	-2.78592	-2.9279	-2.20783	-0.838551	0.814707	2.38034	3.61125	4.43681	4.90486	5.04258	4.68133	3.29471	-0.11196	-6.99209	-19.0477	-37.7678	-63.7863	-96.2526	-132.509	-168.303	-198.657	-219.24	-227.919	-225.913	-217.996	-211.423	-213.723	-230.082	-261.304	-303.321	-348.635	-389.314	-420.384	-442.08	-459.735	-481.081	-512.083	-553.256	-598.37	-636.312	-655.281	-647.343	-611.262	-552.476	-480.569	-405.694	-335.665
BackToFront	4	-6.68908	-6.38904	-6.18849	-6.05699	-5.84922	-5.38946	-4.58074	-3.456	-2.13913	-0.759439	0.59642	1.86254	2.93373	3.64887	3.84201	3.43594	2.50256	1.25511	-0.0229788	-1.06529	-1.6958	-1.86465	-1.65221	-1.23514	-0.828396	-0.616773	-0.7004	-1.07401	-1.6398	-2.24657	-2.73611	-2.9867	-2.9433	-2.62576	-2.11473	-1.51785	-0.931715	-0.411979	0.0350255	0.437707	0.827573	1.20807	1.54125	1.76323	1.8199	1.70667	1.48687	1.28039
BackToFront	4	-2.83894	-4.11476	-5.32218	-6.31321	-6.92461	-7.06075	-6.74589	-6.11237	-5.32792	-4.51014	-3.67565	-2.75276	-1.64675	-0.323243	1.1333	2.51506	3.54832	3.99134	3.73357	2.85234	1.60109	0.333056	-0.609831	-1.00118	-0.793449	-0.122674	0.741943	1.48554	1.84084	1.65742	0.927008	-0.2382	-1.65651	-3.13737	-4.52619	-5.72426	-6.6781	-7.35289	-7.70543	-7.67702	-7.19625	-6.18325	-4.52245	-2.03014	1.5507	6.46438	12.773	20.1789
BackToFront	4	0.185777	0.904052	1.51791	2.15572	2.80025	3.29331	3.42613	3.07262	2.27856	1.25403	0.263459	-0.50548	-1.00968	-1.30974	-1.46699	-1.46159	-1.19645	-0.573042	0.420112	1.67331	2.98778	4.14416	4.9635	5.34045	5.25235	4.75358	3.94976	2.95211	1.82575	0.573117	-0.827165	-2.34487	-3.84759	-5.12435	-5.98182	-6.34458	-6.28892	-5.98135	-5.58196	-5.18713	-4.84823	-4.61501	-4.53692	-4.59956	-4.66182	-4.46961	-3.76965	-2.4526
BackToFront	4	0.694877	1.83025	2.80619	3.67046	4.4323	5.02865	5.3474	5.29784	4.87726	4.19292	3.41596	2.6937	2.0729	1.48776	0.827401	0.0451253	-0.76199	-1.36835	-1.52981	-1.13671	-0.303001	0.659423	1.38715	1.64393	1.44215	1.03866	0.808412	1.06008	1.87934	3.07977	4.27748	5.05616	5.13027	4.43633	3.11794	1.44238	-0.295269	-1.83534	-2.98281	-3.61953	-3.71699	-3.3437	-2.65478	-1.85755	-1.15611	-0.700572	-0.552452	-0.684834
BackToFront	4	0.938539	-0.667012	-2.88346	-5.33585	-7.52895	-9.00993	-9.52922	-9.12513	-8.09094	-6.8366	-5.70742	-4.85292	-4.20402	-3.55966	-2.71515	-1.56362	-0.127281	1.46703	3.03756	4.39848	5.39756	5.9342	5.93601	5.30477	3.87434	1.45033	-2.03961	-6.35112	-10.8206	-14.4734	-16.3375	-15.8178	-12.9391	-8.33688	-3.01264	2.01229	5.99782	8.63203	10.0124	10.5045	10.5651	10.5872	10.8083	11.2758	11.8672	12.3526	12.4883	12.1144
BackToFront	4	-1.44739	-0.238219	1.25373	2.93625	4.54114	5.71984	6.17451	5.76808	4.57034	2.83523	0.924652	-0.788903	-2.01676	-2.61482	-2.59481	-2.08439	-1.26502	-0.324403	0.559745	1.22175	1.52566	1.40391	0.893394	0.134849	-0.670168	-1.32862	-1.71676	-1.8137	-1.69752	-1.50696	-1.3787	-1.38199	-1.48333	-1.56481	-1.49164	-1.18804	-0.676409	-0.0550314	0.559249	1.07836	1.44422	1.59582	1.44556	0.903968	-0.0535457	-1.32479	-2.68192	-3.8497
BackToFront	4	-0.469138	1.95693	4.26011	6.04004	6.96496	6.86972	5.79968	3.99191	1.81712	-0.296021	-1.94016	-2.80448	-2.73489	-1.76214	-0.0913569	1.94382	3.95	5.55513	6.48848	6.63892	6.0692	4.97874	3.63216	2.28581	1.13902	0.31489	-0.138221	-0.238525	-0.0582213	0.293995	0.701368	1.06981	1.35375	1.5611	1.73664	1.92759	2.14984	2.36881	2.50488	2.46174	2.16943	1.62538	0.913082	0.183053	-0.400642	-0.722315	-0.75035	-0.528579
BackToFront	4	1.30294	0.310229	-1.12869	-2.92625	-4.78379	-6.31652	-7.21811	-7.37494	-6.87827	-5.95278	-4.85	-3.76583	-2.80433	-1.99569	-1.3429	-0.865123	-0.603676	-0.584718	-0.76442	-1.00628	-1.11859	-0.937785	-0.399434	0.447154	1.48126	2.56557	3.5732	4.38513	4.89121	5.0222	4.8031	4.38353	4.00801	3.92399	4.27465	5.02802	5.98344	6.8459	7.33313	7.26125	6.57701	5.33942	3.67984	1.77178	-0.182458	-1.96436	-3.36948	-4.25413
BackToFront	4	1.52397	2.22238	2.72438	2.93719	2.83306	2.46406	1.9579	1.47724	1.15266	1.02505	1.03567	1.07099	1.03253	0.886155	0.665611	0.436817	0.252017	0.120396	0.00366527	-0.167118	-0.465508	-0.939587	-1.58812	-2.35	-3.11672	-3.76621	-4.20495	-4.39976	-4.38409	-4.23741	-4.04509	-3.85521	-3.65186	-3.36241	-2.90186	-2.23627	-1.42993	-0.645721	-0.0918587	0.0609414	-0.248059	-0.941152	-1.83021	-2.68293	-3.29679	-3.54838	-3.41198	-2.95309
BackToFront	4	2.96116	2.30034	1.75878	1.53668	1.78058	2.52589	3.6603	4.93256	6.02011	6.64112	6.66877	6.18357	5.42933	4.68979	4.16103	3.88626	3.77384	3.65658	3.34531	2.66453	1.4991	-0.135929	-2.03993	-3.85167	-5.17701	-5.76146	-5.60347	-4.93754	-4.09893	-3.35709	-2.80609	-2.36478	-1.86273	-1.15897	-0.229883	0.807977	1.73858	2.32813	2.40848	1.93864	1.02652	-0.0850688	-1.06722	-1.57913	-1.3644	-0.345641	1.31406	3.2262
BackToFront	4	1.29004	1.65628	1.69329	1.39065	0.815641	0.0742643	-0.735351	-1.54882	-2.32534	-3.01661	-3.55277	-3.86692	-3.94365	-3.84468	-3.67935	-3.53248	-3.40615	-3.21681	-2.8527	-2.24354	-1.40089	-0.409318	0.609037	1.52753	2.23023	2.61853	2.62938	2.26744	1.63291	0.909069	0.300522	-0.0507954	-0.11316	0.0543307	0.36813	0.76787	1.20402	1.58168	1.72788	1.43834	0.595031	-0.715259	-2.17772	-3.35477	-3.88508	-3.663	-2.90104	-2.02855
BackToFront	4	3.95508	2.89987	2.17533	2.18439	3.06821	4.642	6.48449	8.13086	9.26518	9.79494	9.78335	9.31017	8.38331	6.97384	5.14108	3.13218	1.35142	0.189324	-0.186309	0.0636325	0.522315	0.727329	0.386215	-0.52481	-1.8168	-3.23562	-4.59376	-5.81453	-6.88521	-7.778	-8.4004	-8.61253	-8.29057	-7.40114	-6.03968	-4.42356	-2.83976	-1.5689	-0.801677	-0.574498	-0.750587	-1.07033	-1.26388	-1.18488	-0.895724	-0.648614	-0.758626	-1.43195
BackToFront	4	-209.799	-219.801	-220.406	-212.151	-196.491	-175.567	-151.909	-128.003	-105.807	-86.4348	-70.1737	-56.8057	-45.9688	-37.3491	-30.645	-25.4321	-21.0596	-16.6236	-10.9571	-2.61256	10.0961	28.8483	54.8162	88.0464	127.029	168.74	209.215	244.468	271.437	288.693	296.748	297.895	295.561	293.3	293.764	298.027	305.484	314.214	321.544	324.599	320.887	308.996	289.254	263.968	236.888	211.958	191.936	177.595
BackToFront	4	0.918979	1.09822	1.58091	2.35182	3.398	4.67549	6.06313	7.34553	8.25217	8.55091	8.14878	7.13943	5.76215	4.29322	2.93211	1.74252	0.669686	-0.38846	-1.50159	-2.65569	-3.74995	-4.63378	-5.16715	-5.27447	-4.9721	-4.35718	-3.56838	-2.73905	-1.96565	-1.29973	-0.761331	-0.359601	-0.106876	-0.0162793	-0.0850457	-0.277059	-0.521983	-0.739378	-0.878461	-0.948689	-1.01853	-1.17821	-1.48459	-1.91923	-2.38311	-2.734	-2.8475	-2.67134
BackToFront	4	-3.07382	-4.72587	-6.18254	-7.32994	-8.06894	-8.34075	-8.17157	-7.68478	-7.0495	-6.38811	-5.70681	-4.90763	-3.88085	-2.61492	-1.24363	0.0185668	1.02582	1.87371	3.03098	5.39196	10.2183	18.915	32.6049	51.5375	74.5451	98.8516	120.517	135.484	140.874	135.9	121.949	101.736	77.9568	52.0985	23.9712	-7.83638	-44.8087	-87.1693	-132.935	-177.798	-215.984	-241.873	-251.796	-245.307	-225.356	-197.291	-167.061	-139.385
BackToFront	4	-1.54471	-1.58104	-1.05208	0.0269454	1.59158	3.50404	5.53135	7.36333	8.68114	9.25096	8.99993	8.04291	6.64985	5.16689	3.91801	3.11526	2.81051	2.9004	3.18002	3.41278	3.38958	2.96975	2.11024	0.892459	-0.47848	-1.71787	-2.55779	-2.8451	-2.59087	-1.94083	-1.095	-0.228646	0.545985	1.1798	1.66858	2.03613	2.3182	2.54684	2.73766	2.88604	2.97527	2.98649	2.90634	2.72935	2.46103	2.11798	1.72246	1.29383
BackToFront	4	-1.00161	-0.491641	-0.0113678	0.38654	0.675029	0.86271	0.989799	1.10525	1.23674	1.37249	1.46732	1.46848	1.34631	1.11238	0.818222	0.535374	0.327646	0.227567	0.227786	0.288427	0.356249	0.384076	0.34382	0.228517	0.0472899	-0.180709	-0.428786	-0.661223	-0.833013	-0.895521	-0.808454	-0.554104	-0.14771	0.359763	0.888383	1.34571	1.65062	1.75728	1.6696	1.43796	1.13962	0.851155	0.625792	0.482259	0.406765	0.363197	0.306622	0.196568
BackToFront	4	0.372776	0.558933	0.998837	1.67651	2.55018	3.50515	4.33731	4.79229	4.64641	3.79701	2.32226	0.491924	-1.28553	-2.56748	-3.00981	-2.47785	-1.0915	0.820288	2.83759	4.58967	5.85626	6.59298	6.87981	6.83781	6.55949	6.09334	5.47103	4.74654	4.01049	3.3631	2.86943	2.52218	2.24263	1.91738	1.45469	0.837699	0.147443	-0.455469	-0.795393	-0.767104	-0.396659	0.165589	0.725008	1.14083	1.37152	1.43853	1.34962	1.06092
BackToFront	4	193.34	197.396	197.982	198.917	202.829	210.168	219.197	226.845	230.005	226.769	217.167	203.141	187.779	174.127	164.116	158.102	155.155	153.875	153.201	152.768	152.693	153.066	153.603	153.738	153.112	152.082	151.893	154.355	161.136	172.947	188.932	206.528	221.996	231.564	232.815	225.635	212.208	195.999	180.309	167.169	157.057	149.388	143.274	138.058	133.396	129.036	124.596	119.55
[truncated: 722 more rows]
[truncated: 373 more columns]

[truncated: 1 more sheets: 8b_top]
