# Supplementary material for: Bilateral interactions of optic-flow sensitive neurons coordinate course control in flies
Source: Nat Commun. 2024 Oct 12;15:8830. doi: 10.1038/s41467-024-53173-w (PMC11470938; doi:10.1038/s41467-024-53173-w)
Supplement: Supplementary file 10 — Source Data [file 41467_2024_53173_MOESM10_ESM.zip › Source Data S2.xlsx]

## Sheet: Ext2c
straightness	stim_type	genotype
0.927897	pre	CantonS
0.938156	pre	CantonS
0.856196	pre	CantonS
0.896029	pre	CantonS
0.894979	pre	CantonS
0.906028	pre	CantonS
0.865033	pre	CantonS
0.859294	pre	CantonS
0.884304	pre	CantonS
0.890716	pre	CantonS
0.836702	pre	CantonS
0.872208	pre	CantonS
0.867597	pre	CantonS
0.897806	pre	CantonS
0.890495	pre	CantonS
0.871026	pre	CantonS
0.842216	pre	CantonS
0.877259	FrontToBack	CantonS
0.899132	FrontToBack	CantonS
0.785958	FrontToBack	CantonS
0.824995	FrontToBack	CantonS
0.836551	FrontToBack	CantonS
0.774841	FrontToBack	CantonS
0.760336	FrontToBack	CantonS
0.828459	FrontToBack	CantonS
0.910247	FrontToBack	CantonS
0.922085	FrontToBack	CantonS
0.818033	FrontToBack	CantonS
0.857123	FrontToBack	CantonS
0.86442	FrontToBack	CantonS
0.818664	FrontToBack	CantonS
0.831047	FrontToBack	CantonS
0.875781	FrontToBack	CantonS
0.884186	FrontToBack	CantonS
0.889624	BackToFront	CantonS
NaN	BackToFront	CantonS
0.799636	BackToFront	CantonS
0.751205	BackToFront	CantonS
0.792652	BackToFront	CantonS
0.808151	BackToFront	CantonS
0.896529	BackToFront	CantonS
NaN	BackToFront	CantonS
NaN	BackToFront	CantonS
0.676152	BackToFront	CantonS
0.700917	BackToFront	CantonS
0.838321	BackToFront	CantonS
0.78563	BackToFront	CantonS
0.785091	BackToFront	CantonS
0.828378	BackToFront	CantonS
0.742246	BackToFront	CantonS
0.840058	BackToFront	CantonS
0.851875	FullRotation	CantonS
0.885082	FullRotation	CantonS
0.818463	FullRotation	CantonS
0.769518	FullRotation	CantonS
0.754349	FullRotation	CantonS
0.879061	FullRotation	CantonS
0.800532	FullRotation	CantonS
0.789603	FullRotation	CantonS
0.73586	FullRotation	CantonS
0.878529	FullRotation	CantonS
0.679295	FullRotation	CantonS
0.847741	FullRotation	CantonS
0.774814	FullRotation	CantonS
0.742192	FullRotation	CantonS
0.869309	FullRotation	CantonS
0.788091	FullRotation	CantonS
0.83439	FullRotation	CantonS

## Sheet: Ext2d
saccades	saccade_type	stim_type	genotype
1.94805	syn	Front to Back	CantonS_18
0.375	syn	Front to Back	CantonS_18
1	syn	Front to Back	CantonS_18
2.24675	syn	Front to Back	CantonS_18
2.51852	syn	Front to Back	CantonS_18
1.38462	syn	Front to Back	CantonS_18
1.36364	syn	Front to Back	CantonS_18
1.73529	syn	Front to Back	CantonS_18
0.766667	syn	Front to Back	CantonS_18
1	syn	Front to Back	CantonS_18
0.916667	syn	Front to Back	CantonS_18
0.482759	syn	Front to Back	CantonS_18
1.16279	syn	Front to Back	CantonS_18
1.09524	syn	Front to Back	CantonS_18
0.825	syn	Front to Back	CantonS_18
1.31111	syn	Front to Back	CantonS_18
0.444444	syn	Front to Back	CantonS_18
8.46753	anti	Front to Back	CantonS_18
3.875	anti	Front to Back	CantonS_18
8.07407	anti	Front to Back	CantonS_18
4.50649	anti	Front to Back	CantonS_18
6.42593	anti	Front to Back	CantonS_18
4.53846	anti	Front to Back	CantonS_18
7.78788	anti	Front to Back	CantonS_18
7.05882	anti	Front to Back	CantonS_18
7.3	anti	Front to Back	CantonS_18
7.07143	anti	Front to Back	CantonS_18
7.77778	anti	Front to Back	CantonS_18
7.96552	anti	Front to Back	CantonS_18
8.44186	anti	Front to Back	CantonS_18
9.95238	anti	Front to Back	CantonS_18
5.15	anti	Front to Back	CantonS_18
7.93333	anti	Front to Back	CantonS_18
8.72222	anti	Front to Back	CantonS_18
2.47273	syn	Back to Front	CantonS_18
0.333333	syn	Back to Front	CantonS_18
1.125	syn	Back to Front	CantonS_18
1.42553	syn	Back to Front	CantonS_18
0.914286	syn	Back to Front	CantonS_18
1.81579	syn	Back to Front	CantonS_18
0.4	syn	Back to Front	CantonS_18
1.25	syn	Back to Front	CantonS_18
0.333333	syn	Back to Front	CantonS_18
0.8	syn	Back to Front	CantonS_18
4.58824	syn	Back to Front	CantonS_18
1.55556	syn	Back to Front	CantonS_18
0.37037	syn	Back to Front	CantonS_18
1.73333	syn	Back to Front	CantonS_18
0.421053	syn	Back to Front	CantonS_18
2.85185	syn	Back to Front	CantonS_18
2	syn	Back to Front	CantonS_18
1.47273	anti	Back to Front	CantonS_18
0.111111	anti	Back to Front	CantonS_18
1.78125	anti	Back to Front	CantonS_18
1.40426	anti	Back to Front	CantonS_18
1.08571	anti	Back to Front	CantonS_18
2.23684	anti	Back to Front	CantonS_18
2	anti	Back to Front	CantonS_18
1.83333	anti	Back to Front	CantonS_18
0.111111	anti	Back to Front	CantonS_18
1.8	anti	Back to Front	CantonS_18
2.58824	anti	Back to Front	CantonS_18
2	anti	Back to Front	CantonS_18
3.25926	anti	Back to Front	CantonS_18
1.46667	anti	Back to Front	CantonS_18
0.736842	anti	Back to Front	CantonS_18
2	anti	Back to Front	CantonS_18
2	anti	Back to Front	CantonS_18
3	syn	Full rotation	CantonS_18
0.272727	syn	Full rotation	CantonS_18
2.13636	syn	Full rotation	CantonS_18
2.93333	syn	Full rotation	CantonS_18
3.0625	syn	Full rotation	CantonS_18
1.64286	syn	Full rotation	CantonS_18
1.46154	syn	Full rotation	CantonS_18
1.95	syn	Full rotation	CantonS_18
0.769231	syn	Full rotation	CantonS_18
2.42857	syn	Full rotation	CantonS_18
3.42857	syn	Full rotation	CantonS_18
0.32	syn	Full rotation	CantonS_18
0.357143	syn	Full rotation	CantonS_18
2.9375	syn	Full rotation	CantonS_18
0.8125	syn	Full rotation	CantonS_18
3	syn	Full rotation	CantonS_18
1.4	syn	Full rotation	CantonS_18
3.41026	anti	Full rotation	CantonS_18
2.72727	anti	Full rotation	CantonS_18
3.18182	anti	Full rotation	CantonS_18
3	anti	Full rotation	CantonS_18
2.21875	anti	Full rotation	CantonS_18
2.92857	anti	Full rotation	CantonS_18
5.30769	anti	Full rotation	CantonS_18
5.55	anti	Full rotation	CantonS_18
3.61538	anti	Full rotation	CantonS_18
3.71429	anti	Full rotation	CantonS_18
4.5	anti	Full rotation	CantonS_18
2.28	anti	Full rotation	CantonS_18
3.78571	anti	Full rotation	CantonS_18
3.96875	anti	Full rotation	CantonS_18
3.6875	anti	Full rotation	CantonS_18
7.08	anti	Full rotation	CantonS_18
4	anti	Full rotation	CantonS_18

## Sheet: Ext2e
datatype	Genotype	Frame1	Frame2	Frame3	Frame4	Frame5	Frame6	Frame7	Frame8	Frame9	Frame10	Frame11	Frame12	Frame13	Frame14	Frame15	Frame16	Frame17	Frame18	Frame19	Frame20
syn_saccade_turns	CantonS_18	-29.5787	-27.7574	-25.8534	-23.8021	-21.6152	-19.4227	-17.1966	-14.8258	-11.916	-7.50314	0	8.55004	15.9015	20.7845	24.3925	27.4555	30.2202	32.8375	35.2427	37.461
syn_saccade_angular_speed	CantonS_18	119.545	122.055	129.639	136.13	138.586	141.218	154.729	197.261	321.12	452.681	527.718	453.561	336.633	237.385	197.159	177.773	164.231	151.585	138.093	128.685
anti_saccade_turns	CantonS_18	-9.31371	-8.98359	-8.75455	-8.57526	-8.39257	-8.25149	-8.12752	-7.98857	-7.56077	-5.83485	0	6.79501	12.0727	14.6444	15.9511	16.7282	17.3604	17.9748	18.5433	19.0032
anti_saccade_angular_speed	CantonS_18	21.8322	15.9316	13.1177	11.4192	9.70042	8.61457	14.508	46.1952	181.466	327.629	409.197	323.747	196.508	97.238	57.6202	42.904	38.3856	34.916	29.2214	24.8524

## Sheet: Ext2f
saccades	saccade_type	genotype
43.9325	syn	CantonS_18
27.4484	syn	CantonS_18
40.7387	syn	CantonS_18
43.0828	syn	CantonS_18
41.9609	syn	CantonS_18
34.8036	syn	CantonS_18
42.1435	syn	CantonS_18
43.1068	syn	CantonS_18
40.6449	syn	CantonS_18
41.5833	syn	CantonS_18
50.5145	syn	CantonS_18
36.4847	syn	CantonS_18
37.328	syn	CantonS_18
43.3261	syn	CantonS_18
36.5298	syn	CantonS_18
42.2289	syn	CantonS_18
36.5406	syn	CantonS_18
36.6454	anti	CantonS_18
23.6441	anti	CantonS_18
32.3776	anti	CantonS_18
33.4726	anti	CantonS_18
34.1503	anti	CantonS_18
29.3712	anti	CantonS_18
30.8363	anti	CantonS_18
34.5744	anti	CantonS_18
28.4202	anti	CantonS_18
32.1764	anti	CantonS_18
34.3484	anti	CantonS_18
28.7496	anti	CantonS_18
30.1445	anti	CantonS_18
33.9189	anti	CantonS_18
29.9473	anti	CantonS_18
32.0595	anti	CantonS_18
27.1801	anti	CantonS_18

## Sheet: Ext2g
saccades	saccade_type	genotype
528.699	syn	CantonS_18
321.608	syn	CantonS_18
478.886	syn	CantonS_18
518.991	syn	CantonS_18
484.773	syn	CantonS_18
412.234	syn	CantonS_18
501.917	syn	CantonS_18
528.466	syn	CantonS_18
447.3	syn	CantonS_18
514.588	syn	CantonS_18
610.304	syn	CantonS_18
435.469	syn	CantonS_18
456.109	syn	CantonS_18
546.871	syn	CantonS_18
395.575	syn	CantonS_18
509.227	syn	CantonS_18
438.824	syn	CantonS_18
501.475	anti	CantonS_18
301.134	anti	CantonS_18
431.316	anti	CantonS_18
478.085	anti	CantonS_18
450.186	anti	CantonS_18
402.467	anti	CantonS_18
452.973	anti	CantonS_18
485.087	anti	CantonS_18
404.83	anti	CantonS_18
441.252	anti	CantonS_18
515.73	anti	CantonS_18
387.475	anti	CantonS_18
417.917	anti	CantonS_18
485.264	anti	CantonS_18
374.798	anti	CantonS_18
459.902	anti	CantonS_18
376.404	anti	CantonS_18

## Sheet: Ext2h-j
anti_saccadic_turns	syn_saccadic_turns	smooth_turns	saccade_turns	genotype	stim_type
-381.536	23.627	-111.291	-357.909	CantonS_18	FrontToBack
-226.763	155.006	49.8933	-71.7402	CantonS_18	FrontToBack
-497.607	0	-278.49	-497.607	CantonS_18	FrontToBack
-285.013	105.696	-21.6101	-179.317	CantonS_18	FrontToBack
-354.475	42.7516	-68.2622	-311.723	CantonS_18	FrontToBack
-452.693	0	-68.9747	-452.693	CantonS_18	FrontToBack
-321.067	172.114	68.473	-148.953	CantonS_18	FrontToBack
-86.9343	164.407	507.677	77.4723	CantonS_18	FrontToBack
-400.989	42.9953	13.8624	-357.994	CantonS_18	FrontToBack
-118.453	478.105	269.957	359.652	CantonS_18	FrontToBack
-398.2	0	-187.098	-398.2	CantonS_18	FrontToBack
-284.397	62.4929	-112.943	-221.904	CantonS_18	FrontToBack
-343.729	138.44	97.2551	-205.288	CantonS_18	FrontToBack
-381.252	28.859	-248.472	-352.393	CantonS_18	FrontToBack
-259.673	15.7968	-156.921	-243.876	CantonS_18	FrontToBack
-340.758	112.88	-79.0766	-227.879	CantonS_18	FrontToBack
-231.184	219.464	-45.1939	-11.7204	CantonS_18	FrontToBack
-410.242	115.417	-8.11587	-294.826	CantonS_18	FrontToBack
-67.2674	286.715	179.913	219.448	CantonS_18	FrontToBack
-202.16	242.982	30.1151	40.8213	CantonS_18	FrontToBack
-474.599	41.3851	-265.832	-433.214	CantonS_18	FrontToBack
-310.996	61.5442	-65.5721	-249.451	CantonS_18	FrontToBack
-313.683	160.305	132.173	-153.378	CantonS_18	FrontToBack
-435.049	61.6251	-206.806	-373.424	CantonS_18	FrontToBack
-22.3434	254.652	334.385	232.309	CantonS_18	FrontToBack
0	120.357	170.463	120.357	CantonS_18	FrontToBack
-73.6821	169.019	124.294	93.9295	CantonS_18	FrontToBack
-441.595	18.432	-146.612	-423.163	CantonS_18	FrontToBack
-129.655	164.866	285.271	35.2117	CantonS_18	FrontToBack
-103.679	0	82.7471	-103.679	CantonS_18	FrontToBack
-239.123	27.2872	-102.945	-211.836	CantonS_18	FrontToBack
-294.469	86.4648	-156.126	-208.004	CantonS_18	FrontToBack
-178.255	187.956	54.3762	9.70083	CantonS_18	FrontToBack
-397.801	163.826	3.33336	-233.975	CantonS_18	FrontToBack
-310.65	0	68.1138	-310.65	CantonS_18	FrontToBack
-224.904	150.373	76.0766	-74.5305	CantonS_18	FrontToBack
-231.654	14.2984	-37.6274	-217.356	CantonS_18	FrontToBack
-156.353	33.0242	-69.9418	-123.329	CantonS_18	FrontToBack
-47.9844	69.0886	84.8186	21.1042	CantonS_18	FrontToBack
-429.557	149.279	-63.9157	-280.278	CantonS_18	FrontToBack
0	132.905	126.462	132.905	CantonS_18	FrontToBack
-312.799	0	-259.215	-312.799	CantonS_18	FrontToBack
-11.7228	0	59.715	-11.7228	CantonS_18	FrontToBack
-312.92	125.767	-3.52334	-187.153	CantonS_18	FrontToBack
-265.32	0	-87.3021	-265.32	CantonS_18	FrontToBack
0	266.059	345.405	266.059	CantonS_18	FrontToBack
-179.772	29.89	-2.48888	-151.728	CantonS_18	FrontToBack
-302.492	55.8239	-50.0082	-246.668	CantonS_18	FrontToBack
-341.541	8.69058	-132.958	-332.851	CantonS_18	FrontToBack
-224.168	29.4299	-196.464	-194.739	CantonS_18	FrontToBack
-260.381	42.748	5.32205	-217.633	CantonS_18	FrontToBack
-155.816	151.297	61.1145	-4.51963	CantonS_18	FrontToBack
-196.978	26.4249	-23.7208	-170.553	CantonS_18	FrontToBack
-194.701	65.3908	-149.703	-129.31	CantonS_18	FrontToBack
-107.67	47.3094	4.70115	-60.3603	CantonS_18	FrontToBack
-269.412	170.513	99.417	-98.8988	CantonS_18	FrontToBack
-345.245	30.0536	-20.264	-315.191	CantonS_18	FrontToBack
-365.959	0	-158.87	-365.959	CantonS_18	FrontToBack
-338.554	0	-8.39325	-338.554	CantonS_18	FrontToBack
-256.277	13.9686	-58.6373	-242.308	CantonS_18	FrontToBack
-24.1326	116.014	194.77	91.8811	CantonS_18	FrontToBack
0	120.111	128.023	120.111	CantonS_18	FrontToBack
-103.242	0	-7.84113	-103.242	CantonS_18	FrontToBack
-148.449	0	-31.1314	-148.449	CantonS_18	FrontToBack
-143.88	0	-173.761	-143.88	CantonS_18	FrontToBack
-364.517	39.8402	-79.2258	-324.677	CantonS_18	FrontToBack
-298.472	41.1115	-113.183	-257.36	CantonS_18	FrontToBack
-198.231	0	68.233	-198.231	CantonS_18	FrontToBack
-293.55	0	-144.109	-293.55	CantonS_18	FrontToBack
-519.29	0	-48.3249	-519.29	CantonS_18	FrontToBack
-224.085	0	-66.1944	-224.085	CantonS_18	FrontToBack
-253.778	217.296	118.795	-36.4814	CantonS_18	FrontToBack
-379.056	59.5783	-16.6683	-319.478	CantonS_18	FrontToBack
-399.724	0	-142.617	-399.724	CantonS_18	FrontToBack
-276.152	128.384	-101.135	-147.769	CantonS_18	FrontToBack
-131.653	36.9428	-98.0142	-94.7097	CantonS_18	FrontToBack
0	0	-185.918	0	CantonS_18	FrontToBack
-167.339	61.6328	-14.7231	-105.706	CantonS_18	FrontToBack
-16.697	10.4262	-99.7006	-6.27072	CantonS_18	FrontToBack
-152.314	0	-166.119	-152.314	CantonS_18	FrontToBack
-139.528	28.5528	-98.509	-110.976	CantonS_18	FrontToBack
-133.219	0	-149.687	-133.219	CantonS_18	FrontToBack
-68.8243	0	-160.4	-68.8243	CantonS_18	FrontToBack
-51.8184	0	-186.512	-51.8184	CantonS_18	FrontToBack
-26.4956	0	-163.081	-26.4956	CantonS_18	FrontToBack
-101.501	0	-299.974	-101.501	CantonS_18	FrontToBack
-41.8261	0	-261.533	-41.8261	CantonS_18	FrontToBack
-22.321	26.3414	-47.725	4.02048	CantonS_18	FrontToBack
-71.6674	0	-170.624	-71.6674	CantonS_18	FrontToBack
-31.54	29.5051	-31.7651	-2.0349	CantonS_18	FrontToBack
-108.908	0	-150.92	-108.908	CantonS_18	FrontToBack
-105.886	0	-44.986	-105.886	CantonS_18	FrontToBack
-21.7575	6.45629	2.73424	-15.3012	CantonS_18	FrontToBack
-184.839	0	-216.355	-184.839	CantonS_18	FrontToBack
-139.024	18.5933	-245.438	-120.431	CantonS_18	FrontToBack
-112.564	0	-253.566	-112.564	CantonS_18	FrontToBack
-71.6302	0	-125.952	-71.6302	CantonS_18	FrontToBack
-114.76	0	-152.271	-114.76	CantonS_18	FrontToBack
-25.5689	0	31.8398	-25.5689	CantonS_18	FrontToBack
0	0	-335.554	0	CantonS_18	FrontToBack
-118.582	0	-189.058	-118.582	CantonS_18	FrontToBack
-127.931	0	-233.937	-127.931	CantonS_18	FrontToBack
-101.509	0	-153.39	-101.509	CantonS_18	FrontToBack
-40.7305	0	-257.21	-40.7305	CantonS_18	FrontToBack
-140.851	0	-180.582	-140.851	CantonS_18	FrontToBack
-136.962	0	-143.111	-136.962	CantonS_18	FrontToBack
-103.45	127.578	26.0634	24.1275	CantonS_18	FrontToBack
0	0	-1.4142	0	CantonS_18	FrontToBack
-125.689	0	-117.048	-125.689	CantonS_18	FrontToBack
-44.127	0	215.446	-44.127	CantonS_18	FrontToBack
-203.663	0	-193.235	-203.663	CantonS_18	FrontToBack
-80.0863	0	-168.68	-80.0863	CantonS_18	FrontToBack
-72.5814	51.0268	94.8916	-21.5547	CantonS_18	FrontToBack
-92.5616	0	-52.8964	-92.5616	CantonS_18	FrontToBack
-55.7494	40.9888	-132.537	-14.7606	CantonS_18	FrontToBack
-21.1786	0	40.9949	-21.1786	CantonS_18	FrontToBack
-247.901	67.2873	-30.8158	-178.669	CantonS_18	FrontToBack
-217.649	0	-221.989	-217.649	CantonS_18	FrontToBack
-116.015	87.0011	-28.5113	-29.0142	CantonS_18	FrontToBack
-184.765	0	-47.393	-184.765	CantonS_18	FrontToBack
-237.05	55.8549	36.8837	-181.195	CantonS_18	FrontToBack
-210.6	45.3209	-163.959	-165.279	CantonS_18	FrontToBack
-215.505	12.1398	-162.867	-203.365	CantonS_18	FrontToBack
-216.296	0	-251.186	-216.296	CantonS_18	FrontToBack
-18.1437	64.4585	90.7332	46.3148	CantonS_18	FrontToBack
-200.674	85.9971	-94.8032	-114.677	CantonS_18	FrontToBack
-100.606	39.8255	-128.802	-60.7807	CantonS_18	FrontToBack
-211.102	29.2089	-45.4336	-181.893	CantonS_18	FrontToBack
-236.771	18.674	-41.8915	-218.097	CantonS_18	FrontToBack
-143.951	35.8433	-88.3349	-108.108	CantonS_18	FrontToBack
-218.963	0	-79.1164	-218.963	CantonS_18	FrontToBack
-110.132	204.945	187.687	94.8134	CantonS_18	FrontToBack
-98.2515	381.23	304.096	282.978	CantonS_18	FrontToBack
-80.7188	253.886	93.7978	166.772	CantonS_18	FrontToBack
-203.15	0	213.432	-203.15	CantonS_18	FrontToBack
-45.4465	323.912	271.247	278.465	CantonS_18	FrontToBack
-382.027	19.9199	-296.647	-362.107	CantonS_18	FrontToBack
-83.6468	200.923	169.92	117.276	CantonS_18	FrontToBack
-381.277	38.4675	-164.767	-342.81	CantonS_18	FrontToBack
-301.971	0	-47.3838	-301.971	CantonS_18	FrontToBack
-239.921	0	-44.2553	-239.921	CantonS_18	FrontToBack
-154.263	134.245	115.226	-20.0176	CantonS_18	FrontToBack
-331.916	0	-323.311	-331.916	CantonS_18	FrontToBack
-278.373	0	-221.772	-278.373	CantonS_18	FrontToBack
-133.75	22.0896	-155.261	-111.66	CantonS_18	FrontToBack
-116.39	0	-446.246	-116.39	CantonS_18	FrontToBack
-157.614	13.8186	-234.345	-143.795	CantonS_18	FrontToBack
-248.516	0	-61.3149	-248.516	CantonS_18	FrontToBack
-291.41	0	-193.437	-291.41	CantonS_18	FrontToBack
-271.056	42.2726	-98.2059	-228.783	CantonS_18	FrontToBack
-282.495	0	-450.328	-282.495	CantonS_18	FrontToBack
-214.821	0	-99.7655	-214.821	CantonS_18	FrontToBack
-236.155	0	-376.056	-236.155	CantonS_18	FrontToBack
-321.464	0	-253.809	-321.464	CantonS_18	FrontToBack
-259.864	0	-274.764	-259.864	CantonS_18	FrontToBack
-135.096	0	-182.145	-135.096	CantonS_18	FrontToBack
-322.124	0	-166.356	-322.124	CantonS_18	FrontToBack
-323.568	29.9744	-135.87	-293.593	CantonS_18	FrontToBack
-305.317	48.6576	-192.428	-256.659	CantonS_18	FrontToBack
-162.685	35.1954	-88.8329	-127.49	CantonS_18	FrontToBack
-309.7	0	-248.433	-309.7	CantonS_18	FrontToBack
-201.999	0	-316.1	-201.999	CantonS_18	FrontToBack
-340.303	42.9513	-153.143	-297.352	CantonS_18	FrontToBack
-76.278	0	-83.15	-76.278	CantonS_18	FrontToBack
-218.124	0	-155.779	-218.124	CantonS_18	FrontToBack
-391.324	0	-140.36	-391.324	CantonS_18	FrontToBack
-261.649	39.3755	2.3876	-222.273	CantonS_18	FrontToBack
-67.7813	15.8987	-43.2527	-51.8825	CantonS_18	FrontToBack
-238.883	0	-94.2378	-238.883	CantonS_18	FrontToBack
-187.327	0	-176.889	-187.327	CantonS_18	FrontToBack
-23.7898	222.098	260.351	198.308	CantonS_18	FrontToBack
-82.6305	206.369	100.811	117.577	CantonS_18	FrontToBack
-179.445	250.811	203.105	71.3666	CantonS_18	FrontToBack
-151.951	43.9883	-8.60874	-107.963	CantonS_18	FrontToBack
-200.905	0	-202.48	-200.905	CantonS_18	FrontToBack
-84.8938	0	-210.077	-84.8938	CantonS_18	FrontToBack
-178.221	185.516	157.137	7.29472	CantonS_18	FrontToBack
-354.521	0	-294.26	-354.521	CantonS_18	FrontToBack
-225.702	0	-262.641	-225.702	CantonS_18	FrontToBack
-261.062	0	-393.768	-261.062	CantonS_18	FrontToBack
-99.2438	0	-191.771	-99.2438	CantonS_18	FrontToBack
-55.0502	0	-110.964	-55.0502	CantonS_18	FrontToBack
-153.515	17.1519	-53.9112	-136.363	CantonS_18	FrontToBack
-259.085	0	-142.786	-259.085	CantonS_18	FrontToBack
-145.638	0	-225.735	-145.638	CantonS_18	FrontToBack
-327.857	0	-110.173	-327.857	CantonS_18	FrontToBack
-105.159	0	-250.316	-105.159	CantonS_18	FrontToBack
-157.42	0	-173.202	-157.42	CantonS_18	FrontToBack
-12.2154	0	-63.6338	-12.2154	CantonS_18	FrontToBack
-105.881	0	-181.31	-105.881	CantonS_18	FrontToBack
-95.9729	0	-86.8686	-95.9729	CantonS_18	FrontToBack
-138.941	0	-263.884	-138.941	CantonS_18	FrontToBack
-49.0313	0	12.251	-49.0313	CantonS_18	FrontToBack
-66.13	0	-86.3915	-66.13	CantonS_18	FrontToBack
-125.316	0	-259.21	-125.316	CantonS_18	FrontToBack
-345.615	0	-131.517	-345.615	CantonS_18	FrontToBack
-174.656	0	-308.855	-174.656	CantonS_18	FrontToBack
-64.14	165.421	74.5514	101.281	CantonS_18	FrontToBack
-74.4082	113.597	85.5012	39.1886	CantonS_18	FrontToBack
-224.513	0	-232.772	-224.513	CantonS_18	FrontToBack
0	25.697	-82.6136	25.697	CantonS_18	FrontToBack
-175.471	110.794	-260.366	-64.6771	CantonS_18	FrontToBack
-140.569	0	-116.972	-140.569	CantonS_18	FrontToBack
-96.506	0	-64.2104	-96.506	CantonS_18	FrontToBack
-106.426	18.4972	-161.291	-87.9289	CantonS_18	FrontToBack
-30.9449	0	-137.506	-30.9449	CantonS_18	FrontToBack
-232.674	30.3864	-132.241	-202.288	CantonS_18	FrontToBack
-66.4764	0	-265.609	-66.4764	CantonS_18	FrontToBack
-195.042	0	-148.577	-195.042	CantonS_18	FrontToBack
-51.1867	29.5286	-3.91471	-21.6581	CantonS_18	FrontToBack
-126.794	0	-104.128	-126.794	CantonS_18	FrontToBack
-99.6435	25.0306	-109.315	-74.6128	CantonS_18	FrontToBack
-41.6646	0	-252.321	-41.6646	CantonS_18	FrontToBack
-86.4778	0	-195.89	-86.4778	CantonS_18	FrontToBack
-114.952	0	-120.547	-114.952	CantonS_18	FrontToBack
-120.942	0	-69.6066	-120.942	CantonS_18	FrontToBack
-229.389	0	-62.1813	-229.389	CantonS_18	FrontToBack
-60.3632	55.6161	92.9804	-4.74718	CantonS_18	FrontToBack
-56.407	99.9211	58.7169	43.5142	CantonS_18	FrontToBack
-164.047	0	-108.244	-164.047	CantonS_18	FrontToBack
-180.275	20.2721	-150.287	-160.003	CantonS_18	FrontToBack
-173.472	30.2848	25.4263	-143.187	CantonS_18	FrontToBack
-178.724	244.048	305.574	65.3244	CantonS_18	FrontToBack
0	169.523	441.528	169.523	CantonS_18	FrontToBack
-253.585	75.6082	-85.1465	-177.977	CantonS_18	FrontToBack
-115.527	68.197	-20.6443	-47.33	CantonS_18	FrontToBack
-111.452	76.6936	-62.4931	-36.837	CantonS_18	FrontToBack
-179.976	0	-144.048	-179.976	CantonS_18	FrontToBack
-111.949	29.469	-50.2343	-82.4803	CantonS_18	FrontToBack
-167.103	73.5424	-20.9583	-93.5602	CantonS_18	FrontToBack
-104.517	201.401	125.035	95.65	CantonS_18	FrontToBack
-114.429	49.7032	-8.26983	-64.7255	CantonS_18	FrontToBack
0	210.376	404.288	210.376	CantonS_18	FrontToBack
-174.704	50.4856	-51.2868	-124.219	CantonS_18	FrontToBack
-255.912	0	-50.7326	-255.912	CantonS_18	FrontToBack
-303.734	0	-163.975	-303.734	CantonS_18	FrontToBack
-16.0252	207.64	343.35	191.615	CantonS_18	FrontToBack
0	179.591	194.055	179.591	CantonS_18	FrontToBack
-213.872	375.725	184.455	161.853	CantonS_18	FrontToBack
0	213.31	628.929	213.31	CantonS_18	FrontToBack
-62.7562	47.2241	-39.6312	-15.532	CantonS_18	FrontToBack
-314.003	3.60759	-151.217	-310.395	CantonS_18	FrontToBack
-72.7297	245.045	282.411	172.315	CantonS_18	FrontToBack
0	0	46.5398	0	CantonS_18	FrontToBack
-266.582	40.5076	-97.9968	-226.074	CantonS_18	FrontToBack
-127.642	228.521	308.875	100.878	CantonS_18	FrontToBack
-6.0089	103.76	285.308	97.7513	CantonS_18	FrontToBack
-218.63	63.8357	-48.5584	-154.794	CantonS_18	FrontToBack
0	309.976	419.405	309.976	CantonS_18	FrontToBack
-13.8928	108.453	120.7	94.5603	CantonS_18	FrontToBack
-28.1097	83.5514	214.933	55.4417	CantonS_18	FrontToBack
-27.9517	579.174	519.564	551.223	CantonS_18	FrontToBack
-137.115	138.134	-60.3176	1.0189	CantonS_18	FrontToBack
-120.789	37.2806	-160.796	-83.5084	CantonS_18	FrontToBack
-44.4946	61.6478	104.751	17.1533	CantonS_18	FrontToBack
-393.747	121.499	-88.3195	-272.598	CantonS_18	FrontToBack
-247.389	23.4567	-18.0207	-223.932	CantonS_18	FrontToBack
-79.8391	126.262	2.2391	46.4233	CantonS_18	FrontToBack
-196.441	128.137	159.606	-68.304	CantonS_18	FrontToBack
0	197.453	431.461	197.453	CantonS_18	FrontToBack
0	363.56	453.799	363.56	CantonS_18	FrontToBack
-217.965	21.934	-148.931	-196.031	CantonS_18	FrontToBack
0	165.449	640.108	165.449	CantonS_18	FrontToBack
-223.978	31.4852	35.7339	-192.493	CantonS_18	FrontToBack
-166.195	34.7022	-145.409	-131.493	CantonS_18	FrontToBack
0	223.558	286.888	223.558	CantonS_18	FrontToBack
-184.395	77.4634	20.382	-106.932	CantonS_18	FrontToBack
-165.905	81.2857	13.3678	-84.6189	CantonS_18	FrontToBack
-15.0519	228.072	169.386	213.02	CantonS_18	FrontToBack
-49.4975	25.0408	98.5973	-24.4567	CantonS_18	FrontToBack
-142.716	0	-137.435	-142.716	CantonS_18	FrontToBack
-154.05	183.041	23.5149	28.9916	CantonS_18	FrontToBack
-149.592	72.3621	137.389	-77.2301	CantonS_18	FrontToBack
-70.3587	16.8635	-69.7761	-53.4952	CantonS_18	FrontToBack
-444.1	33.5557	38.6538	-410.544	CantonS_18	FrontToBack
-425.189	0	-190.631	-425.189	CantonS_18	FrontToBack
-216.238	136.407	-11.9268	-79.8312	CantonS_18	FrontToBack
-261.236	59.2832	-10.1002	-201.952	CantonS_18	FrontToBack
0	284.427	179.485	284.427	CantonS_18	FrontToBack
-431.019	52.4248	-108.932	-378.594	CantonS_18	FrontToBack
-216.088	121.097	102.144	-94.9912	CantonS_18	FrontToBack
-220.062	49.6736	-35.0936	-170.388	CantonS_18	FrontToBack
-373.06	88.6787	-123.631	-284.381	CantonS_18	FrontToBack
-206.023	119.278	3.4418	-86.7448	CantonS_18	FrontToBack
-390.003	0	-325.126	-390.003	CantonS_18	FrontToBack
-331.779	81.3837	-96.9642	-250.395	CantonS_18	FrontToBack
-268.365	38.3211	-38.942	-230.044	CantonS_18	FrontToBack
-152.407	83.3533	-175.392	-69.0541	CantonS_18	FrontToBack
-5.4541	154.263	94.0908	148.809	CantonS_18	FrontToBack
-195.504	0	104.637	-195.504	CantonS_18	FrontToBack
-196.839	499.926	357.049	303.087	CantonS_18	FrontToBack
-103.777	77.2844	252.902	-26.493	CantonS_18	FrontToBack
-446.115	32.4326	-171.33	-413.683	CantonS_18	FrontToBack
-162.571	16.2462	-132.566	-146.325	CantonS_18	FrontToBack
0	375.898	667.995	375.898	CantonS_18	FrontToBack
-24.6069	395.106	357.426	370.499	CantonS_18	FrontToBack
-185.74	75.9341	-14.6779	-109.806	CantonS_18	FrontToBack
-168.835	79.5564	116.298	-89.2785	CantonS_18	FrontToBack
-186.729	0	-67.4922	-186.729	CantonS_18	FrontToBack
-215.096	190.478	195.103	-24.6178	CantonS_18	FrontToBack
-213.43	92.1665	133.229	-121.264	CantonS_18	FrontToBack
-187.767	39.6784	6.94387	-148.088	CantonS_18	FrontToBack
-259.743	189.418	55.9532	-70.3251	CantonS_18	FrontToBack
-19.3885	124.078	352.347	104.69	CantonS_18	FrontToBack
-28.8761	343	354.526	314.124	CantonS_18	FrontToBack
-249.872	0	-201.404	-249.872	CantonS_18	FrontToBack
-83.4921	35.4613	75.2586	-48.0308	CantonS_18	FrontToBack
-73.2455	225.206	196.425	151.96	CantonS_18	FrontToBack
-160.126	29.2753	-34.0328	-130.85	CantonS_18	FrontToBack
-131.16	36.5181	76.9265	-94.6418	CantonS_18	FrontToBack
0	251.227	279.434	251.227	CantonS_18	FrontToBack
-107.833	264.325	192.81	156.492	CantonS_18	FrontToBack
-186.075	49.3833	-117.312	-136.692	CantonS_18	FrontToBack
-148.91	194.168	-0.108894	45.2575	CantonS_18	FrontToBack
0	105.136	175.01	105.136	CantonS_18	FrontToBack
0	338.76	368.559	338.76	CantonS_18	FrontToBack
-206.437	0	111.614	-206.437	CantonS_18	FrontToBack
-18.4191	149.084	218.209	127.495	CantonS_18	FrontToBack
-227.062	125.877	-12.207	-101.185	CantonS_18	FrontToBack
-175.371	0	-173.274	-175.371	CantonS_18	FrontToBack
-272.233	0	-95.4531	-272.233	CantonS_18	FrontToBack
0	34.3573	117.046	34.3573	CantonS_18	FrontToBack
-193.059	58.3633	29.7717	-134.696	CantonS_18	FrontToBack
-148.931	175.902	239.791	26.9713	CantonS_18	FrontToBack
-299.186	63.0801	-152.436	-223.208	CantonS_18	FrontToBack
-118.107	77.0159	5.98741	-41.0914	CantonS_18	FrontToBack
-205.09	0	-60.6209	-205.09	CantonS_18	FrontToBack
0	0	14.4447	0	CantonS_18	FrontToBack
-224.012	17.6742	-42.5173	-206.338	CantonS_18	FrontToBack
-11.2732	103.123	138.472	91.8496	CantonS_18	FrontToBack
-213.612	21.9038	7.77217	-191.708	CantonS_18	FrontToBack
-81.7376	0	40.7502	-81.7376	CantonS_18	FrontToBack
-208.141	102.852	113.216	-105.288	CantonS_18	FrontToBack
-263.398	0	-22.5947	-263.398	CantonS_18	FrontToBack
-368.419	0	-217.54	-368.419	CantonS_18	FrontToBack
-198.335	0	-66.0323	-198.335	CantonS_18	FrontToBack
-209.444	0	-71.9671	-209.444	CantonS_18	FrontToBack
-41.3189	68.4034	-41.1819	27.0845	CantonS_18	FrontToBack
-350.622	0	-31.2867	-350.622	CantonS_18	FrontToBack
-84.5119	0	-283.971	-84.5119	CantonS_18	FrontToBack
-318.813	72.1261	-67.1068	-246.687	CantonS_18	FrontToBack
-60.3844	147.44	371.263	87.0556	CantonS_18	FrontToBack
-49.0134	0	48.2024	-49.0134	CantonS_18	FrontToBack
-152.834	0	-52.6966	-152.834	CantonS_18	FrontToBack
-40.6615	0	-70.1546	-40.6615	CantonS_18	FrontToBack
-91.4773	52.8222	92.9211	-38.6551	CantonS_18	FrontToBack
-187.011	0	-108.473	-187.011	CantonS_18	FrontToBack
-141.411	0	-137.779	-141.411	CantonS_18	FrontToBack
-81.7454	0	-229.702	-81.7454	CantonS_18	FrontToBack
-42.5258	18.5923	15.4224	-23.9335	CantonS_18	FrontToBack
-82.6568	82.1784	256.556	-0.478401	CantonS_18	FrontToBack
-129.674	34.3666	94.9444	-95.3077	CantonS_18	FrontToBack
-105.851	89.8466	-17.8794	-16.0046	CantonS_18	FrontToBack
-145.527	0	25.5115	-145.527	CantonS_18	FrontToBack
-146.417	36.9312	-23.6536	-109.486	CantonS_18	FrontToBack
-170.078	0	-11.3768	-170.078	CantonS_18	FrontToBack
-90.0647	43.184	-30.2661	-46.8808	CantonS_18	FrontToBack
-16.6026	432.42	350.169	415.817	CantonS_18	FrontToBack
0	309.445	468.05	309.445	CantonS_18	FrontToBack
-66.188	143.909	103.431	77.7208	CantonS_18	FrontToBack
-24.2672	199.01	338.288	174.743	CantonS_18	FrontToBack
0	123.876	347.864	123.876	CantonS_18	FrontToBack
0	88.0276	264.281	88.0276	CantonS_18	FrontToBack
0	272.261	301.854	272.261	CantonS_18	FrontToBack
-96.0578	0	-145.22	-96.0578	CantonS_18	FrontToBack
-65.3992	37.5086	-42.1434	-27.8906	CantonS_18	FrontToBack
-94.3729	64.0161	21.0437	-30.3568	CantonS_18	FrontToBack
-58.329	0	-24.145	-58.329	CantonS_18	FrontToBack
0	27.7507	169.341	27.7507	CantonS_18	FrontToBack
-92.8593	0	-156.015	-92.8593	CantonS_18	FrontToBack
-7.07813	0	-9.69643	-7.07813	CantonS_18	FrontToBack
-40.7523	0	-82.699	-40.7523	CantonS_18	FrontToBack
-97.4237	0	-121.96	-97.4237	CantonS_18	FrontToBack
-70.0431	0	-72.2172	-70.0431	CantonS_18	FrontToBack
-44.2085	0	-47.0488	-44.2085	CantonS_18	FrontToBack
-113.088	0	-109.471	-113.088	CantonS_18	FrontToBack
-167.515	0	-11.09	-167.515	CantonS_18	FrontToBack
-54.8475	42.4638	92.6231	-12.3837	CantonS_18	FrontToBack
-133.301	42.1708	2.5818	-91.1302	CantonS_18	FrontToBack
-86.0859	16.9477	40.9235	-69.1382	CantonS_18	FrontToBack
-184.923	0	-144.85	-184.923	CantonS_18	FrontToBack
-275.295	0	-105.915	-275.295	CantonS_18	FrontToBack
0	37.9035	143.45	37.9035	CantonS_18	FrontToBack
-155.749	0	-237.294	-155.749	CantonS_18	FrontToBack
-91.214	148.002	56.1893	56.7876	CantonS_18	FrontToBack
-73.9705	116.476	142.746	42.5055	CantonS_18	FrontToBack
-245.819	0	49.317	-245.819	CantonS_18	FrontToBack
-190.514	0	-144.132	-190.514	CantonS_18	FrontToBack
-207.431	23.0418	-73.7905	-184.389	CantonS_18	FrontToBack
-312.404	0	-306.421	-312.404	CantonS_18	FrontToBack
0	0	-1.13408	0	CantonS_18	FrontToBack
-60.5793	0	-135.526	-60.5793	CantonS_18	FrontToBack
-78.566	51.7415	-51.7755	-26.8245	CantonS_18	FrontToBack
-110.044	0	-127.701	-110.044	CantonS_18	FrontToBack
-296.926	26.8027	-101.582	-270.123	CantonS_18	FrontToBack
-232.772	0	-154.178	-232.772	CantonS_18	FrontToBack
-81.936	0	-149.686	-81.936	CantonS_18	FrontToBack
-167.302	0	-140.234	-167.302	CantonS_18	FrontToBack
-287.063	0	-154.228	-287.063	CantonS_18	FrontToBack
-334.763	40.3953	-214.304	-294.368	CantonS_18	FrontToBack
-301.769	0	-254.3	-301.769	CantonS_18	FrontToBack
-288.923	0	-95.4354	-288.923	CantonS_18	FrontToBack
-150.763	0	-215.988	-150.763	CantonS_18	FrontToBack
-210.079	0	-233.454	-210.079	CantonS_18	FrontToBack
-97.4823	0	-184.583	-97.4823	CantonS_18	FrontToBack
-44.895	0	-92.4953	-44.895	CantonS_18	FrontToBack
-386.95	0	-178.418	-386.95	CantonS_18	FrontToBack
-199.442	16.0187	-80.9653	-183.423	CantonS_18	FrontToBack
-304.513	0	-228.953	-304.513	CantonS_18	FrontToBack
-60.6759	380.052	98.1423	319.376	CantonS_18	FrontToBack
-58.6156	281.459	233.099	228.298	CantonS_18	FrontToBack
-181.09	224.334	231.455	43.2438	CantonS_18	FrontToBack
-84.6387	105.037	174.671	20.3982	CantonS_18	FrontToBack
-291.301	17.1904	61.2258	-274.11	CantonS_18	FrontToBack
-103.098	68.4163	-37.3098	-34.682	CantonS_18	FrontToBack
-225.357	62.214	-98.077	-163.143	CantonS_18	FrontToBack
-214.843	131.81	80.5799	-83.0333	CantonS_18	FrontToBack
-151.917	0	6.04308	-151.917	CantonS_18	FrontToBack
-265.247	0	-73.8831	-265.247	CantonS_18	FrontToBack
-107.312	73.3013	222.059	-34.0105	CantonS_18	FrontToBack
-242.272	86.5512	63.5136	-155.72	CantonS_18	FrontToBack
-245.68	0	-127.422	-245.68	CantonS_18	FrontToBack
-228.779	38.1523	-25.2765	-190.626	CantonS_18	FrontToBack
-253.806	0	-241.123	-253.806	CantonS_18	FrontToBack
-244.447	0	-182.324	-244.447	CantonS_18	FrontToBack
-248.955	0	-83.5247	-248.955	CantonS_18	FrontToBack
-160.664	0	-71.0593	-160.664	CantonS_18	FrontToBack
-162.801	0	-274.09	-162.801	CantonS_18	FrontToBack
-281.876	30.0472	-48.0364	-251.828	CantonS_18	FrontToBack
-324.164	0	-38.8321	-324.164	CantonS_18	FrontToBack
-220.477	29.5691	-35.576	-190.908	CantonS_18	FrontToBack
-193.57	218.253	44.9159	24.6829	CantonS_18	FrontToBack
-269.077	0	-70.9451	-269.077	CantonS_18	FrontToBack
-430.096	0	-195.229	-430.096	CantonS_18	FrontToBack
-189.833	24.5199	-114.066	-165.313	CantonS_18	FrontToBack
-267.404	51.711	-52.1708	-215.693	CantonS_18	FrontToBack
-261.741	0	-183.576	-261.741	CantonS_18	FrontToBack
-212.218	0	-177.38	-212.218	CantonS_18	FrontToBack
-286.714	0	-140.29	-286.714	CantonS_18	FrontToBack
-269.413	0	-162.507	-269.413	CantonS_18	FrontToBack
-226.158	0	-253.469	-226.158	CantonS_18	FrontToBack
-318.306	17.007	-146.82	-301.299	CantonS_18	FrontToBack
-267.745	0	-250.2	-267.745	CantonS_18	FrontToBack
0	0	-0.382713	0	CantonS_18	FrontToBack
-327.285	0	-134.876	-327.285	CantonS_18	FrontToBack
-238.721	0	-167.964	-238.721	CantonS_18	FrontToBack
-408.088	0	-161.528	-408.088	CantonS_18	FrontToBack
-252.343	0	-53.627	-252.343	CantonS_18	FrontToBack
-104.893	58.1729	121.046	-46.7203	CantonS_18	FrontToBack
-127.179	0	-211.692	-127.179	CantonS_18	FrontToBack
-183.288	14.245	-54.2508	-169.043	CantonS_18	FrontToBack
-281.721	0	-118.829	-281.721	CantonS_18	FrontToBack
-491.035	0	-160.659	-491.035	CantonS_18	FrontToBack
-444.573	0	-93.9806	-444.573	CantonS_18	FrontToBack
-342.948	0	-103.283	-342.948	CantonS_18	FrontToBack
-150.556	569.745	255.789	415.607	CantonS_18	FrontToBack
-381.274	75.3034	70.339	-305.971	CantonS_18	FrontToBack
-378.378	16.0122	-271.999	-362.365	CantonS_18	FrontToBack
-314.941	0	-327.06	-314.941	CantonS_18	FrontToBack
-432.098	0	-207.082	-432.098	CantonS_18	FrontToBack
-387.436	55.1811	-274.213	-332.255	CantonS_18	FrontToBack
-259.351	90.2795	58.2747	-169.071	CantonS_18	FrontToBack
-515.386	0	-98.055	-515.386	CantonS_18	FrontToBack
-479.238	0	-194.732	-479.238	CantonS_18	FrontToBack
-399.115	51.3771	41.8969	-349.111	CantonS_18	FrontToBack
-18.7564	157.825	140.951	139.069	CantonS_18	FrontToBack
-199.274	248.055	46.3568	48.7804	CantonS_18	FrontToBack
-365.53	114.351	54.7073	-251.179	CantonS_18	FrontToBack
-163.099	293.533	168.288	130.434	CantonS_18	FrontToBack
-389.575	0	-125.756	-389.575	CantonS_18	FrontToBack
-249.245	0	-210.618	-249.245	CantonS_18	FrontToBack
-405.303	0	-200.73	-405.303	CantonS_18	FrontToBack
-298.242	0	-164.836	-298.242	CantonS_18	FrontToBack
-169.471	31.9309	-18.0267	-137.541	CantonS_18	FrontToBack
-279.693	0	-220.536	-279.693	CantonS_18	FrontToBack
-370.615	0	-225.339	-370.615	CantonS_18	FrontToBack
-362.963	0	-162.153	-362.963	CantonS_18	FrontToBack
-300.229	0	-196.456	-300.229	CantonS_18	FrontToBack
-444.619	136.68	-89.9176	-307.939	CantonS_18	FrontToBack
-371.232	0	-194.061	-371.232	CantonS_18	FrontToBack
-434.383	36.4326	-67.1343	-397.95	CantonS_18	FrontToBack
-332.997	0	-89.5	-332.997	CantonS_18	FrontToBack
-376.152	0	-126.101	-376.152	CantonS_18	FrontToBack
-304.454	133.043	-75.6883	-170.882	CantonS_18	FrontToBack
-143.768	0	-6.84544	-143.768	CantonS_18	FrontToBack
-171.199	81.7646	-63.4465	-89.4348	CantonS_18	FrontToBack
-155.848	0	-85.3755	-155.848	CantonS_18	FrontToBack
-268.733	0	-235.56	-268.733	CantonS_18	FrontToBack
-539.592	0	-244.036	-539.592	CantonS_18	FrontToBack
-219.442	0	-273.221	-219.442	CantonS_18	FrontToBack
-179.493	0	-197.471	-179.493	CantonS_18	FrontToBack
-224.715	0	-29.1474	-224.715	CantonS_18	FrontToBack
-171.537	0	-278.583	-171.537	CantonS_18	FrontToBack
-385.68	3.18222	-211.07	-382.497	CantonS_18	FrontToBack
-87.985	19.6883	60.1724	-68.2967	CantonS_18	FrontToBack
-139.425	163.314	196.273	23.8889	CantonS_18	FrontToBack
-106.961	0	-78.3305	-106.961	CantonS_18	FrontToBack
-257.79	0	-144.093	-257.79	CantonS_18	FrontToBack
-232.797	0	-200.538	-232.797	CantonS_18	FrontToBack
-119.33	23.3057	-1.03419	-96.0242	CantonS_18	FrontToBack
-212.565	0	-14.1252	-212.565	CantonS_18	FrontToBack
-123.243	43.8402	-28.9516	-79.4029	CantonS_18	FrontToBack
-70.1702	249.223	304.653	178.114	CantonS_18	FrontToBack
-43.2334	172.373	354.713	129.14	CantonS_18	FrontToBack
-161.518	0	-67.8412	-161.518	CantonS_18	FrontToBack
-146.187	0	-31.4037	-146.187	CantonS_18	FrontToBack
-184.817	0	-154.778	-184.817	CantonS_18	FrontToBack
-36.0647	0	-65.4331	-36.0647	CantonS_18	FrontToBack
-52.9938	41.8517	54.1167	-11.1421	CantonS_18	FrontToBack
-28.2757	50.902	382.629	22.6263	CantonS_18	FrontToBack
-55.2165	0	-98.6916	-55.2165	CantonS_18	FrontToBack
-68.6506	0	-63.2745	-68.6506	CantonS_18	FrontToBack
-132.076	0	-162.951	-132.076	CantonS_18	FrontToBack
-276.28	19.9559	-117.746	-256.324	CantonS_18	FrontToBack
-208.072	0	-79.9042	-208.072	CantonS_18	FrontToBack
-150.079	168.927	124.929	18.8482	CantonS_18	FrontToBack
-169.079	0	-62.8146	-169.079	CantonS_18	FrontToBack
-109.115	50.6995	176.062	-58.4152	CantonS_18	FrontToBack
-161.149	40.6811	-39.0283	-120.467	CantonS_18	FrontToBack
-62.2712	55.0553	99.0267	-7.21586	CantonS_18	FrontToBack
-200.911	0	-32.2395	-200.911	CantonS_18	FrontToBack
-93.9043	0	-150.892	-93.9043	CantonS_18	FrontToBack
0	132.643	97.6806	132.643	CantonS_18	FrontToBack
-52.7502	0	99.2782	-52.7502	CantonS_18	FrontToBack
-184.508	0	-85.0799	-184.508	CantonS_18	FrontToBack
-139.354	0	-62.9276	-139.354	CantonS_18	FrontToBack
-100.042	0	-203.13	-100.042	CantonS_18	FrontToBack
-156.942	0	-154.509	-156.942	CantonS_18	FrontToBack
-186.555	0	-160.358	-186.555	CantonS_18	FrontToBack
-175.937	0	-95.0741	-175.937	CantonS_18	FrontToBack
-72.514	34.9648	-2.71314	-37.5493	CantonS_18	FrontToBack
-173.101	0	-13.8632	-173.101	CantonS_18	FrontToBack
-130.34	0	-266.296	-130.34	CantonS_18	FrontToBack
-115.013	0	-117.647	-115.013	CantonS_18	FrontToBack
-102.982	112.193	47.4748	9.21099	CantonS_18	FrontToBack
-110.639	355.467	209.626	244.829	CantonS_18	FrontToBack
-206.051	101.364	182.65	-104.688	CantonS_18	FrontToBack
-317.243	0	41.7618	-317.243	CantonS_18	FrontToBack
-234.91	0	-312.048	-234.91	CantonS_18	FrontToBack
-161.696	0	-81.3704	-161.696	CantonS_18	FrontToBack
-36.2413	63.3664	20.8647	27.1251	CantonS_18	FrontToBack
-428.533	25.4621	-43.0954	-403.071	CantonS_18	FrontToBack
-496.553	106.778	-25.412	-389.775	CantonS_18	FrontToBack
-276.186	13.2099	35.2079	-262.976	CantonS_18	FrontToBack
-379.878	0	-270.564	-379.878	CantonS_18	FrontToBack
-361.691	56.0362	-116.834	-305.655	CantonS_18	FrontToBack
-251.587	0	38.1364	-251.587	CantonS_18	FrontToBack
-156.356	13.7409	-33.8619	-142.615	CantonS_18	FrontToBack
-211.812	0	11.5565	-211.812	CantonS_18	FrontToBack
-78.9508	173.988	140.462	95.0375	CantonS_18	FrontToBack
-168.354	82.3136	171.744	-86.0403	CantonS_18	FrontToBack
-220.23	27.3708	-7.7011	-192.859	CantonS_18	FrontToBack
-231.064	34.451	-63.1223	-196.613	CantonS_18	FrontToBack
-301.956	21.9098	-202.544	-280.046	CantonS_18	FrontToBack
-250.939	0	-140.013	-250.939	CantonS_18	FrontToBack
-127.665	430.054	69.8028	302.389	CantonS_18	FrontToBack
-376.516	0	-126.79	-376.516	CantonS_18	FrontToBack
-302.159	125.895	56.0511	-176.264	CantonS_18	FrontToBack
-297.036	23.959	-187.774	-273.077	CantonS_18	FrontToBack
-187.933	43.3354	-66.3919	-144.597	CantonS_18	FrontToBack
-217.451	0	-168.345	-217.451	CantonS_18	FrontToBack
-300.414	0	-234.083	-300.414	CantonS_18	FrontToBack
-50.9718	0	-235.705	-50.9718	CantonS_18	FrontToBack
-134.752	0	-371.782	-134.752	CantonS_18	FrontToBack
-131.442	0	-221.541	-131.442	CantonS_18	FrontToBack
-113.218	0	-178.122	-113.218	CantonS_18	FrontToBack
-444.251	2.28241	-308.018	-441.969	CantonS_18	FrontToBack
-234.89	0	-131.456	-234.89	CantonS_18	FrontToBack
-335.748	0	-221.64	-335.748	CantonS_18	FrontToBack
-154.519	0	-16.366	-154.519	CantonS_18	FrontToBack
-274.314	90.9666	-1.72728	-183.347	CantonS_18	FrontToBack
-185.329	135.029	-96.1022	-50.2996	CantonS_18	FrontToBack
-340.492	0	-139.369	-340.492	CantonS_18	FrontToBack
-130.774	0	-278.452	-130.774	CantonS_18	FrontToBack
-67.1708	114.959	-25.3382	47.7883	CantonS_18	FrontToBack
-259.3	161.322	-27.4284	-97.9776	CantonS_18	FrontToBack
-110.25	79.7759	154.344	-30.4739	CantonS_18	FrontToBack
-230.936	142.09	18.2526	-88.8461	CantonS_18	FrontToBack
-250.997	0	-49.4734	-250.997	CantonS_18	FrontToBack
0	319.843	297.537	319.843	CantonS_18	FrontToBack
-152.093	49.2038	-35.0833	-108.926	CantonS_18	FrontToBack
-153.605	0	-44.4217	-153.605	CantonS_18	FrontToBack
-214.723	0	-94.1763	-214.723	CantonS_18	FrontToBack
-231.774	0	-137.845	-231.774	CantonS_18	FrontToBack
-153.59	51.6747	-14.07	-101.915	CantonS_18	FrontToBack
-322.861	0	12.8929	-322.861	CantonS_18	FrontToBack
-167.761	0	-27.6903	-167.761	CantonS_18	FrontToBack
-179.53	0	-27.3511	-179.53	CantonS_18	FrontToBack
-280.16	20.6781	49.7246	-259.482	CantonS_18	FrontToBack
-262.683	0	-234.259	-262.683	CantonS_18	FrontToBack
-251.935	0	-224.354	-251.935	CantonS_18	FrontToBack
-459.627	0	-208.681	-459.627	CantonS_18	FrontToBack
-304.811	0	-112.558	-304.811	CantonS_18	FrontToBack
-271.921	0	-143.542	-271.921	CantonS_18	FrontToBack
-383.917	0	-233.901	-383.917	CantonS_18	FrontToBack
-193.682	0	-111.124	-193.682	CantonS_18	FrontToBack
-122.784	0	-157.098	-122.784	CantonS_18	FrontToBack
-325.883	0	-144.171	-325.883	CantonS_18	FrontToBack
-148.464	0	-44.5989	-148.464	CantonS_18	FrontToBack
-188.323	0	-181.475	-188.323	CantonS_18	FrontToBack
-263.15	0	-123.248	-263.15	CantonS_18	FrontToBack
-266.556	0	-251.752	-266.556	CantonS_18	FrontToBack
-159.407	0	-30.31	-159.407	CantonS_18	FrontToBack
-126.818	57.4422	35.6448	-69.3756	CantonS_18	FrontToBack
-195.904	0	-9.79588	-195.904	CantonS_18	FrontToBack
-204.355	0	-162.609	-204.355	CantonS_18	FrontToBack
-203.034	0	-78.2567	-203.034	CantonS_18	FrontToBack
-228.839	0	-63.4801	-228.839	CantonS_18	FrontToBack
-97.094	0	-108.539	-97.094	CantonS_18	FrontToBack
-139.748	0	-139.725	-139.748	CantonS_18	FrontToBack
-109.608	0	-204.727	-109.608	CantonS_18	FrontToBack
-202.216	0	-89.201	-202.216	CantonS_18	FrontToBack
-208.99	0	-34.5008	-208.99	CantonS_18	FrontToBack
-238.012	0	-274.433	-238.012	CantonS_18	FrontToBack
-45.7368	0	-121.248	-45.7368	CantonS_18	FrontToBack
-265.07	0	-24.8084	-265.07	CantonS_18	FrontToBack
-106.07	96.7618	121.682	-9.30868	CantonS_18	FrontToBack
-159.156	0	3.58342	-159.156	CantonS_18	FrontToBack
-305.457	78.3462	88.2769	-227.111	CantonS_18	FrontToBack
-223.341	14.5216	-37.1252	-208.82	CantonS_18	FrontToBack
-210.307	0	6.98128	-210.307	CantonS_18	FrontToBack
-244.637	142.421	106.086	-102.216	CantonS_18	FrontToBack
-53.5935	85.0928	168.719	31.4993	CantonS_18	FrontToBack
-283.726	202.783	158.573	-80.9425	CantonS_18	FrontToBack
-209.197	201.267	81.0504	-11.1808	CantonS_18	FrontToBack
-233.964	0	-59.4536	-233.964	CantonS_18	FrontToBack
-169.386	0	-24.8857	-169.386	CantonS_18	FrontToBack
-253.46	0	-180.239	-253.46	CantonS_18	FrontToBack
-256.278	0	-120.003	-256.278	CantonS_18	FrontToBack
-296.708	0	-55.1342	-296.708	CantonS_18	FrontToBack
-260.653	0	-65.6778	-260.653	CantonS_18	FrontToBack
-295.299	0	-154.822	-295.299	CantonS_18	FrontToBack
-88.4634	46.1048	-54.0961	-42.3586	CantonS_18	FrontToBack
-216.938	0	-109.283	-216.938	CantonS_18	FrontToBack
-159.082	38.6466	-61.4344	-120.436	CantonS_18	FrontToBack
-231.062	0	-104.346	-231.062	CantonS_18	FrontToBack
-31.6353	0	5.9196	-31.6353	CantonS_18	FrontToBack
-28.924	73.2508	162.18	44.3267	CantonS_18	FrontToBack
-225.499	0	-304.46	-225.499	CantonS_18	FrontToBack
-213.38	0	-95.048	-213.38	CantonS_18	FrontToBack
0	92.0372	143.538	92.0372	CantonS_18	FrontToBack
-249.004	0	-125.088	-249.004	CantonS_18	FrontToBack
-18.1366	53.206	64.4841	35.0693	CantonS_18	FrontToBack
-326.058	0	-101.215	-326.058	CantonS_18	FrontToBack
-226.74	88.1318	11.9266	-138.375	CantonS_18	FrontToBack
-205.35	70.8078	-73.7845	-134.542	CantonS_18	FrontToBack
-148.863	26.5397	78.4049	-122.324	CantonS_18	FrontToBack
-439.509	0	-201.777	-439.509	CantonS_18	FrontToBack
-382.668	0	-76.3468	-382.668	CantonS_18	FrontToBack
-287.526	26.6956	38.9297	-260.83	CantonS_18	FrontToBack
-228.483	20.0867	-50.0723	-208.397	CantonS_18	FrontToBack
-320.853	56.3579	-8.70745	-264.495	CantonS_18	FrontToBack
-331.611	30.9267	-64.1591	-300.684	CantonS_18	FrontToBack
-400.122	53.0787	-121.252	-347.043	CantonS_18	FrontToBack
-299.558	32.9336	-29.3854	-266.625	CantonS_18	FrontToBack
-335.569	0	-100.854	-335.569	CantonS_18	FrontToBack
-124.956	0	-127.303	-124.956	CantonS_18	FrontToBack
-303.066	0	-132.754	-303.066	CantonS_18	FrontToBack
-344.124	54.4507	-155.672	-292.107	CantonS_18	FrontToBack
-79.1315	405.279	174.828	326.312	CantonS_18	FrontToBack
-149.2	41.2248	13.487	-107.975	CantonS_18	FrontToBack
-184.29	42.4089	-31.5763	-141.881	CantonS_18	FrontToBack
-306.648	0	-41.7239	-306.648	CantonS_18	FrontToBack
-242.765	0	-76.6119	-242.765	CantonS_18	FrontToBack
-312.455	9.93127	-73.7556	-302.523	CantonS_18	FrontToBack
-273.704	0	-60.4926	-273.704	CantonS_18	FrontToBack
-208.913	0	-199.686	-208.913	CantonS_18	FrontToBack
-12.2581	26.1143	-171.948	13.8562	CantonS_18	FrontToBack
-45.6017	0	-15.0224	-45.6017	CantonS_18	FrontToBack
-41.7697	0	-115.053	-41.7697	CantonS_18	FrontToBack
-96.0498	0	-100.888	-96.0498	CantonS_18	FrontToBack
-181.531	0	-42.196	-181.531	CantonS_18	FrontToBack
-189.129	313.399	294.037	124.271	CantonS_18	FrontToBack
-204.565	0	-78.617	-204.565	CantonS_18	FrontToBack
-205.121	0	-90.3553	-205.121	CantonS_18	FrontToBack
-186.078	0	-150.382	-186.078	CantonS_18	FrontToBack
-137.336	0	-7.85291	-137.336	CantonS_18	FrontToBack
-152.481	0	-159.428	-152.481	CantonS_18	FrontToBack
-146.357	0	-108.713	-146.357	CantonS_18	FrontToBack
-238.652	0	-61.713	-238.652	CantonS_18	FrontToBack
-166.299	155.414	117.943	-10.8852	CantonS_18	FrontToBack
-210.74	0	-41.4812	-210.74	CantonS_18	FrontToBack
-113.302	269.493	274.082	156.19	CantonS_18	FrontToBack
-140.534	0	-76.4415	-140.534	CantonS_18	FrontToBack
-219.552	56.2216	-56.7424	-163.331	CantonS_18	FrontToBack
-116.988	40.858	40.6295	-76.1299	CantonS_18	FrontToBack
-101.676	156.808	90.4344	55.1318	CantonS_18	FrontToBack
-245.583	40.9458	60.4482	-204.637	CantonS_18	FrontToBack
-180.869	17.858	75.5002	-163.011	CantonS_18	FrontToBack
-214.221	79.718	-80.8972	-134.503	CantonS_18	FrontToBack
-239.939	0	-43.1188	-239.939	CantonS_18	FrontToBack
-293.019	0	-145.284	-293.019	CantonS_18	FrontToBack
-305.13	0	-206.739	-305.13	CantonS_18	FrontToBack
-272.629	0	-337.443	-272.629	CantonS_18	FrontToBack
-383.637	0	-121.094	-383.637	CantonS_18	FrontToBack
-326.071	0	-187.557	-326.071	CantonS_18	FrontToBack
-253.523	0	-33.1192	-253.523	CantonS_18	FrontToBack
-187.721	0	-137.452	-187.721	CantonS_18	FrontToBack
-341.308	31.4151	43.7629	-309.893	CantonS_18	FrontToBack
-241.502	50.4798	107.202	-191.022	CantonS_18	FrontToBack
-393.072	36.4384	-75.6228	-357.708	CantonS_18	FrontToBack
-148.579	0	-0.434848	-148.579	CantonS_18	FrontToBack
-342.955	0	-208.587	-342.955	CantonS_18	FrontToBack
-361.926	91.2537	-26.2168	-270.336	CantonS_18	FrontToBack
-240.893	35.135	-32.2901	-205.758	CantonS_18	FrontToBack
-340.964	0	-259.963	-340.964	CantonS_18	FrontToBack
-315.239	0	-128.609	-315.239	CantonS_18	FrontToBack
-124.231	0	-87.7975	-124.231	CantonS_18	FrontToBack
-290.453	79.502	-23.1646	-210.951	CantonS_18	FrontToBack
-82.7589	674.828	600.38	592.069	CantonS_18	FrontToBack
-272.143	0	-151.763	-272.143	CantonS_18	FrontToBack
-260.756	0	-94.9119	-260.756	CantonS_18	FrontToBack
-64.9079	116.433	-245.589	51.5247	CantonS_18	FrontToBack
-159.555	245.818	294.228	87.5894	CantonS_18	FrontToBack
-170.079	77.2335	184.381	-92.8457	CantonS_18	FrontToBack
-189.872	179.054	140.363	-12.4498	CantonS_18	FrontToBack
-179.795	38.4184	-60.7709	-141.376	CantonS_18	FrontToBack
-117.924	120.623	125.263	2.69947	CantonS_18	FrontToBack
-308.066	0	-62.2539	-308.066	CantonS_18	FrontToBack
-232.131	29.7194	-175.621	-202.411	CantonS_18	FrontToBack
-190.58	139.71	250.414	-50.8699	CantonS_18	FrontToBack
-264.541	108.826	35.473	-155.714	CantonS_18	FrontToBack
-14.2866	199.605	336.447	181.081	CantonS_18	FrontToBack
-214.904	38.4945	201.241	-176.409	CantonS_18	FrontToBack
-78.4692	0	41.1835	-78.4692	CantonS_18	FrontToBack
-256.349	0	-117.239	-256.349	CantonS_18	FrontToBack
-323.489	0	-182.305	-323.489	CantonS_18	FrontToBack
-104.601	226.221	153.747	121.62	CantonS_18	FrontToBack
-165.356	0	-103.615	-165.356	CantonS_18	FrontToBack
-287.251	0	-0.0715909	-287.251	CantonS_18	FrontToBack
-321.036	0	5.99437	-321.036	CantonS_18	FrontToBack
-286.965	47.2789	-32.2503	-239.686	CantonS_18	FrontToBack
-52.0938	186.902	56.1347	134.808	CantonS_18	FrontToBack
-187.646	30.742	151.187	-156.904	CantonS_18	FrontToBack
-284.282	0	-32.665	-284.282	CantonS_18	FrontToBack
-152.236	0	-83.2705	-152.236	CantonS_18	FrontToBack
-31.1264	259.988	240.803	228.862	CantonS_18	FrontToBack
-13.2734	60.5953	-46.502	47.3219	CantonS_18	FrontToBack
-272.433	0	-9.75104	-272.433	CantonS_18	FrontToBack
-449.081	0	-209.753	-449.081	CantonS_18	FrontToBack
-163.18	0	-154.69	-163.18	CantonS_18	FrontToBack
0	0	-1.92305	0	CantonS_18	FrontToBack
-212.346	0	-2.63913	-212.346	CantonS_18	FrontToBack
-328.46	0	-83.3406	-328.46	CantonS_18	FrontToBack
-157.55	0	-56.0815	-157.55	CantonS_18	FrontToBack
-328.471	43.5645	-69.0967	-284.907	CantonS_18	FrontToBack
-220.011	0	-22.224	-220.011	CantonS_18	FrontToBack
-189.918	0	151.482	-189.918	CantonS_18	FrontToBack
-35.6781	0	60.614	-35.6781	CantonS_18	FrontToBack
-239.011	79.1976	-4.31261	-159.814	CantonS_18	FrontToBack
-224.725	0	101.3	-224.725	CantonS_18	FrontToBack
-218.86	0	-7.70272	-218.86	CantonS_18	FrontToBack
-118.028	17.1823	32.7003	-100.845	CantonS_18	FrontToBack
0	405.353	222.269	405.353	CantonS_18	FrontToBack
-184.958	0	105.155	-184.958	CantonS_18	FrontToBack
-285.778	0	-113.515	-285.778	CantonS_18	FrontToBack
-200.521	0	-33.3151	-200.521	CantonS_18	FrontToBack
-217.187	0	18.7104	-217.187	CantonS_18	FrontToBack
-181.486	0	-122.523	-181.486	CantonS_18	FrontToBack
-240.295	0	-156.002	-240.295	CantonS_18	FrontToBack
-221.506	44.0994	-71.7706	-177.407	CantonS_18	FrontToBack
-75.2897	109.805	112.616	34.5154	CantonS_18	FrontToBack
-447.515	0	-226.974	-447.515	CantonS_18	FrontToBack
-267.815	0	-92.1906	-267.815	CantonS_18	FrontToBack
-225.413	0	-111.24	-225.413	CantonS_18	FrontToBack
-302.388	0	-132.418	-302.388	CantonS_18	FrontToBack
-316.432	0	-61.4018	-316.432	CantonS_18	FrontToBack
-14.9929	63.2347	86.4495	48.2418	CantonS_18	FrontToBack
-206.916	99.1187	106.953	-107.797	CantonS_18	FrontToBack
-268.971	0	-103.595	-268.971	CantonS_18	FrontToBack
-278.599	0	-164.518	-278.599	CantonS_18	FrontToBack
-152.019	24.0262	23.4657	-127.993	CantonS_18	FrontToBack
-165.562	0	-81.2703	-165.562	CantonS_18	FrontToBack
-105.712	0	-122.363	-105.712	CantonS_18	FrontToBack
-183.243	0	-26.5232	-183.243	CantonS_18	FrontToBack
-189.447	0	-228.018	-189.447	CantonS_18	FrontToBack
0	867.282	321.695	867.282	CantonS_18	BackToFront
0	394.017	311.807	394.017	CantonS_18	BackToFront
-87.5716	76.7565	53.0982	-10.8151	CantonS_18	BackToFront
-123.625	181.215	7.8635	57.5901	CantonS_18	BackToFront
-76.6372	35.5325	-53.9292	-41.1047	CantonS_18	BackToFront
-52.4964	194.175	195.519	141.679	CantonS_18	BackToFront
0	12.2216	-17.2777	12.2216	CantonS_18	BackToFront
-31.213	0	57.7106	-31.213	CantonS_18	BackToFront
-216.844	0	-82.3457	-216.844	CantonS_18	BackToFront
0	0	15.7232	0	CantonS_18	BackToFront
-100.979	213.965	113.066	112.986	CantonS_18	BackToFront
-26.5076	311.57	179.083	285.062	CantonS_18	BackToFront
-23.0956	120.063	94.3274	96.9672	CantonS_18	BackToFront
-11.7949	392.048	348.356	380.254	CantonS_18	BackToFront
0	371.303	388.03	371.303	CantonS_18	BackToFront
-161.984	67.4273	110.378	-94.5566	CantonS_18	BackToFront
0	43.102	55.3248	43.102	CantonS_18	BackToFront
0	305.254	210.025	305.254	CantonS_18	BackToFront
0	0	-13.4923	0	CantonS_18	BackToFront
-135.179	70.4354	-15.9396	-64.7441	CantonS_18	BackToFront
0	37.218	33.0146	37.218	CantonS_18	BackToFront
-53.4784	0	-3.78048	-53.4784	CantonS_18	BackToFront
-216.383	0	-20.0516	-216.383	CantonS_18	BackToFront
-102.574	115.88	15.5117	13.3062	CantonS_18	BackToFront
0	355.459	344.826	355.459	CantonS_18	BackToFront
-163.744	0	-52.0013	-163.744	CantonS_18	BackToFront
-94.9632	0	-69.4469	-94.9632	CantonS_18	BackToFront
-80.0142	127.306	80.8924	47.2914	CantonS_18	BackToFront
0	0	2.06402	0	CantonS_18	BackToFront
0	352.51	296.867	352.51	CantonS_18	BackToFront
-74.7388	0	-20.0021	-74.7388	CantonS_18	BackToFront
-23.7627	570.381	358.335	546.618	CantonS_18	BackToFront
-85.5587	0	-80.8373	-85.5587	CantonS_18	BackToFront
0	0	23.8517	0	CantonS_18	BackToFront
0	19.1583	48.0835	19.1583	CantonS_18	BackToFront
0	0	26.1065	0	CantonS_18	BackToFront
-37.5567	19.7213	82.0308	-17.8354	CantonS_18	BackToFront
0	0	10.9311	0	CantonS_18	BackToFront
-60.4539	0	-35.9551	-60.4539	CantonS_18	BackToFront
0	0	9.26324	0	CantonS_18	BackToFront
0	33.1784	35.0001	33.1784	CantonS_18	BackToFront
-17.2478	604.52	490.292	587.272	CantonS_18	BackToFront
0	58.6622	63.4271	58.6622	CantonS_18	BackToFront
0	673.596	636.698	673.596	CantonS_18	BackToFront
-101.866	0	-107.533	-101.866	CantonS_18	BackToFront
0	398.295	294.728	398.295	CantonS_18	BackToFront
-42.9528	0	-27.4936	-42.9528	CantonS_18	BackToFront
0	0	-2.11992	0	CantonS_18	BackToFront
-60.8706	0	8.18977	-60.8706	CantonS_18	BackToFront
0	0	6.93994	0	CantonS_18	BackToFront
0	181.325	121.446	181.325	CantonS_18	BackToFront
0	0	7.19167	0	CantonS_18	BackToFront
-271.37	0	-105.772	-271.37	CantonS_18	BackToFront
0	0	12.8003	0	CantonS_18	BackToFront
0	0	29.0543	0	CantonS_18	BackToFront
0	0	39.2497	0	CantonS_18	BackToFront
0	47.6256	113.995	47.6256	CantonS_18	BackToFront
0	0	26.2974	0	CantonS_18	BackToFront
0	0	127.552	0	CantonS_18	BackToFront
0	0	-4.30033	0	CantonS_18	BackToFront
0	37.8772	101.257	37.8772	CantonS_18	BackToFront
-12.6387	0	31.7914	-12.6387	CantonS_18	BackToFront
0	0	27.5637	0	CantonS_18	BackToFront
0	83.8878	41.6038	83.8878	CantonS_18	BackToFront
-21.8236	0	0.421299	-21.8236	CantonS_18	BackToFront
-82.7984	0	-30.2497	-82.7984	CantonS_18	BackToFront
-35.2492	0	-48.7085	-35.2492	CantonS_18	BackToFront
-19.1919	46.6518	66.6984	27.4599	CantonS_18	BackToFront
-31.5929	0	-4.0687	-31.5929	CantonS_18	BackToFront
-40.4435	0	-43.4112	-40.4435	CantonS_18	BackToFront
0	41.9174	102.473	41.9174	CantonS_18	BackToFront
0	0	12.169	0	CantonS_18	BackToFront
0	58.8509	143.548	58.8509	CantonS_18	BackToFront
-33.2288	0	-9.59226	-33.2288	CantonS_18	BackToFront
-241.238	56.347	21.6439	-184.891	CantonS_18	BackToFront
-206.622	56.6826	-26.5518	-149.939	CantonS_18	BackToFront
0	439.327	259.97	439.327	CantonS_18	BackToFront
-95.8852	0	-13.3424	-95.8852	CantonS_18	BackToFront
-217.82	74.0649	59.5252	-143.755	CantonS_18	BackToFront
-79.1088	0	-35.3858	-79.1088	CantonS_18	BackToFront
0	0	-4.96813	0	CantonS_18	BackToFront
0	29.658	250.039	29.658	CantonS_18	BackToFront
0	157.146	353.222	157.146	CantonS_18	BackToFront
-58.9909	54.7085	-70.8588	-4.28242	CantonS_18	BackToFront
-46.9647	0	1.6038	-46.9647	CantonS_18	BackToFront
0	0	6.20781	0	CantonS_18	BackToFront
0	0	-88.5294	0	CantonS_18	BackToFront
-98.0958	589.641	361.73	491.545	CantonS_18	BackToFront
0	0	-34.2661	0	CantonS_18	BackToFront
-10.8958	0	-34.6526	-10.8958	CantonS_18	BackToFront
-11.5306	43.2805	61.3844	31.7498	CantonS_18	BackToFront
0	0	13.0185	0	CantonS_18	BackToFront
-57.8307	0	-41.5906	-57.8307	CantonS_18	BackToFront
0	0	-8.38734	0	CantonS_18	BackToFront
-42.8497	95.637	106.131	52.7873	CantonS_18	BackToFront
-61.6778	0	53.7492	-61.6778	CantonS_18	BackToFront
-17.6544	0	-4.70615	-17.6544	CantonS_18	BackToFront
0	43.1178	207.7	43.1178	CantonS_18	BackToFront
0	0	12.4492	0	CantonS_18	BackToFront
-50.3186	0	31.9124	-50.3186	CantonS_18	BackToFront
-33.0201	0	113.597	-33.0201	CantonS_18	BackToFront
0	52.221	17.3682	52.221	CantonS_18	BackToFront
0	0	2.12612	0	CantonS_18	BackToFront
0	0	89.7953	0	CantonS_18	BackToFront
-8.28226	0	30.0596	-8.28226	CantonS_18	BackToFront
-102.339	163.994	157.235	61.6552	CantonS_18	BackToFront
-68.8387	69.2193	33.3172	0.380625	CantonS_18	BackToFront
0	27.7845	153.699	27.7845	CantonS_18	BackToFront
-53.4958	0	1.99222	-53.4958	CantonS_18	BackToFront
-61.8453	75.3979	103.532	13.5526	CantonS_18	BackToFront
-90.8863	35.4243	-50.267	-55.4621	CantonS_18	BackToFront
0	0	0.137714	0	CantonS_18	BackToFront
0	0	25.8981	0	CantonS_18	BackToFront
0	94.091	79.7222	94.091	CantonS_18	BackToFront
-85.2606	294.163	122.655	208.902	CantonS_18	BackToFront
-23.5258	25.119	6.79595	1.59318	CantonS_18	BackToFront
-38.4648	0	-28.9996	-38.4648	CantonS_18	BackToFront
-173.197	0	-49.2759	-173.197	CantonS_18	BackToFront
-44.5954	21.2967	8.40113	-23.2987	CantonS_18	BackToFront
-34.5717	0	6.71973	-34.5717	CantonS_18	BackToFront
0	867.197	463.743	867.197	CantonS_18	BackToFront
-27.686	0	20.1591	-27.686	CantonS_18	BackToFront
-102.124	83.8599	19.3081	-18.264	CantonS_18	BackToFront
-14.0725	0	15.6304	-14.0725	CantonS_18	BackToFront
0	51.295	31.5074	51.295	CantonS_18	BackToFront
-75.4001	27.3288	29.5827	-48.0714	CantonS_18	BackToFront
-54.512	0	-11.753	-54.512	CantonS_18	BackToFront
-115.468	0	-67.7444	-115.468	CantonS_18	BackToFront
0	0	-0.0510406	0	CantonS_18	BackToFront
-53.4261	69.368	68.6703	15.9418	CantonS_18	BackToFront
0	96.0243	86.8231	96.0243	CantonS_18	BackToFront
0	333.337	364.155	333.337	CantonS_18	BackToFront
-26.3974	0	42.3052	-26.3974	CantonS_18	BackToFront
-37.6508	0	9.18695	-37.6508	CantonS_18	BackToFront
-98.2987	0	-42.2369	-98.2987	CantonS_18	BackToFront
0	0	4.11909	0	CantonS_18	BackToFront
-43.7708	0	-16.607	-43.7708	CantonS_18	BackToFront
0	133.102	111.154	133.102	CantonS_18	BackToFront
0	28.899	36.8936	28.899	CantonS_18	BackToFront
-31.816	439.49	395.472	407.674	CantonS_18	BackToFront
-72.8064	73.2699	-34.4324	0.463411	CantonS_18	BackToFront
-81.8297	119.346	147.872	37.5166	CantonS_18	BackToFront
-195.779	62.7395	-1.90665	-133.04	CantonS_18	BackToFront
-68.6125	110.994	51.1484	42.3811	CantonS_18	BackToFront
-32.3121	0	-16.9192	-32.3121	CantonS_18	BackToFront
-27.5373	0	3.08296	-27.5373	CantonS_18	BackToFront
-8.41547	0	24.023	-8.41547	CantonS_18	BackToFront
0	69.6252	71.4408	69.6252	CantonS_18	BackToFront
0	34.2462	79.6861	34.2462	CantonS_18	BackToFront
-48.0491	0	-15.484	-48.0491	CantonS_18	BackToFront
-8.65201	0	22.0011	-8.65201	CantonS_18	BackToFront
0	0	42.8054	0	CantonS_18	BackToFront
0	0	27.3563	0	CantonS_18	BackToFront
-18.3551	460.276	242.774	441.921	CantonS_18	BackToFront
-13.9723	76.1929	126.3	62.2206	CantonS_18	BackToFront
0	21.7054	53.2884	21.7054	CantonS_18	BackToFront
-50.7683	0	14.0828	-50.7683	CantonS_18	BackToFront
-71.8975	80.0292	58.3471	8.13168	CantonS_18	BackToFront
-13.5119	0	-51.9567	-13.5119	CantonS_18	BackToFront
-14.7675	0	3.34252	-14.7675	CantonS_18	BackToFront
0	0	-1.61329	0	CantonS_18	BackToFront
0	29.1223	50.0906	29.1223	CantonS_18	BackToFront
-68.7347	0	136.931	-68.7347	CantonS_18	BackToFront
0	31.4461	43.5555	31.4461	CantonS_18	BackToFront
0	0	-13.322	0	CantonS_18	BackToFront
-82.0178	0	40.0413	-82.0178	CantonS_18	BackToFront
-30.1595	37.1225	30.2121	6.96298	CantonS_18	BackToFront
0	0	-7.04743	0	CantonS_18	BackToFront
0	0	7.3312	0	CantonS_18	BackToFront
-130.45	18.7224	-59.2493	-111.728	CantonS_18	BackToFront
0	0	4.83527	0	CantonS_18	BackToFront
0	0	-1.96985	0	CantonS_18	BackToFront
-21.215	0	-1.77785	-21.215	CantonS_18	BackToFront
0	0	7.2124	0	CantonS_18	BackToFront
0	0	-0.28233	0	CantonS_18	BackToFront
0	0	-0.309044	0	CantonS_18	BackToFront
-21.2147	312.806	221.529	291.591	CantonS_18	BackToFront
-137.972	127.026	-81.8528	-10.9455	CantonS_18	BackToFront
-268.119	129.218	-110.757	-138.901	CantonS_18	BackToFront
-228.096	36.081	19.7767	-192.015	CantonS_18	BackToFront
0	627.999	484.807	627.999	CantonS_18	BackToFront
-159.341	346.695	128.643	187.354	CantonS_18	BackToFront
-29.599	509.857	319.083	480.258	CantonS_18	BackToFront
0	314.404	512.092	314.404	CantonS_18	BackToFront
0	0	-43.6943	0	CantonS_18	BackToFront
0	29.8827	20.3908	29.8827	CantonS_18	BackToFront
0	0	-5.86461	0	CantonS_18	BackToFront
0	20.277	45.9658	20.277	CantonS_18	BackToFront
-147.919	0	-78.0064	-147.919	CantonS_18	BackToFront
-122.021	0	-78.1542	-122.021	CantonS_18	BackToFront
0	0	10.603	0	CantonS_18	BackToFront
-72.3654	190.499	112.066	118.133	CantonS_18	BackToFront
-58.8508	149.509	199.207	90.6586	CantonS_18	BackToFront
-130.928	0	-56.3108	-130.928	CantonS_18	BackToFront
-20.4025	20.8795	2.61209	0.477052	CantonS_18	BackToFront
-61.9803	24.4005	-63.1663	-37.5798	CantonS_18	BackToFront
0	0	-16.6063	0	CantonS_18	BackToFront
-168.371	0	-83.8254	-168.371	CantonS_18	BackToFront
0	0	40.4965	0	CantonS_18	BackToFront
-126.547	0	-67.2114	-126.547	CantonS_18	BackToFront
-78.1383	0	-101.378	-78.1383	CantonS_18	BackToFront
-127.581	0	-153.567	-127.581	CantonS_18	BackToFront
-19.283	0	-127.519	-19.283	CantonS_18	BackToFront
-85.4803	0	-35.8369	-85.4803	CantonS_18	BackToFront
0	0	1.52876	0	CantonS_18	BackToFront
-19.3874	0	25.8244	-19.3874	CantonS_18	BackToFront
0	0	-8.11417	0	CantonS_18	BackToFront
0	0	4.15416	0	CantonS_18	BackToFront
-61.4319	0	-56.744	-61.4319	CantonS_18	BackToFront
-39.5169	0	35.6174	-39.5169	CantonS_18	BackToFront
0	163.337	257.25	163.337	CantonS_18	BackToFront
-90.3524	130.292	32.912	39.9393	CantonS_18	BackToFront
0	136.557	178.778	136.557	CantonS_18	BackToFront
-58.7952	0	-38.8638	-58.7952	CantonS_18	BackToFront
0	0	18.9211	0	CantonS_18	BackToFront
-318.313	0	-145.948	-318.313	CantonS_18	BackToFront
0	249.374	240.943	249.374	CantonS_18	BackToFront
0	0	41.2339	0	CantonS_18	BackToFront
-10.3037	147.389	110.753	137.085	CantonS_18	BackToFront
-32.9935	0	-57.8709	-32.9935	CantonS_18	BackToFront
0	167.599	90.7533	167.599	CantonS_18	BackToFront
-102.45	0	-48.8151	-102.45	CantonS_18	BackToFront
0	28.5352	94.8917	28.5352	CantonS_18	BackToFront
0	0	5.30838	0	CantonS_18	BackToFront
-77.9744	161.928	177.553	83.9537	CantonS_18	BackToFront
-232.118	272.62	-203.83	40.502	CantonS_18	BackToFront
-217.896	0	-121.252	-217.896	CantonS_18	BackToFront
-15.611	0	-8.43813	-15.611	CantonS_18	BackToFront
-165.111	0	-14.138	-165.111	CantonS_18	BackToFront
-44.9761	0	3.42415	-44.9761	CantonS_18	BackToFront
-155.448	0	-33.1295	-155.448	CantonS_18	BackToFront
-140.988	0	-57.4012	-140.988	CantonS_18	BackToFront
-148.25	0	-6.56814	-148.25	CantonS_18	BackToFront
-63.5293	0	-13.361	-63.5293	CantonS_18	BackToFront
-17.162	32.9051	39.7702	15.7431	CantonS_18	BackToFront
-68.8861	0	-0.020216	-68.8861	CantonS_18	BackToFront
-41.3443	0	-33.5773	-41.3443	CantonS_18	BackToFront
-35.2543	0	-13.5459	-35.2543	CantonS_18	BackToFront
-68.2713	0	9.37611	-68.2713	CantonS_18	BackToFront
-106.093	0	-115.44	-106.093	CantonS_18	BackToFront
-58.7709	0	-14.8248	-58.7709	CantonS_18	BackToFront
0	0	3.61209	0	CantonS_18	BackToFront
-40.2842	0	-128.622	-40.2842	CantonS_18	BackToFront
-34.6842	0	-152.488	-34.6842	CantonS_18	BackToFront
0	0	5.12881	0	CantonS_18	BackToFront
0	0	8.3662	0	CantonS_18	BackToFront
0	0	4.2591	0	CantonS_18	BackToFront
-226.467	0	-61.5478	-226.467	CantonS_18	BackToFront
0	0	8.43201	0	CantonS_18	BackToFront
-127.022	0	-94.6747	-127.022	CantonS_18	BackToFront
0	0	-3.06897	0	CantonS_18	BackToFront
-36.0067	0	-37.2364	-36.0067	CantonS_18	BackToFront
-105.947	389.717	38.1621	283.77	CantonS_18	BackToFront
0	0	17.015	0	CantonS_18	BackToFront
0	0	17.2739	0	CantonS_18	BackToFront
-118.27	0	-4.49874	-118.27	CantonS_18	BackToFront
-95.8232	8.93412	-54.1039	-86.8891	CantonS_18	BackToFront
-19.2281	329.674	125.535	310.446	CantonS_18	BackToFront
-51.9972	97.6009	-0.0588725	45.6037	CantonS_18	BackToFront
0	0	3.19663	0	CantonS_18	BackToFront
-53.3181	223.754	120.351	170.436	CantonS_18	BackToFront
-51.3614	151.091	35.2504	99.7294	CantonS_18	BackToFront
-116.243	44.6476	67.6872	-71.595	CantonS_18	BackToFront
0	67.0219	103.316	67.0219	CantonS_18	BackToFront
0	40.2957	77.5003	40.2957	CantonS_18	BackToFront
-28.6634	60.9247	81.894	32.2613	CantonS_18	BackToFront
-80.5577	0	-136.194	-80.5577	CantonS_18	BackToFront
-116.042	0	-21.2624	-116.042	CantonS_18	BackToFront
0	34.2941	67.7459	34.2941	CantonS_18	BackToFront
-72.4777	225.323	31.3122	152.845	CantonS_18	BackToFront
0	0	-2.725	0	CantonS_18	BackToFront
0	0	2.93166	0	CantonS_18	BackToFront
-26.2314	0	5.67437	-26.2314	CantonS_18	BackToFront
0	0	1.55898	0	CantonS_18	BackToFront
0	89.6589	128.845	89.6589	CantonS_18	BackToFront
0	0	10.5283	0	CantonS_18	BackToFront
0	30.4765	116.238	30.4765	CantonS_18	BackToFront
0	0	3.66823	0	CantonS_18	BackToFront
0	0	-6.48643	0	CantonS_18	BackToFront
0	0	3.93651	0	CantonS_18	BackToFront
0	0	1.7083	0	CantonS_18	BackToFront
0	0	-13.8587	0	CantonS_18	BackToFront
-16.729	0	0.677177	-16.729	CantonS_18	BackToFront
-3.35068	0	-17.2177	-3.35068	CantonS_18	BackToFront
-49.2384	0	23.839	-49.2384	CantonS_18	BackToFront
0	825.442	440.173	825.442	CantonS_18	BackToFront
-215.128	201.119	83.3412	-14.0091	CantonS_18	BackToFront
-164.962	232.569	44.2329	67.6077	CantonS_18	BackToFront
0	0	6.09277	0	CantonS_18	BackToFront
-60.9044	0	-93.8752	-60.9044	CantonS_18	BackToFront
-292.142	53.553	-77.6992	-238.589	CantonS_18	BackToFront
-45.3683	706.729	291.25	661.36	CantonS_18	BackToFront
-60.1866	107.55	157.618	47.3632	CantonS_18	BackToFront
0	222.752	57.1649	222.752	CantonS_18	BackToFront
-169.091	257.354	4.16534	88.263	CantonS_18	BackToFront
-81.5897	0	72.4312	-81.5897	CantonS_18	BackToFront
-43.8963	0	-90.2859	-43.8963	CantonS_18	BackToFront
-63.6543	194.014	12.4152	130.359	CantonS_18	BackToFront
-15.0694	0	-83.6912	-15.0694	CantonS_18	BackToFront
-169.619	0	-272.415	-169.619	CantonS_18	BackToFront
0	220.413	221.841	220.413	CantonS_18	BackToFront
-18.9824	0	-2.99276	-18.9824	CantonS_18	BackToFront
-34.1341	0	-21.9856	-34.1341	CantonS_18	BackToFront
-25.3302	0	4.45991	-25.3302	CantonS_18	BackToFront
0	21.1032	40.7525	21.1032	CantonS_18	BackToFront
0	13.5551	16.5593	13.5551	CantonS_18	BackToFront
0	0	160.354	0	CantonS_18	BackToFront
0	953.841	384.459	953.841	CantonS_18	BackToFront
-12.3673	0	-4.01175	-12.3673	CantonS_18	BackToFront
-116.576	17.7159	-73.6958	-98.8606	CantonS_18	BackToFront
0	0	3.89239	0	CantonS_18	BackToFront
0	0	-0.133709	0	CantonS_18	BackToFront
-31.5665	301.464	375.076	269.897	CantonS_18	BackToFront
-56.8448	0	-73.913	-56.8448	CantonS_18	BackToFront
-48.0601	0	-18.5069	-48.0601	CantonS_18	BackToFront
0	0	51.7719	0	CantonS_18	BackToFront
-21.9393	0	1.14524	-21.9393	CantonS_18	BackToFront
0	0	-15.0295	0	CantonS_18	BackToFront
-15.0046	380.104	385.527	365.099	CantonS_18	BackToFront
-70.6565	0	-40.9209	-70.6565	CantonS_18	BackToFront
-66.0513	0	-15.3667	-66.0513	CantonS_18	BackToFront
-120.931	76.7654	-99.3281	-44.1657	CantonS_18	BackToFront
-54.5126	186.963	107.931	132.45	CantonS_18	BackToFront
-222.795	94.9073	-61.7501	-127.888	CantonS_18	BackToFront
0	0	-4.81877	0	CantonS_18	BackToFront
-95.9003	123.188	18.9421	27.2873	CantonS_18	BackToFront
0	0	2.26344	0	CantonS_18	BackToFront
0	0	15.9679	0	CantonS_18	BackToFront
-34.9062	0	41.748	-34.9062	CantonS_18	BackToFront
-109.699	220.355	74.2511	110.656	CantonS_18	BackToFront
-78.8435	0	-58.232	-78.8435	CantonS_18	BackToFront
-30.2808	0	-25.939	-30.2808	CantonS_18	BackToFront
-21.0063	0	-13.8102	-21.0063	CantonS_18	BackToFront
0	972.32	573.022	972.32	CantonS_18	BackToFront
0	837.654	405.836	837.654	CantonS_18	BackToFront
-165.973	0	-14.0492	-165.973	CantonS_18	BackToFront
0	992.647	448.858	992.647	CantonS_18	BackToFront
-102.13	185.959	46.3128	83.8297	CantonS_18	BackToFront
-121.731	107.821	-13.3909	-13.9104	CantonS_18	BackToFront
-62.8858	0	-25.9814	-62.8858	CantonS_18	BackToFront
-10.8845	53.0758	41.0505	42.1913	CantonS_18	BackToFront
-18.7957	43.0952	37.1869	24.2994	CantonS_18	BackToFront
0	593.351	669.054	593.351	CantonS_18	BackToFront
-133.067	0	-1.74078	-133.067	CantonS_18	BackToFront
-52.0018	0	-16.8046	-52.0018	CantonS_18	BackToFront
-221.165	0	-15.8302	-221.165	CantonS_18	BackToFront
-13.2859	28.2378	46.3687	14.9518	CantonS_18	BackToFront
0	0	-0.957108	0	CantonS_18	BackToFront
-227.079	199.465	-22.8146	-27.6141	CantonS_18	BackToFront
-147.192	470.367	367.528	323.175	CantonS_18	BackToFront
-156.521	0	7.0852	-156.521	CantonS_18	BackToFront
-11.4264	0	12.1938	-11.4264	CantonS_18	BackToFront
0	0	29.9581	0	CantonS_18	BackToFront
0	0	9.54643	0	CantonS_18	BackToFront
-16.6229	0	13.6787	-16.6229	CantonS_18	BackToFront
-60.1173	0	-11.2188	-60.1173	CantonS_18	BackToFront
-62.7429	0	55.866	-62.7429	CantonS_18	BackToFront
0	0	11.8825	0	CantonS_18	BackToFront
-60.0147	0	20.5729	-60.0147	CantonS_18	BackToFront
-10.6885	203.289	242.956	192.601	CantonS_18	BackToFront
0	289.646	130.979	289.646	CantonS_18	BackToFront
-62.0814	151.178	131.728	89.0969	CantonS_18	BackToFront
-41.3562	0	-16.8489	-41.3562	CantonS_18	BackToFront
-13.3389	93.8545	65.0628	80.5155	CantonS_18	BackToFront
-17.6241	0	-8.46164	-17.6241	CantonS_18	BackToFront
-44.0642	62.7602	36.9551	18.6961	CantonS_18	BackToFront
-187.126	0	-64.4601	-187.126	CantonS_18	BackToFront
-44.7496	0	2.87879	-44.7496	CantonS_18	BackToFront
-53.7199	0	77.8294	-53.7199	CantonS_18	BackToFront
0	0	-4.61438	0	CantonS_18	BackToFront
0	0	-10.2998	0	CantonS_18	BackToFront
-87.0529	0	-30.5355	-87.0529	CantonS_18	BackToFront
0	0	22.2601	0	CantonS_18	BackToFront
0	80.1364	88.643	80.1364	CantonS_18	BackToFront
0	0	18.6454	0	CantonS_18	BackToFront
0	0	55.9123	0	CantonS_18	BackToFront
0	48.8781	79.3069	48.8781	CantonS_18	BackToFront
0	0	-2.49243	0	CantonS_18	BackToFront
0	0	7.87025	0	CantonS_18	BackToFront
-13.2703	0	-4.12478	-13.2703	CantonS_18	BackToFront
0	0	14.975	0	CantonS_18	BackToFront
-81.872	71.7373	406.168	-10.1347	CantonS_18	FullRotation
-237.45	220.703	107.269	-16.6975	CantonS_18	FullRotation
-214.819	299.165	228.401	84.3455	CantonS_18	FullRotation
-70.0029	118.193	234.623	48.1901	CantonS_18	FullRotation
-40.7662	125.556	314.691	84.7898	CantonS_18	FullRotation
-12.0877	159.911	307.821	146.998	CantonS_18	FullRotation
-131.051	421.448	233.995	281.384	CantonS_18	FullRotation
-11.5731	252.943	364.892	241.37	CantonS_18	FullRotation
-44.0635	0	229.091	-44.0635	CantonS_18	FullRotation
-10.2748	100.677	262.476	90.4026	CantonS_18	FullRotation
-225.036	349.793	114.598	124.757	CantonS_18	FullRotation
-3.69771	53.8424	288.911	50.1447	CantonS_18	FullRotation
-49.2514	128.869	294.91	79.6177	CantonS_18	FullRotation
-40.9981	0	384.174	-40.9981	CantonS_18	FullRotation
-86.6485	162.501	175.41	75.8529	CantonS_18	FullRotation
-8.64007	57.9788	463.058	49.3387	CantonS_18	FullRotation
-323.253	270.909	115.451	-52.3444	CantonS_18	FullRotation
-39.6345	0	294.961	-39.6345	CantonS_18	FullRotation
-181.747	52.85	88.2429	-128.897	CantonS_18	FullRotation
-224.872	46.9223	153.874	-170.817	CantonS_18	FullRotation
-15.09	0	196.654	-15.09	CantonS_18	FullRotation
-128.313	78.5842	196.187	-49.729	CantonS_18	FullRotation
-0.720001	356.657	471.739	349.502	CantonS_18	FullRotation
-12.3904	3.21596	352.014	-9.17441	CantonS_18	FullRotation
-50.0789	0	279.442	-50.0789	CantonS_18	FullRotation
-310.692	344.77	192.042	28.4739	CantonS_18	FullRotation
-35.8204	0	107.88	-35.8204	CantonS_18	FullRotation
-62.5471	197.874	307.894	135.327	CantonS_18	FullRotation
-33.744	0	149.605	-33.744	CantonS_18	FullRotation
-188.538	63.1188	225.864	-129.851	CantonS_18	FullRotation
-26.1507	0	173.163	-26.1507	CantonS_18	FullRotation
-121.397	182.434	304.99	61.0376	CantonS_18	FullRotation
-72.878	179.949	333.057	104.516	CantonS_18	FullRotation
-10.4251	0	307.152	-10.4251	CantonS_18	FullRotation
-27.6001	36.7108	292.55	9.11073	CantonS_18	FullRotation
-45.9694	0	216.976	-45.9694	CantonS_18	FullRotation
-100.749	188.816	193.826	88.0672	CantonS_18	FullRotation
-94.6012	396.922	361.973	300.683	CantonS_18	FullRotation
-29.8299	0	120.707	-29.8299	CantonS_18	FullRotation
-84.827	27.5078	111.972	-57.3192	CantonS_18	FullRotation
-105.316	18.8347	113.837	-86.4809	CantonS_18	FullRotation
-22.7028	0	58.5543	-22.7028	CantonS_18	FullRotation
0	0	82.3775	0	CantonS_18	FullRotation
-15.2254	0	1.84055	-15.2254	CantonS_18	FullRotation
-104.958	37.4948	101.167	-67.4633	CantonS_18	FullRotation
-8.0202	0	126.274	-8.0202	CantonS_18	FullRotation
-50.7297	0	-54.3119	-50.7297	CantonS_18	FullRotation
-10.513	0	192.847	-10.513	CantonS_18	FullRotation
-64.0742	0	63.6929	-64.0742	CantonS_18	FullRotation
-95.6174	44.6193	116.224	-51.8151	CantonS_18	FullRotation
-65.8559	181.047	270.181	115.191	CantonS_18	FullRotation
-8.20819	0	196.353	-8.20819	CantonS_18	FullRotation
-96.2588	200.7	175.761	104.442	CantonS_18	FullRotation
-131.318	451.479	194.006	310.11	CantonS_18	FullRotation
-2.864	152.536	391.442	149.672	CantonS_18	FullRotation
-18.2619	49.1878	229.798	30.9259	CantonS_18	FullRotation
0	235.178	374.196	235.178	CantonS_18	FullRotation
-15.6268	0	160.827	-15.6268	CantonS_18	FullRotation
-53.3974	44.268	225.493	-9.12934	CantonS_18	FullRotation
-200.795	0	58.9804	-200.795	CantonS_18	FullRotation
-40.9923	88.0543	404.032	47.062	CantonS_18	FullRotation
-29.4391	64.0209	204.613	34.5818	CantonS_18	FullRotation
-53.8762	21.8156	205.144	-32.0606	CantonS_18	FullRotation
-15.0023	0	145.223	-15.0023	CantonS_18	FullRotation
-13.2961	27.2155	234.532	13.9195	CantonS_18	FullRotation
-14.865	0	353.599	-14.865	CantonS_18	FullRotation
-269.668	56.0365	132.295	-213.632	CantonS_18	FullRotation
-27.9747	0	241.976	-27.9747	CantonS_18	FullRotation
-85.5966	40.0627	174.318	-45.5339	CantonS_18	FullRotation
-83.489	20.9187	62.3564	-62.5703	CantonS_18	FullRotation
0	20.2273	193.248	20.2273	CantonS_18	FullRotation
-29.4705	0	240.324	-29.4705	CantonS_18	FullRotation
-72.7287	139.017	190.399	66.2879	CantonS_18	FullRotation
-126.825	23.814	171.578	-103.011	CantonS_18	FullRotation
-228.822	74.6183	191.251	-154.203	CantonS_18	FullRotation
-25.1256	0	198.449	-25.1256	CantonS_18	FullRotation
-135.295	0	338.318	-135.295	CantonS_18	FullRotation
0	55.5715	187.076	55.5715	CantonS_18	FullRotation
-125.256	61.0188	165.022	-64.2371	CantonS_18	FullRotation
-59.7022	76.1231	286.169	16.421	CantonS_18	FullRotation
0	150.042	434.103	150.042	CantonS_18	FullRotation
-194.351	157.628	235.251	-36.7226	CantonS_18	FullRotation
-231.511	369.672	235.731	134.655	CantonS_18	FullRotation
0	0	190.649	0	CantonS_18	FullRotation
-118.577	0	123.074	-118.577	CantonS_18	FullRotation
-25.0857	0	123.135	-25.0857	CantonS_18	FullRotation
-169.421	21.709	195.434	-147.712	CantonS_18	FullRotation
0	90.3709	306.529	90.3709	CantonS_18	FullRotation
-65.139	588.266	329.114	523.127	CantonS_18	FullRotation
-35.5649	370.269	518.66	332.715	CantonS_18	FullRotation
-15.4971	78.9578	189.997	63.4607	CantonS_18	FullRotation
-17.3668	94.9588	425.654	77.592	CantonS_18	FullRotation
-20.2566	38.2623	263.064	17.2317	CantonS_18	FullRotation
-37.4495	118.628	393.623	81.1781	CantonS_18	FullRotation
-2.75062	340.751	433.626	338	CantonS_18	FullRotation
-235.061	102.157	232.351	-134.059	CantonS_18	FullRotation
0	811.749	822.857	811.749	CantonS_18	FullRotation
-33.1973	97.3369	183.055	64.1396	CantonS_18	FullRotation
-31.438	0	196.924	-31.438	CantonS_18	FullRotation
-8.91275	407.926	914.29	399.013	CantonS_18	FullRotation
-15.3518	18.2939	201.452	2.94207	CantonS_18	FullRotation
-192.496	272.175	129.63	79.6795	CantonS_18	FullRotation
0	70.9	424.582	70.9	CantonS_18	FullRotation
-43.1239	30.5807	97.7641	-12.5432	CantonS_18	FullRotation
-73.6665	78.6003	151.503	4.93379	CantonS_18	FullRotation
-50.6954	524.737	668.071	474.042	CantonS_18	FullRotation
-57.2194	13.0914	205.92	-44.128	CantonS_18	FullRotation
-87.8365	150.407	158.786	62.5707	CantonS_18	FullRotation
-164.367	54.7561	-25.7801	-109.611	CantonS_18	FullRotation
-69.0696	330.62	337.639	261.55	CantonS_18	FullRotation
-44.5591	82.0845	265.484	36.9632	CantonS_18	FullRotation
-5.72578	656.306	672.17	650.58	CantonS_18	FullRotation
-38.7688	32.2799	333.876	-6.48888	CantonS_18	FullRotation
-168.135	14.357	86.4387	-153.778	CantonS_18	FullRotation
0	0	303.73	0	CantonS_18	FullRotation
-24.0336	186.628	211.946	162.595	CantonS_18	FullRotation
-23.1881	136.087	373.244	112.899	CantonS_18	FullRotation
-14.561	104.726	494.289	100.65	CantonS_18	FullRotation
-18.8539	0	432.031	-18.8539	CantonS_18	FullRotation
-200.601	233.068	241.002	27.37	CantonS_18	FullRotation
-27.1729	0	271.433	-27.1729	CantonS_18	FullRotation
-43.2321	133.113	452.943	89.8812	CantonS_18	FullRotation
0	73.202	387.693	73.202	CantonS_18	FullRotation
-88.2049	188.525	489.677	100.321	CantonS_18	FullRotation
-208.362	235.598	133.526	27.2356	CantonS_18	FullRotation
-17.1834	534.4	679.149	517.216	CantonS_18	FullRotation
-107.352	326.941	233.247	219.589	CantonS_18	FullRotation
0	127.756	447.008	127.756	CantonS_18	FullRotation
-84.8081	130.93	354.732	46.1214	CantonS_18	FullRotation
-24.9543	250.489	291.142	225.534	CantonS_18	FullRotation
-10.3103	178.418	473.654	168.108	CantonS_18	FullRotation
-19.8599	76.5459	308.773	56.686	CantonS_18	FullRotation
0	21.2419	458.113	21.2419	CantonS_18	FullRotation
-152.991	189.166	189.116	29.879	CantonS_18	FullRotation
-24.2349	0	375.208	-24.2349	CantonS_18	FullRotation
-10.8616	0	417.285	-10.8616	CantonS_18	FullRotation
-47.1799	43.7927	315.69	-3.38717	CantonS_18	FullRotation
0	35.7701	428.132	35.7701	CantonS_18	FullRotation
0	0	268.083	0	CantonS_18	FullRotation
-165.788	45.7926	221.694	-119.995	CantonS_18	FullRotation
-51.2458	0	312.899	-51.2458	CantonS_18	FullRotation
-18.5589	113.894	324.492	95.3355	CantonS_18	FullRotation
-35.3913	0	259.658	-35.3913	CantonS_18	FullRotation
-84.8653	545.277	766.13	460.412	CantonS_18	FullRotation
-58.5185	1069.35	733.249	1010.84	CantonS_18	FullRotation
-137.163	91.9911	266.155	-45.1723	CantonS_18	FullRotation
-39.2421	164.222	439.312	124.98	CantonS_18	FullRotation
-103.863	130.044	288.784	26.1808	CantonS_18	FullRotation
-15.5948	114.916	354.999	99.3213	CantonS_18	FullRotation
-135.056	31.5286	199.973	-103.527	CantonS_18	FullRotation
-32.687	209.088	187.13	176.401	CantonS_18	FullRotation
-115.391	51.303	261.408	-64.0877	CantonS_18	FullRotation
-85.2926	73.8796	165.752	-11.413	CantonS_18	FullRotation
-56.6189	0	306.468	-56.6189	CantonS_18	FullRotation
-19.4857	34.1256	382.665	14.6399	CantonS_18	FullRotation
-165.585	56.4935	136.094	-109.092	CantonS_18	FullRotation
0	0	363.016	0	CantonS_18	FullRotation
-18.2878	27.8319	114.649	9.5441	CantonS_18	FullRotation
-31.7478	53.1963	363.687	21.4485	CantonS_18	FullRotation
-99.859	18.4877	200.33	-81.3713	CantonS_18	FullRotation
-22.1638	0	4.49753	-22.1638	CantonS_18	FullRotation
-48.7828	0	32.9965	-48.7828	CantonS_18	FullRotation
-80.6691	46.2909	177.43	-34.3782	CantonS_18	FullRotation
-35.1825	0	149.106	-35.1825	CantonS_18	FullRotation
-131.816	37.9643	139.061	-93.8516	CantonS_18	FullRotation
-8.40314	23.4267	267.131	15.0235	CantonS_18	FullRotation
0	17.0578	398.859	17.0578	CantonS_18	FullRotation
-27.3764	0	86.7325	-27.3764	CantonS_18	FullRotation
-28.1292	0	167.415	-28.1292	CantonS_18	FullRotation
0	79.6171	195.4	79.6171	CantonS_18	FullRotation
-93.4051	0	62.3944	-93.4051	CantonS_18	FullRotation
-5.53667	30.8248	229.71	25.2882	CantonS_18	FullRotation
-96.4925	0	9.58165	-96.4925	CantonS_18	FullRotation
-24.0032	0	182.536	-24.0032	CantonS_18	FullRotation
-16.6507	0	97.7717	-16.6507	CantonS_18	FullRotation
-97.0739	0	157.479	-97.0739	CantonS_18	FullRotation
-59.2392	0	108.986	-59.2392	CantonS_18	FullRotation
-21.5317	0	56.2164	-21.5317	CantonS_18	FullRotation
-7.66378	0	119.753	-7.66378	CantonS_18	FullRotation
-17.7037	0	46.6713	-17.7037	CantonS_18	FullRotation
0	24.8845	201.975	24.8845	CantonS_18	FullRotation
-23.9865	0	137.473	-23.9865	CantonS_18	FullRotation
-10.9649	0	272.28	-10.9649	CantonS_18	FullRotation
-23.5041	0	97.981	-23.5041	CantonS_18	FullRotation
0	0	250.551	0	CantonS_18	FullRotation
0	0	125.451	0	CantonS_18	FullRotation
0	0	135.613	0	CantonS_18	FullRotation
-6.48245	0	332.802	-6.48245	CantonS_18	FullRotation
-37.9831	19.2788	299.611	-18.7043	CantonS_18	FullRotation
-53.7642	0	136.428	-53.7642	CantonS_18	FullRotation
-67.6722	0	116.363	-67.6722	CantonS_18	FullRotation
-95.8111	0	48.4468	-95.8111	CantonS_18	FullRotation
-33.7899	97.6388	65.8851	60.7981	CantonS_18	FullRotation
-18.3807	0	160.029	-18.3807	CantonS_18	FullRotation
-13.3779	0	223.983	-13.3779	CantonS_18	FullRotation
-89.7526	94.3072	202.708	1.54731	CantonS_18	FullRotation
0	0	384.924	0	CantonS_18	FullRotation
-86.7989	0	104.445	-86.7989	CantonS_18	FullRotation
-62.2606	0	96.926	-62.2606	CantonS_18	FullRotation
-11.1916	0	154.179	-11.1916	CantonS_18	FullRotation
0	0	390.014	0	CantonS_18	FullRotation
-49.8222	0	85.7823	-49.8222	CantonS_18	FullRotation
-14.1232	41.1316	155.161	27.0084	CantonS_18	FullRotation
-73.0303	27.1513	210.114	-45.879	CantonS_18	FullRotation
-144.747	0	75.3487	-144.747	CantonS_18	FullRotation
-101.779	0	205.231	-101.779	CantonS_18	FullRotation
-91.2035	0	45.4376	-91.2035	CantonS_18	FullRotation
-23.9527	0	209.915	-23.9527	CantonS_18	FullRotation
-46.5319	0	76.3824	-46.5319	CantonS_18	FullRotation
-28.9868	53.7513	200.619	24.7644	CantonS_18	FullRotation
-62.3629	0	117.98	-62.3629	CantonS_18	FullRotation
-121.906	0	96.9259	-121.906	CantonS_18	FullRotation
-51.2509	0	185.093	-51.2509	CantonS_18	FullRotation
-59.095	0	62.8497	-59.095	CantonS_18	FullRotation
-73.8469	0	34.3016	-73.8469	CantonS_18	FullRotation
-14.3009	155.474	-25.1545	141.173	CantonS_18	FullRotation
-124.816	225.89	60.1372	97.521	CantonS_18	FullRotation
-101.46	333.022	218.874	231.562	CantonS_18	FullRotation
-66.4067	108.411	268.39	40.7951	CantonS_18	FullRotation
0	141.552	280.995	141.552	CantonS_18	FullRotation
-67.0035	244.606	203.174	169.992	CantonS_18	FullRotation
0	170.435	327.619	170.435	CantonS_18	FullRotation
-145.471	33.2045	92.6257	-112.266	CantonS_18	FullRotation
-46.0267	240.879	340.534	194.852	CantonS_18	FullRotation
-137.81	274.042	371.742	136.232	CantonS_18	FullRotation
-78.4816	66.9634	14.2695	-11.5183	CantonS_18	FullRotation
-31.8819	82.9537	306.179	48.8844	CantonS_18	FullRotation
-106.339	304.755	302.503	198.416	CantonS_18	FullRotation
-57.0395	246.29	231.077	189.251	CantonS_18	FullRotation
-21.5941	24.1627	242.802	2.56855	CantonS_18	FullRotation
-52.9587	0	69.6547	-52.9587	CantonS_18	FullRotation
-148.247	428.705	343.518	280.46	CantonS_18	FullRotation
-25.255	0	227.284	-25.255	CantonS_18	FullRotation
-239.376	205.674	14.3843	-18.0814	CantonS_18	FullRotation
-98.1159	0	132.626	-98.1159	CantonS_18	FullRotation
-45.0594	37.973	117.763	-7.08645	CantonS_18	FullRotation
3.58899	0	216.907	3.58899	CantonS_18	FullRotation
-57.2495	139.788	300.11	82.5389	CantonS_18	FullRotation
0	230.936	362.514	230.936	CantonS_18	FullRotation
-205.432	12.3065	130.556	-194.138	CantonS_18	FullRotation
0	0	167.076	0	CantonS_18	FullRotation
-169.092	0	47.1786	-169.092	CantonS_18	FullRotation
-21.8445	0	54.1904	-21.8445	CantonS_18	FullRotation
-58.7311	0	102.584	-58.7311	CantonS_18	FullRotation
-33.0115	96.6927	346.789	62.4127	CantonS_18	FullRotation
-219.08	116.387	-50.8167	-102.693	CantonS_18	FullRotation
-24.7161	0	212.994	-24.7161	CantonS_18	FullRotation
-160.432	32.7568	87.1365	-127.675	CantonS_18	FullRotation
0	32.5575	170.442	32.5575	CantonS_18	FullRotation
-140.902	221.697	325.059	80.7956	CantonS_18	FullRotation
0	106.884	341.741	106.884	CantonS_18	FullRotation
-164.664	0	122.294	-164.664	CantonS_18	FullRotation
-33.954	0	35.2678	-33.954	CantonS_18	FullRotation
-40.6743	18.7975	148.213	-21.8768	CantonS_18	FullRotation
0	0	112.192	0	CantonS_18	FullRotation
-87.3929	0	112.258	-87.3929	CantonS_18	FullRotation
-31.4286	0	77.8529	-31.4286	CantonS_18	FullRotation
-40.6893	0	6.76941	-40.6893	CantonS_18	FullRotation
-41.0854	0	78.1452	-41.0854	CantonS_18	FullRotation
-71.519	0	8.82449	-71.519	CantonS_18	FullRotation
-110.864	0	80.077	-110.864	CantonS_18	FullRotation
0	0	32.0401	0	CantonS_18	FullRotation
-18.3202	0	114.846	-18.3202	CantonS_18	FullRotation
-145.915	67.1782	13.0132	-79.0106	CantonS_18	FullRotation
-175.619	186.089	153.181	2.45544	CantonS_18	FullRotation
-156.559	66.7328	160.284	-89.8262	CantonS_18	FullRotation
-114.539	593.576	304.04	479.037	CantonS_18	FullRotation
-191.969	0	63.1543	-191.969	CantonS_18	FullRotation
-175.475	189.683	116.47	14.2081	CantonS_18	FullRotation
-278.152	68.62	24.167	-209.532	CantonS_18	FullRotation
-243.46	68.4192	56.9798	-175.041	CantonS_18	FullRotation
-143.731	59.6127	169.231	-84.1182	CantonS_18	FullRotation
-15.5722	915.287	436.455	898.623	CantonS_18	FullRotation
-100.442	0	91.2404	-100.442	CantonS_18	FullRotation
-163.762	195.092	246.086	31.3299	CantonS_18	FullRotation
-253.533	0	120.773	-253.533	CantonS_18	FullRotation
-263.363	56.5148	43.8635	-206.848	CantonS_18	FullRotation
-134.93	55.1218	124.504	-79.8078	CantonS_18	FullRotation
-113.85	395.593	327.394	281.743	CantonS_18	FullRotation
-101.68	0	63.0554	-101.68	CantonS_18	FullRotation
-68.8876	0	-64.774	-68.8876	CantonS_18	FullRotation
-160.859	22.8461	75.9059	-138.013	CantonS_18	FullRotation
-78.3259	168.05	232.043	89.7241	CantonS_18	FullRotation
-135.459	233.982	143.814	98.5224	CantonS_18	FullRotation
-43.2376	639.2	288.891	595.963	CantonS_18	FullRotation
-213.392	41.8421	50.9953	-174.022	CantonS_18	FullRotation
-45.9307	24.6056	101.343	-21.3251	CantonS_18	FullRotation
-159.224	31.5193	-6.05155	-127.705	CantonS_18	FullRotation
-101.174	26.7837	164.023	-74.3903	CantonS_18	FullRotation
-29.948	0	280.372	-29.948	CantonS_18	FullRotation
-10.8335	80.4737	134.001	69.6402	CantonS_18	FullRotation
-83.453	18.381	47.3777	-67.2462	CantonS_18	FullRotation
-42.1093	155.072	375.356	112.962	CantonS_18	FullRotation
-38.0844	0	137.17	-38.0844	CantonS_18	FullRotation
-18.7028	0	298.828	-18.7028	CantonS_18	FullRotation
-36.5142	584.301	525.013	547.787	CantonS_18	FullRotation
-45.9593	0	45.5022	-45.9593	CantonS_18	FullRotation
-179.196	32.7402	37.1387	-156.933	CantonS_18	FullRotation
-19.5775	0	276.478	-19.5775	CantonS_18	FullRotation
-35.9256	58.9114	410.676	22.9859	CantonS_18	FullRotation
-51.2271	33.1203	196.006	-18.1068	CantonS_18	FullRotation
-16.7782	0	155.519	-16.7782	CantonS_18	FullRotation
-61.8028	25.7987	326.848	-36.0042	CantonS_18	FullRotation
-18.0378	0	153.025	-18.0378	CantonS_18	FullRotation
-11.6349	0	214.648	-11.6349	CantonS_18	FullRotation
-79.8743	0	69.1756	-79.8743	CantonS_18	FullRotation
0	37.9227	297.922	37.9227	CantonS_18	FullRotation
-119.031	0	78.7223	-119.031	CantonS_18	FullRotation
-46.7455	378.127	428.432	331.381	CantonS_18	FullRotation
-82.8368	130.12	304.683	47.2829	CantonS_18	FullRotation
-57.9777	24.1492	157.096	-33.8284	CantonS_18	FullRotation
-65.7575	45.2991	226.394	-20.4584	CantonS_18	FullRotation
-11.8862	124.007	150.473	102.841	CantonS_18	FullRotation
-168.411	0	-65.2154	-168.411	CantonS_18	FullRotation
-23.454	0	122.602	-23.454	CantonS_18	FullRotation
-350.514	317.856	324.884	-33.9817	CantonS_18	FullRotation
-79.9164	389.702	190.872	307.703	CantonS_18	FullRotation
-44.1009	809.624	399.863	765.523	CantonS_18	FullRotation
-22.4109	92.0995	167.29	69.6885	CantonS_18	FullRotation
-228.51	431.96	256.274	203.45	CantonS_18	FullRotation
-163.777	418.292	521.933	254.515	CantonS_18	FullRotation
-52.7735	125.776	127.13	73.0029	CantonS_18	FullRotation
-233.414	201.579	211.205	-31.8349	CantonS_18	FullRotation
-43.7842	0	94.0561	-43.7842	CantonS_18	FullRotation
-40.5169	0	48.5442	-40.5169	CantonS_18	FullRotation
-47.0362	22.9264	113.313	-24.1098	CantonS_18	FullRotation
-147.763	279.284	204.627	126.121	CantonS_18	FullRotation
-27.027	0	104.153	-27.027	CantonS_18	FullRotation
-25.7151	0	58.7847	-25.7151	CantonS_18	FullRotation
-253.05	88.48	101.192	-166.144	CantonS_18	FullRotation
-63.9174	155.052	191.683	91.135	CantonS_18	FullRotation
-112.782	0	64.2607	-112.782	CantonS_18	FullRotation
-18.1212	18.4359	88.7367	0.314694	CantonS_18	FullRotation
-109.119	0	150.144	-109.119	CantonS_18	FullRotation
-103.063	194.512	133.401	91.4489	CantonS_18	FullRotation
-16.5655	0	153.047	-16.5655	CantonS_18	FullRotation
-183.338	0	-28.9975	-183.338	CantonS_18	FullRotation
-62.2316	18.9982	167.122	-43.2334	CantonS_18	FullRotation
-15.6793	0	205.167	-15.6793	CantonS_18	FullRotation
-113.093	0	61.1717	-113.093	CantonS_18	FullRotation
-192.712	255.428	90.0662	62.716	CantonS_18	FullRotation
-196.099	0	108.445	-196.099	CantonS_18	FullRotation
-193.469	169.726	141.481	-23.743	CantonS_18	FullRotation
-83.5741	98.7835	94.1712	20.686	CantonS_18	FullRotation
-226.865	46.3969	70.6575	-180.468	CantonS_18	FullRotation
-98.5624	71.798	240.333	-26.7644	CantonS_18	FullRotation
-84.4005	0	188.735	-84.4005	CantonS_18	FullRotation
-120.718	22.5009	167.078	-98.2166	CantonS_18	FullRotation
-83.971	0	183.108	-83.971	CantonS_18	FullRotation
-54.2051	0	274.963	-54.2051	CantonS_18	FullRotation
-96.2358	25.8548	270.063	-70.381	CantonS_18	FullRotation
-200.7	114.505	119.702	-89.5901	CantonS_18	FullRotation
-227.275	88.1845	84.7723	-139.091	CantonS_18	FullRotation
-67.249	47.7491	238.483	-19.4999	CantonS_18	FullRotation
-170.741	136.229	167.743	-34.5122	CantonS_18	FullRotation
-75.7543	20.7758	296.773	-54.9784	CantonS_18	FullRotation
-241.508	52.9574	71.0504	-190.167	CantonS_18	FullRotation
-56.4552	0	33.5455	-56.4552	CantonS_18	FullRotation
-147.342	583.222	148.047	435.88	CantonS_18	FullRotation
-53.419	0	206.784	-53.419	CantonS_18	FullRotation
-28.2756	0	177.866	-28.2756	CantonS_18	FullRotation
-186.375	0	151.166	-186.375	CantonS_18	FullRotation
-99.2404	0	78.9864	-99.2404	CantonS_18	FullRotation
-13.7398	0	274.159	-13.7398	CantonS_18	FullRotation
-16.6154	0	164.697	-16.6154	CantonS_18	FullRotation
-34.6871	0	157.103	-34.6871	CantonS_18	FullRotation
-32.2114	0	227.445	-32.2114	CantonS_18	FullRotation
-158.472	294.526	125.72	136.054	CantonS_18	FullRotation
-24.5036	0	208.114	-24.5036	CantonS_18	FullRotation
-98.0867	0	85.8112	-98.0867	CantonS_18	FullRotation
-123.639	0	148.089	-123.639	CantonS_18	FullRotation
-62.6116	0	187.357	-62.6116	CantonS_18	FullRotation
-18.3216	0	160.074	-18.3216	CantonS_18	FullRotation
-142.497	68.6089	102.713	-73.8886	CantonS_18	FullRotation
-79.4487	0	95.3556	-79.4487	CantonS_18	FullRotation
