# Supplementary material for: Bilateral interactions of optic-flow sensitive neurons coordinate course control in flies
Source: Nat Commun. 2024 Oct 12;15:8830. doi: 10.1038/s41467-024-53173-w (PMC11470938; doi:10.1038/s41467-024-53173-w)
Supplement: Supplementary file 10 — Source Data [file 41467_2024_53173_MOESM10_ESM.zip › Source Data S3.xlsx]

## Sheet: Ext3f_top
Stimulus	Fly_id	0	1	2	3	4	5	6	7	8	9	10	11	12	13	14	15	16	17	18	19	20	21	22	23	24	25	26	27	28	29	30	31	32	33	34	35	36	37	38	39	40	41	42	43	44	45	46	47
FrontToBack	1	3.3122	6.66203	10.4592	14.1593	17.1884	19.0624	19.4917	18.4484	16.1766	13.1363	9.88214	6.91762	4.56948	2.93361	1.90934	1.29383	0.883837	0.522943	0.0987187	-0.48474	-1.29218	-2.30885	-3.39158	-4.28923	-4.74285	-4.62047	-3.99633	-3.11481	-2.24828	-1.53837	-0.922184	-0.195952	0.821197	2.13493	3.52865	4.65874	5.22098	5.09297	4.37017	3.29951	2.1609	1.1654	0.404871	-0.144104	-0.580639	-1.02786	-1.58809	-2.31697
FrontToBack	1	1.43405	1.20811	1.04324	0.897441	0.7588	0.645477	0.595059	0.648936	0.828854	1.11497	1.43505	1.67779	1.73314	1.54524	1.15219	0.68621	0.328923	0.242603	0.516313	1.15668	2.11986	3.34939	4.78222	6.31681	7.77921	8.9352	9.56157	9.54427	8.93399	7.92433	6.76469	5.67062	4.78258	4.17603	3.883	3.88302	4.06928	4.23891	4.1547	3.66612	2.81852	1.86974	1.19249	1.11497	1.78295	3.10823	4.80647	6.49894
FrontToBack	1	1.42941	0.844498	0.416771	0.201527	0.242126	0.544363	1.05424	1.6513	2.17569	2.48872	2.54405	2.42952	2.3443	2.50739	3.04058	3.89117	4.84431	5.61885	5.98787	5.85876	5.27887	4.39	3.36706	2.373	1.52488	0.866026	0.349464	-0.14286	-0.731534	-1.45536	-2.22788	-2.88095	-3.26999	-3.36252	-3.24175	-3.02065	-2.74444	-2.35558	-1.74471	-0.833649	0.375344	1.80658	3.34367	4.8429	6.12043	6.95191	7.12259	6.51879
FrontToBack	1	0.691235	1.42776	2.32179	3.18331	3.81659	4.08984	3.97871	3.56405	2.98391	2.36795	1.79333	1.29187	0.900984	0.712698	0.873035	1.51629	2.67272	4.21316	5.86874	7.31722	8.28544	8.6224	8.32414	7.51813	6.42406	5.30227	4.40036	3.90696	3.91902	4.42452	5.29985	6.32768	7.23943	7.77928	7.77442	7.18921	6.14724	4.90733	3.79472	3.09423	2.94096	3.25329	3.7559	4.09186	3.97457	3.30025	2.16756	0.811121
FrontToBack	1	-3.39996	-1.6739	0.355738	2.60408	4.95998	7.24235	9.16359	10.3526	10.4704	9.38219	7.29384	4.75215	2.47206	1.04774	0.682846	1.08428	1.58406	1.44181	0.17919	-2.20343	-5.22297	-8.09827	-10.0319	-10.463	-9.20937	-6.47328	-2.74623	1.32674	5.07794	7.92735	9.48351	9.62966	8.56417	6.75226	4.7756	3.13178	2.06768	1.52909	1.23895	0.857996	0.1389	-0.989334	-2.43351	-4.00113	-5.47853	-6.67023	-7.41516	-7.59217
FrontToBack	1	-4.81815	-5.29007	-5.28282	-4.85772	-4.1804	-3.45297	-2.8348	-2.38727	-2.06802	-1.76938	-1.37738	-0.819997	-0.091446	0.749069	1.59506	2.32418	2.83943	3.11216	3.20874	3.28257	3.52432	4.08737	5.0191	6.22931	7.50828	8.58765	9.22319	9.27228	8.73859	7.76507	6.57538	5.38934	4.35194	3.50892	2.83104	2.2644	1.77465	1.37048	1.09914	1.01886	1.15417	1.45914	1.81397	2.06957	2.11475	1.92763	1.57553	1.17225
FrontToBack	1	-3.66001	-1.46026	0.906797	3.15917	5.0262	6.33612	7.04131	7.1855	6.84712	6.10874	5.05433	3.78409	2.41993	1.10872	0.0145413	-0.69188	-0.866875	-0.438587	0.548233	1.91668	3.3881	4.65141	5.45485	5.68212	5.39399	4.80834	4.2173	3.84967	3.73769	3.6692	3.29425	2.36261	0.960271	-0.420734	-1.06071	-0.357108	1.85647	5.19389	8.85691	11.938	13.7357	13.9518	12.7241	10.5118	7.90345	5.42384	3.40985	1.97535
FrontToBack	1	-1.6648	-2.49794	-3.51099	-4.45094	-5.07828	-5.23578	-4.86175	-3.97196	-2.64622	-1.03475	0.635442	2.08274	3.03112	3.28311	2.76649	1.53346	-0.277198	-2.48411	-4.88483	-7.25549	-9.34938	-10.9291	-11.8346	-12.0515	-11.7212	-11.0604	-10.2374	-9.29215	-8.17567	-6.87514	-5.51152	-4.31409	-3.48946	-3.105	-3.09055	-3.34784	-3.85236	-4.64498	-5.71906	-6.91463	-7.93121	-8.47247	-8.42573	-7.95069	-7.41655	-7.22752	-7.63265	-8.60887
FrontToBack	1	-3.28579	-2.81303	-2.00949	-0.499691	1.87349	4.87237	7.86686	10.0507	10.7844	9.89468	7.76448	5.15932	2.88812	1.48326	1.0519	1.33709	1.91096	2.38576	2.5512	2.40239	2.07333	1.71486	1.39093	1.04654	0.576986	-0.0521237	-0.715478	-1.14587	-1.06323	-0.342365	0.886678	2.27299	3.39387	3.9277	3.75446	2.94879	1.70663	0.270304	-1.11039	-2.20629	-2.84877	-2.97901	-2.65798	-2.01291	-1.1474	-0.0843722	1.2091	2.72287
FrontToBack	1	4.96752	2.23364	-0.0993778	-2.38867	-5.16772	-9.05619	-14.737	-22.994	-34.7373	-50.8793	-71.9465	-97.4616	-125.397	-152.146	-173.299	-185.03	-185.448	-175.16	-156.803	-133.897	-109.722	-86.7036	-66.3592	-49.4823	-36.3164	-26.6532	-19.9391	-15.4531	-12.4956	-10.5189	-9.16772	-8.28621	-7.91974	-8.31777	-9.89469	-13.1465	-18.5683	-26.649	-37.9568	-53.2206	-73.2456	-98.5765	-129.029	-163.401	-199.636	-235.43	-268.881	-298.795
FrontToBack	1	253.227	231.675	202.655	170.975	140.339	112.748	88.9644	69.3695	54.4949	44.9504	40.9909	42.1354	47.1612	54.5359	63.1712	73.2782	86.9693	108.206	141.682	190.649	254.318	326.174	394.505	445.606	468.518	459.118	421.49	366.031	305.425	250.532	207.82	178.946	162.06	153.922	151.892	155.06	164.233	180.856	205.382	235.812	267.176	292.407	304.494	299.102	276.385	241.013	200.333	161.604
FrontToBack	1	150.225	143.693	127.867	106.658	84.363	64.5169	49.2533	39.1846	33.6813	31.4584	31.3619	33.0901	37.4864	46.1614	60.5727	81.0454	106.274	133.517	159.213	179.587	190.964	189.967	173.843	141.059	91.9367	29.0486	-42.8581	-117.45	-187.929	-248.57	-296.198	-330.819	-354.772	-370.637	-379.102	-378.246	-364.804	-336.654	-294.914	-244.37	-192.092	-145.136	-108.661	-85.2658	-75.6588	-80.001	-99.0016	-133.943
FrontToBack	1	-5.39125	-7.26304	-6.97329	-4.9916	-2.17111	0.581777	2.61691	3.6975	3.9633	3.74962	3.38412	3.05598	2.80339	2.56948	2.26949	1.82485	1.18111	0.332179	-0.647143	-1.59327	-2.29527	-2.57539	-2.3643	-1.72624	-0.831935	0.101449	0.863959	1.29157	1.28541	0.820622	-0.0517473	-1.2126	-2.48691	-3.66701	-4.54565	-4.97085	-4.91696	-4.56035	-4.33394	-4.92976	-7.21668	-12.0436	-19.936	-30.782	-43.6957	-57.2327	-69.99	-81.3572
FrontToBack	1	22.0039	27.8232	36.8878	50.1128	68.5173	92.4931	120.947	150.794	177.294	195.267	200.694	191.799	168.963	133.533	86.3101	26.8129	-45.9882	-131.609	-225.696	-318.871	-397.931	-449.454	-464.444	-441.798	-388.802	-318.386	-244.589	-178.433	-125.909	-88.3963	-64.6439	-53.0298	-53.1181	-66.1275	-94.2603	-139.134	-199.786	-271.175	-344.219	-407.954	-453.23	-476.299	-480.337	-473.921	-467.029	-466.466	-472.897	-480.866
FrontToBack	1	-0.726567	-1.45464	-1.9411	-2.43304	-3.17462	-4.24324	-5.48628	-6.59207	-7.24148	-7.2389	-6.54584	-5.22027	-3.32508	-0.876519	2.13525	5.67278	9.57136	13.504	17.023	19.6769	21.1635	21.4509	20.801	19.6748	18.5644	17.8312	17.6108	17.8019	18.114	18.1599	17.5767	16.1588	13.9488	11.2312	8.41767	5.88037	3.82447	2.26397	1.09158	0.182822	-0.5309	-1.04731	-1.32831	-1.35255	-1.15584	-0.836607	-0.522184	-0.306599
FrontToBack	1	3.0794	2.26994	1.45049	0.788186	0.410004	0.348741	0.535871	0.830198	1.06193	1.06905	0.72639	-0.0263116	-1.14563	-2.45826	-3.67054	-4.44245	-4.50115	-3.74143	-2.25373	-0.272981	1.90483	3.97895	5.66199	6.70156	6.94263	6.41363	5.35514	4.14103	3.11234	2.43558	2.08408	1.9642	2.09023	2.66943	4.00467	6.25074	9.16693	12.0399	13.8702	13.7573	11.2992	6.79361	1.14294	-4.47997	-9.03509	-11.9077	-12.9957	-12.6047
FrontToBack	1	3.66007	3.90322	3.74014	3.12367	2.14298	0.979159	-0.1399	-0.989476	-1.39901	-1.30204	-0.765354	0.0209842	0.796392	1.3158	1.4387	1.19166	0.770043	0.468033	0.548551	1.10698	1.99606	2.86622	3.31552	3.08166	2.17542	0.881835	-0.373305	-1.22141	-1.50709	-1.33017	-0.963379	-0.705989	-0.753215	-1.14029	-1.77361	-2.51222	-3.24911	-3.94667	-4.61726	-5.27318	-5.88799	-6.39903	-6.74527	-6.90158	-6.86836	-6.61304	-6.01179	-4.85984
FrontToBack	2	-138.886	-145.1	-160.045	-179.291	-196.767	-206.971	-206.677	-195.608	-175.997	-151.385	-125.328	-100.523	-78.5883	-60.2612	-45.7055	-34.7181	-26.8457	-21.4727	-17.9241	-15.5537	-13.8214	-12.3694	-11.103	-10.2332	-10.2243	-11.6157	-14.7322	-19.353	-24.4901	-28.4635	-29.4158	-26.1632	-18.9869	-9.8322	-1.64115	2.92495	2.68138	-1.63709	-7.88263	-13.5779	-16.9554	-17.4898	-15.8322	-13.3195	-11.3184	-10.6186	-11.067	-11.6064
FrontToBack	2	275.581	286.354	295.671	296.537	285.08	261.847	231.04	198.383	168.854	145.336	128.45	117.205	109.874	104.704	100.379	96.2876	92.6088	90.2223	90.4621	94.8717	105.022	122.276	147.253	178.968	214.05	246.74	270.156	278.532	269.446	244.865	210.46	173.556	140.687	115.79	99.5891	90.2335	84.7274	80.495	76.4256	73.0573	71.9649	74.7568	82.1306	93.3519	106.324	118.241	126.585	130.006
FrontToBack	2	288.094	285.636	279.373	266.005	244.811	217.669	187.983	159.171	133.52	111.888	94.12	79.7361	68.3926	59.9511	54.2796	51.0209	49.5153	48.8841	48.2102	46.7203	43.9215	39.6808	34.2509	28.2538	22.6073	18.3848	16.593	17.9053	22.4193	29.5247	37.9695	46.162	52.6759	56.8282	59.0961	61.1387	65.2578	73.3909	86.0113	101.51	116.522	127.203	130.851	126.967	117.179	104.188	90.5303	77.9164
FrontToBack	2	99.4718	140.682	180.959	213.801	233.385	236.995	226.159	205.793	181.869	158.93	138.814	121.105	104.713	89.3679	76.0618	66.2921	60.8154	58.8382	58.2345	56.6504	52.8294	47.3286	42.1685	39.575	40.6097	44.6048	49.9067	55.5788	63.052	76.6353	102.324	145.184	206.283	280.532	356.649	419.774	456.033	457.262	423.762	363.81	290.341	216.543	152.492	104.034	73.7943	63.1722	73.8546	107.849
FrontToBack	2	7.14905	3.20423	0.384221	-0.451629	1.5002	6.8852	16.0347	28.7631	44.2367	61.0665	77.7377	93.2433	107.582	121.735	136.979	153.836	171.249	186.506	196.048	196.784	187.255	168.141	141.973	112.305	82.7481	56.2132	34.4989	18.2431	7.14246	0.315468	-3.33633	-4.87593	-5.17816	-4.92513	-4.49585	-3.8301	-2.08048	2.6998	13.7065	34.9041	69.5652	117.967	175.25	231.056	272.103	287.16	271.949	231.103
FrontToBack	2	43.5316	43.4422	46.2903	54.3524	70.5713	98.2524	139.997	195.9	261.716	328.183	382.547	412.352	410.11	376.558	320.701	256.489	197.819	154.198	128.687	118.43	116.969	117.204	113.889	104.907	91.0773	74.886	58.9779	45.2086	34.4964	27.1397	23.1066	22.117	23.6429	27.0086	31.5533	36.6956	41.8649	46.4541	49.9385	52.0784	52.9781	52.9515	52.3834	51.8581	52.5371	56.4947	66.6228	85.9045
FrontToBack	2	-1.08893	1.08971	4.19813	6.75261	7.66073	6.80864	5.02213	3.49582	3.17889	4.62034	8.31973	15.1735	26.4378	42.9766	64.1673	87.2562	107.856	121.558	125.809	120.909	109.534	95.231	80.9503	68.4592	58.5956	51.7275	47.8706	46.5154	46.629	47.2004	48.1798	51.2753	59.9983	78.6721	110.543	155.633	209.287	262.408	303.729	323.504	317.038	286.382	239.379	186.628	137.883	99.4268	73.2091	57.5764
FrontToBack	2	29.9078	39.8701	48.0106	52.9198	53.985	51.5385	46.5214	39.8397	31.7015	21.2211	6.44418	-15.1804	-45.9075	-86.533	-135.283	-187.303	-235.265	-271.195	-288.941	-286.202	-265.193	-231.723	-193.3	-157.174	-128.974	-112.033	-107.195	-112.871	-125.428	-140.024	-151.942	-158.077	-158.055	-154.435	-151.79	-154.855	-166.402	-185.711	-208.4	-227.843	-237.605	-233.75	-215.957	-187.118	-151.979	-115.668	-82.6817	-56.3125
FrontToBack	2	89.4055	106.881	120.435	127.977	128.473	122.607	112.976	103.545	98.4329	100.45	110.023	125.004	141.465	155.126	162.782	163.131	156.768	145.491	131.425	116.385	101.674	88.189	76.565	67.1783	60.0306	54.6908	50.4393	46.5833	42.7456	38.9337	35.3598	32.1753	29.3296	26.6416	23.992	21.4477	19.2153	17.445	15.9992	14.2854	11.1646	4.95229	-6.42509	-24.9542	-51.6747	-85.6634	-123.427	-159.329
FrontToBack	2	48.4062	45.8919	46.7387	49.1986	51.3929	51.5976	48.6988	42.5281	33.8616	24.0534	14.4863	6.0649	-1.04275	-7.36912	-13.8802	-21.628	-31.4305	-43.6125	-57.8006	-72.814	-86.7845	-97.611	-103.677	-104.534	-101.157	-95.5875	-90.0664	-86.0775	-83.7025	-81.5269	-77.0205	-67.1196	-48.7313	-19.1039	23.739	80.2252	148.144	221.765	292.023	348.343	381.741	387.898	368.612	330.82	283.755	235.75	192.203	155.307
FrontToBack	2	-177.119	-162.949	-150.958	-142.519	-137.869	-136.329	-136.653	-137.426	-137.429	-135.922	-132.762	-128.402	-123.75	-119.911	-117.845	-118.102	-120.761	-125.536	-131.893	-139.026	-145.804	-150.885	-153.081	-151.795	-147.281	-140.666	-133.771	-128.799	-127.907	-132.681	-143.672	-160.113	-179.87	-199.557	-214.906	-221.566	-216.329	-198.381	-169.875	-135.445	-100.825	-71.1883	-49.8395	-37.5904	-32.9128	-32.7534	-33.7356	-33.3316
FrontToBack	2	-6.73351	-6.93446	-6.62814	-6.25604	-6.12722	-6.21596	-6.154	-5.42814	-3.65973	-0.785737	3.00209	7.53642	13.0058	20.0839	29.702	42.4878	58.1219	74.9481	90.1283	100.421	103.382	98.5286	87.8868	75.5105	65.9973	62.595	65.827	73.3755	81.2723	85.7194	84.57	77.8209	67.0821	54.4943	41.6797	29.1166	15.9976	0.414783	-20.299	-49.0437	-88.0207	-137.322	-193.439	-248.669	-292.303	-313.689	-305.938	-268.4
FrontToBack	2	3.90908	4.40773	5.18278	5.83122	5.9187	5.18158	3.6683	1.75938	0.0509806	-0.875435	-0.710809	0.414505	1.95863	3.19505	3.53546	2.77663	1.14922	-0.836625	-2.63885	-3.88802	-4.46965	-4.49116	-4.17929	-3.7535	-3.30864	-2.75886	-1.8928	-0.544942	1.21811	3.02873	4.35395	4.76107	4.1526	2.816	1.27016	0.0154302	-0.665126	-0.75898	-0.440382	0.0758147	0.644944	1.20811	1.71796	2.0462	1.96351	1.23112	-0.247914	-2.32716
FrontToBack	2	-152.657	-209.003	-268.642	-323.318	-364.006	-383.374	-377.981	-349.34	-303.4	-248.638	-193.561	-144.616	-105.198	-75.8756	-55.3695	-41.6937	-32.9947	-27.9537	-25.8236	-26.2456	-28.9928	-33.7561	-40.0598	-47.3177	-54.9601	-62.5291	-69.6828	-76.1319	-81.609	-85.9623	-89.4131	-92.88	-98.194	-107.971	-124.971	-150.972	-185.478	-224.898	-262.814	-291.584	-304.819	-299.648	-277.687	-244.255	-206.326	-170.247	-140.204	-117.814
FrontToBack	2	-20.9256	-28.6013	-40.6194	-56.4929	-75.7319	-98.2464	-123.738	-150.426	-174.252	-189.57	-191.315	-177.451	-150.211	-115.418	-80.3236	-51.2164	-31.8379	-23.0131	-23.1984	-29.4105	-38.1477	-46.1503	-50.9954	-51.4969	-47.8255	-41.287	-33.8039	-27.2961	-23.1881	-22.1544	-24.0679	-28.0657	-32.7225	-36.3846	-37.6238	-35.6529	-30.4959	-22.8865	-14.0088	-5.22146	2.21023	7.39283	10.0349	10.4861	9.51717	7.94648	6.331	4.87027
FrontToBack	2	125.582	117.791	108.151	98.5358	90.5236	84.5686	79.7625	74.4073	67.0572	57.3646	46.2275	35.2343	25.8371	18.7682	13.9553	10.8347	8.77228	7.33647	6.34427	5.7513	5.5194	5.55445	5.73359	5.97373	6.2762	6.70512	7.31106	8.05006	8.7606	9.21966	9.24631	8.78764	7.93575	6.87491	5.7999	4.85323	4.10231	3.5466	3.13791	2.79955	2.44206	1.97918	1.35311	0.574091	-0.247017	-0.907519	-1.19506	-1.01583
FrontToBack	2	0.758148	0.345651	-0.0752089	-0.396979	-0.518174	-0.378501	0.0041542	0.520492	1.00345	1.30296	1.36764	1.28011	1.21863	1.35782	1.76483	2.35249	2.91973	3.25614	3.25044	2.9397	2.47401	2.02103	1.66901	1.38265	1.03377	0.481504	-0.34599	-1.41408	-2.60077	-3.75064	-4.72814	-5.44081	-5.83196	-5.85881	-5.48068	-4.6691	-3.4368	-1.86758	-0.127479	1.56005	2.97171	3.95887	4.50379	4.72829	4.84048	5.03564	5.39632	5.83824
FrontToBack	2	104.196	79.7493	59.1619	42.4682	29.5478	20.1674	13.9417	10.3289	8.68406	8.35066	8.73598	9.35335	9.83544	9.93173	9.4934	8.45752	6.84328	4.76907	2.4721	0.291473	-1.41199	-2.37845	-2.54698	-2.05266	-1.09523	0.281935	2.41638	6.17023	12.9213	24.3461	41.9595	66.4638	97.0889	131.231	164.677	192.498	210.394	215.983	209.524	193.757	172.931	151.428	132.539	117.807	107.111	99.3447	93.4049	89.1048
FrontToBack	2	32.8713	31.7214	30.1032	28.9699	28.8382	29.5137	30.1696	29.7719	27.642	23.8431	19.1674	14.7329	11.4402	9.5942	8.87959	8.6383	8.25538	7.42422	6.19427	4.83386	3.63527	2.77357	2.26926	2.03247	1.93911	1.89451	1.86372	1.86369	1.92506	2.04481	2.16031	2.16873	1.98689	1.61359	1.14681	0.733987	0.485068	0.407539	0.413656	0.398479	0.33453	0.314607	0.504349	1.02941	1.86976	2.83618	3.65593	4.11777
FrontToBack	2	-7.96934	-8.20225	-7.63287	-6.50502	-5.17965	-4.0096	-3.2431	-2.9881	-3.21937	-3.80516	-4.52986	-5.12674	-5.33665	-4.99617	-4.12011	-2.92819	-1.78817	-1.08845	-1.09185	-1.83078	-3.08817	-4.47908	-5.60294	-6.19992	-6.2306	-5.84271	-5.25503	-4.64336	-4.09354	-3.62621	-3.24505	-2.96328	-2.81147	-2.84839	-3.17644	-3.92199	-5.14922	-6.74361	-8.3528	-9.46396	-9.60401	-8.55788	-6.48225	-3.85301	-1.28608	0.673809	1.70398	1.75252
FrontToBack	2	-1.76802	-2.06917	-1.93196	-1.2756	-0.181216	1.12346	2.35858	3.32319	3.99266	4.51144	5.08857	5.86805	6.86438	7.98803	9.11647	10.1424	10.9768	11.5377	11.7639	11.6507	11.2676	10.7164	10.0494	9.21232	8.07456	6.54521	4.70085	2.8268	1.32789	0.543132	0.574059	1.22127	2.07485	2.70626	2.86088	2.54782	1.98638	1.45385	1.12699	1.00332	0.929914	0.702365	0.171363	-0.685045	-1.73596	-2.70628	-3.23108	-2.96229
FrontToBack	2	8.67085	7.57699	6.33473	4.87027	3.26489	1.73649	0.537943	-0.173845	-0.42995	-0.449373	-0.536934	-0.929374	-1.68167	-2.6632	-3.66255	-4.52485	-5.22445	-5.83274	-6.41131	-6.91451	-7.16536	-6.918	-5.9683	-4.24948	-1.86666	0.940834	3.87655	6.65105	9.00042	10.6736	11.4385	11.141	9.7971	7.64896	5.12393	2.69587	0.719346	-0.669597	-1.53796	-2.04527	-2.31381	-2.35119	-2.05522	-1.28616	0.0422136	1.89297	4.0802	6.2888
FrontToBack	2	-1.30635	-1.55932	-0.897229	0.291448	1.50478	2.35557	2.71501	2.71858	2.64182	2.74321	3.15286	3.86624	4.81161	5.93131	7.20778	8.62086	10.073	11.3461	12.1331	12.1372	11.1894	9.3245	6.77722	3.8985	1.02869	-1.61637	-3.99233	-6.17898	-8.26308	-10.2124	-11.8186	-12.7419	-12.6521	-11.3837	-9.03647	-5.9489	-2.57246	0.694274	3.61667	6.13331	8.27872	10.0828	11.5145	12.4916	12.9361	12.8261	12.2161	11.2221
FrontToBack	2	8.85199	8.26762	7.34877	6.40362	5.71126	5.42225	5.5072	5.77365	5.94003	5.74102	5.01509	3.73483	1.96638	-0.210295	-2.76475	-5.72664	-9.14946	-13.0631	-17.4385	-22.158	-26.9835	-31.541	-35.3678	-38.0369	-39.3021	-39.1615	-37.7854	-35.3682	-32.0215	-27.7904	-22.7563	-17.1353	-11.2964	-5.70479	-0.826394	2.97176	5.50576	6.82299	7.18025	6.93704	6.38539	5.57058	4.13668	1.20983	-4.65606	-15.3615	-32.815	-58.0967
FrontToBack	2	41.4819	37.2398	32.1908	27.3763	23.4767	20.6159	18.4497	16.4563	14.2479	11.74	9.12799	6.73782	4.85764	3.63193	3.03293	2.88688	2.92862	2.87114	2.48155	1.63946	0.356025	-1.25194	-3.00044	-4.6558	-5.93379	-6.52886	-6.22012	-5.02709	-3.30359	-1.64813	-0.621572	-0.425395	-0.765141	-1.01939	-0.620717	0.600875	2.33052	3.96906	4.95735	5.00818	4.13662	2.54426	0.493397	-1.74505	-3.89689	-5.72647	-7.14265	-8.29477
FrontToBack	2	-93.9164	-93.5068	-95.3108	-101.819	-115.022	-135.541	-161.81	-189.788	-213.648	-227.45	-227.166	-212.162	-185.448	-152.615	-119.951	-92.5168	-72.9435	-61.3428	-56.206	-55.6461	-58.2149	-62.9063	-68.6005	-73.6681	-76.2527	-75.1423	-70.5744	-64.3464	-59.1383	-57.4791	-60.9015	-69.5381	-82.1163	-96.2288	-108.844	-117.032	-118.771	-113.603	-102.868	-89.393	-76.6742	-67.8025	-64.5482	-67.0318	-74.1505	-84.4879	-97.1562	-112.059
FrontToBack	2	0.131222	0.738426	0.861738	0.615814	0.251775	0.048056	0.179155	0.62379	1.17132	1.53871	1.53817	1.19143	0.718994	0.409985	0.463284	0.898608	1.58386	2.33807	3.02421	3.56819	3.91598	3.99223	3.72028	3.09079	2.21701	1.31429	0.608098	0.230463	0.172201	0.314786	0.512202	0.666245	0.752372	0.791598	0.797885	0.739504	0.54067	0.123417	-0.533153	-1.35364	-2.17259	-2.79355	-3.06783	-2.95361	-2.52192	-1.92063	-1.32735	-0.919398
FrontToBack	2	-1.55207	-1.5247	-1.19662	-0.558301	0.349566	1.4381	2.58259	3.63771	4.45068	4.88363	4.85079	4.3627	3.54048	2.57558	1.64183	0.811317	0.0292873	-0.831243	-1.87174	-3.08799	-4.35728	-5.4964	-6.35161	-6.86787	-7.09474	-7.13006	-7.02983	-6.7437	-6.11977	-4.99141	-3.30101	-1.18745	1.02282	2.92493	4.18672	4.66276	4.41657	3.6541	2.61356	1.47385	0.323102	-0.807913	-1.88074	-2.79916	-3.4132	-3.57985	-3.25413	-2.56506
FrontToBack	2	12.0554	8.87223	5.50687	2.60561	0.620411	-0.328633	-0.438416	-0.0813926	0.373255	0.690497	0.801636	0.759282	0.649915	0.517717	0.330573	0.00944818	-0.489914	-1.08748	-1.54718	-1.54247	-0.80254	0.73768	2.86453	5.13073	6.99424	7.99016	7.86998	6.66432	4.65551	2.27672	-0.0151738	-1.83344	-2.8552	-2.69009	-0.644975	4.54605	14.9024	33.0991	61.8634	102.79	154.878	213.506	270.712	317.127	344.987	350.839	336.574	308.354
FrontToBack	2	192.536	207.321	223.87	236.301	239.54	230.755	210.283	181.575	150.154	121.932	101.523	91.1793	90.7522	98.6208	113.032	133.011	158.215	187.803	219.095	247.084	265.355	268.197	252.925	221.238	178.911	133.907	93.8197	63.7792	45.6403	38.5384	40.3135	49.0373	64.0229	85.9643	116.137	154.914	200.222	246.81	287.043	313.211	320.412	308.498	281.98	247.927	213.129	182.088	156.698	137.32
FrontToBack	2	-1.74457	-2.33271	-2.89374	-3.30378	-3.48009	-3.38521	-3.02191	-2.43246	-1.70389	-0.966952	-0.380632	-0.103313	-0.260639	-0.916446	-2.0469	-3.52059	-5.09747	-6.46626	-7.32319	-7.46763	-6.86496	-5.64259	-4.02159	-2.23049	-0.451365	1.17981	2.54128	3.50384	3.95056	3.82846	3.20021	2.2573	1.28344	0.579615	0.379844	0.78557	1.7353	3.01625	4.31602	5.30889	5.75735	5.59568	4.95472	4.10633	3.34867	2.89021	2.79574	3.01023
FrontToBack	2	400.014	433.426	431.673	394.904	331.707	255.805	181.268	118.498	72.4242	43.0468	27.3578	21.4124	21.6969	25.6054	31.3259	37.601	43.6377	49.1564	54.3955	59.9219	66.2881	73.6992	81.8626	90.0408	97.194	102.103	103.478	100.158	91.4526	77.5215	59.5798	39.7488	20.57	4.37852	-7.22795	-13.663	-15.3439	-13.4462	-9.46374	-4.63533	0.600785	6.87172	15.6665	28.7263	47.3049	71.5854	100.407	131.354
FrontToBack	2	-1.93857	-1.82401	-1.63624	-1.27208	-0.650127	0.219919	1.20032	2.05355	2.53665	2.51598	2.03438	1.28337	0.498019	-0.156183	-0.627069	-0.931881	-1.07376	-0.995116	-0.607485	0.126636	1.12357	2.17247	2.99788	3.35429	3.1036	2.24709	0.912254	-0.680579	-2.25064	-3.48402	-4.07873	-3.82589	-2.7123	-0.980612	0.91848	2.4946	3.42703	3.69333	3.53595	3.29142	3.19754	3.30086	3.50188	3.68424	3.81123	3.92506	4.05627	4.13277
FrontToBack	2	5.64465	6.62045	7.25064	7.50796	7.35386	6.75395	5.7199	4.35354	2.86024	1.51203	0.568314	0.190418	0.388906	1.02919	1.8853	2.71861	3.34189	3.65173	3.62063	3.26818	2.62947	1.7386	0.630821	-0.642684	-1.99647	-3.30118	-4.3926	-5.10792	-5.34187	-5.09922	-4.50943	-3.78436	-3.13244	-2.6734	-2.40058	-2.20874	-1.96426	-1.57366	-1.01663	-0.339329	0.370526	1.00392	1.44106	1.56303	1.28105	0.580089	-0.444286	-1.59044
FrontToBack	2	-2.76926	-1.35586	-1.02261	-1.45851	-2.19216	-2.84353	-3.27503	-3.57731	-3.91875	-4.36957	-4.81528	-5.01516	-4.75915	-4.01725	-2.97806	-1.95368	-1.20648	-0.803333	-0.573851	-0.189641	0.683221	2.23601	4.4343	7.03281	9.66256	11.9526	13.6355	14.613	14.9649	14.8908	14.6011	14.1919	13.5806	12.5459	10.8733	8.51678	5.67914	2.7522	0.158282	-1.81295	-3.07661	-3.70579	-3.81766	-3.47933	-2.70866	-1.55927	-0.217125	0.995317
FrontToBack	3	22.2592	19.6444	15.5108	10.0811	3.81592	-2.99356	-10.3935	-18.5524	-27.3234	-35.8873	-42.7579	-46.2159	-44.9864	-38.8182	-28.6663	-16.4074	-4.24667	5.90848	12.8801	16.3519	16.7369	14.8925	11.8055	8.33995	5.08806	2.32151	0.000298851	-2.23325	-5.11972	-9.91779	-18.5025	-33.2273	-56.3139	-88.729	-128.919	-172.141	-211.115	-238.145	-247.884	-239.392	-216.36	-185.412	-153.475	-125.601	-104.194	-89.6581	-81.7683	-80.8633
FrontToBack	3	-115.144	-114.568	-114.517	-113.981	-111.379	-105.204	-94.8027	-80.8716	-65.3528	-50.7275	-39.0542	-31.2611	-27.0078	-25.0792	-24.0096	-22.6211	-20.2985	-16.9964	-13.0829	-9.15117	-5.86554	-3.82716	-3.4199	-4.63886	-7.00048	-9.64066	-11.6219	-12.3146	-11.6484	-10.0824	-8.29269	-6.7514	-5.46736	-4.10274	-2.42817	-0.800967	-0.24519	-1.96199	-6.5283	-13.3475	-20.7725	-26.8607	-30.2697	-30.7458	-28.9926	-26.1339	-23.1822	-20.7792
FrontToBack	3	-1.20074	-3.11157	-5.33955	-8.59402	-12.929	-17.7072	-21.8393	-24.2338	-24.3346	-22.5583	-20.4134	-20.1234	-23.7875	-32.4077	-45.3486	-60.6697	-76.2562	-91.0302	-105.316	-119.985	-134.965	-148.285	-156.493	-156.253	-146.077	-127.177	-103.119	-78.6913	-58.6072	-46.386	-43.5197	-49.041	-59.7158	-70.9876	-78.4527	-79.2878	-73.0247	-61.3702	-47.2657	-33.6867	-22.7156	-15.1617	-10.7065	-8.36082	-6.9871	-5.71403	-4.15128	-2.38376
FrontToBack	3	-90.084	-126.138	-165.926	-203.44	-232.001	-246.333	-244.388	-227.955	-201.765	-171.621	-142.516	-117.506	-97.5695	-82.2319	-70.4904	-61.5592	-55.0936	-50.9071	-48.5615	-47.3578	-46.8951	-47.8599	-52.3798	-63.5509	-84.2828	-115.985	-157.595	-205.199	-252.339	-291.106	-314.015	-316.223	-297.214	-261.059	-215.012	-167.126	-124.052	-89.9046	-66.333	-53.2482	-49.5538	-53.493	-62.6775	-74.1155	-84.5257	-90.9997	-91.7589	-86.6156
FrontToBack	3	11.0164	9.31218	9.22192	9.95511	10.602	10.5161	9.46794	7.57484	5.12469	2.41243	-0.338047	-2.96286	-5.29318	-7.10272	-8.12424	-8.1586	-7.22926	-5.68235	-4.13489	-3.2544	-3.46624	-4.75208	-6.66906	-8.58841	-10.017	-10.8126	-11.1758	-11.4425	-11.8205	-12.2308	-12.3375	-11.7328	-10.1691	-7.71432	-4.7634	-1.90205	0.306829	1.51952	1.69691	1.05409	-0.0891265	-1.46055	-2.91344	-4.40017	-5.88278	-7.25354	-8.32482	-8.89768
FrontToBack	3	10.1558	11.7166	15.3777	19.4892	23.1585	26.1504	28.6036	30.6866	32.36	33.3787	33.5096	32.8001	31.6713	30.7475	30.5219	31.1014	32.2136	33.4922	34.8194	36.4782	38.9646	42.5746	47.0323	51.4243	54.5071	55.2333	53.2054	48.8229	43.07	37.0884	31.7687	27.5398	24.3936	22.0802	20.3339	19.0314	18.2137	17.9891	18.385	19.2499	20.2721	21.1019	21.4846	21.3152	20.5918	19.3358	17.5639	15.3377
FrontToBack	3	6.82784	5.88534	4.17287	1.98902	-0.277226	-2.28655	-3.84223	-4.89113	-5.4577	-5.57963	-5.29554	-4.67655	-3.84538	-2.93358	-1.98866	-0.907311	0.514146	2.39711	4.56543	6.46954	7.36576	6.69545	4.43359	1.14112	-2.36999	-5.58442	-8.7225	-12.8309	-19.5268	-30.5783	-47.511	-71.3052	-102.14	-139.182	-180.506	-223.303	-264.449	-301.239	-331.912	-355.618	-371.836	-379.754	-378.253	-366.779	-346.633	-321.733	-298.095	-282.022
FrontToBack	3	53.5826	40.6742	30.5865	22.8365	17.0102	12.749	9.66761	7.31935	5.26571	3.22355	1.19847	-0.498267	-1.38454	-1.04053	0.680471	3.55944	7.06629	10.5171	13.2691	14.8927	15.2777	14.6405	13.4191	12.0921	10.9899	10.1948	9.56954	8.89908	8.05663	7.10329	6.27434	5.87553	6.15939	7.24435	9.09641	11.5557	14.3736	17.246	19.8368	21.8011	22.8156	22.6294	21.1406	18.4726	15.0012	11.2809	7.87752	5.18434
FrontToBack	3	-16.6332	-15.9923	-16.3519	-17.5856	-19.3469	-21.1566	-22.5562	-23.2375	-23.0793	-22.116	-20.4903	-18.4328	-16.2512	-14.2848	-12.8101	-11.9368	-11.5573	-11.3945	-11.1262	-10.5271	-9.55463	-8.34002	-7.09581	-5.99396	-5.0828	-4.28496	-3.46744	-2.53552	-1.49393	-0.449062	0.442161	1.03658	1.25541	1.096	0.620136	-0.0711924	-0.853498	-1.58768	-2.1306	-2.36274	-2.22958	-1.77433	-1.13295	-0.484019	0.021987	0.312246	0.39433	0.321828
FrontToBack	3	-197.721	-203.328	-198.431	-186.356	-171.865	-159.335	-151.534	-149.321	-152.171	-159.021	-168.948	-181.328	-195.496	-210.188	-223.207	-231.665	-232.849	-225.335	-209.665	-188.149	-163.862	-139.475	-116.563	-95.6068	-76.4885	-59.0714	-43.5624	-30.5307	-20.6323	-14.2205	-11.0828	-10.4868	-11.5027	-13.3507	-15.5501	-17.8607	-20.1886	-22.5481	-24.9931	-27.4247	-29.352	-29.8582	-27.954	-23.2422	-16.4884	-9.63593	-5.08547	-4.56347
FrontToBack	3	-4.99594	-4.11825	-2.58656	-0.38889	2.37703	5.43282	8.30094	10.3894	11.1719	10.3896	8.17482	5.03019	1.66785	-1.21477	-3.12646	-3.87327	-3.54745	-2.44862	-0.979258	0.460676	1.56511	2.18151	2.32257	2.12314	1.75778	1.35844	0.974002	0.59519	0.222258	-0.0777507	-0.177187	0.0336394	0.544222	1.17202	1.60532	1.52496	0.740802	-0.718114	-2.59514	-4.47123	-5.89547	-6.52558	-6.24578	-5.19242	-3.68386	-2.07708	-0.630921	0.546574
FrontToBack	3	-2.30863	-2.38774	-2.54438	-2.71139	-2.80845	-2.78518	-2.63119	-2.36116	-1.99688	-1.56257	-1.09112	-0.625852	-0.209267	0.13492	0.40987	0.633011	0.812179	0.931424	0.963755	0.901796	0.785573	0.704189	0.768924	1.06834	1.62353	2.36207	3.12346	3.70034	3.90019	3.60095	2.76515	1.4032	-0.507815	-3.12152	-6.81587	-12.2437	-20.2746	-31.7539	-47.0765	-65.7243	-86.0462	-105.524	-121.517	-132.183	-137.121	-137.494	-135.676	-134.738
FrontToBack	3	-5.57895	-8.20016	-10.3881	-11.9708	-12.8261	-12.866	-12.0605	-10.4763	-8.30208	-5.83174	-3.41474	-1.3991	-0.0859133	0.308232	-0.302227	-1.8195	-3.92454	-6.11334	-7.8221	-8.63242	-8.44778	-7.55383	-6.49426	-5.81908	-5.82104	-6.4066	-7.17192	-7.63879	-7.51094	-6.78811	-5.68419	-4.40978	-2.99109	-1.24814	1.04837	3.96481	7.29032	10.5959	13.4151	15.4141	16.4574	16.5579	15.7957	14.2772	12.1589	9.67726	7.13315	4.80747
FrontToBack	3	4.11837	3.40943	3.23129	3.28686	3.03552	2.00292	0.0410277	-2.59854	-5.38335	-7.71795	-9.15011	-9.48564	-8.7915	-7.30436	-5.31163	-3.0624	-0.758225	1.40191	3.17233	4.27174	4.45948	3.63365	1.88813	-0.506228	-3.17796	-5.7397	-7.85013	-9.2506	-9.80036	-9.50641	-8.52656	-7.11805	-5.53674	-3.93189	-2.29307	-0.489808	1.60677	3.98535	6.41824	8.50891	9.8396	10.1497	9.44485	7.99151	6.20832	4.51473	3.20561	2.39573
FrontToBack	3	-0.483538	-0.795773	-0.859835	-0.587155	0.0320406	0.836782	1.49669	1.62797	0.970342	-0.470434	-2.39255	-4.29986	-5.68678	-6.23176	-5.91179	-4.99673	-3.91442	-3.05414	-2.6008	-2.49341	-2.51567	-2.46037	-2.2472	-1.93791	-1.6362	-1.364	-0.986135	-0.246535	1.1089	3.18221	5.82995	8.67687	11.2354	13.0775	13.981	13.9911	13.3709	12.4699	11.5737	10.8044	10.1168	9.37696	8.4715	7.38353	6.20306	5.07224	4.10789	3.32525
FrontToBack	3	-6.20463	-6.28346	-8.87167	-15.868	-29.2949	-50.8266	-81.0451	-118.657	-160.145	-200.282	-233.538	-255.9	-266.298	-267.05	-263.103	-260.342	-263.463	-274.128	-290.146	-306.186	-315.879	-314.366	-300.084	-275.011	-243.522	-210.639	-180.531	-155.682	-136.775	-123.135	-113.48	-106.617	-101.821	-98.764	-97.23	-96.8564	-97.0896	-97.2968	-96.9363	-95.6943	-93.5619	-90.8027	-87.8021	-84.8609	-82.0875	-79.4868	-77.1845	-75.5659
FrontToBack	3	5.28367	2.98946	-0.501563	-5.42598	-12.598	-23.4582	-39.5299	-61.3649	-87.4955	-114.104	-135.859	-147.707	-146.798	-133.566	-111.459	-85.5241	-60.6174	-40.0542	-25.1499	-15.5914	-10.2264	-7.78471	-7.24427	-7.84368	-8.94191	-9.94917	-10.4059	-10.127	-9.25904	-8.17053	-7.2306	-6.60453	-6.18698	-5.70038	-4.89461	-3.73307	-2.45866	-1.51051	-1.33334	-2.1857	-4.03932	-6.60667	-9.46604	-12.1997	-14.4795	-16.0653	-16.7515	-16.328
FrontToBack	3	0.933436	1.12437	1.55854	2.25474	3.21007	4.39988	5.75128	7.11087	8.2426	8.87911	8.81196	7.97972	6.51266	4.71361	2.98015	1.69423	1.11619	1.31894	2.1843	3.45603	4.82402	5.9966	6.74645	6.92673	6.4865	5.48983	4.13094	2.71276	1.57181	0.962526	0.948213	1.35224	1.80161	1.84912	1.1281	-0.519329	-2.97535	-5.85167	-8.56396	-10.4747	-11.0917	-10.2652	-8.28804	-5.81289	-3.59557	-2.18767	-1.7407	-2.01997
FrontToBack	3	1.49193	1.2689	1.2797	1.49335	1.77759	1.9401	1.80668	1.30552	0.510721	-0.381081	-1.14246	-1.63024	-1.86577	-2.03371	-2.39096	-3.13555	-4.299	-5.71902	-7.09427	-8.08433	-8.40529	-7.88561	-6.48517	-4.29503	-1.53969	1.42306	4.13039	6.0948	6.93563	6.51306	5.00016	2.83882	0.591703	-1.2487	-2.40543	-2.85597	-2.75156	-2.25977	-1.41357	-0.0605673	2.04113	5.00652	8.6046	12.1763	14.7785	15.5203	13.9437	10.2646
FrontToBack	3	-341.754	-350.839	-347.195	-334.59	-317.641	-299.773	-282.307	-264.964	-247.064	-228.38	-209.214	-189.972	-170.862	-151.999	-133.73	-116.787	-102.08	-90.2764	-81.4019	-74.6815	-68.6507	-61.5044	-51.6042	-38.0493	-21.1494	-2.58758	14.9041	28.323	35.3329	34.888	27.2114	13.1759	-6.46843	-31.4644	-61.7077	-96.3418	-132.833	-166.733	-192.597	-205.901	-205.051	-192.283	-172.776	-152.427	-135.574	-123.951	-117.204	-114.324
FrontToBack	3	-3.80402	-4.85873	-6.46985	-8.33128	-9.96506	-10.9248	-10.9842	-10.2103	-8.88972	-7.36627	-5.8875	-4.53967	-3.28157	-2.03321	-0.755599	0.514531	1.67706	2.60372	3.17506	3.30946	2.98071	2.22629	1.14275	-0.130777	-1.43913	-2.64524	-3.65611	-4.43111	-4.95915	-5.22036	-5.15959	-4.70335	-3.82036	-2.58678	-1.20417	0.0563319	0.956919	1.38515	1.38524	1.11954	0.790048	0.561782	0.517996	0.653678	0.89814	1.15034	1.31563	1.33545
FrontToBack	3	1.53634	1.46149	1.34689	1.27487	1.26362	1.31145	1.44562	1.73025	2.22284	2.91754	3.71941	4.47218	5.01932	5.26287	5.18642	4.83691	4.28116	3.56964	2.73206	1.80589	0.873771	0.075909	-0.414484	-0.444134	0.0668377	1.08941	2.4788	3.996	5.35954	6.31892	6.73146	6.60804	6.10414	5.45391	4.87689	4.49764	4.30721	4.17781	3.92124	3.37449	2.48144	1.33725	0.165705	-0.767728	-1.26844	-1.28949	-0.931219	-0.37367
FrontToBack	3	3.00251	4.49342	5.78965	6.58184	6.6231	5.83486	4.33478	2.3774	0.258538	-1.75746	-3.46797	-4.7441	-5.54551	-5.93337	-6.05548	-6.09097	-6.17558	-6.34436	-6.52141	-6.55519	-6.28172	-5.59201	-4.48531	-3.08992	-1.63443	-0.369999	0.531699	1.05287	1.32918	1.56391	1.89949	2.32168	2.65756	2.67237	2.21603	1.33654	0.318955	-0.331997	0.107906	2.65299	8.71661	20.1298	38.8988	66.619	103.648	148.354	196.83	243.385
FrontToBack	3	-1.54605	-1.40502	-0.886699	-0.0732709	0.880306	1.78283	2.43543	2.65935	2.33625	1.44972	0.110696	-1.44957	-2.92165	-3.98553	-4.38626	-3.98944	-2.79746	-0.924853	1.44974	4.12382	6.88642	9.50237	11.6867	13.1034	13.4256	12.4579	10.2617	7.18855	3.77227	0.525016	-2.23837	-4.44503	-6.17227	-7.50951	-8.47514	-9.02197	-9.09699	-8.69199	-7.8598	-6.7003	-5.34354	-3.93463	-2.61453	-1.4904	-0.601051	0.0971392	0.708998	1.34017
FrontToBack	3	5.61053	5.87711	6.05643	5.92313	5.3831	4.51821	3.51836	2.54956	1.66584	0.820623	-0.0432495	-0.905478	-1.64623	-2.09727	-2.12063	-1.66482	-0.776746	0.420733	1.7573	3.04285	4.08793	4.73312	4.88383	4.54729	3.85125	3.02533	2.34274	2.03152	2.19068	2.74147	3.44338	3.96916	4.01414	3.39748	2.11754	0.339771	-1.67517	-3.66609	-5.43728	-6.87008	-7.89235	-8.45408	-8.54279	-8.22664	-7.68149	-7.15085	-6.85053	-6.85911
FrontToBack	3	39.964	35.2897	32.3807	31.1886	31.0227	30.8181	29.5829	26.7732	22.4324	17.086	11.4915	6.38568	2.33313	-0.303467	-1.3251	-0.670995	1.54689	4.97523	8.99476	12.8121	15.6638	17.0503	16.8788	15.4432	13.2516	10.7957	8.3743	6.0448	3.70514	1.2406	-1.34722	-3.90007	-6.16713	-7.93453	-9.14123	-9.90727	-10.4533	-10.9608	-11.4637	-11.8453	-11.9299	-11.6004	-10.854	-9.78178	-8.5117	-7.17473	-5.90371	-4.83674
FrontToBack	3	36.375	23.7251	15.3525	11.3004	10.228	10.2696	9.96885	8.78368	6.99887	5.25268	4.03417	3.41805	3.11219	2.71171	1.97772	0.968633	-0.0291761	-0.704452	-0.90317	-0.6798	-0.214138	0.319328	0.830787	1.30912	1.76232	2.17166	2.49202	2.69788	2.82946	3.00318	3.36919	4.04083	5.03199	6.23345	7.43245	8.36861	8.81031	8.63455	7.87862	6.72998	5.44411	4.228	3.15948	2.19493	1.25995	0.350865	-0.420905	-0.87981
FrontToBack	3	-106.557	-108.242	-103.325	-93.6352	-82.1005	-71.4885	-63.343	-57.6438	-53.2818	-48.9343	-43.7915	-37.8493	-31.8275	-26.9186	-24.4432	-25.4037	-29.9947	-37.2998	-45.4056	-51.9857	-55.1419	-54.1495	-49.7784	-44.0734	-39.7204	-39.3388	-45.0241	-58.2923	-80.2801	-111.854	-153.266	-203.233	-257.823	-310.011	-350.809	-372.026	-369.546	-345.276	-306.524	-263.108	-223.847	-194.189	-175.738	-167.195	-165.761	-168.261	-171.806	-174.11
FrontToBack	3	-1.92731	-3.16935	-4.52793	-5.77808	-6.69437	-7.11067	-6.97207	-6.36329	-5.49628	-4.65207	-4.08997	-3.9609	-4.26339	-4.85988	-5.53575	-6.06434	-6.25284	-5.96846	-5.15773	-3.86002	-2.20666	-0.398535	1.33169	2.76443	3.7412	4.21219	4.27075	4.14664	4.13849	4.49006	5.25878	6.24634	7.04814	7.21913	6.48162	4.8613	2.67526	0.384095	-1.59857	-3.03638	-3.89071	-4.25517	-4.26437	-4.03197	-3.6373	-3.14603	-2.63026	-2.16585
FrontToBack	3	0.987524	-1.47846	-3.15095	-3.98859	-4.03279	-3.42731	-2.3725	-1.04715	0.460781	2.16202	4.10007	6.24206	8.39906	10.243	11.4291	11.7578	11.2716	10.2181	8.90059	7.51825	6.09793	4.55331	2.81134	0.914095	-0.969811	-2.61481	-3.83935	-4.58192	-4.92355	-5.05471	-5.20248	-5.55062	-6.18668	-7.09862	-8.20784	-9.40498	-10.5632	-11.5381	-12.1877	-12.4249	-12.2775	-11.8999	-11.5069	-11.259	-11.1701	-11.0992	-10.8331	-10.2013
FrontToBack	3	45.4342	53.7692	62.0933	70.4844	78.5214	84.8706	87.5872	85.1208	77.447	66.5336	55.6903	48.0904	45.3205	46.7831	50.197	52.7703	52.3546	48.0974	40.5177	31.1765	22.1244	15.2717	11.8497	12.207	16.0942	23.271	33.9172	48.3411	66.027	84.7691	100.795	110.118	110.376	101.953	87.7071	71.6042	57.2246	46.9705	42.1619	43.6195	52.1427	68.4753	92.6899	123.299	156.681	187.443	209.909	220.211
FrontToBack	3	2.45944	2.31431	1.87417	1.62213	1.89792	2.73167	3.83693	4.76756	5.14879	4.86278	4.08958	3.19955	2.55994	2.35774	2.51546	2.72601	2.58893	1.79512	0.288745	-1.65628	-3.49197	-4.58104	-4.45721	-3.05721	-0.800675	1.54489	3.18194	3.62834	2.91498	1.52832	0.143007	-0.701526	-0.811181	-0.347477	0.326904	0.866427	1.10806	1.12298	1.14511	1.42228	2.05757	2.91468	3.63424	3.7666	2.95572	1.09309	-1.6405	-4.83862
FrontToBack	3	4.69615	4.26912	3.23357	1.76032	0.136967	-1.29472	-2.21117	-2.38633	-1.76323	-0.488666	1.11833	2.66316	3.7968	4.30691	4.14574	3.40375	2.26258	0.954758	-0.267718	-1.17134	-1.59166	-1.48448	-0.948571	-0.199054	0.505486	0.953192	1.04307	0.795367	0.309202	-0.300757	-0.948838	-1.58521	-2.17456	-2.67124	-3.01319	-3.13266	-2.97781	-2.53009	-1.81437	-0.893977	0.150701	1.25234	2.37218	3.48458	4.53652	5.42141	6.004	6.20386
FrontToBack	3	2.84628	4.32119	5.93261	7.39169	8.35661	8.55479	7.90766	6.59458	5.0087	3.60836	2.7253	2.42608	2.51005	2.65041	2.60262	2.35126	2.11181	2.1936	2.82091	4.01741	5.60506	7.28854	8.76485	9.80226	10.2719	10.1415	9.45082	8.28951	6.78561	5.10759	3.46576	2.09657	1.21852	0.968478	1.34358	2.17669	3.15982	3.91003	4.06159	3.35975	1.7364	-0.653724	-3.451	-6.16844	-8.31587	-9.53749	-9.71975	-9.02798
FrontToBack	3	5.00337	5.6962	6.0372	5.86493	5.15446	3.99783	2.52489	0.831832	-1.01997	-2.93701	-4.71361	-6.02193	-6.49968	-5.91015	-4.27702	-1.92477	0.615099	2.78412	4.18733	4.70446	4.47765	3.79463	2.93799	2.08816	1.32129	0.676185	0.210804	-0.0107443	0.00942403	0.148375	0.193871	-0.0415269	-0.605287	-1.37604	-2.14276	-2.73311	-3.10127	-3.32916	-3.5523	-3.87277	-4.30143	-4.75499	-5.09285	-5.17851	-4.93807	-4.39459	-3.66176	-2.89745
FrontToBack	3	-3.05286	-1.74616	-0.293049	1.16455	2.40046	3.128	3.10296	2.25668	0.775626	-0.933292	-2.38524	-3.19506	-3.19903	-2.47158	-1.25261	0.149748	1.43259	2.33956	2.69413	2.44195	1.67966	0.645624	-0.340169	-0.960808	-0.975769	-0.265718	1.14628	3.0778	5.18065	6.97851	7.98061	7.85142	6.55585	4.38598	1.84415	-0.549833	-2.40665	-3.50675	-3.75541	-3.14849	-1.80253	-0.0219989	1.68823	2.73649	2.65619	1.31141	-1.03242	-3.81705
FrontToBack	3	2.1734	-0.0741032	-1.86303	-2.86413	-3.06957	-2.71841	-2.13103	-1.54553	-1.02876	-0.492753	0.20776	1.1596	2.33231	3.60271	4.84168	5.98916	7.07032	8.14162	9.21491	10.2134	10.9963	11.4393	11.5215	11.3582	11.1447	11.0379	11.0475	11.0091	10.6657	9.8113	8.40904	6.61264	4.67827	2.82752	1.14438	-0.433265	-2.03191	-3.73041	-5.47994	-7.09803	-8.32402	-8.90827	-8.6946	-7.68095	-6.04448	-4.12661	-2.36378	-1.16867
FrontToBack	4	2.96828	3.94991	4.31776	4.1255	3.57547	2.90176	2.26173	1.68645	1.10409	0.411969	-0.445727	-1.43372	-2.42873	-3.26329	-3.7843	-3.90611	-3.63739	-3.08032	-2.3979	-1.76408	-1.30861	-1.08209	-1.05397	-1.14517	-1.27296	-1.38121	-1.43985	-1.42312	-1.29079	-0.991319	-0.485779	0.225581	1.09029	2.00682	2.83914	3.4362	3.66267	3.43883	2.78095	1.81643	0.757469	-0.164849	-0.777176	-1.01705	-0.936471	-0.662826	-0.335142	-0.0492243
FrontToBack	4	60.4791	56.5397	48.114	36.7873	24.8482	14.4778	7.03525	2.77723	1.09275	1.05397	1.96222	3.6176	6.23149	10.0942	15.2102	21.0882	26.7616	31.0126	32.7228	31.2565	26.7639	20.2726	13.4575	8.10066	5.39527	5.39543	6.87124	7.69423	5.60932	-0.91899	-12.1225	-26.7904	-42.5675	-56.5738	-66.1998	-69.8895	-67.6417	-60.959	-52.1793	-43.4753	-36.0514	-29.9624	-24.5813	-19.3306	-14.1822	-9.63201	-6.23136	-3.98885
FrontToBack	4	-16.1751	-19.9144	-25.3188	-30.7726	-34.6059	-35.8505	-34.5346	-31.4239	-27.4587	-23.2755	-19.0585	-14.6954	-10.035	-5.02724	0.314655	6.04738	12.3712	19.54	27.6139	36.1822	44.2639	50.5297	53.8134	53.6427	50.4566	45.3452	39.4897	33.6979	28.3247	23.5264	19.5165	16.5446	14.6388	13.4192	12.243	10.6359	8.67572	7.0092	6.45985	7.49674	9.92218	12.9572	15.6312	17.2016	17.3696	16.2221	14.0249	11.0392
FrontToBack	4	-35.7961	-38.968	-39.697	-37.5058	-32.8949	-27.2907	-22.5293	-20.1506	-20.8836	-24.5435	-30.2901	-37.0211	-43.7058	-49.5732	-54.1569	-57.2238	-58.6405	-58.2805	-56.0561	-52.0644	-46.6957	-40.5622	-34.2565	-28.1236	-22.2305	-16.5497	-11.1918	-6.50984	-3.015	-1.20718	-1.43504	-3.84169	-8.34092	-14.5746	-21.856	-29.1803	-35.3829	-39.4459	-40.8393	-39.7167	-36.8487	-33.3152	-30.1285	-27.9774	-27.1828	-27.8062	-29.7651	-32.8507
FrontToBack	4	-574.689	-509.873	-437.393	-370.425	-318.629	-286.355	-272.453	-271.394	-275.293	-276.398	-269.414	-252.858	-228.834	-201.452	-174.817	-151.713	-133.343	-119.762	-110.309	-103.781	-98.6193	-93.3629	-87.279	-80.6699	-74.5351	-69.7818	-66.5813	-64.3177	-62.0863	-59.2869	-55.8745	-52.167	-48.4762	-44.9004	-41.4088	-38.0458	-34.9904	-32.3813	-30.0903	-27.72	-24.9143	-21.7715	-19.0114	-17.6902	-18.5903	-21.6583	-25.8685	-29.6426
FrontToBack	4	-3.54162	-2.16034	-0.600145	1.02192	2.89283	5.52379	9.59938	15.6781	23.8551	33.5503	43.568	52.4555	59.0119	62.6779	63.5846	62.2538	59.1794	54.5939	48.5553	41.2359	33.1462	25.109	18.0042	12.4578	8.65264	6.33377	4.97299	4.00277	3.02574	1.92237	0.823972	-0.0276037	-0.449986	-0.429837	-0.124653	0.224419	0.400463	0.28151	-0.14627	-0.811666	-1.58741	-2.31807	-2.8617	-3.15142	-3.24884	-3.33157	-3.59106	-4.08887
FrontToBack	4	-46.2044	-61.4951	-79.1693	-100.546	-127.737	-162.737	-206.108	-255.675	-305.918	-348.778	-376.051	-382.488	-368.036	-337.888	-300.327	-263.589	-233.395	-212.111	-199.37	-193.317	-191.643	-192.087	-192.58	-191.407	-187.518	-180.86	-172.445	-164.049	-157.694	-155.199	-157.947	-166.732	-181.448	-200.605	-221.031	-238.229	-247.555	-245.832	-232.563	-210.061	-182.426	-153.974	-127.94	-105.972	-88.3817	-74.7608	-64.546	-57.3027
FrontToBack	4	46.0043	56.029	66.3844	74.8797	79.7712	80.4666	77.9171	74.3812	72.5254	74.2217	79.6419	87.1803	94.2874	98.7553	99.6973	97.696	94.1491	90.3728	87.0747	84.4726	82.854	83.1305	86.9894	96.4875	113.181	137.116	166.173	196.301	222.839	242.442	254.537	261.283	265.899	270.385	274.184	274.669	269.063	256.408	238.271	217.91	198.603	182.261	168.963	157.429	145.967	133.383	119.516	105.245
FrontToBack	4	-16.0349	-11.4662	-8.90075	-7.98142	-8.32048	-9.46255	-10.8683	-11.9763	-12.3397	-11.7706	-10.4002	-8.60476	-6.81549	-5.3127	-4.11844	-3.04174	-1.8378	-0.364737	1.35123	3.16517	4.91454	6.49625	7.87581	9.04829	9.99986	10.7051	11.1845	11.6048	12.4228	14.539	19.4319	29.16	46.0622	72.0121	107.33	149.809	194.561	235.158	265.85	283.862	290.54	290.658	290.175	293.493	301.486	311.169	317.154	314.267
FrontToBack	4	15.4048	-1.12377	-23.8119	-55.7212	-97.2271	-145.133	-192.949	-232.581	-256.988	-262.666	-250.735	-226.082	-195.132	-163.486	-134.562	-109.569	-88.4436	-70.9807	-57.6535	-49.944	-50.2982	-61.7346	-87.0377	-127.46	-181.214	-242.489	-301.869	-348.557	-373.759	-373.718	-350.861	-312.497	-267.872	-225.15	-189.665	-163.803	-148.006	-141.945	-145.171	-156.978	-175.754	-198.369	-220.203	-236.068	-241.742	-235.355	-217.915	-192.733
FrontToBack	4	60.7569	77.2644	93.8518	108.9	120.634	127.622	129.269	126.014	119.1	110.03	100.035	89.8335	79.7604	70.0922	61.2998	54.0604	49.0368	46.5926	46.6031	48.4449	51.1275	53.4966	54.4509	53.1634	49.2954	43.1475	35.6339	28.0034	21.3793	16.3504	12.861	10.4524	8.65813	7.25634	6.23356	5.57402	5.11683	4.62655	4.0058	3.45987	3.48255	4.69133	7.64006	12.7254	20.2066	30.2864	43.141	58.807
FrontToBack	4	-114.18	-145.247	-175.5	-198.285	-207.862	-201.778	-181.9	-153.458	-122.732	-94.7487	-72.1596	-55.454	-43.8602	-36.1355	-30.93	-26.9144	-23.0134	-18.7844	-14.6884	-11.9018	-11.654	-14.4145	-19.4685	-25.1662	-29.7121	-32.0026	-32.0377	-30.7504	-29.4597	-29.3026	-30.8938	-34.2419	-38.8141	-43.6583	-47.5828	-49.4329	-48.4226	-44.375	-37.6986	-29.0775	-19.071	-7.89656	4.45763	17.9109	32.0071	45.8437	58.2031	67.7869
FrontToBack	4	-12.6831	-16.5818	-20.5557	-24.5446	-28.2811	-31.333	-33.4902	-35.3672	-38.8514	-47.0196	-63.3425	-90.3543	-128.251	-174.039	-221.755	-263.932	-293.906	-308.041	-306.803	-294.119	-275.41	-255.411	-236.922	-220.912	-207.463	-196.628	-188.558	-182.979	-178.67	-173.588	-165.76	-154.464	-140.942	-128.104	-119.291	-116.702	-120.316	-127.86	-135.792	-140.736	-140.642	-135.169	-125.313	-112.627	-98.4604	-83.4828	-67.509	-49.6009
FrontToBack	4	2.19279	3.81385	4.77292	4.98295	4.56595	3.79166	2.97836	2.39275	2.17808	2.32606	2.69399	3.05702	3.18685	2.93492	2.29601	1.42206	0.576615	0.0419516	0.0242935	0.590971	1.66321	3.0497	4.50207	5.76978	6.64265	6.97727	6.70882	5.85578	4.52323	2.90363	1.25597	-0.146562	-1.09837	-1.53318	-1.54734	-1.35558	-1.19473	-1.22451	-1.46326	-1.79193	-2.01615	-1.96117	-1.54632	-0.807812	0.13776	1.15017	2.10334	2.88773
FrontToBack	4	-2.8585	-3.00101	-3.05319	-2.89199	-2.4749	-1.87756	-1.27139	-0.852836	-0.759929	-1.00479	-1.45477	-1.87121	-1.99777	-1.66368	-0.857415	0.263292	1.43589	2.41006	3.06898	3.49953	3.97227	4.8375	6.37905	8.69034	11.6191	14.7985	17.7446	19.9877	21.1926	21.2466	20.2698	18.5339	16.2642	13.3708	9.19053	2.3967	-8.77276	-25.9034	-49.5431	-78.4385	-109.298	-137.365	-157.694	-166.662	-163.07	-148.371	-126.02	-100.269
FrontToBack	4	-169.846	-162.182	-148.975	-133.205	-117.751	-104.736	-95.1701	-88.9216	-84.9705	-81.8178	-77.949	-72.2661	-64.3998	-54.8454	-44.8731	-36.2389	-30.7238	-29.6059	-33.2084	-40.7404	-50.5714	-60.8437	-70.0831	-77.4329	-82.4668	-84.898	-84.5907	-81.9012	-77.982	-74.6213	-73.6497	-76.3817	-83.5641	-95.7895	-113.842	-138.431	-169.298	-204.283	-239.173	-268.748	-288.689	-297.371	-296.577	-290.785	-285.471	-285.202	-292.153	-305.332
FrontToBack	4	66.2269	83.5037	101.799	120.496	138.541	154.445	166.71	174.52	178.341	180.047	182.431	188.188	198.706	213.158	228.378	239.749	242.851	235.128	216.781	190.498	160.264	129.952	102.348	78.8963	60.0527	45.8375	36.2635	31.4803	31.6924	37.0144	47.4014	62.6543	82.4078	106.004	132.319	159.763	186.631	211.721	234.793	256.378	276.865	295.361	309.189	314.583	308.391	289.855	261.422	228.116
FrontToBack	4	-3.88707	-7.6443	-14.724	-26.3055	-43.0537	-64.7864	-90.3082	-117.549	-144.054	-167.706	-187.424	-203.574	-217.921	-233.102	-251.768	-275.682	-305.124	-338.833	-374.491	-409.495	-441.615	-469.378	-492.136	-509.931	-523.111	-531.663	-534.44	-528.835	-511.423	-479.615	-433.51	-376.761	-315.745	-257.417	-207.077	-167.226	-137.852	-117.57	-104.711	-97.7868	-95.3772	-95.8438	-97.2992	-97.9253	-96.4383	-92.3982	-86.1661	-78.5653
FrontToBack	4	4.50418	5.3072	5.36813	4.55822	2.93726	0.776168	-1.47846	-3.30878	-4.28425	-4.21894	-3.25595	-1.82317	-0.460533	0.408917	0.651518	0.444897	0.143379	0.0668388	0.342118	0.868856	1.40637	1.7037	1.59962	1.07822	0.305701	-0.306594	-0.0180329	2.29567	8.08189	18.8536	35.7236	58.8427	86.9987	117.706	147.975	175.56	200.105	223.442	248.691	278.416	312.75	348.462	379.572	399.363	402.923	389.088	360.869	324.187
FrontToBack	4	37.8127	40.8476	44.0033	47.017	49.9134	52.7823	55.6697	58.7136	62.4385	67.9324	76.6603	89.8248	107.487	127.901	147.572	162.254	168.591	165.615	155.263	141.519	128.625	119.322	114.023	111.192	108.505	104.038	96.9585	87.5996	77.1595	67.2694	59.5311	55.0497	54.0605	55.819	58.866	61.5659	62.6883	61.7773	59.1853	55.7779	52.4191	49.4006	46.0433	40.6839	31.1599	15.6814	-6.21964	-33.0577
FrontToBack	4	330.065	284.026	235.642	190.693	152.86	123.821	103.919	92.6934	89.0183	90.988	95.9172	100.661	102.276	98.7712	89.6474	75.9395	59.7443	43.459	29.0698	17.7615	9.91145	5.32489	3.49919	3.771	5.35171	7.35883	8.94155	9.48668	8.80314	7.15367	5.10432	3.25453	1.99285	1.38662	1.23909	1.24314	1.12558	0.703718	-0.13198	-1.43151	-3.14163	-5.03195	-6.69193	-7.65424	-7.60229	-6.53261	-4.77344	-2.85949
FrontToBack	4	-108.662	-93.595	-78.0213	-63.7443	-51.7988	-42.4906	-35.7833	-31.7171	-30.6507	-33.289	-40.548	-53.281	-71.8539	-95.635	-122.582	-149.2	-171.069	-183.898	-184.789	-173.191	-151.112	-122.472	-91.9085	-63.5607	-40.321	-23.7417	-14.4986	-13.0831	-20.3845	-37.8146	-66.7741	-107.493	-157.684	-211.777	-261.481	-297.859	-314.213	-308.433	-283.612	-246.645	-205.602	-167.236	-135.617	-112.097	-96.071	-85.9064	-79.6194	-75.2836
FrontToBack	4	-143.588	-116.862	-95.3362	-79.8767	-70.7027	-67.7069	-70.6626	-79.3717	-93.7657	-113.85	-139.41	-169.543	-202.295	-234.734	-263.523	-285.725	-299.344	-303.355	-297.394	-281.551	-256.559	-224.219	-187.589	-150.561	-116.873	-89.0549	-67.8734	-52.4789	-41.0382	-31.3594	-21.1994	-8.23761	9.9423	35.5008	69.4549	110.545	154.52	194.582	223.227	234.917	228.285	206.7	176.825	145.985	119.702	100.484	88.0805	80.6318
FrontToBack	4	0.125869	-2.34464	-4.45069	-5.46594	-5.06388	-3.4556	-1.30327	0.546611	1.36894	0.794814	-1.09071	-3.77482	-6.45866	-8.29773	-8.70618	-7.61519	-5.54256	-3.40723	-2.15752	-2.40947	-4.25774	-7.30316	-10.8112	-13.8978	-15.708	-15.6024	-13.3422	-9.19856	-3.90216	1.58555	6.39083	9.98895	12.2869	13.5148	14.0123	14.0491	13.7571	13.1728	12.32	11.2609	10.0999	8.95159	7.91757	7.06933	6.4412	6.01348	5.70504	5.3853
FrontToBack	4	-3.16668	-3.82221	-4.2025	-4.24635	-3.93672	-3.19992	-1.85473	0.316497	3.40014	7.19208	11.1796	14.7164	17.3367	19.0659	20.5792	23.1429	28.3587	37.7886	52.5518	72.9898	98.5264	127.853	159.459	192.29	226.107	261.179	297.385	333.334	366.295	393.282	412.692	425.273	433.494	439.543	443.294	441.75	430.511	406.38	369.482	323.656	275.028	229.759	192.2	164.15	145.155	133.324	126.197	121.429
FrontToBack	4	99.1376	81.5697	66.5453	53.5882	41.9669	30.7377	18.7377	4.60783	-12.9885	-34.8503	-60.5341	-87.8352	-112.919	-131.336	-139.659	-136.961	-125.32	-108.974	-92.5725	-79.4638	-70.8662	-66.1455	-63.7651	-62.2037	-60.3765	-57.5703	-53.2459	-47.036	-38.9618	-29.6043	-19.9693	-11.0433	-3.33787	3.26422	9.26751	15.1595	21.1924	27.5742	34.9929	45.1624	60.9832	86.0465	123.456	174.304	236.432	304.146	369.24	423.059
FrontToBack	4	31.3254	36.1147	40.3988	43.703	45.353	44.9651	42.7964	39.6841	36.6118	34.2057	32.4814	30.9646	29.0565	26.3968	23.0207	19.2775	15.6159	12.3918	9.79007	7.85954	6.59528	6.0202	6.26856	7.70249	11.0746	17.6686	29.2849	47.9188	75.1092	111.175	154.761	203.013	252.332	299.168	340.368	373.071	394.795	404.274	402.737	394.42	385.241	379.88	378.997	378.595	372.209	354.655	325.002	287.046
FrontToBack	4	-4.93486	-3.96045	-3.14659	-2.27867	-1.17063	0.22408	1.77668	3.24617	4.40731	5.17158	5.63784	6.04818	6.67756	7.70375	9.1032	10.6078	11.7504	12.0105	11.027	8.78562	5.67181	2.32735	-0.630968	-2.90587	-4.67713	-6.5659	-9.43127	-14.1017	-21.1429	-30.7289	-42.6228	-56.2448	-70.8125	-85.5529	-99.9682	-114.06	-128.354	-143.598	-160.151	-177.325	-193.059	-204.256	-207.773	-201.662	-186.032	-163.067	-136.211	-108.975
FrontToBack	5	-44.9361	-45.3498	-43.8614	-40.8661	-36.6983	-31.572	-25.7127	-19.5383	-13.7183	-9.02834	-6.06346	-4.9746	-5.38617	-6.56082	-7.72287	-8.38462	-8.50092	-8.41065	-8.61037	-9.49949	-11.2021	-13.5274	-16.0537	-18.2862	-19.819	-20.4445	-20.1804	-19.2126	-17.7925	-16.1258	-14.3231	-12.4478	-10.694	-9.64249	-10.4993	-15.1482	-25.8524	-44.5337	-71.7793	-106.015	-143.378	-178.607	-206.676	-224.405	-231.253	-228.968	-220.49	-208.805
FrontToBack	5	168.565	188.779	205.304	214.406	214.221	205.2	189.692	170.879	151.586	133.553	117.431	103.371	91.7192	83.3435	79.3462	80.3717	85.9838	94.554	103.726	111.162	115.134	114.778	110.053	101.631	90.7726	79.1059	68.208	59.0907	51.8601	45.7926	39.8268	33.1973	25.8544	18.4581	12.0038	7.31843	4.67013	3.60001	2.93981	0.956363	-4.37475	-14.893	-31.5758	-53.8486	-79.2491	-103.78	-122.989	-133.399
FrontToBack	5	-50.1686	-79.6319	-118.362	-164.251	-212.533	-256.682	-290.474	-310.404	-317.248	-315.887	-313.38	-316.076	-326.989	-344.51	-363.02	-375.178	-374.911	-359.74	-331.411	-294.71	-255.331	-217.985	-185.529	-159.11	-138.823	-124.405	-115.736	-113.119	-117.234	-128.645	-146.898	-169.688	-192.736	-210.762	-219.216	-215.888	-201.495	-179.066	-152.642	-126.128	-102.679	-84.5517	-73.0092	-68.1162	-68.5861	-72.0159	-75.6455	-77.3675
FrontToBack	5	4.2986	3.55652	3.43408	4.06314	5.29887	6.78353	8.06159	8.71885	8.5067	7.42449	5.73145	3.88449	2.41232	1.75475	2.11958	3.41891	5.32366	7.42076	9.39227	11.1228	12.6813	14.2046	15.7538	17.2284	18.3693	18.8535	18.4348	17.0778	15.0127	12.668	10.495	8.775	7.52151	6.54037	5.60499	4.62649	3.70708	3.04894	2.79222	2.88962	3.09757	3.08762	2.62347	1.71258	0.655469	-0.0449108	0.116446	1.42521
FrontToBack	5	-3.33925	-2.66604	-2.34107	-2.58422	-3.47669	-4.88654	-6.49827	-7.91757	-8.80369	-8.96775	-8.40842	-7.27925	-5.81728	-4.26364	-2.80555	-1.54925	-0.522905	0.296959	0.942896	1.41109	1.63474	1.49927	0.904538	-0.15281	-1.52676	-2.94401	-4.09745	-4.76562	-4.8888	-4.56676	-3.99086	-3.35602	-2.79677	-2.36039	-2.01455	-1.67705	-1.2656	-0.753079	-0.211671	0.189575	0.240393	-0.211716	-1.17148	-2.46073	-3.76574	-4.7444	-5.13964	-4.84366
FrontToBack	5	32.1652	29.4692	25.1808	20.2464	15.4525	11.3541	8.29355	6.41917	5.63652	5.54663	5.46953	4.63615	2.47443	-1.20213	-6.31577	-13.0069	-22.3159	-36.6985	-59.9731	-96.4015	-148.96	-217.3	-296.29	-376.078	-444.046	-488.176	-500.508	-479.253	-428.694	-357.045	-273.283	-184.316	-93.6953	-2.36929	88.9178	176.942	254.754	313.001	343.456	342.839	314.658	267.992	214.009	162.311	118.861	86.0161	63.8855	51.8584
FrontToBack	5	0.755576	2.40307	4.18281	5.72297	6.78195	7.29106	7.32839	7.05748	6.66129	6.28721	6.00716	5.79499	5.53077	5.03751	4.15342	2.8144	1.11458	-0.694219	-2.27832	-3.34612	-3.76816	-3.62911	-3.18971	-2.7751	-2.64565	-2.90385	-3.47164	-4.13072	-4.60355	-4.63642	-4.0688	-2.87187	-1.15602	0.858201	2.89562	4.69189	6.04499	6.8391	7.04204	6.69178	5.88595	4.774	3.54411	2.39073	1.46237	0.803789	0.325346	-0.163356
FrontToBack	5	6.41982	3.71274	1.00036	-1.18458	-2.55789	-3.08738	-2.92702	-2.34355	-1.65624	-1.16478	-1.05169	-1.29815	-1.68613	-1.91403	-1.76835	-1.23689	-0.497777	0.196358	0.649609	0.803353	0.750517	0.699251	0.898376	1.52939	2.6057	3.94136	5.2355	6.22974	6.83377	7.12508	7.23604	7.23067	7.07537	6.71578	6.1798	5.60977	5.18882	5.0076	4.96463	4.77312	4.09107	2.71458	0.728807	-1.48449	-3.40767	-4.63182	-5.0363	-4.79273
FrontToBack	5	6.64416	5.31183	3.47243	1.49145	-0.305568	-1.67113	-2.47261	-2.71031	-2.492	-1.96403	-1.23227	-0.326558	0.763381	2.00701	3.269	4.32702	4.9699	5.11998	4.89428	4.5587	4.39959	4.58318	5.08071	5.68844	6.12418	6.1483	5.66089	4.74423	3.64089	2.67493	2.13728	2.17684	2.73999	3.5904	4.40463	4.8982	4.92598	4.50698	3.77471	2.88584	1.94236	0.967083	-0.0637024	-1.15569	-2.24912	-3.21517	-3.90322	-4.20577
FrontToBack	5	-14.4899	-12.2226	-10.1263	-9.64184	-11.9189	-17.1404	-24.237	-31.1944	-35.8418	-36.7371	-33.6978	-27.734	-20.4927	-13.577	-8.08957	-4.51785	-2.84778	-2.7302	-3.62776	-4.95149	-6.23915	-7.33897	-8.57953	-10.8756	-15.7681	-25.3128	-41.6898	-66.434	-99.4297	-138.141	-177.672	-212.018	-236.17	-248.199	-250.28	-248.176	-249.454	-261.196	-287.862	-329.737	-382.212	-436.303	-480.704	-505.074	-503.424	-476.048	-429.054	-371.793
FrontToBack	5	-8.05618	-7.48064	-6.46093	-4.98794	-3.28293	-1.71699	-0.668297	-0.38272	-0.89034	-1.9944	-3.32004	-4.40471	-4.82084	-4.32329	-2.97637	-1.19039	0.399143	1.19455	0.927789	-0.180744	-1.5034	-2.30037	-2.07762	-0.820669	1.01273	2.72525	3.70803	3.69912	2.855	1.62672	0.522986	-0.114986	-0.224156	0.0128489	0.307909	0.428109	0.304728	0.0485443	-0.11964	0.0121251	0.533489	1.35162	2.21458	2.81454	2.92186	2.48571	1.6442	0.642739
FrontToBack	5	-1.05027	0.263451	1.48353	2.30876	2.46454	1.81389	0.436739	-1.36164	-3.12887	-4.40828	-4.88903	-4.4948	-3.37642	-1.82543	-0.167991	1.30907	2.39152	2.95712	3.00147	2.65741	2.17117	1.82577	1.84526	2.33565	3.28887	4.62213	6.20719	7.86805	9.3737	10.4648	10.9245	10.6607	9.74921	8.41264	6.947	5.62484	4.61153	3.91217	3.37545	2.76025	1.85529	0.59653	-0.883034	-2.31019	-3.40595	-4.01833	-4.17024	-4.00538
FrontToBack	5	0.169311	-0.673313	-1.43979	-2.07044	-2.4928	-2.63674	-2.45741	-1.96682	-1.26387	-0.524981	0.0536775	0.344354	0.357654	0.249773	0.290244	0.835039	2.39708	5.82418	12.5299	24.57	44.289	73.3577	111.375	154.703	196.432	228.025	242.245	235.987	211.514	175.393	135.788	99.5851	70.7086	50.038	36.449	28.1174	23.4295	21.2951	21.0303	22.083	23.8517	25.6692	26.9237	27.1894	26.287	24.2566	21.2961	17.7176
FrontToBack	5	-4.88751	-5.46641	-5.9141	-6.15582	-6.34238	-6.75651	-7.61459	-8.87303	-10.1729	-10.984	-10.8757	-9.75125	-7.89779	-5.83847	-4.09203	-2.9932	-2.64185	-2.95629	-3.74384	-4.7526	-5.70229	-6.33235	-6.45387	-5.98623	-4.94574	-3.39893	-1.41165	0.963827	3.65202	6.47818	9.10175	11.0152	11.6545	10.612	7.86744	3.91302	-0.333633	-3.82854	-5.78672	-5.96988	-4.73205	-2.81579	-1.00903	0.162552	0.58484	0.499005	0.311391	0.37121
FrontToBack	5	-28.4575	-31.3675	-32.6462	-32.3278	-30.5211	-27.3585	-23.0276	-17.8059	-12.02	-5.83799	1.07474	9.92755	22.9502	43.016	72.552	111.937	158.082	204.168	241.185	260.96	259.314	237.723	202.556	162.37	124.71	93.9646	71.0105	54.3494	41.7773	31.6378	23.2166	16.4406	11.339	7.71408	5.14016	3.18274	1.59156	0.348952	-0.421717	-0.582597	-0.0705991	1.08108	2.75984	4.79465	6.96091	8.97814	10.531	11.3366
FrontToBack	5	278.36	248.791	218.027	190.774	170.584	159.466	157.952	165.409	180.463	201.33	225.892	251.473	274.597	291.189	297.453	291.128	272.438	244.155	210.719	176.887	146.487	121.685	102.862	89.0133	78.4517	69.5274	61.1063	52.6863	44.252	36.0517	28.445	21.8164	16.4917	12.6191	10.0808	8.51536	7.47651	6.64222	5.945	5.54969	5.71337	6.6556	8.54321	11.612	16.3262	23.422	33.7467	47.9367
FrontToBack	5	-120.902	-160.989	-196.801	-221.494	-230.581	-223.509	-203.586	-176.412	-147.703	-121.61	-100.096	-83.293	-70.3077	-59.9713	-51.2907	-43.6125	-36.6075	-30.197	-24.4539	-19.5119	-15.4782	-12.3647	-10.0469	-8.26332	-6.66864	-4.93626	-2.87873	-0.533449	1.83688	3.83912	5.11012	5.46703	4.98726	3.97902	2.86452	2.02671	1.68376	1.84064	2.32591	2.887	3.29016	3.3812	3.09577	2.43721	1.45749	0.255504	-1.01048	-2.12292
FrontToBack	5	2.66845	4.58966	6.21584	7.00087	6.70841	5.482	3.79326	2.29515	1.62131	2.1762	3.97889	6.62171	9.39087	11.5192	12.4763	12.1595	10.9009	9.29893	7.97302	7.3636	7.6414	8.71095	10.2492	11.7571	12.6522	12.439	10.9259	8.38067	5.5016	3.17438	2.11901	2.60735	4.38671	6.82196	9.15289	10.7345	11.1803	10.4083	8.62662	6.28226	3.96344	2.24259	1.49213	1.74919	2.70644	3.84005	4.61307	4.65896
FrontToBack	5	107.003	139.956	178.28	214.462	240.366	250.612	245.067	228.91	210.098	195.714	189.258	190.135	195.052	200.09	202.254	200.111	193.705	184.183	173.319	163.029	154.9	149.807	147.671	147.466	147.473	145.769	140.816	131.913	119.269	103.571	85.1643	63.2637	35.7442	-0.104938	-45.9558	-100.626	-159.119	-213.348	-254.639	-277.031	-279.831	-268.12	-250.936	-237.985	-236.285	-248.01	-270.176	-296.109
FrontToBack	5	3.00677	2.34779	2.12728	2.31768	2.75407	3.19999	3.4521	3.44033	3.26588	3.14525	3.283	3.73891	4.36369	4.84405	4.83366	4.10654	2.6587	0.719055	-1.32622	-3.05941	-4.15785	-4.48339	-4.11015	-3.28722	-2.34944	-1.60364	-1.23701	-1.2756	-1.61235	-2.07082	-2.47845	-2.70776	-2.68864	-2.39733	-1.8437	-1.06553	-0.13455	0.826463	1.62832	2.02201	1.75104	0.646847	-1.26597	-3.71266	-6.21201	-8.21906	-9.32028	-9.38579
FrontToBack	5	-2.60796	-3.4975	-4.023	-4.24107	-4.24824	-4.17291	-4.14975	-4.27517	-4.57737	-5.0379	-5.67506	-6.65207	-8.34439	-11.2943	-16.0112	-22.6503	-30.7014	-38.8852	-45.4132	-48.5868	-47.4987	-42.4997	-35.1907	-27.9456	-23.1914	-22.7617	-27.5622	-37.6205	-52.4044	-71.1623	-93.0359	-116.883	-140.987	-163	-180.328	-190.844	-193.537	-188.713	-177.666	-162.113	-143.715	-123.896	-103.865	-84.6936	-67.3185	-52.4882	-40.6827	-32.0518
FrontToBack	5	5.18984	5.20918	4.8739	4.26797	3.64342	3.28561	3.35406	3.79031	4.34423	4.69881	4.61184	4.00347	2.961	1.69076	0.455242	-0.482813	-0.914285	-0.735572	0.016183	1.17316	2.49883	3.77439	4.86133	5.70872	6.31341	6.6725	6.76382	6.56191	6.06948	5.33488	4.44291	3.48606	2.53733	1.64225	0.827884	0.120593	-0.446794	-0.839295	-1.0347	-1.03648	-0.879053	-0.622292	-0.338392	-0.0904245	0.0856312	0.194579	0.276164	0.385987
FrontToBack	5	8.87275	10.2829	10.7762	10.4659	9.56565	8.33341	7.03457	5.90399	5.08957	4.60318	4.32667	4.08983	3.79609	3.51188	3.45724	3.87405	4.83877	6.13945	7.31588	7.87505	7.57157	6.58269	5.45486	4.81841	5.0162	5.84912	6.60352	6.37606	4.54244	1.11711	-3.20554	-7.35666	-10.3782	-11.8143	-11.8144	-10.932	-9.77766	-8.74678	-7.94816	-7.32552	-6.83284	-6.52922	-6.5373	-6.9197	-7.58439	-8.29219	-8.76056	-8.79017
FrontToBack	5	-57.167	-57.0612	-54.3872	-49.0845	-42.003	-34.6211	-28.5502	-24.9623	-24.1616	-25.5006	-27.6926	-29.3728	-29.633	-28.2868	-25.7839	-22.8787	-20.2676	-18.3631	-17.2662	-16.8566	-16.9103	-17.1665	-17.3637	-17.2697	-16.7376	-15.7635	-14.5103	-13.263	-12.3177	-11.8502	-11.8227	-11.9622	-11.7696	-10.4702	-6.83654	1.05698	15.9093	40.7679	77.9151	127.277	185.065	243.572	292.723	323.052	328.912	310.401	273.06	225.575
FrontToBack	5	-1.20265	0.0240019	0.916355	1.6354	2.34966	3.12113	3.86579	4.40817	4.59315	4.37407	3.83058	3.10795	2.34847	1.65788	1.12416	0.836751	0.866736	1.20762	1.73176	2.21508	2.43751	2.29867	1.87107	1.34969	0.927104	0.67282	0.488225	0.160962	-0.518427	-1.64282	-3.13572	-4.77596	-6.28253	-7.41456	-8.04655	-8.18937	-7.95068	-7.45822	-6.78229	-5.90629	-4.75828	-3.28766	-1.53262	0.364283	2.20463	3.81052	5.08787	6.04914
FrontToBack	5	126.005	121.008	115.319	108.97	102.45	96.3139	90.78	85.6061	80.3582	74.8833	69.6094	65.3969	63.0177	62.6369	63.688	65.2291	66.4964	67.2386	67.6083	67.744	67.4085	65.9624	62.6826	57.1738	49.6042	40.6458	31.2024	22.1089	13.9266	6.85694	0.679245	-5.38581	-12.8897	-24.2862	-42.6614	-70.8423	-109.96	-158.049	-209.548	-256.359	-290.364	-306.411	-304.342	-289.064	-268.685	-251.678	-244.321	-249.265
FrontToBack	5	-0.536581	-1.83236	-2.98284	-3.73704	-3.88089	-3.32906	-2.16046	-0.556651	1.31569	3.38302	5.62756	7.95971	10.1086	11.6487	12.1755	11.5348	9.94651	7.93528	6.09152	4.80866	4.13573	3.81427	3.44346	2.66793	1.30678	-0.596074	-2.78128	-4.83264	-6.28213	-6.74445	-6.03654	-4.22997	-1.61821	1.37548	4.29629	6.72062	8.28156	8.66748	7.61513	4.87737	0.142512	-7.10385	-17.6938	-32.6872	-52.9064	-78.1176	-106.24	-133.18
FrontToBack	6	-36.2947	-41.4336	-43.0017	-41.2133	-36.7949	-30.6014	-23.3347	-15.4699	-7.35494	0.643753	8.07417	14.4474	19.3622	22.6026	24.155	24.1441	22.7525	20.1829	16.6831	12.6093	8.46996	4.87646	2.37576	1.20663	1.13199	1.48112	1.4404	0.43572	-1.61222	-4.30427	-7.00417	-9.13568	-10.3769	-10.6998	-10.2974	-9.47644	-8.55838	-7.80813	-7.38526	-7.32891	-7.57685	-8.01115	-8.50323	-8.93212	-9.17418	-9.09064	-8.54804	-7.47621
FrontToBack	6	-173.117	-142.52	-116.035	-96.4395	-84.7641	-80.3453	-81.1547	-84.5703	-88.5061	-92.4972	-98.1778	-108.726	-127.306	-155.109	-189.967	-226.41	-257.38	-276.836	-281.94	-273.69	-255.846	-233.015	-209.117	-186.933	-168.497	-155.574	-149.649	-151.466	-160.652	-175.82	-195.11	-216.693	-238.836	-259.579	-276.47	-286.855	-288.766	-281.86	-267.76	-249.453	-230.1	-211.94	-195.88	-181.807	-169.263	-157.966	-147.926	-139.256
FrontToBack	6	-87.1438	-79.9395	-73.1338	-66.5948	-59.8539	-52.5244	-44.3255	-34.9213	-23.9677	-11.4918	1.69654	13.9858	23.4939	28.8655	29.857	27.3821	23.0536	18.5137	14.8913	12.5605	11.2135	10.1296	8.50007	5.68762	1.35707	-4.49807	-11.5609	-19.172	-26.3387	-31.9018	-34.9367	-35.2687	-33.7916	-32.3166	-32.9549	-37.4313	-46.7847	-61.5631	-82.0867	-108.198	-138.417	-169.188	-195.218	-211.271	-214.559	-206.143	-190.265	-171.978
FrontToBack	6	9.99718	9.35382	8.32959	6.9601	5.31824	3.48541	1.54734	-0.390472	-2.19691	-3.73382	-4.90401	-5.69151	-6.1649	-6.42394	-6.52288	-6.41852	-5.98832	-5.11029	-3.75563	-2.03558	-0.17318	1.57493	2.99933	3.9769	4.46326	4.46616	4.03745	3.2926	2.43645	1.74348	1.47485	1.75728	2.50015	3.41563	4.13973	4.39334	4.08893	3.34029	2.38303	1.4661	0.764193	0.341786	0.166238	0.154687	0.232671	0.374595	0.606677	0.966809
FrontToBack	6	-155.201	-177.077	-197.066	-213.471	-224.662	-229.569	-228.099	-221.222	-210.689	-198.526	-186.559	-176.136	-168.082	-162.797	-160.428	-161.095	-165.142	-173.272	-186.34	-204.741	-227.647	-252.595	-275.86	-293.546	-302.889	-303.075	-295.211	-281.592	-264.725	-246.583	-228.346	-210.538	-193.34	-176.85	-161.182	-146.461	-132.847	-120.663	-110.58	-103.71	-101.465	-105.245	-116.124	-134.744	-161.385	-195.968	-237.744	-284.658
FrontToBack	6	1.35558	0.171083	-0.483214	-0.724574	-0.755362	-0.763402	-0.869327	-1.12506	-1.54407	-2.12778	-2.86857	-3.7319	-4.64008	-5.47598	-6.11389	-6.45826	-6.4757	-6.20723	-5.76361	-5.30288	-4.98961	-4.94153	-5.18337	-5.63073	-6.11444	-6.43463	-6.42231	-5.98778	-5.14532	-4.00924	-2.76545	-1.62128	-0.750437	-0.246011	-0.0994292	-0.208881	-0.416354	-0.557753	-0.511128	-0.222661	0.28807	0.939507	1.59788	2.08607	2.20196	1.7663	0.699967	-0.899362
FrontToBack	6	-144.369	-127.18	-114.617	-106.926	-102.902	-100.414	-97.1284	-91.3274	-82.546	-71.7341	-60.8172	-51.8476	-46.1871	-44.0985	-44.865	-47.2379	-49.913	-51.8369	-52.3596	-51.3309	-49.1631	-46.7231	-44.9353	-44.2058	-44.0484	-43.2873	-40.8168	-36.4127	-30.9735	-25.9811	-22.6175	-21.2287	-21.5012	-23.0628	-25.8848	-30.113	-35.5493	-41.3482	-46.2692	-49.2745	-49.9484	-48.4215	-44.9938	-39.8999	-33.4362	-26.191	-18.9937	-12.5122
FrontToBack	6	-4.87026	-4.45325	-3.8065	-3.03707	-2.16621	-1.19691	-0.190347	0.720025	1.38657	1.73584	1.80967	1.73344	1.63712	1.59384	1.61564	1.68878	1.80277	1.93402	2.00124	1.84523	1.28062	0.212519	-1.25017	-2.76309	-3.83853	-4.02879	-3.1212	-1.2528	1.11254	3.34039	4.84637	5.28192	4.60997	3.06874	1.06761	-0.921407	-2.46398	-3.24991	-3.16601	-2.3162	-0.965547	0.578622	2.08593	3.45593	4.6817	5.75969	6.61161	7.07081
FrontToBack	6	0.0695293	1.09298	2.35946	3.58153	4.62613	5.52764	6.37973	7.1834	7.76861	7.85877	7.24054	5.92652	4.19245	2.46694	1.13464	0.376693	0.126	0.153764	0.223531	0.232702	0.271238	0.580396	1.43753	3.03269	5.40643	8.48772	12.2134	16.6454	21.9812	28.3971	35.7727	43.4503	50.2129	54.5754	55.3061	51.9504	45.095	36.2246	27.2201	19.72	14.6308	11.9874	11.1771	11.3656	11.8712	12.3209	12.5714	12.5367
FrontToBack	6	2.66193	1.13226	-0.216417	-1.21899	-1.65756	-1.31979	-0.0842874	2.01182	4.77465	7.93673	11.2878	14.7803	18.5539	22.8568	27.9025	33.7241	40.0985	46.5762	52.6072	57.7049	61.5758	64.1582	65.5595	65.9366	65.3846	63.8957	61.4031	57.8747	53.3948	48.1926	42.6138	37.0651	31.9428	27.5524	24.0214	21.2494	18.9403	16.7333	14.3736	11.835	9.31728	7.127	5.50718	4.51391	4.00422	3.73391	3.50634	3.28562
FrontToBack	6	5.25893	7.40796	8.679	8.94204	8.25207	6.85244	5.10816	3.40364	2.04392	1.2128	0.985556	1.3629	2.2867	3.62925	5.18435	6.67817	7.80789	8.2899	7.92083	6.64368	4.60912	2.18293	-0.131156	-1.84819	-2.66678	-2.56089	-1.75601	-0.614149	0.503035	1.33616	1.76452	1.79451	1.51595	1.05532	0.528975	0.0123722	-0.469448	-0.921297	-1.33683	-1.66558	-1.80999	-1.66228	-1.15	-0.263188	0.954636	2.42639	4.04657	5.65694
FrontToBack	6	6.95061	7.32481	7.11784	6.54471	5.83152	5.13492	4.4931	3.84381	3.09264	2.18589	1.14715	0.0667405	-0.934326	-1.73877	-2.25146	-2.40599	-2.17219	-1.56769	-0.668438	0.394008	1.45423	2.35023	2.96981	3.28925	3.39151	3.44801	3.66255	4.19311	5.07797	6.19912	7.29855	8.05319	8.19013	7.60534	6.42666	4.9727	3.60879	2.57018	1.85673	1.26579	0.543821	-0.438998	-1.59778	-2.67438	-3.38469	-3.58519	-3.36595	-3.01447
FrontToBack	6	-76.8738	-98.1439	-112.73	-117.257	-111.203	-96.9537	-78.462	-59.3663	-41.7827	-26.376	-13.3338	-3.26272	2.75119	3.87836	0.371418	-6.25172	-13.8147	-20.4247	-25.1043	-27.8191	-29.0788	-29.5474	-29.953	-31.2546	-34.7602	-41.9204	-53.7565	-70.1895	-89.6509	-109.238	-125.377	-134.717	-134.959	-125.412	-107.239	-83.3317	-57.7317	-34.6221	-17.1131	-6.26552	-0.756755	2.70374	8.46058	20.8917	43.4758	77.9133	123.249	175.269
FrontToBack	6	-6.75645	-7.07572	-6.12	-3.86564	-0.574078	3.27567	7.1013	10.3408	12.5645	13.5581	13.3511	12.1688	10.3304	8.14361	5.85682	3.67111	1.78224	0.393389	-0.316697	-0.25962	0.504762	1.74877	3.11838	4.22507	4.76127	4.58728	3.75741	2.48028	1.04749	-0.229082	-1.0588	-1.20977	-0.570233	0.773813	2.49403	4.06969	4.95029	4.7708	3.51579	1.53467	-0.599702	-2.32349	-3.28408	-3.42742	-2.94596	-2.14092	-1.28519	-0.554236
FrontToBack	6	-18.3563	-16.5195	-14.04	-11.6023	-9.80254	-8.92534	-8.83015	-9.02033	-8.87972	-7.96719	-6.217	-3.9388	-1.61782	0.368762	1.95806	3.40853	5.10579	7.28297	9.82518	12.2705	14.0101	14.5741	13.8556	12.1587	10.0542	8.12475	6.73373	5.93067	5.52374	5.2536	4.95898	4.64719	4.45273	4.53155	4.96045	5.68942	6.55681	7.34373	7.84269	7.91081	7.50055	6.66063	5.51642	4.23723	2.99962	1.95318	1.1927	0.74516
FrontToBack	6	-1.72912	-1.84986	-1.10005	0.421413	2.2928	3.92751	4.80055	4.63595	3.48332	1.66803	-0.336466	-2.04514	-3.05614	-3.09724	-2.05081	0.0183407	2.83756	5.9395	8.74702	10.7247	11.54	11.1545	9.80196	7.86233	5.71322	3.63127	1.79452	0.352628	-0.506054	-0.570123	0.278677	1.91244	3.88703	5.54223	6.2524	5.68971	3.93221	1.33739	-1.75419	-5.32317	-9.82471	-16.1136	-25.1536	-37.5893	-53.3068	-71.1328	-88.8392	-103.541
FrontToBack	6	33.7223	36.1881	38.8684	42.8474	49.8999	62.0551	81.1884	108.631	144.575	187.272	232.424	273.422	302.769	314.357	305.614	278.429	238.369	192.601	147.596	107.649	74.6214	48.6023	28.8217	14.3107	4.13933	-2.61515	-6.94419	-9.86882	-12.2649	-14.615	-16.8178	-18.195	-17.7814	-14.8373	-9.36166	-2.31261	4.65057	9.83515	12.2507	12.0216	10.2455	8.4118	7.70527	8.54415	10.4836	12.4301	13.013	11.0357
FrontToBack	6	-3.38159	-3.01248	-2.33031	-1.44854	-0.588678	-0.0356609	-0.0314799	-0.654692	-1.75671	-2.99949	-3.98397	-4.40547	-4.16598	-3.40122	-2.42368	-1.61227	-1.28484	-1.59873	-2.50761	-3.79996	-5.1957	-6.45167	-7.40774	-7.95458	-7.9684	-7.2962	-5.83363	-3.65332	-1.07292	1.41137	3.30482	4.28478	4.2605	3.31502	1.62569	-0.547027	-2.81094	-4.63206	-5.45706	-4.93989	-3.13403	-0.496783	2.31551	4.72708	6.41853	7.30915	7.41807	6.74717
FrontToBack	6	-1.60566	-1.29001	-0.518628	0.65042	2.02347	3.31752	4.23738	4.56527	4.22821	3.31489	2.03344	0.636261	-0.651213	-1.66947	-2.33041	-2.60471	-2.51179	-2.11478	-1.51941	-0.860381	-0.276676	0.122599	0.28028	0.192559	-0.111226	-0.588635	-1.18964	-1.84478	-2.45648	-2.91057	-3.10762	-2.99381	-2.5727	-1.89482	-1.04043	-0.108584	0.786127	1.52053	1.98312	2.10285	1.87476	1.366	0.698456	0.0128179	-0.571401	-0.983901	-1.21239	-1.29211
FrontToBack	6	-19.3137	-21.9241	-22.858	-21.8717	-19.0819	-14.873	-9.78449	-4.43931	0.506949	4.45382	6.98593	7.98599	7.6455	6.35441	4.53048	2.48925	0.420978	-1.53334	-3.1815	-4.23867	-4.39464	-3.45334	-1.47163	1.19746	3.98844	6.31021	7.75364	8.23169	7.99186	7.49059	7.17702	7.28027	7.70379	8.09001	8.02465	7.27236	5.90484	4.25616	2.74095	1.65795	1.08878	0.929234	1.00023	1.1533	1.31486	1.46872	1.61794	1.76238
FrontToBack	6	-0.299413	3.10082	5.63814	7.23699	7.95334	7.88275	7.09561	5.62806	3.52696	0.922269	-1.92769	-4.65145	-6.84686	-8.18877	-8.51573	-7.86077	-6.42682	-4.52255	-2.48821	-0.626475	0.846612	1.83534	2.38205	2.66478	2.95452	3.51533	4.46496	5.66325	6.71449	7.11886	6.51053	4.85111	2.46654	-0.0873016	-2.2435	-3.6076	-4.02914	-3.56493	-2.39021	-0.7214	1.22096	3.21529	5.03446	6.45714	7.30138	7.46823	6.97706	5.9723
FrontToBack	6	-124.307	-154.273	-179.751	-199.81	-215.277	-228.098	-240.224	-252.591	-264.704	-274.909	-281.114	-281.577	-275.515	-263.413	-247.047	-229.21	-213.206	-202.153	-198.249	-202.117	-212.426	-225.932	-238.108	-244.31	-241.171	-227.689	-205.528	-178.388	-150.76	-126.606	-108.492	-97.351	-92.7591	-93.4168	-97.5993	-103.523	-109.653	-114.926	-118.806	-121.134	-121.94	-121.495	-120.674	-121.389	-126.618	-139.772	-163.437	-197.909
FrontToBack	6	-13.2294	-29.3637	-51.3073	-81.1301	-118.673	-160.409	-199.775	-229.117	-242.446	-237.705	-217.455	-187.756	-155.937	-128.358	-109.081	-99.6966	-100.065	-109.4	-127.056	-152.534	-184.697	-220.702	-255.514	-282.644	-296.115	-292.788	-273.826	-244.486	-212.365	-184.99	-167.777	-162.942	-169.425	-183.591	-200.487	-215.377	-225.191	-229.426	-230.134	-230.951	-235.497	-245.752	-261.055	-278.16	-292.405	-299.499	-297.169	-285.946
FrontToBack	6	54.6485	75.8136	100.332	126.284	150.987	171.953	188.141	200.761	212.965	228.351	248.93	273.644	298.301	317.098	325.031	320.05	303.937	281.533	258.783	240.523	229.008	223.674	222.079	221.454	220.119	218.192	217.346	219.774	226.862	238.132	250.964	261.226	264.636	258.288	241.763	217.324	189.147	161.895	139.243	122.926	112.658	106.82	103.507	101.353	99.7353	98.3847	96.8364	94.2458
FrontToBack	6	3.7827	0.454204	-2.67381	-4.99506	-6.22447	-6.44576	-5.98728	-5.2314	-4.4618	-3.80974	-3.28567	-2.84543	-2.45017	-2.09831	-1.83243	-1.72299	-1.83385	-2.18191	-2.70477	-3.26131	-3.66624	-3.75327	-3.43922	-2.76615	-1.90324	-1.10475	-0.634307	-0.674442	-1.25191	-2.20664	-3.22355	-3.91962	-3.9589	-3.15907	-1.55945	0.573238	2.81376	4.71312	5.95369	6.45202	6.35243	5.91249	5.35155	4.7519	4.06566	3.20357	2.13456	0.930382
FrontToBack	6	-1.60055	-1.40385	-1.68233	-2.41176	-3.4483	-4.53142	-5.34257	-5.62501	-5.30713	-4.5549	-3.70071	-3.08204	-2.88381	-3.07827	-3.4861	-3.90716	-4.23338	-4.48044	-4.73042	-5.02893	-5.30911	-5.39361	-5.07684	-4.23293	-2.87713	-1.14148	0.810402	2.85825	4.92576	6.90636	8.58278	9.6273	9.72514	8.76197	6.95638	4.82191	2.9549	1.76208	1.29486	1.28521	1.34269	1.17167	0.681302	-0.04834	-0.874688	-1.68697	-2.43828	-3.13199
FrontToBack	6	5.50915	0.541584	-2.43102	-3.41739	-3.04939	-2.28472	-1.98066	-2.55577	-3.89918	-5.53521	-6.91735	-7.6905	-7.79082	-7.37968	-6.66936	-5.77212	-4.65387	-3.21993	-1.45966	0.4549	2.19206	3.39345	3.83734	3.53863	2.74286	1.82965	1.17284	1.00205	1.30929	1.84262	2.20965	2.05605	1.23173	-0.148317	-1.78069	-3.33136	-4.57677	-5.4493	-5.98952	-6.25696	-6.26898	-5.98945	-5.35769	-4.32996	-2.92315	-1.25863	0.409989	1.71684
FrontToBack	6	-421.143	-438.591	-433.779	-414.256	-390.048	-370.37	-361.105	-363.445	-373.798	-384.954	-388.454	-377.554	-349.652	-307.045	-255.701	-202.785	-154.268	-113.629	-81.8707	-58.3551	-41.7533	-30.6736	-23.88	-20.2768	-18.8503	-18.697	-19.1455	-19.9247	-21.2871	-24.037	-29.4715	-39.2659	-55.2914	-79.2549	-112.062	-152.975	-198.969	-244.813	-284.229	-311.791	-324.72	-323.582	-311.486	-292.287	-268.858	-242.421	-213.158	-181.486
FrontToBack	6	-2.18604	-2.87234	-3.40912	-3.91277	-4.4853	-5.20505	-6.12176	-7.25057	-8.56062	-9.9685	-11.3412	-12.5054	-13.2649	-13.4303	-12.8766	-11.6141	-9.83712	-7.90646	-6.25988	-5.28606	-5.21671	-6.06117	-7.58716	-9.33263	-10.679	-11.0061	-9.92619	-7.50198	-4.31012	-1.26511	0.749396	1.25582	0.366205	-1.31767	-3.0087	-4.06724	-4.20735	-3.52364	-2.39115	-1.31264	-0.771053	-1.0993	-2.38144	-4.41038	-6.72418	-8.72553	-9.84352	-9.69099
FrontToBack	7	2.81772	4.24554	5.07041	5.4204	5.43883	5.23703	4.89955	4.50352	4.11542	3.76793	3.43699	3.05646	2.55955	1.93522	1.25447	0.657467	0.301573	0.298801	0.669503	1.32949	2.11152	2.81231	3.25	3.31403	2.99084	2.3546	1.52909	0.639649	-0.219562	-0.991881	-1.64623	-2.16837	-2.56641	-2.88459	-3.20166	-3.60182	-4.12422	-4.72298	-5.26485	-5.57484	-5.50905	-5.02133	-4.19165	-3.20431	-2.28432	-1.61667	-1.27926	-1.21611
FrontToBack	7	2.38099	1.62347	0.979698	0.424807	-0.175857	-1.00247	-2.16727	-3.60659	-5.06175	-6.19424	-6.78513	-6.88316	-6.7839	-6.8325	-7.18589	-7.69754	-8.01289	-7.80053	-6.96834	-5.72179	-4.4472	-3.50422	-3.07247	-3.12395	-3.51019	-4.06026	-4.61677	-5.00815	-5.02833	-4.48809	-3.31817	-1.6461	0.22681	1.94504	3.23802	3.99804	4.26574	4.16092	3.806	3.28287	2.62154	1.81712	0.854424	-0.264323	-1.50191	-2.77661	-3.963	-4.89979
FrontToBack	7	-1.33661	-1.59213	-1.87124	-2.02375	-1.92968	-1.54054	-0.891124	-0.0756448	0.796299	1.64195	2.42482	3.14357	3.8017	4.3778	4.81736	5.05034	5.02744	4.75241	4.29347	3.76142	3.26264	2.84799	2.48872	2.10041	1.60795	1.01412	0.421758	-0.0134286	-0.176065	-0.0656818	0.199947	0.458919	0.599754	0.613483	0.570532	0.554676	0.606118	0.711516	0.833491	0.945408	1.04332	1.12853	1.18073	1.14392	0.941608	0.51624	-0.125536	-0.887867
FrontToBack	7	0.637174	0.519812	-0.292324	-1.59076	-2.99807	-4.1169	-4.6751	-4.60121	-4.00434	-3.08804	-2.05838	-1.07432	-0.247983	0.335891	0.618563	0.59499	0.346077	0.0346967	-0.154474	-0.106316	0.159759	0.501967	0.739651	0.752539	0.523412	0.104818	-0.451072	-1.13023	-1.93056	-2.80019	-3.60326	-4.15439	-4.30601	-4.03185	-3.45246	-2.79269	-2.30098	-2.17376	-2.51018	-3.29787	-4.42331	-5.70029	-6.91766	-7.89853	-8.55409	-8.90893	-9.08063	-9.21559
FrontToBack	7	1.24815	2.12937	2.72458	2.94709	2.79292	2.33262	1.67295	0.913427	0.118245	-0.685482	-1.48509	-2.24643	-2.88974	-3.30284	-3.39869	-3.18546	-2.79853	-2.45733	-2.36191	-2.58681	-3.03486	-3.47557	-3.64484	-3.36013	-2.60525	-1.55564	-0.527324	0.142557	0.246137	-0.189628	-0.911587	-1.57827	-1.95152	-2.02318	-1.99152	-2.10478	-2.4823	-3.03677	-3.54846	-3.82683	-3.8302	-3.64441	-3.33365	-2.78601	-1.69327	0.288223	3.28557	7.03489
FrontToBack	7	1.6696	1.95203	2.13206	2.29237	2.51026	2.81127	3.15379	3.4523	3.62074	3.60798	3.40603	3.03811	2.54588	1.99364	1.48082	1.14149	1.11228	1.47918	2.23017	3.24243	4.30837	5.18733	5.66275	5.59459	4.9599	3.87111	2.55578	1.29318	0.329493	-0.18585	-0.209987	0.230233	1.07884	2.25538	3.6247	4.97594	6.05385	6.64295	6.65105	6.13578	5.25579	4.18705	3.06009	1.9496	0.900984	-0.0414927	-0.832486	-1.44339
FrontToBack	7	-2.76336	-1.77713	-1.04613	-0.696028	-0.691341	-0.876655	-1.06854	-1.14622	-1.08367	-0.917031	-0.683649	-0.387639	-0.0190836	0.408	0.833995	1.17738	1.37206	1.38675	1.21011	0.82571	0.208062	-0.649449	-1.69698	-2.80727	-3.78853	-4.42639	-4.54566	-4.07198	-3.0665	-1.7086	-0.226733	1.18379	2.40853	3.40121	4.13965	4.59476	4.74083	4.59074	4.21294	3.71126	3.1759	2.6473	2.12112	1.59237	1.10816	0.7827	0.757386	1.12333
FrontToBack	7	-5.56643	-6.70725	-7.55215	-8.0877	-8.34196	-8.3502	-8.14658	-7.78383	-7.34711	-6.92793	-6.5633	-6.19016	-5.66358	-4.8406	-3.67561	-2.26672	-0.825195	0.405031	1.23445	1.58494	1.50857	1.16903	0.791887	0.589165	0.678712	1.03265	1.48828	1.82652	1.88043	1.60984	1.09596	0.460988	-0.227266	-0.997165	-1.93294	-3.08271	-4.37772	-5.61108	-6.4888	-6.72741	-6.16235	-4.82082	-2.92871	-0.836479	1.10369	2.65357	3.73744	4.40684
FrontToBack	7	-1.116	-0.344629	0.710694	1.71195	2.38131	2.60333	2.45884	2.16149	1.92974	1.86684	1.92748	1.98771	1.96834	1.91505	1.97652	2.28951	2.8626	3.54284	4.09588	4.33667	4.2188	3.82737	3.29809	2.73513	2.17861	1.62614	1.06582	0.49181	-0.10286	-0.736252	-1.4287	-2.17238	-2.8928	-3.43923	-3.63299	-3.37225	-2.72636	-1.93951	-1.30202	-0.962369	-0.808784	-0.520241	0.239251	1.60938	3.4369	5.33572	6.84701	7.60274
FrontToBack	7	1.40003	0.758607	-1.1135	-4.01275	-7.40888	-10.5914	-12.8742	-13.7756	-13.1349	-11.1529	-8.36512	-5.53855	-3.4864	-2.82122	-3.72992	-5.88221	-8.54445	-10.8664	-12.1982	-12.2821	-11.2426	-9.42385	-7.20609	-4.90479	-2.77298	-1.04298	0.0664402	0.399551	-0.0661944	-1.18488	-2.67207	-4.18726	-5.42909	-6.19963	-6.4209	-6.10926	-5.33806	-4.20629	-2.83223	-1.35915	0.0334373	1.13592	1.73876	1.69008	0.961261	-0.313149	-1.8516	-3.30147
FrontToBack	7	0.32441	-0.040838	-0.130886	0.056129	0.437949	0.919903	1.4307	1.91241	2.2956	2.49381	2.42336	2.03888	1.35382	0.440852	-0.588031	-1.6069	-2.50349	-3.2039	-3.68827	-3.98205	-4.12182	-4.11179	-3.90218	-3.40972	-2.56891	-1.38157	0.068179	1.63905	3.17801	4.55565	5.67408	6.45248	6.81385	6.69425	6.07827	5.03889	3.75079	2.45761	1.40167	0.748811	0.541437	0.706314	1.10718	1.62253	2.19986	2.85812	3.63286	4.50585
FrontToBack	7	-1.01455	-0.69712	-0.0695285	0.837946	1.79643	2.40596	2.25423	1.14325	-0.743639	-2.85132	-4.45556	-4.97022	-4.2083	-2.46833	-0.411859	1.21111	1.85423	1.36029	-0.0251458	-1.79373	-3.37567	-4.32487	-4.42293	-3.70799	-2.43466	-0.998366	0.16562	0.685319	0.341913	-0.879933	-2.7948	-5.0744	-7.33511	-9.22891	-10.5053	-11.0398	-10.8333	-9.99854	-8.74903	-7.37898	-6.21981	-5.55218	-5.4921	-5.9041	-6.40659	-6.49971	-5.76636	-4.05543
FrontToBack	7	3.76849	3.60817	3.11009	2.31079	1.27614	0.108605	-1.0521	-2.04438	-2.71811	-2.9766	-2.80833	-2.28716	-1.53921	-0.693163	0.150743	0.922253	1.56093	2.0075	2.21879	2.19317	1.97941	1.65025	1.25659	0.790176	0.191315	-0.588447	-1.49182	-2.29151	-2.62321	-2.13055	-0.659085	1.61994	4.24076	6.62293	8.30024	9.0792	9.06187	8.54489	7.86078	7.23712	6.72702	6.2348	5.61004	4.7538	3.67418	2.46735	1.25951	0.161293
FrontToBack	7	1.72147	4.6714	10.1343	19.7502	35.4912	59.0305	90.7933	129.135	170.207	208.813	240	260.576	269.797	268.958	260.309	246.018	227.686	206.425	183.17	158.898	134.64	111.362	89.8646	70.7393	54.3605	40.8759	30.2031	22.0684	16.0806	11.822	8.89205	6.92224	5.57776	4.58581	3.77145	3.07271	2.51703	2.1779	2.14092	2.49173	3.31588	4.69956	6.72673	9.46415	12.9139	16.9348	21.163	25.012
FrontToBack	7	-3.75829	-3.67079	-3.0555	-1.77535	-0.0757522	1.52792	2.46796	2.34867	1.08621	-1.07477	-3.65777	-6.11978	-8.00566	-9.03363	-9.10044	-8.25025	-6.66128	-4.65904	-2.70239	-1.28794	-0.766591	-1.16196	-2.10291	-2.94608	-3.05665	-2.11128	-0.270689	1.88569	3.62435	4.39167	4.0238	2.73443	0.898494	-1.2134	-3.58314	-6.39004	-9.7959	-13.7159	-17.7122	-21.0753	-23.0548	-23.132	-21.2187	-17.704	-13.3294	-8.94203	-5.22053	-2.49416
FrontToBack	7	-0.436833	0.694828	2.05187	3.36132	4.30717	4.61172	4.12946	2.90633	1.17893	-0.688422	-2.29712	-3.31	-3.52559	-2.92166	-1.66021	-0.0537269	1.50231	2.61422	2.97943	2.45537	1.10028	-0.8328	-2.94691	-4.79646	-6.00909	-6.39497	-6.01353	-5.15233	-4.2283	-3.63111	-3.58695	-4.093	-4.95449	-5.88946	-6.64806	-7.0897	-7.19761	-7.04348	-6.7336	-6.36574	-6.00754	-5.69289	-5.42892	-5.2076	-5.0178	-4.85345	-4.70759	-4.55405
FrontToBack	7	0.372085	0.516883	0.695107	0.790474	0.704939	0.354782	-0.326858	-1.35213	-2.62231	-3.90955	-4.91323	-5.37197	-5.16343	-4.33614	-3.06851	-1.59378	-0.135213	1.13053	2.08419	2.65976	2.83388	2.617	2.05372	1.23162	0.287096	-0.605467	-1.27081	-1.58347	-1.51543	-1.15132	-0.661364	-0.232939	0.00764642	0.0450317	-0.0343271	-0.107592	-0.0974227	-0.0199376	0.0327566	-0.0394015	-0.273287	-0.616009	-0.959758	-1.20901	-1.336	-1.38415	-1.42441	-1.49624
FrontToBack	7	0.533705	0.762376	1.21911	1.87964	2.55262	2.99934	3.06405	2.72558	2.05436	1.10603	-0.188421	-2.11363	-5.24351	-10.4901	-19.0597	-32.2089	-50.7488	-74.4417	-101.643	-129.586	-155.412	-177.523	-196.441	-214.525	-234.561	-258.018	-284.04	-309.784	-331.857	-347.945	-357.699	-362.474	-364.264	-364.557	-363.8	-361.711	-358.129	-353.781	-350.325	-349.479	-351.646	-354.929	-355.339	-348.35	-331.053	-303.657	-269.482	-233.522
FrontToBack	7	-0.451556	1.27296	2.58936	3.51984	4.1781	4.71158	5.24331	5.82379	6.40871	6.87057	7.04289	6.78583	6.05676	4.95812	3.72613	2.64725	1.93253	1.63061	1.63402	1.78853	2.03789	2.53431	3.68195	6.12255	10.6859	18.251	29.4831	44.4351	62.2031	80.8651	97.8917	110.913	118.486	120.446	117.694	111.588	103.347	93.7664	83.3235	72.4782	61.9085	52.493	45.0432	39.9536	36.9777	35.2749	33.7244	31.3638
FrontToBack	7	1.76205	0.659226	-0.448579	-1.26229	-1.61526	-1.55998	-1.33756	-1.25734	-1.55366	-2.29187	-3.35722	-4.51561	-5.49702	-6.06728	-6.07353	-5.47919	-4.39165	-3.06714	-1.86828	-1.16901	-1.23508	-2.13039	-3.68943	-5.57102	-7.3647	-8.70265	-9.33076	-9.12755	-8.09047	-6.31867	-3.99861	-1.37943	1.27459	3.73801	5.85262	7.51129	8.61268	9.0338	8.65678	7.45181	5.5646	3.34574	1.27616	-0.183964	-0.75228	-0.403128	0.656667	2.08454
FrontToBack	8	-192.111	-227.696	-246.296	-244.126	-222.892	-189.181	-151.875	-119.059	-95.9755	-84.7439	-85.4054	-97.192	-119.045	-149.16	-184.13	-218.605	-246.093	-260.79	-259.605	-243.348	-216.453	-185.389	-156.58	-134.803	-122.605	-120.573	-127.848	-142.339	-160.664	-178.331	-190.639	-194.187	-188.209	-174.887	-158.347	-142.872	-131.28	-124.232	-120.615	-118.628	-116.882	-114.983	-113.376	-112.708	-113.151	-114.111	-114.442	-112.993
FrontToBack	8	0.211164	1.57077	3.30302	5.97432	10.6438	18.7427	31.7022	50.3969	74.5989	102.768	132.407	160.955	186.833	210.042	231.861	253.634	275.246	294.194	305.967	305.749	290.618	261.105	221.276	177.416	136.098	102.627	80.4433	71.4005	76.3758	95.549	128.034	171.09	219.573	266.357	303.896	326.402	331.63	321.454	301.091	277.518	257.796	247.709	250.684	266.872	292.586	320.622	341.894	348.174
FrontToBack	8	-2.53673	-4.98058	-8.19618	-11.7281	-14.9693	-17.3908	-18.7119	-18.9389	-18.291	-17.0767	-15.5852	-14.0185	-12.4712	-10.9532	-9.43839	-7.9185	-6.42984	-5.04452	-3.83598	-2.84802	-2.08735	-1.54019	-1.19608	-1.05727	-1.12698	-1.38678	-1.78533	-2.24993	-2.71236	-3.12738	-3.47095	-3.72748	-3.886	-3.95265	-3.9619	-3.96635	-4.0025	-4.06022	-4.08114	-3.99461	-3.76462	-3.41928	-3.03903	-2.71391	-2.49403	-2.36652	-2.27405	-2.16457
FrontToBack	8	0.613029	1.18004	1.51046	1.44014	0.875727	-0.168607	-1.55503	-3.03925	-4.32593	-5.15136	-5.36801	-5.00091	-4.24833	-3.41838	-2.81808	-2.63621	-2.87171	-3.3385	-3.74433	-3.80423	-3.34305	-2.35407	-1.00352	0.416179	1.57484	2.21413	2.24199	1.76742	1.05224	0.39742	0.0218549	-0.00948322	0.218846	0.53265	0.745441	0.720461	0.408486	-0.13731	-0.768357	-1.2724	-1.43086	-1.08906	-0.219165	1.05049	2.45564	3.66449	4.37279	4.39188
FrontToBack	8	2.00475	2.44803	2.8318	2.83372	2.17028	0.681369	-1.67368	-4.94971	-9.45245	-16.007	-26.105	-41.7379	-64.7608	-95.8532	-133.458	-173.316	-209.129	-234.337	-244.382	-238.417	-219.647	-194.183	-168.933	-149.439	-138.397	-135.256	-136.884	-138.992	-137.781	-131.217	-119.459	-104.361	-88.4158	-73.7069	-61.3331	-51.4178	-43.5015	-37.0056	-31.5436	-26.9976	-23.4402	-20.992	-19.7842	-20.067	-22.4745	-28.279	-39.4824	-58.5614
FrontToBack	8	5.14986	6.88676	8.47144	9.74792	10.6199	11.0975	11.312	11.4694	11.7406	12.1579	12.5808	12.763	12.4709	11.5854	10.1394	8.29338	6.28922	4.40149	2.89644	1.97597	1.72054	2.04393	2.70111	3.35556	3.69075	3.51345	2.79924	1.66458	0.289592	-1.15392	-2.53177	-3.72544	-4.59618	-4.97437	-4.70167	-3.70712	-2.08045	-0.0927051	1.85881	3.37118	4.174	4.21627	3.66407	2.80619	1.92377	1.18472	0.612438	0.129304
FrontToBack	8	23.5236	21.7752	21.0593	21.3401	22.3698	23.8202	25.3725	26.726	27.5598	27.5254	26.3179	23.8119	20.1798	15.9026	11.6439	8.04633	5.55162	4.3164	4.21981	4.92257	5.94687	6.78287	7.02348	6.49439	5.30912	3.80313	2.37807	1.35169	0.909573	1.17272	2.30794	4.57626	8.24841	13.4165	19.7956	26.6509	32.9384	37.6456	40.2053	40.7625	40.1209	39.3443	39.2115	39.8366	40.6877	40.9856	40.2101	38.3845
FrontToBack	8	0.0722467	2.03097	4.31772	6.55062	8.36886	9.54099	10.0373	10.0086	9.67538	9.19422	8.59256	7.80727	6.78742	5.57199	4.2918	3.10404	2.12537	1.40533	0.941869	0.702984	0.631977	0.645249	0.645234	0.548524	0.308801	-0.088399	-0.649694	-1.39587	-2.36067	-3.56744	-4.99112	-6.52336	-7.95837	-9.02627	-9.47624	-9.17828	-8.1858	-6.7196	-5.0918	-3.61837	-2.56977	-2.15267	-2.49764	-3.6265	-5.41839	-7.60558	-9.82237	-11.6916
FrontToBack	8	4.31823	2.30118	0.387201	-1.48571	-3.64048	-6.36519	-9.67648	-13.2854	-16.7297	-19.5534	-21.4574	-22.4141	-22.7142	-22.875	-23.3804	-24.411	-25.8076	-27.3851	-29.4054	-32.885	-39.5334	-51.3652	-70.12	-96.562	-129.715	-166.261	-200.588	-225.906	-236.361	-229.299	-206.486	-173.455	-137.281	-103.961	-76.752	-56.0622	-40.5289	-28.3819	-18.3275	-9.70971	-2.16378	4.81028	12.0136	20.314	30.153	41.115	51.8896	60.7239
FrontToBack	8	-190.577	-201.882	-200.116	-186.3	-164.467	-140.101	-118.247	-102.314	-93.9666	-93.7812	-101.886	-118.057	-141.273	-169.206	-198.121	-223.409	-240.604	-246.509	-240.037	-222.431	-196.81	-167.246	-137.755	-111.541	-90.6261	-75.8203	-66.8933	-62.8455	-62.2156	-63.3836	-64.8444	-65.4193	-64.3876	-61.5356	-57.1119	-51.7152	-46.1373	-41.211	-37.6734	-36.0521	-36.5811	-39.1724	-43.4643	-48.9289	-54.9987	-61.1483	-66.9184	-71.8917
FrontToBack	8	-16.2403	-16.218	-16.7302	-17.7422	-19.1562	-20.9502	-23.2173	-26.0654	-29.4625	-33.1547	-36.7274	-39.7617	-41.9681	-43.2202	-43.4976	-42.845	-41.4034	-39.4935	-37.6067	-36.2363	-35.5946	-35.4239	-35.0622	-33.774	-31.1315	-27.1868	-22.3182	-16.884	-10.9634	-4.38855	2.96213	10.8504	18.5904	25.248	29.9702	32.233	31.9074	29.202	24.6106	18.9076	13.1421	8.50484	6.03089	6.20543	8.69961	12.4206	15.9192	17.9412
FrontToBack	8	-21.1509	-19.857	-19.4205	-19.4462	-19.2285	-18.0332	-15.4084	-11.3917	-6.51087	-1.57702	2.62513	5.58221	7.13588	7.40455	6.65287	5.18237	3.27839	1.17851	-0.94467	-2.96619	-4.74862	-6.06877	-6.61472	-6.09142	-4.39661	-1.74678	1.34164	4.21717	6.30185	7.2389	6.93305	5.51786	3.28571	0.588001	-2.29279	-5.24873	-8.33281	-11.5824	-14.7686	-17.2714	-18.2315	-16.9385	-13.2264	-7.61626	-1.11713	5.18465	10.4873	14.4071
FrontToBack	8	-6.7117	-6.27723	-6.17191	-6.75426	-8.03419	-9.69405	-11.2542	-12.2919	-12.6108	-12.2813	-11.5563	-10.7118	-9.89917	-9.0873	-8.11878	-6.85621	-5.3168	-3.71134	-2.34673	-1.46341	-1.11206	-1.15483	-1.37467	-1.6116	-1.83067	-2.08869	-2.43759	-2.83482	-3.11011	-3.00394	-2.25583	-0.713137	1.58152	4.35914	7.17075	9.50833	10.9605	11.3539	10.8109	9.69801	8.46858	7.47871	6.86933	6.57555	6.44271	6.35929	6.32533	6.43265
FrontToBack	8	0.675712	0.148911	-0.753343	-1.97616	-3.2539	-4.23061	-4.64629	-4.48703	-4.01348	-3.63659	-3.68502	-4.17017	-4.67514	-4.45763	-2.76129	0.783829	5.86879	11.493	16.2805	19.0001	19.049	16.6583	12.7305	8.41437	4.65393	1.92662	0.244811	-0.658144	-1.1015	-1.30384	-1.33967	-1.18167	-0.784246	-0.168476	0.52416	1.03875	1.08688	0.476317	-0.770725	-2.38141	-3.91284	-4.91968	-5.12424	-4.50535	-3.27019	-1.7433	-0.242182	0.998982
FrontToBack	8	-1.22818	-0.573715	0.322955	1.17269	1.76137	2.02976	2.05851	1.98044	1.88403	1.76326	1.52574	1.03962	0.187282	-1.08694	-2.74253	-4.62504	-6.48044	-8.01256	-8.9736	-9.25172	-8.90584	-8.12266	-7.11476	-6.02198	-4.87763	-3.65504	-2.35126	-1.03904	0.150128	1.0973	1.76541	2.23479	2.70314	3.4889	5.06354	8.10994	13.5628	22.5512	36.1863	55.1795	79.404	107.601	137.469	166.234	191.575	212.524	229.91	246.067
FrontToBack	8	-255.825	-272.313	-272.494	-255.837	-225.881	-189.031	-152.302	-121.109	-97.9729	-82.4755	-72.2186	-64.2428	-56.2962	-47.4861	-38.1828	-29.3903	-22.0373	-16.5662	-12.9288	-10.8428	-10.0653	-10.5432	-12.4293	-16.0573	-21.9749	-31.0053	-44.158	-62.1987	-84.9017	-110.363	-134.919	-153.988	-163.573	-161.692	-149.028	-128.542	-104.371	-80.5801	-60.2052	-44.7825	-34.3487	-27.828	-23.6472	-20.3606	-17.0303	-13.2142	-8.58723	-2.42422
FrontToBack	8	63.0912	60.986	56.1613	49.6391	42.5483	35.7993	29.8797	24.8336	20.4107	16.2879	12.2551	8.26162	4.29787	0.136437	-4.97279	-12.5222	-24.6969	-43.8704	-71.5972	-107.361	-147.688	-186.326	-215.791	-229.814	-225.602	-204.776	-172.56	-135.721	-100.3	-70.0888	-46.1686	-27.2809	-10.5086	8.05112	32.599	66.6818	111.916	166.766	226.131	282.319	327.285	355.159	363.875	355.198	333.413	303.567	270.111	236.316
FrontToBack	8	-4.42994	-4.27714	-3.39188	-2.06734	-0.672834	0.506321	1.34476	1.85472	2.10109	2.1221	1.89606	1.36255	0.464509	-0.81509	-2.44196	-4.33062	-6.34534	-8.29751	-9.9506	-11.052	-11.393	-10.8861	-9.61887	-7.85846	-5.98224	-4.35633	-3.20523	-2.53725	-2.16608	-1.82339	-1.31203	-0.623792	0.0293798	0.295229	-0.170651	-1.5358	-3.68753	-6.23343	-8.63363	-10.4089	-11.3339	-11.5053	-11.2417	-10.8718	-10.5432	-10.1888	-9.68562	-9.15052
FrontToBack	8	140.494	111.851	89.9228	72.5928	58.5617	47.4338	39.2081	33.7403	30.5632	29.0504	28.6875	29.1958	30.455	32.3656	34.8503	38.1018	42.972	51.2178	65.305	87.6179	119.25	158.839	202.065	242.296	272.376	286.984	284.559	267.882	243.036	217.246	196.649	184.913	183.014	189.758	202.416	217.149	229.416	234.77	230.13	215.019	191.981	165.715	141.238	122.013	108.987	100.882	95.3938	90.4847
FrontToBack	8	-61.2169	-55.9151	-54.725	-58.8087	-68.9223	-84.9116	-105.221	-126.827	-145.891	-158.974	-164.244	-162.018	-154.349	-143.96	-133.142	-123.173	-114.379	-106.6	-99.6476	-93.5006	-88.1961	-83.6085	-79.3704	-75.0659	-70.5794	-66.3126	-63.0412	-61.4559	-61.6858	-63.1186	-64.6179	-64.9756	-63.3359	-59.3962	-53.3546	-45.7113	-37.075	-28.0853	-19.4265	-11.8149	-5.84137	-1.7197	0.845812	2.47085	3.6086	4.06382	2.84144	-1.53618
FrontToBack	8	23.1782	34.2689	44.3667	52.2028	57.0185	58.721	57.7475	54.7345	50.2147	44.5236	37.9143	30.7173	23.3889	16.4278	10.2599	5.18532	1.38127	-1.09646	-2.34329	-2.62646	-2.3473	-1.94532	-1.79554	-2.15364	-3.15763	-4.85427	-7.21307	-10.1064	-13.2753	-16.3021	-18.6354	-19.685	-18.9824	-16.3483	-11.9891	-6.46876	-0.56415	4.93249	9.38285	12.4134	13.9724	14.3637	14.2672	14.7396	17.1625	23.0755	33.8385	50.1444
FrontToBack	8	77.2351	58.5689	44.9324	35.693	29.5006	25.0155	21.4374	18.7085	17.5271	19.329	26.3221	41.4183	67.8043	107.933	162.071	226.954	295.345	357.126	401.849	421.892	414.895	384.408	338.491	286.93	238.299	198.015	167.931	147.277	134.252	127.453	126.596	132.362	145.57	166.086	191.976	219.299	242.768	257.158	258.971	247.65	225.782	198.15	170.08	145.83	127.622	115.531	108.034	102.867
FrontToBack	8	-26.9805	-27.2902	-26.0006	-22.992	-18.7462	-14.0373	-9.52851	-5.53437	-2.04734	1.06	3.83072	6.13856	7.74869	8.48081	8.41858	8.11232	8.73126	12.0921	20.457	35.9802	59.8068	91.0804	126.379	160.12	186.057	199.37	198.348	184.829	163.26	138.968	116.57	99.0906	87.8208	82.5576	81.9349	83.7825	85.6235	85.3096	81.6121	74.4977	64.9614	54.5089	44.5365	35.8711	28.6356	22.4487	16.818	11.4891
FrontToBack	8	7.10909	7.38241	7.35052	7.06494	6.5289	5.71025	4.5867	3.19337	1.63745	0.0703041	-1.36677	-2.57944	-3.5223	-4.16881	-4.49051	-4.46831	-4.1399	-3.6447	-3.22751	-3.1761	-3.71064	-4.87273	-6.47178	-8.13004	-9.42087	-10.039	-9.91593	-9.21429	-8.21184	-7.14706	-6.12037	-5.09793	-4.00261	-2.82301	-1.67222	-0.754026	-0.262828	-0.273033	-0.693773	-1.31072	-1.89104	-2.28414	-2.46218	-2.4898	-2.44863	-2.3671	-2.1892	-1.79956
FrontToBack	8	-6.6293	-5.61822	-3.81713	-1.81532	-0.169131	0.802598	1.04496	0.658773	-0.220952	-1.46794	-2.93611	-4.43348	-5.75016	-6.72597	-7.2932	-7.45641	-7.23521	-6.62941	-5.64782	-4.37197	-2.99178	-1.76675	-0.93061	-0.605736	-0.778026	-1.33269	-2.10476	-2.9097	-3.55951	-3.89136	-3.81687	-3.35502	-2.61499	-1.73285	-0.815156	0.068878	0.850553	1.43405	1.70928	1.60148	1.10476	0.273607	-0.820808	-2.12019	-3.56585	-5.05252	-6.40142	-7.39142
FrontToBack	8	-380.493	-357.903	-324.89	-289.191	-257.692	-234.909	-222.582	-220.173	-225.711	-236.531	-249.7	-262.182	-270.96	-273.343	-267.507	-253.127	-231.741	-206.548	-181.527	-160.147	-144.163	-133.06	-124.449	-115.27	-103.243	-87.8727	-70.5276	-53.6372	-39.5157	-29.4595	-23.5343	-21.0089	-21.0556	-23.2882	-27.8878	-35.3431	-45.9982	-59.6392	-75.2978	-91.3617	-105.962	-117.468	-124.856	-127.787	-126.441	-121.346	-113.342	-103.678
FrontToBack	8	-5.1845	-3.40544	-1.9501	-1.06956	-0.791136	-0.929294	-1.21152	-1.42376	-1.48053	-1.40151	-1.24635	-1.06946	-0.91547	-0.831086	-0.863586	-1.03859	-1.34081	-1.71838	-2.12196	-2.54677	-3.04674	-3.68994	-4.48106	-5.30744	-5.9671	-6.28025	-6.21503	-5.93531	-5.72387	-5.82614	-6.31414	-7.05735	-7.80647	-8.32551	-8.48573	-8.27667	-7.75157	-6.96032	-5.91708	-4.61355	-3.05524	-1.29186	0.574806	2.39645	3.98918	5.14791	5.67868	5.44855
FrontToBack	8	276.35	277.362	250.72	199.758	131.195	52.8907	-27.8223	-104.815	-173.257	-229.74	-272.674	-302.628	-322.221	-335.414	-346.507	-359.032	-374.722	-392.588	-408.594	-416.553	-410.404	-387.041	-348.057	-299.303	-248.558	-202.881	-167.173	-144.344	-136.268	-144.37	-169.21	-209.279	-259.841	-312.723	-357.643	-384.898	-388.444	-367.925	-328.653	-279.571	-230.287	-188.608	-159.354	-144.399	-143.209	-153.309	-170.554	-189.61
FrontToBack	8	61.5846	55.736	52.6201	52.0087	53.8719	58.5144	66.3206	77.2462	90.3571	103.704	114.677	120.748	120.284	113.12	100.675	85.5557	70.773	58.8123	50.93	47.017	46.1413	47.5471	51.5669	59.8879	74.9058	98.3304	129.607	164.937	197.627	219.975	226.101	214.399	188.309	154.922	122.156	95.9741	78.9189	70.3235	67.5923	67.647	67.9477	67.0082	64.5669	61.5055	59.4662	60.2121	64.9883	74.2873
FrontToBack	8	184.627	199.343	203.923	197.878	183.311	164.083	144.456	127.9	116.563	111.409	112.699	120.332	133.773	151.644	171.319	189.009	200.568	202.858	195.05	179.109	159.086	139.507	123.674	112.738	105.874	101.296	97.4256	93.6028	90.1048	87.6147	86.546	86.6203	86.881	86.0808	83.2138	77.9494	70.8076	63.0327	56.2308	51.9218	51.1672	54.3773	61.322	71.3341	83.6431	97.669	113.027	129.147
FrontToBack	8	3.67667	3.46209	2.23252	0.0566599	-2.72662	-5.58376	-7.9731	-9.51745	-10.0668	-9.64229	-8.36134	-6.41751	-4.12776	-1.96244	-0.486476	-0.193678	-1.31013	-3.66889	-6.7383	-9.80075	-12.2038	-13.5656	-13.8576	-13.3493	-12.4699	-11.6487	-11.1786	-11.1271	-11.3026	-11.3032	-10.6461	-8.96997	-6.23995	-2.85245	0.445631	2.84867	3.86467	3.57305	2.57774	1.65862	1.31696	1.51037	1.74701	1.46788	0.445933	-1.06244	-2.48832	-3.2973
FrontToBack	8	-200.282	-183.696	-168.402	-154.728	-142.635	-132.614	-125.944	-124.261	-128.854	-140.281	-158.518	-183.332	-214.26	-249.867	-286.709	-318.989	-339.739	-343.342	-328.077	-297.118	-257.307	-216.421	-180.514	-152.607	-132.984	-120.389	-113.212	-110.16	-110.424	-113.63	-119.779	-129.176	-142.215	-158.94	-178.456	-198.531	-215.782	-226.613	-228.615	-221.714	-208.391	-192.764	-178.98	-169.689	-165.305	-164.284	-164.137	-162.597
FrontToBack	8	145.313	124.993	108.351	96.1923	89.7201	89.6912	95.6556	105.699	116.799	125.627	129.511	127.219	119.283	107.683	94.9945	83.3468	73.7278	65.9426	59.1674	52.6702	46.2422	40.1864	35.0508	31.4272	29.9595	31.4263	36.6169	45.8542	58.3489	71.8424	82.9797	88.4422	86.3412	77.0802	63.147	47.9532	34.4112	24.0254	16.841	12.0237	8.55935	5.67056	2.89068	-0.0273916	-3.16976	-6.45217	-9.6257	-12.3613
FrontToBack	8	-48.1668	-44.8483	-40.3567	-35.8414	-32.16	-29.6046	-27.9491	-26.7759	-25.8724	-25.438	-25.9759	-27.9426	-31.3761	-35.7253	-39.9767	-43.0126	-44.0235	-42.8	-39.789	-35.9062	-32.1783	-29.3619	-27.6981	-26.9027	-26.3773	-25.5143	-23.9463	-21.6433	-18.858	-15.9773	-13.3677	-11.2774	-9.82579	-9.05146	-8.96794	-9.57657	-10.8357	-12.6259	-14.7471	-16.9482	-18.9481	-20.4305	-21.0343	-20.4002	-18.2946	-14.7679	-10.2532	-5.53557
FrontToBack	8	-292.843	-266.281	-237.344	-211.94	-194.259	-185.982	-186.399	-192.949	-201.807	-208.468	-208.564	-198.975	-178.916	-150.412	-117.721	-85.8389	-58.8054	-38.6083	-25.1062	-16.7695	-11.6757	-8.25418	-5.56816	-3.2391	-1.22188	0.39242	1.49351	2.00645	1.91962	1.30899	0.339212	-0.767923	-1.80467	-2.65422	-3.33591	-3.9879	-4.78464	-5.82957	-7.08047	-8.35392	-9.40274	-10.0184	-10.0952	-9.63231	-8.68679	-7.3316	-5.6473	-3.755
FrontToBack	8	-6.60356	-5.26062	-3.06365	0.21121	4.57662	10.056	16.9694	26.1807	39.3126	58.6012	86.0448	121.823	162.666	201.409	228.708	236.592	222.09	188.733	144.983	100.577	62.9576	35.5373	18.0777	8.28291	3.41628	1.26776	0.422784	0.120129	0.026079	0	0	0	0	0	0	0	0	0	0	0	0	0	0	0	0	0.000826704	0.00462016	0.0108771
FrontToBack	8	-4.40536	-3.90384	-2.37273	-0.0665159	2.60816	5.18009	7.21601	8.40298	8.61012	7.89818	6.4797	4.64059	2.6639	0.789354	-0.784839	-1.8885	-2.38158	-2.18697	-1.31145	0.159933	2.09855	4.34842	6.71117	8.92261	10.6696	11.6661	11.7544	10.9728	9.54326	7.78238	5.97429	4.26606	2.64005	0.978015	-0.803668	-2.62787	-4.21374	-5.16862	-5.17594	-4.18153	-2.46437	-0.544856	1.02576	1.87397	1.91182	1.30541	0.358793	-0.61031
FrontToBack	8	3.67953	6.07092	6.13641	4.05075	0.575995	-3.1296	-5.92227	-7.10663	-6.67165	-5.21853	-3.64171	-2.73556	-2.89783	-4.02748	-5.6207	-7.00163	-7.58616	-7.07099	-5.48474	-3.11234	-0.375168	2.25441	4.29628	5.32721	5.12203	3.8228	2.00283	0.509671	0.120817	1.18473	3.45055	6.16468	8.36522	9.22298	8.3074	5.71108	1.99966	-2.01317	-5.59603	-8.38024	-10.4208	-11.9881	-13.2207	-13.8716	-13.3191	-10.8377	-5.96556	1.21799
FrontToBack	8	-50.8872	-66.5709	-89.3293	-119.267	-153.967	-188.38	-215.941	-230.692	-229.489	-213.166	-186.057	-154.179	-123.115	-96.5478	-75.888	-60.7639	-49.8775	-41.8067	-35.5451	-30.6986	-27.3261	-25.4815	-24.6424	-23.317	-19.0616	-8.9633	9.57477	37.9802	75.7984	120.247	166.241	207.086	235.96	247.836	241.118	218.187	184.511	146.726	110.606	79.7771	55.5429	37.5631	24.7912	16.1553	10.7761	7.89777	6.80548	6.87592
FrontToBack	8	1.10966	-0.00293269	-0.461174	1.27096	7.18091	19.4836	40.1726	70.2561	108.791	152.185	194.419	228.522	248.919	253.535	244.491	226.94	206.663	187.748	171.473	156.76	141.625	124.689	105.987	86.8462	69.1314	54.3767	43.2339	35.4148	30.0299	26.0734	22.7995	19.8688	17.2475	14.9663	12.8358	10.2113	5.85007	-2.08993	-15.8448	-37.5486	-68.4869	-108.317	-154.67	-203.539	-250.518	-292.402	-328.257	-359.162
FrontToBack	8	2.04773	1.08581	0.269374	-0.295873	-0.460935	-0.121821	0.702066	1.85108	3.05444	3.97817	4.25978	3.55111	1.59935	-1.62559	-5.8118	-10.2767	-14.0979	-16.3879	-16.6125	-14.8046	-11.5635	-7.82913	-4.53594	-2.29826	-1.26696	-1.19376	-1.64141	-2.20874	-2.65933	-2.92155	-3.01292	-2.9651	-2.80981	-2.60458	-2.46854	-2.57929	-3.13603	-4.29717	-6.11173	-8.45681	-11.0116	-13.2986	-14.8104	-15.1808	-14.3281	-12.4899	-10.1349	-7.79135
FrontToBack	8	2.32084	1.37489	0.682484	0.335133	0.255682	0.248295	0.0946323	-0.349357	-1.08958	-1.98254	-2.77071	-3.14992	-2.85354	-1.74064	0.125605	2.44647	4.73399	6.45094	7.19162	6.82034	5.48916	3.53373	1.31917	-0.872697	-2.86934	-4.56655	-5.87326	-6.68092	-6.8689	-6.34292	-5.0877	-3.21915	-0.992757	1.24681	3.17331	4.58722	5.46816	5.94272	6.18935	6.33501	6.38745	6.23041	5.67114	4.52591	2.71149	0.317949	-2.36293	-4.87054
BackToFront	1	-2.07279	-2.8646	-3.34073	-3.64448	-3.99356	-4.5415	-5.26532	-5.94392	-6.24908	-5.90931	-4.86549	-3.32891	-1.69574	-0.342375	0.591102	1.29413	2.16939	3.55419	5.44653	7.42063	8.80626	9.03217	7.93031	5.81313	3.29277	0.95919	-0.878107	-2.24066	-3.31864	-4.21577	-4.78341	-4.65889	-3.50744	-1.32292	1.42138	3.91165	5.38557	5.54408	4.70905	3.60847	2.93569	2.9874	3.60395	4.39074	5.00393	5.29021	5.24356	4.89931
BackToFront	1	118.219	93.2393	72.7684	56.6972	44.5637	35.7946	29.8174	26.0306	23.7196	22.0462	20.198	17.6262	14.2166	10.2584	6.23523	2.57161	-0.528097	-3.10721	-5.40248	-7.77053	-10.6084	-14.2423	-18.7818	-23.9955	-29.2894	-33.8499	-36.9199	-38.1274	-37.7351	-36.7238	-36.674	-39.4816	-46.9695	-60.4382	-80.1912	-105.113	-132.494	-158.372	-178.508	-189.798	-191.524	-185.769	-176.714	-169.113	-166.717	-171.304	-182.469	-197.917
BackToFront	1	4.5787	4.01246	3.4431	2.75788	1.9227	1.02454	0.249525	-0.192997	-0.153528	0.401805	1.37748	2.56491	3.67819	4.40954	4.49941	3.81064	2.37459	0.385851	-1.8564	-4.03488	-5.88357	-7.22382	-7.96703	-8.11034	-7.72863	-6.96026	-5.97803	-4.95393	-4.03156	-3.30987	-2.83073	-2.56852	-2.43106	-2.29024	-2.03443	-1.62164	-1.09924	-0.580801	-0.187084	0.0175781	0.0572778	0.018732	-0.0303053	-0.127152	-0.437613	-1.17069	-2.4211	-4.04165
BackToFront	1	-654.639	-679.329	-689.345	-675.963	-634.549	-566.778	-480.265	-385.989	-294.823	-214.625	-148.804	-96.4097	-53.194	-12.9635	31.047	84.6787	151.09	229.088	312.503	391.568	456.405	501.291	527.434	542.426	556.269	575.959	601.634	626.526	640.781	636.98	614.247	578.7	540.195	507.321	483.434	465.703	447.338	421.46	384.465	337.266	284.252	230.969	181.997	139.953	105.678	78.9852	59.2991	45.8824
BackToFront	1	-45.415	-65.7839	-92.2827	-124.666	-161.892	-202.167	-243.198	-282.651	-318.733	-350.638	-378.458	-402.434	-421.869	-434.496	-436.92	-426.051	-400.729	-362.574	-315.622	-265.117	-216.166	-172.796	-137.487	-111.033	-92.621	-80.2006	-71.2067	-63.4675	-55.9428	-48.9927	-44.1263	-43.4807	-49.3526	-63.9053	-88.9326	-125.443	-173.006	-229.079	-288.733	-345.136	-390.866	-419.753	-428.664	-418.557	-394.342	-363.548	-334.288	-313.265
BackToFront	2	114.974	98.1993	81.7378	67.4573	55.9661	47.0899	40.3401	35.1645	30.9957	27.2348	23.2769	18.6406	13.1534	7.09529	1.16059	-3.81349	-7.28792	-9.42455	-11.2508	-14.4761	-21.0802	-32.8916	-51.3728	-77.6433	-112.608	-156.949	-210.753	-272.759	-339.484	-404.793	-460.485	-498.053	-511.112	-497.488	-459.941	-405.181	-341.66	-277.221	-217.566	-165.962	-123.894	-92.0554	-71.1623	-62.2909	-66.7451	-85.5031	-118.425	-163.491
BackToFront	2	77.6423	80.1494	90.023	106.748	130.168	158.767	188.549	213.429	227.141	225.677	208.931	180.681	147.065	114.382	87.2154	67.4262	54.162	44.6497	35.425	23.6076	7.90369	-10.908	-30.133	-46.019	-55.167	-56.0508	-49.8761	-40.125	-30.7912	-24.1467	-19.2819	-12.236	2.32068	28.7041	68.2454	118.59	174.564	230.182	280.781	324.132	359.958	388.331	408.204	417.19	412.79	394.182	363.388	325.096
BackToFront	2	-30.8923	-27.919	-25.4246	-23.1756	-20.8681	-18.2936	-15.4347	-12.4561	-9.61503	-7.15068	-5.20811	-3.81949	-2.92769	-2.42658	-2.18795	-2.07826	-1.96862	-1.75747	-1.40486	-0.95964	-0.575318	-0.528704	-1.28421	-3.63467	-8.89115	-18.998	-36.3719	-63.3118	-101.03	-148.682	-202.942	-258.529	-309.524	-350.801	-378.875	-391.956	-389.667	-372.994	-344.53	-308.535	-270.26	-234.614	-204.936	-182.647	-167.975	-161.126	-162.892	-174.094
BackToFront	2	-4.84246	-8.25	-11.1335	-12.8375	-13.0487	-11.8347	-9.56987	-6.7986	-4.08214	-1.8748	-0.448992	0.124881	-0.0455843	-0.725377	-1.60879	-2.37889	-2.77026	-2.63967	-2.0169	-1.10456	-0.204617	0.402621	0.570602	0.339654	-0.0879269	-0.426128	-0.406033	0.129988	1.16179	2.47344	3.70609	4.47035	4.48624	3.67917	2.19027	0.286799	-1.76991	-3.8255	-5.84093	-7.8198	-9.71899	-11.4199	-12.779	-13.7147	-14.2537	-14.4975	-14.5367	-14.3928
BackToFront	2	279.619	307.049	313.91	304.48	286.766	269.891	261.299	264.798	279.788	301.582	322.681	334.887	331.854	311.222	275.349	230.203	182.975	139.621	103.456	75.14	53.6406	37.4034	25.1569	16.1942	10.2903	7.47171	7.79875	11.1799	17.2351	25.2137	34.0259	42.4329	49.3647	54.2539	57.2389	59.1613	61.3772	65.4247	72.5731	83.2919	96.8043	111.024	123.113	130.543	132.148	128.565	121.807	114.277
BackToFront	2	32.1293	42.4474	56.0822	71.9459	88.0104	101.603	110.045	111.465	105.428	92.9993	76.0864	56.3471	34.3023	9.33436	-19.2691	-50.7909	-82.1475	-108.374	-124.502	-127.811	-119.115	-102.312	-82.5456	-64.1355	-49.3872	-38.6588	-31.2133	-26.0935	-22.4531	-19.2987	-14.9347	-6.49698	10.0729	39.3809	85.1166	148.027	224.081	303.957	374.707	423.448	441.651	428.018	388.585	334.171	276.679	226.025	188.693	167.779
BackToFront	2	-140.262	-134.24	-126.269	-115.987	-103.751	-90.3267	-76.6961	-63.9638	-53.1693	-44.9479	-39.229	-35.2382	-31.8652	-28.1605	-23.6332	-18.1915	-11.8539	-4.50746	4.09	14.0835	25.2568	36.9363	48.137	57.8544	65.3239	70.1122	72.0526	71.1395	67.5172	61.586	54.1167	46.2202	39.0937	33.6402	30.1691	28.3606	27.5226	26.9836	26.3936	25.7731	25.3202	25.1386	25.0759	24.7773	23.896	22.3113	20.2197	18.071
BackToFront	2	-132.524	-135.294	-149.309	-171.262	-196.333	-218.462	-231.644	-231.925	-219.057	-196.739	-171.267	-149.334	-136.089	-134.13	-143.387	-161.495	-184.334	-206.756	-223.62	-231.122	-228.028	-216.254	-200.401	-186.374	-179.624	-183.667	-199.295	-224.564	-255.376	-286.393	-312.021	-327.385	-329.283	-317.112	-293.488	-264.135	-236.714	-218.678	-214.835	-225.587	-246.608	-270.175	-287.71	-292.587	-282.128	-258.044	-225.267	-189.868
BackToFront	2	7.35238	7.92197	7.22341	5.10727	1.67778	-2.67402	-7.35441	-11.7355	-15.3513	-18.0549	-20.0968	-22.0982	-24.941	-29.5943	-36.8951	-47.2826	-60.5202	-75.5262	-90.4808	-103.314	-112.425	-117.315	-118.772	-118.55	-118.818	-121.734	-129.303	-143.234	-164.391	-191.788	-221.689	-247.758	-262.771	-261.391	-242.62	-210.466	-172.369	-136.206	-107.495	-88.1206	-76.9148	-71.389	-69.4265	-70.0746	-73.3318	-79.4965	-88.729	-101.089
BackToFront	2	-64.5034	-65.5908	-67.991	-71.317	-75.613	-81.3949	-89.3309	-99.7752	-112.411	-126.107	-138.979	-148.65	-152.736	-149.489	-138.358	-120.154	-96.6341	-69.7511	-41.0523	-11.6393	17.3565	44.2451	66.7518	82.6795	90.9882	92.6932	91.0943	91.1479	98.1366	115.997	145.775	184.739	226.643	263.281	286.917	292.657	279.707	251.023	211.607	166.266	117.697	65.4872	6.36382	-64.2181	-149.407	-248.061	-352.987	-451.609
BackToFront	2	9.33214	10.6515	11.0994	10.8027	10.0192	8.98896	7.80963	6.38232	4.46684	1.85115	-1.42691	-4.94275	-7.95201	-9.67266	-9.63634	-7.90257	-5.01432	-1.74117	1.21437	3.38675	4.54664	4.60579	3.54844	1.45688	-1.38824	-4.44091	-6.96127	-8.26965	-8.082	-6.73212	-5.0881	-4.14609	-4.49793	-6.00245	-7.87845	-9.18044	-9.35398	-8.53149	-7.41289	-6.85168	-7.42122	-9.18115	-11.7006	-14.2521	-16.0676	-16.5805	-15.6155	-13.4766
BackToFront	2	-77.4503	-113.281	-150.566	-183.581	-206.624	-215.908	-210.851	-194.131	-170.475	-144.882	-121.135	-101.172	-85.3257	-72.9889	-63.2586	-55.3007	-48.4631	-42.2872	-36.5275	-31.1795	-26.4452	-22.597	-19.7827	-17.8883	-16.5424	-15.2617	-13.6482	-11.5237	-8.9542	-6.17939	-3.5098	-1.23834	0.418345	1.35631	1.61065	1.36513	0.934251	0.696874	0.989086	1.9772	3.56084	5.34764	6.72864	7.05233	5.86103	3.11629	-0.68865	-4.61597
BackToFront	2	7.87951	6.74105	5.65046	4.64395	3.73076	2.92072	2.25338	1.80116	1.61928	1.68555	1.8895	2.13794	2.52796	3.46538	5.58089	9.41833	15.035	21.7591	28.2947	33.1606	35.2461	34.1861	30.3826	24.7154	18.1343	11.3265	4.51139	-2.67037	-11.2153	-22.6901	-38.9266	-61.4304	-90.634	-125.277	-162.245	-197.044	-224.858	-241.845	-246.192	-238.548	-221.666	-199.449	-175.812	-153.809	-135.268	-120.914	-110.741	-104.34
BackToFront	2	2.27842	1.8592	1.62918	1.26514	0.519643	-0.679055	-2.1812	-3.65769	-4.71944	-5.07501	-4.65981	-3.67787	-2.51952	-1.58382	-1.09247	-0.999908	-1.04852	-0.925728	-0.420542	0.50415	1.73438	3.0733	4.30183	5.21436	5.64627	5.508	4.81783	3.71738	2.46513	1.43235	1.1251	2.22511	5.59611	12.177	22.7153	37.3808	55.406	74.9544	93.3666	107.763	115.799	116.288	109.453	96.7804	80.5642	63.3261	47.2874	34.0206
BackToFront	2	-694.088	-693.811	-669.872	-633.14	-592.961	-554.199	-517.285	-480.64	-443.406	-406.636	-372.563	-343.088	-318.972	-300.316	-287.648	-282.331	-285.641	-296.986	-312.593	-325.888	-329.739	-319.46	-294.861	-260.204	-222.187	-187.219	-159.347	-139.589	-126.533	-117.586	-110.274	-103.148	-96.1213	-90.28	-87.3968	-89.4508	-98.2162	-114.721	-138.449	-166.566	-193.912	-214.251	-222.461	-216.523	-198.134	-171.653	-142.168	-113.863
BackToFront	2	0.744052	0.219146	0.425846	1.03236	1.67437	2.18281	2.63687	3.2016	3.88821	4.43839	4.46115	3.75362	2.58537	1.71541	2.07046	4.24286	8.11104	12.8328	17.2285	20.3191	21.6983	21.5636	20.4516	18.9045	17.251	15.581	13.8535	12.0477	10.2737	8.78119	7.84882	7.59661	7.84225	8.14236	8.0533	7.46682	6.76414	6.62581	7.58467	9.62762	12.1349	14.1977	15.0789	14.5156	12.7289	10.2398	7.66155	5.5608
BackToFront	2	-93.7129	-101.369	-106.413	-107.861	-105.593	-100.116	-92.2532	-83.0926	-74.184	-67.6271	-65.7018	-70.0496	-80.8074	-96.2167	-113.013	-127.497	-136.825	-139.942	-137.77	-132.608	-127.137	-123.534	-123.143	-126.755	-135.214	-149.823	-172.108	-202.77	-240.25	-279.783	-313.911	-334.696	-336.84	-320.083	-289.511	-253.55	-220.743	-196.897	-183.692	-178.995	-178.399	-177.253	-172.475	-163.591	-152.736	-143.661	-140.169	-144.54
BackToFront	2	38.5819	42.2896	45.6942	47.9464	49.0857	49.9758	51.9241	56.159	63.3896	73.5208	85.5165	97.4463	106.826	111.29	109.385	101.113	87.9213	72.1141	55.939	40.7137	26.2678	10.8723	-8.27072	-33.9686	-67.5994	-107.803	-150.013	-187.357	-212.817	-221.747	-213.534	-191.636	-162.166	-131.962	-107.102	-92.3147	-91.0429	-105.571	-136.703	-182.901	-239.359	-297.851	-348.026	-380.039	-387.538	-369.551	-330.439	-278.069
BackToFront	2	1.92916	2.40949	2.82584	3.11274	3.15714	2.83234	2.07158	0.936009	-0.375548	-1.57951	-2.40192	-2.66745	-2.34592	-1.54393	-0.460648	0.660255	1.56446	2.01989	1.87111	1.10895	-0.0911966	-1.4112	-2.50888	-3.15017	-3.27637	-2.97645	-2.39866	-1.66757	-0.851779	0.0188553	0.924748	1.85203	2.81398	3.86321	5.06137	6.40743	7.77713	8.93274	9.62287	9.71722	9.29161	8.60638	7.99101	7.69496	7.7747	8.06038	8.21885	7.89784
BackToFront	2	-14.2983	-13.134	-11.2125	-8.73522	-6.13488	-4.01038	-2.93899	-3.26441	-4.97386	-7.7089	-10.8739	-13.7875	-15.8407	-16.6442	-16.1299	-14.5579	-12.407	-10.1819	-8.22901	-6.64244	-5.30295	-4.00971	-2.63057	-1.1837	0.184742	1.29812	2.05085	2.44975	2.58634	2.57731	2.52611	2.52523	2.67833	3.10531	3.90567	5.09272	6.53352	7.93886	8.92489	9.13354	8.3639	6.65944	4.30774	1.75713	-0.522907	-2.1772	-3.05586	-3.22768
BackToFront	2	0.323343	-0.258059	-1.37026	-2.72289	-3.89442	-4.46986	-4.183	-3.00616	-1.15041	1.0144	3.08864	4.76305	5.88015	6.4173	6.42371	5.97221	5.16016	4.13795	3.10773	2.26136	1.69367	1.3635	1.14726	0.951785	0.800713	0.826808	1.1725	1.86984	2.78837	3.68435	4.31773	4.55094	4.37257	3.8468	3.04798	2.03915	0.905743	-0.201527	-1.07226	-1.51018	-1.43427	-0.938641	-0.266084	0.296268	0.542822	0.432834	0.0919137	-0.264187
BackToFront	2	-217.898	-172.081	-138.448	-115.977	-101.202	-90.3305	-80.9927	-73.047	-68.3705	-69.9452	-80.6701	-102.232	-134.237	-173.813	-215.899	-254.341	-283.529	-299.971	-303.152	-295.409	-281.083	-265.415	-253.493	-249.245	-254.416	-267.77	-285.039	-300.023	-306.67	-301.267	-283.699	-257.206	-226.847	-197.515	-172.401	-152.42	-136.582	-122.941	-109.633	-95.608	-80.8589	-66.179	-52.6641	-41.2278	-32.3313	-25.9462	-21.6715	-18.8889
BackToFront	2	-86.2567	-63.6625	-45.3195	-31.3551	-21.4622	-15.5745	-14.0151	-17.1342	-24.8631	-36.658	-51.936	-70.6547	-93.4625	-121.068	-153.003	-186.488	-216.279	-235.948	-240.25	-227.457	-200.365	-165.347	-129.909	-100.065	-78.7588	-65.8318	-59.1273	-55.9096	-53.9329	-51.8826	-49.2828	-46.151	-42.7246	-39.4541	-37.1877	-37.2725	-41.2893	-50.4351	-64.887	-83.5533	-104.382	-125.036	-143.554	-158.674	-169.704	-176.126	-177.279	-172.481
BackToFront	2	-8.33869	-6.98391	-6.77421	-7.7468	-9.54089	-11.5598	-13.2049	-14.0923	-14.1516	-13.5798	-12.6761	-11.6611	-10.5894	-9.40524	-8.0871	-6.75346	-5.63454	-4.9218	-4.61566	-4.4947	-4.23799	-3.61378	-2.60573	-1.39343	-0.212902	0.808183	1.72238	2.68811	3.78781	4.8549	5.45393	5.06309	3.3864	0.595292	-2.66742	-5.55377	-7.39553	-7.99351	-7.67286	-7.11693	-7.09691	-8.22002	-10.7625	-14.6001	-19.2312	-23.889	-27.7258	-30.0236
BackToFront	2	-17.8779	-32.2805	-54.14	-84.1324	-120.861	-160.377	-196.669	-223.15	-234.669	-229.16	-208.21	-176.256	-138.76	-100.08	-61.8524	-22.6058	21.0779	72.1731	130.6	191.801	247.527	288.7	309.026	307.528	288.837	261.213	233.34	211.313	196.99	188.216	180.621	170.055	154.467	134.529	112.97	93.2913	78.5633	70.7724	70.7313	78.3532	92.9614	113.383	137.77	163.378	186.645	203.798	211.915	209.954
BackToFront	2	-251.122	-214.904	-189.925	-176.244	-170.923	-170.356	-172.304	-176.884	-186.311	-203.637	-230.912	-267.385	-308.487	-346.302	-371.71	-377.513	-361.174	-325.793	-278.827	-229.291	-184.831	-149.909	-125.472	-109.802	-99.8647	-92.6349	-85.9973	-79.0476	-71.8241	-64.7311	-58.0398	-51.713	-45.5475	-39.4149	-33.3814	-27.6416	-22.3713	-17.6366	-13.4164	-9.70679	-6.63359	-4.52367	-3.92559	-5.59514	-10.432	-19.312	-32.766	-50.557
BackToFront	3	-59.8608	-59.7292	-59.0748	-56.4214	-50.608	-41.3841	-29.7565	-17.7313	-7.48295	-0.442064	3.15167	4.05584	3.44948	2.39408	1.56796	1.26102	1.4858	2.08492	2.8084	3.36954	3.49464	2.97876	1.74253	-0.112292	-2.28984	-4.36329	-5.92306	-6.75082	-6.92121	-6.75886	-6.67068	-6.95176	-7.66991	-8.66917	-9.66894	-10.3942	-10.7128	-10.7577	-11.0514	-12.5943	-16.881	-25.7449	-40.9384	-63.4104	-92.4403	-125.028	-156.042	-179.388
BackToFront	3	4.45609	8.91451	11.4089	11.933	10.7072	7.85722	3.19209	-3.91613	-14.5764	-30.2843	-52.5159	-81.9199	-117.328	-155.152	-189.774	-215.094	-226.643	-223.213	-207.135	-183.177	-156.762	-132.454	-113.197	-100.216	-93.2526	-91.0278	-91.9718	-95.1592	-100.968	-110.867	-126.183	-146.496	-168.746	-187.805	-198.334	-196.891	-183.172	-159.891	-131.626	-103.332	-79.0882	-61.3042	-50.4216	-45.1147	-42.962	-41.4117	-38.6751	-34.1893
BackToFront	3	-13.4873	-14.2913	-14.7818	-15.2516	-15.7769	-16.1611	-16.0211	-14.985	-12.9088	-9.99324	-6.73169	-3.72013	-1.44765	-0.176973	0.0504143	-0.656361	-2.10037	-4.01655	-6.07451	-7.90675	-9.18213	-9.70349	-9.48817	-8.79486	-8.09136	-7.9911	-9.2085	-12.5627	-19.0171	-29.6737	-45.6242	-67.6094	-95.5611	-128.252	-163.301	-197.668	-228.47	-253.709	-272.467	-284.459	-289.301	-286.097	-273.773	-252.027	-222.206	-187.433	-151.784	-119.004
BackToFront	3	-7.04915	-3.30353	-2.27261	-4.33468	-8.93382	-14.9184	-21.021	-26.251	-30.061	-32.284	-32.951	-32.1386	-29.9295	-26.4828	-22.1212	-17.3402	-12.7037	-8.67936	-5.51582	-3.23148	-1.70398	-0.780974	-0.342126	-0.296093	-0.547555	-0.978722	-1.4571	-1.85896	-2.08567	-2.06359	-1.73698	-1.06935	-0.0686601	1.17474	2.4681	3.54522	4.15132	4.14222	3.54556	2.54546	1.40514	0.371084	-0.393341	-0.825823	-0.944626	-0.815305	-0.52191	-0.147965
BackToFront	3	-257.025	-230.445	-195.152	-158.135	-124.241	-95.6826	-72.8322	-55.3225	-42.7533	-34.9018	-31.7059	-33.2591	-39.8347	-51.7994	-69.3164	-91.877	-117.879	-144.515	-168.149	-185.124	-192.712	-189.836	-177.296	-157.458	-133.558	-108.906	-86.2123	-67.1902	-52.4707	-41.7736	-34.2418	-28.821	-24.5932	-20.972	-17.7241	-14.8437	-12.3773	-10.3036	-8.52269	-6.92409	-5.45675	-4.14142	-3.02342	-2.11616	-1.38534	-0.794139	-0.368197	-0.222824
BackToFront	3	126.528	107.911	98.4717	95.7705	98.0878	103.78	110.922	117.514	122.033	123.855	123.195	120.628	116.565	111.102	104.288	96.5258	88.7415	82.1879	78.0328	76.9909	79.1536	84.002	90.5104	97.3117	102.955	106.28	106.829	105.101	102.485	100.84	101.896	106.707	115.283	126.426	137.808	146.428	149.517	145.635	135.448	121.641	107.864	97.164	90.7581	87.8117	86.282	84.2539	80.971	77.0391
BackToFront	3	-62.35	-98.5069	-146.577	-204.057	-265.337	-322.828	-369.42	-401.084	-418.091	-423.983	-422.983	-417.536	-407.54	-391.478	-368.377	-339.126	-306.396	-273.473	-242.902	-215.799	-192.079	-171.24	-153.087	-137.927	-126.204	-117.985	-112.726	-109.463	-107.241	-105.455	-103.916	-102.679	-101.781	-101.076	-100.223	-98.7696	-96.2562	-92.2961	-86.6787	-79.5487	-71.5965	-64.0646	-58.4172	-55.7378	-56.1761	-58.7962	-61.9747	-64.1559
BackToFront	3	7.00659	6.33859	5.14123	3.43667	1.44738	-0.486468	-2.0599	-3.14647	-3.84927	-4.43315	-5.17716	-6.22451	-7.50484	-8.75839	-9.64925	-9.90578	-9.42721	-8.3042	-6.76085	-5.0587	-3.42247	-2.01431	-0.941218	-0.261155	0.0323141	0.0295426	-0.1014	-0.167161	-0.025173	0.35416	0.879708	1.38682	1.7122	1.75346	1.48603	0.942828	0.179952	-0.744548	-1.77236	-2.83452	-3.84324	-4.69463	-5.28467	-5.53601	-5.42702	-5.00756	-4.38679	-3.69231
BackToFront	3	3.62139	4.66966	5.55232	6.0352	5.89117	5.04317	3.64892	2.06203	0.682412	-0.226223	-0.645368	-0.768823	-0.842426	-0.974659	-1.04651	-0.786237	0.0361695	1.42547	3.11566	4.68858	5.78024	6.23825	6.1495	5.73976	5.23561	4.77397	4.39701	4.09618	3.84931	3.62182	3.35075	2.94534	2.31871	1.42799	0.298166	-0.979837	-2.25222	-3.29313	-3.80226	-3.45686	-2.04024	0.403349	3.4886	6.56286	8.92085	10.0489	9.78011	8.29851
BackToFront	3	-37.0693	-36.6417	-35.7325	-34.7875	-34.0585	-33.4812	-32.7684	-31.6184	-29.8906	-27.6582	-25.1379	-22.5801	-20.1941	-18.1416	-16.5577	-15.536	-15.055	-14.9007	-14.6848	-14.003	-12.6635	-10.8329	-8.98402	-7.6612	-7.20525	-7.59832	-8.49383	-9.39284	-9.85585	-9.66756	-8.8945	-7.8319	-6.85381	-6.2359	-6.0341	-6.09255	-6.17078	-6.10599	-5.90038	-5.68632	-5.61428	-5.75794	-6.10119	-6.59265	-7.20776	-7.9642	-8.88899	-9.96438
BackToFront	3	-9.36752	-6.76323	-2.72857	4.16078	15.6362	33.2049	57.3406	86.677	117.649	144.974	163.013	167.565	157.325	134.304	103.063	69.1681	37.6392	11.9711	-6.11625	-16.4789	-20.245	-19.5051	-16.8509	-14.6708	-14.4005	-16.1444	-18.956	-21.6664	-23.7763	-25.8757	-29.3522	-35.5712	-44.9951	-56.6956	-68.4667	-77.4492	-81.0046	-77.5477	-67.0807	-51.2174	-32.5785	-13.6656	4.42262	22.911	45.4564	77.1824	122.662	183.283
BackToFront	3	-74.7402	-92.3485	-110.284	-126.329	-138.33	-144.945	-146.049	-142.593	-136.02	-127.616	-118.205	-108.338	-98.7132	-90.397	-84.557	-81.8705	-82.0861	-84.1279	-86.7098	-89.0062	-90.9086	-92.7074	-94.4954	-95.7296	-95.2769	-91.9325	-85.1332	-75.4314	-64.379	-53.7974	-44.8518	-37.5516	-31.0366	-24.4155	-17.5283	-11.0879	-6.17533	-3.51507	-3.0446	-4.00146	-5.36999	-6.35773	-6.63709	-6.30761	-5.67897	-5.08148	-4.82405	-5.35147
BackToFront	3	3.85307	2.62309	1.55172	0.733935	0.116369	-0.421285	-0.961193	-1.49469	-1.94063	-2.20072	-2.21085	-1.96742	-1.53186	-1.01524	-0.54345	-0.214462	-0.072633	-0.115136	-0.317158	-0.637079	-0.991842	-1.23106	-1.1739	-0.720617	0.0198963	0.697332	0.842698	0.0960476	-1.59183	-3.91014	-6.31625	-8.25749	-9.35893	-9.46958	-8.5792	-6.67991	-3.71173	0.363424	5.39887	10.9511	16.3174	20.7102	23.4457	24.0232	22.0602	17.186	9.0298	-2.63365
BackToFront	3	27.8593	30.2419	34.5007	39.8325	44.8182	47.8859	47.7641	43.8642	36.5173	26.9661	17.0305	8.52582	2.70425	0.00210821	0.160639	2.55907	6.54546	11.6308	17.5101	23.9854	30.9382	38.5177	47.5311	59.8018	78.131	105.592	144.19	193.33	248.877	303.517	348.64	377.155	385.99	376.988	355.643	328.343	299.596	270.764	240.88	208.863	175.594	144.531	120.585	108.094	109.082	122.519	144.626	169.846
BackToFront	3	-8.65257	-9.89081	-11.1626	-12.3551	-13.2473	-13.5797	-13.1267	-11.7826	-9.63155	-6.96231	-4.19288	-1.7343	0.140901	1.36131	2.03547	2.39621	2.76641	3.57201	5.36688	8.81305	14.5706	23.088	34.3426	47.6266	61.5029	74.0339	83.2796	87.9192	87.6996	83.4634	76.7009	68.8781	60.9327	53.2193	45.8525	39.1095	33.5453	29.742	27.9266	27.7838	28.5997	29.6218	30.3693	30.7338	30.854	30.9234	31.0689	31.3669
BackToFront	3	10.2882	13.063	11.4893	5.43919	-3.74713	-13.758	-22.1371	-27.0436	-27.6459	-24.0937	-17.2144	-8.11713	2.16962	12.9565	23.9845	35.2989	46.9907	59.0216	71.3401	84.3574	99.5004	119.348	146.819	183.378	226.98	271.101	305.967	321.968	313.721	282.521	235.791	183.932	136.457	99.3124	74.1753	59.3001	50.9791	44.9566	37.5775	26.6823	12.201	-3.77823	-17.6684	-25.706	-25.5132	-17.2059	-3.50858	11.2574
BackToFront	3	-1.30822	-3.38033	-4.95166	-6.04997	-6.75614	-7.13587	-7.21224	-6.98402	-6.46163	-5.68674	-4.72513	-3.64083	-2.47841	-1.26862	-0.0530279	1.08988	2.03485	2.62063	2.67911	2.07286	0.742497	-1.24568	-3.6615	-6.11422	-8.12054	-9.24253	-9.24671	-8.21315	-6.51813	-4.68826	-3.18524	-2.23614	-1.78872	-1.60299	-1.41018	-1.04757	-0.509376	0.0861333	0.570164	0.790079	0.647143	0.110977	-0.777992	-1.91125	-3.13133	-4.26821	-5.18849	-5.83217
BackToFront	3	10.9293	8.99314	7.55343	6.53487	5.72398	4.90658	3.95636	2.85913	1.69266	0.581113	-0.353907	-1.04031	-1.4788	-1.73041	-1.85715	-1.84709	-1.58784	-0.944424	0.0734949	1.16607	1.75825	1.23364	-0.719651	-3.87219	-7.51087	-10.7909	-13.1746	-14.6755	-15.7449	-16.872	-18.166	-19.1977	-19.2232	-17.6515	-14.4698	-10.3526	-6.38256	-3.55484	-2.35528	-2.65351	-3.94107	-5.7383	-7.90716	-10.684	-14.4377	-19.3116	-24.9681	-30.5676
BackToFront	3	-5.68076	-6.1413	-6.64592	-6.9474	-6.92129	-6.62064	-6.24004	-6.01203	-6.0729	-6.36806	-6.64483	-6.5561	-5.82047	-4.36069	-2.3354	-0.0573924	2.15079	4.06949	5.60405	6.72478	7.39145	7.53358	7.1102	6.19957	5.04245	3.98545	3.34565	3.27283	3.69016	4.34246	4.92272	5.20301	5.11541	4.74821	4.28122	3.89148	3.68679	3.6855	3.84634	4.10761	4.40751	4.67531	4.81812	4.73505	4.36184	3.72011	2.92314	2.12314
BackToFront	3	71.6861	58.3098	41.5979	24.3689	8.84581	-3.63082	-12.5455	-17.9962	-20.4653	-20.6225	-19.1451	-16.5221	-12.8383	-7.61318	0.16796	11.7233	27.9075	48.6195	72.4558	96.7696	118.174	133.377	140.092	137.636	126.95	110.061	89.347	67.0046	44.8386	24.1927	5.80106	-10.4627	-25.7001	-41.714	-60.2546	-82.0063	-105.772	-128.377	-145.559	-153.608	-150.996	-139.135	-121.798	-103.489	-87.6301	-75.4705	-66.1528	-57.7662
BackToFront	3	-51.9664	-50.6317	-48.7898	-45.3674	-39.6808	-31.6016	-21.1697	-8.01476	8.7676	29.9088	54.7705	80.5412	102.646	116.431	119.245	111.657	97.0467	79.9054	63.9968	51.4828	43.2565	39.8093	41.7313	49.4934	62.9063	80.9266	102.047	124.895	148.409	171.362	191.644	206.043	210.984	204.018	185.235	157.739	126.797	97.9674	75.1017	59.1691	48.4643	39.993	31.2265	21.2497	10.7771	1.21954	-6.47037	-12.4158
BackToFront	3	1.26174	1.63587	2.19897	2.79395	3.16482	3.08993	2.50903	1.55657	0.486799	-0.459206	-1.16511	-1.67551	-2.15217	-2.77794	-3.65306	-4.72053	-5.75085	-6.40319	-6.35615	-5.46391	-3.86098	-1.94518	-0.229321	0.864729	1.15191	0.694844	-0.3032	-1.63171	-3.14665	-4.75737	-6.36092	-7.78261	-8.76158	-8.99924	-8.25378	-6.44953	-3.75056	-0.559116	2.57724	5.12304	6.71877	7.28721	7.04316	6.40137	5.81525	5.59616	5.78348	6.12587
BackToFront	3	51.4133	52.2417	47.0508	36.8149	24.0171	11.5439	1.48522	-5.5307	-10.1973	-13.7907	-17.3245	-21.05	-24.4759	-26.7636	-27.2135	-25.593	-22.2191	-17.8286	-13.3393	-9.59474	-7.16543	-6.25375	-6.71295	-8.14344	-10.0055	-11.706	-12.6686	-12.4211	-10.7152	-7.63753	-3.63835	0.570286	4.22719	6.75666	7.92105	7.82973	6.81819	5.27555	3.51086	1.71344	-0.00954118	-1.57014	-2.87108	-3.81126	-4.30051	-4.25065	-3.56682	-2.17732
BackToFront	3	2.62998	3.78138	4.2116	3.94826	3.29009	2.60895	2.15215	1.95534	1.88657	1.76678	1.4739	0.991389	0.392905	-0.189237	-0.595985	-0.664102	-0.270203	0.599963	1.78099	2.91548	3.53951	3.25202	1.89495	-0.347628	-2.98722	-5.38779	-6.96754	-7.36396	-6.5183	-4.67656	-2.31735	-0.0162526	1.73017	2.66423	2.83261	2.52308	2.09489	1.80715	1.72565	1.75483	1.75233	1.65635	1.55079	1.63087	2.08662	2.97141	4.14	5.29972
BackToFront	4	-2.84325	-1.90745	-1.37013	-1.13984	-1.10567	-1.19356	-1.38621	-1.69312	-2.0874	-2.45909	-2.63474	-2.47043	-1.96309	-1.29152	-0.747389	-0.591386	-0.923321	-1.63209	-2.4297	-2.94223	-2.82757	-1.90699	-0.279003	1.64444	3.22904	3.82874	3.03205	0.836514	-2.31611	-5.65095	-8.27573	-9.44327	-8.78177	-6.40876	-2.87109	1.07055	4.70709	7.57442	9.4983	10.5245	10.8092	10.5431	9.91597	9.09649	8.20626	7.2948	6.34351	5.31074
BackToFront	4	-18.7448	-19.5675	-20.1144	-20.0615	-19.1253	-17.2231	-14.5274	-11.3859	-8.14143	-4.9546	-1.74574	1.68491	5.41154	9.16773	12.3277	14.1459	14.1524	12.4824	9.92484	7.62619	6.583	7.19048	9.0844	11.3491	12.9599	13.2185	11.9797	9.60507	6.72126	3.93064	1.61414	-0.107414	-1.26709	-1.8935	-1.90751	-1.14241	0.530049	3.05064	6.09627	9.12981	11.5741	13.0477	13.5494	13.456	13.268	13.2032	12.9072	11.544
BackToFront	4	-0.49044	-2.47686	-3.7229	-4.2269	-4.56224	-5.61215	-8.11503	-12.2387	-17.4027	-22.4374	-26.0192	-27.1868	-25.7117	-22.1877	-17.8525	-14.3268	-13.4504	-17.2857	-28.1186	-48.1503	-78.676	-118.911	-165.098	-210.674	-247.877	-270.288	-275.094	-263.859	-241.476	-214.085	-187.173	-164.698	-149.191	-142.253	-144.792	-156.752	-176.504	-200.404	-223.099	-238.855	-243.545	-236.292	-219.779	-198.942	-178.781	-162.51	-150.853	-142.549
BackToFront	4	5.30289	4.25939	3.57942	3.53786	4.31969	5.96747	8.37007	11.3058	14.5117	17.7212	20.6429	22.92	24.1491	23.9934	22.3413	19.408	15.7012	11.8716	8.52245	6.06761	4.66515	4.214	4.40161	4.80006	5.00668	4.78499	4.13663	3.26161	2.42619	1.82078	1.4877	1.34577	1.27386	1.18767	1.06929	0.950638	0.882201	0.911809	1.07952	1.41552	1.9299	2.59418	3.32872	4.01572	4.5447	4.8778	5.10747	5.47584
BackToFront	4	-86.6221	-116.933	-146.021	-168.729	-181.138	-182.04	-173.317	-159.008	-143.594	-130.4	-120.845	-114.673	-110.738	-107.788	-104.913	-101.7	-98.2467	-95.1008	-93.0344	-92.638	-93.9055	-96.0905	-97.961	-98.3147	-96.4462	-92.3468	-86.6099	-80.1681	-73.979	-68.7326	-64.6337	-61.3418	-58.121	-54.1673	-48.932	-42.2636	-34.2575	-24.8792	-13.5237	1.23771	21.4788	49.1514	84.8602	126.676	169.73	207.134	232.088	240.273
BackToFront	4	-17.9266	-18.9105	-18.8297	-17.8233	-16.24	-14.4764	-12.8339	-11.4684	-10.4202	-9.65623	-9.07696	-8.51417	-7.77071	-6.72244	-5.41697	-4.08896	-3.04517	-2.49249	-2.40877	-2.54684	-2.55217	-2.12815	-1.16472	0.205943	1.63661	2.66553	2.87381	2.0645	0.388518	-1.64865	-3.33741	-4.02151	-3.35506	-1.44145	1.2124	3.89489	5.94572	6.95197	6.82333	5.75373	4.12035	2.36915	0.899134	-0.0450653	-0.454449	-0.563003	-0.753934	-1.39508
BackToFront	4	-307.646	-282.594	-248.049	-210.389	-174.882	-144.745	-121.045	-103.198	-89.7711	-79.3283	-71.087	-65.1163	-62.0317	-62.3863	-66.1509	-72.5481	-80.2761	-87.9458	-94.5802	-100.094	-105.711	-114.117	-128.998	-153.678	-189.119	-232.233	-275.752	-310.355	-328.362	-327.155	-310.417	-286.455	-264.569	-251.326	-248.456	-252.988	-259.237	-261.517	-256.421	-243.77	-226.05	-206.807	-188.905	-173.489	-160.032	-147.207	-134.003	-120.365
BackToFront	4	-10.5849	-10.2124	-9.85566	-9.78354	-10.0441	-10.4517	-10.6825	-10.4265	-9.52277	-8.04199	-6.28996	-4.74024	-3.91973	-4.2841	-6.12229	-9.50059	-14.2441	-19.9426	-25.9892	-31.6674	-36.2945	-39.4048	-40.8913	-41.0468	-40.4376	-39.6658	-39.0939	-38.6768	-37.9752	-36.3665	-33.3733	-28.9675	-23.7256	-18.7557	-15.4353	-15.0458	-18.451	-25.9612	-37.4676	-52.8053	-72.0772	-95.6274	-123.554	-155.095	-188.448	-221.327	-251.884	-279.189
BackToFront	4	-97.9373	-92.1826	-85.5476	-77.5852	-68.8911	-61.1334	-56.7361	-58.3776	-68.4704	-88.6769	-119.35	-158.887	-203.254	-246.207	-280.564	-300.299	-302.528	-288.342	-261.992	-228.971	-194.092	-160.52	-129.917	-103.172	-81.0988	-64.7959	-55.7719	-56.0256	-68.0681	-94.6684	-138.021	-198.358	-272.448	-352.901	-429.114	-490.073	-528.028	-541.215	-533.973	-513.962	-487.992	-458.89	-425.194	-383.615	-332.447	-273.698	-212.785	-156.333
BackToFront	4	-43.0298	-32.4376	-23.9502	-17.7076	-13.4402	-10.6031	-8.568	-6.80423	-5.00094	-3.11617	-1.34018	0.0186215	0.69757	0.623759	-0.0305977	-0.919814	-1.6915	-2.16511	-2.42043	-2.7416	-3.43146	-4.60609	-6.07234	-7.35425	-7.80255	-6.67839	-3.11567	3.98594	15.9532	33.9971	58.5006	88.203	119.81	148.492	169.297	178.915	176.913	165.78	149.769	133.193	119.042	108.474	101.201	96.335	93.1771	91.6575	92.4138	96.6318
BackToFront	4	204.351	229.264	244.858	248.808	241.898	227.273	208.794	189.453	170.598	152.154	133.408	113.736	92.8694	70.6822	46.8592	20.88	-7.45464	-37.1796	-65.6174	-88.7465	-102.589	-104.989	-96.7329	-81.3008	-63.321	-46.5889	-32.6359	-20.3585	-6.57	12.9539	42.1965	83.4514	135.881	194.7	251.78	297.973	326.354	334.731	325.988	306.111	281.196	255.211	229.551	204.173	179.152	155.57	135.304	120.073
BackToFront	4	-8.80063	-8.59334	-7.35092	-5.67741	-4.20828	-3.32232	-3.01695	-2.98617	-2.82968	-2.26964	-1.27461	-0.0483289	1.09166	1.87835	2.22018	2.22942	2.14619	2.20579	2.52119	3.03876	3.58526	3.97029	4.08755	3.94883	3.64031	3.22702	2.6807	1.88185	0.705369	-0.8629	-2.65302	-4.33039	-5.50276	-5.86377	-5.31145	-4.00041	-2.32762	-0.874396	-0.325361	-1.3567	-4.47145	-9.79375	-16.897	-24.7997	-32.223	-38.0855	-42.036	-44.7567
BackToFront	4	-1.83053	-4.68257	-7.30981	-9.21071	-10.013	-9.56969	-8.00126	-5.6567	-3.00066	-0.476294	1.59597	3.05068	3.85498	4.07178	3.84024	3.37248	2.9389	2.81469	3.18974	4.07679	5.27837	6.4449	7.21449	7.36317	6.88975	5.99657	4.99102	4.17119	3.74518	3.8001	4.30408	5.12344	6.04752	6.82474	7.21493	7.05361	6.31272	5.12837	3.77264	2.56341	1.74483	1.3928	1.39914	1.54942	1.65274	1.65276	1.64672	1.80305
BackToFront	4	-23.385	-21.3442	-19.6341	-18.3279	-17.5349	-17.3199	-17.5973	-18.0595	-18.2023	-17.474	-15.4939	-12.2276	-8.01458	-3.4325	0.940138	4.75196	8.04633	11.356	15.7522	22.8114	34.3937	52.1135	76.5244	106.321	138.068	166.874	187.953	198.395	198.188	189.935	177.458	164.12	151.756	140.554	129.721	118.361	106.124	93.371	80.9179	69.5505	59.6278	50.9997	43.2895	36.3294	30.4086	26.1136	23.8564	23.4679
BackToFront	4	-208.323	-193.616	-183.063	-175.579	-170.332	-166.69	-163.895	-160.793	-155.947	-148.148	-136.993	-123.082	-107.698	-92.1712	-77.3821	-63.6675	-51.0984	-39.8291	-30.2366	-22.7852	-17.7745	-15.1989	-14.8423	-16.5361	-20.3996	-26.8652	-36.4127	-49.0943	-64.0954	-79.6256	-93.3102	-102.979	-107.454	-106.904	-102.577	-96.1635	-89.2156	-82.9421	-78.3173	-76.2493	-77.6195	-83.2325	-93.7936	-109.848	-131.447	-157.462	-184.878	-208.788
BackToFront	4	-345.339	-377.078	-399.765	-411.332	-408.732	-389.475	-353.61	-304.857	-250.081	-197.394	-153.97	-124.71	-112.05	-116.41	-136.453	-168.847	-207.935	-246.13	-275.519	-290.235	-288.442	-272.79	-249.066	-223.83	-202.348	-187.683	-180.908	-181.688	-188.586	-199.013	-209.338	-215.629	-214.92	-206.375	-191.585	-173.795	-156.476	-141.998	-131.005	-122.658	-115.44	-108.016	-99.7204	-90.5336	-80.7653	-70.7554	-60.8113	-51.3353
BackToFront	4	27.585	23.0072	16.5904	9.81713	3.91037	-0.426688	-3.02323	-4.0867	-4.01584	-3.28344	-2.38451	-1.79597	-1.90644	-2.93951	-4.93	-7.78554	-11.397	-15.7176	-20.7366	-26.3541	-32.2319	-37.7376	-42.0536	-44.4323	-44.4787	-42.3142	-38.5275	-33.9277	-29.221	-24.7702	-20.5587	-16.3737	-12.109	-8.00483	-4.668	-2.83908	-3.03985	-5.31389	-9.2065	-13.9655	-18.8111	-23.114	-26.4298	-28.4489	-28.9711	-27.9564	-25.6258	-22.518
BackToFront	4	3.94185	4.434	4.79336	4.76337	4.2048	3.17	1.8905	0.689904	-0.129662	-0.379827	-0.0343245	0.764339	1.74024	2.55768	2.93175	2.73515	2.05175	1.13484	0.283033	-0.297381	-0.565092	-0.6136	-0.573132	-0.523622	-0.473641	-0.399836	-0.288061	-0.134366	0.0880491	0.445343	1.01188	1.81417	2.81083	3.95032	5.2717	6.95647	9.24673	12.2388	15.6814	18.9355	21.1788	21.7569	20.4827	17.6884	14.0134	10.076	6.25189	2.67229
BackToFront	4	-91.6618	-67.8194	-49.6102	-36.6183	-28.2088	-23.5012	-21.4608	-21.0359	-21.2842	-21.4604	-21.0706	-19.9003	-18.005	-15.6538	-13.2312	-11.1199	-9.59478	-8.74966	-8.47337	-8.47825	-8.3681	-7.70761	-6.04599	-2.85203	2.61134	11.3845	24.7327	43.7727	68.8041	98.548	129.709	157.307	175.934	181.571	173.119	152.805	125.234	95.6066	68.078	44.9748	26.9362	13.4974	3.52353	-4.74905	-13.9217	-27.4672	-49.1843	-81.9286
BackToFront	4	109.602	105.81	105.055	106.358	108.153	108.949	107.825	104.532	99.2634	92.3158	83.9474	74.5091	64.7092	55.7239	48.9736	45.6206	46.0349	49.52	54.4683	58.9205	61.3098	61.0319	58.5357	54.8692	50.9639	47.1094	42.9347	37.8472	31.573	24.4263	17.1758	10.6794	5.58219	2.28484	1.17166	2.93515	8.7957	20.4965	40.0171	68.9993	107.929	155.275	206.997	256.898	298.003	324.591	333.987	327.233
BackToFront	4	-14.2312	-11.1262	-7.70897	-4.01447	-0.254877	3.2504	6.22203	8.53136	10.2029	11.3151	11.8899	11.8636	11.1672	9.84638	8.11779	6.30237	4.6797	3.35956	2.26541	1.22428	0.102722	-1.10909	-2.30378	-3.33439	-4.09947	-4.57798	-4.81097	-4.86488	-4.82025	-4.78478	-4.8915	-5.25072	-5.86958	-6.6059	-7.20529	-7.41383	-7.09234	-6.26166	-5.05988	-3.6587	-2.20195	-0.798014	0.453231	1.43933	2.04322	2.17436	1.80012	0.964356
BackToFront	4	3.29592	4.24672	4.85218	4.96746	4.50806	3.44764	1.8348	-0.176053	-2.31596	-4.24502	-5.64478	-6.31573	-6.23073	-5.51915	-4.39896	-3.09554	-1.78911	-0.601129	0.388809	1.12183	1.54893	1.63498	1.37435	0.809471	0.0487425	-0.732941	-1.31972	-1.51872	-1.23843	-0.547078	0.336849	1.12935	1.60767	1.71264	1.56819	1.41007	1.46221	1.82739	2.43936	3.09052	3.51629	3.50141	2.96743	2.00625	0.843801	-0.250078	-1.06121	-1.49362
BackToFront	4	-8.11666	-6.79568	-3.6953	1.60935	9.67881	21.1549	36.5091	55.6866	77.8544	101.509	124.989	147.177	167.905	187.755	207.323	226.526	244.545	260.56	274.667	288.128	302.465	317.882	332.159	340.99	339.827	326.2	301.122	268.731	234.459	202.89	176.497	155.684	139.68	127.444	118.084	110.864	105.14	100.432	96.4998	93.2189	90.2572	86.8413	81.8771	74.4227	64.2121	51.8844	38.7806	26.4655
BackToFront	4	-145.452	-135.909	-123.753	-110.128	-96.7037	-85.5771	-78.9428	-78.4861	-84.6663	-96.2521	-110.464	-123.816	-133.344	-137.637	-137.148	-133.633	-129.106	-124.91	-121.39	-118.207	-114.916	-111.367	-107.662	-103.806	-99.3666	-93.48	-85.2469	-74.3001	-61.1751	-47.2344	-34.1762	-23.4022	-15.5769	-10.5501	-7.58681	-5.72429	-4.07363	-1.99555	0.843118	4.47544	8.66744	12.982	16.8902	19.9247	21.8145	22.5142	22.0834	20.4874
BackToFront	4	5.40355	5.3729	4.94133	4.25534	3.53783	3.02454	2.87573	3.10371	3.55765	3.98558	4.14698	3.91889	3.34159	2.59033	1.89776	1.47087	1.4328	1.80024	2.49278	3.36444	4.24549	4.981	5.45632	5.60762	5.42127	4.9267	4.18361	3.26439	2.23816	1.16777	0.125318	-0.784535	-1.41861	-1.627	-1.32058	-0.538906	0.527226	1.58645	2.35312	2.65464	2.48084	1.94864	1.20881	0.352637	-0.622934	-1.77596	-3.13265	-4.61151
BackToFront	4	-316.778	-319.4	-320.617	-320.494	-320.13	-320.686	-322.021	-322.005	-317.13	-304.139	-281.716	-251.246	-216.236	-180.851	-148.435	-120.759	-98.1706	-80.3178	-66.8783	-57.8985	-53.6379	-54.1316	-58.7835	-66.295	-75.0333	-83.7076	-92.0017	-100.75	-111.431	-125.141	-141.555	-158.535	-172.713	-180.822	-181.071	-173.823	-161.294	-146.565	-132.507	-121.106	-113.292	-109.06	-107.652	-107.7	-107.426	-105.016	-99.1242	-89.3628
BackToFront	4	263.464	250.225	251.591	267.234	292.164	318.016	335.429	336.891	319.078	283.756	236.836	186.137	139.002	100.81	74.7872	62.6753	65.4752	83.5765	116.124	160.062	209.617	256.876	293.547	313.335	313.874	297.308	269.251	236.657	205.599	179.861	160.71	147.578	139.041	133.547	129.693	126.209	121.92	115.883	107.635	97.3806	85.9264	74.3815	63.7592	54.6947	47.3833	41.7012	37.3763	34.0914
BackToFront	5	120.394	125.171	135.298	148.977	164.1	178.319	189.432	195.914	197.221	193.639	185.78	174.12	158.98	140.931	121.225	101.774	84.5519	70.7594	60.3407	52.1722	44.791	37.1857	29.1967	21.391	14.5949	9.41327	5.96833	3.9228	2.69475	1.72837	0.702071	-0.381295	-1.23413	-1.42484	-0.581241	1.4141	4.31109	7.53221	10.3704	12.2929	13.2406	13.8259	15.3738	19.7925	29.2743	45.8075	70.506	102.877
BackToFront	5	150.254	122.542	102.392	88.9981	80.2799	74.0331	68.6114	63.0872	57.1015	50.6591	43.9875	37.4567	31.4788	26.3839	22.3155	19.2089	16.8543	14.9939	13.3983	11.8939	10.3593	8.71511	6.92505	5.00321	3.01578	1.07063	-0.696761	-2.13718	-3.10517	-3.50064	-3.32998	-2.75145	-2.04467	-1.48332	-1.16823	-0.937753	-0.439895	0.651785	2.41296	4.57531	6.62403	8.0124	8.36418	7.57251	5.79181	3.37107	0.770492	-1.53492
BackToFront	5	-120.337	-113.145	-107.721	-103.498	-100.174	-97.6168	-95.7398	-94.37	-93.1847	-91.782	-89.8541	-87.3413	-84.4672	-81.6464	-79.3295	-77.8509	-77.3172	-77.5558	-78.1459	-78.5456	-78.2886	-77.1773	-75.3712	-73.2983	-71.3985	-69.8178	-68.2589	-66.1322	-62.9517	-58.7081	-53.9199	-49.3002	-45.2767	-41.7325	-38.1492	-34.0196	-29.202	-23.9793	-18.8353	-14.162	-10.1091	-6.62431	-3.58454	-0.885261	1.56021	3.85268	6.07349	8.15336
BackToFront	5	34.5044	31.9405	31.878	35.1634	41.4873	49.2638	56.2306	60.4249	60.9521	58.1121	52.9058	46.3755	39.2759	32.2203	26.0153	21.7545	20.5086	22.7987	28.2079	35.371	42.3551	47.2782	48.9221	47.0886	42.5163	36.4006	29.787	23.1938	16.6343	9.9339	3.08142	-3.58338	-9.38568	-13.4709	-15.0052	-13.3689	-8.33439	-0.231994	9.959	20.7338	30.4895	38.1305	43.4969	47.3114	50.6804	54.5606	59.5866	66.3044
BackToFront	5	185.434	158.161	135.743	118.615	105.675	95.6618	87.9665	82.548	79.2982	77.5291	75.9965	73.4497	69.2534	63.6397	57.4311	51.4686	46.1593	41.3936	36.8014	32.1124	27.4056	23.1681	20.1726	19.2081	20.7104	24.4279	29.3231	33.8535	36.5539	36.6301	34.2332	30.2886	26.0144	22.4228	20.0135	18.7331	18.1248	17.6084	16.8003	15.7837	15.1641	15.8059	18.3323	22.6731	27.9897	33.0713	36.9667	39.4245
BackToFront	5	-85.7614	-111.895	-136.763	-157.319	-171.296	-177.975	-178.329	-174.447	-168.584	-162.384	-156.643	-151.625	-147.599	-145.223	-145.605	-150.037	-159.587	-174.648	-194.526	-217.139	-239.029	-255.886	-263.65	-259.869	-244.71	-221.036	-193.457	-166.768	-144.524	-128.298	-117.785	-111.515	-107.759	-105.229	-103.312	-101.836	-100.576	-98.9098	-95.9142	-90.9162	-84.1207	-76.8229	-70.9332	-67.9919	-68.2278	-70.244	-71.566	-69.7548
BackToFront	5	-414.842	-439.721	-466.93	-488.797	-496.366	-483.005	-447.486	-394.796	-334.248	-276.12	-228.711	-197.019	-182.962	-186.182	-204.601	-234.529	-270.654	-306.37	-334.672	-349.557	-347.519	-328.612	-296.539	-257.568	-218.639	-185.36	-160.689	-144.691	-135.368	-130.102	-127.104	-126.29	-129.206	-138.034	-154.094	-176.605	-202.421	-226.977	-246.016	-257.127	-260.241	-256.911	-249.011	-237.773	-223.681	-207.033	-188.523	-169.35
BackToFront	5	1.05586	0.998713	1.11851	1.24981	1.28293	1.19402	1.01813	0.80752	0.60467	0.438967	0.334087	0.302411	0.287798	0.0130778	-1.25664	-4.9675	-13.3742	-29.2838	-55.2737	-92.458	-139.218	-190.6	-238.993	-276.109	-295.528	-294.642	-275.147	-242.033	-201.783	-160.591	-123.17	-92.2505	-68.6974	-52.0548	-41.2827	-35.4222	-33.9786	-36.9582	-44.6416	-57.2441	-74.5993	-95.9951	-120.238	-145.974	-172.121	-198.152	-223.943	-249.139
BackToFront	5	-116.204	-101.06	-86.7204	-74.9805	-66.8315	-62.6582	-62.543	-66.5593	-75.0441	-88.7454	-108.636	-135.207	-167.41	-201.847	-232.985	-254.675	-262.436	-255.306	-236.185	-210.461	-183.737	-159.894	-140.384	-124.786	-112.001	-101.297	-92.7007	-86.7387	-83.824	-83.7276	-85.4127	-87.3119	-87.8922	-86.2234	-82.2809	-76.8475	-71.0862	-66.0013	-62.0465	-59.0556	-56.4974	-53.8983	-51.1731	-48.6678	-46.8737	-45.9936	-45.6494	-44.9545
BackToFront	5	-110.667	-79.3325	-52.5926	-31.9913	-17.6146	-8.61941	-3.75412	-1.75423	-1.58412	-2.54994	-4.32866	-6.97191	-10.9379	-17.175	-27.2081	-43.1239	-67.2796	-101.62	-146.649	-200.404	-258.037	-312.505	-356.415	-384.304	-394.279	-388.216	-370.561	-346.652	-321.543	-299.692	-284.987	-280.314	-286.43	-300.84	-317.75	-329.699	-330.313	-316.785	-290.758	-257.256	-222.41	-191.271	-166.622	-148.993	-137.434	-130.438	-126.577	-124.726
BackToFront	5	-207.185	-183.88	-163.913	-147.981	-135.334	-124.699	-115.006	-105.696	-96.7148	-88.3128	-80.8393	-74.5871	-69.7084	-66.1946	-63.9125	-62.686	-62.3608	-62.7888	-63.721	-64.692	-65.0103	-63.9218	-60.8801	-55.7915	-49.114	-41.7787	-34.9665	-29.8007	-27.0226	-26.7342	-28.3043	-30.5096	-31.9057	-31.3085	-28.1954	-22.853	-16.219	-9.50143	-3.74173	0.501568	3.22597	4.77758	5.4456	5.04615	2.72287	-2.90726	-13.3212	-29.5966
BackToFront	6	2.52507	3.70602	4.56289	5.06131	5.2925	5.44351	5.72835	6.30485	7.21607	8.38196	9.6462	10.8385	11.8093	12.4172	12.4942	11.8456	10.3027	7.81628	4.53701	0.848207	-2.66588	-5.32455	-6.52525	-5.95911	-3.78169	-0.63036	2.56561	4.91919	5.90036	5.48106	4.06043	2.23441	0.539487	-0.729172	-1.55389	-2.09697	-2.52426	-2.86299	-2.98278	-2.70815	-1.97951	-0.936328	0.12837	0.904018	1.18864	0.943543	0.27897	-0.593145
BackToFront	6	210.52	178.709	148.815	123.36	103.16	87.9447	76.9225	69.0767	63.3242	58.7733	55.039	52.3457	51.1974	51.7675	53.4786	55.1273	55.5088	54.061	51.1089	47.6395	44.849	43.7155	44.6377	47.1749	50.0701	51.7813	51.4353	49.6332	48.4751	50.6893	58.4468	72.6281	92.8186	117.69	145.273	172.992	197.75	216.369	226.362	226.708	218.198	203.114	184.318	164.146	143.681	122.829	101.135	78.7789
BackToFront	6	76.2173	77.265	77.9648	77.257	74.5629	70.096	64.7832	59.7917	56.0135	53.8409	53.1962	53.584	54.0896	53.5493	51.0472	46.513	40.9145	35.7612	32.201	30.3574	29.3729	28.0684	25.7025	22.3211	18.5413	14.9781	11.666	7.72041	1.33114	-9.91393	-28.3714	-55.4009	-90.3603	-129.996	-168.734	-200.048	-218.49	-221.475	-209.962	-187.77	-159.976	-131.281	-104.986	-82.7683	-65.0004	-51.2417	-40.662	-32.348
BackToFront	6	232.67	235.76	235.168	229.959	220.712	209.456	198.809	190.901	186.678	185.899	187.641	190.907	194.977	199.418	203.876	207.858	210.674	211.559	209.906	205.455	198.345	189.004	178.035	166.214	154.591	144.52	137.426	134.311	135.227	139.04	143.671	146.746	146.357	141.625	132.86	121.285	108.522	96.088	85.0927	76.2334	69.986	66.8252	67.2916	71.7839	80.1279	91.1591	102.697	112.13
BackToFront	6	-7.21859	-3.45189	-3.55184	-5.7295	-8.0658	-9.24245	-8.86239	-7.33706	-5.51755	-4.28306	-4.21295	-5.39313	-7.37172	-9.27976	-10.0835	-8.88533	-5.16303	1.10714	9.44013	18.9307	28.4779	37.1743	44.7684	51.9463	60.1387	70.7878	84.3657	99.6882	113.992	123.818	126.248	119.784	104.325	80.2326	47.1271	3.30393	-53.5075	-124.112	-205.462	-289.401	-363.72	-415.64	-436.365	-424.551	-386.907	-335.662	-284.211	-242.992
BackToFront	6	-80.8839	-97.8677	-120.384	-144.916	-166.851	-182.049	-188.202	-185.303	-175.165	-160.462	-143.903	-127.765	-113.727	-102.788	-95.2491	-90.8284	-88.9409	-88.9763	-90.3756	-92.4706	-94.3239	-94.865	-93.3598	-89.8906	-85.4152	-81.2789	-78.4935	-77.2823	-77.1273	-77.135	-76.3709	-74.002	-69.3981	-62.3611	-53.4008	-43.7558	-34.9646	-28.1582	-23.5247	-20.3091	-17.3542	-13.8096	-9.57997	-5.27723	-1.79136	0.222256	0.651632	-0.0795608
BackToFront	6	4.29164	5.78972	7.29598	8.41665	8.66537	7.63586	5.22681	1.79301	-1.87867	-4.7871	-6.04282	-5.14315	-2.07115	2.79924	8.88512	15.527	22.0168	27.5866	31.4796	33.1438	32.4627	29.849	26.1054	22.1027	18.4642	15.4331	12.9687	10.9602	9.3872	8.32178	7.79781	7.67381	7.61062	7.19977	6.16696	4.52519	2.58273	0.807525	-0.367244	-0.692582	-0.155195	1.05629	2.62615	4.19457	5.43632	6.13037	6.21166	5.79117
BackToFront	6	17.0261	22.5959	26.621	28.3332	27.5311	24.6645	20.6475	16.5188	13.1414	11.0289	10.302	10.7069	11.6778	12.4671	12.3711	10.9993	8.46439	5.36633	2.55446	0.777378	0.397581	1.29529	2.97299	4.77072	6.07858	6.47568	5.78582	4.07985	1.65436	-1.01233	-3.34507	-4.8141	-5.09465	-4.18807	-2.42644	-0.349888	1.51015	2.83937	3.6422	4.17213	4.71604	5.34056	5.74366	5.32252	3.44041	-0.223154	-5.41779	-11.2857
BackToFront	6	9.81926	11.9089	14.0144	16.0092	17.7448	18.9531	19.2278	18.1319	15.3827	11.0138	5.43065	-0.657281	-6.37937	-10.8705	-13.4349	-13.7033	-11.7522	-8.12652	-3.71207	0.522258	3.8102	5.78674	6.52554	6.4429	6.12407	6.13169	6.83747	8.3129	10.3599	12.6863	15.1584	17.9411	21.376	25.6284	30.3234	34.4549	36.6861	35.8963	31.6905	24.6239	16.0735	7.84	1.60771	-1.58469	-1.68928	0.347056	3.0048	4.89144
BackToFront	6	14.9091	15.4766	16.41	18.2131	21.6825	28.0516	38.9296	55.8574	79.451	108.443	139.196	166.243	183.939	188.595	180.003	161.483	138.437	116.238	98.5557	86.7455	80.2296	77.324	76.0379	74.6516	72.0753	68.0266	62.9963	58.0114	54.2593	52.6991	53.7244	56.9135	60.9209	63.6564	62.8656	57.0234	46.1441	32.0032	17.5095	5.48455	-2.5243	-6.81455	-9.33594	-13.0246	-21.0678	-36.2829	-60.5323	-94.0829
BackToFront	6	0.953934	0.882181	0.28108	-0.577875	-1.454	-2.22205	-2.87785	-3.46829	-4.00137	-4.40373	-4.55446	-4.36581	-3.84774	-3.11007	-2.3038	-1.54683	-0.884713	-0.307518	0.198933	0.613797	0.887337	0.990456	0.966211	0.936438	1.04634	1.37942	1.89907	2.45796	2.86814	2.98796	2.77431	2.28206	1.61871	0.893036	0.182242	-0.46961	-1.04128	-1.53165	-1.96985	-2.41834	-2.94473	-3.56771	-4.21281	-4.72582	-4.94512	-4.78987	-4.29712	-3.5811
BackToFront	6	-96.1958	-93.343	-90.3947	-86.9263	-82.2947	-75.9493	-67.7469	-58.1263	-48.1251	-39.2585	-33.2078	-31.2754	-33.7658	-39.6755	-47.0111	-53.6478	-58.2206	-60.4976	-61.092	-60.8375	-60.3025	-59.6737	-58.8937	-57.8416	-56.4296	-54.6265	-52.4176	-49.7139	-46.3067	-42.0516	-37.3494	-33.675	-33.6923	-40.6376	-57.0872	-83.6375	-118.117	-155.701	-189.954	-214.51	-224.911	-219.908	-201.655	-174.637	-143.88	-113.417	-85.7243	-62.1014
BackToFront	6	4.92303	7.8704	9.94721	10.6586	9.84736	7.76866	4.98544	2.1396	-0.279534	-2.07855	-3.3952	-4.6888	-6.7486	-10.7237	-18.0939	-30.4601	-49.1066	-74.4309	-105.49	-139.931	-174.429	-205.471	-230.167	-246.722	-254.473	-253.614	-244.896	-229.478	-208.933	-185.234	-160.565	-136.976	-116.044	-98.7394	-85.5088	-76.4081	-71.1129	-68.8047	-68.121	-67.3575	-64.9361	-59.9168	-52.2835	-42.8488	-32.8375	-23.3653	-15.0826	-8.15846
BackToFront	6	156.596	138.039	122.929	110.372	99.1237	87.9444	76.0639	63.5082	51.0653	39.8801	30.904	24.5149	20.5169	18.4867	18.2842	20.4913	26.6404	39.1552	60.9393	94.5361	140.892	198.029	260.271	318.705	363.194	385.389	381.563	353.896	309.564	258.09	208.207	165.623	132.39	107.715	89.4559	75.484	64.4106	55.6211	48.8858	43.9067	40.0902	36.6327	32.8233	28.3494	23.4036	18.5237	14.2648	10.9015
BackToFront	6	-7.126	-8.21735	-9.86156	-11.5193	-12.6589	-12.9731	-12.5082	-11.6147	-10.7045	-9.89586	-8.75708	-6.39363	-1.95143	4.64557	12.1643	18.0817	19.2089	12.5914	-3.82152	-30.9966	-68.9165	-116.437	-170.678	-226.454	-276.658	-314.097	-334.155	-336.901	-327.357	-313.668	-303.956	-303.216	-311.511	-324.086	-333.363	-332.041	-316.097	-286.453	-248.591	-210.398	-179.342	-160.374	-155.228	-162.814	-179.909	-201.7	-222.418	-236.518
BackToFront	6	9.32157	17.8264	30.8132	47.0551	64.2282	79.6095	90.9755	97.2582	98.6368	96.0988	90.8227	83.7837	75.7134	67.2436	58.97	51.3476	44.5406	38.4087	32.6744	27.1495	21.8647	17.001	12.66	8.5697	3.83178	-3.20118	-14.8135	-33.419	-60.6037	-95.9435	-136.21	-175.68	-207.822	-227.765	-234.305	-230.335	-221.512	-214.017	-212.638	-219.841	-235.701	-258.12	-283.091	-305.263	-319.175	-320.984	-309.807	-287.812
BackToFront	6	0	0	0	0.00353934	0.0197801	0.0765653	0.245492	0.695451	1.77316	4.09016	8.55271	16.231	27.9845	43.8813	62.6472	81.5193	96.8233	105.231	105.235	98.1104	87.8387	79.947	79.6896	90.2155	111.312	139.167	167.359	188.939	198.873	195.78	182.081	162.526	141.995	123.804	109.22	98.0264	89.4517	82.8321	77.7918	74.0791	71.3172	68.882	66.0352	62.2618	57.5917	52.5804	47.8519	43.4906
BackToFront	6	2.33797	2.9522	2.60415	1.68751	0.615884	-0.364772	-1.20224	-1.93135	-2.54183	-2.93635	-2.98241	-2.61503	-1.89551	-1.00994	-0.207138	0.278889	0.304009	-0.138016	-0.906684	-1.76321	-2.47143	-2.92053	-3.21392	-3.66994	-4.70816	-6.64656	-9.48593	-12.7927	-15.766	-17.4924	-17.2796	-14.8986	-10.6072	-4.96577	1.41666	8.03747	14.493	20.3833	25.2611	28.7084	30.4954	30.7079	29.7447	28.1719	26.5143	25.0836	23.9068	22.7598
BackToFront	6	-431.707	-438.942	-430.828	-406.192	-370.581	-334.583	-310.222	-306.755	-327.197	-366.684	-413.458	-452.53	-470.885	-462.042	-427.853	-376.86	-320.341	-268.173	-226.244	-195.935	-175.237	-160.584	-148.593	-137.14	-125.599	-114.451	-104.683	-97.2878	-92.9305	-91.6814	-92.8258	-94.8827	-95.956	-94.3405	-89.1354	-80.5836	-69.9951	-59.2953	-50.389	-44.5998	-42.3717	-43.2753	-46.217	-49.7291	-52.2808	-52.5996	-49.9645	-44.3942
BackToFront	6	2.70789	3.07663	2.8815	2.04541	0.708601	-0.877985	-2.55918	-4.44688	-6.92797	-10.4584	-15.241	-20.9709	-26.8354	-31.8175	-35.1768	-36.8598	-37.6194	-38.7744	-41.7293	-47.4681	-56.2306	-67.4563	-79.9771	-92.3395	-103.132	-111.226	-115.902	-116.904	-114.481	-109.435	-103.19	-97.7676	-95.5981	-99.0551	-109.76	-127.843	-151.511	-177.247	-200.708	-218.02	-226.906	-227.16	-220.323	-208.844	-195.149	-181.023	-167.437	-154.798
BackToFront	6	157.643	171.162	205.932	260.439	328.987	402.47	470.578	524.625	559.617	574.549	571.069	551.716	519.023	475.912	426.661	377.259	334.529	304.296	289.535	289.334	299.056	311.644	319.688	317.684	303.696	279.732	250.633	222.004	198.155	180.975	170.036	163.615	159.893	157.751	156.926	157.667	160.139	163.877	167.537	169.118	166.7	159.393	148.104	135.698	126.37	124.378	132.55	151.085
BackToFront	6	-2.82572	-5.44886	-7.66143	-9.21913	-9.84432	-9.24926	-7.21547	-3.70978	1.0221	6.45369	11.9074	16.7864	20.7993	24.0401	26.8588	29.5921	32.3539	35.0801	37.8596	41.3597	47.0203	56.7921	72.4593	94.889	123.644	157.233	193.854	232.134	271.299	310.624	348.591	382.5	409.021	425.518	431.354	428.41	420.517	412.076	406.448	404.691	405.085	403.718	396.079	379.065	352.435	318.983	283.383	250.493
BackToFront	7	95.703	72.2203	52.4419	36.8268	25.7752	19.3565	17.1753	18.4491	22.1887	27.3359	32.8089	37.5377	40.592	41.4213	40.072	37.197	33.7832	30.709	28.3826	26.6741	25.1694	23.5748	22.0233	21.1261	21.7898	24.9456	31.3207	41.267	54.588	70.3436	86.7537	101.392	111.767	116.116	114.024	106.511	95.558	83.3568	71.7188	61.871	54.551	50.1552	48.7875	50.2523	54.1247	59.9255	67.2779	75.9037
BackToFront	7	10.683	12.6495	14.7407	16.4348	17.105	16.3295	14.2252	11.5946	9.69569	9.68539	11.9957	16.0219	20.3344	23.3302	23.9542	22.0851	18.3849	13.7582	8.80548	3.63803	-1.84523	-7.46761	-12.4832	-15.7713	-16.44	-14.4411	-10.7352	-6.83315	-3.96577	-2.40886	-1.41019	0.248069	3.41779	8.02899	13.1086	17.3036	19.5308	19.4009	17.2607	13.9461	10.4246	7.49016	5.58271	4.74509	4.69705	4.98491	5.15975	4.93432
BackToFront	7	-0.959363	-1.58342	-1.73117	-1.4585	-0.845227	0.0368628	1.10977	2.25201	3.28257	3.99121	4.20526	3.85242	2.98139	1.72685	0.240354	-1.37018	-3.05608	-4.79193	-6.51764	-8.10058	-9.34684	-10.0567	-10.0994	-9.47191	-8.32174	-6.92123	-5.60126	-4.65899	-4.2702	-4.4384	-5.00153	-5.69575	-6.24521	-6.44309	-6.19696	-5.54216	-4.6322	-3.71678	-3.09673	-3.05094	-3.74534	-5.15684	-7.04996	-9.02569	-10.6357	-11.5247	-11.5485	-10.8187
BackToFront	8	291.144	264.321	229.011	191.563	156.232	124.684	96.9114	72.5713	51.7595	34.9719	22.6021	14.5224	10.0336	8.13188	7.84188	8.42079	9.38217	10.4184	11.3196	11.9312	12.1416	11.8933	11.219	10.2992	9.48783	9.24629	9.96352	11.7432	14.2763	16.9036	18.8513	19.5449	18.8479	17.1144	15.0181	13.2361	12.1442	11.6866	11.4842	11.0923	10.2507	8.98368	7.53775	6.22345	5.26634	4.73393	4.55124	4.58855
BackToFront	8	-264.294	-251.308	-222.171	-184.036	-144.546	-109.26	-80.6082	-58.4577	-41.4918	-28.432	-18.5809	-11.717	-7.72547	-6.28287	-6.77278	-8.3586	-10.0991	-10.9516	-9.63543	-4.40713	7.05306	27.3956	58.7626	101.424	152.417	205.081	250.273	279.146	286.379	272.137	241.691	202.938	163.302	127.611	97.6926	73.316	53.5131	37.4661	24.7373	15.0854	8.22955	3.78082	1.33791	0.640138	1.64707	4.49971	9.35223	16.142
BackToFront	8	5.72315	5.09298	4.25202	3.2474	2.24276	1.47949	1.16045	1.35457	1.98954	2.91703	3.97831	5.01633	5.85218	6.27911	6.10857	5.24887	3.76226	1.86104	-0.156653	-1.99854	-3.45618	-4.44736	-5.01689	-5.30491	-5.49668	-5.76654	-6.22922	-6.90494	-7.70376	-8.43616	-8.8553	-8.7306	-7.935	-6.51487	-4.70804	-2.89003	-1.45803	-0.69544	-0.67551	-1.24803	-2.10988	-2.91536	-3.3706	-3.27831	-2.5434	-1.16897	0.737793	2.95793
BackToFront	8	-2.66836	-2.62414	-2.61891	-2.69855	-2.8887	-3.18521	-3.54534	-3.89014	-4.1288	-4.19105	-4.05178	-3.73057	-3.27515	-2.74799	-2.23134	-1.84054	-1.71776	-1.9865	-2.68306	-3.71124	-4.86003	-5.88563	-6.61615	-7.03022	-7.27919	-7.65403	-8.51104	-10.1678	-12.7838	-16.2464	-20.1142	-23.6656	-26.0822	-26.7121	-25.3049	-22.0933	-17.6844	-12.8246	-8.16151	-4.10522	-0.800405	1.81882	3.93397	5.71766	7.2084	8.24646	8.53614	7.82966
BackToFront	8	-0.425102	-0.0728997	0.408882	1.06671	1.8415	2.57987	3.10289	3.29764	3.18052	2.89896	2.66705	2.67043	2.98654	3.58068	4.40378	5.58381	7.65859	11.7595	19.6457	33.4628	55.1444	85.4974	123.26	164.645	203.881	234.816	253.05	257.587	251.178	239.228	227.94	222.666	226.987	242.387	268.062	300.691	334.57	362.626	378.357	377.917	361.318	332.146	296.089	259.126	226.205	200.687	184.434	178.154
BackToFront	8	-193.014	-240.706	-278.239	-299.409	-302.308	-290.418	-271.509	-254.516	-245.756	-246.245	-251.51	-253.988	-246.798	-226.915	-196.228	-160.234	-125.484	-97.3429	-79.0185	-71.7228	-75.1392	-87.5886	-105.952	-125.902	-142.792	-152.978	-154.918	-149.478	-139.377	-128.104	-118.806	-113.448	-112.404	-114.514	-117.602	-119.288	-117.825	-112.59	-104.07	-93.4454	-82.0774	-71.1823	-61.7627	-54.6801	-50.6781	-50.2956	-53.7376	-60.7967
BackToFront	8	22.9906	20.7509	18.8625	17.0191	15.1886	13.6166	12.6791	12.6803	13.6962	15.4946	17.5328	19.0199	19.0517	16.8104	11.7971	4.0299	-5.85783	-16.6594	-26.7961	-34.6508	-38.965	-39.1744	-35.5428	-29.0165	-20.8428	-12.1136	-3.43207	5.1633	13.9947	23.3373	32.9587	41.808	48.0635	49.6422	45.0477	34.1891	18.7281	1.70893	-13.386	-23.7044	-27.732	-25.4232	-17.8758	-6.86226	5.53786	17.1697	26.0316	30.61
BackToFront	8	3.92649	3.39894	2.73546	2.26701	2.20037	2.52539	3.05896	3.58439	3.97722	4.23644	4.428	4.61215	4.8224	5.10402	5.55508	6.31802	7.4978	9.06768	10.8371	12.5442	14.0282	15.3697	16.8609	18.7934	21.1755	23.5951	25.3459	25.7795	24.6533	22.2678	19.3107	16.5425	14.5135	13.4472	13.2759	13.7379	14.4735	15.1236	15.4762	15.6625	16.3578	18.902	25.2577	37.7097	58.2455	87.6495	124.578	165.076
BackToFront	8	-18.1149	-23.1174	-28.041	-32.1242	-34.7386	-35.4563	-34.0879	-30.7395	-25.869	-20.2717	-14.9268	-10.7214	-8.16821	-7.26615	-7.58548	-8.52302	-9.57705	-10.4961	-11.2505	-11.8964	-12.4475	-12.8368	-12.9654	-12.7772	-12.3032	-11.6567	-10.9948	-10.4687	-10.1693	-10.0832	-10.0754	-9.92844	-9.42774	-8.45646	-7.04145	-5.32819	-3.50291	-1.72019	-0.0733579	1.37852	2.56016	3.34327	3.56135	3.0826	1.9214	0.338079	-1.1498	-1.89389
BackToFront	8	20.1627	18.6313	16.4884	14.004	11.5059	9.31225	7.65284	6.62087	6.16927	6.13856	6.29251	6.36256	6.114	5.42777	4.35548	3.10148	1.92655	1.0266	0.455727	0.131165	-0.100766	-0.382214	-0.785751	-1.29263	-1.80393	-2.17389	-2.2363	-1.79222	-0.533881	2.08323	6.9584	15.3472	28.6506	47.9881	73.7068	105.119	140.709	178.763	217.988	257.553	296.356	332.019	360.518	377.077	378.072	362.922	334.884	300.424
BackToFront	8	-2.28142	1.47442	4.82144	7.13554	8.30463	8.61847	8.46469	8.04404	7.3083	6.15047	4.64601	3.10093	1.82505	0.822186	-0.321198	-2.21053	-5.22614	-9.22903	-13.612	-17.6536	-20.8919	-23.2436	-24.8037	-25.527	-25.0759	-22.9826	-19.0308	-13.5973	-7.71726	-2.80511	-0.166404	-0.530577	-3.81634	-9.20102	-15.4245	-21.1614	-25.3166	-27.1879	-26.5354	-23.6085	-19.1254	-14.1361	-9.73345	-6.69663	-5.2461	-5.07023	-5.5992	-6.33961
BackToFront	8	-0.530655	-1.11732	-1.79109	-2.67943	-3.92891	-5.52956	-7.14385	-8.03343	-7.16104	-3.48367	3.61168	13.8692	25.929	37.492	45.9359	49.1983	46.5567	38.9283	28.5255	18.0199	9.60022	4.34089	2.10142	1.89913	2.49034	2.87119	2.53365	1.46644	-0.00219053	-1.41799	-2.39225	-2.73369	-2.49211	-1.90957	-1.30352	-0.93684	-0.931235	-1.25389	-1.7692	-2.31857	-2.79007	-3.15208	-3.4477	-3.75339	-4.11055	-4.43389	-4.39741	-3.32842
BackToFront	8	-6.8331	-8.89838	-10.0271	-10.0275	-8.99768	-7.26456	-5.24744	-3.30356	-1.62556	-0.235365	0.92282	1.85325	2.42145	2.37898	1.49865	-0.247037	-2.5662	-4.88043	-6.5212	-7.02009	-6.33913	-4.90545	-3.41161	-2.49471	-2.48395	-3.35288	-4.85811	-6.72106	-8.71516	-10.6336	-12.2271	-13.2099	-13.3527	-12.5916	-11.0716	-9.09183	-6.99599	-5.06479	-3.45972	-2.22167	-1.30714	-0.638714	-0.145176	0.213272	0.443958	0.538906	0.507842	0.408687
BackToFront	8	-216.99	-225.186	-228.153	-223.903	-212.371	-195.459	-176.293	-158.121	-143.368	-133.125	-127.093	-123.866	-121.458	-117.977	-112.297	-104.515	-95.9406	-88.5976	-84.4036	-84.3855	-88.2717	-94.6124	-101.338	-106.482	-108.774	-107.926	-104.601	-100.142	-96.1836	-94.2494	-95.4621	-100.418	-109.254	-121.799	-137.686	-156.269	-176.372	-196.103	-213.008	-224.712	-229.804	-228.43	-222.167	-213.154	-203.023	-192.294	-180.596	-167.451
BackToFront	8	-80.825	-72.9286	-69.8963	-70.5614	-73.2641	-76.3013	-78.3199	-78.5043	-76.5545	-72.5779	-67.0089	-60.5597	-54.1095	-48.4709	-44.0908	-40.8476	-38.1102	-35.0594	-31.1089	-26.1649	-20.5807	-14.8499	-9.26889	-3.77602	1.95751	8.32096	15.6629	24.4346	35.47	50.0385	69.3288	93.3836	120.06	144.847	162.029	166.846	157.548	136.184	107.699	77.8815	51.2865	30.0631	13.9566	1.12558	-10.8253	-23.9917	-39.5763	-57.4662
BackToFront	8	115.338	113.72	112.941	114.307	118.737	126.669	138.091	152.507	168.775	184.985	198.683	207.563	210.351	207.357	200.23	191.019	181.119	170.775	159.385	146.267	131.318	115.172	98.9013	83.547	69.7887	57.8579	47.6485	38.8941	31.3157	24.6727	18.6905	12.8636	6.19424	-2.99043	-16.9418	-37.9438	-67.342	-104.463	-145.97	-186.165	-218.373	-236.951	-239.086	-225.536	-200.042	-167.786	-133.694	-101.32
BackToFront	8	-187.597	-203.752	-214.983	-218.559	-213.353	-200.52	-183.322	-166.172	-153.382	-148.159	-152.084	-164.999	-185.071	-208.957	-232.147	-249.65	-257.038	-251.612	-233.227	-204.399	-169.575	-133.864	-101.716	-75.9988	-57.6776	-46.0798	-39.554	-36.2815	-34.9804	-35.2902	-37.7377	-43.3094	-52.778	-66.0257	-81.6363	-96.9798	-108.815	-114.229	-111.557	-100.906	-84.0641	-63.8571	-43.2583	-24.6445	-9.452	1.7656	9.0994	13.0876
BackToFront	8	-124.963	-125.745	-127.577	-129.957	-132.115	-133.441	-133.937	-134.397	-136.201	-140.793	-149.076	-160.969	-175.224	-189.461	-200.478	-204.899	-200.215	-185.882	-163.901	-138.412	-114.348	-95.7566	-84.5925	-80.4528	-81.2223	-84.1947	-87.1396	-88.9225	-89.5393	-89.6843	-90.1619	-91.446	-93.5594	-96.2025	-98.9813	-101.578	-103.832	-105.719	-107.241	-108.265	-108.422	-107.175	-104.059	-98.9214	-92.0518	-84.1359	-76.1171	-69.012
BackToFront	8	246.539	243.363	225.771	198.49	166.765	134.87	105.547	80.2232	59.4947	43.4539	31.7785	23.7607	18.4311	14.7947	12.0629	9.78936	7.89241	6.61889	6.51069	8.37766	13.2201	22.0357	35.4842	53.4908	74.9436	97.652	118.639	134.725	143.258	142.817	133.671	117.795	98.3565	78.7997	61.8838	49.0796	40.5422	35.5536	33.1209	32.392	32.773	33.8271	35.1438	36.2785	36.7489	36.0513	33.724	29.5574
BackToFront	8	-4.3974	-5.79682	-6.61153	-6.71956	-6.11427	-4.8319	-2.9236	-0.484728	2.27998	5.02551	7.30292	8.65971	8.75831	7.45472	4.80786	1.0252	-3.61398	-8.84281	-14.5143	-20.7596	-28.1486	-37.7062	-50.6224	-67.6335	-88.3093	-110.646	-131.302	-146.516	-153.365	-150.818	-140.13	-124.374	-107.369	-92.4453	-81.5387	-74.8715	-71.2303	-68.6426	-65.1792	-59.6159	-51.7651	-42.3983	-32.8355	-24.3893	-17.9064	-13.5682	-10.9825	-9.4617
BackToFront	8	142.13	155.57	162.764	162.815	156.53	146.035	133.837	121.892	111.179	101.961	94.3789	88.8642	86.0461	86.2675	89.1158	93.3328	97.1594	98.906	97.4539	92.5046	84.526	74.4725	63.4162	52.2439	41.5284	31.5783	22.5767	14.7009	8.16469	3.18733	-0.0868038	-1.68557	-1.88287	-1.21583	-0.455189	-0.566432	-2.71	-8.24607	-18.6281	-35.0458	-57.8053	-85.6807	-115.643	-143.308	-164.087	-174.567	-173.482	-161.861
BackToFront	8	238.985	226.213	204.084	176.306	147.624	122.229	102.662	89.5873	82.2689	79.2776	79.0083	79.9303	80.7317	80.5166	79.0221	76.6714	74.3436	72.9304	72.8878	73.9878	75.3606	75.8171	74.3342	70.5206	64.8408	58.4638	52.7823	48.8363	46.9313	46.619	47.004	47.1678	46.4792	44.6734	41.7501	37.8338	33.1088	27.8332	22.3654	17.1365	12.5721	9.00643	6.6411	5.55992	5.78126	7.31219	10.1681	14.3237
BackToFront	8	-53.0557	-91.1949	-133.644	-173.559	-203.628	-218.655	-217.347	-202.34	-178.542	-150.902	-122.894	-96.272	-71.7453	-49.7559	-30.8163	-15.4027	-3.72462	4.35525	9.25377	11.581	12.1366	11.9547	12.2928	14.5002	19.761	28.8008	41.6183	57.2914	73.8823	88.556	98.0475	99.5257	91.6376	75.26	53.4843	30.6997	11.1348	-2.45752	-9.42069	-10.9803	-9.51338	-7.76971	-8.37826	-13.6338	-25.2973	-44.1323	-69.1986	-97.3401
BackToFront	8	18.8548	12.0701	5.78224	-0.562768	-7.08086	-13.2711	-18.0797	-20.2558	-18.8727	-13.7748	-5.72523	3.80253	13.0721	20.5497	25.2306	26.7445	25.2789	21.374	15.6609	8.59602	0.224718	-9.9557	-22.9414	-39.8437	-61.1597	-85.9001	-111.052	-131.91	-143.449	-142.264	-128.112	-104.147	-75.5975	-47.4431	-22.179	1.34748	27.5018	61.9001	108.576	167.363	232.78	295.228	344.29	372.639	378.579	365.956	341.714	312.714
FullRotation	1	-4.70427	-6.28573	-7.60266	-8.54408	-9.01946	-8.9876	-8.47579	-7.55701	-6.28405	-4.64498	-2.60509	-0.228177	2.2236	4.32914	5.70623	6.23855	6.15611	5.88357	5.7615	5.83884	5.88908	5.61838	4.9045	3.88808	2.87166	2.11067	1.6509	1.3132	0.824743	0.0051017	-1.1067	-2.25562	-3.09365	-3.35513	-2.98697	-2.17947	-1.29081	-0.709051	-0.70887	-1.34114	-2.39139	-3.42402	-3.92637	-3.51439	-2.119	-0.0524094	2.09666	3.69317
FullRotation	1	-6.7645	-7.42773	-7.37292	-6.72791	-5.82635	-5.05787	-4.69023	-4.74547	-4.99029	-5.05514	-4.63491	-3.67455	-2.42189	-1.30885	-0.72002	-0.801979	-1.42387	-2.29276	-3.12168	-3.73333	-4.06	-4.07681	-3.74382	-3.00391	-1.83896	-0.33601	1.28256	2.70101	3.6068	3.8187	3.39588	2.69649	2.33212	2.99012	5.13765	8.72832	13.0838	17.0776	19.5877	19.9881	18.408	15.5955	12.4856	9.73977	7.52258	5.60694	3.68149	1.63957
FullRotation	1	-4.21279	-4.51934	-4.59829	-4.40789	-4.05737	-3.77533	-3.85469	-4.63807	-6.58693	-10.385	-16.9723	-27.4	-42.4782	-62.3054	-85.89	-111.082	-134.915	-154.249	-166.455	-169.907	-164.209	-150.187	-129.767	-105.698	-81.0996	-58.8578	-41.0273	-28.4804	-20.9294	-17.2599	-15.9979	-15.7257	-15.3728	-14.3588	-12.6042	-10.4174	-8.30152	-6.75551	-6.14615	-6.67643	-8.41595	-11.3304	-15.2632	-19.8826	-24.6497	-28.887	-31.9687	-33.5683
FullRotation	1	-167.078	-171.767	-176.01	-179.381	-181.422	-181.408	-178.523	-172.33	-163.145	-152.055	-140.503	-129.741	-120.518	-113.205	-108.21	-106.263	-108.248	-114.611	-124.704	-136.517	-147.001	-152.876	-151.623	-142.303	-125.899	-105.01	-82.9923	-62.9136	-46.8031	-35.4458	-28.629	-25.5463	-25.1427	-26.3814	-28.4713	-31.0017	-33.8844	-37.1193	-40.5712	-43.9585	-47.0323	-49.7761	-52.4816	-55.7865	-60.7915	-69.2188	-83.3297	-105.338
FullRotation	1	-20.8206	-20.8636	-21.2828	-22.2663	-23.7856	-25.4641	-26.6026	-26.384	-24.1611	-19.6716	-13.0981	-5.00386	3.76874	12.1807	19.1146	23.6041	25.1774	24.1405	21.5162	18.4751	15.4516	11.5355	4.74665	-6.70679	-22.8632	-41.2301	-57.5031	-67.4911	-69.0801	-63.0461	-52.3428	-40.4914	-30.1203	-22.3477	-17.0251	-13.3824	-10.6031	-8.11848	-5.66496	-3.23845	-1.01431	0.754287	1.86898	2.3174	2.33974	2.37711	2.91318	4.29346
FullRotation	2	-324.136	-312.452	-288.217	-258.858	-231.921	-213.073	-205.011	-207.351	-217.234	-230.267	-241.547	-246.65	-242.522	-228.206	-205.169	-176.959	-148.125	-122.739	-103.159	-89.5475	-80.1921	-72.1959	-62.1386	-46.6706	-23.277	8.72384	47.3687	88.0625	124.725	151.696	165.524	165.859	155.166	137.613	117.709	99.2298	84.6552	75.1246	70.7202	70.85	74.5639	80.7668	88.4167	96.8369	106.13	117.482	132.965	154.58
FullRotation	2	0.614881	-2.69318	-5.336	-6.94724	-7.44477	-7.05053	-6.19265	-5.32128	-4.7612	-4.66404	-5.08723	-6.11089	-7.91833	-10.7694	-14.915	-20.5193	-27.6931	-36.6637	-48.0312	-62.9511	-83.0291	-109.765	-143.58	-182.753	-222.902	-257.556	-279.992	-285.712	-274.396	-250.209	-220.116	-190.984	-166.979	-148.592	-133.705	-119.892	-106.557	-95.7054	-91.0083	-95.7578	-110.842	-133.754	-159.108	-180.387	-192.151	-191.749	-179.872	-159.847
FullRotation	2	40.2173	55.9927	73.3599	90.1407	103.985	112.938	115.898	112.832	104.715	93.2548	80.535	68.6537	59.4125	54.0353	52.9271	55.5281	60.3616	65.3338	68.2571	67.4672	62.3316	53.4462	42.4033	31.2058	21.5779	14.4812	10.0244	7.73552	6.99322	7.39626	8.92846	11.904	16.7311	23.5806	32.0685	41.117	49.1314	54.5058	56.2631	54.495	50.3445	45.5259	41.6449	39.6693	39.7526	41.3898	43.7448	45.9565
FullRotation	2	-243.642	-256.542	-264.072	-267.491	-267.624	-264.409	-257.083	-244.821	-227.455	-205.93	-182.314	-159.339	-139.583	-124.524	-113.98	-106.263	-99.1947	-91.3826	-82.9944	-75.4355	-70.1609	-67.4683	-66.1551	-64.2395	-60.1714	-53.6842	-45.8228	-38.3298	-32.9646	-31.2094	-34.3783	-43.7388	-60.2203	-83.6434	-111.906	-140.828	-165.084	-179.964	-183.06	-174.95	-158.537	-137.59	-115.383	-94.1135	-75.0876	-59.1571	-46.8997	-38.4362
FullRotation	2	174.363	165.866	163.74	165.736	169.1	171.391	171.205	168.381	163.607	157.723	151.212	144.198	136.798	129.437	122.769	117.23	112.559	107.701	101.237	92.1176	80.279	66.7821	53.4099	41.9461	33.4951	28.1579	25.1649	23.3513	21.7072	19.7356	17.4861	15.3137	13.5536	12.3033	11.4062	10.5892	9.6212	8.39543	6.87042	4.89278	1.92875	-3.23935	-12.7559	-29.6529	-57.2065	-97.5192	-149.669	-208.383
FullRotation	2	-16.2613	-20.5898	-26.8077	-35.6994	-48.5175	-66.7073	-91.2375	-121.75	-155.951	-189.673	-217.781	-235.638	-240.541	-232.518	-214.242	-190.145	-165.121	-143.212	-126.642	-115.467	-107.988	-101.765	-94.8145	-86.3978	-77.0208	-67.7309	-59.1998	-51.21	-42.8508	-33.2665	-22.432	-11.4359	-2.06878	4.03623	6.18977	4.87548	1.28359	-3.55771	-9.52024	-17.5311	-29.0566	-45.1857	-65.7799	-89.0804	-111.956	-130.738	-142.368	-145.386
FullRotation	2	35.3489	24.5142	13.1604	2.9023	-4.94884	-9.59813	-10.8759	-9.21564	-5.50159	-0.823395	3.77733	7.49336	9.84415	10.6918	10.209	8.81301	7.06209	5.52771	4.6595	4.67892	5.53484	6.93999	8.48567	9.79309	10.6391	10.9955	10.9585	10.6186	9.94996	8.80199	6.99389	4.46003	1.34583	-1.99933	-5.12822	-7.6263	-9.19524	-9.63932	-8.77708	-6.32097	-1.79014	5.51675	16.4582	31.8513	52.0832	76.5617	103.215	128.42
FullRotation	2	19.8118	30.2894	42.5538	54.7909	64.7035	70.1907	70.0887	64.6168	55.294	44.3674	34.0469	25.9395	20.8978	19.2062	20.7858	25.1521	31.1531	36.8443	39.8745	38.3868	31.9571	21.9199	10.7907	1.06489	-5.93669	-10.6274	-14.9872	-21.902	-34.3064	-54.2559	-81.978	-115.103	-148.559	-175.615	-190.02	-188.402	-171.62	-144.258	-112.578	-82.1955	-56.7244	-37.7003	-25.2017	-18.3948	-15.7529	-15.247	-14.7909	-12.8359
FullRotation	2	-25.1808	-20.0183	-13.5296	-7.05464	-1.4946	2.71056	5.44221	6.76429	6.84452	5.92418	4.30122	2.32927	0.422679	-0.978079	-1.54561	-1.27707	-0.646546	-0.517495	-1.79008	-4.93378	-9.67557	-15.0158	-19.5695	-22.0717	-21.8508	-19.0934	-14.7906	-10.3434	-6.97554	-5.23115	-4.8441	-5.04085	-5.06521	-4.57311	-3.68834	-2.76931	-2.11381	-1.79147	-1.64302	-1.38205	-0.725048	0.467512	2.05927	3.55462	4.14064	2.87952	-0.968642	-7.6074
FullRotation	2	-367.556	-427.648	-465.158	-476.773	-464.984	-437.016	-402.327	-370.015	-346.952	-336.725	-339.118	-350.156	-362.973	-369.739	-364.169	-343.643	-309.908	-268.069	-224.496	-184.734	-152.269	-128.293	-112.135	-101.978	-95.6612	-91.4397	-88.4329	-86.5011	-85.6077	-85.1643	-83.953	-80.7546	-75.2111	-68.2406	-61.7365	-57.9058	-58.819	-66.4046	-82.5484	-108.748	-145.118	-189.197	-235.407	-275.881	-302.67	-310.488	-298.679	-271.369
FullRotation	2	-18.8664	-15.6496	-13.6408	-12.7945	-12.7416	-12.9613	-12.9859	-12.5786	-11.8096	-11.0238	-10.7371	-11.5798	-14.3538	-20.2023	-30.7564	-48.0502	-74.0263	-109.652	-153.977	-203.705	-253.742	-298.739	-334.989	-361.718	-381.054	-396.615	-411.402	-426.015	-438.061	-443.048	-436.359	-415.357	-380.636	-335.887	-286.565	-238.108	-194.52	-157.809	-128.206	-104.796	-86.1799	-70.9781	-58.1645	-47.2704	-38.4756	-32.5667	-30.8028	-34.7019
FullRotation	2	11.1942	10.5878	10.2084	9.8949	9.4855	8.89622	8.16565	7.4436	6.93202	6.80308	7.13346	7.8894	8.9538	10.197	11.5705	13.239	15.7539	20.2431	28.4992	42.7492	64.923	95.5032	132.444	170.913	204.362	226.688	234.473	228.106	211.24	189.057	166.457	147.142	133.822	128.925	134.83	153.061	182.693	219.133	254.444	279.671	288.221	278.545	254.621	224.014	194.637	171.874	157.297	149.199
FullRotation	2	-13.3087	-20.5642	-25.7112	-28.2603	-27.6336	-23.5505	-16.3522	-6.92229	3.79937	15.3679	28.0193	42.2893	58.2436	74.8101	89.7413	100.374	104.865	103.149	97.0124	89.1894	82.0523	76.6966	72.9019	69.8088	66.7634	63.8211	61.7934	62.0516	66.3205	76.4464	93.9192	119.025	149.902	182.153	209.619	226.329	228.779	217.276	195.527	168.757	141.589	116.894	95.9641	79.3534	67.4693	60.4683	57.7771	57.8558
FullRotation	2	-79.0715	-80.103	-76.0596	-66.9486	-54.0705	-40.0434	-27.9163	-19.647	-14.809	-10.3655	-1.75141	15.2244	42.4873	78.5609	118.569	155.386	181.65	192.059	185.134	163.616	133.138	99.6208	66.5535	33.3644	-4.38054	-52.991	-117.531	-198.616	-290.406	-380.919	-455.018	-499.202	-506.219	-477.422	-421.85	-352.655	-282.682	-221.144	-172.502	-137.391	-114.498	-102.142	-98.8947	-103.438	-114.253	-129.587	-147.649	-166.82
FullRotation	2	91.5768	102.66	112.558	119.694	124.013	126.873	130.349	136.108	144.35	153.408	160.391	162.622	159.101	151.108	141.592	133.76	129.688	129.632	132.182	134.979	135.557	132.043	123.607	110.603	94.3973	76.9231	60.1074	45.4018	33.5707	24.7819	18.8911	15.788	15.6788	19.2553	27.6968	42.3869	64.27	92.9149	125.706	157.766	183.056	196.408	195.569	182.065	160.344	135.68	112.072	91.2588
FullRotation	2	-13.2076	-16.8849	-22.2882	-27.7581	-31.9838	-34.773	-37.1979	-41.1098	-48.3902	-60.3175	-77.1734	-98.037	-120.768	-142.325	-159.484	-169.765	-172.093	-166.872	-155.5	-139.746	-121.367	-102.099	-83.8213	-68.662	-58.954	-57.0527	-64.9949	-83.8631	-112.875	-148.607	-185.038	-214.85	-231.666	-232.223	-217.365	-191.409	-160.344	-129.906	-104.311	-85.8593	-75.082	-71.1529	-72.5206	-77.7811	-86.6038	-100.179	-120.692	-149.736
FullRotation	2	160.023	133.989	111.256	92.5392	79.0102	72.1574	73.4027	83.6774	103.05	130.297	162.366	193.907	217.298	223.595	204.47	154.727	74.6152	-28.9237	-142.738	-249.981	-334.285	-384.433	-397.742	-380.625	-345.941	-308.246	-278.992	-263.469	-260.289	-263.159	-264.051	-256.65	-238.87	-213.519	-186.848	-165.731	-154.846	-155.163	-164.151	-177.217	-189.386	-196.542	-196.125	-187.512	-172.204	-153.677	-136.656	-125.826
FullRotation	2	11.5682	26.4054	52.5097	92.01	143.95	203.028	259.918	303.652	325.354	321.586	295.542	255.417	210.902	169.766	136.147	110.941	93.4373	82.957	79.7468	85.1016	100.96	129.121	169.996	221.106	276.04	324.827	356.244	361.458	337.479	288.685	225.574	161.219	106.995	69.3636	48.8872	41.5845	41.7473	44.8297	49.167	55.97	67.8791	86.917	112.772	142.116	169.219	187.767	193.183	184.522
FullRotation	2	1.40684	0.279454	-0.756284	-1.52674	-1.85354	-1.61979	-0.848432	0.266211	1.40596	2.2352	2.50794	2.12426	1.12115	-0.377334	-2.2091	-4.18767	-6.08232	-7.59666	-8.39477	-8.19544	-6.90268	-4.69208	-1.98465	0.699351	2.93183	4.51496	5.4971	6.07816	6.4724	6.81681	7.1649	7.54651	8.02444	8.6953	9.63177	10.8164	12.1222	13.3539	14.3146	14.8549	14.8879	14.3929	13.4267	12.132	10.7153	9.37515	8.20999	7.15909
FullRotation	2	-5.38081	-5.07652	-4.03888	-2.39744	-0.470112	1.39719	2.96071	4.10336	4.7613	4.84526	4.23735	2.88004	0.889176	-1.39548	-3.47159	-4.83072	-5.14177	-4.38037	-2.84538	-1.05414	0.44009	1.23007	1.16744	0.368708	-0.865843	-2.17945	-3.27387	-3.97859	-4.26409	-4.20959	-3.95203	-3.62648	-3.31832	-3.03141	-2.6917	-2.18977	-1.45333	-0.513783	0.476688	1.29868	1.76965	1.84217	1.63887	1.39962	1.37115	1.70081	2.39519	3.35254
FullRotation	2	0.505397	1.99792	3.08864	3.56573	3.37363	2.64419	1.61818	0.499895	-0.664572	-1.99353	-3.6485	-5.65204	-7.77168	-9.55405	-10.5106	-10.3449	-9.08818	-7.06605	-4.73108	-2.47074	-0.495489	1.15906	2.54888	3.72127	4.64433	5.18409	5.13126	4.26683	2.44212	-0.382717	-4.19636	-9.1067	-15.5552	-24.4362	-36.9908	-54.4556	-77.5801	-106.209	-139.106	-174.1	-208.529	-239.844	-266.128	-286.283	-299.78	-306.14	-304.581	-294.217
FullRotation	2	-34.132	-40.2017	-43.8319	-47.8932	-55.2189	-67.6482	-85.2973	-106.462	-128.294	-147.924	-163.421	-174.08	-179.986	-181.314	-177.89	-169.258	-155.108	-135.673	-111.861	-84.9674	-55.9948	-24.7244	11.0826	55.7483	114.448	190.628	282.88	382.886	475.966	544.773	574.895	559.972	504.015	420.039	325.952	239.673	175.263	140.81	137.821	161.542	202.004	246.013	280.21	294.598	285.226	254.789	210.89	162.975
FullRotation	2	-273.471	-216.285	-171.094	-142.362	-131.701	-139.021	-163.203	-201.901	-250.688	-302.267	-346.723	-373.386	-374.023	-345.973	-293.603	-227.068	-158.864	-99.764	-55.9745	-28.4847	-14.4019	-9.21022	-8.80137	-10.5798	-13.5593	-17.7545	-23.3479	-30.0369	-36.8082	-42.1635	-44.6338	-43.3281	-38.2663	-30.3736	-21.1575	-12.2085	-4.72859	0.732095	4.24587	6.26079	7.31085	7.85915	8.311	9.09518	10.6498	13.2515	16.7749	20.5742
FullRotation	2	-246.026	-221.762	-194.619	-168.288	-144.324	-122.174	-100.451	-78.5082	-57.2714	-38.9235	-25.7631	-19.0134	-18.2639	-21.7494	-27.1889	-32.6527	-37.0471	-40.1542	-42.4296	-44.797	-48.4686	-54.6873	-64.3268	-77.5149	-93.5459	-111.226	-129.446	-147.546	-165.157	-181.606	-195.378	-204.182	-205.75	-198.978	-184.684	-165.476	-144.74	-125.358	-108.866	-95.4325	-84.4392	-75.1212	-66.8543	-59.0964	-51.2827	-42.9387	-33.9603	-24.8091
FullRotation	2	2.87744	1.87282	-0.198922	-4.01254	-10.6442	-21.5441	-38.208	-61.4634	-90.5404	-122.413	-151.98	-173.37	-181.964	-176.211	-158.23	-132.871	-105.777	-81.4616	-62.2789	-48.4719	-38.9336	-32.1169	-26.7102	-21.9712	-17.7658	-14.3934	-12.287	-11.6875	-12.4387	-13.9718	-15.4803	-16.1705	-15.4742	-13.1679	-9.40832	-4.72307	0.0545447	3.94475	6.09018	6.06134	4.06202	0.909902	-2.22911	-4.25131	-4.49415	-2.92269	-0.0566812	3.30117
FullRotation	2	-130.681	-139.866	-154.944	-174.942	-196.366	-213.884	-222.078	-217.483	-199.914	-172.452	-140.199	-108.525	-81.5657	-61.4595	-48.377	-41.1105	-37.8715	-36.9621	-37.1156	-37.5092	-37.5928	-36.9025	-34.9797	-31.4552	-26.2903	-20.0845	-14.2933	-11.2028	-13.6113	-24.2541	-45.0822	-76.5102	-116.778	-161.643	-204.682	-238.469	-256.529	-255.464	-236.223	-203.786	-165.294	-127.601	-95.3891	-70.5601	-52.7648	-40.4503	-31.7918	-25.2083
FullRotation	2	-5.5086	-14.1693	-29.4178	-52.7375	-84.1615	-121.461	-160.067	-194.156	-218.688	-231.507	-234.347	-232.162	-231.072	-235.972	-248.801	-267.997	-289.089	-306.115	-313.466	-307.677	-288.591	-259.371	-225.3	-191.847	-162.901	-139.913	-122.241	-108.339	-97.1157	-88.7475	-84.6301	-86.6061	-95.9672	-112.736	-135.479	-161.574	-187.664	-210.147	-225.692	-231.835	-227.601	-213.868	-193.204	-169.112	-144.965	-123.068	-104.24	-88.0481
FullRotation	2	-12.8426	-14.2504	-15.2817	-15.719	-15.4548	-14.4862	-12.9055	-10.8902	-8.68341	-6.55355	-4.74107	-3.4159	-2.65268	-2.41944	-2.57214	-2.86693	-3.00463	-2.70829	-1.80421	-0.269052	1.77844	4.13067	6.55532	8.83707	10.7816	12.1964	12.8765	12.6193	11.2723	8.79523	5.31227	1.12799	-3.30116	-7.44451	-10.7995	-12.9936	-13.8389	-13.3339	-11.6209	-8.9453	-5.63344	-2.08247	1.26979	4.01012	5.82637	6.55625	6.17356	4.72672
FullRotation	2	89.4358	109.258	127.788	140.646	144.597	138.885	125.48	108.077	90.5019	75.423	63.9459	55.9815	50.8803	47.8707	46.1606	44.8692	43.0172	39.6986	34.3918	27.2364	19.091	11.2805	5.11294	1.40481	0.239469	1.05699	2.97167	5.12775	6.93857	8.1682	8.90046	9.44447	10.1972	11.4391	13.0719	14.3609	13.811	9.30713	-1.39961	-19.8986	-46.2026	-78.0493	-110.843	-138.548	-155.462	-158.236	-147.198	-126.229
FullRotation	2	380.843	397.072	397.085	385.601	369.564	355.804	348.99	350.452	358.083	367.23	372.256	368.28	352.575	325.181	288.657	247.191	205.475	167.663	136.626	113.559	97.9547	87.9767	81.1285	75.0845	68.4239	61.0756	54.3889	50.8781	53.7125	65.9284	89.3345	123.272	163.769	203.831	235.228	251.325	249.625	232.673	206.788	179.368	156.262	140.533	132.942	133.431	142.377	160.677	188.64	224.475
FullRotation	2	49.7822	40.3718	31.2142	23.5621	19.1845	20.2145	28.9871	47.6995	77.7314	118.671	167.446	218.176	263.207	295.2	309.471	305.479	286.722	259.136	228.845	200.35	175.889	156.026	140.96	131.774	130.884	141.341	165.155	201.372	244.985	287.516	319.362	333.014	325.649	299.88	262.435	221.556	184.413	155.479	136.119	125.135	119.828	117.216	115.043	112.277	108.881	105.086	100.677	94.8221
FullRotation	2	27.7837	32.3654	37.2116	41.812	45.5107	47.6704	47.8758	46.0711	42.5425	37.7702	32.2448	26.3616	20.4318	14.7468	9.60454	5.23771	1.70049	-1.18576	-3.73439	-6.18554	-8.51863	-10.4311	-11.5125	-11.5016	-10.4554	-8.72103	-6.75721	-4.95186	-3.57238	-2.84737	-3.06608	-4.54615	-7.46	-11.624	-16.4341	-21.0222	-24.5764	-26.6567	-27.3474	-27.1717	-26.8178	-26.801	-27.2329	-27.8061	-28.0013	-27.3881	-25.8478	-23.5827
FullRotation	2	-2.48153	-4.05406	-5.0603	-5.63188	-5.89386	-5.91197	-5.67579	-5.12506	-4.20762	-2.95209	-1.50999	-0.13249	0.928265	1.54355	1.78126	1.87727	2.11913	2.71276	3.70155	4.96471	6.27007	7.34015	7.91251	7.79832	6.94831	5.50252	3.78059	2.18129	1.02135	0.398005	0.162201	0.0239382	-0.276382	-0.853998	-1.72845	-3.05272	-5.4525	-10.2969	-19.6694	-35.8114	-60.0197	-91.3581	-125.905	-157.259	-178.463	-184.608	-174.788	-152.333
FullRotation	2	-6.38272	-8.3924	-12.5172	-19.6188	-30.7179	-46.8501	-68.6301	-95.5468	-125.312	-153.788	-175.861	-187.089	-185.354	-171.637	-149.491	-123.569	-98.0307	-75.5668	-57.2689	-43.0988	-32.4948	-24.7826	-19.3182	-15.5067	-12.8454	-11.0434	-10.1104	-10.2921	-11.8289	-14.6869	-18.5039	-22.864	-27.7959	-34.2043	-43.9506	-59.4746	-83.0299	-115.755	-156.876	-203.405	-250.595	-293.133	-326.562	-348.245	-357.437	-354.685	-341.175	-318.527
FullRotation	2	-7.30229	-7.86706	-9.45795	-12.0455	-15.1095	-17.8264	-19.4296	-19.5245	-18.1806	-15.7806	-12.7812	-9.55848	-6.41236	-3.64183	-1.54867	-0.320179	0.128659	0.180112	0.336219	0.917874	1.85979	2.75886	3.15864	2.87627	2.15145	1.53514	1.6134	2.74808	4.96872	8.01781	11.4773	14.8773	17.7663	19.7549	20.5653	20.0816	18.3734	15.6779	12.3486	8.79491	5.433	2.64055	0.705749	-0.232711	-0.230641	0.464278	1.48371	2.46688
FullRotation	2	-1.31761	-1.21515	-1.12036	-0.933976	-0.653519	-0.369999	-0.219561	-0.315298	-0.689278	-1.27422	-1.92955	-2.49753	-2.85517	-2.93887	-2.73554	-2.25994	-1.53883	-0.612472	0.455028	1.57138	2.6254	3.50541	4.11559	4.38543	4.27449	3.78027	2.94841	1.8834	0.742521	-0.290072	-1.05094	-1.44387	-1.46312	-1.17924	-0.695862	-0.106401	0.52532	1.15007	1.70228	2.08003	2.16422	1.87878	1.26211	0.494066	-0.165639	-0.514386	-0.541681	-0.463315
FullRotation	2	-7.72285	-11.4426	-13.7347	-14.2204	-13.1695	-11.294	-9.38398	-7.97363	-7.18362	-6.76192	-6.26259	-5.27226	-3.59733	-1.35868	1.03955	3.04953	4.17629	4.15067	3.01899	1.13011	-0.961256	-2.64366	-3.41473	-3.02331	-1.53894	0.688836	3.17083	5.46333	7.30244	8.6324	9.51915	10.0233	10.1157	9.69848	8.71439	7.26859	5.66759	4.32917	3.59354	3.53718	3.90413	4.21846	4.04487	3.26552	2.21018	1.53493	1.89253	3.56919
FullRotation	2	0.982116	-0.124607	-0.590607	-0.417209	0.213341	0.977311	1.50782	1.51277	0.850237	-0.455816	-2.24642	-4.26278	-6.17725	-7.64616	-8.41151	-8.42616	-7.92019	-7.33052	-7.10175	-7.46506	-8.3309	-9.35494	-10.1254	-10.3507	-9.95361	-9.04956	-7.84986	-6.55363	-5.27715	-4.04789	-2.85054	-1.6885	-0.611372	0.309468	1.03431	1.58718	2.03626	2.4344	2.76896	2.95934	2.90548	2.55016	1.91534	1.09633	0.228795	-0.547228	-1.11244	-1.38482
FullRotation	2	215.684	210.135	186.673	148.081	98.7577	43.0891	-15.2969	-73.0944	-126.383	-170.259	-199.643	-210.939	-203.585	-180.575	-147.675	-111.697	-78.694	-52.7611	-35.8811	-28.718	-31.9273	-47.2438	-77.5881	-125.706	-191.635	-270.193	-350.197	-416.577	-454.977	-456.837	-422.414	-360.291	-283.865	-206.754	-139.203	-86.5544	-49.6689	-26.4426	-13.5497	-7.85061	-7.27209	-11.133	-19.9857	-34.9916	-56.9541	-85.2203	-116.929	-147.118
FullRotation	2	16.5309	10.5807	-0.872726	-18.4724	-41.1405	-66.1672	-89.8671	-108.649	-120.095	-123.613	-120.416	-112.955	-104.144	-96.7349	-93.001	-94.6499	-102.797	-117.83	-139.096	-164.563	-190.734	-213.147	-227.534	-231.223	-224.089	-208.473	-188.115	-166.677	-146.617	-128.833	-113.021	-98.3722	-84.2273	-70.4499	-57.4536	-45.946	-36.5485	-29.4884	-24.5144	-21.0527	-18.4845	-16.377	-14.5638	-13.0797	-12.0318	-11.491	-11.4404	-11.7781
FullRotation	2	273.088	243.393	205.689	167.502	135.007	111.588	97.8325	92.6038	94.4068	102.313	116.047	135.306	158.771	183.463	204.965	218.646	221.355	212.701	195.189	173.111	150.816	131.244	115.345	102.396	90.7735	78.5046	63.2029	41.4884	8.59667	-40.9159	-110.934	-200.673	-302.381	-401.634	-480.895	-525.15	-527.055	-489.172	-422.418	-341.788	-261.619	-192.344	-139.64	-105.561	-90.5784	-95.3102	-120.968	-168.197
FullRotation	2	-4.24008	-3.11686	-1.76752	-0.207143	1.38282	2.72699	3.57578	3.80235	3.43575	2.63293	1.6165	0.603061	-0.270006	-0.99262	-1.67436	-2.45996	-3.40596	-4.3975	-5.16354	-5.38599	-4.82824	-3.41815	-1.26396	1.3676	4.08404	6.41304	7.88224	8.13445	7.04386	4.78056	1.78423	-1.34613	-4.0161	-5.79091	-6.49819	-6.24248	-5.33686	-4.18183	-3.1326	-2.39987	-2.00376	-1.79468	-1.53005	-0.991023	-0.103141	0.986048	1.9204	2.26152
FullRotation	2	-10.3466	-10.1653	-9.6624	-8.44056	-6.597	-4.66213	-3.30273	-2.97575	-3.72935	-5.24385	-7.04389	-8.72143	-10.0475	-10.9451	-11.3975	-11.3748	-10.8306	-9.75735	-8.24955	-6.52698	-4.88847	-3.61808	-2.87794	-2.64213	-2.68067	-2.59328	-1.85265	0.144433	4.00202	10.174	18.7379	29.1682	40.2666	50.3688	57.8289	61.618	61.8092	59.7589	57.9136	59.2708	66.5717	81.3597	103.129	128.926	153.763	171.975	179.139	173.743
FullRotation	2	-90.4054	-86.8889	-86.9666	-92.7354	-106.239	-128.738	-159.795	-196.5	-233.399	-263.597	-280.914	-282.203	-268.584	-244.88	-217.56	-192.336	-172.632	-159.419	-152.057	-149.32	-149.953	-152.618	-155.563	-156.524	-153.119	-143.63	-127.763	-106.968	-84.1664	-63.0078	-46.9271	-38.2756	-37.7194	-44.047	-54.4894	-65.5598	-74.2488	-79.1835	-81.2631	-83.334	-88.8446	-99.9227	-115.814	-132.619	-144.694	-147.139	-138.111	-119.747
FullRotation	2	-223.731	-174.222	-133.879	-106.041	-91.2969	-88.9621	-98.1081	-117.581	-145.199	-176.872	-206.525	-227.335	-233.968	-224.722	-202.32	-172.824	-143.276	-119.345	-104.103	-98.2536	-101.236	-112.218	-130.23	-153.444	-178.352	-199.772	-212.131	-211.492	-197.174	-171.981	-140.958	-109.479	-81.6523	-59.6301	-43.8068	-33.4886	-27.588	-25.0604	-25.04	-26.7983	-29.6396	-32.8167	-35.4989	-36.8661	-36.3752	-34.0878	-30.7967	-27.711
FullRotation	2	-1.41194	-1.37508	-1.50693	-1.61376	-1.53122	-1.20918	-0.716331	-0.177251	0.300414	0.661859	0.891613	0.975094	0.864349	0.469543	-0.322181	-1.59873	-3.35993	-5.46726	-7.65214	-9.60462	-11.1035	-12.0978	-12.6625	-12.8489	-12.5463	-11.4865	-9.42144	-6.36301	-2.70664	0.868028	3.6685	5.253	5.51803	4.58822	2.64167	-0.163801	-3.61948	-7.36347	-10.899	-13.7893	-15.9073	-17.5731	-19.4916	-22.5826	-27.8406	-36.2727	-48.7916	-65.9147
FullRotation	2	40.3039	58.0089	84.2745	119.11	160.609	204.746	245.837	277.737	295.587	297.434	284.904	262.476	235.696	209.306	186.198	167.449	153.01	142.427	135.268	131.304	130.512	132.878	137.973	144.467	149.99	151.617	146.89	134.882	116.756	95.4915	74.844	57.9716	46.3349	39.4131	35.397	32.4537	29.7839	27.8376	27.6611	29.9797	34.7533	41.4866	49.9562	60.7794	75.4838	96.1516	124.835	162.817
FullRotation	2	4.28405	4.77369	4.11382	2.23123	-0.641371	-4.01387	-7.25531	-9.74494	-11.0235	-10.916	-9.58475	-7.48081	-5.19628	-3.27388	-2.06275	-1.67169	-2.01672	-2.89525	-4.04117	-5.1503	-5.91422	-6.09286	-5.60488	-4.583	-3.33779	-2.23449	-1.54465	-1.34961	-1.55067	-1.96868	-2.47531	-3.07061	-3.85686	-4.92286	-6.21329	-7.47758	-8.34027	-8.45896	-7.68073	-6.11318	-4.08676	-2.03535	-0.363207	0.66263	0.964157	0.660179	0.0274385	-0.568997
FullRotation	2	8.61018	16.1103	26.6502	38.088	48.6187	56.8244	61.5512	61.8385	57.0312	46.9109	31.5778	11.0497	-15.0801	-47.4615	-86.1738	-129.716	-174.517	-215.422	-246.998	-265.052	-267.704	-255.654	-231.725	-200.025	-165.088	-131.175	-101.801	-79.4206	-65.2706	-59.348	-60.5268	-66.7884	-75.5425	-84.0326	-89.827	-91.329	-88.1258	-80.9755	-71.3959	-61.0279	-51.0889	-42.1543	-34.2959	-27.4136	-21.5227	-16.8962	-14.1105	-14.0957
FullRotation	2	-32.7151	-49.6518	-79.742	-125.788	-187.364	-259.254	-331.405	-391.029	-426.399	-430.832	-405.003	-356.466	-296.668	-236.978	-185.516	-145.901	-117.886	-98.9915	-86.158	-76.7836	-69.0808	-62.017	-55.1165	-48.3012	-41.7563	-35.8117	-30.8055	-27.0034	-24.6053	-23.8828	-25.3958	-30.2088	-39.9749	-56.7141	-82.1274	-116.479	-157.435	-199.587	-235.287	-256.866	-259.377	-242.543	-210.865	-171.837	-133.19	-100.491	-76.0403	-59.231
FullRotation	2	-0.128707	-0.0828251	0.957306	4.0718	10.7772	22.8476	41.8977	68.7299	102.625	140.937	179.362	212.989	237.776	251.861	256.141	253.956	250.069	249.276	254.98	268.028	286.189	304.628	317.415	319.581	308.778	285.764	253.562	215.963	176.309	137.141	100.533	68.4678	42.7337	24.3822	13.2428	7.96333	6.61571	7.50536	9.72118	13.2279	18.5572	26.3	36.5654	48.5609	60.4836	69.9278	74.7962	74.3705
FullRotation	2	10.7389	10.2114	8.78073	6.75983	4.59053	2.70619	1.41425	0.845723	0.981708	1.71497	2.89867	4.35665	5.87151	7.18412	8.03071	8.21504	7.6839	6.56131	5.11663	3.66934	2.47766	1.66123	1.19428	0.956148	0.800806	0.606946	0.302809	-0.122697	-0.608033	-1.02435	-1.21489	-1.06991	-0.593809	0.0822423	0.759312	1.26768	1.5438	1.64498	1.69929	1.82359	2.05533	2.33226	2.52738	2.51762	2.2474	1.7533	1.1401	0.529044
FullRotation	2	-0.822538	-1.8646	-3.33267	-4.96971	-6.50492	-7.69613	-8.35698	-8.37657	-7.72914	-6.4763	-4.7541	-2.75448	-0.700779	1.17893	2.69095	3.72469	4.29457	4.544	4.69476	4.95545	5.43136	6.07859	6.71921	7.10623	7.00929	6.29805	4.99597	3.28531	1.44933	-0.227117	-1.5465	-2.43263	-2.89854	-2.9991	-2.80632	-2.4206	-1.97093	-1.57977	-1.30228	-1.09645	-0.855575	-0.485178	0.0330384	0.632905	1.20173	1.62542	1.80998	1.68765
FullRotation	2	-9.13711	-10.1859	-10.4997	-10.0196	-8.90378	-7.4441	-5.91469	-4.43933	-2.91267	-0.976497	2.01863	7.10423	15.7971	30.0474	51.82	82.2195	120.383	162.694	202.978	233.974	249.686	247.566	229.384	200.278	166.486	132.959	101.975	73.1245	44.2549	12.6375	-24.0458	-66.887	-114.973	-164.859	-210.787	-246.042	-265.12	-265.75	-249.699	-221.961	-188.865	-156.167	-127.926	-106.332	-92.0717	-84.7717	-83.3527	-86.3309
FullRotation	3	-291.961	-263.58	-225.269	-183.08	-141.898	-105.047	-74.4149	-50.7078	-33.6882	-22.4348	-15.6748	-12.1191	-10.6915	-10.5793	-11.1666	-11.9298	-12.4146	-12.311	-11.6073	-10.7226	-10.5607	-12.4353	-17.8736	-28.2686	-44.3757	-65.7202	-90.1535	-113.912	-132.424	-141.748	-140.066	-128.458	-110.509	-90.9445	-74.0787	-62.9045	-59.1031	-63.5814	-76.8096	-98.5205	-126.944	-158.243	-186.824	-206.7	-213.411	-205.568	-185.251	-157.075
FullRotation	3	-43.2902	-69.8549	-104.659	-144.806	-184.759	-217.714	-237.873	-242.536	-232.912	-213.219	-188.674	-163.499	-139.918	-118.401	-98.659	-80.5896	-64.6103	-51.3659	-41.2257	-34.0107	-29.12	-25.8816	-23.8307	-22.7338	-22.4012	-22.4858	-22.454	-21.7757	-20.2434	-18.2318	-16.7369	-17.1331	-20.7024	-28.0827	-38.8174	-51.1985	-62.5486	-69.9451	-71.1827	-65.5816	-54.2624	-39.735	-25.0115	-12.6621	-4.23862	-0.224938	-0.425899	-4.53386
FullRotation	3	10.9927	6.50387	2.44481	-0.776624	-3.08534	-4.69195	-5.95731	-7.22066	-8.6492	-10.1634	-11.4672	-12.1759	-11.9914	-10.8418	-8.91733	-6.57401	-4.152	-1.78195	0.726231	3.89553	8.50999	15.5329	26.0597	41.3066	62.5256	90.6552	125.586	165.21	204.811	237.501	256.021	255.35	234.865	198.813	154.756	110.83	73.2191	44.9093	25.918	14.4286	8.04271	4.66316	2.85672	1.83897	1.1817	0.347488	-1.8554	-7.61215
FullRotation	3	-323.87	-344.722	-341.082	-315.445	-274.305	-225.526	-176.011	-130.6	-92.0976	-61.7766	-39.7624	-25.2362	-16.6595	-12.1954	-10.2286	-9.7768	-10.5826	-12.8826	-16.977	-22.8682	-30.143	-38.1	-45.9467	-52.8836	-58.0902	-60.7801	-60.4601	-57.2852	-52.2141	-46.7364	-42.2307	-39.2999	-37.5143	-35.7881	-33.222	-29.9425	-27.4318	-28.2028	-35.0491	-50.2687	-75.0593	-109.024	-149.694	-192.242	-229.849	-255.09	-262.16	-249.041
FullRotation	3	74.9886	52.5626	36.1916	25.9222	20.3119	17.4666	15.8419	14.5886	13.5041	12.7815	12.7114	13.4098	14.6384	15.7842	16.0515	14.8085	11.9149	7.83362	3.44154	-0.355157	-2.98356	-4.34841	-4.71854	-4.46759	-3.84451	-2.89593	-1.55181	0.209703	2.23319	4.17556	5.62327	6.27599	6.0888	5.28417	4.21276	3.1352	2.0447	0.632079	-1.57675	-4.96833	-9.58569	-14.9938	-20.3457	-24.6357	-27.0345	-27.1528	-25.1297	-21.5345
FullRotation	3	-25.3591	-26.4551	-27.4553	-28.657	-30.1142	-31.6123	-32.7523	-33.1031	-32.3677	-30.508	-27.7786	-24.6658	-21.7388	-19.4842	-18.157	-17.6999	-17.738	-17.67	-16.8481	-14.8071	-11.4546	-7.13005	-2.49288	1.70889	4.8756	6.70008	7.18251	6.56207	5.22046	3.59665	2.10677	1.06157	0.597106	0.646967	0.983153	1.30794	1.35813	0.986612	0.203644	-0.810456	-1.72492	-2.11788	-1.59197	0.0647295	2.72681	5.87159	8.68331	10.3212
FullRotation	3	116.179	101.603	87.213	74.5117	63.4876	52.8514	40.9013	26.6233	10.5262	-5.13109	-16.8376	-20.7958	-13.8267	6.26526	40.8349	90.3975	153.8	226.678	300.378	362.857	401.99	409.982	386.434	338.283	276.737	213.109	155.751	109.08	74.2798	50.597	36.3994	29.7817	28.8354	31.7483	36.797	42.3223	46.7847	48.9538	48.1437	44.3332	38.0796	30.2677	21.8364	13.6249	6.36451	0.735837	-2.63013	-3.25665
FullRotation	3	94.533	89.668	90.5402	95.0226	100.454	104.52	106.219	106.554	108.527	116.21	133.082	160.244	195.275	232.339	263.683	282.091	283.317	267.422	238.437	202.626	166.279	134.018	108.063	88.3729	73.3113	60.4831	47.5158	32.6003	14.7811	-5.91852	-28.3889	-50.3894	-68.8167	-80.4855	-83.2685	-77.022	-63.7327	-46.7536	-29.5568	-14.6464	-3.07413	5.41223	11.8322	17.3849	23.0318	29.3084	36.265	43.4596
FullRotation	3	133.091	118.503	104.212	90.7803	79.1593	70.3618	65.0911	63.4349	64.731	67.7959	71.638	76.4318	84.1694	98.2774	122.004	156.177	197.611	239.3	272.601	290.418	289.735	272.329	243.56	210.12	177.913	150.799	130.372	116.441	107.767	102.703	99.6723	97.5564	96.048	95.7762	97.9607	103.565	112.349	122.421	130.663	133.88	130.101	119.387	103.815	86.683	71.3698	60.3484	54.6606	53.8602
FullRotation	3	-178.221	-148.478	-118.084	-91.2394	-69.1268	-50.6389	-34.0347	-18.4197	-4.26856	7.08289	14.4669	17.7233	17.9431	17.1267	17.5839	21.3582	29.7831	43.1287	60.3371	78.9928	95.7262	107.098	110.692	105.926	94.1726	78.1376	60.8539	44.7885	31.3949	21.1419	13.8222	8.91177	5.83092	4.07117	3.22491	2.97136	3.06329	3.32104	3.62229	3.87679	3.99701	3.88895	3.47206	2.71808	1.68174	0.509309	-0.58179	-1.34091
FullRotation	3	-2.03733	-0.037816	1.86367	3.45789	4.63347	5.35044	5.59708	5.37317	4.71069	3.70265	2.50269	1.27901	0.148824	-0.86032	-1.788	-2.67143	-3.47932	-4.10182	-4.40581	-4.31685	-3.86845	-3.18421	-2.41081	-1.65466	-0.969602	-0.388174	0.0427782	0.269056	0.274773	0.128495	-0.0151952	0.0283811	0.393756	1.10449	2.06398	3.09493	4.00601	4.65954	5.01747	5.1483	5.18586	5.24768	5.3496	5.3646	5.06419	4.2301	2.77741	0.816767
FullRotation	3	2.95597	3.17758	3.36075	3.39591	3.2365	2.90979	2.49293	2.07227	1.71537	1.47005	1.38389	1.5158	1.91809	2.59108	3.44558	4.30838	4.98248	5.32906	5.3265	5.06834	4.70797	4.38023	4.14717	3.98881	3.83221	3.58798	3.16676	2.47407	1.40966	-0.102207	-2.05312	-4.29782	-6.55334	-8.4664	-9.72602	-10.1663	-9.81096	-8.84096	-7.50937	-6.05166	-4.63154	-3.33596	-2.19865	-1.23099	-0.438157	0.174239	0.603771	0.854029
FullRotation	3	-36.3446	-58.1398	-87.0167	-122.439	-161.067	-196.751	-221.875	-229.694	-216.725	-184.154	-137.697	-85.9117	-37.5678	1.08153	28.2079	46.9285	64.367	89.5836	130.967	193.656	277.568	376.507	478.714	568.956	631.857	655.812	636.366	577.798	491.926	394.33	299.552	217.475	152.271	103.741	69.6759	47.8774	37.2787	38.3546	53.0612	84.2286	134.078	201.969	282.351	364.36	434.133	479.285	493.527	478.878
FullRotation	3	-28.8376	-23.7651	-17.8331	-11.8282	-6.61921	-2.89321	-0.920672	-0.480768	-0.987953	-1.74236	-2.17594	-1.98271	-1.12428	0.245576	1.87051	3.47212	4.81801	5.76627	6.27095	6.34673	6.031	5.37701	4.47043	3.42834	2.35696	1.29862	0.221483	-0.930925	-2.16448	-3.39649	-4.48004	-5.27988	-5.75051	-5.97729	-6.15306	-6.49213	-7.11527	-7.95901	-8.77137	-9.20744	-8.99343	-8.0696	-6.63739	-5.0788	-3.79067	-3.01828	-2.76223	-2.79785
FullRotation	3	2.14623	0.0833811	-0.612533	-1.04197	-2.78576	-7.67756	-17.9201	-36.2529	-65.6048	-107.869	-162.081	-223.017	-281.415	-326.344	-348.922	-345.548	-318.968	-276.725	-228.021	-180.682	-139.519	-106.401	-81.4945	-64.8075	-57.2763	-61.0342	-78.8008	-112.57	-161.995	-223.133	-288.286	-347.395	-390.717	-411.681	-408.652	-384.818	-346.485	-300.754	-253.645	-209.194	-169.496	-135.265	-106.508	-83.0095	-64.56	-50.9604	-41.9853	-37.4023
FullRotation	3	-27.5882	-27.3602	-27.3711	-27.7803	-28.8841	-31.0292	-34.2413	-37.8308	-40.3722	-40.2222	-36.3245	-28.8259	-19.1105	-9.23308	-1.03468	4.60833	8.13537	11.2121	16.404	26.7785	45.4215	74.6492	114.823	163.121	213.105	255.84	282.554	287.77	271.297	238.032	195.775	152.329	113.268	81.0527	55.2493	33.1824	10.5082	-18.3033	-59.1442	-116.708	-192.271	-281.763	-375.459	-460.253	-523.963	-559.803	-568.704	-558.306
FullRotation	3	107.227	153.264	205.499	256.015	295.677	317.62	320.13	307.307	287.27	269.061	259.879	263.522	279.92	305.23	332.419	352.72	358.114	344.127	311.575	266.198	216.269	169.462	130.53	100.728	78.7408	62.2079	48.8494	36.8076	24.4003	9.81777	-8.74956	-32.4002	-60.4958	-89.9812	-115.717	-132.076	-135.202	-124.775	-104.211	-79.1716	-55.2757	-36.2708	-23.4281	-16.072	-12.5915	-11.3009	-10.8823	-10.4803
FullRotation	3	-0.873155	-1.33306	-1.23055	-0.797446	-0.234258	0.302108	0.692127	0.854307	0.7583	0.434415	-0.0409796	-0.585358	-1.15866	-1.78522	-2.53244	-3.45043	-4.50622	-5.55528	-6.36975	-6.72446	-6.50024	-5.76012	-4.74883	-3.80219	-3.1985	-3.02723	-3.15274	-3.30044	-3.21536	-2.79877	-2.14442	-1.46816	-0.986952	-0.82564	-0.995046	-1.43306	-2.06472	-2.83236	-3.68509	-4.54051	-5.26232	-5.67465	-5.61489	-5.00003	-3.87154	-2.40023	-0.843681	0.525435
FullRotation	3	0.901948	2.75949	4.68265	6.52942	8.1177	9.19467	9.46806	8.71892	6.95287	4.48767	1.90101	-0.169654	-1.28051	-1.35805	-0.700311	0.196005	0.88695	1.17746	1.16178	1.10594	1.25296	1.67542	2.25023	2.74867	2.96189	2.78203	2.21284	1.33806	0.289084	-0.776035	-1.69732	-2.35429	-2.70781	-2.81091	-2.76958	-2.67237	-2.5308	-2.26806	-1.75904	-0.89692	0.350555	1.91051	3.60235	5.15276	6.23339	6.53015	5.84884	4.22951
FullRotation	3	-54.4523	-44.1035	-35.8832	-29.2136	-24.0327	-20.8319	-20.6546	-25.0005	-35.5248	-53.4216	-78.538	-108.581	-138.993	-163.953	-178.365	-179.985	-170.54	-155.187	-140.562	-132.428	-133.91	-144.83	-162.066	-180.678	-195.455	-202.52	-200.463	-190.594	-176.197	-161.177	-148.713	-140.418	-136.236	-134.915	-134.758	-134.295	-132.636	-129.493	-125.011	-119.583	-113.753	-108.13	-103.183	-98.9401	-94.7998	-89.7142	-82.7718	-73.868
FullRotation	3	1.23902	0.450723	-0.0399826	-0.131327	0.290809	1.323	2.95188	4.95707	6.90856	8.29708	8.74535	8.17757	6.84939	5.22576	3.78304	2.83505	2.45116	2.47489	2.6146	2.56734	2.13714	1.31091	0.261215	-0.731426	-1.41072	-1.67034	-1.61071	-1.48567	-1.56665	-1.99471	-2.71302	-3.51876	-4.19356	-4.61548	-4.77152	-4.67782	-4.29131	-3.50466	-2.23966	-0.56704	1.24941	2.83159	3.84882	4.16803	3.90433	3.35235	2.83848	2.57702
FullRotation	3	205.697	189.313	165.745	140.957	120.478	108.194	105.771	112.508	125.403	139.53	149.045	148.885	136.634	113.63	84.6007	55.9029	33.2957	20.3061	17.754	24.2322	36.9874	52.7573	68.4313	81.5405	90.5393	94.8178	94.4949	90.17	82.8046	73.6761	64.2128	55.622	48.5135	42.8336	38.1949	34.3898	31.7401	31.1092	33.6258	40.2594	51.3639	66.2836	83.1617	99.1206	110.906	115.857	112.826	102.624
FullRotation	3	23.5919	25.3389	23.2635	15.4268	0.709187	-21.2734	-50.1495	-84.4108	-120.87	-154.545	-179.494	-190.451	-184.442	-161.38	-123.404	-73.6461	-15.5289	46.9022	108.21	161.535	200.029	219.276	219.275	204.658	182.861	161.245	144.651	134.452	129.162	125.915	121.997	115.844	107.375	97.7243	88.6365	81.7653	78.1357	77.863	80.1546	83.5691	86.5245	87.9292	87.6625	86.5971	86.0858	87.1853	90.0836	94.0616
FullRotation	3	126.052	104.956	85.3582	67.0634	50.2619	35.7489	24.761	18.5085	17.6031	21.6544	29.2396	38.2589	46.4889	52.0763	53.835	51.3735	45.1346	36.3475	26.8171	18.5141	13.0576	11.2576	12.9016	16.8761	21.5868	25.5131	27.6813	27.9112	26.7804	25.3433	24.6704	25.3537	27.1863	29.2168	30.203	29.2552	26.3243	22.287	18.6297	16.934	18.3944	23.4927	31.8675	42.3816	53.3871	63.1424	70.2462	73.9191
FullRotation	3	39.0423	39.4909	39.3381	38.057	35.2915	31.0986	26.2155	22.1238	20.8075	24.3141	34.3943	52.3409	78.8134	113.312	153.321	193.752	227.537	247.674	249.97	234.932	207.609	175.406	145.155	121.055	104.329	94.2851	89.7628	90.0776	95.1363	104.998	119.311	136.915	155.665	172.469	183.661	185.82	176.945	157.525	130.884	102.458	78.2098	62.8052	58.2432	63.4062	74.6304	87.0483	96.1915	99.2698
FullRotation	3	-2.60478	-4.67695	-6.87139	-8.39407	-8.64243	-7.48134	-5.31646	-2.9339	-1.19206	-0.720846	-1.74924	-4.10891	-7.36571	-10.9993	-14.5572	-17.741	-20.4327	-22.656	-24.5069	-26.0542	-27.2583	-27.9319	-27.7835	-26.5272	-24.0219	-20.3721	-15.95	-11.3301	-7.16006	-4.00272	-2.19575	-1.77178	-2.47651	-3.87688	-5.51031	-7.00451	-8.12814	-8.77387	-8.91217	-8.54416	-7.6798	-6.33436	-4.55786	-2.4719	-0.306277	1.62104	2.98947	3.60305
FullRotation	3	12.5401	13.7584	12.6004	8.33475	1.30493	-6.52759	-11.6903	-9.98245	2.41469	27.8968	66.6748	116.25	171.133	223.176	263.051	282.933	279.435	255.141	217.608	176.208	138.571	108.548	86.3771	70.3035	58.3853	49.6689	44.6673	45.3629	54.8093	76.2255	111.577	159.991	216.723	273.372	319.649	346.275	347.984	325.304	284.272	234.197	184.534	142.269	110.76	90.1404	78.5975	73.5891	72.406	72.1711
FullRotation	3	-35.4367	-32.1866	-24.8135	-12.1541	5.93862	28.5893	53.8063	78.3387	97.6817	106.549	99.879	74.1981	28.8563	-33.2554	-105.713	-179.305	-243.562	-289.028	-309.881	-305.845	-282.261	-247.933	-211.679	-179.362	-152.811	-130.786	-111.011	-91.9464	-73.4794	-56.5098	-42.004	-30.2336	-20.6697	-12.4641	-5.08179	1.43838	6.70713	10.4279	12.6513	13.7258	14.1129	14.3087	14.9071	16.6825	20.538	27.2977	37.4364	50.848
FullRotation	3	-54.173	-55.7937	-54.6788	-50.9803	-45.687	-40.3584	-36.472	-34.7045	-34.5957	-34.8267	-33.9468	-31.0838	-26.2372	-20.0743	-13.4832	-7.21334	-1.75949	2.55773	5.5217	7.118	7.84934	9.12716	13.4548	24.078	43.9504	74.2457	113.031	154.868	191.843	215.894	221.583	208.055	179.243	142.158	104.134	70.2636	42.0688	17.6589	-7.02557	-36.4769	-73.8407	-119.357	-169.434	-216.937	-253.112	-270.749	-267.291	-246.356
FullRotation	3	3.17617	3.92364	3.54556	2.20526	0.351396	-1.47675	-2.84367	-3.53977	-3.59087	-3.17547	-2.50978	-1.77093	-1.08885	-0.581521	-0.383066	-0.621921	-1.36482	-2.56555	-4.06583	-5.64773	-7.1048	-8.28436	-9.07772	-9.37711	-9.04824	-7.9626	-6.0909	-3.6015	-0.887456	1.52465	3.15357	3.73956	3.3233	2.19354	0.748652	-0.644874	-1.73443	-2.39696	-2.62519	-2.51333	-2.24827	-2.07314	-2.2173	-2.80544	-3.79835	-4.9979	-6.11691	-6.87853
FullRotation	3	85.7933	84.1919	78.4539	70.0919	60.9789	53.0439	47.8821	46.3183	48.1375	52.1793	56.8028	60.4978	62.3579	62.2581	60.7604	58.9096	58.1017	60.1118	67.1784	81.8111	105.904	139.088	176.899	209.902	224.809	207.783	148.984	46.6484	-90.8791	-245.981	-395.38	-515.653	-589.214	-608.928	-579.6	-515.532	-435.021	-354.255	-283.401	-226.375	-183.581	-155.275	-143.215	-149.704	-175.001	-215.016	-261.013	-301.777
FullRotation	3	0.329002	-0.742555	-1.43527	-1.49028	-0.754095	0.672159	2.43567	4.09266	5.32309	6.06856	6.51628	6.94231	7.52159	8.2047	8.73288	8.75987	8.01556	6.42836	4.16273	1.564	-0.96829	-3.12409	-4.7815	-5.9832	-6.81081	-7.22293	-7.00304	-5.8638	-3.66542	-0.593969	2.81682	5.84652	7.83457	8.4008	7.5598	5.72371	3.61095	2.05301	1.72632	2.87135	5.15239	7.76706	9.80278	10.6664	10.3479	9.3679	8.44763	8.10942
FullRotation	3	-2.4213	-1.28239	0.247551	1.80529	3.03143	3.66571	3.60242	2.89586	1.70915	0.242482	-1.3405	-2.9514	-4.57781	-6.24295	-7.94645	-9.61005	-11.0568	-12.0404	-12.3201	-11.7573	-10.3903	-8.45481	-6.32875	-4.41904	-3.03273	-2.28981	-2.11242	-2.28764	-2.56687	-2.74987	-2.72721	-2.47133	-2.0112	-1.40757	-0.75693	-0.197645	0.0948746	-0.0429146	-0.68738	-1.7581	-3.01197	-4.12485	-4.83263	-5.0513	-4.89494	-4.57142	-4.2245	-3.83704
FullRotation	3	-3.15059	-4.31126	-4.71552	-4.32089	-3.32374	-1.98714	-0.476757	1.18736	3.049	5.09714	7.20171	9.14295	10.6977	11.7351	12.281	12.5262	12.7563	13.2164	13.9603	14.7755	15.2377	14.8868	13.4364	10.9041	7.60097	3.99531	0.548338	-2.38617	-4.55202	-5.7183	-5.63552	-4.09543	-1.0875	3.04613	7.57643	11.5434	14.0547	14.5906	13.1594	10.2359	6.53204	2.73965	-0.640877	-3.33853	-5.25748	-6.3969	-6.79245	-6.49627
FullRotation	3	3.0086	4.08747	5.01241	5.70244	6.03435	5.94346	5.49148	4.86697	4.31459	4.04171	4.14859	4.60916	5.29778	6.03795	6.65121	6.9937	6.97851	6.58413	5.851	4.86531	3.73356	2.55356	1.3948	0.295419	-0.720956	-1.62717	-2.38608	-2.9703	-3.39482	-3.74245	-4.16052	-4.81601	-5.82247	-7.15687	-8.61043	-9.80656	-10.3106	-9.799	-8.20967	-5.78229	-2.95161	-0.149481	2.36298	4.53687	6.43985	8.1144	9.49598	10.4408
FullRotation	3	-91.8901	-99.2416	-106.592	-112.248	-114.809	-113.535	-108.57	-100.936	-92.2592	-84.3361	-78.6937	-76.3299	-77.6528	-82.5342	-90.3969	-100.377	-111.647	-123.823	-137.206	-152.585	-170.65	-191.326	-213.385	-234.468	-251.39	-260.623	-259.023	-244.854	-218.859	-184.705	-148.22	-115.506	-90.7988	-75.1926	-66.8753	-62.6228	-59.6746	-57.0298	-55.5939	-57.2235	-63.2635	-73.4209	-85.5992	-96.7163	-103.965	-105.799	-102.237	-94.5512
FullRotation	3	-2.07934	-1.25238	-0.925474	-1.16298	-1.90028	-2.96324	-4.09989	-5.01809	-5.43192	-5.12374	-4.01365	-2.21008	-0.00416552	2.20849	4.0595	5.33619	6.04565	6.37941	6.59462	6.87003	7.21255	7.45963	7.37423	6.77001	5.60239	3.98343	2.13738	0.336795	-1.15097	-2.10356	-2.38744	-2.00033	-1.09144	0.0707024	1.18084	1.99594	2.40189	2.41987	2.16113	1.7626	1.33767	0.956529	0.652861	0.440767	0.331299	0.337052	0.46482	0.700089
FullRotation	3	-21.7948	-23.5497	-23.4011	-22.209	-21.5296	-23.387	-29.8918	-42.9248	-63.9317	-93.5904	-131.091	-173.239	-214.185	-246.567	-264.006	-263.715	-247.69	-221.735	-192.986	-167.397	-148.355	-136.658	-131.302	-130.377	-131.768	-133.656	-134.892	-135.194	-135.006	-135.035	-135.719	-137.008	-138.612	-140.533	-143.388	-148.2	-155.746	-165.964	-177.956	-190.687	-203.916	-218.561	-236.005	-256.618	-278.448	-297.18	-307.726	-306.681
FullRotation	3	0.872481	1.23069	1.31431	1.22916	1.15374	1.26851	1.67578	2.34207	3.09426	3.67541	3.84818	3.49695	2.67751	1.57038	0.361528	-0.875491	-2.21694	-3.83263	-5.92633	-8.79642	-13.0618	-19.9193	-31.1539	-48.6837	-73.682	-105.674	-142.152	-179.023	-211.737	-236.509	-251.105	-254.98	-248.967	-234.814	-214.719	-190.882	-165.113	-138.677	-112.445	-87.2563	-64.1679	-44.359	-28.7572	-17.6646	-10.6573	-6.80087	-5.01485	-4.37401
FullRotation	3	0.530705	-0.0441392	-0.589497	-1.18736	-1.89299	-2.71585	-3.63021	-4.59999	-5.59473	-6.58323	-7.51341	-8.30257	-8.85915	-9.12892	-9.13585	-8.98037	-8.78634	-8.61903	-8.42247	-8.01757	-7.17557	-5.7388	-3.7308	-1.39277	0.882839	2.69834	3.80094	4.16566	3.97323	3.51896	3.10641	2.97523	3.26417	3.99249	5.04986	6.20651	7.16189	7.62754	7.41595	6.50245	5.04178	3.33952	1.78105	0.725339	0.383087	0.723624	1.46229	2.15549
FullRotation	3	-1.64234	-3.34632	-4.9805	-6.27756	-7.20132	-7.99626	-9.16617	-11.4371	-15.7272	-23.0486	-34.2329	-49.4681	-67.8458	-87.2518	-104.832	-117.94	-125.118	-126.61	-124.128	-120.041	-116.452	-114.628	-114.976	-117.453	-122.07	-129.168	-139.27	-152.571	-168.297	-184.334	-197.434	-204.09	-201.732	-189.712	-169.566	-144.447	-118.037	-93.4666	-72.6426	-56.1274	-43.4445	-33.5868	-25.513	-18.4953	-12.2643	-6.95654	-2.9232	-0.480198
FullRotation	3	10.9304	9.49046	8.06451	6.79992	5.88097	5.48279	5.68463	6.39081	7.31566	8.06418	8.28393	7.81242	6.73963	5.34675	3.9653	2.83854	2.06561	1.63854	1.52295	1.71235	2.21125	2.96986	3.82767	4.52942	4.82049	4.56916	3.83484	2.83572	1.8371	1.03269	0.484161	0.139107	-0.103969	-0.329052	-0.569958	-0.815115	-1.0347	-1.20373	-1.30423	-1.31051	-1.18084	-0.879552	-0.426499	0.0658787	0.409398	0.426421	0.0579302	-0.572714
FullRotation	3	-2.64937	-3.85291	-4.52991	-4.70584	-4.57126	-4.41205	-4.47449	-4.81453	-5.21023	-5.21983	-4.38031	-2.45967	0.381014	3.61589	6.55609	8.61353	9.4793	9.15942	7.8941	6.05453	4.0596	2.3155	1.14021	0.69141	0.921851	1.61137	2.44243	3.086	3.2474	2.68991	1.26784	-1.00727	-3.89503	-6.92171	-9.49028	-11.0948	-11.5319	-10.9862	-9.91178	-8.76847	-7.76964	-6.81135	-5.62273	-4.0346	-2.16618	-0.404143	0.810231	1.23134
FullRotation	3	-2.51124	-2.15805	-0.973719	0.536083	1.90543	2.83949	3.20531	2.9444	2.0069	0.357062	-1.95086	-4.69044	-7.43378	-9.62494	-10.7442	-10.5136	-9.05566	-6.90518	-4.83115	-3.51244	-3.22635	-3.72431	-4.38394	-4.55253	-3.87607	-2.4225	-0.56091	1.28172	2.81659	3.9494	4.72823	5.25646	5.6321	5.91386	6.11071	6.18281	6.06729	5.70086	5.03264	4.00058	2.51021	0.444216	-2.26425	-5.52322	-9.00937	-12.2044	-14.5563	-15.6892
FullRotation	3	194.073	230.81	258.286	271.501	269.273	254.259	231.451	206.109	182.248	162.253	147.448	138.98	138.385	147.44	167.26	196.944	232.478	266.717	290.994	297.989	284.625	253.444	211.643	168.23	130.771	103.263	85.8175	75.7911	69.4179	63.1741	54.5649	42.4087	26.7703	8.67913	-10.239	-28.0627	-42.7763	-52.4986	-55.8827	-52.6325	-43.8226	-31.7088	-18.9898	-7.85568	0.678066	6.80718	11.3766	15.125
FullRotation	3	-3.41874	-4.1082	-4.81912	-5.43607	-5.88344	-6.13847	-6.20837	-6.09007	-5.74424	-5.1087	-4.13992	-2.86054	-1.38167	0.108542	1.38831	2.26369	2.6266	2.49135	1.99237	1.34637	0.792946	0.538189	0.714576	1.35597	2.38006	3.58014	4.64584	5.23275	5.07568	4.10316	2.49252	0.629939	-1.01762	-2.06402	-2.33386	-1.91382	-1.10931	-0.328776	0.0690851	-0.0917892	-0.740945	-1.60048	-2.31592	-2.6228	-2.47018	-2.03885	-1.64465	-1.57602
FullRotation	3	-14.1606	-24.6061	-36.7053	-52.884	-75.9743	-108.489	-151.295	-202.054	-254.342	-298.426	-324.005	-323.977	-297.391	-249.928	-191.521	-132.293	-78.7299	-31.7045	13.0637	62.4311	122.1	193.064	269.742	340.91	393.476	417.528	410.223	376.606	327.333	274.983	230.987	204.09	199.766	219.538	259.949	312.1	363.054	399.495	412.402	400.456	370.244	332.999	299.539	276.041	262.666	255.352	249.362	242.451
FullRotation	3	-134.85	-158.247	-177.8	-189.962	-192.38	-184.955	-170.004	-151.394	-133.122	-118.058	-107.368	-100.702	-96.8585	-94.4877	-92.5587	-90.5004	-88.1314	-85.5292	-82.9255	-80.6091	-78.7899	-77.4703	-76.4371	-75.4463	-74.4788	-73.8272	-73.8833	-74.769	-76.1741	-77.6193	-79.0094	-81.0303	-85.0516	-92.5643	-104.517	-120.899	-140.637	-161.618	-180.809	-194.642	-199.904	-194.933	-180.489	-159.685	-136.857	-115.982	-99.4604	-87.8515
FullRotation	3	4.977	3.48797	1.57092	-0.246248	-1.62683	-2.47842	-2.88421	-2.99047	-2.91964	-2.73315	-2.43444	-1.99241	-1.37026	-0.556391	0.411106	1.43302	2.36314	3.04611	3.36512	3.2785	2.83334	2.15623	1.42942	0.855401	0.612274	0.804147	1.42347	2.34475	3.35962	4.24627	4.84812	5.13172	5.19401	5.20859	5.32872	5.59458	5.90185	6.06055	5.91494	5.44607	4.78457	4.12213	3.59847	3.26703	3.19981	3.69147	5.45164	9.64894
FullRotation	3	0.975585	1.26918	0.692857	-0.489176	-1.82115	-2.82149	-3.15961	-2.77042	-1.8567	-0.777918	0.119689	0.647173	0.820123	0.794408	0.740705	0.738122	0.743066	0.635621	0.292775	-0.345785	-1.24358	-2.2491	-3.10507	-3.49841	-3.16375	-2.01391	-0.227673	1.77068	3.45585	4.40846	4.48084	3.83575	2.8417	1.88838	1.22219	0.885267	0.768459	0.725713	0.667095	0.579125	0.481422	0.372753	0.226705	0.0407911	-0.102202	-0.0285918	0.452464	1.43182
FullRotation	4	50.4134	37.5749	22.5993	8.2059	-3.19711	-10.2441	-13.0269	-12.9979	-12.3459	-13.0679	-16.1269	-21.0848	-26.3766	-30.0817	-30.7934	-28.17	-22.945	-16.4808	-10.1548	-4.893	-1.0192	1.60832	3.3245	4.4153	5.00303	5.06989	4.57182	3.56248	2.25931	1.00974	0.171564	-0.029847	0.411152	1.2986	2.34164	3.28251	3.97178	4.36112	4.44432	4.20964	3.64792	2.80512	1.82361	0.919459	0.292615	0.0243181	0.0277515	0.0889861
FullRotation	4	67.8175	94.6197	135.542	187.576	243.675	293.784	327.636	338.374	325.203	293.586	252.816	212.306	178.539	153.936	137.614	127.048	119.535	112.936	105.784	97.1774	86.7374	74.651	61.6573	48.8623	37.3981	28.0868	21.2542	16.7467	14.0813	12.6246	11.7421	10.9123	9.81498	8.37725	6.74594	5.18335	3.9316	3.11151	2.69696	2.55441	2.5075	2.39343	2.10689	1.64062	1.11796	0.793659	0.997999	2.03548
FullRotation	4	-44.5527	-50.7817	-53.3933	-51.5763	-45.3	-35.4099	-23.6165	-12.2463	-3.65193	0.598237	0.370062	-2.96534	-7.15987	-10.102	-10.6654	-8.96814	-6.00862	-2.99689	-0.793895	0.298547	0.421907	-0.0933552	-0.94327	-1.96028	-3.14558	-4.66368	-6.7928	-9.79408	-13.6962	-18.0866	-22.0751	-24.5503	-24.6852	-22.4431	-18.7583	-15.2076	-13.2901	-13.6895	-15.9238	-18.5619	-19.8809	-18.6263	-14.5331	-8.40649	-1.76115	3.79477	7.15248	8.007
FullRotation	4	94.2064	85.3595	73.6202	59.7728	45.3768	32.1812	21.5701	14.2288	10.0917	8.51815	8.59262	9.43166	10.4263	11.3708	12.4625	14.1618	16.9453	21.0297	26.1855	31.7346	36.7549	40.4067	42.2528	42.4484	41.7426	41.2872	42.2861	45.5577	51.147	58.178	65.094	70.2638	72.7047	72.5262	70.8081	68.9447	67.8734	67.6924	67.8988	67.9837	67.8555	67.7581	67.8436	67.8872	67.4694	66.4586	65.3162	64.9105
FullRotation	4	-47.3139	-42.1363	-38.2147	-34.8421	-31.2176	-26.6427	-20.8119	-14.1486	-7.99011	-4.401	-5.58935	-13.161	-27.529	-47.6666	-71.2128	-94.8798	-115.123	-128.984	-134.847	-132.79	-124.316	-111.63	-96.9182	-82.0352	-68.6886	-58.8127	-54.72	-58.7617	-72.5148	-95.7943	-125.965	-158.046	-185.851	-203.927	-209.483	-203.346	-189.399	-172.797	-157.919	-147.026	-140.079	-135.457	-131.011	-124.95	-116.358	-105.36	-93.0027	-80.8654
FullRotation	4	-84.3451	-83.8975	-84.591	-86.3576	-89.5658	-95.4353	-105.927	-122.991	-147.384	-177.515	-209.016	-235.533	-250.734	-250.735	-235.733	-209.914	-179.662	-151.053	-127.924	-111.303	-100.129	-92.5574	-87.0486	-82.8028	-79.5851	-77.2945	-75.6384	-74.0904	-72.067	-69.1516	-65.2284	-60.4918	-55.3822	-50.4752	-46.3277	-43.2952	-41.3782	-40.19	-39.0877	-37.4205	-34.7698	-31.0732	-26.6042	-21.8623	-17.4435	-13.9263	-11.7644	-11.1833
FullRotation	4	-25.7446	-19.6967	-14.9011	-11.1895	-8.37685	-6.32456	-4.92604	-4.06998	-3.62091	-3.42857	-3.3517	-3.27646	-3.11889	-2.81531	-2.31427	-1.579	-0.603403	0.564176	1.79786	2.88678	3.55759	3.53801	2.65554	0.938425	-1.33433	-3.67896	-5.55247	-6.54477	-6.52999	-5.703	-4.4838	-3.33872	-2.60496	-2.39225	-2.59241	-2.97034	-3.2822	-3.36572	-3.17661	-2.77448	-2.27573	-1.79344	-1.38585	-1.03688	-0.685963	-0.293735	0.101528	0.386309
FullRotation	4	-20.9704	-14.128	-2.58426	16.5906	43.522	74.601	103.344	122.817	128.433	119.719	100.173	75.4447	50.8689	29.6609	12.5176	-1.49508	-13.5592	-24.1339	-32.8064	-38.7692	-41.3807	-40.4673	-36.3748	-29.9732	-22.6572	-16.1761	-12.212	-11.8944	-15.6607	-23.6892	-36.7129	-56.6182	-86.189	-127.75	-181.18	-242.372	-303.299	-354.129	-386.587	-396.868	-386.54	-361.103	-327.239	-290.351	-253.488	-217.706	-183.159	-150.086
FullRotation	4	28.0258	23.1235	16.6046	8.15981	-2.09711	-13.4218	-24.5956	-34.4021	-42.1186	-47.7139	-51.6522	-54.4754	-56.4365	-57.3748	-56.8586	-54.4894	-50.2155	-44.4947	-38.2164	-32.3911	-27.7465	-24.4378	-22.0413	-19.8574	-17.3601	-14.5275	-11.8566	-10.0643	-9.69634	-10.8983	-13.4355	-16.8361	-20.479	-23.6098	-25.4134	-25.2638	-23.0649	-19.4469	-15.6431	-13.1093	-13.1611	-16.8965	-25.4299	-40.1646	-62.6889	-94.1054	-134.032	-179.947
FullRotation	4	-210.855	-167.682	-134.057	-111.103	-97.6769	-91.1525	-88.3837	-86.5873	-83.9275	-79.687	-74.0799	-67.8579	-61.8749	-56.7002	-52.3656	-48.3357	-43.7694	-37.9733	-30.8009	-22.7616	-14.8101	-8.0106	-3.29215	-1.35443	-2.59879	-6.96187	-13.7077	-21.3946	-28.1982	-32.5207	-33.6199	-31.9557	-29.155	-27.6736	-30.3276	-39.7524	-57.7619	-84.5972	-118.277	-154.449	-187.127	-210.295	-219.829	-214.831	-197.691	-172.884	-145.245	-118.639
FullRotation	4	-63.648	-50.7021	-38.9934	-29.2046	-21.7113	-16.8268	-14.9447	-16.455	-21.4526	-29.3902	-38.8888	-47.8973	-54.2554	-56.4718	-54.337	-48.9876	-42.3268	-36.1214	-31.3217	-28.0075	-25.911	-25.0792	-26.1802	-30.2452	-38.0235	-49.3433	-62.8424	-76.2089	-86.8372	-92.6182	-92.5575	-86.9886	-77.3577	-65.7294	-54.2445	-44.6927	-38.2423	-35.29	-35.4183	-37.4928	-39.9575	-41.2924	-40.5031	-37.4338	-32.7593	-27.648	-23.256	-20.2837
FullRotation	4	-22.6381	-33.7337	-45.2111	-56.4814	-67.5214	-78.5498	-89.3929	-99.0752	-106.053	-109.011	-107.667	-102.946	-96.35	-88.949	-80.7521	-70.9234	-58.6921	-44.2851	-29.2103	-15.7063	-5.7417	-0.205298	1.29107	-0.0020146	-2.64007	-5.50896	-7.98581	-9.76492	-10.5162	-9.55975	-5.67545	2.89376	18.1691	41.8144	74.1766	113.283	154.377	190.577	214.752	221.947	211.14	185.373	150.162	111.038	71.4136	31.6222	-10.6994	-59.1952
FullRotation	4	155.046	165.044	171.933	174.162	171.087	162.761	149.707	132.852	113.553	93.5556	74.7837	58.991	47.3869	40.3625	37.4128	37.3017	38.4514	39.4455	39.4589	38.4146	36.7878	35.152	33.7485	32.3123	30.2092	26.682	20.943	12.0381	-1.29279	-20.3807	-45.8472	-76.5864	-109.179	-138.37	-158.651	-166.281	-160.691	-144.53	-122.394	-98.9857	-77.6665	-59.9396	-45.8429	-34.8005	-26.3911	-20.6769	-18.0033	-18.4836
FullRotation	4	64.0562	68.8406	68.9813	65.3084	59.0607	51.2875	42.5279	32.928	22.6619	12.382	3.50248	-1.66336	0.230986	13.6825	44.1464	96.9738	175.268	277.209	394.264	511.746	612.133	679.948	706.038	689.497	636.92	559.844	471.595	384.372	307.078	244.297	196.588	161.814	136.805	118.652	105.313	95.6437	89.2139	86.143	86.9941	92.5844	103.606	120.004	140.323	161.404	178.825	188.17	186.705	174.648
FullRotation	4	29.1803	22.2546	15.3416	9.88775	6.68242	5.66409	6.15539	7.34495	8.74518	10.4132	12.8511	16.644	22.0112	28.5045	35.0533	40.3888	43.6472	44.7961	44.5879	44.0257	43.6637	43.1984	41.6379	37.9488	31.7584	23.6562	14.9042	6.77972	0.00433511	-5.41192	-9.93247	-14.2419	-19.3042	-26.7623	-39.2521	-60.0966	-92.0972	-135.748	-187.743	-240.8	-285.341	-312.596	-317.811	-301.95	-271.056	-233.661	-197.652	-168.131
FullRotation	4	294.938	337.089	356.259	350.609	324.558	286.384	244.653	205.458	171.633	143.644	121.009	103.252	90.103	81.2814	76.2989	74.4424	74.8696	76.6998	79.1082	81.4622	83.5258	85.6466	88.8576	94.8382	105.761	123.973	151.416	188.711	234.11	282.818	327.373	359.394	372.244	363.433	335.516	294.974	249.752	206.766	170.471	142.741	123.544	111.742	105.685	103.604	103.971	105.868	109.249	114.947
FullRotation	4	92.3714	81.9355	68.8337	55.8321	44.8167	36.4849	30.5702	26.3258	22.9748	19.9829	17.1427	14.5229	12.3393	10.7929	9.94262	9.66732	9.7361	9.92996	10.1245	10.2764	10.3392	10.1935	9.66231	8.61144	7.06304	5.24096	3.5094	2.22962	1.6121	1.64075	2.11245	2.76431	3.40354	3.95892	4.42554	4.76206	4.82924	4.43113	3.44355	1.94155	0.23009	-1.27265	-2.25044	-2.67769	-2.85062	-3.216	-4.09567	-5.47858
FullRotation	4	0.106432	-0.22649	0.270402	1.31522	2.53225	3.59577	4.2943	4.5152	4.20032	3.33131	1.96374	0.271083	-1.46073	-2.91804	-3.88688	-4.3454	-4.45494	-4.44906	-4.48344	-4.53899	-4.43442	-3.9474	-2.96917	-1.60622	-0.159296	1.00785	1.63986	1.69961	1.35916	0.886973	0.508205	0.317917	0.284221	0.310423	0.299214	0.180362	-0.0872574	-0.502729	-0.996614	-1.4228	-1.61788	-1.50731	-1.18964	-0.913057	-0.94762	-1.43482	-2.31883	-3.39846
FullRotation	4	-76.2262	-88.0296	-110.182	-141.618	-179.455	-218.606	-252.193	-273.008	-275.66	-258.533	-224.578	-180.417	-134.162	-93.001	-61.6551	-42.2308	-35.1651	-40.417	-58.06	-87.9252	-128.602	-176.588	-226.38	-271.788	-307.968	-333.153	-349.13	-360.141	-370.658	-383.001	-395.844	-404.381	-402.237	-384.372	-349.595	-301.383	-246.644	-193.201	-147.383	-112.726	-89.9393	-77.6225	-73.1436	-73.393	-75.3904	-76.7699	-76.0803	-72.8311
FullRotation	4	-27.6395	-31.9549	-38.3328	-48.2515	-63.9155	-87.8825	-122.219	-167.173	-219.746	-273.06	-317.366	-342.897	-343.482	-319.106	-275.929	-223.696	-172.009	-127.409	-92.4746	-66.7793	-48.6513	-36.5497	-29.4543	-26.3525	-25.4118	-23.4979	-16.5357	-0.782181	25.4089	60.1342	97.6814	129.916	148.986	150.195	133.565	103.201	64.7426	22.289	-23.596	-75.8215	-138.837	-215.858	-306.539	-405.908	-504.731	-590.964	-651.949	-677.137
FullRotation	4	-177.614	-164.822	-149.047	-131.643	-114.677	-100.194	-89.5338	-83.0565	-80.3668	-80.7962	-83.784	-88.9609	-95.9935	-104.384	-113.367	-121.938	-128.97	-133.427	-134.653	-132.635	-128.105	-122.294	-116.406	-111.03	-105.887	-100.102	-92.9159	-84.3751	-75.5854	-68.3292	-64.2728	-64.1598	-67.4063	-72.3103	-76.8489	-79.7608	-81.4016	-83.8542	-90.0733	-102.352	-120.836	-142.9	-163.795	-178.369	-183.043	-177.123	-162.842	-144.264
FullRotation	4	-0.54202	-0.86721	-1.10508	-1.73078	-3.36329	-6.625	-11.9901	-19.7188	-29.9118	-42.6384	-57.9808	-75.8752	-95.7751	-116.389	-135.783	-151.975	-163.78	-171.467	-176.824	-182.517	-190.965	-203.157	-217.896	-231.891	-240.831	-241.104	-231.364	-213.107	-189.954	-166.093	-144.79	-127.693	-115.009	-106.106	-100.032	-95.7707	-92.3551	-89.0406	-85.5186	-82.0276	-79.2421	-78.0035	-79.062	-82.9769	-90.1859	-101.112	-116.124	-135.221
FullRotation	4	3.38088	5.03658	6.50364	7.64296	8.381	8.71167	8.66672	8.28538	7.60489	6.67079	5.54767	4.31505	3.04976	1.8035	0.591012	-0.602789	-1.78917	-2.92872	-3.90298	-4.53734	-4.67728	-4.27682	-3.44746	-2.43963	-1.57358	-1.15075	-1.37003	-2.25463	-3.60983	-5.04299	-6.06846	-6.26474	-5.4176	-3.57964	-1.04313	1.74562	4.28899	6.14691	7.04425	6.94189	6.02856	4.61652	2.9976	1.34689	-0.271893	-1.82868	-3.25299	-4.42051
FullRotation	4	306.689	293.409	288.679	287.003	282.626	271.493	252.387	226.791	197.734	168.371	141.075	117.262	97.687	82.7808	72.7823	67.7229	67.4172	71.5169	79.5246	90.6413	103.511	116.133	126.221	131.977	132.839	129.66	124.084	117.497	110.251	101.659	90.7064	76.9322	60.9109	44.1209	28.3818	15.246	5.65373	-0.0349807	-1.71666	0.871535	8.42856	22.0263	42.6088	70.1596	102.9	137.048	167.556	189.744
FullRotation	4	1.81299	-3.32341	-9.48914	-16.112	-21.9318	-24.8905	-22.5476	-12.8893	4.86979	29.8546	59.6357	90.7982	119.83	144.118	162.748	176.723	188.346	199.959	212.709	226.057	238.25	247.312	251.814	250.996	244.433	231.786	213.003	188.839	161.194	132.831	106.507	83.9744	65.4556	49.8643	35.5717	21.2275	6.2559	-9.06187	-23.7654	-36.5427	-46.1924	-52.1862	-55.1054	-56.6123	-58.8126	-63.2566	-70.1143	-78.0037
FullRotation	4	72.7975	74.778	76.3341	77.0456	77.1136	77.0851	77.3896	77.961	78.1737	77.1459	74.2193	69.325	63.0297	56.2873	50.0753	45.0968	41.6136	39.3746	37.6539	35.4527	31.9038	26.7284	20.4864	14.4002	9.80737	7.56018	7.73595	9.80837	13.106	17.2124	22.0358	27.5381	33.361	38.6466	42.2214	43.0539	40.7289	35.6656	28.9741	22.0489	16.1182	11.935	9.69087	9.09471	9.5484	10.3339	10.7946	10.4837
FullRotation	4	2.32542	0.00122713	-1.87433	-3.00828	-3.32438	-2.93163	-2.07985	-1.09417	-0.299168	0.0575323	-0.145634	-0.890315	-2.03641	-3.36123	-4.61071	-5.55826	-6.0609	-6.09402	-5.74892	-5.19056	-4.60035	-4.13059	-3.89025	-3.95068	-4.34764	-5.06147	-5.98315	-6.90124	-7.54055	-7.65335	-7.12064	-6.00347	-4.51691	-2.94424	-1.56187	-0.614107	-0.350233	-1.07805	-3.1998	-7.22761	-13.7928	-23.6614	-37.6931	-56.6333	-80.6701	-108.857	-138.737	-166.566
FullRotation	4	-151.922	-131.113	-110.05	-90.0571	-73.0784	-60.4996	-52.2546	-46.6349	-40.7805	-31.4898	-15.9862	7.48415	39.1027	76.9458	116.747	152.456	177.79	188.291	182.859	163.855	135.707	102.819	67.8914	31.4386	-7.41569	-49.3252	-93.0922	-134.871	-168.792	-188.951	-191.872	-178.158	-152.389	-121.348	-91.5678	-67.4324	-50.505	-40.0089	-33.8546	-29.6145	-25.0687	-18.2834	-7.35876	9.84276	35.5908	71.5	117.181	169.001
FullRotation	4	4.36099	4.56693	4.6553	4.46542	3.81102	2.59327	0.893556	-1.01256	-2.74146	-3.94769	-4.46055	-4.33417	-3.7936	-3.10202	-2.42965	-1.79302	-1.09854	-0.255709	0.721131	1.69754	2.50129	3.05037	3.43577	3.92151	4.88605	6.79125	10.2295	16.0152	25.1978	38.8639	57.7035	81.4696	108.587	136.15	160.417	177.687	185.289	182.396	170.413	152.852	134.694	121.384	117.65	126.38	147.775	178.972	214.361	246.763
FullRotation	4	11.5102	12.7182	14.0434	15.1129	15.5646	15.25	14.3052	13.0536	11.8178	10.7689	9.88436	9.0086	7.95062	6.56108	4.76629	2.57709	0.0979246	-2.45109	-4.72175	-6.27611	-6.70564	-5.80985	-3.74678	-1.05446	1.50205	3.19696	3.59464	2.66873	0.758454	-1.5841	-3.77076	-5.3185	-5.93868	-5.5767	-4.40517	-2.76383	-1.05937	0.349098	1.23319	1.52146	1.26905	0.602477	-0.323367	-1.34063	-2.26762	-2.9167	-3.12211	-2.7827
FullRotation	4	-6.88064	-2.92284	0.857771	3.98057	6.19056	7.3969	7.51732	6.33115	3.43588	-1.64789	-9.25619	-19.3357	-31.2808	-43.9444	-55.8306	-65.418	-71.4946	-73.4068	-71.1421	-65.2329	-56.5343	-45.9874	-34.4891	-22.9081	-12.1647	-3.218	3.12301	6.48635	7.12392	5.84905	3.74082	1.77857	0.577701	0.303989	0.738037	1.42779	1.8774	1.73282	0.913343	-0.369757	-1.72586	-2.77487	-3.30877	-3.34236	-3.04884	-2.65467	-2.36755	-2.36159
FullRotation	4	250.862	218.615	184.184	151.248	122.462	99.3951	82.5215	71.2398	64.0832	59.1673	54.7453	49.6373	43.391	36.1872	28.6005	21.3444	15.0735	10.254	7.13898	5.8637	6.69716	10.3949	18.5107	33.4226	57.7818	93.292	139.142	190.917	240.92	280.291	302.158	304.25	289.494	264.338	235.904	209.568	187.968	171.379	158.695	148.278	138.434	127.66	114.903	99.8526	83.1007	65.985	50.1311	36.8873
FullRotation	4	184.499	161.918	146.144	138.744	140.578	151.36	169.147	190.298	210.093	223.896	228.404	222.533	207.579	186.617	163.405	141.255	122.279	107.233	95.8256	87.2254	80.4766	74.7099	69.199	63.3733	56.8675	49.5911	41.7613	33.8438	26.4129	19.9789	14.8545	11.0961	8.52581	6.82031	5.63596	4.73712	4.06968	3.74429	3.92667	4.69929	5.97398	7.50832	9.00324	10.208	10.9631	11.1703	10.7425	9.59902
FullRotation	4	137.375	100.754	72.4016	51.9721	37.9911	28.6989	22.5249	18.2391	14.9602	12.134	9.49821	7.01313	4.74666	2.75762	1.01746	-0.590903	-2.21513	-3.95032	-5.77608	-7.54368	-9.01743	-9.95536	-10.1964	-9.72602	-8.70624	-7.46622	-6.45525	-6.14692	-6.89624	-8.77799	-11.481	-14.328	-16.4497	-17.0549	-15.6899	-12.3861	-7.6483	-2.30768	2.70945	6.62308	8.98937	9.78086	9.33876	8.21645	6.97967	6.0348	5.54	5.40832
FullRotation	4	-0.245273	-1.62045	-2.66988	-3.2775	-3.45	-3.3173	-3.07785	-2.90733	-2.87697	-2.93034	-2.93505	-2.78242	-2.4678	-2.09599	-1.8046	-1.66013	-1.60503	-1.49682	-1.21749	-0.777929	-0.343477	-0.154591	-0.382619	-1.00214	-1.7546	-2.23399	-2.05523	-1.02827	0.748988	2.91566	4.97804	6.48353	7.16977	7.03512	6.31183	5.36089	4.53518	4.06661	4.01419	4.2825	4.68695	5.03209	5.17303	5.04204	4.64203	4.01984	3.24333	2.39585
FullRotation	4	-61.4843	-63.0784	-62.7971	-60.2232	-55.9863	-51.6385	-48.892	-48.6756	-50.5445	-52.7188	-52.6287	-47.6446	-35.7034	-15.7219	12.1397	46.2482	83.3221	118.546	146.306	161.642	161.968	148.176	124.371	96.2271	68.7848	44.8381	24.62	6.70913	-10.5295	-27.7408	-44.0912	-57.5632	-65.7977	-67.125	-61.3711	-50.1291	-36.3548	-23.4514	-14.2326	-10.2094	-11.4601	-17.034	-25.5798	-35.8356	-46.7756	-57.4631	-66.842	-73.7193
FullRotation	4	-87.7117	-86.596	-83.7726	-79.7413	-74.9345	-69.5437	-63.5888	-57.1496	-50.559	-44.3972	-39.2811	-35.5896	-33.3056	-32.045	-31.234	-30.2994	-28.8171	-26.5753	-23.6026	-20.1235	-16.4483	-12.8126	-9.27334	-5.77552	-2.38398	0.456346	1.84655	0.64434	-4.16747	-13.2176	-26.7526	-44.7743	-66.9767	-92.3034	-118.403	-141.594	-157.768	-163.945	-159.579	-146.746	-129.09	-110.244	-92.6663	-77.3794	-64.4062	-53.3667	-43.8533	-35.5404
FullRotation	4	183.561	184.511	182.866	179.283	174.508	169.318	164.442	160.407	157.277	154.406	150.417	143.632	132.887	118.351	101.837	86.318	74.8054	69.1418	69.3055	73.529	79.0872	83.3228	84.4546	81.9113	76.1907	68.4092	59.7838	51.2526	43.3432	36.2723	30.1563	25.18	21.652	19.9764	20.6534	24.4008	32.3804	46.3397	68.3357	99.8208	140.265	186.042	230.503	265.719	285.317	286.995	273.343	250.577
FullRotation	5	31.7303	22.6737	15.3676	9.93229	6.12137	3.6263	2.24019	1.84571	2.30199	3.34882	4.5866	5.53878	5.7534	4.9154	2.93487	-0.00805536	-3.49107	-6.95201	-9.84	-11.757	-12.5366	-12.237	-11.0719	-9.32119	-7.26374	-5.14714	-3.17953	-1.52256	-0.255685	0.672609	1.4785	2.50723	4.11062	6.47728	9.49646	12.7467	15.6238	17.5535	18.1875	17.503	15.781	13.4908	11.1363	9.11714	7.64393	6.72064	6.18643	5.79062
FullRotation	5	2.25114	1.47606	0.80249	0.422332	0.336028	0.414283	0.474512	0.324075	-0.238154	-1.41081	-3.34139	-6.04868	-9.36891	-12.9604	-16.3637	-19.0851	-20.6838	-20.8542	-19.5057	-16.8111	-13.1883	-9.19537	-5.36623	-2.05785	0.616714	2.73271	4.40254	5.61879	6.1977	5.8783	4.53398	2.36024	-0.100864	-2.14538	-3.21444	-3.15207	-2.27215	-1.20254	-0.593271	-0.840405	-1.95099	-3.59127	-5.26799	-6.53681	-7.14119	-7.04679	-6.3819	-5.34187
FullRotation	5	190.313	220.554	243.569	258.923	268.029	273.481	278.114	284.011	291.673	299.617	304.735	303.486	293.473	274.62	249.294	221.352	194.68	171.999	154.374	141.408	131.798	123.957	116.553	108.901	101.076	93.7461	87.7767	83.8795	82.455	83.6106	87.1512	92.4799	98.5107	103.825	107.05	107.244	104.055	97.6262	88.4827	77.5606	66.3325	56.7854	51.0278	50.5761	55.6202	64.6895	74.9754	83.2507
FullRotation	5	-63.3632	-77.2578	-90.2474	-100.919	-108.301	-112.206	-113.22	-112.389	-110.897	-109.959	-110.936	-115.423	-125.032	-140.772	-162.26	-187.196	-211.526	-230.447	-239.922	-238.033	-225.556	-205.493	-181.896	-158.57	-138.196	-122.049	-110.185	-101.874	-96.0594	-91.7267	-88.1286	-84.8467	-81.7263	-78.7474	-75.925	-73.2864	-70.9251	-69.075	-68.1621	-68.8323	-71.9998	-78.9124	-91.1088	-110.052	-136.338	-168.711	-203.456	-234.81
FullRotation	5	7.14847	6.09347	4.11657	1.51015	-1.16776	-3.32543	-4.60993	-5.06761	-5.11107	-5.33991	-6.32831	-8.46101	-11.8322	-16.2026	-21.0415	-25.6847	-29.569	-32.4129	-34.2151	-35.0728	-34.9719	-33.7316	-31.1539	-27.2614	-22.4276	-17.301	-12.5642	-8.68697	-5.8053	-3.77273	-2.3121	-1.16509	-0.166768	0.751007	1.58145	2.25047	2.61985	2.52259	1.84813	0.638331	-0.872725	-2.32149	-3.35014	-3.74794	-3.51132	-2.7987	-1.80173	-0.614551
FullRotation	5	-13.5673	-13.6992	-13.2244	-11.7039	-9.08369	-5.65992	-1.89541	1.78068	5.08685	7.87569	10.038	11.4063	11.7552	10.9249	9.00228	6.41592	3.83729	1.9068	0.937867	0.775898	0.88903	0.628404	-0.484734	-2.57453	-5.39225	-8.45217	-11.2521	-13.4743	-15.0804	-16.2499	-17.2237	-18.1492	-19.0256	-19.751	-20.1997	-20.266	-19.8503	-18.8519	-17.1986	-14.9188	-12.187	-9.29924	-6.56865	-4.19948	-2.20597	-0.423841	1.38843	3.40217
FullRotation	5	-3.88835	-3.94986	-3.28602	-1.92355	-0.0301642	2.07695	3.96236	5.17726	5.41275	4.63051	3.07578	1.15081	-0.781282	-2.53757	-4.11625	-5.57302	-6.87515	-7.83793	-8.19629	-7.75441	-6.52886	-4.78934	-2.98722	-1.60523	-1.00567	-1.33389	-2.50505	-4.26419	-6.28468	-8.26338	-9.97601	-11.2811	-12.0847	-12.2966	-11.8178	-10.5698	-8.55793	-5.92872	-2.98273	-0.126169	2.22821	3.7717	4.38756	4.18085	3.44336	2.56041	1.89353	1.67992
FullRotation	5	38.7746	39.0727	36.3045	31.3182	25.0987	18.4207	11.7715	5.489	-0.0773988	-4.54283	-7.60286	-9.17446	-9.4382	-8.7556	-7.52143	-6.04397	-4.4986	-2.95294	-1.4264	0.0526707	1.41809	2.57346	3.42253	3.8999	3.98258	3.68329	3.03878	2.1033	0.946015	-0.353698	-1.71225	-3.04377	-4.25852	-5.26563	-5.98268	-6.34471	-6.30192	-5.81278	-4.85331	-3.44833	-1.70269	0.204925	2.07272	3.73546	5.08525	6.0438	6.53091	6.48888
FullRotation	5	47.7033	44.0513	42.225	42.2931	43.4275	44.3816	44.1892	42.6502	40.3526	38.2859	37.3216	37.8371	39.6079	41.9563	44.0478	45.2085	45.125	43.8625	41.7067	38.9447	35.7168	32.0265	27.888	23.4946	19.2821	15.8246	13.6138	12.8444	13.3291	14.5739	15.9668	16.9707	17.2466	16.6859	15.3892	13.6253	11.7781	10.2554	9.35569	9.13782	9.37393	9.64331	9.5356	8.85659	7.71568	6.4488	5.42865	4.8782
FullRotation	5	-3.31421	-3.56302	-3.19076	-2.16996	-0.532598	1.61687	4.11649	6.77891	9.4236	11.8987	14.102	16.0077	17.6925	19.3232	21.0834	23.0573	25.1419	27.0597	28.4804	29.1751	29.092	28.303	26.8772	24.8111	22.0879	18.8238	15.3632	12.2108	9.82476	8.39835	7.78109	7.5669	7.2776	6.52508	5.09874	2.98695	0.367961	-2.42649	-4.98677	-6.93843	-8.04974	-8.27632	-7.72661	-6.5794	-5.0226	-3.23212	-1.38023	0.379652
FullRotation	5	0.809728	0.740559	0.59175	0.517889	0.644714	0.989817	1.43168	1.75582	1.75983	1.37332	0.719755	0.0860596	-0.205645	0.0452313	0.814073	1.86869	2.89554	3.65622	4.07338	4.20804	4.16094	3.98792	3.67782	3.1921	2.50656	1.62395	0.554364	-0.699289	-2.13795	-3.74767	-5.4907	-7.31089	-9.1488	-10.9442	-12.6224	-14.0658	-15.101	-15.5138	-15.1115	-13.8096	-11.7182	-9.17323	-6.69006	-4.82929	-4.02739	-4.44661	-5.92234	-8.02018
FullRotation	5	-11.4251	-10.6502	-9.2999	-7.5369	-5.62283	-3.80605	-2.21289	-0.811596	0.543105	2.01804	3.72835	5.71357	7.94694	10.3385	12.7195	14.8378	16.4119	17.2363	17.2757	16.6688	15.6369	14.3713	12.9896	11.5792	10.264	9.21088	8.5635	8.36085	8.51374	8.85527	9.22336	9.51451	9.6933	9.7618	9.72949	9.58667	9.29982	8.81776	8.09617	7.1289	5.98116	4.80151	3.80271	3.197	3.10429	3.46984	4.04921	4.4914
FullRotation	5	0.367364	0.181738	0.122544	0.548103	1.79902	4.01288	6.99666	10.2166	12.9226	14.3614	14.0202	11.8266	8.22188	4.05062	0.275981	-2.36926	-3.64456	-3.85695	-3.69286	-3.90436	-4.9769	-6.91123	-9.21521	-11.13	-12.0009	-11.608	-10.2723	-8.67168	-7.48483	-7.07398	-7.38008	-8.04225	-8.63009	-8.83689	-8.55955	-7.87141	-6.95097	-6.01415	-5.26839	-4.87783	-4.92449	-5.36512	-6.00473	-6.52328	-6.57796	-5.95815	-4.71054	-3.14646
FullRotation	5	-327.259	-292.771	-259.956	-231.439	-208.063	-190.033	-178.076	-174.072	-180.733	-200.305	-232.709	-274.049	-316.485	-350.025	-365.687	-358.62	-329.646	-284.584	-231.861	-179.715	-134.126	-98.012	-71.5452	-53.1206	-40.4623	-31.5041	-24.8507	-19.8004	-16.0858	-13.5524	-11.9566	-10.9465	-10.1761	-9.45557	-8.83335	-8.54923	-8.86466	-9.84661	-11.2356	-12.497	-13.0622	-12.6339	-11.3811	-9.90425	-9.00181	-9.38627	-11.4999	-15.4817
FullRotation	5	100.222	95.5431	93.701	94.4164	97.0586	101.308	107.499	116.3	127.857	140.986	153.071	160.889	161.973	155.717	143.594	128.387	112.951	99.1702	87.5879	77.7074	68.6411	59.7075	50.7289	42.0037	34.0678	27.4145	22.2927	18.6556	16.2528	14.8052	14.1665	14.3705	15.5365	17.6731	20.5033	23.426	25.6807	26.6676	26.2652	24.9529	23.6368	23.2522	24.3641	26.9776	30.6206	34.5804	38.1311	40.6617
FullRotation	5	-4.52343	-5.72487	-6.6012	-7.06601	-7.12944	-6.88123	-6.45358	-5.98446	-5.57678	-5.2478	-4.88087	-4.21348	-2.88748	-0.548909	3.04845	7.97524	14.0953	21.0352	28.159	34.5939	39.3969	41.8572	41.8118	39.7548	36.6292	33.3701	30.4827	27.8839	25.0988	21.6306	17.2732	12.1943	6.81418	1.62062	-2.94436	-6.49817	-8.70662	-9.33206	-8.35292	-6.07044	-3.09757	-0.190937	2.00173	3.14146	3.24899	2.60551	1.58806	0.53298
FullRotation	5	16.2525	12.5838	9.77542	7.68673	6.22987	5.33021	4.85592	4.57594	4.18806	3.428	2.20196	0.661687	-0.846573	-1.94175	-2.39476	-2.22003	-1.62021	-0.815057	0.129681	1.36516	3.17935	5.83272	9.41605	13.8041	18.723	23.9048	29.3124	35.4098	43.4218	55.4213	74.0383	101.646	139.146	184.778	233.614	278.236	310.625	324.637	317.98	292.828	254.8	210.913	167.475	128.744	96.6388	71.2441	51.6387	36.6387
FullRotation	5	6.77445	6.233	5.09176	3.47701	1.66343	-0.0286526	-1.37432	-2.34468	-3.10525	-3.91365	-4.97985	-6.34977	-7.84438	-9.05977	-9.44791	-8.49251	-5.95024	-2.04845	2.48837	6.64879	9.50227	10.5547	9.91551	8.20424	6.25493	4.76893	4.08425	4.14874	4.67101	5.33203	5.92931	6.40263	6.76115	7.00217	7.07861	6.94413	6.62843	6.28619	6.16957	6.52893	7.49065	8.98041	10.7365	12.4028	13.648	14.2498	14.1127	13.2368
FullRotation	5	41.2146	42.2306	42.0658	40.013	36.1262	31.0869	25.7951	20.9671	16.9587	13.8497	11.6476	10.4225	10.2576	11.0658	12.4217	13.5647	13.578	11.6158	6.99753	-0.8713	-12.598	-28.6703	-48.9789	-72.2002	-95.4954	-114.949	-126.76	-128.697	-121.028	-106.41	-88.7563	-71.7129	-57.5051	-46.6108	-38.228	-31.1307	-24.4352	-17.9701	-12.1927	-7.80344	-5.30414	-4.70837	-5.51784	-6.92305	-8.11665	-8.56875	-8.16366	-7.14884
FullRotation	5	3.31205	0.20923	-2.25516	-3.53853	-3.50588	-2.43846	-0.8565	0.733442	2.02231	2.93167	3.52101	3.87435	4.03881	4.03159	3.86366	3.5435	3.06147	2.38285	1.47269	0.332201	-0.978009	-2.3515	-3.66542	-4.80125	-5.63995	-6.05216	-5.91271	-5.15233	-3.81546	-2.07858	-0.192016	1.6182	3.22421	4.57986	5.63688	6.2723	6.3128	5.65709	4.41474	2.9499	1.78134	1.37659	1.94963	3.36904	5.22685	7.02017	8.34598	8.99691
FullRotation	5	1.89085	3.14256	3.93446	4.22479	4.27349	4.56737	5.57099	7.45241	9.94995	12.4594	14.2823	14.8973	14.1327	12.1854	9.51896	6.69263	4.18929	2.28659	1.02146	0.258722	-0.16894	-0.337189	-0.199551	0.333205	1.27785	2.5159	3.83178	5.01269	5.93558	6.58502	7.00003	7.19355	7.09259	6.53262	5.31056	3.27244	0.405717	-3.10363	-6.86046	-10.3092	-12.8292	-13.8757	-13.1401	-10.6866	-6.99401	-2.85593	0.847998	3.42051
FullRotation	5	0.419068	-1.45177	-3.44065	-5.15471	-6.27537	-6.62745	-6.20352	-5.14167	-3.68443	-2.12689	-0.774045	0.105526	0.314086	-0.251944	-1.59662	-3.62426	-6.13984	-8.86389	-11.4856	-13.754	-15.5581	-16.927	-17.9228	-18.4818	-18.3217	-17.0147	-14.2289	-10.0158	-4.96867	-0.120178	3.40477	4.82269	3.99231	1.44354	-1.87106	-4.95249	-7.09918	-8.08524	-8.17823	-8.04535	-8.62436	-10.9844	-16.1803	-25.0974	-38.2857	-55.7868	-76.9867	-100.574
FullRotation	5	30.3539	29.6502	27.7935	24.0472	18.2797	11.1149	3.68971	-2.81007	-7.54809	-10.1944	-10.8676	-9.99049	-8.13792	-5.88107	-3.63363	-1.56182	0.3657	2.19996	3.82828	4.9283	5.09419	4.04261	1.76084	-1.47207	-5.16789	-8.7473	-11.6505	-13.4298	-13.8332	-12.8552	-10.7334	-7.87079	-4.72102	-1.68359	0.947451	2.97859	4.28307	4.77881	4.44417	3.36658	1.79159	0.119356	-1.18316	-1.73863	-1.40831	-0.339604	1.12699	2.63795
FullRotation	5	2.96841	3.5002	3.5019	3.05572	2.36761	1.67432	1.15396	0.878192	0.82181	0.90962	1.06908	1.25896	1.4682	1.69477	1.92192	2.1014	2.14743	1.94794	1.3963	0.442511	-0.860092	-2.33914	-3.73868	-4.79116	-5.29479	-5.16062	-4.42211	-3.21753	-1.76358	-0.323078	0.837679	1.50189	1.5516	0.99202	-0.0598086	-1.41633	-2.8682	-4.2266	-5.34759	-6.14203	-6.56826	-6.61384	-6.27688	-5.56443	-4.51609	-3.23563	-1.89682	-0.700049
FullRotation	5	0.206328	0.554952	0.618875	0.320167	-0.443739	-1.76148	-3.6289	-5.86565	-8.07959	-9.72518	-10.2564	-9.31748	-6.88832	-3.31985	0.746695	4.53807	7.33118	8.61913	8.23131	6.37965	3.60689	0.636319	-1.83828	-3.3495	-3.76903	-3.29701	-2.3503	-1.40421	-0.859692	-0.965425	-1.79166	-3.23317	-5.02924	-6.8148	-8.20474	-8.8992	-8.76954	-7.89089	-6.51116	-4.97146	-3.60883	-2.66895	-2.24931	-2.28556	-2.58703	-2.91373	-3.0682	-2.96733
FullRotation	5	-29.4637	-27.4517	-27.3144	-28.0004	-28.7722	-29.2508	-29.3859	-29.3543	-29.4172	-29.7616	-30.3964	-31.1472	-31.7694	-32.1152	-32.2451	-32.3864	-32.7431	-33.2875	-33.6988	-33.5157	-32.4015	-30.3274	-27.5549	-24.447	-21.2705	-18.1244	-15.0128	-11.9739	-9.14185	-6.7059	-4.79642	-3.39149	-2.30377	-1.25619	-0.0103469	1.51984	3.21044	4.74799	5.71735	5.73569	4.59463	2.36385	-0.602222	-3.77849	-6.68096	-9.0703	-11.0268	-12.8256
FullRotation	5	61.8953	59.5113	56.5408	53.2593	50.1714	47.6242	45.588	43.672	41.3094	38.0193	33.6724	28.6674	23.8891	20.3769	18.8033	19.0738	20.3424	21.5211	22.0073	22.234	23.7414	28.7785	39.6785	58.2885	85.5877	121.456	164.52	212.09	260.309	304.662	340.849	365.771	378.253	379.175	370.983	356.845	339.82	322.262	305.558	290.211	276.188	263.382	251.887	241.882	233.196	224.911	215.449	203.233
FullRotation	5	188.718	159.925	137.246	121.122	110.881	105.71	105.118	108.84	116.523	127.51	140.921	155.939	172.105	189.438	208.279	228.847	250.635	271.903	289.629	300.166	300.49	289.51	268.755	242.045	214.292	189.965	171.885	160.726	155.258	153.09	151.584	148.656	143.309	135.782	127.297	119.483	113.743	110.823	110.768	113.172	117.49	123.216	129.861	136.825	143.243	147.94	149.564	146.91
FullRotation	5	-92.1107	-90.248	-83.2494	-72.8913	-61.4295	-50.9004	-42.5174	-36.3335	-31.2991	-25.733	-18.1009	-7.82497	4.26944	16.1463	25.3703	30.1403	30.0253	26.0536	20.1719	14.3884	9.98157	7.06969	4.67336	1.25816	-4.43267	-12.6191	-22.1832	-31.0162	-36.8578	-38.2205	-35.0015	-28.544	-21.1636	-15.2736	-12.4166	-12.5759	-14.1458	-14.6242	-11.7064	-4.14735	8.10907	24.5906	45.2732	71.1318	103.704	143.67	189.135	234.738
FullRotation	5	5.12447	5.70821	5.42526	4.55914	3.41346	2.16193	0.654229	-1.80014	-6.6146	-15.9548	-32.4437	-58.4013	-94.6786	-139.498	-187.992	-233.034	-267.343	-286.014	-288.186	-276.967	-257.733	-235.842	-214.97	-196.662	-180.903	-167.049	-154.525	-143.089	-132.757	-123.607	-115.621	-108.608	-102.209	-95.9286	-89.1981	-81.4779	-72.4084	-61.9747	-50.5844	-38.953	-27.7764	-17.31	-7.08584	4.02136	17.3078	33.4836	51.9787	70.6878
FullRotation	5	-146.398	-145.223	-142.51	-138.782	-134.511	-129.787	-124.365	-118.079	-111.281	-104.922	-100.134	-97.5995	-97.1421	-97.8152	-98.3704	-97.7888	-95.6331	-92.1951	-88.5208	-86.3139	-87.5828	-93.9519	-105.8	-121.666	-138.354	-151.844	-158.657	-157.068	-147.599	-132.624	-115.353	-98.7142	-84.6425	-73.9298	-66.5034	-61.8362	-59.2991	-58.4027	-58.9188	-60.824	-64.0468	-68.1586	-72.2885	-75.4187	-76.9113	-76.8439	-75.853	-74.5813
FullRotation	5	24.2313	22.9838	21.9177	21.427	21.8081	23.2325	25.7981	29.5153	34.1413	38.9623	42.738	43.9572	41.3679	34.5312	24.089	11.5339	-1.47668	-13.9712	-26.249	-39.8353	-56.6958	-77.9643	-102.757	-127.709	-147.615	-156.98	-151.793	-130.666	-94.9248	-47.8647	6.11459	61.9466	113.938	155.981	182.466	189.845	178.099	151.158	115.906	80.1724	50.7448	32.2107	26.9165	35.6288	58.2165	93.7619	139.975	192.371
FullRotation	6	71.722	80.2168	95.3016	117.954	148.432	184.793	221.897	252.041	267.487	263.742	241.672	207.052	167.847	130.951	100.198	76.338	58.3433	44.8179	34.7335	27.4238	22.2707	18.5153	15.341	12.1215	8.63577	5.09253	1.96193	-0.300311	-1.469	-1.62691	-1.10769	-0.386326	0.000972959	-0.523121	-2.56636	-6.68282	-13.1621	-21.753	-31.4895	-40.8034	-47.9719	-51.7208	-51.6657	-48.3454	-42.8603	-36.3667	-29.7205	-23.3881
FullRotation	6	-6.81823	-6.43941	-6.48532	-6.51623	-6.21669	-5.44393	-4.24352	-2.81499	-1.42578	-0.300073	0.467268	0.928406	1.21912	1.45248	1.61891	1.52049	0.721271	-1.53008	-6.41727	-15.6456	-31.3349	-55.5286	-89.2689	-131.502	-178.375	-223.569	-259.859	-281.435	-285.902	-274.983	-253.589	-227.843	-203.039	-182.404	-166.956	-156.258	-149.652	-147.462	-151.658	-165.396	-191.232	-228.618	-272.176	-312.286	-338.372	-343.371	-326.855	-295.008
FullRotation	6	-17.2744	-25.4506	-34.5278	-43.1208	-49.677	-52.9815	-52.5725	-48.8853	-43.0608	-36.4975	-30.3491	-25.1841	-20.9463	-17.201	-13.4953	-9.60044	-5.48002	-1.00501	4.40156	11.9174	23.0695	39.0485	59.8355	83.5693	106.606	124.434	133.163	130.927	118.549	99.1693	77.0729	56.2825	39.5172	27.832	20.9395	17.958	18.2739	22.2655	31.7214	49.7999	80.338	126.394	188.24	261.546	336.899	401.499	442.852	452.976
FullRotation	6	-7.67157	-13.9729	-20.3419	-25.7386	-29.4008	-31.0566	-30.9335	-29.5511	-27.402	-24.6778	-21.1917	-16.5414	-10.4344	-2.99106	5.14874	12.9914	19.5478	24.1995	26.8937	28.0818	28.4589	28.6575	29.0731	29.8961	31.264	33.3297	36.1237	39.3073	42.1129	43.6924	43.7549	43.055	43.2847	46.3296	53.2942	63.8482	76.1759	87.4498	94.5815	95.0839	87.9138	74.0632	56.5194	39.3601	26.2307	18.9191	16.8064	17.4706
FullRotation	6	-3.82854	6.63762	22.1236	40.8362	59.5791	74.0336	79.9983	75.1776	60.4378	39.6339	18.004	0.0499006	-11.9688	-18.3592	-21.3154	-23.8153	-28.5862	-37.3226	-50.1761	-65.5891	-80.6245	-91.8787	-96.716	-94.2953	-85.8242	-73.9004	-61.3587	-50.3582	-42.2475	-38.1923	-39.9836	-50.2975	-71.9686	-106.451	-152.186	-203.817	-252.894	-290.059	-307.89	-303.267	-278.263	-239.274	-194.831	-152.961	-119.046	-94.9044	-79.3063	-69.4827
FullRotation	6	-59.3244	-73.1616	-83.2763	-88.7643	-89.5421	-85.8873	-78.1336	-66.8704	-53.4843	-40.4337	-30.7362	-26.7369	-28.8627	-35.2121	-42.3422	-46.832	-46.7357	-42.1586	-34.7853	-26.7974	-19.8573	-14.6442	-10.993	-8.35838	-6.2357	-4.33428	-2.5191	-0.673052	1.36924	3.76838	6.54664	9.46978	12.0193	13.4841	13.1428	10.4722	5.31323	-2.04607	-10.8686	-20.0337	-28.1681	-33.868	-36.0311	-34.2511	-29.1388	-22.3646	-16.274	-13.0968
FullRotation	6	19.7028	19.6144	20.7109	22.1608	23.0653	22.7467	20.9965	18.1468	14.9119	12.0634	10.1075	9.10609	8.71076	8.36232	7.55221	6.02833	3.87335	1.44221	-0.798449	-2.45325	-3.33431	-3.50799	-3.25316	-2.95847	-3.00206	-3.65397	-5.02358	-7.05723	-9.57053	-12.3019	-14.9693	-17.3208	-19.1594	-20.3422	-20.7665	-20.3694	-19.1548	-17.221	-14.7518	-11.9424	-8.90768	-5.64705	-2.11856	1.61783	5.29455	8.46846	10.687	11.6864
FullRotation	6	-26.7793	-33.6598	-41.2804	-46.9161	-48.7758	-46.6525	-41.6199	-35.225	-28.8841	-23.8082	-21.1607	-21.9216	-26.3241	-33.3181	-40.667	-45.8342	-47.1507	-44.5234	-39.2669	-33.2797	-28.1306	-24.5595	-22.5043	-21.4601	-20.8651	-20.3333	-19.6996	-18.9526	-18.1387	-17.2972	-16.4388	-15.5576	-14.6561	-13.7664	-12.9591	-12.3339	-11.9891	-11.9757	-12.2501	-12.6526	-12.9312	-12.8113	-12.0868	-10.6916	-8.72134	-6.40282	-4.0328	-1.91717
FullRotation	6	-0.222012	0.887804	3.76482	9.4168	19.0088	33.598	53.7172	78.8703	107.135	135.136	158.605	173.518	177.452	170.54	155.492	136.56	117.911	102.223	90.1582	80.8658	73.0369	65.8568	59.3813	54.3137	51.4825	51.3499	53.7432	57.82	62.2484	65.5559	66.5752	64.7964	60.453	54.2853	47.1567	39.782	32.7145	26.5146	21.8742	19.5355	20.019	23.3423	28.9184	35.7033	42.4849	48.1581	51.8701	53.0693
FullRotation	6	-0.888751	-0.566781	-1.5238	-3.61559	-6.34656	-9.026	-11.0033	-11.8742	-11.5701	-10.3116	-8.47168	-6.42722	-4.46609	-2.77149	-1.45675	-0.603165	-0.262239	-0.427744	-1.00765	-1.83715	-2.73871	-3.59594	-4.3892	-5.15987	-5.92391	-6.59568	-6.98411	-6.87571	-6.15948	-4.91853	-3.43134	-2.07528	-1.18156	-0.912777	-1.22372	-1.90981	-2.71061	-3.40635	-3.87045	-4.06706	-4.01582	-3.75541	-3.32512	-2.76983	-2.15256	-1.56208	-1.10907	-0.924062
FullRotation	6	25.7756	20.8344	15.8961	11.6692	8.52692	6.70462	6.61061	9.09755	15.5461	27.6118	46.5737	72.437	103.22	134.941	162.545	181.424	188.808	184.367	169.939	148.779	124.752	101.621	82.398	68.8303	61.3017	59.3226	62.3575	70.4031	83.8033	102.386	124.537	146.932	165.192	175.141	174.083	161.579	139.539	111.652	82.3603	55.6709	34.2008	18.7639	8.61779	2.16658	-2.25304	-5.82501	-9.07629	-11.9894
FullRotation	6	1.57601	1.97768	2.62031	3.57542	4.88674	6.50949	8.24862	9.71246	10.3112	9.3394	6.17877	0.59467	-7.00071	-15.4894	-23.3023	-28.9107	-31.325	-30.3503	-26.5093	-20.7436	-14.0947	-7.50235	-1.71782	2.74397	5.65268	7.07795	7.31612	6.7317	5.59606	4.02391	2.04733	-0.22874	-2.49952	-4.25905	-4.94482	-4.16622	-1.8987	1.46214	5.22072	8.62372	11.1007	12.3963	12.5417	11.7198	10.1231	7.90702	5.25695	2.50206
FullRotation	6	-46.1625	-42.6252	-35.8325	-26.0089	-14.4429	-3.06501	6.3317	12.758	16.1349	16.8328	15.1199	11.0319	4.74109	-3.0049	-10.872	-17.459	-21.9732	-24.563	-26.083	-27.4814	-29.2109	-30.9986	-32.0581	-31.5716	-29.1587	-25.0815	-20.1121	-15.1719	-10.9738	-7.84936	-5.80558	-4.69596	-4.35592	-4.62788	-5.31264	-6.14404	-6.8377	-7.18927	-7.14066	-6.76241	-6.16791	-5.43154	-4.57438	-3.62005	-2.66496	-1.89535	-1.53176	-1.73794
FullRotation	6	-0.263577	0.125057	0.104182	-0.226352	-0.604191	-0.62331	0.172431	2.14905	5.43747	9.82972	14.7546	19.3628	22.7173	24.0395	22.9334	19.5084	14.373	8.50239	3.01738	-1.07956	-3.14691	-3.05397	-1.18423	1.70703	4.72327	7.05765	8.16117	7.82555	6.18825	3.66773	0.831009	-1.78379	-3.83121	-5.23098	-6.10252	-6.59405	-6.70982	-6.25895	-4.97696	-2.75107	0.205884	3.36377	6.07457	7.84168	8.49961	8.21447	7.34098	6.23208
FullRotation	6	-17.4289	-21.0492	-23.2303	-23.5795	-22.046	-18.8708	-14.4724	-9.34455	-4.0035	1.0356	5.29532	8.39906	10.1361	10.4881	9.60234	7.72708	5.14846	2.15716	-0.944507	-3.8108	-6.03204	-7.16786	-6.85689	-4.9789	-1.79364	2.03969	5.60909	8.02442	8.6955	7.48797	4.69317	0.856869	-3.4292	-7.67213	-11.5227	-14.7428	-17.1485	-18.5765	-18.9012	-18.0997	-16.321	-13.8959	-11.2425	-8.69844	-6.38245	-4.19021	-1.93676	0.450168
FullRotation	6	15.4347	24.9229	34.5844	43.0233	49.0067	51.7824	51.2884	48.2029	43.8038	39.6296	37.0184	36.6857	38.5274	41.7366	45.1554	47.6889	48.6079	47.6921	45.2093	41.7729	38.091	34.689	31.7194	28.9871	26.1767	23.1431	20.0569	17.321	15.3301	14.2462	13.9176	13.9632	13.9519	13.5852	12.8108	11.8276	10.9849	10.6105	10.8528	11.6081	12.5718	13.3711	13.7091	13.4555	12.6524	11.4559	10.052	8.60202
FullRotation	6	-4.0604	-4.56774	-4.50906	-3.9865	-3.25361	-2.57024	-2.09338	-1.87376	-1.93518	-2.34313	-3.18442	-4.46574	-6.00882	-7.43268	-8.25608	-8.08026	-6.76319	-4.49831	-1.75269	0.914003	3.0663	4.53777	5.43254	5.99357	6.42488	6.77646	6.94886	6.7979	6.25016	5.35586	4.24543	3.04006	1.77547	0.388921	-1.23801	-3.21304	-5.5764	-8.2673	-11.1123	-13.8392	-16.1218	-17.6561	-18.2519	-17.9058	-16.8314	-15.425	-14.178	-13.5555
FullRotation	6	-6.15899	-7.78861	-8.62818	-8.22348	-6.35341	-3.15412	0.876576	5.01264	8.5108	10.8084	11.6288	10.9752	9.05611	6.20865	2.85799	-0.496384	-3.32595	-5.1767	-5.81189	-5.30267	-3.9993	-2.38297	-0.889872	0.190895	0.712872	0.618279	-0.0846218	-1.2868	-2.73413	-4.04019	-4.78294	-4.64522	-3.53277	-1.6148	0.721047	2.97656	4.67212	5.46256	5.21125	4.01169	2.14637	0.00749475	-2.00196	-3.54066	-4.37252	-4.38349	-3.59719	-2.18417
FullRotation	6	0.928616	2.4096	3.50487	3.91375	3.6297	2.98971	2.50095	2.57852	3.3604	4.69958	6.29101	7.82738	9.08424	9.91665	10.2118	9.8539	8.73628	6.80745	4.12926	0.909469	-2.50792	-5.70464	-8.28884	-9.99811	-10.7636	-10.7013	-10.0369	-9.00116	-7.74704	-6.32336	-4.70873	-2.88213	-0.892814	1.107	2.87952	4.16429	4.75386	4.55345	3.60196	2.05626	0.156691	-1.81033	-3.54491	-4.77674	-5.32785	-5.18365	-4.52804	-3.69334
FullRotation	6	-4.94075	-3.18638	-1.14436	0.894471	2.59525	3.65294	3.90825	3.40528	2.34023	0.932959	-0.669775	-2.39386	-4.1489	-5.75088	-6.94135	-7.51475	-7.46605	-7.0412	-6.63212	-6.56732	-6.9264	-7.49844	-7.91457	-7.87302	-7.32067	-6.48257	-5.72465	-5.33931	-5.37925	-5.63894	-5.77899	-5.51841	-4.77464	-3.69535	-2.57826	-1.74788	-1.43778	-1.72304	-2.51168	-3.59678	-4.74351	-5.76489	-6.54573	-7.0083	-7.06347	-6.59671	-5.50884	-3.76581
FullRotation	6	-215.694	-253.285	-294.68	-337.747	-379.371	-415.984	-444.071	-460.582	-463.362	-451.632	-426.363	-390.324	-347.623	-302.827	-259.968	-221.78	-189.421	-162.663	-140.431	-121.431	-104.65	-89.5907	-76.1909	-64.5478	-54.6244	-46.1155	-38.5287	-31.4105	-24.5616	-18.1158	-12.4412	-7.94396	-4.89353	-3.36547	-3.29651	-4.58946	-7.17823	-11.0268	-16.0859	-22.2518	-29.3676	-37.2889	-46.0824	-56.3944	-69.94	-89.8127	-120.191	-165.138
FullRotation	6	20.9882	19.8042	19.3091	19.6169	20.6226	21.9764	23.1678	23.7149	23.363	22.1698	20.4242	18.4583	16.4804	14.5322	12.5709	10.6016	8.7552	7.26469	6.35298	6.10162	6.37483	6.84999	7.14764	7.00566	6.40392	5.57075	4.85284	4.51811	4.60101	4.89428	5.10089	5.06573	4.93724	5.14202	6.1612	8.21796	11.0522	13.9161	15.8226	15.9372	13.9353	10.1033	5.08855	-0.657902	-7.50279	-17.0303	-31.9809	-55.6244
FullRotation	6	-53.824	-49.6934	-44.0599	-37.8872	-32.1665	-27.5102	-23.9703	-21.1478	-18.4978	-15.6352	-12.4742	-9.16886	-5.93902	-2.93535	-0.221045	2.14753	4.03664	5.22291	5.45781	4.55334	2.4262	-0.922387	-5.4568	-11.1505	-17.9889	-25.9716	-35.1809	-45.9919	-59.3553	-76.9172	-100.656	-131.926	-170.212	-212.28	-252.395	-283.762	-300.675	-300.415	-284.104	-256.185	-222.841	-190.008	-161.724	-139.367	-121.928	-107.083	-92.5325	-77.0794
FullRotation	6	-229.496	-204.123	-171.093	-137.889	-110.035	-90.0855	-77.9436	-71.8305	-69.2971	-67.9747	-66.0714	-62.6664	-57.7791	-52.1561	-46.7988	-42.4067	-38.9959	-35.8877	-32.0841	-26.8164	-19.9749	-12.1973	-4.60254	1.67336	5.8972	7.92964	8.14537	7.18858	5.7494	4.51862	4.36665	6.62398	13.2191	26.4199	48.0629	78.4555	115.412	154.034	187.614	209.527	215.391	204.55	180.188	148.11	114.817	85.7324	64.165	51.094
FullRotation	6	55.1768	51.6022	44.6405	35.4322	25.6789	16.9486	10.2111	5.77025	3.51368	3.27946	5.11741	9.30255	16.0551	25.0792	35.1928	44.3769	50.3812	51.6505	48.0376	40.8311	32.075	23.6572	16.7464	11.8092	8.94356	8.11852	9.15379	11.6112	14.8169	18.0056	20.399	21.1623	19.4101	14.4503	6.17295	-4.72662	-16.8972	-28.7255	-38.6982	-45.6018	-48.6599	-47.709	-43.3442	-36.8389	-29.7544	-23.3847	-18.3326	-14.4563
FullRotation	6	-18.1646	-17.0319	-18.8779	-25.9369	-40.241	-62.6891	-92.1255	-124.829	-154.817	-175.203	-180.305	-167.542	-137.988	-95.1344	-42.634	17.4316	84.5098	157.759	233.723	305.203	362.358	395.713	399.6	374.346	326.177	265.078	201.692	144.599	98.8666	65.9823	44.7682	32.6215	26.6006	24.1333	23.3482	23.1288	22.9919	22.8639	22.836	22.9717	23.2266	23.4656	23.5275	23.2756	22.6122	21.4941	19.9995	18.4557
FullRotation	6	5.41138	5.6646	5.14162	4.03125	2.6514	1.3605	0.466345	0.166482	0.537542	1.56025	3.14974	5.16861	7.42111	9.64923	11.5508	12.8357	13.3134	12.9801	12.0468	10.8599	9.72527	8.72281	7.64322	6.11885	3.89056	1.04734	-1.93312	-4.38084	-5.75481	-5.89166	-5.03746	-3.66615	-2.21945	-0.94092	0.113347	0.946994	1.51098	1.70645	1.48169	0.92279	0.245666	-0.314831	-0.63418	-0.750502	-0.800381	-0.896663	-1.04248	-1.16137
FullRotation	6	15.8254	17.3761	18.4294	18.8652	18.6391	17.7418	16.1934	14.0692	11.5191	8.75279	5.99297	3.42673	1.1826	-0.661049	-2.05945	-3.00052	-3.52295	-3.72404	-3.72759	-3.6132	-3.35887	-2.85551	-2.00649	-0.847903	0.405596	1.43465	1.96439	1.88454	1.27204	0.328079	-0.70012	-1.56044	-2.01454	-1.87793	-1.09554	0.19938	1.71113	3.10868	4.19045	4.98449	5.7185	6.67502	8.00997	9.62901	11.1794	12.1671	12.1536	10.9534
FullRotation	6	-0.152878	1.28296	2.66032	3.66183	4.07823	3.89037	3.27742	2.53388	1.94184	1.66683	1.72723	2.03364	2.4491	2.82802	3.02897	2.93086	2.47829	1.73655	0.911732	0.292091	0.127104	0.507279	1.31948	2.30232	3.16053	3.66364	3.68529	3.18897	2.2107	0.864358	-0.638612	-1.99944	-2.89393	-3.0681	-2.41894	-1.0174	0.933041	3.17494	5.47093	7.63994	9.55395	11.1098	12.215	12.7965	12.8419	12.4314	11.7381	10.9697
FullRotation	6	-1.45019	-0.839093	-0.036593	0.851153	1.66929	2.28408	2.64337	2.79276	2.84211	2.90957	3.07572	3.3617	3.71934	4.02594	4.09261	3.71086	2.7379	1.18786	-0.724573	-2.62713	-4.10905	-4.87772	-4.87976	-4.33479	-3.64769	-3.2304	-3.31062	-3.82281	-4.43936	-4.72701	-4.35313	-3.24581	-1.6368	0.0301125	1.28479	1.82334	1.62034	0.920178	0.14034	-0.240034	0.266918	2.17898	6.1397	13.0487	24.1703	41.072	65.233	97.2798
FullRotation	6	-0.22205	0.356177	0.909859	1.38902	1.77234	2.06366	2.2866	2.47641	2.66323	2.84428	2.96374	2.92248	2.62761	2.05896	1.31273	0.591441	0.133692	0.111305	0.537388	1.23494	1.89183	2.18967	1.95023	1.22363	0.267021	-0.578036	-1.04287	-1.04378	-0.699011	-0.258877	0.00964044	-0.0681919	-0.505954	-1.14761	-1.72349	-1.95914	-1.6964	-0.970726	0.00252188	0.930552	1.57739	1.85246	1.80821	1.56446	1.22326	0.833476	0.419782	0.034752
FullRotation	6	10.0035	11.0745	10.5564	8.10277	3.84669	-1.49296	-6.74925	-10.6592	-12.2712	-11.2327	-7.824	-2.76493	3.09799	9.04064	14.5557	19.2933	22.9589	25.2616	25.9305	24.7338	21.4495	15.8392	7.73894	-2.67526	-14.5755	-26.3734	-36.01	-41.5982	-42.1201	-37.8127	-30.0371	-20.7293	-11.7305	-4.30826	0.997899	4.24668	5.84522	6.30158	6.06803	5.47273	4.73351	4.00447	3.42006	3.09425	3.08294	3.34813	3.77996	4.28146
FullRotation	6	4.73644	6.01202	6.87825	7.16351	6.94549	6.55308	6.39281	6.69879	7.37357	8.01685	8.14257	7.46004	6.08104	4.52806	3.52877	3.66946	5.07275	7.26625	9.33067	10.2747	9.46232	6.88793	3.17512	-0.680457	-3.69472	-5.22949	-5.1699	-3.89725	-2.10246	-0.518843	0.317274	0.186457	-0.853965	-2.62448	-4.98238	-7.86671	-11.1994	-14.7175	-17.8774	-19.9306	-20.1527	-18.1129	-13.8426	-7.839	-0.923044	5.96174	11.9397	16.3422
FullRotation	6	5.4077	4.90911	4.04907	2.92857	1.74396	0.700967	-0.0705908	-0.556274	-0.837342	-1.0259	-1.19403	-1.33566	-1.38461	-1.27709	-1.01891	-0.718344	-0.563747	-0.761096	-1.45528	-2.66574	-4.25523	-5.94813	-7.4008	-8.30342	-8.47365	-7.89607	-6.69213	-5.04315	-3.11804	-1.04907	1.04403	3.01456	4.67847	5.84469	6.36911	6.19534	5.36718	4.01037	2.30191	0.433072	-1.41816	-3.09977	-4.47822	-5.43054	-5.85775	-5.72546	-5.10377	-4.1669
FullRotation	6	-116.041	-118.982	-119.435	-115.767	-108.053	-98.5359	-90.9259	-88.9203	-94.6872	-107.998	-126.301	-145.626	-161.912	-172.359	-176.425	-176.181	-175.776	-179.92	-191.791	-211.22	-234.179	-254.053	-264.269	-260.999	-244.558	-218.884	-189.579	-161.744	-138.68	-121.774	-111.121	-106.185	-106.117	-109.808	-115.925	-123.093	-130.112	-136.034	-140.042	-141.334	-139.222	-133.441	-124.457	-113.5	-102.231	-92.2162	-84.4434	-79.1221
FullRotation	6	-57.3384	-49.3695	-38.9606	-26.9736	-14.7878	-3.82755	4.91561	11.1339	15.1596	17.7115	19.5685	21.283	23.0123	24.5184	25.3592	25.2032	24.1236	22.6618	21.543	21.133	20.9755	19.7962	16.1077	9.13398	-0.523246	-10.9483	-19.7275	-25.0392	-26.3973	-24.6834	-21.5618	-18.6684	-16.9749	-16.5406	-16.6986	-16.5885	-15.8865	-15.4533	-17.6068	-25.7698	-43.4259	-72.5757	-112.174	-157.3	-199.791	-230.544	-242.786	-234.77
FullRotation	6	8.7881	10.4036	12.0263	13.3483	14.121	14.1744	13.4704	12.1493	10.5293	9.03612	8.06789	7.84105	8.28396	9.04644	9.63773	9.63549	8.86064	7.42808	5.66213	3.93248	2.51148	1.5149	0.937409	0.729514	0.850617	1.26476	1.89284	2.57594	3.09231	3.22997	2.87895	2.08613	1.05096	0.0609555	-0.602567	-0.757379	-0.38447	0.360715	1.19086	1.7729	1.82607	1.20629	-0.0488161	-1.73196	-3.53594	-5.16202	-6.41168	-7.22002
FullRotation	6	6.58958	7.02236	7.56181	8.23597	8.9841	9.68823	10.2232	10.5062	10.5152	10.2665	9.76724	8.99217	7.90301	6.49647	4.8286	3.00379	1.14487	-0.606653	-2.06497	-2.98876	-3.14296	-2.42204	-0.965966	0.826576	2.41626	3.32475	3.31286	2.45954	1.11241	-0.247183	-1.17839	-1.42544	-0.99691	-0.137642	0.795617	1.50959	1.90686	2.10063	2.3	2.64249	3.07744	3.38283	3.29422	2.67359	1.60676	0.382707	-0.636668	-1.18121
FullRotation	6	-214.842	-248.835	-277.585	-294.508	-294.821	-277.174	-244.21	-201.733	-156.816	-115.655	-82.0911	-57.2253	-39.9624	-27.8767	-17.8817	-6.54796	9.69757	34.0473	68.2273	111.088	157.678	199.773	228.239	236.468	223.178	192.963	154.27	115.918	84.0533	60.8842	45.3628	34.975	27.4754	21.7673	17.7901	15.841	15.9238	17.544	19.936	22.4225	24.5781	26.1206	26.6742	25.6023	21.9544	14.4634	1.51203	-18.8592
FullRotation	6	2.10731	1.49895	-0.122713	-2.65117	-5.59372	-8.2011	-9.77716	-10.0035	-9.08889	-7.64058	-6.3427	-5.63323	-5.56156	-5.87304	-6.22875	-6.40709	-6.37674	-6.23632	-6.10084	-6.02331	-5.99169	-5.96612	-5.90827	-5.76638	-5.43056	-4.69176	-3.23716	-0.693124	3.28756	8.90993	16.1078	24.4509	33.1436	41.1714	47.58	51.7875	53.7905	54.1591	53.8348	53.8333	54.9862	57.7978	62.428	68.7606	76.4993	85.2304	94.4178	103.335
FullRotation	6	-156.817	-133.029	-108.356	-86.5763	-69.6634	-57.6537	-49.4302	-43.7099	-39.5758	-36.4248	-33.7212	-31.002	-28.1673	-25.6968	-24.4201	-24.9104	-26.9377	-29.4304	-30.9913	-30.6111	-28.1479	-24.3767	-20.7468	-19.0931	-21.4271	-29.7222	-45.5109	-69.2587	-99.7496	-133.913	-167.4	-195.83	-216.142	-227.417	-230.825	-228.939	-224.986	-222.454	-224.91	-235.513	-255.829	-284.322	-315.573	-341.286	-353.182	-346.478	-321.995	-285.614
FullRotation	6	14.8481	10.5998	27.2267	57.9273	95.9739	135.677	172.359	202.063	221.693	229.606	226.12	213.421	194.795	173.629	152.729	134.185	119.703	110.99	109.855	117.808	135.23	160.459	189.364	215.901	233.762	238.481	228.987	207.701	179.169	148.036	117.472	88.7086	61.5921	35.6094	10.7997	-11.7897	-30.2078	-42.224	-46.283	-42.4065	-32.6022	-20.5164	-10.4857	-6.46077	-11.309	-26.6897	-53.2358	-90.535
FullRotation	6	111.412	105.456	101.103	97.441	93.6586	89.4974	85.3874	82.0672	79.9595	78.8227	77.9663	76.8032	75.2414	73.6361	72.4749	72.1796	73.1356	75.7339	80.1789	86.162	92.7398	98.581	102.399	103.28	100.854	95.464	88.3586	81.6149	77.5373	77.702	82.2579	89.9651	98.9066	107.327	114.049	118.394	119.908	118.285	113.551	106.293	97.6915	89.2717	82.461	78.1574	76.5173	77.1128	79.4313	83.498
FullRotation	6	406.474	402.122	388.713	376.301	372.25	378.047	388.968	396.755	393.788	376.479	346.217	307.871	267.177	228.637	194.741	166.31	143.288	125.374	112.275	103.635	98.8631	97.1103	97.5516	99.8811	104.676	113.218	126.613	144.54	164.409	181.644	191.276	190.098	178.171	158.747	136.684	116.354	100.257	88.8734	81.4322	76.7891	73.8533	71.544	68.6532	63.947	56.5319	46.2562	33.8662	20.8181
FullRotation	6	23.4692	22.4802	22.3338	22.4915	22.489	22.0108	20.9119	19.2254	17.1492	14.9836	13.0348	11.538	10.6493	10.5011	11.2754	13.2396	16.7205	21.9992	29.1557	37.915	47.6229	57.4449	66.8067	75.9171	86.1024	99.6804	119.238	146.414	180.6	218.162	252.782	277.103	285.195	274.746	247.914	210.388	169.206	130.464	97.934	72.9074	54.9005	42.576	34.434	29.1512	25.688	23.29	21.4594	19.902
FullRotation	6	15.4977	15.0918	13.9689	12.4043	10.6421	8.83272	7.04575	5.33338	3.79184	2.56684	1.79942	1.54767	1.74103	2.19525	2.67688	2.97724	2.96832	2.62825	2.04337	1.38386	0.854392	0.623469	0.755008	1.16836	1.65748	1.96917	1.91999	1.49117	0.845437	0.239757	-0.119109	-0.190316	-0.109496	-0.0968774	-0.326516	-0.841227	-1.55265	-2.30752	-2.96492	-3.43378	-3.65468	-3.55667	-3.03284	-1.97027	-0.318643	1.84323	4.29557	6.73054
FullRotation	7	7.86658	6.55737	5.36726	4.4643	3.68812	2.71444	1.29705	-0.545668	-2.48998	-4.03052	-4.71247	-4.35388	-3.1347	-1.49466	0.0979331	1.35705	2.24049	2.8469	3.25749	3.45642	3.37914	3.01871	2.48055	1.93556	1.53081	1.34983	1.45559	1.94778	2.93682	4.4114	6.10228	7.4776	7.93717	7.09829	5.00501	2.12226	-0.8628	-3.30695	-4.79714	-5.19187	-4.54872	-3.02631	-0.83665	1.73182	4.27206	6.27623	7.26144	6.95898
FullRotation	7	2.99726	0.454839	-2.11333	-4.62189	-6.81583	-8.36253	-9.00093	-8.66954	-7.54178	-5.95172	-4.25145	-2.67901	-1.29756	-0.0240988	1.2868	2.75092	4.3969	6.15538	7.88611	9.418	10.5863	11.2624	11.3837	10.9806	10.1834	9.18913	8.19031	7.29659	6.4972	5.68329	4.72188	3.53775	2.17501	0.809354	-0.294004	-0.879496	-0.820562	-0.201822	0.698349	1.52872	2.02958	2.13907	1.98694	1.78929	1.72451	1.85866	2.14734	2.48704
FullRotation	7	90.6971	129.034	159.237	176.391	178.748	168.136	148.935	126.337	104.782	87.1439	74.6218	67.0463	63.312	61.8446	61.0902	59.9553	58.0945	55.9733	54.7574	56.1414	62.2015	75.1895	97.0481	128.483	167.801	210.192	248.272	274.173	282.424	272.154	247.302	214.728	181.346	151.913	128.418	110.895	98.697	91.3172	88.5034	90.0206	95.5768	105.033	118.566	136.339	157.629	179.968	199.079	210.031
FullRotation	7	259.189	255.374	237.873	210.252	177.769	145.357	116.236	91.6608	71.5736	55.4592	42.8718	33.5018	26.9867	22.7465	19.9925	17.9055	15.8578	13.5599	11.0621	8.64642	6.69256	5.58642	5.66889	7.18395	10.1854	14.4218	19.2521	23.6754	26.5236	26.8094	24.1273	18.9273	12.4801	6.46494	2.32867	0.721147	1.31209	3.07499	4.85646	5.89342	6.02699	5.5736	5.01666	4.72502	4.82868	5.25484	5.84917	6.49049
FullRotation	7	-2.50672	-3.19083	-3.99375	-4.74897	-5.25074	-5.33232	-4.93746	-4.14271	-3.12177	-2.07826	-1.18557	-0.552219	-0.214274	-0.140225	-0.247925	-0.43105	-0.597128	-0.70277	-0.767531	-0.854274	-1.02136	-1.2721	-1.53232	-1.67613	-1.59159	-1.24992	-0.735931	-0.21851	0.122475	0.171408	-0.0866424	-0.581113	-1.20466	-1.86056	-2.48369	-3.03213	-3.46954	-3.75739	-3.86863	-3.80975	-3.63371	-3.42612	-3.26687	-3.18544	-3.1339	-2.99301	-2.6102	-1.85208
FullRotation	7	0.271131	0.194724	0.66066	1.50626	2.48371	3.34934	3.92522	4.11527	3.87668	3.16397	1.85254	-0.346813	-3.96185	-9.76484	-18.6321	-31.1992	-47.3851	-66.0006	-84.7507	-100.797	-111.721	-116.425	-115.477	-110.708	-104.341	-98.1769	-93.2457	-90.0158	-88.8959	-90.6548	-96.4737	-107.546	-124.372	-146.073	-170.141	-192.903	-210.626	-220.751	-222.574	-217.012	-205.67	-189.897	-170.428	-147.744	-122.718	-96.9757	-72.6884	-51.9232
FullRotation	7	80.2032	51.4439	33.2357	23.9612	21.7412	24.7482	31.137	38.9406	46.2094	51.419	53.9444	54.2958	53.909	54.5412	57.5161	63.2053	70.991	79.7598	88.705	98.0819	109.551	125.833	149.598	181.836	220.348	259.263	290.266	305.3	299.598	273.477	232.013	182.879	133.497	88.7347	49.7127	13.7933	-24.456	-71.4087	-131.876	-206.575	-290.689	-374.549	-446.635	-497.764	-524.445	-529.608	-520.341	-504.008
FullRotation	7	-9.17669	-10.9874	-11.6329	-10.8791	-8.86954	-6.09231	-3.17378	-0.626816	1.30987	2.67125	3.65214	4.47201	5.28398	6.13626	6.97111	7.65262	8.02417	7.97733	7.50171	6.68467	5.66912	4.59902	3.58422	2.68822	1.92131	1.23309	0.518127	-0.345515	-1.42343	-2.65929	-3.85946	-4.75029	-5.07418	-4.67105	-3.51033	-1.68693	0.589965	3.00234	5.1621	6.71461	7.48957	7.59933	7.38769	7.22504	7.28023	7.4355	7.41195	7.00393
FullRotation	7	1.86072	1.40622	0.795969	0.300316	0.123927	0.350641	0.940707	1.76092	2.60457	3.20712	3.27221	2.53849	0.875799	-1.62317	-4.61526	-7.57049	-9.92233	-11.2431	-11.3804	-10.4946	-8.9891	-7.35898	-6.02172	-5.19681	-4.87777	-4.89385	-5.01035	-5.0094	-4.72483	-4.05039	-2.96369	-1.56855	-0.12325	1.01059	1.50399	1.23348	0.387502	-0.565458	-1.05397	-0.649187	0.729147	2.74967	4.78489	6.17123	6.50096	5.81563	4.60589	3.60959
FullRotation	7	-32.5574	-30.5868	-25.9554	-19.6145	-12.6723	-6.11895	-0.630177	3.60269	7.04202	10.934	17.247	28.2649	45.7851	70.1182	99.3264	129.202	154.248	169.423	171.918	162.115	143.278	120.158	97.2843	77.6998	62.5777	51.6041	43.7035	37.6935	32.6566	28.0527	23.6803	19.5852	15.9482	12.9696	10.7601	9.28208	8.35817	7.74698	7.23942	6.7291	6.22579	5.81583	5.59844	5.63456	5.93043	6.45517	7.17001	8.04583
FullRotation	7	7.32095	8.01022	8.24092	7.83684	6.76786	5.18715	3.37844	1.62033	0.0399989	-1.44697	-3.05559	-4.95395	-7.09471	-9.15785	-10.6469	-11.0941	-10.2771	-8.3359	-5.7334	-3.08575	-0.960533	0.256015	0.386586	-0.573947	-2.49113	-5.08857	-7.93996	-10.5053	-12.2382	-12.7211	-11.7734	-9.47707	-6.13436	-2.19205	1.82876	5.39428	8.02655	9.38467	9.33943	8.0091	5.73144	2.97613	0.217888	-2.182	-4.0436	-5.34989	-6.16093	-6.51567
FullRotation	7	-2.92744	-0.514212	2.05792	4.42693	6.23549	7.23989	7.39164	6.86176	5.98355	5.13692	4.62621	4.6006	5.04324	5.81304	6.71433	7.56054	8.2098	8.56146	8.52864	8.02618	7.00327	5.51523	3.77359	2.11115	0.851596	0.148796	-0.101594	-0.220231	-0.587909	-1.45919	-2.83959	-4.48215	-6.00077	-7.0334	-7.37415	-7.01601	-6.11212	-4.90673	-3.68371	-2.73717	-2.32664	-2.59195	-3.45577	-4.59114	-5.52	-5.82477	-5.36124	-4.3281
FullRotation	7	0.164307	1.0917	2.35291	3.50339	4.17962	4.17318	3.42793	1.99831	0.0275889	-2.23131	-4.39536	-5.99809	-6.63066	-6.11746	-4.62607	-2.6375	-0.789712	0.335835	0.398425	-0.604699	-2.35288	-4.32727	-5.99776	-7.00129	-7.23121	-6.81136	-5.98525	-4.98786	-3.95942	-2.92184	-1.81857	-0.589962	0.750686	2.09668	3.30259	4.28484	5.0844	5.83443	6.6506	7.52911	8.32643	8.82346	8.81789	8.18545	6.90046	5.0385	2.78631	0.439363
FullRotation	7	59.5421	76.283	98.6761	126.108	155.893	183.229	202.305	208.284	199.285	177.258	147.258	115.485	87.0978	64.8558	48.9955	38.0919	30.2373	23.9123	18.2897	13.0889	8.28947	3.97904	0.375287	-2.08958	-2.82479	-1.28716	2.78285	9.34337	18.3215	30.0653	45.6459	66.6854	94.5502	129.111	167.648	204.666	233.108	246.714	242.489	221.955	190.478	155.053	121.765	94.1623	73.0652	57.476	45.7998	36.7296
FullRotation	8	4.6622	2.29678	0.218642	-1.36208	-2.31114	-2.59565	-2.26741	-1.43621	-0.264107	1.02997	2.16828	2.84891	2.77141	1.61864	-1.07201	-6.14481	-15.1045	-30.2319	-54.2455	-89.2996	-135.488	-189.521	-244.504	-291.405	-321.856	-331.014	-319.048	-290.548	-252.352	-211.025	-171.189	-135.132	-103.439	-75.9492	-52.5142	-33.2864	-18.6728	-9.17202	-5.39619	-8.39974	-20.2384	-44.3262	-84.9909	-145.802	-226.911	-322.528	-420.184	-502.925
FullRotation	8	-67.8953	-92.7973	-122.517	-153.232	-179.949	-197.932	-204.312	-199.115	-185.188	-166.993	-148.859	-133.532	-121.669	-112.335	-104.032	-95.6371	-86.823	-77.9087	-69.4165	-61.6594	-54.5927	-47.949	-41.5316	-35.4627	-30.2437	-26.5836	-25.076	-25.8697	-28.489	-31.9069	-34.8751	-36.3897	-36.0941	-34.4209	-32.3841	-31.0991	-31.2335	-32.6623	-34.5026	-35.5429	-34.8527	-32.2608	-28.4416	-24.5778	-21.7965	-20.6849	-21.1073	-22.3615
FullRotation	8	1.45417	2.38506	3.08649	3.33944	3.02587	2.1436	0.782864	-0.904516	-2.73123	-4.49531	-6.00408	-7.09493	-7.64904	-7.60037	-6.95584	-5.8256	-4.4406	-3.11919	-2.17609	-1.80594	-2.01187	-2.61317	-3.33013	-3.88559	-4.07418	-3.77827	-2.95201	-1.61221	0.146511	2.12611	4.0296	5.52873	6.38212	6.54323	6.1875	5.62875	5.16584	4.94014	4.87622	4.72709	4.19292	3.05223	1.24763	-1.09932	-3.73227	-6.32407	-8.53652	-10.0618
FullRotation	8	-16.1618	-22.5764	-31.2293	-43.4635	-60.7981	-84.0724	-112.418	-142.619	-169.428	-187.017	-191.079	-180.588	-158.288	-129.65	-100.865	-76.8953	-60.3926	-51.7132	-49.6743	-52.4835	-58.3945	-65.9342	-73.8293	-80.877	-85.9786	-88.3663	-87.8728	-85.0064	-80.7132	-75.9355	-71.2189	-66.5889	-61.7249	-56.2869	-50.1907	-43.7015	-37.3322	-31.6325	-26.9866	-23.512	-21.0844	-19.4444	-18.3077	-17.4228	-16.5722	-15.5573	-14.2046	-12.3979
FullRotation	8	62.0912	87.7077	116.007	144.598	170.695	191.573	205.117	210.446	208.42	201.686	193.99	188.957	188.961	194.734	205.814	221.285	240.091	260.704	280.637	296.509	304.94	303.812	293.045	274.411	250.565	223.973	196.368	168.847	142.307	117.765	96.323	78.8431	65.6014	56.1473	49.4715	44.3831	39.9138	35.5569	31.2643	27.2597	23.8034	21.0259	18.8743	17.1502	15.5915	13.9559	12.0697	9.79993
FullRotation	8	6.31604	5.30598	4.87383	4.8166	4.84004	4.7493	4.51694	4.22024	3.92507	3.61494	3.20311	2.59588	1.74026	0.621817	-0.764369	-2.42136	-4.31233	-6.30945	-8.18126	-9.64512	-10.4564	-10.4807	-9.71255	-8.24703	-6.23871	-3.88084	-1.40905	0.893903	2.72498	3.83376	4.11663	3.68353	2.8454	2.01493	1.55799	1.66616	2.30608	3.25978	4.22699	4.93996	5.24547	5.13293	4.70661	4.12742	3.54896	3.07677	2.76012	2.61155
FullRotation	8	-6.00579	-5.65981	-7.98827	-12.3164	-17.2895	-21.3603	-23.4043	-23.1773	-21.3787	-19.3096	-18.3001	-19.1694	-21.911	-25.6724	-29.0116	-30.3504	-28.5003	-23.0805	-14.6558	-4.54091	5.63742	14.4133	20.8086	24.4397	25.4274	24.195	21.2423	16.9681	11.6087	5.30386	-1.73257	-9.02785	-15.7575	-20.8382	-23.2283	-22.3466	-18.4265	-12.5978	-6.60608	-2.24426	-0.75327	-2.44662	-6.71345	-12.3444	-17.9984	-22.6078	-25.5877	-26.8287
FullRotation	8	-21.0607	-20.3373	-20.3437	-20.6681	-20.9724	-21.0534	-20.7575	-19.8615	-18.0645	-15.1269	-11.0503	-6.15211	-0.983173	3.83859	7.76767	10.3944	11.4735	10.9624	9.08463	6.36766	3.6197	1.84454	2.12946	5.52013	12.8391	24.3928	39.6081	56.7877	73.259	86.0427	92.8504	92.9062	87.0961	77.2922	65.2148	51.4488	35.1458	14.5577	-11.8195	-43.9652	-79.4863	-113.695	-140.801	-155.867	-156.678	-144.545	-123.626	-99.1677
FullRotation	8	-36.5967	-31.7446	-29.9189	-30.3605	-32.29	-34.6876	-36.4336	-36.7168	-35.3918	-33.0089	-30.5035	-28.752	-28.2354	-28.9312	-30.4041	-31.9873	-32.964	-32.7136	-30.8457	-27.3329	-22.6043	-17.4978	-13.0164	-9.9618	-8.63073	-8.73863	-9.57865	-10.2811	-10.0061	-8.02729	-3.79675	2.88309	11.589	21.0984	29.5512	35.0271	36.305	33.3696	27.343	19.8861	12.452	5.82016	0.0961956	-4.95299	-9.51553	-13.5511	-16.8838	-19.4535
FullRotation	8	-16.6927	-11.5904	-7.71943	-4.66591	-2.29862	-0.647632	0.205315	0.16846	-0.904549	-3.33697	-7.82296	-15.6362	-28.7454	-49.6382	-80.6644	-122.865	-174.63	-230.893	-283.605	-323.745	-344.222	-342.332	-320.574	-285.464	-245.143	-207.062	-176.667	-157.219	-150.209	-155.833	-173.154	-199.972	-232.598	-265.867	-293.773	-310.783	-313.449	-301.47	-277.577	-246.333	-212.561	-180.208	-151.905	-129.039	-112	-100.495	-93.8684	-91.3702
FullRotation	8	-74.5029	-63.7912	-50.9404	-38.4809	-28.218	-20.9151	-16.4037	-13.956	-12.7106	-11.9834	-11.3881	-10.7843	-10.1389	-9.4043	-8.47898	-7.25471	-5.70198	-3.92845	-2.16802	-0.696411	0.286808	0.746135	0.822171	0.763456	0.822721	1.17477	1.89609	3.00875	4.56948	6.76482	9.9654	14.6812	21.3801	30.1993	40.6733	51.6754	61.7032	69.444	74.3271	76.7044	77.5124	77.6237	77.3222	76.2389	73.7196	69.3036	62.9776	55.1178
FullRotation	8	13.6614	27.1877	47.9505	76.72	112.424	151.525	188.373	216.724	231.896	232.519	220.956	202.176	181.742	163.958	150.923	142.623	137.686	134.315	131.072	127.383	123.709	121.359	122.034	127.28	138.037	154.377	175.322	198.717	221.247	238.892	247.956	246.389	234.706	215.922	194.479	174.802	160.265	152.907	153.646	162.43	178.031	197.678	217.033	230.962	234.976	226.744	206.86	178.449
FullRotation	8	3.65727	2.02653	0.0674173	-2.10658	-4.37351	-6.5182	-8.18575	-8.9472	-8.48997	-6.83535	-4.45047	-2.15168	-0.832271	-1.12941	-3.19045	-6.62316	-10.6441	-14.3444	-16.9728	-18.1237	-17.7822	-16.2343	-13.9138	-11.2608	-8.63662	-6.29455	-4.38662	-2.98328	-2.09773	-1.70833	-1.77366	-2.23596	-3.0162	-4.00874	-5.08475	-6.101	-6.91252	-7.38405	-7.408	-6.93317	-6.00094	-4.77026	-3.50572	-2.51576	-2.056	-2.23654	-2.97961	-4.04863
FullRotation	8	-200.178	-215.989	-219.163	-209.058	-188.384	-162.377	-137.064	-117.48	-106.655	-105.613	-114.059	-131.104	-155.556	-185.652	-218.558	-250.096	-275.123	-288.635	-287.249	-270.397	-240.633	-202.837	-162.697	-125.143	-93.3385	-68.4683	-50.1648	-37.2234	-28.2712	-22.2001	-18.3238	-16.3058	-15.9606	-17.0391	-19.0992	-21.5143	-23.6156	-24.9023	-25.2117	-24.7481	-23.947	-23.2406	-22.8524	-22.7227	-22.5874	-22.1394	-21.1768	-19.6717
FullRotation	8	-7.50727	-7.88013	-7.8767	-7.42653	-6.49595	-5.14375	-3.54554	-1.96448	-0.675181	0.123924	0.373565	0.16342	-0.308499	-0.810538	-1.15374	-1.24522	-1.10409	-0.838006	-0.589449	-0.469364	-0.502669	-0.613701	-0.659743	-0.508947	-0.124683	0.380879	0.76351	0.739592	0.126566	-1.03632	-2.45464	-3.67037	-4.24257	-3.94487	-2.87864	-1.45303	-0.224992	0.325919	-0.00859822	-1.09737	-2.55222	-3.91213	-4.83482	-5.20849	-5.14922	-4.90304	-4.7073	-4.67704
FullRotation	8	13.9441	11.2114	8.81561	6.86029	5.34478	4.15322	3.05166	1.75232	0.0524935	-2.01143	-4.10568	-5.70328	-6.3227	-5.77883	-4.31294	-2.53035	-1.17613	-0.851883	-1.79126	-3.77772	-6.22198	-8.36451	-9.52421	-9.31115	-7.73036	-5.14791	-2.14154	0.691294	2.87841	4.12268	4.27272	3.28255	1.21164	-1.73738	-5.19966	-8.6985	-11.762	-14.0458	-15.3945	-15.8201	-15.431	-14.3669	-12.7728	-10.8026	-8.61799	-6.37264	-4.18654	-2.13839
FullRotation	8	12.1815	10.8416	10.4924	10.9503	11.7341	12.3113	12.3381	11.7683	10.7914	9.6717	8.61975	7.77171	7.24544	7.16736	7.61197	8.49393	9.52195	10.2763	10.3719	9.61201	8.06898	6.10837	4.41618	4.03681	6.36785	13.0107	25.4494	44.6192	70.5132	101.953	136.591	171.122	201.698	224.527	236.616	236.503	224.715	203.695	177.18	149.26	123.556	102.845	89.2449	84.6698	91.0836	110.1	141.86	183.714
FullRotation	8	-33.2096	-26.3132	-22.1877	-20.3846	-20.3238	-21.2528	-22.3894	-23.1121	-23.0649	-22.1428	-20.4146	-18.0582	-15.3345	-12.5732	-10.1372	-8.35389	-7.43243	-7.40097	-8.08987	-9.17398	-10.2674	-11.0383	-11.2928	-10.9855	-10.1461	-8.78388	-6.84165	-4.25872	-1.10309	2.32709	5.53454	7.99633	9.38059	9.67038	9.12024	8.09136	6.8793	5.63255	4.37594	3.0858	1.75552	0.425127	-0.812111	-1.81806	-2.43945	-2.56973	-2.21917	-1.54609
FullRotation	8	92.3049	106.388	119.495	132.448	147.086	165.052	186.28	208.027	225.214	232.15	224.925	203.228	170.635	133.287	97.7118	68.8794	49.2103	38.6203	35.2208	36.2142	38.7028	40.3134	39.6161	36.2902	31.0076	25.063	19.8538	16.3832	14.9354	15.047	15.7667	16.0914	15.3669	13.4845	10.8086	7.92924	5.38548	3.48194	2.23577	1.4322	0.751055	-0.0753823	-1.11149	-2.12311	-2.58636	-1.81277	0.829711	5.68467
FullRotation	8	31.9216	46.3728	79.359	140.572	239.265	378.927	550.873	730.576	881.031	964.19	956.057	857.219	692.361	498.922	311.73	152.078	25.6615	-72.0616	-148.127	-206.616	-247.482	-268.759	-269.729	-252.917	-223.901	-189.472	-155.474	-125.531	-101.047	-81.9105	-67.2303	-55.7294	-45.8474	-35.7799	-23.5256	-6.8785	16.6467	49.697	94.4487	151.388	217.947	287.792	351.465	398.439	419.963	411.655	374.886	316.46
FullRotation	8	1.81803	-2.90306	-10.6197	-21.5137	-35.2823	-50.9256	-66.7097	-80.466	-90.2129	-94.8284	-94.4402	-90.3377	-84.5537	-79.4206	-77.3241	-80.5513	-90.9406	-109.139	-133.709	-160.679	-184.15	-198.038	-198.278	-184.419	-159.72	-129.732	-100.16	-75.0964	-56.3423	-43.8061	-36.458	-33.2164	-33.3823	-36.5809	-42.4193	-50.1358	-58.4833	-65.9085	-70.9593	-72.7087	-71.0013	-66.4053	-59.9181	-52.5764	-45.1607	-38.0993	-31.5644	-25.6512
FullRotation	8	-11.2723	-10.841	-10.9363	-11.1002	-10.9384	-10.1134	-8.43245	-5.94411	-2.95491	0.0598057	2.61192	4.35965	5.20649	5.3111	5.00885	4.68167	4.62571	4.96654	5.6433	6.45937	7.16757	7.57104	7.61551	7.45587	7.45775	8.0996	9.77733	12.584	16.1739	19.8074	22.5781	23.743	23.0213	20.7375	17.7383	15.0906	13.6633	13.7703	15.0484	16.6471	17.6332	17.3904	15.8024	13.1549	9.86616	6.24539	2.41946	-1.55643
FullRotation	8	-16.8317	-23.0345	-31.3583	-42.5381	-57.6566	-77.7905	-103.296	-133.049	-164.131	-192.326	-213.335	-224.244	-224.591	-216.604	-204.591	-193.784	-189.046	-193.72	-208.742	-232.137	-259.139	-283.202	-297.861	-298.834	-285.381	-260.233	-228.154	-194.011	-161.375	-132.127	-106.874	-85.5831	-68.0012	-53.786	-42.5078	-33.6841	-26.8603	-21.6735	-17.8544	-15.1882	-13.482	-12.5538	-12.2362	-12.3673	-12.7729	-13.2548	-13.6049	-13.6364
FullRotation	8	56.0745	65.8228	71.4269	71.9772	68.1449	61.9227	55.8077	51.8974	51.3568	54.394	60.5536	69.0039	78.6326	88.005	95.411	99.1764	98.2199	92.5928	83.6439	73.6116	64.7309	58.2832	54.0529	50.4949	45.51	37.4531	25.9027	11.9104	-2.30683	-14.0599	-21.0316	-22.0219	-17.3459	-8.70367	1.47006	10.8937	18.1366	22.8137	25.2968	26.2395	26.2451	25.7976	25.3475	25.3522	26.122	27.5009	28.5077	27.2087
FullRotation	8	63.9102	63.0497	62.5085	62.0205	61.0789	59.0634	55.4987	50.3136	43.9079	36.9553	30.0463	23.4206	16.9874	10.6242	4.53023	-0.645533	-4.02589	-4.95808	-3.41302	-0.0781751	3.91343	7.45397	9.86488	11.047	11.3542	11.3244	11.4264	11.931	12.9099	14.3168	16.0855	18.2055	20.7664	23.9671	28.1059	33.5459	40.6622	49.8058	61.3211	75.6219	93.182	114.258	138.301	163.363	186.07	202.515	209.823	207.542
FullRotation	8	4.04122	4.52509	4.72422	4.55714	4.0475	3.31756	2.52727	1.79309	1.13306	0.469653	-0.312237	-1.29095	-2.45473	-3.69788	-4.86267	-5.80966	-6.47906	-6.90658	-7.17649	-7.33638	-7.33488	-7.03743	-6.32532	-5.21643	-3.92265	-2.79426	-2.17261	-2.22707	-2.85956	-3.72374	-4.3561	-4.36003	-3.56467	-2.08169	-0.237551	1.58179	3.09066	4.18033	4.88279	5.25783	5.29417	4.89746	3.97474	2.54946	0.819305	-0.889719	-2.24422	-3.02591
FullRotation	8	-1.62042	0.141309	0.345486	-0.666011	-2.47168	-4.59545	-6.56767	-8.01265	-8.72477	-8.69257	-8.05251	-6.98882	-5.62429	-3.95056	-1.83518	0.894489	4.31271	8.267	12.3266	15.8631	18.2502	19.1009	18.4273	16.6472	14.4472	12.5799	11.6743	12.0836	13.7715	16.2569	18.6849	20.0475	19.5657	16.9178	12.2069	5.45182	-4.0906	-18.4354	-40.6362	-73.4959	-117.478	-168.781	-218.977	-257.083	-273.572	-264.343	-232.405	-186.363
FullRotation	8	-64.4472	-56.3766	-47.5578	-38.8112	-30.8383	-24.0574	-18.5852	-14.3502	-11.2453	-9.2081	-8.19342	-8.08738	-8.64715	-9.52142	-10.3392	-10.8124	-10.7912	-10.2574	-9.27211	-7.92361	-6.29521	-4.46358	-2.51652	-0.580318	1.15913	2.46077	3.07674	2.84531	1.78817	0.156744	-1.62624	-3.11672	-4.02824	-4.34656	-4.32141	-4.35476	-4.86568	-6.22854	-8.82535	-13.1602	-19.9107	-29.7862	-43.1686	-59.6847	-77.968	-95.8316	-110.841	-121.035
FullRotation	8	-121.312	-170.103	-225.573	-279.73	-323.737	-350.822	-358.455	-348.73	-326.962	-299.55	-272.259	-249.477	-234.138	-227.724	-230.037	-238.922	-250.421	-259.64	-262.172	-255.499	-239.749	-217.478	-192.634	-169.183	-149.939	-135.979	-126.716	-120.517	-115.524	-110.298	-104.056	-96.5107	-87.6053	-77.4321	-66.3956	-55.4331	-46.0223	-39.8621	-38.3208	-41.8791	-49.8042	-60.2081	-70.5289	-78.2969	-81.8979	-81.0013	-76.4781	-69.9138
FullRotation	8	291.012	294.866	286.661	268.065	242.957	215.755	189.815	166.614	145.89	126.453	107.178	87.7121	68.6827	51.3895	37.1794	26.7738	19.8502	15.0021	10.0471	2.4731	-10.132	-29.6642	-56.95	-91.0289	-128.602	-164.239	-191.72	-206.178	-205.996	-193.359	-173.112	-150.615	-129.818	-112.449	-98.3813	-86.6078	-76.1136	-66.2804	-56.8638	-47.8054	-39.0952	-30.7705	-22.9694	-15.9471	-9.98368	-5.2375	-1.64456	1.05797
FullRotation	8	-202.136	-186.407	-169.972	-152.55	-134.021	-114.571	-94.73	-75.359	-57.538	-42.3533	-30.6736	-23.0629	-19.9447	-21.9823	-30.4634	-47.3765	-74.901	-114.29	-164.482	-221.131	-276.773	-322.449	-350.338	-356.29	-341.111	-310.075	-271.087	-232.494	-201.418	-182.878	-179.441	-191.01	-214.681	-244.956	-274.667	-296.647	-305.686	-299.958	-281.228	-253.741	-222.403	-191.197	-162.526	-137.515	-116.735	-100.704	-89.8304	-83.9652
FullRotation	8	-7.00721	-7.72304	-7.36068	-6.07095	-4.3438	-2.74734	-1.68718	-1.29649	-1.47425	-2.00432	-2.67123	-3.32007	-3.86098	-4.24422	-4.43322	-4.38794	-4.06115	-3.41104	-2.42904	-1.17326	0.212299	1.50788	2.45545	2.79589	2.27733	0.610997	-2.60982	-7.99305	-16.3466	-28.5065	-44.9408	-65.2337	-87.7087	-109.517	-127.318	-138.331	-141.245	-136.519	-125.97	-111.974	-96.7291	-81.8822	-68.4646	-56.9606	-47.3878	-39.414	-32.5882	-26.6609
FullRotation	8	-357.657	-348.704	-334.44	-312.721	-283.119	-247.659	-210.226	-175.017	-145.02	-121.332	-103.441	-90.0517	-79.8728	-71.9764	-65.7217	-60.4859	-55.504	-49.9648	-43.3024	-35.4788	-27.0687	-19.1094	-12.8315	-9.45171	-10.1541	-16.2355	-29.2218	-50.6695	-81.4772	-120.852	-165.464	-209.469	-245.778	-268.245	-273.813	-263.533	-241.938	-215.158	-188.791	-166.538	-150.012	-139.406	-134.337	-134.318	-138.806	-147.128	-158.572	-172.591
FullRotation	8	9.2753	8.78345	8.20621	7.39773	6.33225	5.11252	3.92533	2.96696	2.38122	2.23906	2.56971	3.41858	4.88567	7.09393	10.0767	13.6361	17.2706	20.2571	21.8796	21.7011	19.7339	16.4249	12.4835	8.6578	5.55899	3.57568	2.85669	3.32641	4.71435	6.6021	8.4998	9.94738	10.6227	10.4153	9.43554	7.94582	6.25157	4.60519	3.16618	2.01491	1.18231	0.666979	0.439065	0.460963	0.744306	1.43418	2.88356	5.67464
FullRotation	8	-3.31469	-1.20231	0.455177	1.52415	2.07398	2.33803	2.5921	2.97508	3.33923	3.234	2.09093	-0.442126	-4.18869	-8.36329	-11.8246	-13.5567	-13.1152	-10.7794	-7.35428	-3.77646	-0.778931	1.23652	2.14163	1.97005	0.854053	-0.988275	-3.2727	-5.71582	-8.11505	-10.3872	-12.5219	-14.4875	-16.1509	-17.283	-17.6607	-17.2104	-16.0976	-14.691	-13.4063	-12.5169	-12.0452	-11.787	-11.439	-10.7355	-9.52877	-7.80154	-5.65098	-3.26551
FullRotation	8	-3.55991	-4.58296	-5.51884	-6.26828	-6.7348	-6.76577	-6.13565	-4.6255	-2.17573	0.979498	4.30924	7.14793	8.94741	9.47512	8.85631	7.4628	5.74066	4.07561	2.73197	1.84279	1.41536	1.34335	1.44173	1.51033	1.41462	1.14341	0.817205	0.631573	0.763353	1.27803	2.08638	2.97025	3.66889	3.98925	3.88793	3.48628	3.00174	2.62652	2.41609	2.25989	1.96473	1.40771	0.661557	0.0060172	-0.197315	0.298397	1.46753	2.98761
FullRotation	8	168.513	152.053	137.152	122.488	107.833	93.7543	81.2324	71.2671	64.4881	60.8645	59.6621	59.7161	59.9284	59.7054	59.0663	58.3401	57.6413	56.4872	53.8627	48.7339	40.7027	30.378	19.2495	9.17246	1.76134	-2.04185	-2.13234	0.823338	5.60814	10.7563	14.8769	16.9339	16.4263	13.4487	8.62194	2.90416	-2.68735	-7.35443	-10.6679	-12.5255	-12.9795	-12.1024	-10.0337	-7.16637	-4.26797	-2.30187	-1.94532	-3.05882
FullRotation	8	-15.6567	-10.5702	-3.83513	3.3162	9.61131	14.0566	16.1605	15.9978	14.1063	11.2744	8.3084	5.85659	4.32397	3.85625	4.35426	5.49627	6.78612	7.66617	7.69991	6.75031	5.03324	2.98175	0.991615	-0.775629	-2.40487	-4.06479	-5.81554	-7.51816	-8.88331	-9.59893	-9.46323	-8.48219	-6.91692	-5.2531	-4.06593	-3.79998	-4.55758	-6.01943	-7.56411	-8.53794	-8.53229	-7.5227	-5.81616	-3.87406	-2.13193	-0.907258	-0.39306	-0.682916
FullRotation	8	1.92882	2.61743	2.52818	1.85442	0.912466	0.0208961	-0.611921	-0.937919	-1.04983	-1.11324	-1.28771	-1.66439	-2.23014	-2.87628	-3.47392	-4.04567	-5.01262	-7.42901	-13.0382	-23.987	-42.1403	-68.1822	-100.915	-137.273	-173.273	-205.625	-233.152	-257.137	-280.196	-304.207	-328.506	-349.525	-362.209	-362.438	-349.026	-324.144	-292.084	-257.337	-223.222	-191.745	-164.331	-142.531	-128.012	-121.797	-123.349	-130.198	-138.466	-144.103
FullRotation	8	152.607	187.3	219.443	244.246	257.666	257.828	245.734	224.816	199.557	173.935	150.474	130.183	113.119	99.0149	87.5718	78.392	70.8071	63.8872	56.7082	48.7291	40.0402	31.3272	23.5762	17.6672	14.0399	12.5473	12.5302	13.0776	13.3709	12.9861	12.0351	11.1152	11.142	13.1889	18.4249	28.1023	43.4841	65.5798	94.6821	129.828	168.407	206.174	237.831	258.208	263.774	253.942	231.515	201.91
FullRotation	8	-115.022	-147.373	-168.917	-170.208	-143.083	-82.4816	12.0493	135.023	274.085	410.54	522.529	590.827	605.291	568.789	496.309	409.417	328.727	267.844	231.039	214.752	211.297	212.704	213.277	210.539	204.912	198.859	195.861	199.34	211.407	231.583	256.058	278.212	290.645	288.051	269.535	239.121	204.158	172.475	149.677	137.684	134.866	137.411	141.189	143.361	143.199	142.021	142.388	147.009
FullRotation	8	27.2558	19.6348	15.6329	13.2692	11.3261	9.21588	6.83065	4.40018	2.33884	1.06639	0.839079	1.66367	3.32471	5.50903	7.96187	10.5894	13.4539	16.6725	20.3171	24.4476	29.3668	36.0159	46.2235	62.422	86.6447	119.088	157.009	194.794	225.503	243.321	245.702	234.098	212.976	187.738	162.647	139.734	118.973	99.3696	80.1961	61.7084	45.103	31.9384	23.4778	20.2965	22.2304	28.5212	37.9875	49.1697
FullRotation	8	1.71798	-0.114163	-2.35808	-4.66873	-6.70324	-8.20944	-9.05391	-9.21202	-8.75395	-7.84259	-6.71992	-5.65655	-4.86113	-4.39167	-4.12682	-3.82775	-3.26382	-2.33555	-1.129	0.115124	1.09237	1.53168	1.2652	0.247197	-1.4716	-3.80535	-6.70131	-10.1822	-14.3378	-19.2488	-24.8687	-30.9067	-36.7857	-41.735	-45.0278	-46.2926	-45.7448	-44.1859	-42.7023	-42.1617	-42.7472	-43.7959	-44.0824	-42.4391	-38.3988	-32.496	-26.0635	-20.6444
FullRotation	8	-28.6153	-27.4249	-25.7852	-24.0854	-22.5664	-21.2454	-19.8716	-17.8589	-14.1793	-7.25378	5.00663	24.8272	53.7547	91.5845	135.506	180.067	218.278	243.613	252.122	243.759	222.373	194.427	167.066	146.341	136.169	138.081	151.391	173.371	199.41	223.564	239.864	244.195	235.897	218.109	196.538	177.266	164.744	160.844	165.049	175.233	188.396	201.107	209.862	211.642	204.683	189.095	166.915	141.445
FullRotation	8	-205.432	-254.271	-293.608	-321.019	-337.99	-348.815	-358.412	-370.165	-384.644	-399.534	-410.56	-413.048	-403.594	-381.336	-348.339	-308.914	-268.17	-230.491	-198.616	-173.58	-155.191	-142.532	-134.174	-128.216	-122.477	-115.018	-104.707	-91.4368	-75.7316	-57.9997	-37.9723	-14.8183	12.0229	41.7503	71.59	97.2018	114.085	119.326	112.771	96.9843	76.0764	54.0794	33.6971	15.8376	-0.200474	-16.3641	-35.5849	-61.518
FullRotation	8	491.567	461.814	413.567	356.88	303.038	260.867	234.915	225.395	229.128	240.885	254.821	265.854	270.683	268.177	259.049	245.133	228.635	211.639	195.827	182.324	171.66	163.948	159.354	158.65	163.483	175.977	197.655	228.043	263.699	298.409	324.806	336.914	332.389	313.309	285.068	254.045	225.332	201.589	183.244	169.474	159.145	151.224	144.73	138.562	131.541	122.727	111.802	99.2266
FullRotation	8	-19.6288	-15.1302	-13.2605	-13.0806	-13.5923	-13.9871	-13.8252	-13.1269	-12.4444	-12.9567	-16.5672	-25.8686	-43.7514	-72.5343	-112.755	-162.137	-215.405	-265.372	-305.054	-329.921	-339.181	-335.513	-323.548	-308.038	-292.675	-279.84	-270.872	-266.17	-264.891	-264.613	-261.635	-252.196	-234.175	-208.327	-178.267	-149.163	-125.774	-110.81	-104.272	-103.922	-106.526	-109.245	-110.595	-110.673	-110.737	-112.552	-117.952	-128.725
[truncated: 373 more columns]

## Sheet: Ext3e_top
Stimulus	Fly_id	0	1	2	3	4	5	6	7	8	9	10	11	12	13	14	15	16	17	18	19	20	21	22	23	24	25	26	27	28	29	30	31	32	33	34	35	36	37	38	39	40	41	42	43	44	45	46	47
FrontToBack	1	-87.3292	-81.2391	-80.7511	-84.4966	-90.6523	-96.88	-100.081	-96.1683	-80.1275	-46.8546	7.01743	80.6702	167.092	253.025	321.913	359.347	358.634	323.461	266.061	202.025	144.731	102.079	76.2648	65.4562	65.7664	72.6535	81.7689	89.5498	93.6627	93.018	87.4888	77.4758	63.7989	47.7856	31.3221	16.5226	5.08253	-2.28021	-5.91692	-6.84758	-6.19044	-4.7652	-2.99689	-0.997908	1.32478	4.20126	7.94298	12.8907
FrontToBack	1	-20.1467	-7.02732	0.654931	4.17679	6.42505	10.3529	17.5401	27.5452	38.3289	47.2972	52.3889	52.6367	48.1846	40.0081	29.6451	19.0259	10.2149	5.00633	4.43917	8.50739	16.2245	25.9349	35.7145	43.6899	48.2988	48.5369	44.1371	35.6279	24.1645	11.2146	-1.71368	-13.2285	-22.0205	-26.8733	-26.8498	-21.7568	-12.6385	-1.80401	7.90966	14.5045	17.9565	20.3092	24.4168	32.0812	42.7404	53.5294	60.6439	61.0643
FrontToBack	1	22.3029	27.6563	32.0933	34.9519	36.1555	36.208	35.9404	36.108	37.012	38.3135	39.1419	38.4801	35.6685	30.7847	24.6948	18.7285	14.157	11.7366	11.5286	13.0109	15.3489	17.6716	19.2682	19.7021	18.8718	16.9952	14.502	11.8214	9.16198	6.41507	3.2902	-0.357426	-4.21682	-7.46747	-9.09846	-8.44071	-5.59822	-1.49151	2.51221	5.16292	5.77243	4.35042	1.45779	-2.08105	-5.44525	-8.00848	-9.43635	-9.72053
FrontToBack	1	141.452	176.95	216.937	258.896	299.494	334.774	360.387	372.116	366.875	343.917	305.593	257.089	205.066	155.849	113.955	81.5048	58.4682	43.3959	34.2458	29.0399	26.2412	24.8334	24.1732	23.7341	22.8853	20.7762	16.3405	8.38249	-4.23606	-22.2688	-45.601	-72.7409	-100.588	-124.832	-141.081	-146.378	-140.388	-125.58	-106.238	-86.7985	-70.3341	-57.8616	-48.6329	-41.0776	-33.8311	-26.3762	-19.0943	-12.8486
FrontToBack	1	-120.569	-112.584	-101.43	-89.869	-79.5342	-70.6247	-62.4269	-54.2246	-45.9552	-38.23	-31.8231	-27.0756	-23.6714	-20.8849	-18.0535	-14.9037	-11.5513	-8.26958	-5.26073	-2.59093	-0.280136	1.58501	2.82535	3.23983	2.66267	0.890405	-2.57101	-8.83211	-19.8029	-37.9801	-65.6969	-103.935	-151.099	-202.391	-250.322	-286.528	-304.315	-300.895	-278.255	-242.255	-200.393	-159.327	-123.149	-92.9517	-67.4395	-44.0042	-19.6218	8.65824
FrontToBack	1	-3.63253	2.11558	3.62988	1.81329	-0.948083	-2.02067	0.19299	5.58575	12.559	18.8789	22.676	23.1264	20.5951	16.2972	11.7162	8.06357	5.97622	5.5036	6.28771	7.78528	9.40955	10.5715	10.688	9.24367	5.94418	0.890804	-5.34689	-11.8698	-17.8041	-22.7608	-27.2465	-32.8882	-42.398	-59.2058	-86.6778	-126.93	-179.476	-240.288	-301.936	-355.156	-391.453	-405.689	-397.474	-370.789	-332.187	-288.555	-245.414	-206.228
FrontToBack	1	288.235	280.804	278.581	283.747	294.279	304.89	309.242	302.569	283.581	254.855	221.634	189.77	163.842	146.175	136.876	134.495	136.868	141.814	147.571	152.917	157.02	159.175	158.656	154.904	148.008	139.211	131.073	127.085	130.848	145.152	171.295	208.787	255.429	307.709	361.476	412.812	458.798	497.728	528.519	549.638	558.371	551.256	525.713	481.983	424.089	359.048	294.697	237.294
FrontToBack	1	-11.5164	-10.1366	-8.57169	-6.81431	-4.88393	-2.83075	-0.735213	1.28304	3.06089	4.39948	5.10377	5.0521	4.27782	3.013	1.63593	0.51017	-0.232602	-0.857986	-2.0521	-4.77429	-9.97541	-18.2597	-29.5772	-43.0586	-57.0912	-69.6794	-78.9923	-83.8723	-84.0697	-80.1111	-72.9296	-63.5056	-52.7233	-41.4513	-30.6685	-21.4196	-14.519	-10.1599	-7.71811	-5.97714	-3.75033	-0.562509	3.02	5.68933	6.17953	4.07438	0.112277	-4.20625
FrontToBack	1	-13.5562	-15.3129	-16.186	-15.6712	-13.8071	-11.1185	-8.41663	-6.55986	-6.26621	-7.96521	-11.6859	-16.9805	-22.9446	-28.3844	-32.1241	-33.3674	-31.9684	-28.4966	-24.0611	-19.9769	-17.4196	-17.1671	-19.4704	-23.9688	-29.6331	-34.7915	-37.3946	-35.5746	-28.3288	-15.9909	-0.205382	16.6027	31.9817	44.0652	51.8189	54.9282	53.5035	47.8069	38.1582	25.0591	9.4514	-7.10652	-22.5513	-34.7779	-42.2636	-44.5264	-42.1764	-36.5413
FrontToBack	1	-246.257	-259.964	-264.266	-257.55	-241.071	-217.97	-191.801	-165.414	-140.586	-118.263	-98.9528	-82.9075	-70.0538	-59.8868	-51.5549	-44.1814	-37.2299	-30.6821	-24.9108	-20.3482	-17.1599	-15.1156	-13.7086	-12.427	-11.0036	-9.50232	-8.20597	-7.39573	-7.16502	-7.36836	-7.71285	-7.91622	-7.83806	-7.51941	-7.12973	-6.86563	-6.85474	-7.1088	-7.52429	-7.92468	-8.12347	-8.00931	-7.63527	-7.26838	-7.33265	-8.21964	-10.0339	-12.4261
FrontToBack	1	-286.254	-264.395	-234.215	-200.079	-165.732	-133.712	-105.336	-81.0623	-60.9224	-44.794	-32.4568	-23.5523	-17.5633	-13.8885	-11.9489	-11.2822	-11.5451	-12.4497	-13.6672	-14.7817	-15.3359	-14.9574	-13.492	-11.077	-8.13092	-5.30459	-3.41554	-3.34426	-5.82509	-11.1355	-18.788	-27.4284	-35.0983	-39.862	-40.5711	-37.41	-31.9178	-26.4291	-23.1668	-23.4124	-27.1105	-33.043	-39.411	-44.5425	-47.4512	-48.105	-47.3624	-46.5987
FrontToBack	1	287.835	284.132	271.108	251.83	229.275	205.759	183.1	163.122	147.953	139.894	140.948	152.252	173.569	202.862	236.074	267.423	290.495	300.051	293.88	273.739	244.743	213.411	185.339	163.599	148.485	138.418	131.303	125.619	120.849	117.335	115.895	117.489	122.975	132.795	146.48	162.167	176.548	185.593	185.947	176.349	158.297	135.557	112.742	93.6845	80.3311	72.5152	68.5282	66.0925
FrontToBack	1	-95.0451	-92.8197	-89.427	-85.277	-81.3428	-78.7061	-78.3818	-81.5474	-89.8348	-105.159	-128.799	-160.037	-195.198	-227.932	-251.051	-259.2	-251.053	-229.803	-201.713	-173.582	-150.459	-134.557	-125.487	-121.292	-119.591	-118.448	-116.837	-114.829	-113.559	-114.951	-121.133	-133.557	-152.046	-174.209	-195.657	-211.174	-216.502	-209.985	-193.245	-170.512	-146.984	-127.068	-113.294	-106.175	-104.703	-107.057	-111.225	-115.478
FrontToBack	1	0.90506	0.469607	0.200992	-0.109789	-0.682742	-1.65177	-2.99571	-4.50887	-5.8191	-6.46499	-6.03592	-4.34747	-1.57668	1.73387	4.84674	7.1115	8.21999	8.30054	7.8238	7.39075	7.51452	8.46486	10.2013	12.3983	14.5578	16.1648	16.8113	16.2371	14.3197	11.1013	6.88461	2.30753	-1.75321	-4.50108	-5.61294	-5.43677	-4.82356	-4.66792	-5.44057	-6.98341	-8.65062	-9.65819	-9.41822	-7.68702	-4.47844	0.212428	6.76026	16.1639
FrontToBack	1	-2.75551	-3.8979	-5.10599	-6.18516	-7.10377	-7.98381	-9.01543	-10.3405	-11.955	-13.6724	-15.1664	-16.0753	-16.1355	-15.2843	-13.6923	-11.6977	-9.66792	-7.84408	-6.2515	-4.7289	-3.06538	-1.16651	0.852903	2.7056	4.08018	4.81505	4.9972	4.92141	4.92268	5.17222	5.56266	5.75659	5.36976	4.16813	2.16655	-0.396137	-3.14743	-5.66453	-7.54199	-8.46343	-8.2856	-7.08721	-5.14174	-2.82138	-0.486242	1.59638	3.29988	4.66604
FrontToBack	1	10.5483	9.43443	7.92713	6.24564	4.69576	3.51867	2.74063	2.05139	0.690204	-2.6503	-9.8368	-23.0891	-44.4461	-74.9333	-113.689	-157.491	-201.089	-238.434	-264.423	-276.417	-274.85	-262.711	-244.245	-223.547	-203.628	-186.109	-171.415	-159.204	-148.899	-140.299	-134.19	-132.679	-138.877	-155.693	-184.039	-221.249	-260.764	-293.645	-311.524	-309.704	-288.889	-254.687	-215.239	-178.203	-148.525	-127.752	-114.764	-107.143
FrontToBack	1	-3.8709	-3.26658	-2.12799	-0.677038	0.856118	2.28422	3.48981	4.42341	5.07887	5.4546	5.52866	5.26507	4.65208	3.74334	2.66123	1.54749	0.486472	-0.539725	-1.62047	-2.82558	-4.12097	-5.36354	-6.38303	-7.08622	-7.5019	-7.7383	-7.89663	-8.0096	-8.03294	-7.87772	-7.44747	-6.67241	-5.5441	-4.15208	-2.69489	-1.43796	-0.618667	-0.344729	-0.54789	-1.02473	-1.54335	-1.95195	-2.2268	-2.43753	-2.65822	-2.88516	-3.0129	-2.88231
FrontToBack	1	3.93465	4.76924	5.84297	6.92834	7.68031	7.77177	7.02733	5.48445	3.36254	0.967002	-1.40607	-3.52421	-5.22157	-6.38204	-6.92836	-6.83421	-6.14884	-5.0156	-3.65839	-2.33427	-1.26768	-0.603018	-0.38388	-0.551796	-0.946965	-1.32563	-1.41758	-1.02334	-0.103991	1.19421	2.59577	3.79224	4.52513	4.62979	4.05931	2.90191	1.38482	-0.169684	-1.44643	-2.26864	-2.69038	-2.98623	-3.51883	-4.53976	-6.02219	-7.62802	-8.82496	-9.09933
FrontToBack	1	1.67684	1.27609	0.64049	-0.16228	-1.02629	-1.83003	-2.46324	-2.85727	-3.01046	-2.98692	-2.87799	-2.73546	-2.51276	-2.04445	-1.05891	0.802887	4.00289	9.13392	16.8784	27.7716	41.7451	57.6255	72.954	84.4502	89.1111	85.463	74.2651	58.22	40.8543	25.2239	13.1105	4.96139	0.339106	-1.54426	-1.49718	-0.24706	1.56181	3.38723	4.83973	5.71748	5.99837	5.7887	5.26615	4.63139	4.07747	3.75898	3.75672	4.04832
FrontToBack	1	-114.827	-104.165	-91.0207	-77.4819	-65.6013	-56.6492	-50.7008	-46.7636	-43.3574	-39.2158	-33.7444	-27.0745	-19.8094	-12.7012	-6.41801	-1.43439	2.02007	3.97864	4.70172	4.56115	3.87096	2.73958	0.980166	-1.92409	-6.85763	-15.1086	-28.3288	-48.3097	-76.5267	-113.538	-158.393	-208.256	-258.378	-302.584	-334.333	-348.27	-341.841	-316.275	-276.354	-228.948	-180.92	-137.323	-100.487	-70.0383	-43.4577	-16.8244	14.2882	53.5903
FrontToBack	1	-270.746	-245.898	-214.459	-181.678	-151.118	-124.431	-101.964	-83.5344	-68.8645	-57.6583	-49.5298	-44.0023	-40.5702	-38.7333	-37.956	-37.6224	-37.0728	-35.7446	-33.3466	-29.9621	-26.0154	-22.1025	-18.768	-16.322	-14.7856	-13.9722	-13.6531	-13.702	-14.1342	-15.026	-16.3752	-18.0031	-19.5655	-20.6748	-21.0651	-20.709	-19.8255	-18.7717	-17.8718	-17.2656	-16.8512	-16.3535	-15.4819	-14.0945	-12.2799	-10.3161	-8.53677	-7.18162
FrontToBack	1	-16.652	-28.6413	-35.1864	-35.6994	-30.3268	-19.9862	-6.39589	8.02666	20.4467	28.1641	29.3537	23.7714	13.0795	0.522799	-10.0762	-15.6175	-14.7572	-8.18179	1.9412	12.9605	22.7064	29.9716	34.4536	36.2539	35.2843	30.9153	22.1028	8.01167	-11.1648	-33.6258	-56.039	-74.3808	-85.2299	-86.9878	-80.4227	-68.3033	-54.282	-41.5836	-32.0836	-26.0742	-22.6767	-20.5394	-18.5083	-15.979	-12.9037	-9.48547	-5.81325	-1.64626
FrontToBack	1	7.21403	3.74503	2.76029	3.93593	6.99698	11.4771	16.6442	21.6004	25.5175	27.8652	28.5165	27.6875	25.7709	23.1739	20.2449	17.2824	14.5684	12.3701	10.9041	10.2957	10.5517	11.5319	12.9198	14.1818	14.5609	13.0812	8.53701	-0.588258	-16.2073	-40.5317	-75.5718	-122.195	-179.044	-241.9	-304.012	-357.514	-395.45	-413.585	-411.289	-391.226	-358.157	-317.453	-273.895	-231.09	-191.446	-156.447	-126.917	-103.124
FrontToBack	1	-135.196	-109.824	-89.5876	-73.7133	-61.1132	-50.6021	-41.2246	-32.515	-24.5604	-17.8301	-12.8571	-9.92216	-8.8772	-9.19092	-10.1783	-11.3036	-12.3961	-13.6744	-15.5756	-18.4913	-22.5424	-27.4808	-32.7312	-37.537	-41.1674	-43.1284	-43.3194	-42.0601	-39.9695	-37.7351	-35.8757	-34.5955	-33.7833	-33.1482	-32.4394	-31.7056	-31.5365	-33.2643	-39.057	-51.8379	-74.8983	-111.101	-161.697	-225.06	-295.961	-366.011	-425.481	-465.969
FrontToBack	1	1.83942	2.51166	3.29265	3.90597	4.10328	3.7629	2.93163	1.78945	0.5644	-0.561402	-1.50391	-2.2717	-2.91896	-3.49259	-3.99875	-4.38942	-4.55905	-4.35376	-3.61308	-2.25619	-0.384792	1.6625	3.36417	4.17723	3.73285	1.96484	-0.886611	-4.38194	-8.01848	-11.331	-13.9274	-15.4986	-15.8457	-14.9464	-13.0298	-10.6017	-8.3617	-7.00114	-6.94317	-8.1432	-10.0697	-11.9029	-12.8698	-12.5586	-11.0633	-8.90999	-6.81786	-5.41608
FrontToBack	1	7.0762	6.66894	6.05094	5.36643	4.76346	4.3943	4.40214	4.88023	5.81982	7.07485	8.36679	9.3447	9.68394	9.19921	7.91815	6.08343	4.06762	2.24152	0.863762	0.0430014	-0.223425	0.00398644	0.622312	1.45022	2.20788	2.57686	2.34458	1.54559	0.486012	-0.384338	-0.687899	-0.294458	0.629713	1.70537	2.49781	2.6762	2.12668	0.992075	-0.37702	-1.54428	-2.14266	-1.98981	-1.13176	0.186963	1.59244	2.66924	3.06769	2.61285
FrontToBack	1	-4.13771	-3.61591	-2.47727	-0.811431	1.05428	2.80235	4.2841	5.51289	6.54961	7.39609	7.97571	8.18535	7.96312	7.31067	6.28027	4.95906	3.48094	2.04251	0.87721	0.171396	-0.0340238	0.114348	0.343348	0.386512	0.111351	-0.446519	-1.14334	-1.83155	-2.41591	-2.84617	-3.07795	-3.06763	-2.81038	-2.37508	-1.88763	-1.46344	-1.14742	-0.910254	-0.69867	-0.485146	-0.27391	-0.0627492	0.202893	0.653165	1.48232	2.90374	5.07126	7.97679
FrontToBack	1	4.30865	6.31367	6.92022	6.15353	4.34412	2.00425	-0.349282	-2.34964	-3.85934	-4.95148	-5.79518	-6.47366	-6.81208	-6.31386	-4.28003	-0.0955425	6.42413	14.7916	23.8469	32.0425	37.9192	40.5757	39.9104	36.5228	31.3538	25.3086	19.0852	13.2657	8.4779	5.39439	4.47177	5.61331	8.04294	10.5756	12.1699	12.442	11.815	11.2202	11.539	13.121	15.6386	18.3096	20.2981	21.0351	20.3164	18.2258	15.0222	11.091
FrontToBack	1	-45.542	-54.466	-61.0678	-64.2147	-64.0194	-61.7904	-59.4011	-58.5238	-60.3015	-65.8021	-77.0152	-97.6167	-132.607	-186.438	-260.175	-349.068	-442.039	-523.883	-579.606	-599.196	-580.785	-530.864	-461.627	-386.748	-317.441	-260.221	-216.811	-185.597	-163.559	-147.763	-136.038	-127.044	-120.122	-115.198	-112.732	-113.562	-118.595	-128.43	-143.084	-161.855	-183.265	-205.019	-224.095	-237.181	-241.57	-236.197	-222.243	-202.825
FrontToBack	1	-29.1024	-24.8738	-20.7591	-16.9696	-13.6596	-10.9218	-8.82401	-7.46806	-7.04093	-7.82874	-10.1718	-14.3535	-20.4363	-28.0993	-36.5637	-44.6896	-51.2547	-55.3117	-56.4521	-54.8454	-51.0563	-45.7706	-39.5938	-33.0007	-26.3978	-20.1942	-14.7988	-10.5444	-7.59067	-5.87643	-5.14469	-5.02942	-5.15944	-5.24785	-5.1296	-4.73903	-4.03493	-2.92852	-1.28021	1.00045	3.80475	6.74352	9.2333	10.7576	11.1896	11.0366	11.5059	14.3676
FrontToBack	1	1.64936	0.739065	-0.0262101	-0.14251	0.804984	2.97223	6.17542	9.9217	13.5251	16.2643	17.5514	17.0851	14.9505	11.6109	7.76959	4.14469	1.25725	-0.676703	-1.72291	-2.11734	-2.1434	-2.0462	-2.00049	-2.11107	-2.42937	-2.9696	-3.72415	-4.675	-5.80304	-7.08749	-8.49643	-9.97063	-11.4158	-12.7119	-13.7367	-14.3824	-14.5492	-14.1249	-12.9911	-11.0932	-8.55837	-5.78151	-3.38057	-1.99049	-1.97936	-3.24666	-5.23353	-7.14733
FrontToBack	1	6.70656	6.34305	5.45328	4.25591	2.99478	1.8416	0.883212	0.16528	-0.274648	-0.42384	-0.343861	-0.194287	-0.197887	-0.552879	-1.34573	-2.50867	-3.84842	-5.12293	-6.13163	-6.76829	-7.01976	-6.91363	-6.46158	-5.64021	-4.43544	-2.92218	-1.31989	0.0366636	0.817245	0.848997	0.209017	-0.802375	-1.80112	-2.4892	-2.77203	-2.76545	-2.71429	-2.87179	-3.40373	-4.33936	-5.56921	-6.86967	-7.94764	-8.5053	-8.32547	-7.35615	-5.74995	-3.8197
FrontToBack	1	-2.60795	-4.41837	-6.30833	-7.68612	-8.09663	-7.42216	-5.9327	-4.15798	-2.64818	-1.74612	-1.48172	-1.63289	-1.90316	-2.10127	-2.21272	-2.33349	-2.5354	-2.77764	-2.92761	-2.86544	-2.58013	-2.19053	-1.88464	-1.82816	-2.09483	-2.64303	-3.33397	-3.97651	-4.38673	-4.44707	-4.14777	-3.58589	-2.92478	-2.32867	-1.90985	-1.70589	-1.69012	-1.80075	-1.97136	-2.1557	-2.33826	-2.53042	-2.74745	-2.97783	-3.15676	-3.16153	-2.83618	-2.04222
FrontToBack	1	1.57517	1.24615	0.789039	0.285614	-0.149251	-0.399171	-0.38758	-0.116216	0.315652	0.7299	0.928519	0.774917	0.259119	-0.487726	-1.23966	-1.75941	-1.87772	-1.53512	-0.779838	0.260898	1.41502	2.49386	3.31914	3.75251	3.72792	3.27201	2.50041	1.58143	0.678135	-0.109957	-0.77733	-1.40061	-2.08776	-2.91162	-3.85603	-4.79861	-5.53846	-5.86166	-5.62269	-4.81168	-3.57507	-2.1734	-0.885642	0.0935713	0.711174	1.03275	1.15986	1.1441
FrontToBack	1	12.3413	10.0554	7.30074	4.38495	1.68718	-0.459954	-1.86368	-2.51158	-2.53562	-2.13299	-1.47222	-0.651748	0.27898	1.25596	2.15581	2.80954	3.0567	2.79812	2.01101	0.738048	-0.926808	-2.84358	-4.83335	-6.69723	-8.23936	-9.2714	-9.61172	-9.11227	-7.76096	-5.84372	-4.10884	-3.83269	-6.70489	-14.5119	-28.6702	-49.7394	-77.0456	-108.525	-140.833	-169.742	-190.863	-200.617	-197.263	-181.548	-156.602	-127.016	-97.4626	-71.4939
FrontToBack	1	77.3508	60.3723	46.2289	35.1106	26.8151	20.6983	15.9013	11.6868	7.68743	3.96211	0.866205	-1.1708	-1.85078	-1.11824	0.83971	3.66485	6.91563	10.1286	12.8512	14.6736	15.2897	14.5837	12.6912	9.97863	6.92815	3.98517	1.46846	-0.400051	-1.34722	-0.870622	1.88201	8.09543	19.1183	36.1573	59.8963	90.1271	125.502	163.492	200.605	232.861	256.463	268.533	267.724	254.495	230.937	200.229	165.922	131.298
FrontToBack	1	-6.18189	-3.17659	3.62459	12.8226	22.7532	32.275	41.1106	49.6056	58.1214	66.4851	73.8018	78.7114	79.9245	76.7941	69.6636	59.8306	49.1066	39.1487	30.8799	24.2905	18.7106	13.3725	7.92955	2.65308	-1.75393	-4.57851	-5.50803	-4.83301	-3.38437	-2.26195	-2.49412	-4.7565	-9.25517	-15.7663	-23.7794	-32.6162	-41.4733	-49.4036	-55.3711	-58.48	-58.3502	-55.4144	-50.8767	-46.2477	-42.6724	-40.4738	-39.2055	-38.1836
FrontToBack	1	-4.86628	-5.16751	-5.12777	-4.54838	-3.42652	-1.95994	-0.458319	0.791389	1.63538	2.09123	2.3066	2.47693	2.77232	3.29745	4.07946	5.06516	6.12516	7.08219	7.76916	8.10667	8.15157	8.08442	8.11312	8.33711	8.63726	8.67481	8.01664	6.33513	3.57591	0.00647369	-3.86748	-7.45893	-10.2521	-11.9035	-12.2848	-11.4741	-9.70697	-7.30114	-4.58678	-1.86867	0.57987	2.51693	3.75513	4.20868	3.93503	3.13555	2.09888	1.11448
FrontToBack	1	141.215	133.309	124.419	113.71	101.199	87.642	74.2662	62.4396	53.3319	47.6343	45.3835	45.9552	48.2653	51.1412	53.7498	55.8998	58.1151	61.5025	67.5735	78.1556	95.3466	121.263	157.321	203.087	255.231	307.371	351.359	379.772	388.54	378.376	354.235	323.157	291.693	264.155	242.278	225.977	214.405	206.611	201.601	198.072	194.351	188.793	180.505	169.875	158.459	148.184	140.309	134.816
FrontToBack	1	-289.474	-279.131	-274.021	-276.091	-286.086	-303.012	-323.631	-342.569	-353.439	-350.886	-332.69	-300.819	-260.766	-219.494	-183.071	-155.091	-136.341	-125.395	-119.567	-115.761	-111.152	-103.735	-92.7426	-78.7669	-63.4716	-48.976	-37.1685	-29.2444	-25.5985	-25.9944	-29.8349	-36.3758	-44.8337	-54.3957	-64.1672	-73.1223	-80.1433	-84.211	-84.7131	-81.7167	-76.0271	-68.9527	-61.8679	-55.7818	-51.0956	-47.6172	-44.7742	-41.9041
FrontToBack	1	-8.50694	-9.54988	-9.06636	-6.78012	-3.03747	1.28697	5.12229	7.6068	8.37315	7.59909	5.83934	3.75484	1.8777	0.488461	-0.385764	-0.892916	-1.23701	-1.55892	-1.85996	-2.0064	-1.81566	-1.17733	-0.127274	1.16701	2.49575	3.69523	4.67282	5.35847	5.63834	5.34369	4.32291	2.55589	0.232256	-2.25777	-4.41662	-5.7703	-5.99072	-4.98239	-2.91315	-0.173861	2.73956	5.3768	7.46284	8.9391	9.92345	10.6072	11.1544	11.6335
FrontToBack	1	7.71562	3.69774	-1.26163	-6.69557	-11.9986	-16.4532	-19.3426	-20.1413	-18.69	-15.2555	-10.4501	-5.06247	0.100658	4.32242	7.03946	7.91671	6.95438	4.5868	1.68169	-0.636382	-1.32477	0.206256	3.86647	8.93057	14.3333	19.0715	22.5151	24.502	25.2098	24.9194	23.8218	21.9714	19.3816	16.1608	12.5712	8.97068	5.68364	2.90013	0.659082	-1.09429	-2.43416	-3.41751	-4.0874	-4.4916	-4.68127	-4.68574	-4.48713	-4.02537
FrontToBack	2	-1.81508	-0.481159	0.315309	0.65499	0.70978	0.631922	0.487284	0.251343	-0.144526	-0.75619	-1.58207	-2.55548	-3.55954	-4.46864	-5.18042	-5.64432	-5.86855	-5.92187	-5.9192	-5.98653	-6.2044	-6.54938	-6.87492	-6.95471	-6.58085	-5.65773	-4.24022	-2.49407	-0.61782	1.21946	2.89003	4.28361	5.29039	5.81988	5.84729	5.4482	4.78844	4.0672	3.4497	3.026	2.81713	2.80485	2.95616	3.21958	3.50751	3.69506	3.6502	3.29102
FrontToBack	2	0.520628	1.94399	2.27433	1.67284	0.561435	-0.603098	-1.5224	-2.10811	-2.39988	-2.45276	-2.29405	-1.96109	-1.54253	-1.15255	-0.848448	-0.575134	-0.21146	0.311618	0.91194	1.37812	1.49999	1.22483	0.723126	0.321173	0.341786	0.946216	2.05822	3.39738	4.59521	5.33681	5.4702	5.04222	4.25345	3.35317	2.52722	1.82703	1.17771	0.452114	-0.428671	-1.43176	-2.41987	-3.21925	-3.70365	-3.83809	-3.67344	-3.30016	-2.80845	-2.26498
FrontToBack	2	26.7991	21.9206	16.3032	10.5778	5.3344	1.00374	-2.17579	-4.12615	-4.88901	-4.61301	-3.55387	-2.04062	-0.384069	1.25075	2.94655	5.04183	8.0101	12.227	17.7153	23.9859	30.0952	34.9372	37.6887	38.1961	37.1342	35.8456	35.9651	39.0352	46.3118	58.7919	77.2585	102.062	132.522	166.222	198.787	224.637	238.646	237.974	223.056	197.214	165.175	131.401	99.0457	69.7837	44.1321	21.8019	1.91031	-16.7779
FrontToBack	2	-12.308	-18.9823	-22.278	-22.4029	-20.0342	-16.301	-12.5653	-10.1403	-10.1166	-13.387	-20.8204	-33.3712	-51.9139	-76.7348	-106.873	-139.695	-171.079	-196.308	-211.369	-214.145	-204.959	-186.288	-161.85	-135.49	-110.3	-88.1928	-69.9041	-55.2521	-43.4648	-33.4981	-24.32	-15.1461	-5.52541	4.81507	16.358	30.2336	48.4102	73.367	107.13	149.851	198.478	246.322	284.241	303.422	298.727	270.914	226.415	174.746
FrontToBack	2	-0.770298	-1.9819	-2.94934	-3.63197	-3.98253	-4.03267	-3.91331	-3.80888	-3.90972	-4.38104	-5.33626	-6.77006	-8.4765	-10.0358	-10.9428	-10.8449	-9.74405	-8.01583	-6.21494	-4.79486	-3.91675	-3.45559	-3.15807	-2.82877	-2.42163	-2.00942	-1.67627	-1.41875	-1.11939	-0.619029	0.145271	1.01548	1.60563	1.45713	0.302019	-1.73417	-4.14196	-6.2769	-7.69394	-8.34723	-8.53438	-8.65059	-8.9396	-9.39513	-9.83419	-10.0486	-9.92089	-9.4552
FrontToBack	2	377.121	440.514	484.537	499.886	483.61	439.999	378.695	311.121	246.949	192.036	148.215	114.46	88.5177	68.2243	52.1349	39.493	29.8759	22.8446	17.8448	14.3267	11.9584	10.7593	11.078	13.4231	18.2016	25.4395	34.5858	44.5279	53.9141	61.7439	67.9983	73.9841	82.1232	95.1644	115.056	141.898	173.417	205.236	231.97	248.807	252.993	244.612	226.346	202.374	177.003	153.597	134.144	119.345
FrontToBack	2	1.20428	0.899979	0.558724	0.137607	-0.405978	-1.05201	-1.71409	-2.28157	-2.66013	-2.77953	-2.58441	-2.04284	-1.18564	-0.145939	0.848842	1.54967	1.79244	1.57247	1.04079	0.425361	-0.0727423	-0.348496	-0.399551	-0.280964	-0.0462789	0.288751	0.743481	1.33891	2.0597	2.83711	3.56631	4.14895	4.53556	4.74102	4.82365	4.83987	4.80458	4.67858	4.39166	3.88355	3.13906	2.19715	1.13334	0.0312669	-1.03513	-1.99611	-2.76832	-3.24066
FrontToBack	2	2.81795	0.749955	-1.16094	-2.67358	-3.81683	-4.90303	-6.3769	-8.55225	-11.3727	-14.3541	-16.7727	-18.0086	-17.841	-16.5149	-14.5454	-12.4115	-10.3462	-8.35034	-6.36836	-4.45844	-2.81535	-1.65128	-1.05625	-0.955119	-1.18702	-1.62205	-2.22221	-3.00534	-3.95989	-4.98646	-5.91349	-6.5707	-6.864	-6.79875	-6.44162	-5.85768	-5.07354	-4.0922	-2.93813	-1.69657	-0.514422	0.435351	1.00881	1.14263	0.880866	0.365425	-0.21408	-0.69022
FrontToBack	2	-3.69995	-3.55705	-3.0987	-2.4076	-1.54455	-0.547425	0.551761	1.70421	2.82773	3.80325	4.48464	4.72317	4.39911	3.45982	1.9474	0.0147673	-2.08693	-4.04646	-5.5574	-6.38603	-6.42013	-5.67838	-4.28231	-2.41228	-0.272843	1.90985	3.87201	5.3042	5.89521	5.43153	3.91358	1.61677	-0.957625	-3.22634	-4.70264	-5.12956	-4.53654	-3.21474	-1.63129	-0.297899	0.375046	0.193451	-0.782558	-2.29043	-3.97148	-5.47502	-6.52297	-6.9369
FrontToBack	2	5.53777	4.12122	3.18923	2.88321	3.13717	3.71632	4.31637	4.67901	4.67409	4.32494	3.78088	3.25633	2.95675	3.0092	3.41662	4.05286	4.70429	5.14866	5.23913	4.96035	4.42875	3.83993	3.39069	3.21286	3.35031	3.77478	4.4208	5.20815	6.04205	6.80136	7.33566	7.49015	7.1531	6.30968	5.07148	3.66535	2.37681	1.46625	1.08401	1.2175	1.68985	2.22056	2.52572	2.42167	1.88029	1.01242	-0.00585503	-1.01062
FrontToBack	2	1.51577	1.83026	1.82865	1.31046	0.226224	-1.28982	-2.98185	-4.58307	-5.90411	-6.85248	-7.39079	-7.48495	-7.09356	-6.20786	-4.90091	-3.34079	-1.74914	-0.341983	0.70968	1.28094	1.28402	0.679488	-0.483333	-2.03061	-3.67175	-5.07458	-5.97984	-6.30376	-6.16952	-5.8447	-5.60601	-5.59456	-5.73655	-5.77626	-5.4106	-4.45526	-2.95143	-1.15634	0.568698	1.90133	2.65966	2.82475	2.50661	1.88311	1.14233	0.428046	-0.201628	-0.788096
FrontToBack	2	12.8138	12.6089	11.4487	9.49284	7.0749	4.64318	2.68743	1.65637	1.83124	3.17618	5.2274	7.13009	7.88712	6.76541	3.67647	-0.691156	-5.10477	-8.28958	-9.46149	-8.60894	-6.41404	-3.86326	-1.77254	-0.457638	0.300908	1.0001	2.03442	3.41356	4.73284	5.39293	4.91382	3.15557	0.339561	-3.10577	-6.74796	-10.2926	-13.5969	-16.5708	-19.0329	-20.6226	-20.8461	-19.2564	-15.6794	-10.3406	-3.83008	3.081	9.63879	15.2536
FrontToBack	2	1.68637	5.67815	8.71277	10.4482	10.8231	10.1075	8.86814	7.82059	7.5739	8.38041	10.0108	11.8437	13.1152	13.1977	11.7738	8.86998	4.81958	0.214612	-4.14566	-7.388	-8.79794	-8.08119	-5.49167	-1.73139	2.33689	5.99208	8.8209	10.7002	11.6719	11.8121	11.1575	9.70087	7.43896	4.46027	1.02892	-2.3904	-5.22391	-6.98117	-7.46526	-6.87889	-5.74904	-4.69691	-4.1548	-4.18111	-4.45756	-4.48202	-3.84116	-2.42
FrontToBack	2	-7.02498	-4.82431	0.517358	10.2965	25.2662	45.0141	67.6334	89.948	108.313	119.705	122.641	117.548	106.447	92.1674	77.4519	64.3011	53.7241	45.8461	40.2112	36.0925	32.7324	29.494	25.96	21.9792	17.6483	13.2449	9.12296	5.63029	3.04119	1.51374	1.04869	1.47067	2.4581	3.63162	4.67881	5.45191	5.98787	6.43465	6.92854	7.49706	8.04708	8.4373	8.56912	8.42518	8.03531	7.41753	6.56267	5.49175
FrontToBack	2	2.78114	3.3587	3.414	2.91279	2.05209	1.16926	0.597237	0.528978	0.953218	1.67189	2.38854	2.82451	2.82377	2.40856	1.76358	1.1513	0.795673	0.790379	1.08239	1.52917	1.98988	2.38679	2.70923	2.97146	3.16546	3.24561	3.14918	2.83383	2.30337	1.60618	0.812192	-0.0193467	-0.861153	-1.72062	-2.62184	-3.57625	-4.55654	-5.48623	-6.25191	-6.73344	-6.8366	-6.51835	-5.78986	-4.7116	-3.3808	-1.93668	-0.569946	0.473796
FrontToBack	2	-1.55703	-2.44597	-3.21511	-3.74568	-3.93625	-3.68798	-2.91905	-1.60801	0.155727	2.14368	4.00463	5.33744	5.80913	5.28284	3.88973	1.99467	0.0583996	-1.53661	-2.60729	-3.19834	-3.52658	-3.88417	-4.52352	-5.5468	-6.83659	-8.07501	-8.8687	-8.91946	-8.14282	-6.65707	-4.66715	-2.33793	0.243346	2.99357	5.71722	8.04921	9.52684	9.7742	8.70566	6.63163	4.19522	2.1525	1.08918	1.1895	2.16172	3.3507	4.00892	3.61274
FrontToBack	2	5.89247	6.93628	7.35459	7.24014	6.73593	5.9737	5.05342	4.06657	3.12572	2.36582	1.90728	1.8112	2.06632	2.61952	3.41903	4.42016	5.53979	6.5997	7.3285	7.45534	6.85217	5.63526	4.14887	2.83501	2.0556	1.96046	2.45353	3.25922	4.04359	4.53266	4.58159	4.18184	3.42273	2.43969	1.37176	0.337902	-0.573367	-1.30452	-1.82475	-2.12531	-2.21958	-2.14986	-1.99171	-1.84565	-1.81253	-1.96109	-2.30469	-2.79886
FrontToBack	2	-2.26995	-4.68538	-6.22069	-6.69664	-6.0969	-4.5633	-2.3811	0.0592927	2.3362	4.08398	5.06704	5.21417	4.60775	3.4427	1.97313	0.457394	-0.888696	-1.92599	-2.59593	-2.89894	-2.85894	-2.5036	-1.86741	-1.00631	-0.00201243	1.05415	2.08281	3.02902	3.85612	4.52951	5.00413	5.22516	5.14743	4.76529	4.13532	3.374	2.61893	1.97545	1.47691	1.09801	0.8125	0.666332	0.804807	1.42594	2.66648	4.48127	6.58654	8.51521
FrontToBack	2	-0.592925	-0.212671	0.317063	0.902836	1.38118	1.57401	1.34546	0.646132	-0.458259	-1.7838	-3.06148	-4.01014	-4.42631	-4.25404	-3.59955	-2.68711	-1.77574	-1.07737	-0.702264	-0.648192	-0.826727	-1.11764	-1.43046	-1.75019	-2.14171	-2.70426	-3.49312	-4.45008	-5.39015	-6.06011	-6.24627	-5.87103	-5.02531	-3.91778	-2.77401	-1.74612	-0.885553	-0.182389	0.368435	0.734318	0.871404	0.781267	0.542628	0.276394	0.0672871	-0.102318	-0.349199	-0.815267
FrontToBack	2	197.773	200.637	194.698	182.314	166.186	148.424	130.212	112.021	94.0634	76.6353	60.214	45.3585	32.5417	22.0269	13.8368	7.79723	3.6164	0.948942	-0.559371	-1.23664	-1.34464	-1.04976	-0.436633	0.428303	1.41993	2.32966	2.92139	3.04155	2.70765	2.11868	1.57344	1.34597	1.57595	2.22727	3.11663	3.99629	4.64657	4.94322	4.87483	4.51012	3.94362	3.25584	2.51413	1.80227	1.23926	0.952866	1.00985	1.34901
FrontToBack	2	-1.2091	-0.991901	-1.26266	-1.94439	-2.87032	-3.8267	-4.60081	-5.02179	-4.98128	-4.43539	-3.39544	-1.92282	-0.136648	1.77034	3.53113	4.84391	5.45598	5.25941	4.34357	2.96973	1.47148	0.136419	-0.879083	-1.5596	-1.97958	-2.22154	-2.31376	-2.2142	-1.84637	-1.1635	-0.204224	0.890982	1.91425	2.66059	2.99772	2.9014	2.43861	1.71797	0.842295	-0.104482	-1.0403	-1.86636	-2.47824	-2.8086	-2.87118	-2.77106	-2.66147	-2.66752
FrontToBack	2	-29.9514	-29.7428	-27.2904	-23.1278	-17.9684	-12.4766	-7.12117	-2.16222	2.25927	6.01021	8.91717	10.8233	11.708	11.783	11.4519	11.1361	11.0501	11.0951	10.949	10.3028	9.07109	7.42853	5.66319	3.97487	2.38203	0.792626	-0.840669	-2.42617	-3.7771	-4.74802	-5.34257	-5.70273	-5.9981	-6.30492	-6.56242	-6.61304	-6.28864	-5.47645	-4.16452	-2.43877	-0.460909	1.60753	3.68039	5.79134	8.04326	10.4885	13.013	15.3161
FrontToBack	2	70.147	59.7399	49.8214	41.6616	36.211	33.6712	33.4395	34.3748	35.2302	35.0956	33.6966	31.4217	29.0623	27.3841	26.771	27.1433	28.1761	29.6387	31.6005	34.3509	38.0923	42.6311	47.3001	51.1712	53.4347	53.6946	52.0365	48.8673	44.6835	39.9156	34.8966	29.8967	25.1256	20.6762	16.4586	12.2274	7.74132	2.9877	-1.68905	-5.68494	-8.44815	-9.83078	-10.253	-10.5588	-11.6312	-13.9764	-17.4812	-21.4301
FrontToBack	2	47.2319	55.6944	63.1877	68.4429	70.6254	69.6262	66.1214	61.2698	56.1636	51.3648	46.8068	42.0795	36.8459	31.1127	25.2458	19.8219	15.4475	12.6229	11.6443	12.5343	15.0113	18.528	22.3697	25.7872	28.1326	28.9857	28.2568	26.2335	23.5292	20.9239	19.1329	18.5873	19.3075	20.9194	22.8169	24.4279	25.506	26.3492	27.8765	31.5321	39.0228	51.8915	70.9475	95.6634	123.801	151.585	174.557	188.858
FrontToBack	3	4.17436	1.24678	-0.733113	-1.05969	0.81939	4.95034	10.6606	16.6341	21.2631	23.1376	21.5022	16.5435	9.41583	1.95681	-3.87191	-6.64558	-5.96173	-2.50697	2.33632	7.12453	10.8946	13.3604	14.7524	15.4808	15.8585	15.9906	15.8154	15.1609	13.755	11.2109	7.13529	1.43755	-5.27209	-11.5237	-15.387	-15.4101	-11.6174	-5.86404	-1.16003	-0.22218	-4.05337	-11.3576	-19.1073	-23.937	-23.6407	-18.0507	-8.92792	1.01002
FrontToBack	3	3.7602	-0.309484	-2.1411	-1.36458	1.73239	6.36503	11.572	16.5626	20.9594	24.8502	28.6124	32.5691	36.6368	40.1736	42.1556	41.6167	38.1228	32.0227	24.3667	16.5608	9.93206	5.35722	3.04344	2.4996	2.72396	2.5817	1.25759	-1.40894	-4.88465	-8.2233	-10.5222	-11.308	-10.6714	-9.13082	-7.3294	-5.74218	-4.50241	-3.41061	-2.0836	-0.173564	2.45695	5.66945	9.11366	12.3732	15.1159	17.1818	18.5718	19.353
FrontToBack	3	-5.36776	-5.37057	-6.90185	-10.2004	-16.1312	-26.3943	-43.3749	-69.4787	-105.991	-151.873	-203.148	-253.529	-296.391	-327.405	-346.466	-357.718	-367.347	-380.168	-396.798	-413.046	-421.887	-416.934	-395.518	-359.846	-316	-271.741	-234.434	-209.824	-201.458	-210.188	-233.529	-265.411	-297.102	-319.567	-326.409	-315.98	-291.507	-259.303	-226.123	-197.007	-174.314	-157.879	-145.801	-135.444	-124.409	-111.294	-96.0488	-79.7662
FrontToBack	3	-112.772	-139.623	-170.602	-200.801	-225.552	-242.286	-251.47	-256.068	-259.762	-264.872	-271.154	-276.079	-276.354	-269.687	-255.811	-236.35	-213.918	-191.131	-170.053	-152.084	-138.012	-128.045	-121.851	-118.72	-117.817	-118.36	-119.612	-120.783	-121.084	-120.028	-117.776	-115.162	-113.233	-112.552	-112.733	-112.564	-110.633	-106.078	-99.0561	-90.7335	-82.8436	-76.9972	-74.0015	-73.5036	-74.1814	-74.4296	-73.1372	-70.068
FrontToBack	3	47.0095	39.6291	34.0412	29.8792	26.5322	23.4397	20.3923	17.5514	15.1437	13.0987	10.9768	8.29982	5.02867	1.79805	-0.324493	-0.419027	1.7418	5.54126	9.84537	13.6013	16.3511	18.3874	20.5028	23.5031	27.7701	33.0971	38.8643	44.421	49.4248	53.9253	58.1435	62.1182	65.4859	67.5562	67.6428	65.4347	61.1919	55.6694	49.8129	44.37	39.5933	35.1772	30.4686	24.8498	18.0943	10.509	2.80182	-4.21971
FrontToBack	3	36.6749	29.7175	24.2073	20.0475	16.8627	14.2146	11.766	9.37025	7.09335	5.16977	3.91604	3.62333	4.4643	6.42915	9.29502	12.6261	15.8105	18.157	19.0589	18.2007	15.7192	12.2106	8.53891	5.50322	3.53918	2.61465	2.37023	2.39574	2.45919	2.55672	2.79107	3.19443	3.63918	3.8956	3.78665	3.31334	2.64552	1.97817	1.36226	0.64759	-0.406357	-1.92517	-3.77315	-5.57258	-6.88528	-7.43455	-7.23398	-6.55458
FrontToBack	3	4.51589	-1.48949	-12.0774	-30.5436	-60.8156	-106.071	-166.866	-239.586	-316.185	-385.781	-437.637	-464.29	-463.405	-437.773	-393.8	-339.435	-282.323	-228.547	-181.991	-144.293	-115.293	-93.8268	-78.5478	-68.4317	-62.8318	-61.1507	-62.4313	-65.1361	-67.2886	-66.9529	-62.8784	-55.0303	-44.7382	-34.3036	-26.1528	-21.8695	-21.5751	-23.9753	-27.0401	-28.9341	-28.7025	-26.4266	-22.8994	-19.1222	-15.9262	-13.8691	-13.3639	-14.9065
FrontToBack	3	93.5597	113.581	140.827	177.408	222.087	269.883	313.254	344.409	357.698	351.068	326.184	287.452	240.525	190.772	141.998	95.6025	50.3715	3.13427	-49.7393	-110.393	-177.878	-247.712	-313.075	-367.198	-405.758	-427.862	-435.079	-429.339	-411.384	-380.996	-338.794	-288.057	-235.037	-187.351	-151.48	-130.836	-125.217	-131.43	-144.423	-158.471	-168.391	-170.776	-164.916	-152.826	-138.151	-124.418	-113.571	-105.561
FrontToBack	3	-34.8452	-29.1537	-21.2516	-12.7488	-5.23549	0.157118	2.98979	3.49134	2.33837	0.36267	-1.69993	-3.35719	-4.39892	-4.85394	-4.90404	-4.7895	-4.72278	-4.82614	-5.09942	-5.43163	-5.65096	-5.59256	-5.15056	-4.29645	-3.07385	-1.59339	-0.0364062	1.34053	2.2292	2.29852	1.1908	-1.55857	-6.67056	-15.2578	-28.7956	-48.7393	-75.729	-108.615	-143.871	-176.012	-199.201	-209.425	-206.1	-192.142	-172.488	-151.977	-133.788	-119.056
FrontToBack	3	24.5419	18.6536	12.6251	6.89452	1.98044	-1.70968	-4.02647	-5.0922	-5.20725	-4.74354	-4.12242	-3.90554	-4.96296	-8.62974	-16.7306	-31.3242	-54.0531	-85.1573	-122.516	-161.342	-195.054	-217.299	-224.311	-216.397	-197.716	-174.531	-152.954	-137.379	-130.12	-131.917	-142.556	-160.998	-185	-210.7	-232.818	-245.811	-245.7	-231.693	-206.677	-176.209	-146.519	-122.527	-106.699	-98.956	-97.297	-98.7295	-100.233	-99.6034
FrontToBack	3	20.3236	19.052	18.4225	18.7988	20.5802	24.0884	29.4053	36.1873	43.5802	50.3736	55.4178	58.0992	58.5706	57.5712	55.9781	54.4213	53.1926	52.3623	51.8443	51.233	49.5855	45.4814	37.5753	25.4462	10.2219	-5.50153	-18.5219	-26.2703	-27.8166	-24.2116	-18.1174	-12.9857	-12.0992	-17.6936	-30.288	-48.367	-68.5777	-86.5332	-98.0765	-100.609	-93.9395	-80.2852	-63.3864	-47.2183	-34.9028	-28.3168	-28.3736	-35.6074
FrontToBack	3	2.68276	0.582831	-0.716332	-1.5672	-2.24427	-2.78568	-3.02546	-2.77403	-2.0051	-0.914782	0.172761	0.980946	1.41696	1.61132	1.84854	2.44633	3.62672	5.43158	7.69731	10.0931	12.1982	13.6017	14.0047	13.3181	11.7226	9.6536	7.68029	6.31089	5.80716	6.10201	6.85822	7.61952	7.9615	7.57559	6.29384	4.10698	1.20223	-2.02164	-5.03282	-7.34464	-8.70715	-9.18178	-9.05208	-8.6357	-8.13736	-7.62741	-7.12723	-6.70047
FrontToBack	3	17.8284	14.5277	12.0555	10.1246	8.48341	6.91374	5.23284	3.3385	1.26917	-0.77106	-2.46789	-3.5153	-3.74641	-3.21407	-2.18903	-1.06917	-0.230305	0.119923	0.013468	-0.314898	-0.548263	-0.411055	0.257302	1.49772	3.25271	5.38701	7.69964	9.94726	11.8878	13.3296	14.1545	14.3082	13.7707	12.5432	10.6668	8.26473	5.57188	2.92002	0.664105	-0.925809	-1.75828	-1.94354	-1.71252	-1.23874	-0.412956	1.35109	5.19305	12.704
FrontToBack	3	-40.8649	-40.8571	-40.3082	-39.841	-40.1736	-41.7313	-44.5187	-48.283	-52.743	-57.6364	-62.5647	-66.8683	-69.742	-70.5434	-69.048	-65.4741	-60.3356	-54.2859	-48.0154	-42.1312	-37.0032	-32.6987	-29.1147	-26.2129	-24.1018	-22.842	-22.1488	-21.3271	-19.5976	-16.6076	-12.7344	-8.93558	-6.24346	-5.25163	-5.92924	-7.86113	-10.7912	-15.2161	-22.7741	-36.2043	-58.6918	-92.5727	-137.694	-190.135	-242.216	-284.295	-307.962	-309.204
FrontToBack	3	169.832	163.073	161.512	165.456	174.285	186.678	201.006	215.935	231.003	246.699	263.799	282.252	300.36	314.909	322.298	320.069	308.006	288.305	264.811	241.761	222.541	208.883	200.694	196.47	194.084	191.564	187.55	181.353	172.759	161.871	149.087	135.113	120.789	106.703	92.8667	78.7834	63.9841	48.6851	34.0486	21.787	13.364	9.3346	9.25409	12.1551	17.247	24.3993	34.1464	47.2051
FrontToBack	3	158.598	165.04	173.59	184.965	200.415	220.783	245.158	270.079	290.065	299.538	295.21	277.548	250.438	219.31	188.948	162.239	140.276	123.221	111.011	103.452	99.927	99.2173	99.7061	99.838	98.5439	95.4715	91.0154	86.1585	82.1158	79.8093	79.3794	80.0311	80.3747	79.099	75.58	70.1033	63.674	57.617	53.1781	51.1847	51.7914	54.3886	57.795	60.7309	62.3721	62.7136	62.5478	63.0591
FrontToBack	3	6.47668	0.786559	-6.6805	-15.967	-26.5067	-37.1807	-46.6161	-53.6048	-57.4016	-57.7465	-54.6604	-48.2739	-38.8986	-27.3231	-15.0295	-4.07455	3.40153	5.66139	1.44625	-10.5796	-32.6884	-68.578	-122.777	-198.738	-296.168	-408.798	-524.021	-625.167	-696.04	-725.972	-713.122	-664.439	-592.381	-510.217	-428.276	-352.578	-285.635	-228.111	-180.056	-141.303	-111.316	-89.0298	-72.936	-61.4352	-53.2403	-47.6487	-44.5117	-43.9197
FrontToBack	3	158.772	134.961	117.298	105.918	99.0468	94.0207	88.4256	80.8984	71.3135	60.4279	49.3003	38.8537	29.723	22.3114	16.8719	13.5044	12.079	12.1745	13.1128	14.1077	14.4873	13.9001	12.4154	10.457	8.59341	7.28103	6.6825	6.63497	6.76138	6.65299	6.03628	4.86071	3.29068	1.62029	0.159303	-0.867827	-1.38001	-1.4544	-1.30597	-1.23744	-1.555	-2.459	-3.94625	-5.79023	-7.62805	-9.13617	-10.1897	-10.9133
FrontToBack	3	-500.347	-543.81	-569.587	-580.213	-578.318	-564.963	-539.464	-500.643	-448.624	-386.019	-317.848	-250.286	-188.94	-137.501	-97.2785	-67.6185	-46.8239	-33.0614	-24.9303	-21.632	-22.911	-28.9974	-40.6369	-59.1166	-86.0156	-122.473	-168.01	-219.377	-270.16	-311.803	-336.011	-337.65	-316.771	-278.639	-231.725	-184.679	-143.751	-111.71	-88.3474	-71.8331	-60.0309	-51.2272	-44.2798	-38.4867	-33.4535	-29.0224	-25.1895	-21.9689
FrontToBack	3	-246.321	-259.273	-263.265	-259.127	-248.298	-232.275	-212.597	-191.119	-170.056	-151.572	-137.141	-127.128	-120.865	-117.17	-115.043	-114.233	-115.442	-120.004	-129.081	-142.745	-159.503	-176.581	-190.878	-200.022	-203.037	-200.403	-193.676	-184.911	-176.082	-168.605	-163.051	-159.106	-155.782	-151.788	-145.943	-137.543	-126.591	-113.874	-100.829	-89.2417	-80.822	-76.7371	-77.2702	-81.7275	-88.6141	-95.9883	-101.871	-104.712
FrontToBack	3	32.1759	28.8699	25.8913	23.191	20.6276	17.8741	14.5897	10.6923	6.49359	2.58794	-0.425926	-2.20319	-2.75916	-2.40673	-1.60458	-0.791278	-0.268522	-0.14179	-0.329996	-0.627006	-0.799113	-0.689903	-0.310967	0.0982421	0.0467049	-1.17632	-4.40212	-10.3899	-19.5547	-31.6764	-45.7218	-59.9352	-72.2529	-80.9356	-85.1286	-85.0645	-81.8035	-76.6808	-70.7889	-64.7464	-58.7838	-52.9782	-47.4309	-42.2875	-37.6549	-33.5261	-29.7964	-26.3536
FrontToBack	3	42.954	72.6448	111.8	157.216	202.68	240.47	263.896	269.707	259.011	236.214	206.607	173.938	139.089	100.142	53.47	-4.74343	-76.8576	-162.215	-255.992	-349.119	-429.749	-486.165	-510.185	-499.679	-459.204	-398.502	-329.68	-264.325	-211.727	-178.551	-169.323	-186.563	-229.896	-294.463	-370.063	-442.417	-496.856	-523.164	-519.323	-492.315	-455.369	-422.683	-403.759	-399.777	-403.667	-403.895	-390.125	-357.915
FrontToBack	3	-214.215	-274.429	-327.868	-366.437	-385.979	-387.781	-377.649	-363.014	-349.682	-339.9	-332.472	-324.4	-312.828	-296.302	-275.045	-250.57	-225.053	-200.7	-179.143	-160.994	-145.759	-132.249	-119.317	-106.53	-94.3866	-83.9946	-76.4498	-72.239	-70.947	-71.3619	-71.9377	-71.4276	-69.4097	-66.4276	-63.6355	-62.1065	-62.1769	-63.2088	-63.9214	-63.1201	-60.4011	-56.4065	-52.46	-49.789	-48.8144	-48.9425	-48.9803	-47.8958
FrontToBack	3	515.404	540.862	548.683	539.341	516.445	486.244	455.69	429.798	409.75	392.906	374.783	351.828	323.361	291.686	260.566	233.208	210.992	193.501	179.484	167.929	158.586	151.793	147.945	146.951	147.949	149.332	149.112	145.531	137.675	125.778	111.05	95.1208	79.4521	65.0136	52.2788	41.3998	32.4008	25.3229	20.347	17.8775	18.504	22.7327	30.5119	40.7991	51.5356	60.2562	65.1355	65.8902
FrontToBack	3	-4.71104	8.91772	18.4289	24.5053	28.0336	29.5726	29.2636	27.1253	23.4471	18.9776	14.7707	11.7851	10.4963	10.7291	11.7527	12.5372	12.0672	9.66405	5.26977	-0.441292	-6.22581	-10.6858	-12.6747	-11.4153	-6.22022	3.96713	20.7974	46.1626	81.2662	125.535	176.019	227.76	275.113	313.45	340.442	356.374	363.441	364.414	361.288	354.474	342.855	324.706	299.036	266.674	230.516	194.767	163.592	139.856
FrontToBack	3	-251.496	-212.202	-180.742	-155.566	-135.001	-117.765	-103.095	-90.711	-80.7957	-73.8926	-70.5541	-70.7332	-73.2719	-75.9498	-76.2377	-72.3748	-64.0874	-52.5251	-39.5292	-26.78	-15.3189	-5.56616	2.39954	8.63686	13.3726	17.2364	21.4792	27.9394	38.5501	54.4361	74.9591	97.3169	117.16	130.134	133.625	127.743	115.033	99.1734	83.4835	70.0028	59.3981	51.4363	45.5564	41.2434	38.1266	35.9257	34.3633	33.1371
FrontToBack	3	-210.974	-202.679	-176.453	-139.332	-99.1455	-62.0556	-31.5131	-8.80726	5.50116	10.1829	2.67227	-20.5827	-62.8412	-125.208	-204.891	-294.4	-382.377	-456.056	-504.561	-521.765	-507.625	-467.592	-410.542	-346.184	-282.962	-226.999	-182.001	-149.566	-129.396	-119.337	-115.614	-113.666	-109.472	-100.832	-87.8894	-72.6256	-57.6638	-45.0236	-35.4254	-28.3329	-22.5851	-17.2341	-12.1776	-8.31219	-7.15695	-10.1549	-17.9711	-30.0707
FrontToBack	3	-37.2973	-32.9002	-28.9022	-25.472	-22.593	-20.0719	-17.6754	-15.2725	-12.8913	-10.6787	-8.81593	-7.45507	-6.6943	-6.5759	-7.07688	-8.08616	-9.38994	-10.6957	-11.6974	-12.1504	-11.9092	-10.9153	-9.16678	-6.7153	-3.70585	-0.418875	2.73912	5.31583	6.92807	7.35682	6.5927	4.8383	2.4771	0.00351266	-2.09152	-3.45403	-3.96177	-3.73142	-3.03696	-2.18939	-1.43602	-0.914976	-0.658194	-0.627247	-0.756857	-0.999953	-1.35612	-1.87214
FrontToBack	3	5.65498	5.54724	5.8827	6.47599	7.00156	7.14133	6.69821	5.64033	4.08679	2.2664	0.467211	-1.02824	-2.02083	-2.46163	-2.46458	-2.24498	-2.0112	-1.87507	-1.82808	-1.7804	-1.61693	-1.23441	-0.558413	0.434763	1.6837	3.02058	4.19466	4.94869	5.10807	4.63982	3.65328	2.35943	1.0176	-0.109002	-0.790022	-0.866469	-0.292574	0.835415	2.2866	3.7502	4.9289	5.63431	5.84523	5.69764	5.41136	5.18714	5.12317	5.18414
FrontToBack	3	-7.49074	-7.93448	-8.67191	-9.4804	-10.1235	-10.4206	-10.292	-9.77579	-9.00513	-8.16267	-7.41613	-6.86494	-6.51115	-6.27471	-6.04763	-5.75959	-5.41679	-5.08198	-4.80911	-4.57469	-4.26519	-3.73715	-2.91844	-1.88282	-0.84807	-0.0962822	0.136638	-0.252683	-1.2074	-2.53388	-3.95217	-5.15079	-5.84252	-5.82701	-5.05008	-3.63804	-1.87752	-0.138158	1.23888	2.04744	2.2773	2.11138	1.85664	1.83447	2.27293	3.23782	4.6265	6.208
FrontToBack	3	193.962	210.792	214.336	208.5	199.228	191.957	189.579	191.73	195.508	197.093	193.492	183.69	168.775	151.145	133.301	116.917	102.623	90.4034	80.1567	71.9274	65.7437	61.341	58.1302	55.4745	53.0561	51.0895	50.3444	52.0919	57.9941	69.7809	88.5639	113.937	143.354	172.317	195.552	208.718	209.873	199.971	182.239	160.885	139.838	122.043	109.32	102.466	101.36	105.09	112.295	121.715
FrontToBack	4	-197.496	-157.604	-125.051	-100.784	-84.0541	-73.637	-68.4977	-67.7396	-70.1946	-74.2106	-77.9419	-80.0132	-80.1068	-79.063	-78.3819	-79.4032	-82.6143	-87.4438	-92.5805	-96.569	-98.327	-97.3524	-93.632	-87.4428	-79.2411	-69.6993	-59.7779	-50.6787	-43.6018	-39.3909	-38.2338	-39.5909	-42.3985	-45.4632	-47.8658	-49.1996	-49.5814	-49.4972	-49.6025	-50.5578	-52.8755	-56.7469	-61.8718	-67.4216	-72.2562	-75.3823	-76.4621	-76.1016
FrontToBack	4	-154.356	-199.839	-242.313	-273.915	-288.609	-284.072	-262.317	-228.813	-190.596	-154.222	-124.314	-102.945	-89.7461	-82.4909	-78.0219	-73.3552	-66.7349	-58.2659	-49.8765	-44.6143	-45.6017	-55.0554	-73.6566	-100.32	-132.294	-165.544	-195.463	-217.9	-230.282	-232.362	-226.177	-215.182	-202.94	-192.035	-183.624	-177.699	-173.749	-171.464	-171.193	-174.071	-181.751	-195.751	-216.522	-242.548	-270.003	-293.358	-306.978	-307.088
FrontToBack	4	280.71	252.289	217.188	180.704	147.021	119.126	99.1913	88.9777	89.9221	102.799	127.028	159.927	196.392	229.498	252.159	259.316	249.661	226.003	194.091	160.493	130.536	107.079	90.4401	79.2548	71.7099	66.5086	63.1156	61.3264	60.6507	60.1059	58.6166	55.6821	51.7522	48.0248	45.844	46.0809	48.7784	53.1185	57.6791	60.905	61.6649	59.6481	55.412	50.0495	44.6871	40.066	36.3878	33.4516
FrontToBack	4	131.899	112.865	90.9779	69.6166	50.9701	36.1193	25.4287	18.8553	15.9949	15.9934	17.5632	19.2743	20.051	19.6568	18.9595	19.9245	25.4135	38.8202	63.4359	101.422	152.53	213.137	276.314	333.309	375.982	399.145	401.76	386.72	359.672	327.713	298.341	278.469	273.079	283.544	306.388	333.605	355.05	362.115	350.892	323.22	285.275	244.834	208.833	182.243	168.141	168.099	182.111	207.933
FrontToBack	4	321.698	325.153	316.595	298.091	273.432	246.569	220.484	196.843	176.289	159.021	145.264	135.407	129.814	128.508	131.006	136.431	143.808	152.289	161.157	169.657	176.863	181.729	183.328	181.151	175.312	166.569	156.157	145.454	135.594	127.148	120.059	113.85	108.004	102.269	96.7012	91.4845	86.7445	82.5667	79.2145	77.2961	77.6382	80.8484	86.8446	94.7064	102.982	110.254	115.606	118.749
FrontToBack	4	184.221	191.745	196.681	198.13	195.28	187.847	176.414	162.515	148.427	136.693	129.462	127.82	131.402	138.513	146.775	154.017	158.976	161.437	161.815	160.508	157.533	152.723	146.279	139.137	132.737	128.303	126.128	125.372	124.476	121.914	116.836	109.308	100.084	90.1073	80.0545	70.1966	60.622	51.5904	43.6748	37.541	33.5318	31.3945	30.3689	29.5518	28.2745	26.2683	23.6024	20.5278
FrontToBack	4	401.409	401.151	399.033	389.544	368.804	336.221	294.611	249.051	205.172	167.629	139.138	120.215	109.584	105.152	105.222	109.34	118.199	132.481	151.249	171.027	186.403	192.096	185.362	167.335	142.547	116.979	95.7303	81.4385	73.9204	70.9036	69.3336	66.7008	61.9154	55.4339	48.634	42.8256	38.4725	35.0525	31.4971	26.806	20.4343	12.3557	2.95482	-7.10536	-17.0383	-26.1623	-34.1412	-41.0772
FrontToBack	4	-187.217	-209.749	-223.329	-224.679	-213.342	-192.074	-165.854	-140.001	-118.344	-102.236	-90.7271	-81.5507	-72.3863	-61.8442	-49.8859	-37.6453	-26.8219	-18.9443	-14.8104	-14.3016	-16.5735	-20.461	-24.8725	-29.0064	-32.3592	-34.6118	-35.5224	-34.9103	-32.7406	-29.2596	-25.0912	-21.1911	-18.5975	-18.0178	-19.4405	-22.0101	-24.3121	-24.9796	-23.3188	-19.616	-14.9661	-10.7401	-7.99517	-7.11846	-7.83419	-9.50139	-11.5126	-13.5903
FrontToBack	4	-80.0097	-89.3878	-98.707	-109.256	-123.104	-142.356	-168.133	-199.624	-233.588	-264.699	-286.861	-295.133	-287.508	-265.687	-234.401	-199.597	-166.359	-137.537	-113.6	-93.5406	-76.1679	-61.0286	-48.5545	-39.5369	-34.4117	-32.8723	-34.0177	-36.852	-40.7242	-45.3947	-50.726	-56.2742	-61.1115	-64.0182	-63.9277	-60.3621	-53.6281	-44.6989	-34.8687	-25.3558	-17.0194	-10.2542	-5.02605	-0.940529	2.73593	7.10171	13.6043	23.853
FrontToBack	4	-8.61444	-1.98969	4.39069	9.07151	10.9263	9.4799	5.01536	-1.52464	-8.79655	-15.4096	-20.2958	-22.9799	-23.634	-22.8879	-21.4879	-19.9816	-18.5726	-17.1876	-15.6723	-13.9912	-12.3163	-10.9677	-10.2399	-10.2015	-10.5806	-10.8218	-10.3302	-8.80234	-6.47073	-4.10081	-2.70689	-3.11396	-5.58333	-9.67127	-14.3619	-18.3819	-20.5573	-20.0937	-16.7204	-10.6981	-2.72267	6.2262	15.0623	22.7725	28.5872	32.1083	33.3582	32.7182
FrontToBack	4	277.25	264.017	237.13	203.071	168.352	137.793	114.002	97.7491	88.6618	85.8664	88.4869	95.9557	108.015	124.318	143.783	164.049	181.503	192.019	192.225	180.705	158.56	129.068	96.6794	65.7944	39.7362	20.1594	6.98779	-1.14809	-6.14386	-9.63739	-12.5221	-14.9042	-16.3766	-16.3883	-14.5622	-10.9429	-6.14079	-1.2568	2.46961	4.16637	3.70304	1.69381	-0.888931	-3.24765	-5.10576	-6.68738	-8.41888	-10.5907
FrontToBack	4	9.9242	12.0788	12.2555	10.6103	7.61919	4.00394	0.558264	-2.06397	-3.47092	-3.51894	-2.21135	0.37239	4.04275	8.37209	12.6089	15.7537	16.8722	15.5073	11.9916	7.42163	3.26905	0.789089	0.533868	2.21077	4.92874	7.6611	9.67229	10.7214	11.0077	10.9414	10.8699	10.8784	10.742	10.0525	8.46434	5.93524	2.82975	-0.181166	-2.36107	-3.16495	-2.38559	-0.167791	3.07053	6.74076	10.1891	12.8154	14.2132	14.2907
FrontToBack	4	13.3356	15.295	15.8617	15.1604	13.638	11.9294	10.6524	10.2115	10.6808	11.7951	13.0328	13.7617	13.418	11.6838	8.61175	4.63475	0.437883	-3.26573	-5.95448	-7.407	-7.65448	-6.82842	-5.02733	-2.31924	1.11596	4.82175	8.05949	10.0397	10.3049	9.03497	7.07583	5.64226	5.82671	8.14041	12.2943	17.3163	21.9381	25.0626	26.1074	25.1129	22.6332	19.489	16.4626	14.0036	12.0373	9.98859	7.06816	2.72286
FrontToBack	4	1.10343	1.67504	2.1996	2.61232	2.86669	2.9453	2.86321	2.66083	2.38791	2.0887	1.79658	1.54557	1.39541	1.47273	2.02584	3.49318	6.5546	12.1073	21.0847	34.0847	50.8875	70.0922	89.1476	104.926	114.684	117.013	112.301	102.49	90.2772	78.2	68.0278	60.6603	56.3898	55.2221	57.0224	61.4625	67.9101	75.3942	82.6629	88.28	90.7488	88.7368	81.4456	69.0295	52.8087	35.0618	18.3996	4.99032
FrontToBack	4	-20.6853	-18.5843	-12.4332	-4.33975	3.09168	7.83947	9.16771	7.6824	4.82157	2.11362	0.592509	0.581374	1.81869	3.74124	5.74015	7.30925	8.10405	7.96256	6.90993	5.13754	2.94282	0.640603	-1.52244	-3.41841	-5.04166	-6.4691	-7.79735	-9.0768	-10.2716	-11.2623	-11.8994	-12.0794	-11.7756	-11.0016	-9.69417	-7.6365	-4.47133	0.127447	6.26076	13.687	21.8975	30.2976	38.3631	45.6339	51.5746	55.4655	56.4963	54.098
FrontToBack	4	-23.479	-54.9014	-99.5894	-156.436	-220.684	-284.418	-338.727	-376.807	-396.558	-401.305	-398.155	-394.767	-396.064	-402.383	-409.804	-412.343	-404.886	-385.523	-356.31	-322.351	-289.904	-264.523	-249.971	-247.953	-258.18	-278.339	-303.969	-328.793	-345.971	-350.14	-339.365	-315.895	-285.254	-254.097	-227.923	-209.637	-199.362	-195.267	-194.843	-196.051	-197.929	-200.445	-203.754	-207.316	-209.525	-208.192	-201.638	-189.654
FrontToBack	4	-137.917	-125.861	-108.609	-89.3962	-70.8332	-54.3382	-40.3176	-28.7387	-19.5928	-12.971	-8.83025	-6.73141	-5.80096	-4.97734	-3.40562	-0.768427	2.61274	5.93797	8.25698	8.81738	7.30915	3.95794	-0.522796	-5.08681	-8.58716	-10.06	-8.98158	-5.39174	0.22088	7.24268	15.3226	24.6042	35.6549	49.0931	65.057	82.7658	100.424	115.627	126.165	130.878	130.084	125.311	118.5	111.138	103.815	96.3737	88.4334	79.9106
FrontToBack	4	-10.735	-9.90411	-8.83605	-7.26264	-4.47184	0.701293	9.58618	23.0778	40.9154	61.2257	80.7047	95.5426	102.77	101.413	92.8612	80.2416	67.0931	55.9985	47.8374	41.9455	36.9628	31.7966	26.1712	20.5513	15.6532	11.9334	9.37099	7.59168	6.16471	4.85602	3.70211	2.90897	2.66658	2.99216	3.67216	4.32699	4.56238	4.14707	3.13429	1.87206	0.907847	0.854464	2.33729	6.10709	13.3085	25.7193	45.6582	75.3024
FrontToBack	4	2.71238	2.45925	2.27066	1.83634	0.87678	-0.767686	-3.06095	-5.62258	-7.44004	-6.53283	0.141545	16.0736	43.6539	82.1062	126.059	166.077	191.604	195.208	175.847	139.25	95.19	53.3126	19.8286	-3.52827	-18.3888	-27.6681	-33.7941	-37.9204	-40.0977	-39.9487	-37.377	-32.9507	-27.8249	-23.2847	-20.1596	-18.4501	-17.3761	-15.8691	-13.2582	-9.75918	-6.44681	-4.67245	-5.21614	-7.68089	-10.5357	-11.8611	-10.3843	-6.19049
FrontToBack	4	6.83631	5.6066	4.02485	2.40994	0.972201	-0.233143	-1.29178	-2.39118	-3.78407	-5.74558	-8.49339	-12.0551	-16.1367	-20.0921	-23.0784	-24.3566	-23.5945	-20.9946	-17.1942	-13.0158	-9.22645	-6.40316	-4.89581	-4.8234	-6.06974	-8.30127	-11.0423	-13.8009	-16.1781	-17.9122	-18.8488	-18.9	-18.0367	-16.3227	-13.9452	-11.2038	-8.4519	-6.01621	-4.12817	-2.88582	-2.26325	-2.15116	-2.40583	-2.87681	-3.41747	-3.90354	-4.28019	-4.59027
FrontToBack	4	-0.434417	-3.0484	-5.37028	-7.06313	-7.96322	-8.02372	-7.23723	-5.61343	-3.2241	-0.254894	3.00242	6.23648	9.21687	11.8285	14.0164	15.695	16.7258	16.9913	16.5146	15.5065	14.2864	13.1185	12.083	11.0764	9.92953	8.54926	6.97581	5.32638	3.67879	1.98995	0.109379	-2.11754	-4.71865	-7.50967	-10.1105	-12.0667	-13.0286	-12.8956	-11.8371	-10.1705	-8.16797	-5.93551	-3.45708	-0.783085	1.78984	3.70628	4.35519	3.37956
FrontToBack	4	10.7044	11.358	11.0221	9.66818	7.46929	4.82273	2.212	-0.0307396	-1.86869	-3.44204	-4.73059	-5.27394	-4.25683	-1.02416	4.26511	10.3298	15.1284	16.7762	14.4939	8.99405	2.07154	-4.31884	-8.90283	-11.3854	-12.1677	-11.8216	-10.725	-9.0312	-6.85554	-4.4373	-2.13836	-0.307609	0.853295	1.32813	1.22629	0.694461	-0.134348	-1.13535	-2.15827	-3.00479	-3.44742	-3.28826	-2.43604	-0.967205	0.852444	2.59891	3.77012	3.91369
FrontToBack	4	-18.7171	-10.7238	-6.1136	-5.0135	-6.40526	-8.73044	-10.6146	-11.3612	-11.026	-10.1274	-9.22906	-8.63789	-8.33592	-8.10844	-7.73675	-7.13679	-6.38742	-5.66927	-5.17394	-5.03398	-5.28984	-5.87905	-6.63152	-7.28046	-7.50862	-7.03997	-5.74747	-3.73096	-1.32114	0.999866	2.74245	3.56802	3.4031	2.45186	1.09251	-0.315739	-1.64502	-3.17964	-5.7152	-10.5463	-19.2694	-33.3382	-53.3838	-78.5124	-105.968	-131.535	-150.736	-160.406
FrontToBack	4	264.802	281.707	287.462	279.73	258.823	227.689	190.966	153.591	119.576	91.3824	69.9728	55.2841	46.7466	43.546	44.5712	48.2555	52.6088	55.61	55.8301	52.9506	47.8397	42.1108	37.3859	34.6514	34.003	34.8227	36.2033	37.3528	37.8049	37.4261	36.3172	34.721	32.9848	31.5561	30.9464	31.6076	33.725	37.012	40.6549	43.5076	44.5027	43.0807	39.4064	34.2615	28.7014	23.6737	19.764	17.1222
FrontToBack	4	-184.442	-249.28	-310.903	-357.878	-381.265	-377.914	-351.374	-310	-263.427	-219.347	-181.946	-152.149	-128.895	-110.465	-95.3147	-82.3662	-71.0017	-60.969	-52.2969	-45.1731	-39.7644	-36.0259	-33.6274	-32.104	-31.1683	-30.9442	-31.8797	-34.2851	-37.7765	-41.0618	-42.3658	-40.3679	-35.1256	-28.3692	-22.8759	-21.1983	-24.4629	-31.9467	-41.6584	-51.5339	-60.5248	-69.0693	-78.9488	-92.8781	-114.077	-145.662	-189.546	-244.882
FrontToBack	4	12.2285	15.6517	17.8787	19.4051	20.4207	20.9424	20.9838	20.6884	20.3928	20.6024	21.8522	24.4769	28.4079	33.1466	37.9755	42.2866	45.8189	48.6469	50.9606	52.7692	53.6735	52.7223	48.3248	38.2309	19.7106	-9.83992	-51.7688	-104.757	-163.798	-220.406	-264.482	-287.417	-285.119	-259.521	-217.766	-169.507	-123.674	-86.1351	-59.0254	-41.5558	-31.5016	-26.5225	-24.8344	-25.2506	-26.8942	-28.9365	-30.5325	-30.9569
FrontToBack	4	11.9261	12.6893	13.1739	13.1675	12.4272	10.8118	8.37753	5.38524	2.22285	-0.711784	-3.11827	-4.85586	-5.94768	-6.52893	-6.75776	-6.72839	-6.42707	-5.7578	-4.62073	-2.97636	-0.835857	1.87449	5.54481	11.1331	20.2852	35.1386	57.7067	88.9234	127.754	170.947	213.854	252.193	283.918	310.077	333.996	359.067	386.385	413.625	435.905	448.22	448.141	437.322	420.963	405.439	395.263	390.976	389.078	384.029
FrontToBack	4	-31.2911	-36.9805	-46.1567	-56.3593	-64.9081	-69.8466	-70.4364	-67.0422	-60.6153	-52.1821	-42.6333	-32.7964	-23.5333	-15.6411	-9.58872	-5.31508	-2.28406	0.213851	2.7142	5.38188	8.03823	10.3378	11.9744	12.8274	13.0026	12.7604	12.3564	11.868	11.1039	9.66636	7.15065	3.38323	-1.43194	-6.73785	-11.8063	-15.9809	-18.8664	-20.3962	-20.7743	-20.3549	-19.5213	-18.6127	-17.8903	-17.5125	-17.4877	-17.622	-17.5181	-16.6831
FrontToBack	4	-15.2213	-15.6798	-15.7558	-14.8256	-11.9823	-5.74732	6.09606	26.2583	57.1519	99.66	151.936	208.869	262.739	305.062	329.016	331.468	313.738	280.857	239.722	196.993	157.545	123.892	96.5338	74.7823	57.5902	44.0849	33.7059	26.0708	20.6644	16.4613	11.5268	2.7225	-14.2214	-43.9792	-90.1395	-153.356	-229.994	-312.193	-389.66	-452.548	-494.141	-512.221	-508.8	-488.713	-457.94	-422.255	-386.4	-353.712
FrontToBack	4	0.714845	0.276357	-0.454988	-1.37602	-2.28791	-2.98433	-3.33595	-3.32495	-3.0142	-2.48845	-1.81028	-1.01129	-0.107635	0.883109	1.93069	2.98351	3.95996	4.75177	5.24481	5.35435	5.04953	4.36056	3.36997	2.21184	1.079	0.226606	-0.060666	0.45154	1.83586	3.9126	6.24139	8.22971	9.33799	9.2933	8.20531	6.51689	4.81095	3.57234	3.02011	3.0819	3.50265	4.01964	4.51988	5.1144	6.12303	8.00612	11.3192	16.7316
FrontToBack	4	-19.1472	-17.3585	-14.6229	-11.5694	-8.88289	-7.04549	-6.21074	-6.24182	-6.85975	-7.80128	-8.90514	-10.1019	-11.3465	-12.5613	-13.6362	-14.4723	-15.0203	-15.2595	-15.1415	-14.5568	-13.3868	-11.6116	-9.39174	-7.05225	-4.97143	-3.44049	-2.5653	-2.24539	-2.22333	-2.18248	-1.85767	-1.12436	-0.0334266	1.21512	2.3417	3.06839	3.19177	2.63272	1.45717	-0.145263	-1.9162	-3.59729	-4.99047	-5.99219	-6.62813	-7.09563	-7.82544	-9.54365
FrontToBack	4	-128.195	-151.592	-177.598	-204.431	-228.149	-243.779	-247.086	-236.076	-211.529	-176.581	-135.842	-94.5069	-57.5173	-28.6553	-9.67597	0.0866347	3.24546	3.10964	2.28834	1.92359	1.88218	1.60532	0.918349	0.249536	0.206588	0.939517	1.78436	1.40242	-1.8318	-9.58438	-23.6777	-46.3322	-79.9642	-126.094	-183.551	-246.991	-307.048	-352.745	-375.375	-371.859	-345.778	-305.626	-261.561	-222.489	-194.571	-180.984	-182.086	-195.471
FrontToBack	4	18.2286	18.0962	16.9695	14.7927	11.9022	8.79959	5.93049	3.59578	2.02287	1.50716	2.50636	5.61259	11.4146	20.2942	32.2075	46.5229	62.0448	77.3734	91.6165	105.174	120.072	139.365	165.631	199.214	237.228	274.074	303.372	320.387	323.674	315.154	298.728	278.417	257.115	236.513	217.908	203.105	194.666	195.232	206.221	226.535	252.034	276.279	292.509	296.104	286.323	266.413	242.043	219.007
FrontToBack	5	26.9443	72.6209	127.518	186.196	240.659	282.235	304.175	303.837	283.429	248.934	207.819	166.667	129.78	99.0857	74.944	57.0738	45.0329	38.185	35.4734	35.3826	36.2067	36.4808	35.3163	32.5024	28.3809	23.6099	18.923	14.9553	12.1845	11.0064	11.9371	15.8503	24.1083	38.4159	60.3173	90.4055	127.516	168.307	207.58	239.454	259.065	264.151	255.789	237.893	215.678	193.803	175.078	160.208
FrontToBack	5	25.3217	25.0809	23.7864	21.4006	18.0174	13.8559	9.24688	4.59889	0.316633	-3.31402	-6.22331	-8.56697	-10.6195	-12.5844	-14.4095	-15.7012	-15.8017	-14.024	-9.97548	-3.82946	3.5892	10.9814	16.9616	20.4887	21.1539	19.216	15.4074	10.6437	5.76739	1.4208	-1.96276	-4.11602	-4.93455	-4.55713	-3.4629	-2.44745	-2.36184	-3.67134	-6.08204	-8.53376	-9.67103	-8.57621	-5.32821	-1.02167	2.79386	4.92016	5.0998	4.06554
FrontToBack	5	-9.29548	-10.4269	-10.8479	-10.7543	-10.6421	-11.1177	-12.6344	-15.2823	-18.7246	-22.303	-25.2551	-26.9475	-27.0352	-25.5035	-22.6071	-18.7428	-14.3206	-9.6763	-5.07097	-0.752203	2.98593	5.83632	7.60519	8.35588	8.44116	8.3781	8.61945	9.34399	10.3749	11.264	11.5117	10.8163	9.23736	7.16163	5.09814	3.41795	2.2296	1.46825	1.11869	1.37628	2.58616	4.97754	8.37412	12.0962	15.1506	16.6212	16.0584	13.6707
FrontToBack	5	55.8827	54.0299	56.0848	61.1452	68.2531	77.198	88.7561	104.045	123.303	144.896	165.321	180.368	186.841	183.886	173.223	158.355	143.328	131.741	126.244	128.347	138.278	154.759	174.892	194.425	208.533	213.013	205.545	186.501	158.913	127.545	97.4518	72.6198	55.1713	45.2677	41.5499	41.8514	43.9307	46.0377	47.1731	47.0232	45.6762	43.3356	40.1988	36.5101	32.6584	29.1503	26.4105	24.5112
FrontToBack	5	-170.502	-159.804	-150.848	-142.082	-132.755	-122.715	-112.154	-101.466	-91.2184	-82.0732	-74.5691	-68.8104	-64.3068	-60.1671	-55.5999	-50.3959	-45.0194	-40.214	-36.4215	-33.4818	-30.8482	-28.1264	-25.4682	-23.4764	-22.7043	-23.1672	-24.276	-25.2287	-25.5323	-25.2425	-24.789	-24.5956	-24.8353	-25.4683	-26.4431	-27.8171	-29.6924	-32.0484	-34.6326	-36.9807	-38.5275	-38.7352	-37.2074	-33.7862	-28.6199	-22.1764	-15.1759	-8.46627
FrontToBack	5	-4.32778	-5.24406	-5.87539	-6.06938	-5.6038	-4.19889	-1.66421	1.89891	6.00114	9.8857	12.8193	14.3742	14.513	13.4331	11.2972	8.0586	3.51396	-2.45132	-9.59225	-17.1838	-24.1358	-29.3013	-31.8604	-31.6288	-29.1564	-25.5366	-21.9627	-19.2014	-17.2436	-15.3382	-12.4218	-7.72984	-1.24345	6.26723	13.6054	19.6655	23.801	25.8812	26.1069	24.7872	22.2385	18.8132	14.9543	11.1687	7.90683	5.43166	3.77036	2.77895
FrontToBack	5	-14.0188	-12.9605	-13.3659	-16.241	-22.7407	-33.9598	-50.4516	-71.5858	-95.0918	-117.232	-133.804	-141.663	-139.986	-130.583	-117.065	-103.371	-92.4409	-85.574	-82.5247	-82.0112	-82.2884	-81.5948	-78.4816	-72.0688	-62.2023	-49.4099	-34.5678	-18.3258	-0.513115	20.189	46.0806	79.7589	123.058	175.884	235.347	295.647	349.136	388.482	409.235	411.573	400.237	382.547	365.495	353.389	347.119	345.135	345.286	346.365
FrontToBack	5	-161.895	-178.784	-186.38	-185.176	-177.768	-167.837	-159.125	-154.888	-157.725	-169.366	-190.138	-218.364	-250.286	-280.944	-305.847	-322.677	-332.061	-336.957	-340.947	-346.415	-353.633	-361.179	-367.283	-371.096	-373.047	-374.123	-374.695	-373.726	-368.902	-357.607	-338.202	-310.958	-278.23	-243.813	-211.852	-185.787	-167.787	-158.827	-159.205	-169.057	-188.38	-216.355	-250.304	-285.034	-313.428	-328.467	-325.892	-306.033
FrontToBack	5	17.2369	14.4403	10.9179	6.64693	1.78646	-3.29754	-8.13894	-12.3444	-15.7255	-18.2945	-20.1323	-21.2105	-21.2661	-19.8048	-16.2367	-10.1348	-1.53358	8.80735	19.3431	27.968	32.5672	31.6984	25.155	14.1338	0.941575	-11.6569	-21.2042	-26.1919	-26.3973	-22.8207	-17.2355	-11.5043	-6.93439	-3.9284	-2.0442	-0.375799	1.94488	5.32828	9.5329	13.7422	16.9024	18.177	17.3442	14.8998	11.8318	9.15713	7.51099	6.98196
FrontToBack	5	-22.4342	-26.3572	-29.7998	-32.1387	-32.8749	-31.8184	-29.1001	-25.0373	-19.9745	-14.2215	-8.10351	-2.0407	3.44737	7.84164	10.7701	12.1055	11.9609	10.5979	8.3134	5.3619	1.94378	-1.75738	-5.51602	-9.03044	-11.9461	-13.9444	-14.8682	-14.8082	-14.0927	-13.1569	-12.354	-11.7989	-11.3273	-10.5834	-9.18258	-6.86675	-3.5868	0.494689	5.04015	9.56737	13.471	16.0932	16.8985	15.7351	13.0581	9.93814	7.76418	7.71838
FrontToBack	5	73.0094	54.0629	37.4016	25.2042	19.513	21.4294	30.6108	45.1492	61.8235	76.7678	86.4961	88.9993	84.406	74.8215	63.3883	53.0726	45.7751	42.0758	41.4939	42.9461	45.1694	47.0534	47.8934	47.5261	46.295	44.8565	43.9184	44.024	45.4285	48.116	51.9594	57.0049	63.7226	73.0087	85.7753	102.217	121.125	139.727	154.329	161.56	159.621	148.913	131.781	111.593	91.6473	74.3217	60.6554	50.3935
FrontToBack	5	-36.208	-39.7892	-42.2607	-43.011	-41.7551	-38.6128	-34.0942	-28.9566	-23.9549	-19.5768	-15.9113	-12.7463	-9.84725	-7.2362	-5.24878	-4.32709	-4.67351	-6.0508	-7.84859	-9.40201	-10.3097	-10.5964	-10.6157	-10.8191	-11.4965	-12.6409	-13.9578	-15.022	-15.4901	-15.2733	-14.567	-13.7081	-12.9197	-12.0839	-10.7005	-8.10278	-3.84425	1.95966	8.56236	14.8604	19.867	23.0996	24.675	25.1008	24.9595	24.6898	24.5566	24.7279
FrontToBack	5	-270.578	-243.235	-219.736	-204.653	-201.041	-209.441	-227.187	-248.634	-266.634	-274.856	-269.909	-252.246	-225.476	-194.656	-164.567	-138.724	-119.194	-106.759	-101.013	-100.382	-102.375	-104.311	-104.373	-102.527	-100.76	-102.423	-110.876	-127.941	-152.846	-182.105	-210.455	-232.479	-244.257	-244.358	-233.839	-215.415	-192.33	-167.48	-143.055	-120.611	-101.276	-85.8344	-74.6439	-67.4991	-63.6023	-61.7241	-60.5173	-58.8766
FrontToBack	5	234.913	219.403	197.999	175.131	154.188	137.092	124.742	117.699	116.515	121.476	131.989	146.105	160.602	171.759	176.523	173.496	163.249	147.907	130.284	113.089	98.4479	87.7682	81.7318	80.2969	82.6973	87.5417	93.0852	97.6236	99.8759	99.2238	95.7633	90.2087	83.6895	77.4647	72.5777	69.5572	68.3104	68.3016	68.9182	69.7771	70.7605	71.7932	72.5918	72.652	71.5359	69.2815	66.6127	64.7224
FrontToBack	5	44.4392	66.7577	93.1924	120.236	143.052	156.944	159.077	149.551	131.239	108.498	85.5107	65.0667	48.2382	34.8237	24.0962	15.3999	8.38446	2.9319	-1.05168	-3.81141	-5.8369	-7.89233	-11.0524	-16.764	-26.8822	-43.5725	-68.9611	-104.489	-150.062	-203.288	-259.19	-310.808	-350.738	-373.216	-375.937	-360.753	-332.948	-299.444	-266.84	-240.109	-222.317	-215.086	-219.164	-234.519	-259.802	-291.618	-324.333	-351.004
FrontToBack	5	-104.054	-110.919	-118.294	-127.036	-138.38	-153.718	-174.016	-199.165	-227.693	-257.152	-285.017	-309.654	-330.841	-349.562	-367.13	-384.018	-398.96	-408.9	-409.956	-399.026	-375.218	-340.385	-298.582	-254.843	-213.896	-179.27	-152.865	-134.89	-124.063	-118.036	-114.024	-109.537	-103.002	-94.0702	-83.5017	-72.7121	-63.2012	-56.0712	-51.7806	-50.1157	-50.3247	-51.3336	-52.02	-51.4914	-49.3144	-45.5957	-40.9074	-36.0896
FrontToBack	5	-227.22	-215.581	-200.168	-182.073	-162.795	-143.996	-127.167	-113.32	-102.827	-95.5033	-90.887	-88.4958	-87.9082	-88.6529	-90.1085	-91.6144	-92.8001	-93.8918	-95.7155	-99.3211	-105.477	-114.413	-125.984	-140.076	-156.824	-176.407	-198.559	-222.229	-245.767	-267.554	-286.607	-302.721	-316.103	-326.96	-335.521	-342.433	-348.962	-356.416	-364.957	-372.674	-375.887	-370.827	-355.76	-332.16	-304.163	-276.623	-252.978	-234.134
FrontToBack	5	-178.665	-166.767	-150.158	-131.943	-114.669	-99.9247	-88.3058	-79.5794	-72.9349	-67.2795	-61.5631	-55.0763	-47.6513	-39.694	-32.0916	-26.0847	-23.2065	-25.297	-34.4584	-52.751	-81.4686	-120.095	-165.398	-211.36	-250.417	-275.828	-284.142	-276.443	-257.656	-234.325	-212.154	-194.594	-182.857	-176.883	-176.359	-181.139	-190.965	-204.816	-220.435	-234.446	-243.189	-243.968	-236.067	-220.992	-201.78	-181.753	-163.347	-147.503
FrontToBack	5	-6.67393	5.46739	23.0615	45.5107	70.9546	96.5525	119.102	135.861	145.304	147.531	144.112	137.417	129.724	122.51	116.233	110.635	105.323	100.262	95.9491	93.2475	93.1218	96.5235	104.484	118.157	138.449	165.149	195.989	226.397	250.491	263.103	261.872	248.274	226.983	203.875	183.702	168.579	157.908	149.603	141.848	134.506	129.538	130.309	140.04	160.064	188.573	220.533	248.979	267.264
FrontToBack	5	-15.3379	-15.2206	-14.7355	-13.5968	-11.9029	-10.0423	-8.49168	-7.58512	-7.35704	-7.52574	-7.62662	-7.22999	-6.15491	-4.57938	-2.99708	-2.01556	-2.06966	-3.16784	-4.79915	-6.06214	-5.97453	-3.83382	0.527902	6.68693	13.7695	20.6967	26.4172	30.0552	30.9825	28.8766	23.8029	16.2726	7.19206	-2.34559	-11.3497	-19.1515	-25.4363	-30.0958	-33.0465	-34.158	-33.3623	-30.8531	-27.2131	-23.3315	-20.1174	-18.1567	-17.5195	-17.8545
FrontToBack	5	-6.40341	0.49844	10.7373	24.8841	43.6196	67.7208	97.4559	131.495	166.057	195.233	212.833	215.01	202.156	178.799	151.512	126.076	105.507	89.8402	77.3648	66.2567	55.5916	45.3937	36.0408	27.6442	19.8521	12.1537	4.4071	-2.82025	-8.39468	-11.2199	-10.9447	-8.29755	-4.76782	-1.7769	0.147797	1.64104	3.99771	8.17599	13.9251	19.5938	22.8032	21.6356	15.6803	6.31764	-3.92499	-12.5716	-18.2631	-21.1507
FrontToBack	5	404.787	441.762	465.067	477.99	484.532	487.422	487.338	483.492	474.825	460.856	441.76	418.008	390.134	358.938	325.874	293.225	263.838	240.602	225.906	221.249	226.886	241.439	261.573	282.124	297.035	301.055	291.569	269.596	239.302	206.201	174.984	148.13	125.873	107.249	91.4119	78.3863	68.9539	63.9032	63.1972	65.5611	68.719	70.1486	67.977	61.5998	51.7754	40.2151	28.9086	19.4735
FrontToBack	5	39.7138	29.7413	22.6586	18.6796	17.5087	18.4786	20.6715	23.0442	24.6115	24.6775	23.0472	20.1024	16.6766	13.731	11.9603	11.5004	11.8977	12.3627	12.1901	11.1087	9.39128	7.65831	6.53947	6.37047	7.11255	8.47052	10.129	11.9332	13.9355	16.2801	19.007	21.8915	24.4369	26.0541	26.3416	25.2946	23.3165	21.0123	18.8851	17.088	15.3695	13.2395	10.2914	6.52218	2.48963	-0.8007	-2.2226	-0.953939
FrontToBack	5	211.502	188.897	161.026	133.268	109.325	90.5706	76.5259	65.9835	58.0632	52.6743	50.3013	51.3659	55.6032	61.7516	67.7132	71.1176	70.1085	64.0275	53.706	41.2131	29.2201	20.3326	16.7283	20.1481	31.9428	52.7764	81.862	116.139	150.159	177.249	191.742	191.234	177.579	156.05	133.185	114.59	103.807	102.432	110.816	128.452	153.698	183.296	212.5	236.272	251.158	256.838	256.392	255.001
FrontToBack	5	-59.7761	-51.7233	-43.3499	-35.7553	-29.9455	-26.4823	-25.4585	-26.8057	-30.7162	-37.862	-49.2143	-65.5236	-86.7598	-111.851	-138.888	-165.68	-190.323	-211.502	-228.407	-240.437	-246.953	-247.331	-241.331	-229.592	-213.936	-197.241	-182.874	-173.923	-172.559	-179.722	-195.064	-216.945	-242.408	-267.291	-286.771	-296.45	-293.696	-278.61	-254.067	-224.689	-195.239	-169.161	-147.932	-131.346	-118.376	-108.051	-99.9076	-93.9561
FrontToBack	5	-5.15973	-23.8625	-45.9883	-69.9628	-92.6597	-110.727	-122.095	-126.914	-127.484	-127.333	-130.066	-138.465	-153.819	-175.276	-199.36	-220.283	-231.581	-228.621	-210.645	-181.061	-145.845	-111.161	-81.5949	-59.6036	-45.8174	-39.5075	-38.8851	-41.3884	-44.2038	-45.0246	-42.6937	-37.3929	-30.28	-22.8064	-16.0999	-10.6742	-6.51876	-3.38897	-1.07204	0.501738	1.30046	1.29297	0.526406	-0.855573	-2.63276	-4.53756	-6.27461	-7.54771
FrontToBack	5	127.096	121.663	115.231	107.326	97.616	86.1202	73.2378	59.6378	46.0804	33.245	21.5999	11.3612	2.56883	-4.75819	-10.4903	-14.3926	-16.28	-16.2212	-14.641	-12.2314	-9.71892	-7.6294	-6.18426	-5.37369	-5.15119	-5.64283	-7.25422	-10.6064	-16.2938	-24.556	-35.0192	-46.6461	-57.9295	-67.2388	-73.1902	-74.9478	-72.421	-66.3113	-57.9477	-48.8923	-40.4382	-33.237	-27.2554	-22.0621	-17.2429	-12.6807	-8.57522	-5.25193
FrontToBack	5	1.09936	-2.85689	-6.27479	-8.37823	-8.77843	-7.65326	-5.63751	-3.53406	-2.02637	-1.51292	-2.07787	-3.55247	-5.61117	-7.86947	-9.96393	-11.6066	-12.6108	-12.9044	-12.5326	-11.6563	-10.5153	-9.36923	-8.40776	-7.69702	-7.15368	-6.58611	-5.74695	-4.4133	-2.46729	0.00788706	2.66534	4.92558	6.15509	5.9503	4.38299	2.03756	-0.219721	-1.62681	-1.84767	-1.06111	0.197642	1.31868	1.86776	1.70862	0.990288	0.0316507	-0.825002	-1.35311
FrontToBack	5	-26.2158	-24.7807	-22.2608	-18.3807	-13.1683	-7.10321	-1.12657	3.58611	6.03511	5.8121	3.3166	-0.365092	-3.89418	-6.22914	-7.00078	-6.51958	-5.44912	-4.38393	-3.59587	-3.05302	-2.61012	-2.19583	-1.88619	-1.89172	-2.5486	-4.36923	-8.10121	-14.664	-24.8839	-39.0841	-56.7743	-76.7138	-97.4651	-118.191	-139.157	-161.446	-185.828	-211.416	-235.026	-251.897	-257.591	-250.051	-230.63	-203.505	-173.83	-145.681	-120.685	-97.7354
FrontToBack	5	57.5223	53.9563	53.1034	55.0823	59.5052	65.5959	72.558	79.804	86.7817	92.5576	95.6337	94.366	87.8593	76.7481	63.2453	50.3112	40.3888	34.4364	31.7666	30.6797	29.4411	27.0377	23.4047	19.164	15.1736	12.1855	10.7526	11.3335	14.4634	20.8666	31.4303	46.9888	67.9085	93.6067	122.27	151.094	177.13	198.453	215.032	228.728	242.245	257.469	274.011	288.813	297.177	294.842	280.11	254.879
FrontToBack	5	24.6206	25.4191	24.7511	22.7834	19.935	16.7079	13.5003	10.4986	7.70161	5.0439	2.52591	0.267477	-1.54209	-2.75758	-3.38859	-3.64471	-3.90798	-4.63021	-6.19845	-8.77895	-12.2111	-16.0018	-19.4744	-22.022	-23.3404	-23.4955	-22.7858	-21.5053	-19.7728	-17.5285	-14.6607	-11.1637	-7.24395	-3.34868	-0.098441	1.90048	2.34183	1.47336	0.117825	-0.652973	-0.0648142	1.90852	4.49451	6.49579	6.85827	5.08662	1.31643	-3.92585
FrontToBack	5	-72.6297	-70.6925	-68.1721	-66.0179	-65.4772	-67.4452	-71.9862	-78.2656	-84.8742	-90.3636	-93.7663	-94.8884	-94.2167	-92.4517	-89.9173	-86.251	-80.6404	-72.4809	-61.9732	-50.2044	-38.6547	-28.5159	-20.3111	-14.0064	-9.4124	-6.4882	-5.32621	-5.88487	-7.75348	-10.1885	-12.4239	-14.0277	-15.026	-15.7005	-16.2315	-16.4738	-16.0395	-14.5931	-12.1152	-8.9436	-5.60798	-2.60826	-0.278429	1.23869	1.95836	2.0232	1.67616	1.21583
FrontToBack	5	220.704	214.658	213.611	216.064	219.543	220.692	216.161	203.929	184.279	159.815	134.488	112.142	95.2997	84.6455	79.2627	77.31	76.7752	76.0404	74.1646	70.9009	66.5258	61.5668	56.5388	51.7802	47.4454	43.6165	40.4331	38.1446	37.0741	37.5625	39.9846	44.823	52.7123	64.351	80.29	100.688	125.094	152.246	179.885	204.739	222.952	231.102	227.489	213.026	191.067	166.151	142.314	121.904
FrontToBack	5	25.1351	20.3221	15.8131	13.1699	12.398	12.3099	11.4476	8.99361	5.1905	1.15901	-1.63292	-1.90077	1.11696	7.48448	16.4124	26.0806	33.5498	34.9632	26.1257	3.32155	-35.8496	-91.7501	-162.06	-241.275	-320.738	-389.785	-438.187	-459.182	-451.709	-420.595	-374.634	-323.599	-275.752	-236.803	-210.273	-198.438	-202.874	-224.035	-260.023	-305.431	-351.376	-387.403	-404.788	-399.706	-374.542	-336.647	-295.34	-258.849
FrontToBack	5	-36.2287	-35.1909	-31.4146	-25.3599	-18.1697	-11.3228	-6.15834	-3.46939	-3.33281	-5.21893	-8.3001	-11.7993	-15.2032	-18.2709	-20.8684	-22.7889	-23.6909	-23.2082	-21.1558	-17.6973	-13.3781	-8.99805	-5.36892	-3.04396	-2.11885	-2.20986	-2.64136	-2.78584	-2.37921	-1.64489	-1.15849	-1.54967	-3.20917	-6.13296	-9.92448	-13.9033	-17.2578	-19.2218	-19.2698	-17.3029	-13.7432	-9.45169	-5.45392	-2.56674	-1.09968	-0.769881	-0.867782	-0.572999
FrontToBack	5	13.6655	11.7477	9.85057	8.36713	7.7354	8.42696	11.0264	16.3804	25.7105	40.523	62.1847	91.2144	126.541	165.125	202.252	232.527	251.261	255.732	245.811	223.68	192.769	156.382	116.679	74.5078	30.203	-15.0788	-58.3125	-94.6526	-118.844	-127.408	-120.386	-101.561	-76.9695	-52.561	-32.3168	-17.6567	-8.08513	-2.33515	0.741507	1.87643	1.53289	0.163095	-1.68098	-3.45697	-4.8789	-6.20385	-8.44138	-13.3803
FrontToBack	5	-332.128	-330.756	-318.827	-296.6	-266.607	-232.72	-199.025	-168.921	-144.523	-126.4	-113.632	-104.236	-95.9257	-86.9373	-76.6255	-65.5502	-55.0693	-46.6805	-41.4434	-39.6946	-41.0548	-44.593	-49.027	-52.92	-54.9371	-54.148	-50.2983	-43.8602	-35.7587	-26.8298	-17.2571	-6.33807	7.16744	24.1282	43.9603	64.0356	80.1376	88.0004	85.2407	72.5929	53.649	33.1784	14.9595	0.283938	-12.2078	-25.4822	-42.5298	-64.944
FrontToBack	5	-127.171	-119.7	-115.625	-113.339	-111.521	-109.13	-105.373	-99.7395	-92.1261	-82.9789	-73.3243	-64.5435	-57.8872	-53.9295	-52.2476	-51.5337	-50.1242	-46.7034	-40.8495	-33.1623	-24.9346	-17.5558	-11.9582	-8.35774	-6.36051	-5.3101	-4.65329	-4.15019	-3.87889	-4.11819	-5.2199	-7.53158	-11.3426	-16.7927	-23.7186	-31.5185	-39.1596	-45.4266	-49.3575	-50.6949	-50.1157	-49.0768	-49.2545	-51.7756	-56.5889	-62.3593	-67.0247	-68.7701
FrontToBack	5	-3.89156	-3.72593	-3.02407	-1.99862	-0.984239	-0.344663	-0.36885	-1.17509	-2.66157	-4.54036	-6.45122	-8.09212	-9.28416	-9.94203	-10.0059	-9.42366	-8.21267	-6.53526	-4.68864	-2.9818	-1.58076	-0.447788	0.576731	1.62315	2.72032	3.87977	5.28233	7.3973	10.8918	16.3044	23.6208	31.9859	39.7731	45.0934	46.5821	44.0994	38.9403	33.3911	29.8196	29.7735	33.5139	40.1459	48.1476	55.9654	62.3996	66.7065	68.4861	67.485
FrontToBack	5	-99.8108	-115.626	-134.219	-153.841	-173.375	-191.925	-208.435	-221.622	-230.23	-233.384	-230.809	-222.822	-210.214	-194.202	-176.436	-158.896	-143.534	-131.702	-123.659	-118.433	-114.183	-108.921	-101.284	-91.0247	-79.0037	-66.6765	-55.3111	-45.2802	-35.7556	-24.9447	-10.7667	8.2872	32.4041	60.0271	87.9039	111.683	127.014	130.896	122.774	104.866	81.478	57.5654	37.1957	22.5635	13.867	9.90998	8.98851	9.63436
FrontToBack	5	76.2556	70.8639	65.2669	60.2968	56.5598	54.8442	56.2405	61.7919	71.8964	85.8901	102.145	118.64	133.64	146.092	155.57	161.977	165.294	165.546	162.897	157.694	150.366	141.269	130.635	118.719	106.098	93.9341	83.9984	78.3239	78.528	85.0665	96.7693	110.945	124.065	132.776	134.845	129.692	118.39	103.22	87.0357	72.7265	62.9045	59.7225	64.6049	77.7785	97.7843	121.389	144.228	162.095
FrontToBack	5	-24.9399	-23.6208	-20.0784	-15.5643	-11.3501	-8.28219	-6.58572	-5.9739	-5.92417	-5.94111	-5.67812	-4.94763	-3.71432	-2.12741	-0.537534	0.601851	0.954971	0.505225	-0.423788	-1.35951	-1.91862	-1.92665	-1.36839	-0.303067	1.1415	2.69491	3.91453	4.29442	3.47165	1.40273	-1.59111	-4.89912	-7.7416	-9.29555	-8.84679	-6.01261	-1.00872	5.16807	10.8221	14.0157	13.2935	8.36024	0.314174	-8.77715	-16.8066	-22.5769	-26.2091	-28.7802
FrontToBack	5	130.4	157.588	182.349	200.008	207.429	203.95	191.344	172.826	151.696	130.35	110.036	91.2097	74.0368	58.6965	45.4162	34.3722	25.6042	19.007	14.3725	11.4402	9.92475	9.50305	9.7625	10.1369	9.88759	8.18732	4.33568	-1.96141	-10.3792	-20.0342	-29.9241	-39.6912	-50.3657	-64.555	-85.6438	-116.037	-155.196	-198.607	-238.598	-266.911	-277.891	-270.654	-249.174	-220.375	-191.369	-167.18	-149.814	-138.662
BackToFront	1	209.458	176.789	149.329	126.553	107.442	91.5596	78.9334	69.3291	61.7898	54.8754	47.3662	38.8585	29.852	21.351	14.2955	9.18229	5.99316	4.37177	3.88076	4.24335	5.54301	8.42778	14.2887	25.2953	44.0523	72.7303	111.757	158.563	207.14	249.015	275.633	281.295	265.318	232.323	190.461	148.477	112.956	86.9148	70.0437	60.1138	54.6085	51.79	50.8708	51.5425	53.3692	55.5103	56.8723	56.5086
BackToFront	1	9.25103	9.94278	10.9648	12.1312	13.3797	14.8976	17.2199	21.3003	28.5362	40.7124	59.761	87.2792	123.882	168.662	219.061	271.289	321.152	364.967	400.248	425.954	442.173	449.344	447.359	435.115	410.99	374.121	325.751	269.739	211.81	157.94	112.735	78.526	55.3673	41.6546	34.9312	32.5876	32.344	32.5343	32.2166	31.1452	29.6364	28.3784	28.2558	30.2344	35.3407	44.707	59.6082	81.3835
BackToFront	1	35.7441	24.8874	10.5011	-4.72962	-17.777	-26.3214	-29.5199	-28.1968	-24.4087	-20.5902	-18.6333	-19.2714	-21.9928	-25.4799	-28.3147	-29.5905	-29.1567	-27.4604	-25.1763	-22.8796	-20.9058	-19.3777	-18.2859	-17.5486	-17.0447	-16.6498	-16.2682	-15.8308	-15.2517	-14.3917	-13.0857	-11.2426	-8.94532	-6.47161	-4.20263	-2.47517	-1.46	-1.12232	-1.26519	-1.61641	-1.91664	-1.97748	-1.70413	-1.08936	-0.202223	0.818555	1.77579	2.45808
BackToFront	1	0.765267	2.95865	5.07225	6.61264	6.91377	5.13806	0.222613	-9.1654	-24.5394	-47.2715	-78.0545	-116.338	-160.03	-205.694	-249.287	-287.196	-317.208	-339.009	-353.943	-364.043	-370.685	-373.525	-370.367	-358.178	-334.774	-300.263	-257.425	-210.884	-165.584	-125.38	-92.3058	-66.5933	-47.1719	-32.3188	-20.2665	-9.70134	-0.0951688	8.22406	14.3503	17.3731	16.9955	13.8653	9.40979	5.27054	2.66824	2.03643	3.05491	4.94727
BackToFront	1	41.0746	90.0678	147.759	210.857	271.664	319.984	346.781	347.942	326.205	290.274	251.766	221.741	208.384	216.226	246.192	295.625	358.235	424.747	484.948	530.762	558.868	571.126	572.35	566.647	554.639	533.302	498.423	447.937	384.007	312.728	241.937	178.584	127.009	88.5728	62.3018	45.9001	36.6442	32.004	29.9986	29.324	29.3016	29.7197	30.6951	32.6637	36.5229	43.8195	56.7819	77.9786
BackToFront	1	-99.9006	-119.824	-143.855	-170.916	-198.51	-222.615	-238.35	-241.441	-229.944	-205.298	-172.092	-136.582	-104.695	-80.3663	-64.7864	-56.6475	-53.1409	-51.249	-48.8385	-45.1726	-40.7234	-36.5151	-33.404	-31.6667	-30.9929	-30.7608	-30.355	-29.3715	-27.6687	-25.336	-22.6637	-20.1547	-18.5179	-18.5523	-20.8674	-25.5241	-31.7945	-38.2374	-43.1294	-45.0843	-43.5587	-39.008	-32.6373	-25.9059	-20.0353	-15.7154	-13.072	-11.831
BackToFront	1	160.659	175.427	211.598	264.177	323.074	375.782	411.355	424.157	415.594	393.005	366.354	344.424	332.098	329.507	332.877	336.433	334.633	324.061	304.401	278.216	249.756	223.42	202.641	189.515	185.092	189.856	203.938	226.825	256.69	289.821	320.708	343.142	352.054	345.282	324.327	293.664	258.999	225.375	195.938	171.677	151.934	135.288	120.436	106.795	94.6615	84.8619	78.075	74.1984
BackToFront	1	-22.444	-20.9683	-18.3721	-14.9489	-11.4805	-8.91919	-8.12639	-9.75536	-14.2943	-22.2112	-34.0676	-50.4741	-71.8104	-97.8162	-127.283	-158.07	-187.459	-212.643	-231.119	-240.944	-241.011	-231.46	-214.033	-192.028	-169.6	-150.573	-137.27	-129.874	-126.571	-124.385	-120.392	-112.892	-102.143	-90.3626	-80.9736	-77.432	-82.1092	-95.6294	-116.732	-142.511	-168.869	-191.195	-205.298	-208.423	-199.977	-181.565	-156.34	-127.995
BackToFront	1	-19.4966	-13.0207	-6.66116	0.312649	8.92206	19.6306	31.6017	42.545	49.4443	49.9181	43.474	31.8594	18.2537	5.79401	-3.68761	-10.0663	-14.4282	-18.1466	-22.0955	-26.331	-30.2529	-33.0481	-34.168	-33.6106	-31.898	-29.7684	-27.769	-25.9736	-23.9918	-21.2422	-17.3315	-12.3092	-6.66985	-1.11953	3.73626	7.60385	10.522	12.7207	14.4421	15.8247	16.8908	17.5942	17.8707	17.6586	16.8994	15.5518	13.6363	11.2932
BackToFront	1	6.72534	12.8314	18.402	22.7103	25.2327	25.7996	24.6289	22.2545	19.3803	16.7123	14.7908	13.8553	13.7769	14.0956	14.1682	13.3911	11.4228	8.33177	4.60783	1.0228	-1.6249	-2.79137	-2.38243	-0.783952	1.28206	3.01025	3.76478	3.24956	1.53501	-1.03127	-3.97623	-6.80528	-9.02801	-10.1395	-9.67245	-7.36736	-3.38672	1.59898	6.57396	10.5355	12.8564	13.4645	12.7855	11.5265	10.4136	9.95636	10.2799	11.0707
BackToFront	1	-4.93765	-5.82359	-6.56786	-7.11126	-7.33449	-7.15488	-6.59074	-5.75905	-4.81823	-3.90099	-3.07141	-2.32221	-1.60499	-0.878831	-0.157997	0.465412	0.843029	0.838953	0.421405	-0.272026	-0.939114	-1.20534	-0.77127	0.44612	2.244	4.17274	5.68018	6.31207	5.88943	4.57843	2.81149	1.09078	-0.223914	-1.03257	-1.46171	-1.72229	-1.95269	-2.14002	-2.14905	-1.82862	-1.12783	-0.155622	0.850654	1.63372	2.0398	2.07826	1.87986	1.58493
BackToFront	1	-0.897304	-2.49417	-6.72324	-14.6876	-27.7587	-47.2403	-73.859	-107.272	-145.805	-186.555	-225.835	-259.852	-285.411	-300.495	-304.602	-298.83	-285.712	-268.875	-252.514	-240.648	-236.186	-239.943	-250.047	-262.196	-270.98	-271.882	-263.033	-245.755	-223.579	-200.318	-178.366	-158.15	-138.864	-119.757	-101.047	-83.956	-70.0522	-60.4703	-55.4752	-54.4773	-56.3207	-59.6251	-63.0838	-65.7059	-67.0056	-67.0932	-66.6264	-66.6213
BackToFront	2	5.34217	5.29761	4.8548	4.05888	2.92425	1.49362	-0.10499	-1.64802	-2.86758	-3.5339	-3.53596	-2.92227	-1.89271	-0.740195	0.24183	0.858615	1.08911	1.1029	1.20628	1.72307	2.84883	4.53897	6.49314	8.26803	9.47615	9.96452	9.85548	9.42073	8.87429	8.23531	7.34591	6.01393	4.16132	1.89087	-0.537188	-2.76536	-4.40294	-5.09998	-4.6535	-3.11647	-0.841352	1.60091	3.61103	4.76587	4.93288	4.23862	2.93213	1.23737
BackToFront	2	222.585	311.534	404.675	487.853	545.972	568.026	551.296	502.406	434.56	362.438	297.436	245.3	206.567	178.672	158.2	142.305	129.126	117.606	107.17	97.5629	88.8044	81.1865	75.1421	71.0373	68.9458	68.4923	68.7756	68.4018	65.6994	59.1479	47.9329	32.3613	13.8633	-5.48702	-23.6856	-39.3432	-51.7916	-60.8018	-66.2058	-67.7189	-65.0606	-58.2604	-47.9358	-35.3626	-22.2638	-10.3728	-0.940257	5.59369
BackToFront	2	2.06175	2.03446	1.71913	1.22777	0.68979	0.243918	0.0183781	0.0966405	0.475544	1.05098	1.63959	2.04085	2.10361	1.77398	1.09812	0.187265	-0.840302	-1.90632	-2.98585	-4.07938	-5.16196	-6.14257	-6.86065	-7.12878	-6.80253	-5.84655	-4.36336	-2.56997	-0.732356	0.912952	2.21329	3.11129	3.61644	3.76168	3.57287	3.07131	2.30339	1.37861	0.474966	-0.201494	-0.499127	-0.393323	-0.0039983	0.463192	0.818504	0.971644	0.95289	0.870929
BackToFront	2	-0.821744	1.12015	3.31152	5.48752	7.22239	8.07212	7.73956	6.18208	3.63202	0.552507	-2.42924	-4.57393	-5.07056	-3.08592	2.13323	11.0839	23.753	39.3556	56.1932	71.8018	83.4746	89.0614	87.7215	80.2523	68.7792	55.9448	44.0045	34.2725	27.1034	22.2691	19.387	18.1201	18.1131	18.8539	19.6751	19.9467	19.3083	17.763	15.5755	13.0946	10.6333	8.45222	6.76061	5.66673	5.09571	4.7798	4.37954	3.67958
BackToFront	2	-155.847	-125.857	-104.55	-89.6491	-78.3596	-68.3981	-58.5043	-48.4637	-38.7668	-30.1111	-22.9755	-17.4412	-13.3012	-10.2947	-8.27237	-7.16324	-6.8246	-6.94296	-7.09571	-6.93187	-6.32378	-5.37735	-4.31055	-3.31446	-2.49079	-1.87575	-1.47393	-1.24186	-1.03749	-0.615169	0.274247	1.719	3.5279	5.26076	6.4065	6.61191	5.82796	4.30705	2.46993	0.730146	-0.641546	-1.56969	-2.14842	-2.56803	-3.02687	-3.65512	-4.47165	-5.38161
BackToFront	2	0.615925	1.40715	2.73332	4.53503	6.3659	7.30915	6.15731	1.90428	-5.62625	-15.3628	-25.1113	-32.2734	-34.8686	-32.3657	-25.9428	-18.1051	-11.8944	-10.0139	-14.1032	-24.2833	-39.0522	-55.6495	-70.8713	-82.1243	-88.2805	-89.9564	-89.0719	-87.8971	-88.0199	-89.694	-91.8505	-92.7363	-90.8444	-85.649	-77.7575	-68.4083	-58.5856	-48.2302	-35.9537	-19.444	3.53273	33.8586	70.0123	107.767	140.985	163.419	170.937	163.2
BackToFront	2	-0.370629	-1.55969	-2.96083	-4.56726	-6.41095	-8.52413	-10.8632	-13.2233	-15.1866	-16.1745	-15.6126	-13.1638	-8.91999	-3.44675	2.35561	7.52628	11.3232	13.4028	13.849	13.0902	11.7591	10.5289	9.93722	10.221	11.2317	12.4955	13.4255	13.5958	12.9333	11.7349	10.5015	9.68526	9.46759	9.66577	9.81385	9.38178	8.04415	5.86729	3.32016	1.09792	-0.159237	-0.11116	1.16546	3.21327	5.32599	6.72757	6.76117	5.06594
BackToFront	2	-12.6635	-12.4624	-11.0828	-8.73233	-5.74362	-2.52352	0.522107	3.05955	4.86558	5.83311	5.97489	5.44368	4.53878	3.65776	3.17202	3.28872	3.97319	4.98621	6.00406	6.7497	7.07097	6.94989	6.47105	5.78304	5.06713	4.51028	4.26594	4.40621	4.87369	5.46418	5.8631	5.74012	4.87752	3.27098	1.15328	-1.07893	-2.99609	-4.2626	-4.71491	-4.38344	-3.47457	-2.31783	-1.2731	-0.611515	-0.420764	-0.599963	-0.95379	-1.32564
BackToFront	2	0.418141	0.620746	0.729207	0.890827	1.24095	1.82808	2.5786	3.31878	3.83062	3.91975	3.47067	2.47899	1.05382	-0.60511	-2.24259	-3.58356	-4.36888	-4.3997	-3.59274	-2.02879	0.035399	2.21189	4.07762	5.28776	5.66624	5.24042	4.20896	2.85465	1.43571	0.101239	-1.13288	-2.3331	-3.55274	-4.73891	-5.70606	-6.19533	-5.99962	-5.08336	-3.62978	-1.98809	-0.550187	0.380393	0.674762	0.401077	-0.20989	-0.841168	-1.1907	-1.0681
BackToFront	2	-2.86327	-3.15767	-3.2274	-3.13592	-3.00325	-2.9987	-3.28347	-3.92266	-4.81152	-5.67292	-6.1424	-5.9138	-4.88678	-3.24435	-1.40991	0.113886	0.960229	1.05643	0.64	0.119708	-0.142763	-0.00855576	0.391059	0.751504	0.764733	0.2637	-0.727938	-2.04771	-3.49043	-4.88246	-6.08923	-6.9746	-7.36944	-7.10872	-6.14075	-4.6412	-3.03447	-1.86877	-1.5893	-2.33107	-3.84809	-5.61987	-7.06937	-7.79134	-7.68777	-6.96849	-6.01949	-5.19623
BackToFront	2	-1.7356	2.7317	5.81189	7.25823	7.19004	5.97371	4.08528	1.99527	0.0789615	-1.44902	-2.56787	-3.41301	-4.16914	-4.93822	-5.66664	-6.18695	-6.33373	-6.04093	-5.34008	-4.27909	-2.85734	-1.0533	1.06814	3.27408	5.19464	6.46707	6.89436	6.51623	5.55703	4.30288	2.98427	1.72327	0.548984	-0.534926	-1.48543	-2.18997	-2.51248	-2.38369	-1.89135	-1.29509	-0.939327	-1.10149	-1.85245	-3.0171	-4.25295	-5.20416	-5.64749	-5.56812
BackToFront	2	-6.50732	-5.82311	-4.54078	-2.58322	-0.0311076	2.9351	6.06626	9.03718	11.4632	12.9761	13.3516	12.6076	11.0037	8.93355	6.77526	4.78369	3.06575	1.62374	0.417228	-0.590103	-1.41617	-2.06826	-2.56502	-2.95333	-3.30764	-3.70514	-4.18323	-4.70905	-5.17759	-5.45225	-5.41647	-5.01688	-4.26525	-3.21594	-1.94037	-0.535098	0.842278	1.94759	2.48846	2.23637	1.16111	-0.503249	-2.31823	-3.80165	-4.60371	-4.61355	-3.97306	-3.0222
BackToFront	2	-0.274444	-0.507305	-0.36446	-0.00519046	0.318822	0.362781	-0.026399	-0.862658	-2.01474	-3.242	-4.27156	-4.88674	-4.9939	-4.62649	-3.89535	-2.91928	-1.7851	-0.553387	0.708793	1.90315	2.90422	3.58928	3.87518	3.7482	3.27663	2.6011	1.8965	1.31305	0.920187	0.685182	0.50326	0.265849	-0.0703091	-0.450334	-0.741398	-0.791404	-0.500695	0.128392	0.980494	1.86812	2.60704	3.09493	3.34882	3.4794	3.61792	3.84038	4.13401	4.41907
BackToFront	3	17.0776	19.2544	24.544	35.0818	53.2583	80.8741	118.046	162.313	208.485	249.619	278.974	292.24	289.04	272.93	249.866	225.842	204.856	188.146	174.932	164.107	155.879	152.425	157.168	172.917	199.772	233.898	268.034	293.802	304.838	299.161	279.511	251.617	221.527	193.559	169.728	150.446	135.566	124.961	118.455	115.508	115.149	116.245	117.871	119.422	120.457	120.518	119.23	116.615
BackToFront	3	-76.5015	-76.2031	-80.4024	-86.6836	-92.5698	-95.968	-95.7658	-92.1577	-86.4249	-80.2476	-74.8859	-70.6462	-66.8432	-62.2395	-55.7609	-47.159	-37.2869	-27.8064	-20.4517	-16.227	-14.9516	-15.3348	-15.4768	-13.5078	-8.06674	1.60487	15.9992	35.8593	62.3697	96.5772	138.101	183.851	227.758	262.113	280.153	278.662	259.212	227.379	190.485	155.127	125.701	104.285	91.4761	87.4164	92.4105	106.864	130.586	161.817
BackToFront	3	-268.269	-297.329	-309.51	-302.491	-278.045	-241.498	-199.861	-159.527	-124.615	-96.5339	-74.6078	-57.2242	-42.9648	-31.4601	-23.861	-22.7274	-31.1635	-51.26	-82.4016	-120.302	-157.511	-185.496	-197.549	-191.223	-169.079	-137.401	-103.564	-73.4613	-50.1095	-33.7458	-22.8963	-15.5855	-10.1393	-5.47446	-1.0726	3.13869	6.93647	10.0093	12.2117	13.7428	15.1305	17.0581	20.2086	25.2534	32.9017	43.7928	58.1271	75.1862
BackToFront	3	-10.4372	-7.62108	-6.61943	-7.52763	-9.72967	-12.2596	-14.4972	-16.5821	-19.1059	-22.3011	-25.437	-27.0676	-26.1113	-22.9817	-19.8135	-19.4396	-23.7197	-32.3646	-43.0878	-53.0103	-60.4125	-65.7217	-71.1525	-79.2378	-91.144	-105.742	-119.95	-130.128	-133.713	-130.221	-121.152	-109.028	-96.2177	-84.1865	-73.4089	-63.7684	-55.0754	-47.4007	-41.1238	-36.7296	-34.4559	-33.9764	-34.3102	-34.1479	-32.5994	-30.1402	-29.2631	-34.3349
BackToFront	3	145.915	137.049	126.541	115.19	103.323	91.0424	78.5249	66.1559	54.4511	43.8854	34.7655	27.194	21.1033	16.3185	12.6509	10.0198	8.59321	8.90355	11.9002	18.9182	31.5426	51.3239	79.2845	115.256	157.269	201.393	242.345	274.862	295.326	302.911	299.745	290.091	279.027	271.158	269.633	275.504	287.42	301.832	313.871	318.841	313.882	299.111	277.716	254.909	236.169	225.433	223.901	229.855
BackToFront	3	-36.7263	-48.4569	-64.2027	-84.1729	-108.091	-135.379	-165.486	-198.061	-232.684	-268.132	-301.647	-328.871	-344.84	-345.78	-330.788	-302.491	-266.243	-228.273	-193.655	-165.041	-142.568	-124.775	-109.887	-96.7819	-85.2533	-75.6134	-68.0497	-62.1938	-57.1655	-51.985	-46.0482	-39.3518	-32.3898	-25.8443	-20.2936	-16.0639	-13.2256	-11.6462	-11.0306	-10.949	-10.8978	-10.4243	-9.29279	-7.62857	-5.98324	-5.31427	-6.91634	-12.3358
BackToFront	3	-130.254	-119.682	-110.267	-101.695	-93.6905	-85.7638	-77.3107	-67.9716	-57.9054	-47.7593	-38.3371	-30.2043	-23.4909	-17.9888	-13.4431	-9.82213	-7.39515	-6.59374	-7.75491	-10.9377	-15.9559	-22.6806	-31.5138	-43.8155	-62.0138	-89.1663	-127.925	-179.158	-240.765	-307.345	-371.085	-423.673	-458.502	-472.274	-465.476	-441.758	-406.706	-366.556	-327.219	-293.709	-269.797	-257.659	-257.393	-266.621	-280.586	-293.143	-298.535	-293.281
BackToFront	3	275.709	276.462	285.664	299.863	313.797	321.482	318.129	301.835	274.056	238.737	200.755	164.59	133.62	109.862	93.8388	84.4932	79.4189	75.6165	70.6081	63.3636	54.4945	45.5939	38.1459	32.6955	28.7366	25.2646	21.5054	17.3312	13.1914	9.76242	7.62267	7.13484	8.49513	11.8117	17.1116	24.2621	32.8588	42.1368	50.9737	58.0264	62.0232	62.1386	58.3186	51.3951	42.9054	34.6592	28.2125	24.4489
BackToFront	3	9.06531	2.17658	-7.38858	-19.0191	-31.4283	-42.7952	-51.122	-54.7419	-52.8122	-45.573	-34.2016	-20.2705	-4.98161	11.538	30.6091	54.8329	87.2881	130.193	183.424	243.529	303.917	356.489	394.268	413.915	416.874	408.52	395.688	383.822	375.118	368.423	360.611	348.447	329.884	304.398	272.667	236.216	197.326	158.963	124.326	95.9622	74.9031	60.4395	50.7281	43.8043	38.3423	33.7797	29.9899	26.9539
BackToFront	3	54.5833	54.3145	53.7106	51.4324	46.8126	40.168	32.5845	25.3279	19.2641	14.6276	11.1778	8.54601	6.50559	5.04156	4.25305	4.21584	4.88752	6.0826	7.49857	8.77874	9.60323	9.78069	9.30136	8.32086	7.08814	5.86201	4.85789	4.22899	4.06467	4.38459	5.133	6.17714	7.32032	8.32659	8.96862	9.09497	8.70016	7.95222	7.15632	6.67291	6.86766	8.15514	11.1443	16.7742	26.2683	40.7658	60.69	85.1436
BackToFront	3	393.363	358.885	323.933	295.798	280.305	279.245	289.4	303.548	313.057	311.011	294.537	265.352	228.475	189.985	155.073	127.136	107.88	97.7858	96.4282	102.556	114.255	129.452	146.598	165.001	184.394	203.897	221.131	232.343	233.732	223.275	201.92	173.353	142.5	113.609	88.9041	68.2614	49.7775	30.7458	8.59209	-18.4231	-50.722	-87.1635	-125.163	-161.387	-192.996	-219.001	-240.984	-262.584
BackToFront	3	36.0575	33.8572	31.0651	27.6731	23.8448	19.8031	15.7428	11.8057	8.11059	4.80269	2.07556	0.148124	-0.797655	-0.695123	0.344464	2.01943	3.91064	5.65686	7.2086	9.08745	12.5518	19.5664	32.4883	53.4146	83.2558	120.811	162.321	201.966	233.385	251.69	255.076	245.207	226.311	203.547	181.558	163.767	152.359	148.492	152.288	162.55	176.559	190.391	199.893	201.967	195.577	181.97	164.055	145.282
BackToFront	3	27.8025	26.0371	21.0352	15.21	9.88276	5.6055	2.52345	0.6269	-0.131848	0.181644	1.50255	3.78648	6.99536	10.9879	15.3797	19.5525	22.9085	25.1926	26.5452	27.1456	26.7332	24.5025	19.5941	11.8667	2.3476	-7.0385	-14.3125	-18.3085	-19.0373	-17.3975	-14.4999	-11.0475	-7.09805	-2.27007	3.7986	11.0139	18.6413	25.4581	30.189	32.0318	31.0297	28.0958	24.6573	22.0799	21.1358	21.7411	23.0544	23.8685
BackToFront	3	-78.5509	-72.3564	-67.4064	-63.7099	-61.5842	-61.1723	-62.0134	-62.9614	-62.5685	-59.7519	-54.3491	-47.208	-39.7384	-33.2032	-28.1814	-24.5007	-21.6038	-19.0555	-16.8586	-15.4374	-15.374	-17.0848	-20.6021	-25.5284	-31.1813	-36.8762	-42.2232	-47.2501	-52.2204	-57.2212	-61.7919	-64.9036	-65.3641	-62.4188	-56.1686	-47.5523	-37.9404	-28.6089	-20.3827	-13.5808	-8.19299	-4.11701	-1.29395	0.301117	0.758848	0.320004	-0.628652	-1.652
BackToFront	3	-65.4379	-60.3917	-57.5442	-57.0338	-57.9026	-58.2766	-56.1922	-50.5965	-41.8928	-31.7015	-22.045	-14.4695	-9.56888	-7.03677	-6.08599	-5.93392	-6.14862	-6.78276	-8.36397	-11.8066	-18.2715	-28.9224	-44.5683	-65.2736	-90.1379	-117.405	-144.88	-170.41	-192.162	-208.616	-218.513	-221.03	-216.211	-205.276	-190.429	-174.116	-158.197	-143.559	-130.343	-118.419	-107.659	-97.8676	-88.6468	-79.4693	-69.9809	-60.2428	-50.6871	-41.8138
BackToFront	3	-63.5595	-50.6072	-39.1338	-30.0066	-23.2971	-18.7387	-16.3391	-16.8747	-22.096	-34.5346	-56.8842	-91.0143	-136.837	-191.448	-249.03	-301.857	-342.24	-364.757	-367.851	-354.16	-329.453	-300.675	-273.91	-253.01	-239.269	-231.961	-229.231	-228.83	-228.507	-226.236	-220.49	-210.577	-196.842	-180.51	-163.214	-146.46	-131.301	-118.345	-107.999	-100.705	-96.9497	-97.0095	-100.623	-106.848	-114.232	-121.183	-126.324	-128.747
BackToFront	3	-505.581	-528.307	-511.218	-460.704	-389.129	-310.756	-237.782	-177.805	-133.303	-102.908	-83.6021	-72.768	-69.2476	-73.2311	-85.4752	-106.464	-135.786	-171.571	-209.985	-245.214	-270.532	-280.441	-272.891	-250.221	-218.228	-183.968	-153.728	-132.163	-122.548	-127.189	-147.068	-180.68	-222.981	-265.662	-299.219	-316.076	-313.142	-292.474	-259.837	-222.191	-185.473	-153.5	-127.935	-108.77	-94.8748	-84.5263	-75.9958	-68.1722
BackToFront	3	-31.8579	-17.1638	-2.5471	10.133	19.1385	23.5609	23.6517	20.6813	16.4254	12.5162	9.94846	8.95311	9.24458	10.3949	12.0523	13.933	15.7366	17.179	18.1173	18.6174	18.8665	19.0057	19.0088	18.6461	17.5056	15.0992	11.1396	5.96991	0.900249	-1.86077	0.246203	9.36707	26.5863	51.5303	82.1607	114.789	144.54	166.44	176.857	174.631	161.243	139.987	114.702	88.7641	64.6437	43.8246	26.7672	12.8423
BackToFront	3	11.3132	14.5672	19.1285	23.2707	25.4743	25.1698	23.0883	21.0655	21.4886	26.6995	38.5202	57.8304	84.0726	114.77	145.431	170.282	183.894	183.134	168.454	143.764	114.925	87.6648	65.954	51.4213	43.7171	41.3152	42.2633	44.6582	46.8898	47.7733	46.6391	43.3661	38.3167	32.1615	25.643	19.368	13.6989	8.77271	4.60042	1.19765	-1.33498	-2.80098	-3.00363	-1.87498	0.441849	3.67458	7.63519	12.405
BackToFront	3	143.521	185.283	226.554	261.619	284.75	292.553	285.296	266.584	241.75	215.909	192.568	173.103	157.031	142.744	128.412	112.767	95.569	77.6855	60.8639	47.2723	38.8896	36.8305	40.8593	49.3733	59.9538	70.221	78.5266	84.1517	87.0723	87.6266	86.3419	83.8739	80.8437	77.5127	73.5326	68.0794	60.4347	50.6478	39.8205	29.8032	22.5844	19.8629	23.1259	34.0689	54.829	87.4994	132.848	188.764
BackToFront	3	-81.6778	-71.9139	-58.1303	-42.6155	-27.9167	-15.8555	-7.061	-1.16937	2.58134	4.7865	5.62506	4.92349	2.34515	-2.47196	-9.87692	-20.1544	-33.342	-48.9028	-65.4309	-80.6639	-91.9818	-97.3018	-95.9807	-89.2269	-79.7049	-70.4429	-63.5501	-59.3957	-56.6575	-53.1523	-46.9318	-36.9736	-23.0951	-5.19855	17.561	47.0087	85.1984	132.949	188.469	247.031	302.102	347.433	378.878	394.899	395.685	381.881	354.145	313.925
BackToFront	3	-6.91217	-6.6442	-5.50189	-3.56687	-1.25418	0.72294	1.38291	-0.499612	-6.3227	-17.453	-34.8681	-58.6863	-87.7635	-119.592	-150.74	-177.852	-198.912	-214.183	-226.192	-238.543	-253.927	-272.348	-290.592	-303.44	-306.082	-296.457	-276.182	-249.595	-221.571	-195.432	-172.077	-150.57	-129.552	-108.481	-88.0577	-69.7856	-55.1497	-44.9327	-38.9749	-36.3337	-35.6501	-35.5257	-34.8213	-32.8485	-29.4345	-24.8504	-19.6364	-14.4048
BackToFront	3	-129.808	-169.815	-213.215	-256.548	-295.114	-323.401	-336.233	-330.458	-306.415	-268.259	-222.794	-177.327	-137.603	-106.7	-85.0519	-71.1748	-62.5649	-56.4877	-50.6288	-43.5955	-35.1493	-26.0492	-17.5397	-10.7588	-6.34993	-4.46108	-5.05729	-8.35655	-15.1542	-26.8843	-45.37	-72.294	-108.506	-153.327	-204.086	-256.093	-303.218	-339.088	-358.652	-359.676	-343.585	-315.244	-281.621	-249.766	-224.834	-208.885	-200.831	-197.433
BackToFront	3	58.9243	51.1127	41.5353	31.5772	22.679	16.0476	12.5503	12.8264	17.523	27.5037	43.86	67.6095	99.0933	137.247	179.076	219.682	253.06	273.529	277.36	263.99	236.328	199.981	161.68	127.424	100.99	83.2898	72.7978	66.8237	63.017	60.2968	58.7054	58.3885	58.5522	57.2883	52.4535	42.9576	29.4624	14.0298	-0.978499	-13.9977	-24.8305	-34.6075	-45.3119	-58.9857	-76.757	-98.0554	-120.571	-141.339
BackToFront	3	58.0815	57.2646	58.5607	62.1004	67.4604	73.6473	79.2902	82.9953	83.7628	81.3236	76.1813	69.2507	61.1821	51.7361	39.5732	22.6321	-1.02173	-32.1142	-69.1628	-107.977	-142.161	-164.865	-171.261	-160.591	-136.515	-105.44	-73.6518	-44.7339	-18.4039	8.93095	42.295	85.6121	139.316	199.021	256.132	300.588	324.742	326.446	309.627	282.167	252.431	226.35	206.234	191.3	179.149	167.359	154.61	141.039
BackToFront	3	63.2608	52.5637	43.0392	35.1774	28.9221	23.9351	19.8223	16.2225	12.8228	9.40267	5.92932	2.62091	-0.115929	-1.87382	-2.45377	-1.94985	-0.664877	1.06069	2.94433	4.7035	5.9193	6.00401	4.39282	0.895156	-4.02679	-9.28307	-13.5267	-15.6823	-15.3376	-12.8029	-8.85951	-4.37311	0.0168969	4.02649	7.64607	10.9083	13.6234	15.2639	15.1463	12.8789	8.80003	4.04734	0.0957736	-1.99987	-2.17212	-1.33005	-0.788747	-1.52159
BackToFront	3	-35.817	-35.4038	-35.4804	-36.0302	-36.6828	-36.8766	-36.0878	-33.9955	-30.5488	-25.9851	-20.804	-15.6534	-11.1203	-7.51901	-4.80828	-2.6968	-0.857918	0.890418	2.55135	4.07983	5.61343	7.69105	11.3302	17.8417	28.381	43.3896	62.2646	83.5654	105.825	128.593	153.011	181.295	215.103	253.531	291.985	322.875	338.123	332.41	305.557	262.874	213.269	166.088	128.112	102.011	86.7118	79.2092	76.6969	77.8735
BackToFront	3	-10.3002	-10.3945	-9.89227	-8.86905	-7.57136	-6.3321	-5.42792	-4.95118	-4.75587	-4.51048	-3.83202	-2.45544	-0.359036	2.20178	4.7751	6.86497	8.09256	8.30112	7.58011	6.21651	4.60407	3.14483	2.16718	1.87951	2.35938	3.56746	5.36593	7.526	9.73239	11.604	12.7532	12.8803	11.8745	9.87644	7.27449	4.61502	2.4549	1.1923	0.948251	1.54069	2.57479	3.60237	4.28011	4.45026	4.12304	3.39514	2.36775	1.11492
BackToFront	3	299.031	299.224	293.774	283.137	267.401	247.473	225.645	205.095	188.702	177.92	172.349	170.116	168.753	166.112	160.949	153.031	142.825	131.013	118.119	104.409	90.0272	75.1966	60.3424	46.1007	33.262	22.6699	15.0672	10.9149	10.2926	12.992	18.7917	27.7116	40.0138	55.8623	74.8396	95.6905	116.575	135.767	152.353	166.401	178.407	188.397	195.332	197.351	192.72	180.869	162.851	140.999
BackToFront	3	0.303529	2.4479	3.64293	3.88435	3.37809	2.42253	1.27976	0.0893149	-1.14857	-2.52018	-4.10338	-5.87798	-7.68535	-9.25771	-10.2969	-10.5463	-9.81506	-7.96788	-4.94013	-0.837056	3.92971	8.58825	12.1581	13.7929	13.1395	10.5014	6.7016	2.75171	-0.476929	-2.41238	-2.78361	-1.56321	1.0461	4.59367	8.40003	11.6676	13.6613	13.8939	12.2459	8.99295	4.73408	0.242321	-3.72483	-6.6046	-8.14226	-8.42636	-7.84778	-7.00011
BackToFront	3	46.5718	61.7452	76.4823	89.3158	99.3459	106.426	110.915	113.176	113.192	110.545	104.758	95.7392	84.0224	70.6954	57.0884	44.4439	33.7137	25.5009	20.0749	17.3912	17.1078	18.6245	21.1728	23.9458	26.238	27.559	27.7009	26.7417	24.9809	22.8194	20.625	18.6307	16.9052	15.3899	13.9712	12.5448	11.0492	9.4677	7.81621	6.12481	4.42771	2.76382	1.18971	-0.214124	-1.36207	-2.20825	-2.78491	-3.19661
BackToFront	3	-2.33123	-2.87032	-3.63433	-4.5537	-5.62811	-6.87811	-8.28132	-9.73711	-11.0828	-12.1573	-12.8759	-13.2662	-13.4306	-13.4509	-13.2988	-12.8276	-11.8714	-10.393	-8.57406	-6.77169	-5.36059	-4.5637	-4.36947	-4.60473	-5.13231	-6.13996	-8.43353	-13.6698	-24.3801	-43.6148	-74.0887	-116.959	-170.715	-230.831	-290.66	-343.389	-384.283	-412.163	-429.426	-440.627	-450.281	-460.823	-471.55	-478.927	-478.078	-464.784	-437.161	-396.366
BackToFront	3	-14.7017	-15.5938	-17.7017	-18.0446	-13.0534	0.861141	26.108	62.3728	105.459	147.35	177.844	187.373	170.003	125.495	59.6271	-17.3538	-93.7215	-159.779	-210.753	-247.949	-277.537	-307.18	-341.825	-380.597	-416.476	-439.174	-439.904	-415.602	-370.415	-313.829	-256.743	-207.704	-171.01	-146.98	-133.499	-127.637	-126.621	-128.107	-130.122	-131.017	-129.594	-125.334	-118.556	-110.4	-102.654	-97.499	-97.2496	-104.034
BackToFront	3	-168.919	-162.198	-151.456	-139.007	-126.863	-116.368	-108.02	-101.423	-95.4719	-88.8295	-80.5502	-70.5244	-59.4728	-48.5117	-38.5891	-30.155	-23.2179	-17.6721	-13.6229	-11.5235	-12.0969	-16.1756	-24.5946	-38.1761	-57.707	-83.7325	-116.079	-153.213	-191.79	-226.826	-252.707	-264.819	-261.093	-242.727	-213.72	-179.484	-145.285	-115.131	-91.3619	-74.7025	-64.4819	-58.9177	-55.5793	-52.0953	-46.908	-39.7117	-31.3272	-23.0666
BackToFront	3	-35.5736	-33.8567	-34.9112	-38.2179	-42.2597	-45.1257	-45.2946	-42.2073	-36.3349	-28.7536	-20.5025	-12.0915	-3.35188	6.39305	17.9931	32.0925	48.7601	67.1868	85.5797	101.399	111.976	115.333	110.823	99.2813	82.5295	62.4686	40.1615	15.3458	-13.349	-47.5015	-87.6106	-131.96	-176.247	-214.407	-240.537	-251.138	-246.545	-230.632	-208.856	-185.702	-162.952	-139.692	-113.947	-84.9564	-54.8476	-28.7777	-13.2826	-13.411
BackToFront	3	-170.654	-227.933	-270.711	-291.146	-287.239	-263.805	-230.52	-197.972	-173.645	-159.624	-152.862	-147.553	-138.301	-122.534	-101.17	-77.587	-55.702	-38.2841	-26.1156	-18.0527	-11.5767	-3.48475	9.42237	29.5838	57.8581	92.8821	131.023	167.213	196.469	215.423	223.069	220.382	209.095	190.378	164.097	129.014	83.8427	28.7569	-33.3601	-96.7072	-153.832	-198.034	-225.731	-237.46	-236.887	-228.514	-215.553	-199.193
BackToFront	3	-143.904	-162.892	-175.053	-175.994	-164.285	-142.407	-116.067	-92.3024	-77.4591	-75.9036	-89.5597	-117.77	-157.094	-201.276	-242.039	-271.044	-282.441	-274.753	-251.011	-217.122	-179.461	-142.978	-110.511	-83.1295	-60.8662	-43.3025	-29.8635	-19.9415	-12.9971	-8.69613	-7.06022	-8.60335	-14.3976	-25.9497	-44.7495	-71.4735	-105.088	-142.354	-178.235	-207.274	-225.404	-231.276	-226.449	-214.47	-199.498	-185.143	-173.863	-166.782
BackToFront	3	-128.929	-124.086	-120.576	-116.512	-110.915	-103.739	-95.5337	-87.0673	-79.1678	-72.7829	-69.0165	-68.9054	-72.9497	-80.6547	-90.3806	-99.6621	-105.927	-107.361	-103.538	-95.4911	-85.1723	-74.5939	-65.1297	-57.3042	-51.0324	-45.99	-41.8205	-38.1247	-34.4091	-30.1608	-25.0589	-19.1679	-12.9516	-7.0874	-2.19151	1.38423	3.61154	4.72051	5.08486	5.10703	5.12312	5.32933	5.74688	6.23752	6.56048	6.42828	5.51874	3.43169
BackToFront	3	-125.152	-128.907	-135.977	-147.525	-165.104	-189.7	-220.495	-254.002	-284.253	-304.385	-309.1	-296.814	-270.309	-235.551	-199.397	-167.395	-142.549	-125.231	-113.849	-105.85	-98.7194	-90.8109	-81.8123	-72.6938	-65.1658	-60.8704	-60.6765	-64.3117	-70.3886	-76.7351	-80.9348	-81.0073	-76.0818	-66.8	-55.1592	-43.759	-34.7578	-29.0493	-26.0402	-24.0652	-21.1853	-15.9968	-8.16935	1.45894	11.238	19.3823	24.6596	26.767
BackToFront	3	-2.59522	-3.30679	-4.45358	-5.65825	-6.58199	-6.9922	-6.77399	-5.90774	-4.4479	-2.52614	-0.370924	1.68766	3.26475	4.02594	3.81915	2.7709	1.28853	-0.0518249	-0.699402	-0.330753	1.02548	2.998	5.01648	6.53069	7.20732	7.01875	6.1965	5.09446	4.05125	3.31756	3.05944	3.3878	4.36005	5.93501	7.91916	9.96097	11.6264	12.5316	12.4695	11.4683	9.76199	7.69626	5.62345	3.82477	2.48162	1.68629	1.47658	1.86838
BackToFront	3	-5.65962	-7.80877	-9.50169	-10.2127	-9.60548	-7.65085	-4.66196	-1.21549	2.01672	4.4513	5.72284	5.72988	4.61197	2.68551	0.365391	-1.91833	-3.79802	-5.03349	-5.55092	-5.44405	-4.93145	-4.27409	-3.67886	-3.22304	-2.83279	-2.32937	-1.52503	-0.335856	1.13731	2.59534	3.61575	3.79858	2.93047	1.09631	-1.31631	-3.73036	-5.56871	-6.44981	-6.30816	-5.39733	-4.16373	-3.04936	-2.30451	-1.90535	-1.61267	-1.1332	-0.286624	0.915082
BackToFront	3	-3.90371	-4.23856	-3.93033	-3.15047	-2.1797	-1.2794	-0.570814	0.00639898	0.628587	1.45121	2.48551	3.56147	4.3981	4.7371	4.46931	3.69685	2.70594	1.85385	1.39994	1.34058	1.33181	0.766009	-1.00461	-4.39638	-9.41123	-15.6218	-22.2967	-28.5682	-33.5724	-36.5701	-37.0959	-35.1512	-31.3653	-27.0164	-23.8416	-23.6832	-28.0643	-37.7763	-52.5131	-70.6237	-89.1584	-104.416	-113.017	-113.16	-105.445	-92.7398	-79.0709	-68.0698
BackToFront	3	-56.3019	-50.0782	-42.9581	-35.9927	-30.2105	-26.1824	-23.8826	-22.826	-22.3468	-21.8656	-21.0329	-19.7308	-17.9907	-15.9191	-13.6798	-11.4989	-9.6341	-8.28206	-7.48332	-7.10399	-6.92353	-6.77283	-6.62684	-6.58838	-6.77751	-7.20611	-7.72492	-8.07933	-8.03684	-7.50319	-6.55847	-5.40205	-4.25355	-3.27481	-2.54657	-2.0894	-1.89159	-1.9162	-2.09022	-2.30097	-2.42232	-2.3657	-2.12826	-1.80804	-1.57331	-1.60719	-2.04568	-2.93448
BackToFront	3	-53.9242	-49.8781	-48.091	-47.1799	-46.1796	-44.5655	-42.2305	-39.4021	-36.4628	-33.7338	-31.3327	-29.195	-27.2291	-25.4788	-24.1613	-23.5544	-23.8097	-24.814	-26.174	-27.3157	-27.6264	-26.5581	-23.6613	-18.6058	-11.2641	-1.88198	8.76672	19.4008	28.5308	34.9549	38.2443	38.9879	38.6957	39.4246	43.291	52.023	66.5842	86.8128	111.058	135.993	156.9	168.621	166.928	149.664	117.038	70.9388	13.9078	-51.3802
BackToFront	4	-2.65978	-7.0488	-11.149	-14.2936	-16.0487	-16.4011	-15.7185	-14.5169	-13.189	-11.8581	-10.4157	-8.67915	-6.53683	-3.98591	-1.05824	2.28798	6.21484	10.9418	16.6001	23.0857	29.9896	36.6349	42.1983	45.8745	47.0524	45.4789	41.3679	35.3918	28.5233	21.769	15.9111	11.3694	8.22284	6.33429	5.4832	5.44045	5.98209	6.88079	7.90959	8.86471	9.59187	9.99838	10.0492	9.75051	9.12951	8.21694	7.04148	5.64215
BackToFront	4	164.778	165.869	159.806	149.683	138.76	129.713	124.519	124.744	131.747	146.468	168.812	197.034	227.565	255.577	276.169	285.7	282.711	268.107	244.673	216.279	187.146	161.287	142.045	131.66	130.914	139.007	153.764	172.108	190.663	206.359	216.934	221.259	219.4	212.407	201.966	190.046	178.607	169.3	163.133	160.196	159.66	160.132	160.243	159.199	156.984	154.117	151.143	148.205
BackToFront	4	3.52245	2.91041	1.94991	0.61993	-0.984866	-2.67276	-4.20942	-5.37544	-6.01222	-6.05339	-5.56129	-4.77441	-4.17375	-4.54907	-7.026	-12.9795	-23.7716	-40.3141	-62.5607	-89.1211	-117.194	-142.938	-162.263	-171.835	-170.005	-157.294	-136.224	-110.551	-84.1935	-60.2866	-40.6587	-25.8225	-15.3512	-8.39203	-4.09069	-1.79332	-1.03625	-1.42657	-2.55264	-3.99374	-5.40904	-6.61748	-7.60088	-8.43	-9.16538	-9.79216	-10.2095	-10.2673
BackToFront	4	6.57194	21.2926	36.2533	48.3176	54.9468	54.9629	48.7719	38.0249	24.9297	11.5421	-0.684135	-10.9789	-19.0617	-24.8715	-28.3996	-29.6943	-28.9729	-26.7223	-23.6804	-20.6764	-18.3951	-17.1778	-16.965	-17.4009	-18.0545	-18.6429	-19.1645	-19.8779	-21.141	-23.1968	-26.0165	-29.2908	-32.5556	-35.3599	-37.3758	-38.4204	-38.4695	-37.7164	-36.6526	-36.0248	-36.5663	-38.5613	-41.505	-44.1347	-44.9146	-42.7445	-37.517	-30.2239
BackToFront	4	32.0974	46.3559	60.6591	72.197	78.5101	78.2024	71.366	59.5209	45.1306	30.9396	19.3777	12.1243	9.81225	11.8765	16.6573	21.8774	25.4289	26.1546	24.2094	20.7788	17.3126	14.7325	13.0885	11.8387	10.5005	9.16997	8.49448	9.10307	10.9274	12.9657	13.7308	12.1025	8.00415	2.45978	-2.95469	-6.86151	-8.55356	-7.96137	-5.21844	-0.12769	8.15759	21.053	40.0208	65.7326	97.2144	131.388	163.403	187.843
BackToFront	4	107.507	119.973	134.161	150.451	168.631	187.433	204.503	216.922	222.101	218.671	206.958	188.865	167.252	145.152	125.14	108.974	97.4711	90.4937	87.0736	85.7021	84.8103	83.2872	80.8057	77.7691	74.8993	72.6841	70.9984	69.1062	66.033	61.0811	54.1937	45.9844	37.4527	29.5703	22.9583	17.7792	13.835	10.7645	8.22979	6.02014	4.07086	2.41809	1.13434	0.270368	-0.168626	-0.210058	0.133903	0.921302
BackToFront	4	-7.44952	-6.82512	-6.62692	-6.5762	-6.45108	-6.12692	-5.58512	-4.898	-4.19905	-3.63582	-3.32702	-3.35073	-3.78059	-4.74423	-6.43912	-9.03884	-12.493	-16.3115	-19.503	-20.7932	-19.1195	-14.198	-6.85926	1.0881	7.48106	10.6582	10.1604	6.92177	2.85612	0.0201867	-0.233366	2.28216	6.69468	11.6116	15.7385	18.2607	18.8891	17.6974	14.9499	11.0218	6.40537	1.73784	-2.18896	-4.45615	-4.1285	-0.497474	6.53674	16.0843
BackToFront	4	-64.5188	-58.5253	-54.6507	-53.6768	-55.9691	-61.2472	-68.5357	-76.3545	-83.1065	-87.5174	-88.9736	-87.6533	-84.4114	-80.4798	-77.1034	-75.2683	-75.6116	-78.5194	-84.3208	-93.4379	-106.326	-123.116	-143.054	-164.123	-183.226	-197.079	-203.433	-201.958	-194.273	-183.118	-171.128	-159.904	-149.884	-141.071	-134.153	-131.234	-135.574	-150.28	-176.522	-212.199	-251.793	-287.67	-312.382	-321.075	-312.944	-291.137	-261.268	-229.433
BackToFront	4	-203.896	-186.969	-163.596	-138.892	-117.348	-101.357	-91.0344	-85.1171	-82.1135	-80.9603	-80.9856	-81.5174	-81.6769	-80.622	-78.0848	-74.7304	-71.954	-71.1451	-72.8625	-76.4683	-80.4654	-83.319	-84.2663	-83.6367	-82.5213	-82.009	-82.4725	-83.3785	-83.7723	-83.1041	-81.7693	-80.9052	-81.5625	-83.8632	-86.777	-88.6579	-88.15	-84.861	-79.4472	-73.1946	-67.4614	-63.3527	-61.7235	-63.3809	-69.2391	-80.2412	-96.9863	-119.14
BackToFront	4	-30.0079	-23.6735	-19.6241	-17.6383	-17.066	-17.0742	-16.9807	-16.5118	-15.7914	-15.0384	-14.1998	-12.8398	-10.3942	-6.56787	-1.47144	4.6851	12.1119	21.6704	34.4778	51.034	70.44	90.2903	107.38	118.858	123.184	120.458	112.042	99.8104	85.4434	70.1052	54.5526	39.4671	25.6643	13.9607	4.78212	-2.13493	-7.62183	-12.5423	-17.2091	-21.1977	-23.685	-24.0414	-22.2297	-18.7835	-14.4607	-9.87211	-5.29448	-0.671281
BackToFront	4	109.532	87.8248	73.7098	65.4664	60.2548	55.1664	48.18	38.7132	27.5987	16.5626	7.48003	1.72379	-0.153093	1.74117	7.25305	17.0487	33.2592	59.3929	99.2041	154.784	224.667	302.997	380.397	446.418	492.632	515.099	515.284	499.135	474.807	449.898	429.174	413.537	400.523	386.007	366.33	339.907	307.701	272.596	238.228	207.95	184.296	168.889	162.526	165.265	176.471	194.763	217.805	242.016
BackToFront	4	4.65611	4.44029	3.26222	1.06823	-1.85929	-5.01473	-7.91334	-10.3426	-12.4736	-14.7406	-17.5585	-21.0637	-25.0629	-29.2301	-33.4435	-38.0638	-44.0014	-52.4858	-64.5675	-80.4737	-99.0729	-117.775	-133.114	-141.953	-142.826	-136.674	-126.452	-115.728	-107.041	-100.955	-96.2562	-91.0396	-83.9016	-74.5914	-63.9226	-53.2187	-43.7191	-36.2121	-30.9361	-27.6397	-25.7186	-24.3976	-22.9574	-20.953	-18.3349	-15.3966	-12.5724	-10.1916
BackToFront	4	65.0966	98.6681	142.457	193.843	246.82	292.99	324.007	334.502	324.068	297.26	261.626	224.831	192.289	166.208	146.072	129.924	115.649	101.793	87.8144	73.9433	60.8656	49.3824	40.1033	33.2286	28.4679	25.1622	22.5667	20.1657	17.8417	15.8121	14.3947	13.7653	13.8514	14.392	15.0854	15.712	16.1736	16.4736	16.7032	17.0681	17.9385	19.8484	23.3891	28.992	36.6797	45.9073	55.5934	64.364
BackToFront	4	28.3679	26.7188	27.536	28.7527	28.5438	25.9914	21.1442	14.6108	7.05419	-1.10383	-9.64133	-18.2799	-26.4819	-33.5278	-38.8846	-42.6041	-45.4143	-48.3422	-52.0555	-56.3638	-60.2587	-62.5182	-62.4932	-60.5527	-57.8779	-55.7327	-54.6714	-54.1743	-52.9085	-49.4398	-42.996	-33.9094	-23.5565	-13.845	-6.49437	-2.42268	-1.50186	-2.74475	-4.79701	-6.47578	-7.12804	-6.70813	-5.61696	-4.43037	-3.65041	-3.57097	-4.28065	-5.74844
BackToFront	4	8.45104	14.2246	18.6139	20.9715	21.0412	18.8938	15.0898	10.8218	7.70129	7.11828	9.50085	13.9761	18.7176	21.8092	22.1249	19.7362	15.6836	11.3237	7.67115	5.08336	3.37295	2.1758	1.2949	0.819351	1.00319	2.04107	3.90194	6.29891	8.7561	10.7074	11.5992	11.0254	8.90056	5.59586	1.90831	-1.20056	-3.01087	-3.37037	-2.73584	-1.89022	-1.50853	-1.83477	-2.64376	-3.46921	-3.92321	-3.90972	-3.63295	-3.43525
BackToFront	4	-2.26921	-2.31495	-1.96032	-1.31879	-0.651533	-0.244565	-0.341154	-1.14029	-2.87396	-5.92689	-10.971	-19.0134	-31.2221	-48.4137	-70.2842	-94.7385	-117.849	-134.787	-141.527	-136.523	-121.443	-100.489	-78.6932	-60.1084	-46.7508	-38.6064	-34.3832	-32.4269	-31.3439	-30.2144	-28.5483	-26.178	-23.187	-19.8412	-16.4836	-13.4033	-10.761	-8.6212	-7.06265	-6.25712	-6.42951	-7.7046	-9.94141	-12.6878	-15.3083	-17.23	-18.156	-18.127
BackToFront	4	73.8362	61.036	48.2575	37.4437	29.4181	23.9168	20.0331	16.8011	13.6446	10.5336	7.84771	6.07282	5.50019	6.06839	7.39133	8.93309	10.217	10.9659	11.1126	10.7147	9.8537	8.59406	7.01013	5.22184	3.37848	1.58346	-0.173163	-2.00324	-4.00857	-6.13149	-8.06389	-9.28279	-9.21084	-7.43906	-3.94789	0.732609	5.43449	8.35823	7.18508	-0.650837	-17.4646	-44.5845	-81.5451	-125.597	-172.001	-215.28	-251.048	-277.556
BackToFront	4	107.098	88.4726	72.921	61.9364	56.3005	56.1983	61.5869	72.5812	89.5159	112.484	140.5	170.786	198.812	219.354	228.258	224.018	208.341	185.4	160.21	136.952	117.936	103.438	92.2386	82.4917	72.5705	61.6275	49.7691	37.8594	27.0968	18.544	12.7725	9.7176	8.75351	8.94338	9.35566	9.33027	8.60992	7.31002	5.77325	4.39054	3.46302	3.13431	3.37642	4.00482	4.71913	5.1852	5.1488	4.54008
BackToFront	4	2.74724	2.79175	2.97459	3.22531	3.43641	3.44684	3.06602	2.15513	0.725946	-1.01101	-2.69784	-3.96858	-4.61154	-4.67165	-4.44097	-4.33607	-4.71316	-5.69739	-7.10698	-8.51853	-9.46104	-9.65445	-9.1745	-8.45461	-8.12163	-8.74705	-10.6261	-13.6674	-17.4151	-21.184	-24.2587	-26.103	-26.5175	-25.6902	-24.1197	-22.4306	-21.152	-20.5441	-20.5429	-20.8326	-20.9957	-20.6595	-19.5832	-17.6809	-15.0123	-11.7623	-8.21441	-4.69551
BackToFront	4	-10.1628	-9.77833	-9.17278	-8.49098	-7.82341	-7.21939	-6.73544	-6.44261	-6.35218	-6.28493	-5.76736	-4.00054	0.112297	7.91277	20.8888	40.4115	67.2226	100.744	138.541	176.383	209.15	232.343	243.547	243.102	233.704	219.239	203.513	189.428	178.773	172.465	170.978	174.74	184.314	200.193	222.164	248.435	275.092	296.478	306.77	302.268	283.258	254.26	222.307	194.089	173.543	161.108	154.784	151.986
BackToFront	4	-12.9985	-9.63203	-5.32556	-0.667217	3.74567	7.46412	10.2428	11.9627	12.4549	11.3038	7.71218	0.483303	-11.8507	-30.7157	-56.974	-90.2519	-128.364	-167.219	-201.507	-226.112	-237.721	-235.939	-223.414	-204.985	-186.304	-172.503	-167.322	-172.819	-189.488	-216.474	-251.593	-291.152	-329.879	-361.43	-379.705	-380.637	-363.653	-332.012	-291.77	-249.839	-212.048	-181.954	-160.683	-147.558	-141.015	-139.361	-141.149	-145.171
BackToFront	4	-92.2733	-80.7434	-69.5738	-59.6288	-51.704	-46.394	-43.9478	-44.1473	-46.2498	-49.0601	-51.1741	-51.3539	-48.8873	-43.7858	-36.7553	-29.0221	-22.1042	-17.58	-16.795	-20.4726	-28.3016	-38.7372	-49.2518	-57.0746	-60.1488	-57.8455	-51.0693	-41.7297	-31.8981	-23.1072	-16.0882	-10.9497	-7.55491	-5.81003	-5.70981	-7.18622	-9.9254	-13.3123	-16.5461	-18.8663	-19.8041	-19.3999	-18.358	-18.1248	-20.8276	-29.0053	-45.0287	-70.2259
BackToFront	4	263.403	223.508	178.472	136.226	102.013	77.3672	60.8385	49.6626	41.3147	34.2608	27.9178	22.288	17.6636	14.4817	13.1176	13.5284	14.9041	15.6549	13.8959	8.21523	-1.74258	-15.3285	-31.5918	-50.1359	-71.3961	-95.9501	-123.217	-150.46	-172.97	-185.544	-184.521	-169.235	-142.167	-107.871	-71.3728	-36.7846	-6.57879	18.4308	38.5683	54.5137	66.6567	74.9243	79.2741	80.5916	81.4883	86.3799	100.521	128.076
BackToFront	4	28.5523	35.6964	41.0189	43.1409	41.9189	38.2498	33.4275	28.462	23.7465	19.1811	14.5335	9.76069	4.97054	-0.0574097	-6.69984	-18.4335	-41.436	-84.1985	-155.265	-258.853	-389.628	-529.644	-650.753	-723.389	-728.364	-665.428	-553.5	-422.361	-300.685	-206.73	-145.395	-111.164	-93.7417	-83.0653	-71.8653	-55.7782	-32.2572	0.111816	40.7921	85.365	124.337	144.807	135.525	93.0197	25.0036	-51.6554	-117.696	-159.19
BackToFront	4	-21.3254	-17.4199	-13.947	-10.7978	-7.9286	-5.32167	-2.95475	-0.819099	1.04896	2.57459	3.70628	4.47449	4.97789	5.29339	5.38249	5.07932	4.18328	2.59729	0.427416	-2.01821	-4.33016	-6.15173	-7.31852	-7.91558	-8.21713	-8.52082	-8.95312	-9.35614	-9.34209	-8.50609	-6.68546	-4.10735	-1.3278	1.01204	2.49433	3.16825	3.64167	5.01493	8.69568	16.1753	28.7901	47.4205	72.0585	101.302	132.053	159.806	179.684	187.943
BackToFront	4	-0.16303	-1.05106	-1.94934	-2.68168	-3.05077	-2.92957	-2.30657	-1.27376	0.0077599	1.32912	2.45053	3.14835	3.30803	3.01385	2.55813	2.32812	2.61826	3.47775	4.68716	5.87445	6.69617	6.97827	6.75486	6.20982	5.5845	5.1107	4.99076	5.39393	6.4262	8.05983	10.0638	12.0031	13.3419	13.6276	12.6648	10.5954	7.83689	4.90792	2.22494	-0.0301052	-1.91013	-3.58576	-5.18937	-6.70869	-7.97592	-8.73082	-8.71972	-7.79265
BackToFront	4	-15.2975	-15.8384	-15.8583	-16.0544	-16.7793	-17.7619	-18.1972	-17.1908	-14.3445	-10.1328	-5.83624	-3.04916	-2.98856	-5.95069	-11.1454	-16.972	-21.6048	-23.6306	-22.5158	-18.7371	-13.5895	-8.74604	-5.73023	-5.43987	-7.89173	-12.2827	-17.3559	-21.8969	-25.1224	-26.8046	-27.1339	-26.4505	-25.0296	-23.0173	-20.5267	-17.7734	-15.1171	-12.9664	-11.5889	-10.9788	-10.8671	-10.8781	-10.7398	-10.4175	-10.1344	-10.2619	-11.1659	-13.0523
BackToFront	4	4.89563	3.70665	5.15481	9.47007	16.6224	26.7281	40.1535	57.0932	76.8635	97.488	116.091	130.071	138.491	142.875	146.989	155.682	173.321	202.253	241.638	286.909	330.274	362.528	375.878	366.708	336.887	292.922	243.416	196.238	156.673	127.015	107.213	95.9072	91.3949	92.3097	97.8712	107.572	120.447	134.422	146.386	153.161	152.899	145.966	134.696	122.127	110.553	100.73	92.0854	83.5363
BackToFront	4	-11.2538	-4.46937	0.531596	3.52648	4.68058	4.27331	2.57697	-0.06637	-3.11583	-5.84458	-7.56576	-7.9405	-7.15698	-5.85027	-4.8362	-4.80944	-6.14253	-8.78991	-12.2709	-15.7241	-18.0678	-18.2978	-15.8474	-10.8833	-4.37599	2.13754	7.07761	9.46295	9.39354	8.09708	7.43724	9.05883	13.5898	20.3179	27.5216	33.2684	36.2788	36.4555	34.8731	33.2632	33.1884	35.2522	38.6882	41.5928	41.7542	37.6985	29.4195	18.3942
BackToFront	4	4.40178	4.8297	5.15496	5.13735	4.74218	4.12639	3.53052	3.14625	3.03255	3.12767	3.32589	3.54174	3.70483	3.70312	3.35798	2.49131	1.05688	-0.766428	-2.60206	-4.01296	-4.65915	-4.39036	-3.25278	-1.4508	0.697962	2.80735	4.48712	5.43378	5.51713	4.82489	3.63228	2.31349	1.22689	0.624154	0.605067	1.11901	1.99585	2.99476	3.86889	4.43741	4.64362	4.5624	4.3419	4.09687	3.81318	3.32533	2.39586	0.865765
BackToFront	4	350.14	355.624	343.134	315.407	278.742	240.61	207.08	181.188	162.739	149.315	137.794	125.685	111.837	96.4619	80.6773	65.888	53.2643	43.4709	36.6467	32.558	30.8251	31.165	33.6195	38.7699	47.8908	62.9389	86.2287	119.676	163.662	215.894	270.891	320.786	357.597	376.344	377.613	368.093	358.413	358.927	375.292	405.896	442.366	472.86	486.615	477.764	446.997	400.656	347.971	297.753
BackToFront	4	25.0853	19.6382	18.7418	23.0091	33.2412	50.5674	76.2281	110.91	153.793	201.751	249.275	289.487	316.083	325.433	317.812	297.159	269.478	240.74	215.239	194.972	179.989	169.265	161.573	156.055	152.469	151.182	153.092	159.439	171.46	189.755	213.5	239.849	264.042	280.489	284.578	274.447	251.831	221.527	189.689	161.795	141.145	128.434	122.371	120.893	122.426	126.685	134.743	148.346
BackToFront	4	-2.57915	-3.39273	-4.40969	-5.41213	-6.12371	-6.29699	-5.81666	-4.7728	-3.45795	-2.27172	-1.56808	-1.51615	-2.03584	-2.83279	-3.5077	-3.69878	-3.20699	-2.06559	-0.524441	1.04962	2.31095	3.04702	3.19857	2.80809	1.94385	0.697997	-0.726893	-1.88858	-2.07448	-0.474299	3.44877	9.56193	16.8829	23.7872	28.5548	30.0107	27.945	23.1395	17.0276	11.1661	6.72093	4.12267	3.00127	2.43034	1.40511	-0.652987	-3.62115	-6.77287
BackToFront	4	7.62328	9.87799	12.7641	15.7294	18.1864	19.6313	19.7544	18.5292	16.2456	13.4581	10.8509	9.07106	8.58188	9.57086	11.9051	15.1244	18.4862	21.0955	22.1283	21.0934	18.0259	13.5213	8.59462	4.43522	2.15405	2.59558	6.22337	13.0661	22.6959	34.249	46.5101	58.0857	67.6554	74.2429	77.4112	77.3045	74.5246	69.917	64.3579	58.6006	53.1662	48.273	43.8197	39.4722	34.8513	29.7551	24.2994	18.8854
[truncated: 277 more rows]
[truncated: 373 more columns]

## Sheet: Ext3e_bottom
Response_type	Stimulus	Frame1	Frame2	Frame3	Frame4	Frame5	Frame6	Frame7	Frame8	Frame9	Frame10	Frame11	Frame12	Frame13	Frame14	Frame15	Frame16	Frame17	Frame18	Frame19	Frame20	Frame21	Frame22	Frame23	Frame24	Frame25	Frame26	Frame27	Frame28	Frame29	Frame30	Frame31	Frame32	Frame33	Frame34	Frame35	Frame36	Frame37	Frame38	Frame39	Frame40	Frame41	Frame42	Frame43	Frame44	Frame45	Frame46	Frame47	Frame48
[truncated: 9 more rows]
[truncated: 372 more columns]

[truncated: 8 more sheets: Ext3f_bottom, Ext3i_top, Ext3b_top, Ext3a_top, Ext3i_bottom, Ext3d, Ext3h, Ext3j]
