# Supplementary material for: Bilateral interactions of optic-flow sensitive neurons coordinate course control in flies
Source: Nat Commun. 2024 Oct 12;15:8830. doi: 10.1038/s41467-024-53173-w (PMC11470938; doi:10.1038/s41467-024-53173-w)
Supplement: Supplementary file 10 — Source Data [file 41467_2024_53173_MOESM10_ESM.zip › Source Data S4.xlsx]

## Sheet: Ext4a_bottom
Response_type	Stimulus	Frame1	Frame2	Frame3	Frame4	Frame5	Frame6	Frame7	Frame8	Frame9	Frame10	Frame11	Frame12	Frame13	Frame14	Frame15	Frame16	Frame17	Frame18	Frame19	Frame20	Frame21	Frame22	Frame23	Frame24	Frame25	Frame26	Frame27	Frame28	Frame29	Frame30	Frame31	Frame32	Frame33	Frame34	Frame35	Frame36	Frame37	Frame38	Frame39	Frame40	Frame41	Frame42	Frame43	Frame44	Frame45	Frame46	Frame47	Frame48
Total Response	FrontToBack	5.00247	4.16865	3.4048	2.71091	2.08699	1.53304	1.04905	0.635036	0.290985	0.0169017	-0.187215	-0.321364	-0.385546	-0.379762	-0.30401	-0.15829	0.160328	0.658549	1.28859	2.0835	3.04417	4.13732	5.29138	6.33568	7.09204	7.44752	7.402	7.18975	6.94585	6.79778	6.65108	6.47974	6.28439	6.06462	5.82306	5.43637	4.95826	4.40396	3.82058	3.2292	2.58012	1.94703	1.24869	0.484309	-0.318355	-1.11643	-1.81976	-2.29586
Saccadic Response	FrontToBack	3.97644	3.22178	2.53143	1.90538	1.34364	0.846211	0.413084	0.0442634	-0.26025	-0.500458	-0.676359	-0.787953	-0.83524	-0.818222	-0.736896	-0.591264	-0.464239	-0.170667	0.265128	1.02396	2.0709	3.3252	4.50213	5.66833	6.48612	6.90048	6.87243	6.62065	6.29367	5.84763	5.33964	4.84318	4.37566	3.91672	3.56055	3.00374	2.40001	1.72756	1.1957	0.722069	0.109519	-0.446694	-0.988574	-1.49952	-2.04687	-2.53754	-2.9017	-3.0655
Smooth Response	FrontToBack	1.02603	0.946867	0.873366	0.805526	0.743347	0.686828	0.63597	0.590773	0.551236	0.517359	0.489144	0.466589	0.449694	0.43846	0.432887	0.432974	0.624567	0.829216	1.02346	1.05954	0.973278	0.812122	0.78925	0.667354	0.605919	0.547039	0.529565	0.569106	0.652184	0.950148	1.31145	1.63656	1.90872	2.1479	2.26251	2.43263	2.55825	2.6764	2.62488	2.50713	2.4706	2.39373	2.23726	1.98383	1.72851	1.42112	1.08193	0.769638
Total Response	BackToFront	5.77424	6.59177	7.31544	7.94525	8.48121	8.9233	9.27153	9.52591	9.68642	9.75307	9.72587	9.6048	9.38988	9.08109	8.67845	8.18195	7.08286	5.77437	4.38899	2.96552	1.49588	0.0458191	-1.25651	-2.26427	-3.00409	-3.53341	-3.85892	-4.11907	-4.23656	-4.17424	-3.97708	-3.91092	-4.10037	-4.28822	-4.31851	-4.27776	-4.43019	-4.80287	-5.21249	-5.40608	-5.33547	-5.08332	-4.85027	-4.78844	-4.90418	-5.13544	-5.31836	-5.40654
Saccadic Response	BackToFront	5.68153	5.73554	5.75162	5.72977	5.66999	5.57228	5.43664	5.26307	5.05157	4.80214	4.51479	4.1895	3.82629	3.42514	2.98607	2.50906	1.5613	0.539504	-0.484983	-1.60875	-2.68125	-3.7279	-4.57559	-5.17323	-5.59498	-5.7991	-5.73129	-5.47784	-5.07657	-4.60191	-4.08471	-3.66231	-3.30838	-2.99292	-2.63197	-2.41685	-2.21076	-2.28378	-2.46873	-2.62717	-2.78655	-2.79055	-2.57893	-2.46813	-2.36132	-2.1158	-1.94441	-1.71437
Smooth Response	BackToFront	0.0927095	0.856233	1.56383	2.21549	2.81122	3.35102	3.83489	4.26284	4.63485	4.95093	5.21108	5.4153	5.56359	5.65595	5.69238	5.67288	5.52156	5.23487	4.87397	4.57428	4.17713	3.77372	3.31907	2.90895	2.59088	2.26569	1.87237	1.35877	0.840009	0.427665	0.107632	-0.248608	-0.791987	-1.2953	-1.68653	-1.86091	-2.21943	-2.51909	-2.74376	-2.77891	-2.54892	-2.29278	-2.27134	-2.32031	-2.54286	-3.01964	-3.37394	-3.69217
Total Response	Full Rotation	-1.00449	-1.15715	-1.30263	-1.44092	-1.57201	-1.69592	-1.81263	-1.92215	-2.02449	-2.11963	-2.20758	-2.28834	-2.36191	-2.42829	-2.48748	-2.53948	-2.51454	-2.61235	-2.77234	-2.92275	-2.97577	-2.87551	-2.63747	-2.26062	-1.89309	-1.56586	-1.35472	-1.2275	-1.16559	-1.05661	-0.96163	-0.953648	-1.2313	-1.59254	-1.8188	-1.68442	-1.36466	-1.10029	-0.949497	-0.932434	-0.955913	-1.01931	-1.09775	-1.20249	-1.2782	-1.34542	-1.39936	-1.44573
Saccadic Response	Full Rotation	0.142471	-0.0647601	-0.26287	-0.451859	-0.631726	-0.802471	-0.964096	-1.1166	-1.25998	-1.39424	-1.51938	-1.6354	-1.74229	-1.84007	-1.92872	-2.00825	-2.13706	-2.41294	-2.67828	-2.82881	-2.81218	-2.7166	-2.51028	-2.1469	-1.84187	-1.41522	-0.88778	-0.38112	0.0454802	0.446938	0.713022	0.884036	0.805126	0.567745	0.439314	0.687392	1.05797	1.25522	1.24201	1.16467	1.02085	0.725328	0.300536	-0.162501	-0.582601	-1.10012	-1.63311	-2.03368
Smooth Response	Full Rotation	-1.14696	-1.09239	-1.03976	-0.989058	-0.940287	-0.893446	-0.848536	-0.805556	-0.764508	-0.72539	-0.688203	-0.652947	-0.619621	-0.588226	-0.558762	-0.531229	-0.377479	-0.19941	-0.0940615	-0.0939405	-0.163591	-0.158917	-0.127186	-0.113712	-0.0512261	-0.150643	-0.466941	-0.846376	-1.21107	-1.50355	-1.67465	-1.83768	-2.03643	-2.16029	-2.25811	-2.37182	-2.42262	-2.35551	-2.1915	-2.0971	-1.97677	-1.74464	-1.39828	-1.03999	-0.695596	-0.245303	0.233751	0.587951
[truncated: 372 more columns]

## Sheet: Ext4b_bottom
Response_type	Stimulus	Frame1	Frame2	Frame3	Frame4	Frame5	Frame6	Frame7	Frame8	Frame9	Frame10	Frame11	Frame12	Frame13	Frame14	Frame15	Frame16	Frame17	Frame18	Frame19	Frame20	Frame21	Frame22	Frame23	Frame24	Frame25	Frame26	Frame27	Frame28	Frame29	Frame30	Frame31	Frame32	Frame33	Frame34	Frame35	Frame36	Frame37	Frame38	Frame39	Frame40	Frame41	Frame42	Frame43	Frame44	Frame45	Frame46	Frame47	Frame48
Total Response	FrontToBack	-4.09212	-3.85591	-3.60974	-3.35361	-3.08753	-2.81147	-2.52546	-2.22949	-1.92356	-1.60766	-1.28181	-0.945992	-0.600214	-0.244476	0.121223	0.496884	1.28454	1.97407	2.45297	2.66959	2.94411	3.35934	4.04222	4.8892	5.85305	6.6182	7.05513	7.04117	6.64203	5.89326	5.0359	4.22011	3.4765	2.57291	1.48191	0.358496	-0.685798	-1.62988	-2.58624	-3.53553	-4.43916	-5.34196	-6.13192	-6.90009	-7.53492	-8.15394	-8.72702	-9.35765
Saccadic Response	FrontToBack	-1.81672	-1.649	-1.48009	-1.30997	-1.13866	-0.966138	-0.792419	-0.617498	-0.441376	-0.264053	-0.0855282	0.0941977	0.275125	0.457253	0.640583	0.825114	1.1728	1.64341	1.77494	1.85156	1.97568	2.37793	2.94223	3.70831	4.56806	5.37512	5.73073	5.3276	4.73303	3.66696	2.47732	1.28067	0.152112	-0.944856	-2.14226	-3.43492	-4.65584	-5.62053	-6.46792	-7.15255	-7.7409	-8.3174	-8.85672	-9.34018	-9.53852	-9.56979	-9.4205	-9.14025
Smooth Response	FrontToBack	-2.2754	-2.20691	-2.12965	-2.04364	-1.94887	-1.84534	-1.73304	-1.61199	-1.48218	-1.34361	-1.19628	-1.04019	-0.875339	-0.701729	-0.51936	-0.32823	0.111733	0.330661	0.678023	0.818029	0.968429	0.981408	1.1	1.18089	1.28499	1.24308	1.32441	1.71356	1.909	2.2263	2.55858	2.93943	3.32438	3.51777	3.62417	3.79341	3.97004	3.99064	3.88168	3.61702	3.30175	2.97544	2.72479	2.44008	2.0036	1.41585	0.693487	-0.217393
Total Response	BackToFront	5.47935	5.42078	5.37172	5.33217	5.30214	5.28163	5.27062	5.26914	5.27716	5.2947	5.32176	5.35832	5.40441	5.46	5.52511	5.59974	5.91495	5.79246	5.59393	5.66522	6.04242	6.44054	6.75146	7.00179	7.41281	7.96561	8.74986	9.60098	10.4152	10.7654	10.567	9.93669	9.35965	8.95283	8.6546	8.40454	8.1787	8.04891	7.66635	6.87108	5.76274	4.67061	3.71884	2.89561	1.97776	0.989283	0.0634216	-0.587473
Saccadic Response	BackToFront	4.3801	4.72848	5.05806	5.36883	5.6608	5.93396	6.18833	6.42388	6.64064	6.83859	7.01773	7.17808	7.31961	7.44235	7.54628	7.63141	7.90845	7.90474	7.92598	8.12192	8.49449	8.83638	9.0775	9.29851	9.55275	9.68725	9.79053	9.69454	9.36839	8.7233	8.002	7.35011	6.65067	6.16681	5.89268	6.21989	6.73393	7.47159	7.97772	8.10002	7.73669	7.31078	6.74443	6.03757	5.21492	4.27646	3.64122	3.26027
Smooth Response	BackToFront	1.09925	0.692296	0.313661	-0.0366564	-0.358656	-0.652337	-0.917701	-1.15475	-1.36347	-1.54388	-1.69598	-1.81975	-1.91521	-1.98235	-2.02117	-2.03167	-1.9935	-2.11228	-2.33205	-2.4567	-2.45207	-2.39584	-2.32603	-2.29672	-2.13994	-1.72163	-1.04067	-0.0935579	1.04679	2.0421	2.565	2.58658	2.70898	2.78602	2.76191	2.18465	1.44477	0.577316	-0.311378	-1.22894	-1.97395	-2.64016	-3.0256	-3.14197	-3.23716	-3.28717	-3.5778	-3.84774
Total Response	Full Rotation	19.6688	16.9709	14.4308	12.0486	9.82406	7.75737	5.84848	4.09738	2.50408	1.06858	-0.209126	-1.32903	-2.29114	-3.09545	-3.74197	-4.23068	-5.06274	-5.79933	-6.08188	-5.89224	-5.3314	-4.61919	-3.61437	-2.33477	-0.752124	0.864141	2.26861	3.52916	4.79125	6.12276	7.19673	7.75067	7.77912	7.35404	6.43353	4.91399	3.00405	0.928068	-1.02191	-2.84635	-4.38579	-5.44076	-5.92362	-6.14626	-6.57952	-7.2801	-7.86771	-8.06455
Saccadic Response	Full Rotation	7.10171	5.61672	4.23153	2.94612	1.76052	0.67471	-0.311305	-1.19752	-1.98395	-2.67057	-3.25741	-3.74444	-4.13168	-4.41913	-4.60678	-4.69463	-5.20316	-5.7384	-6.03304	-5.87994	-5.47839	-4.59651	-3.55162	-2.1355	-0.424882	1.82987	3.76173	5.4916	7.02234	8.62448	9.79222	10.2973	10.4684	10.0218	9.05456	7.06145	4.81917	2.48133	0.381865	-1.45069	-2.94704	-3.79406	-4.34053	-4.71101	-5.30356	-6.01634	-6.47991	-6.73024
Smooth Response	Full Rotation	12.5671	11.3542	10.1993	9.10243	8.06355	7.08266	6.15978	5.2949	4.48803	3.73915	3.04828	2.41541	1.84054	1.32367	0.864811	0.463949	0.140419	-0.060924	-0.0488462	-0.0123057	0.146983	-0.0226812	-0.0627465	-0.199273	-0.327242	-0.965731	-1.49312	-1.96244	-2.23109	-2.50172	-2.59549	-2.54662	-2.68932	-2.66772	-2.62103	-2.14746	-1.81512	-1.55326	-1.40377	-1.39565	-1.43875	-1.6467	-1.58309	-1.43525	-1.27596	-1.26376	-1.38779	-1.33431
[truncated: 372 more columns]

## Sheet: Ext4c
straightness	stim_type	genotype
0.890907	pre	LPTC_Kir21
0.866644	pre	LPTC_Kir21
0.847446	pre	LPTC_Kir21
0.867645	pre	LPTC_Kir21
0.88495	pre	LPTC_Kir21
0.898166	pre	LPTC_Kir21
0.886298	pre	LPTC_Kir21
0.936274	pre	LPTC_Kir21
0.92095	pre	LPTC_Kir21
0.872907	pre	LPTC_Kir21
0.915708	pre	LPTC_Kir21
0.894224	pre	LPTC_Kir21
0.895206	pre	LPTC_Kir21
0.822641	pre	LPTC_Kir21
0.911802	pre	LPTC_Kir21
0.863353	pre	LPTC_Kir21
0.875348	pre	LPTC_Kir21
0.911727	pre	LPTC_Kir21
0.908162	pre	LPTC_Kir21
0.872024	pre	LPTC_Kir21
0.893917	pre	LPTC_Kir21
0.922849	pre	LPTC_Kir21
0.771246	FrontToBack	LPTC_Kir21
0.752689	FrontToBack	LPTC_Kir21
0.830696	FrontToBack	LPTC_Kir21
0.785149	FrontToBack	LPTC_Kir21
0.758783	FrontToBack	LPTC_Kir21
0.735871	FrontToBack	LPTC_Kir21
0.736787	FrontToBack	LPTC_Kir21
0.813639	FrontToBack	LPTC_Kir21
0.71551	FrontToBack	LPTC_Kir21
0.82407	FrontToBack	LPTC_Kir21
0.782942	FrontToBack	LPTC_Kir21
0.663982	FrontToBack	LPTC_Kir21
0.766152	FrontToBack	LPTC_Kir21
0.783452	FrontToBack	LPTC_Kir21
NaN	FrontToBack	LPTC_Kir21
0.826872	FrontToBack	LPTC_Kir21
0.848099	FrontToBack	LPTC_Kir21
0.801995	FrontToBack	LPTC_Kir21
0.824843	FrontToBack	LPTC_Kir21
0.814414	FrontToBack	LPTC_Kir21
0.728027	FrontToBack	LPTC_Kir21
0.853593	FrontToBack	LPTC_Kir21
0.769157	BackToFront	LPTC_Kir21
0.770773	BackToFront	LPTC_Kir21
0.78851	BackToFront	LPTC_Kir21
0.771548	BackToFront	LPTC_Kir21
0.752959	BackToFront	LPTC_Kir21
0.813582	BackToFront	LPTC_Kir21
0.721834	BackToFront	LPTC_Kir21
0.743688	BackToFront	LPTC_Kir21
0.842919	BackToFront	LPTC_Kir21
0.75293	BackToFront	LPTC_Kir21
0.852493	BackToFront	LPTC_Kir21
0.783993	BackToFront	LPTC_Kir21
0.808276	BackToFront	LPTC_Kir21
0.801454	BackToFront	LPTC_Kir21
0.876118	BackToFront	LPTC_Kir21
0.716037	BackToFront	LPTC_Kir21
0.852884	BackToFront	LPTC_Kir21
0.847443	BackToFront	LPTC_Kir21
0.926071	BackToFront	LPTC_Kir21
0.784988	BackToFront	LPTC_Kir21
0.733827	BackToFront	LPTC_Kir21
0.957096	BackToFront	LPTC_Kir21
0.824514	FullRotation	LPTC_Kir21
0.848812	FullRotation	LPTC_Kir21
0.76155	FullRotation	LPTC_Kir21
0.721354	FullRotation	LPTC_Kir21
0.806923	FullRotation	LPTC_Kir21
0.762006	FullRotation	LPTC_Kir21
0.827565	FullRotation	LPTC_Kir21
0.665838	FullRotation	LPTC_Kir21
0.704343	FullRotation	LPTC_Kir21
0.817542	FullRotation	LPTC_Kir21
0.826873	FullRotation	LPTC_Kir21
0.770362	FullRotation	LPTC_Kir21
0.706688	FullRotation	LPTC_Kir21
0.835285	FullRotation	LPTC_Kir21
0.8391	FullRotation	LPTC_Kir21
0.866221	FullRotation	LPTC_Kir21
0.774925	FullRotation	LPTC_Kir21
0.846083	FullRotation	LPTC_Kir21
0.655607	FullRotation	LPTC_Kir21
0.798097	FullRotation	LPTC_Kir21
0.79898	FullRotation	LPTC_Kir21
0.85904	FullRotation	LPTC_Kir21
0.943812	pre	Kir21_tshgal80_emptygal4
0.870188	pre	Kir21_tshgal80_emptygal4
0.872474	pre	Kir21_tshgal80_emptygal4
0.876456	pre	Kir21_tshgal80_emptygal4
0.859009	pre	Kir21_tshgal80_emptygal4
0.859884	pre	Kir21_tshgal80_emptygal4
0.8559	pre	Kir21_tshgal80_emptygal4
0.866188	pre	Kir21_tshgal80_emptygal4
0.888706	pre	Kir21_tshgal80_emptygal4
0.869565	pre	Kir21_tshgal80_emptygal4
0.920276	pre	Kir21_tshgal80_emptygal4
0.919666	FrontToBack	Kir21_tshgal80_emptygal4
0.860429	FrontToBack	Kir21_tshgal80_emptygal4
0.872476	FrontToBack	Kir21_tshgal80_emptygal4
0.852099	FrontToBack	Kir21_tshgal80_emptygal4
0.837697	FrontToBack	Kir21_tshgal80_emptygal4
0.830597	FrontToBack	Kir21_tshgal80_emptygal4
0.812719	FrontToBack	Kir21_tshgal80_emptygal4
0.753313	FrontToBack	Kir21_tshgal80_emptygal4
0.869199	FrontToBack	Kir21_tshgal80_emptygal4
0.865241	FrontToBack	Kir21_tshgal80_emptygal4
0.867383	FrontToBack	Kir21_tshgal80_emptygal4
0.943203	BackToFront	Kir21_tshgal80_emptygal4
0.822783	BackToFront	Kir21_tshgal80_emptygal4
0.711279	BackToFront	Kir21_tshgal80_emptygal4
0.660759	BackToFront	Kir21_tshgal80_emptygal4
0.706299	BackToFront	Kir21_tshgal80_emptygal4
0.822807	BackToFront	Kir21_tshgal80_emptygal4
0.859965	BackToFront	Kir21_tshgal80_emptygal4
0.862286	BackToFront	Kir21_tshgal80_emptygal4
NaN	BackToFront	Kir21_tshgal80_emptygal4
0.808021	BackToFront	Kir21_tshgal80_emptygal4
0.938473	BackToFront	Kir21_tshgal80_emptygal4
0.842647	FullRotation	Kir21_tshgal80_emptygal4
0.685921	FullRotation	Kir21_tshgal80_emptygal4
0.615468	FullRotation	Kir21_tshgal80_emptygal4
0.618391	FullRotation	Kir21_tshgal80_emptygal4
0.719908	FullRotation	Kir21_tshgal80_emptygal4
0.765088	FullRotation	Kir21_tshgal80_emptygal4
0.591237	FullRotation	Kir21_tshgal80_emptygal4
0.738413	FullRotation	Kir21_tshgal80_emptygal4
0.702332	FullRotation	Kir21_tshgal80_emptygal4
0.770681	FullRotation	Kir21_tshgal80_emptygal4
0.803748	FullRotation	Kir21_tshgal80_emptygal4

## Sheet: Ext4d
saccades	saccade_type	stim_type	genotype
5.65574	syn	Front to Back	LPTC_Kir21
4.01754	syn	Front to Back	LPTC_Kir21
3.33962	syn	Front to Back	LPTC_Kir21
1.32353	syn	Front to Back	LPTC_Kir21
2.52	syn	Front to Back	LPTC_Kir21
NaN	syn	Front to Back	LPTC_Kir21
0.5	syn	Front to Back	LPTC_Kir21
2.16667	syn	Front to Back	LPTC_Kir21
3.96774	syn	Front to Back	LPTC_Kir21
0.787879	syn	Front to Back	LPTC_Kir21
0.722222	syn	Front to Back	LPTC_Kir21
1.36667	syn	Front to Back	LPTC_Kir21
1.32258	syn	Front to Back	LPTC_Kir21
1.25	syn	Front to Back	LPTC_Kir21
0.461538	syn	Front to Back	LPTC_Kir21
1.67568	syn	Front to Back	LPTC_Kir21
1.69811	syn	Front to Back	LPTC_Kir21
1.08333	syn	Front to Back	LPTC_Kir21
7.2619	syn	Front to Back	LPTC_Kir21
1.70909	syn	Front to Back	LPTC_Kir21
3.34426	syn	Front to Back	LPTC_Kir21
2.72727	syn	Front to Back	LPTC_Kir21
3.55738	anti	Front to Back	LPTC_Kir21
4.82456	anti	Front to Back	LPTC_Kir21
5.4717	anti	Front to Back	LPTC_Kir21
5.82353	anti	Front to Back	LPTC_Kir21
4.96	anti	Front to Back	LPTC_Kir21
NaN	anti	Front to Back	LPTC_Kir21
3.11111	anti	Front to Back	LPTC_Kir21
2.55556	anti	Front to Back	LPTC_Kir21
2.64516	anti	Front to Back	LPTC_Kir21
5.75758	anti	Front to Back	LPTC_Kir21
3.44444	anti	Front to Back	LPTC_Kir21
4.53333	anti	Front to Back	LPTC_Kir21
2.80645	anti	Front to Back	LPTC_Kir21
3.14286	anti	Front to Back	LPTC_Kir21
2.15385	anti	Front to Back	LPTC_Kir21
3.32432	anti	Front to Back	LPTC_Kir21
4.98113	anti	Front to Back	LPTC_Kir21
2.45833	anti	Front to Back	LPTC_Kir21
1.57143	anti	Front to Back	LPTC_Kir21
4.25455	anti	Front to Back	LPTC_Kir21
3.40984	anti	Front to Back	LPTC_Kir21
1.81818	anti	Front to Back	LPTC_Kir21
4.67857	syn	Back to Front	LPTC_Kir21
3.84906	syn	Back to Front	LPTC_Kir21
3.22449	syn	Back to Front	LPTC_Kir21
4.09524	syn	Back to Front	LPTC_Kir21
7.88889	syn	Back to Front	LPTC_Kir21
NaN	syn	Back to Front	LPTC_Kir21
5.2	syn	Back to Front	LPTC_Kir21
1.45455	syn	Back to Front	LPTC_Kir21
0.842105	syn	Back to Front	LPTC_Kir21
0.391304	syn	Back to Front	LPTC_Kir21
1.76923	syn	Back to Front	LPTC_Kir21
4.56522	syn	Back to Front	LPTC_Kir21
3.19231	syn	Back to Front	LPTC_Kir21
1.05882	syn	Back to Front	LPTC_Kir21
0	syn	Back to Front	LPTC_Kir21
2.18182	syn	Back to Front	LPTC_Kir21
0.895833	syn	Back to Front	LPTC_Kir21
2.38095	syn	Back to Front	LPTC_Kir21
3.6087	syn	Back to Front	LPTC_Kir21
2.5	syn	Back to Front	LPTC_Kir21
0.486486	syn	Back to Front	LPTC_Kir21
0	syn	Back to Front	LPTC_Kir21
1.75	anti	Back to Front	LPTC_Kir21
2.66038	anti	Back to Front	LPTC_Kir21
1.32653	anti	Back to Front	LPTC_Kir21
1.38095	anti	Back to Front	LPTC_Kir21
0.166667	anti	Back to Front	LPTC_Kir21
NaN	anti	Back to Front	LPTC_Kir21
0.2	anti	Back to Front	LPTC_Kir21
1.09091	anti	Back to Front	LPTC_Kir21
1.26316	anti	Back to Front	LPTC_Kir21
1.69565	anti	Back to Front	LPTC_Kir21
0.461538	anti	Back to Front	LPTC_Kir21
0.695652	anti	Back to Front	LPTC_Kir21
0.884615	anti	Back to Front	LPTC_Kir21
1.11765	anti	Back to Front	LPTC_Kir21
2.81818	anti	Back to Front	LPTC_Kir21
1.77273	anti	Back to Front	LPTC_Kir21
2.89583	anti	Back to Front	LPTC_Kir21
1.2381	anti	Back to Front	LPTC_Kir21
2.17391	anti	Back to Front	LPTC_Kir21
1.64286	anti	Back to Front	LPTC_Kir21
3.10811	anti	Back to Front	LPTC_Kir21
3.16	anti	Back to Front	LPTC_Kir21
1.72	syn	Full rotation	LPTC_Kir21
2.14286	syn	Full rotation	LPTC_Kir21
5.58333	syn	Full rotation	LPTC_Kir21
3.875	syn	Full rotation	LPTC_Kir21
2.24	syn	Full rotation	LPTC_Kir21
4.5	syn	Full rotation	LPTC_Kir21
1.44444	syn	Full rotation	LPTC_Kir21
1.04167	syn	Full rotation	LPTC_Kir21
2.06061	syn	Full rotation	LPTC_Kir21
1.44444	syn	Full rotation	LPTC_Kir21
0.913043	syn	Full rotation	LPTC_Kir21
4.25581	syn	Full rotation	LPTC_Kir21
2.86957	syn	Full rotation	LPTC_Kir21
1.5	syn	Full rotation	LPTC_Kir21
0.388889	syn	Full rotation	LPTC_Kir21
0.65625	syn	Full rotation	LPTC_Kir21
4.16364	syn	Full rotation	LPTC_Kir21
1.11111	syn	Full rotation	LPTC_Kir21
5.64	syn	Full rotation	LPTC_Kir21
2.46154	syn	Full rotation	LPTC_Kir21
0.862069	syn	Full rotation	LPTC_Kir21
1	syn	Full rotation	LPTC_Kir21
2.48	anti	Full rotation	LPTC_Kir21
2.57143	anti	Full rotation	LPTC_Kir21
1.77778	anti	Full rotation	LPTC_Kir21
2.8125	anti	Full rotation	LPTC_Kir21
1.24	anti	Full rotation	LPTC_Kir21
3.25	anti	Full rotation	LPTC_Kir21
1.05556	anti	Full rotation	LPTC_Kir21
1.875	anti	Full rotation	LPTC_Kir21
1.09091	anti	Full rotation	LPTC_Kir21
3.47222	anti	Full rotation	LPTC_Kir21
0.956522	anti	Full rotation	LPTC_Kir21
1.93023	anti	Full rotation	LPTC_Kir21
1.47826	anti	Full rotation	LPTC_Kir21
1.46429	anti	Full rotation	LPTC_Kir21
0.833333	anti	Full rotation	LPTC_Kir21
1.90625	anti	Full rotation	LPTC_Kir21
3.16364	anti	Full rotation	LPTC_Kir21
1.35556	anti	Full rotation	LPTC_Kir21
1.44	anti	Full rotation	LPTC_Kir21
1.43077	anti	Full rotation	LPTC_Kir21
1.13793	anti	Full rotation	LPTC_Kir21
0.534884	anti	Full rotation	LPTC_Kir21
1.14286	syn	Front to Back	Kir21_tshgal80_emptygal4
0.357143	syn	Front to Back	Kir21_tshgal80_emptygal4
0.95122	syn	Front to Back	Kir21_tshgal80_emptygal4
0.547619	syn	Front to Back	Kir21_tshgal80_emptygal4
0.825	syn	Front to Back	Kir21_tshgal80_emptygal4
1.38	syn	Front to Back	Kir21_tshgal80_emptygal4
1.95652	syn	Front to Back	Kir21_tshgal80_emptygal4
2.86364	syn	Front to Back	Kir21_tshgal80_emptygal4
0.829787	syn	Front to Back	Kir21_tshgal80_emptygal4
0.653846	syn	Front to Back	Kir21_tshgal80_emptygal4
0.543478	syn	Front to Back	Kir21_tshgal80_emptygal4
5.81633	anti	Front to Back	Kir21_tshgal80_emptygal4
6.5	anti	Front to Back	Kir21_tshgal80_emptygal4
6.04878	anti	Front to Back	Kir21_tshgal80_emptygal4
7.7381	anti	Front to Back	Kir21_tshgal80_emptygal4
5.475	anti	Front to Back	Kir21_tshgal80_emptygal4
7.64	anti	Front to Back	Kir21_tshgal80_emptygal4
4.21739	anti	Front to Back	Kir21_tshgal80_emptygal4
4.27273	anti	Front to Back	Kir21_tshgal80_emptygal4
5.91489	anti	Front to Back	Kir21_tshgal80_emptygal4
6.96154	anti	Front to Back	Kir21_tshgal80_emptygal4
3.19565	anti	Front to Back	Kir21_tshgal80_emptygal4
1.54286	syn	Back to Front	Kir21_tshgal80_emptygal4
4.25926	syn	Back to Front	Kir21_tshgal80_emptygal4
6	syn	Back to Front	Kir21_tshgal80_emptygal4
4.6	syn	Back to Front	Kir21_tshgal80_emptygal4
4.17857	syn	Back to Front	Kir21_tshgal80_emptygal4
3.85714	syn	Back to Front	Kir21_tshgal80_emptygal4
2.90476	syn	Back to Front	Kir21_tshgal80_emptygal4
2.8125	syn	Back to Front	Kir21_tshgal80_emptygal4
0.230769	syn	Back to Front	Kir21_tshgal80_emptygal4
3.22581	syn	Back to Front	Kir21_tshgal80_emptygal4
1.33333	syn	Back to Front	Kir21_tshgal80_emptygal4
1.34286	anti	Back to Front	Kir21_tshgal80_emptygal4
1.62963	anti	Back to Front	Kir21_tshgal80_emptygal4
0.5625	anti	Back to Front	Kir21_tshgal80_emptygal4
2.35	anti	Back to Front	Kir21_tshgal80_emptygal4
1.35714	anti	Back to Front	Kir21_tshgal80_emptygal4
4.11905	anti	Back to Front	Kir21_tshgal80_emptygal4
1.57143	anti	Back to Front	Kir21_tshgal80_emptygal4
1.0625	anti	Back to Front	Kir21_tshgal80_emptygal4
1.61538	anti	Back to Front	Kir21_tshgal80_emptygal4
2.64516	anti	Back to Front	Kir21_tshgal80_emptygal4
1.2963	anti	Back to Front	Kir21_tshgal80_emptygal4
2.59459	syn	Full rotation	Kir21_tshgal80_emptygal4
5.70588	syn	Full rotation	Kir21_tshgal80_emptygal4
4.05556	syn	Full rotation	Kir21_tshgal80_emptygal4
3.30303	syn	Full rotation	Kir21_tshgal80_emptygal4
3.46875	syn	Full rotation	Kir21_tshgal80_emptygal4
6.06667	syn	Full rotation	Kir21_tshgal80_emptygal4
4.55556	syn	Full rotation	Kir21_tshgal80_emptygal4
3.60714	syn	Full rotation	Kir21_tshgal80_emptygal4
1.75	syn	Full rotation	Kir21_tshgal80_emptygal4
5.05882	syn	Full rotation	Kir21_tshgal80_emptygal4
2.40541	syn	Full rotation	Kir21_tshgal80_emptygal4
0.594595	anti	Full rotation	Kir21_tshgal80_emptygal4
3.35294	anti	Full rotation	Kir21_tshgal80_emptygal4
1.83333	anti	Full rotation	Kir21_tshgal80_emptygal4
2.36364	anti	Full rotation	Kir21_tshgal80_emptygal4
1.53125	anti	Full rotation	Kir21_tshgal80_emptygal4
2.53333	anti	Full rotation	Kir21_tshgal80_emptygal4
1.22222	anti	Full rotation	Kir21_tshgal80_emptygal4
0.964286	anti	Full rotation	Kir21_tshgal80_emptygal4
1.5	anti	Full rotation	Kir21_tshgal80_emptygal4
2.41176	anti	Full rotation	Kir21_tshgal80_emptygal4
0.648649	anti	Full rotation	Kir21_tshgal80_emptygal4

## Sheet: Ext4a_top
Stimulus	Fly_id	0	1	2	3	4	5	6	7	8	9	10	11	12	13	14	15	16	17	18	19	20	21	22	23	24	25	26	27	28	29	30	31	32	33	34	35	36	37	38	39	40	41	42	43	44	45	46	47
FrontToBack	1	10.4708	10.9784	13.5032	17.4655	22.1511	27.0658	32.185	38.0447	45.6938	56.5649	72.2844	94.4342	124.239	162.209	207.764	258.926	312.15	362.431	403.818	430.417	437.756	424.08	391.052	343.451	287.921	231.246	178.87	134.147	98.4078	71.53	52.5975	40.3688	33.477	30.4737	29.8617	30.2239	30.4265	29.8105	28.2468	26.016	23.5524	21.1871	19.0013	16.8388	14.4427	11.6363	8.45446	5.16645
FrontToBack	1	40.2006	69.1643	106.365	149.048	192.131	229.146	254.052	263.177	256.362	236.696	209.101	178.592	149.181	123.782	104.839	94.9706	96.9822	112.981	142.845	182.851	225.473	261.004	280.655	279.758	259.385	225.507	186.217	148.579	116.635	91.222	71.1655	54.8629	41.4013	30.8763	24.0823	21.9195	24.8172	32.3109	42.882	54.15	63.4706	68.7866	69.3484	65.881	60.0566	53.5645	47.3291	41.3135
FrontToBack	1	76.403	74.9372	72.3866	69.1091	66.3459	64.9657	64.3637	62.4505	56.902	46.9008	34.1758	22.5873	16.468	18.7213	29.7487	47.6906	69.7363	93.7289	119.245	147.552	180.364	217.914	257.376	292.691	316.313	322.221	308.7	279.271	241.18	202.249	167.828	139.442	115.605	93.9907	73.5107	55.1036	40.9718	32.923	30.9123	32.6695	34.6224	33.6023	28.4136	20.4486	13.0703	10.0674	13.9447	24.812
FrontToBack	1	6.57381	4.84935	2.87838	0.757068	-1.13125	-2.33174	-2.50412	-1.54156	0.390725	2.8934	5.44351	7.54848	8.88635	9.37817	9.17548	8.58155	7.93632	7.49023	7.30306	7.21589	6.93566	6.21046	5.00483	3.56596	2.33914	1.78799	2.22837	3.75345	6.24809	9.4404	12.9449	16.2975	19.0135	20.6734	21.0183	20.007	17.8195	14.8074	11.415	8.09085	5.21343	3.04659	1.73803	1.34039	1.83074	3.09677	4.89892	6.83848
FrontToBack	1	-9.19366	-13.2041	-15.5975	-15.7576	-13.9257	-11.061	-8.37636	-6.79828	-6.59477	-7.32927	-8.12664	-8.12778	-6.92826	-4.79348	-2.52255	-1.00804	-0.724599	-1.47325	-2.55356	-3.25829	-3.34152	-3.14461	-3.31049	-4.30808	-6.09286	-8.10297	-9.55934	-9.86339	-8.83453	-6.62015	-3.25593	1.95537	10.9504	26.8994	53.4021	92.897	144.805	204.304	262.631	309.193	334.839	334.887	310.557	268.218	216.965	165.741	121.147	86.5702
FrontToBack	1	-28.6787	-33.597	-36.7432	-37.3472	-35.0751	-30.3822	-24.582	-19.5109	-16.8852	-17.6484	-21.6225	-27.6467	-34.137	-39.8128	-44.2466	-47.966	-52.0199	-57.1812	-63.1913	-68.5046	-70.7914	-68.0274	-59.6076	-46.8283	-32.4274	-19.4321	-9.96609	-4.63242	-2.6853	-2.73041	-3.48589	-4.23055	-4.85032	-5.62343	-6.94515	-9.129	-12.3006	-16.3536	-20.9381	-25.4905	-29.3433	-31.9119	-32.9209	-32.5496	-31.4108	-30.3135	-29.9145	-30.4107
FrontToBack	1	9.23439	5.63873	2.66749	0.683716	-0.120503	0.147094	0.993189	1.63955	1.3059	-0.44109	-3.47249	-7.12649	-10.4996	-12.8747	-14.0897	-14.6256	-15.3051	-16.7235	-18.7592	-20.5234	-20.8392	-18.9499	-14.9733	-9.80784	-4.60152	-0.177803	3.23098	5.8671	8.11461	10.1921	12.0033	13.1858	13.2976	12.0737	9.6143	6.40539	3.11185	0.253046	-2.06004	-4.14365	-6.4865	-9.35754	-12.505	-15.1416	-16.2465	-15.0373	-11.3578	-5.77862
FrontToBack	1	22.2846	41.1733	70.5966	111.21	161.809	218.185	272.901	316.659	341.042	341.49	319.072	280.162	234.211	190.598	155.851	132.208	117.908	108.948	101.426	93.4155	85.4781	79.6559	77.6277	79.1858	82.0246	82.9609	79.7324	72.1648	61.978	51.5739	42.757	36.1718	31.5006	27.9877	24.929	22.0426	19.6726	18.6545	19.7631	23.0902	27.8955	33.1651	38.3766	43.8222	50.2916	58.6948	70.1885	86.6252
FrontToBack	1	41.2249	25.8525	14.6199	6.95268	0.633691	-7.46816	-20.2288	-39.1118	-63.4271	-90.24	-114.984	-132.677	-139.428	-133.759	-117.224	-94.0341	-69.8062	-49.8973	-37.9116	-34.8328	-38.9578	-46.5853	-53.2598	-55.241	-50.751	-40.5259	-27.385	-14.9738	-6.2349	-2.33367	-2.48254	-4.62533	-6.52027	-6.66183	-4.70231	-1.35352	2.02939	3.94951	3.21433	-0.708977	-7.43557	-15.5681	-22.883	-26.8986	-25.7349	-18.9508	-7.90853	4.62521
FrontToBack	1	-3.71298	-12.587	-23.353	-34.5496	-43.8919	-48.7664	-47.1594	-38.6298	-24.7749	-8.79511	5.69626	16.0219	21.2424	22.0931	20.2445	17.3986	14.6809	12.4992	10.7618	9.2016	7.61724	5.95187	4.25662	2.62569	1.17142	0.0478537	-0.518298	-0.243482	1.1237	3.6626	7.14714	11.0102	14.4486	16.6788	17.239	16.2159	14.2584	12.3585	11.4718	12.1495	14.3386	17.4215	20.4567	22.5008	22.8933	21.4152	18.289	14.0271
FrontToBack	1	-12.0387	-4.86492	-0.207977	1.57653	1.11375	-0.410061	-1.80366	-2.28095	-1.59982	0.0351798	2.17697	4.33221	6.073	7.06179	7.01692	5.69664	2.94102	-1.21679	-6.45173	-12.1473	-17.5479	-22.0111	-25.2361	-27.3474	-28.7922	-30.1127	-31.7149	-33.7339	-36.0436	-38.374	-40.4636	-42.1631	-43.4433	-44.2943	-44.5758	-43.9135	-41.7578	-37.6281	-31.4496	-23.7658	-15.6724	-8.46479	-3.21745	-0.516481	-0.455054	-2.7676	-6.93527	-12.1835
FrontToBack	1	247.215	274.009	281.192	268.016	238.527	199.262	156.697	115.764	79.7195	50.6788	29.9856	18.0544	14.0178	15.7301	20.4303	25.8192	30.9484	36.3443	43.2182	52.2093	62.4266	71.467	76.4731	75.622	69.0966	58.8743	47.4593	36.4075	25.6857	14.3102	1.79938	-10.662	-20.285	-24.0723	-20.7095	-11.7267	-1.11634	6.44146	7.75361	2.4655	-7.09946	-17.3871	-25.4357	-30.0915	-32.1377	-33.5069	-36.147	-41.1078
FrontToBack	1	-19.2236	-19.6953	-18.7167	-15.7847	-10.9332	-4.85687	1.31199	6.48187	10.0592	12.1012	13.0907	13.4912	13.3746	12.33	9.71345	5.11263	-1.20004	-8.08859	-13.8159	-16.7081	-15.9224	-11.8997	-6.21784	-0.91011	2.38183	2.98859	1.30204	-1.571	-4.3471	-6.04446	-6.24905	-5.14149	-3.34379	-1.677	-0.91397	-1.58072	-3.82109	-7.34656	-11.5017	-15.4852	-18.6839	-20.9717	-22.7747	-24.8001	-27.5539	-30.9551	-34.3177	-36.7457
FrontToBack	1	11.5794	14.1595	17.2429	20.8144	24.4918	27.5281	29.0338	28.3578	25.4373	20.8989	15.8064	11.1636	7.45912	4.52577	1.80385	-1.17494	-4.39709	-7.32099	-9.18633	-9.46071	-8.13173	-5.6789	-2.77905	0.0282463	2.50706	4.65134	6.49189	7.95293	8.87311	9.14985	8.88239	8.38761	8.06632	8.20005	8.81098	9.67398	10.4776	11.0345	11.4178	11.9369	12.9659	14.7162	17.0829	19.6428	21.8018	23.0102	22.9481	21.612
FrontToBack	1	-20.5112	-23.9299	-26.0431	-26.3227	-24.6565	-21.3834	-17.1746	-12.8162	-8.98602	-6.10598	-4.29558	-3.40569	-3.10179	-2.97202	-2.64972	-1.92902	-0.843696	0.32883	1.15523	1.20697	0.231536	-1.74384	-4.4234	-7.34826	-10.022	-11.9838	-12.8217	-12.1884	-9.89027	-6.04818	-1.22264	3.6355	7.46453	9.4919	9.5399	8.05727	5.8692	3.80174	2.38836	1.77523	1.8175	2.27252	2.98858	3.99878	5.47424	7.54979	10.1202	12.745
FrontToBack	1	-105.132	-101.086	-95.9814	-88.6208	-79.4372	-70.0641	-62.3896	-57.4037	-54.4338	-51.2634	-45.2656	-35.0541	-21.7177	-8.78546	-0.739592	-0.807544	-9.25365	-23.1621	-37.7779	-48.5936	-53.0137	-50.8585	-43.7401	-33.9297	-23.4198	-13.5381	-5.07592	1.37294	5.10897	5.16979	0.254924	-11.2687	-31.1941	-60.9408	-100.664	-148.301	-199.165	-246.562	-283.43	-304.353	-307.067	-292.836	-265.661	-230.851	-193.541	-157.68	-125.637	-98.3776
FrontToBack	1	-2.47284	-4.57013	-6.37558	-7.56925	-7.8332	-6.93996	-4.84287	-1.72308	2.026	5.86474	9.20381	11.5216	12.4882	12.0582	10.4764	8.18011	5.64909	3.30522	1.50542	0.582649	0.818587	2.31654	4.8565	7.89537	10.761	12.9322	14.2095	14.6819	14.5604	14.0372	13.262	12.3958	11.6326	11.1347	10.9275	10.8596	10.6754	10.1591	9.25374	8.08859	6.91095	5.97223	5.42339	5.26301	5.35523	5.5109	5.59156	5.58648
FrontToBack	1	4.86268	4.13057	4.20104	5.69655	8.95773	13.6964	18.8986	23.1098	24.9933	23.8722	19.9639	14.2258	7.9396	2.27947	-1.97995	-4.55855	-5.60506	-5.51292	-4.66339	-3.19159	-0.898591	2.59226	7.50233	13.6061	20.2415	26.7092	32.85	39.3827	47.6357	58.6669	72.2151	86.1734	97.0698	101.479	97.6421	86.364	70.6437	54.3005	40.4302	30.5342	24.5819	21.679	20.7718	21.0222	21.839	22.7546	23.3412	23.2278
FrontToBack	1	171.201	200.083	237.389	277.075	312.613	338.383	350.632	347.823	330.593	301.546	264.854	225.574	188.697	158.177	136.2	122.86	116.303	113.31	110.252	104.193	93.7657	79.4671	63.235	47.5206	34.3086	24.5202	17.9815	13.8307	11.0231	8.63165	5.82557	1.6595	-5.09559	-15.8783	-31.955	-53.8294	-80.6511	-109.888	-137.467	-158.488	-168.388	-164.29	-146.06	-116.696	-81.7565	-47.9151	-21.061	-4.65771
FrontToBack	1	61.6582	58.3778	52.9459	45.2551	35.6673	25.0268	14.5186	5.36883	-1.48694	-5.5995	-6.94525	-5.65024	-1.62243	5.73631	17.6295	35.7107	61.6416	96.3959	139.45	188.165	237.744	282.005	314.891	332.176	332.691	318.532	294.177	264.915	235.244	207.835	183.372	161.174	140.193	119.844	100.328	82.39	66.8307	54.1063	44.2719	37.1841	32.7719	31.1944	32.9045	38.7158	49.9309	68.3741	96.0354	134.129
FrontToBack	1	-58.4827	-50.2276	-39.5518	-28.4245	-18.4304	-10.55	-5.22905	-2.52648	-2.18403	-3.64208	-6.10581	-8.73532	-10.9095	-12.4579	-13.7522	-15.607	-19.0132	-24.7768	-33.1882	-43.8335	-55.6218	-67.0278	-76.4759	-82.7424	-85.2457	-84.1261	-80.1136	-74.2498	-67.5902	-60.9768	-54.9255	-49.6128	-44.9261	-40.5535	-36.1022	-31.2407	-25.836	-20.0295	-14.2053	-8.8554	-4.4121	-1.13418	0.915695	1.83261	1.827	1.19892	0.30441	-0.517606
FrontToBack	1	-15.6924	-16.8377	-17.4108	-17.6926	-17.9338	-18.125	-17.8629	-16.4422	-13.1817	-7.823	-0.776523	6.94048	14.0346	19.3534	22.175	22.2853	19.8864	15.4664	9.70992	3.44883	-2.42461	-7.12389	-10.1825	-11.5957	-11.7906	-11.4073	-11.0016	-10.8195	-10.7475	-10.4405	-9.53674	-7.85256	-5.48258	-2.7821	-0.247	1.67397	2.7672	3.16603	3.3226	3.83643	5.21596	7.68905	11.1519	15.2577	19.563	23.64	27.1089	29.6357
FrontToBack	1	-241.444	-225.585	-207.463	-188.854	-172.034	-160.619	-159.3	-172.245	-200.822	-241.861	-287.536	-327.312	-351.355	-353.982	-335.531	-301.778	-261.268	-221.965	-188.808	-163.059	-143.271	-126.964	-112.038	-97.4222	-83.0396	-69.484	-57.7679	-49.2345	-45.4957	-48.1726	-58.351	-75.9104	-99.0855	-124.602	-148.475	-167.152	-178.48	-182.02	-178.632	-169.649	-156.17	-138.845	-118.199	-95.2013	-71.6307	-49.9372	-32.6125	-21.3725
FrontToBack	1	8.30649	6.56587	3.81962	0.936798	-0.999649	-1.17693	0.620899	3.9908	8.13897	12.1897	15.4277	17.4072	17.9499	17.0721	14.8955	11.5882	7.36502	2.54505	-2.39658	-6.84901	-10.2004	-12.0297	-12.2647	-11.2055	-9.40667	-7.46774	-5.83789	-4.70485	-3.99913	-3.48862	-2.91586	-2.11694	-1.07885	0.07568	1.15333	1.9584	2.33615	2.17841	1.41937	0.0476387	-1.84303	-3.98732	-5.91743	-7.03074	-6.76837	-4.84887	-1.43771	2.85265
FrontToBack	1	0.370627	-1.3783	-2.4626	-2.9262	-2.94355	-2.77713	-2.7005	-2.89671	-3.37745	-3.97143	-4.40473	-4.44098	-4.01187	-3.27046	-2.53685	-2.16926	-2.42119	-3.35278	-4.82014	-6.53281	-8.13987	-9.30533	-9.76159	-9.34433	-8.02527	-5.9339	-3.34754	-0.631822	1.85916	3.88347	5.36836	6.40446	7.19068	7.95829	8.89725	10.0954	11.5132	13.0023	14.366	15.4195	16.0184	16.0532	15.4406	14.1472	12.2365	9.90874	7.48978	5.36611
FrontToBack	1	0.626492	0.856638	0.838336	0.674023	0.538598	0.583722	0.833757	1.14487	1.27408	1.02319	0.364936	-0.536022	-1.41916	-2.07476	-2.44338	-2.61362	-2.72755	-2.86814	-2.99738	-2.98432	-2.69088	-2.05758	-1.13443	-0.0511608	1.04151	2.01707	2.78743	3.29344	3.49977	3.40197	3.04516	2.52853	1.99222	1.58273	1.41969	1.56994	2.04019	2.77841	3.68543	4.62893	5.46696	6.07471	6.37645	6.36592	6.10727	5.70555	5.26062	4.8257
FrontToBack	1	45.4906	48.8156	54.5937	61.0207	66.8995	71.7898	75.9289	79.8886	84.0536	88.1187	90.9088	90.709	86.0348	76.459	63.0172	47.9284	33.7703	22.5538	15.1613	11.3323	10.0755	10.1943	10.677	10.8599	10.4313	9.37649	7.91906	6.44648	5.38554	5.03854	5.44597	6.36357	7.37705	8.09589	8.31262	8.04888	7.48708	6.85645	6.34456	6.07043	6.10248	6.48426	7.2313	8.29212	9.50407	10.5882	11.2236	11.1702
FrontToBack	1	5.74523	5.66171	5.49572	5.31438	5.09564	4.74627	4.17883	3.39568	2.53146	1.81662	1.47797	1.62251	2.17068	2.87395	3.41005	3.50468	3.03204	2.05893	0.828154	-0.314685	-1.03228	-1.11071	-0.539903	0.479378	1.60203	2.4634	2.80161	2.53319	1.74114	0.589894	-0.78368	-2.33806	-4.10411	-6.08543	-8.13798	-9.9145	-10.9267	-10.7185	-9.07862	-6.17099	-2.51026	1.22595	4.43287	6.73747	8.0013	8.22362	7.46337	5.87133
FrontToBack	1	-33.1465	-31.0365	-26.5329	-20.5632	-14.3046	-8.78852	-4.60105	-1.81647	-0.153404	0.798252	1.4283	2.0783	3.05566	4.6016	6.79344	9.45975	12.1822	14.4119	15.6299	15.4732	13.7834	10.608	6.21051	1.10383	-3.95467	-8.09394	-10.6027	-11.2309	-10.3327	-8.72443	-7.30948	-6.67148	-6.85918	-7.4597	-7.88519	-7.69442	-6.78421	-5.38342	-3.89389	-2.68661	-1.95518	-1.67565	-1.66418	-1.69642	-1.64512	-1.59509	-1.87704	-2.96891
FrontToBack	1	-0.473146	-2.3883	-4.04017	-5.38298	-6.36568	-6.88388	-6.77787	-5.90771	-4.28248	-2.14768	0.0344678	1.73204	2.54654	2.38425	1.50879	0.448874	-0.210682	-0.060691	0.978938	2.66036	4.54171	6.17615	7.25646	7.66838	7.46153	6.77571	5.75593	4.49497	3.01484	1.31729	-0.533391	-2.32614	-3.70014	-4.24035	-3.65651	-1.9515	0.505505	3.06259	4.99722	5.77384	5.23203	3.63527	1.56292	-0.30531	-1.4411	-1.64833	-1.09642	-0.177929
FrontToBack	1	189.184	267.248	350.668	426.555	481.491	505.608	495.59	455.277	393.796	322.339	251.079	187.291	134.897	95.0745	67.293	50.371	43.3491	46.15	59.9791	87.2681	130.929	192.836	271.915	362.672	455.105	536.451	594.36	620.292	611.825	573.026	512.938	442.847	373.397	312.47	264.386	230.427	210.111	202.421	206.304	220.284	241.604	265.7	286.642	298.618	297.81	283.648	258.73	227.486
FrontToBack	1	-12.6915	-24.2177	-40.7429	-56.303	-66.2922	-69.1408	-66.4568	-61.9748	-60.1966	-65.4865	-81.8396	-112.862	-161.313	-227.868	-309.532	-398.731	-484.085	-553.004	-595.233	-605.822	-586.265	-543.503	-487.398	-427.792	-372.17	-324.527	-285.58	-254.057	-228.534	-209.149	-198.425	-200.773	-220.66	-260.095	-316.514	-382.066	-444.874	-491.979	-512.996	-503.146	-464.537	-405.205	-336.377	-269.085	-211.501	-167.775	-138.358	-121.098
FrontToBack	1	-167.861	-183.04	-186.24	-178.128	-161.786	-141.658	-122.205	-106.723	-96.6004	-91.1885	-88.2892	-85.1135	-79.3547	-69.9797	-57.4528	-43.3853	-29.8395	-18.6293	-10.8739	-6.87611	-6.24123	-8.10742	-11.4148	-15.192	-18.8348	-22.2881	-26.0134	-30.7015	-36.8175	-44.2027	-51.9272	-58.4858	-62.2522	-62.0149	-57.3963	-49.0149	-38.3284	-27.2101	-17.4151	-10.1426	-5.84793	-4.31613	-4.882	-6.6485	-8.62651	-9.83893	-9.45796	-7.0125
FrontToBack	1	23.5019	18.9028	15.0661	12.4283	11.08	10.9162	11.8243	13.7861	16.8343	20.8876	25.576	30.1741	33.7381	35.4184	34.8031	32.1073	28.104	23.8484	20.357	18.3821	18.3178	20.1764	23.5837	27.8015	31.8398	34.6878	35.6012	34.3109	31.0453	26.3625	20.9089	15.2486	9.8339	5.0701	1.36763	-0.894047	-1.46814	-0.342243	2.21576	5.66998	9.27846	12.2144	13.761	13.5364	11.6488	8.67104	5.43425	2.74017
FrontToBack	1	22.6738	10.9278	0.816301	-6.85999	-12.2976	-16.4351	-20.4816	-25.4473	-31.8482	-39.6101	-48.154	-56.5837	-63.9239	-69.3595	-72.4412	-73.1908	-72.0466	-69.6408	-66.5025	-62.8496	-58.5856	-53.488	-47.4496	-40.6175	-33.3727	-26.1903	-19.489	-13.5372	-8.44641	-4.22272	-0.844192	1.68731	3.3426	4.11756	4.09932	3.49641	2.59363	1.65051	0.808841	0.0817877	-0.563098	-1.08817	-1.33449	-1.08348	-0.190972	1.3013	3.15055	4.99173
FrontToBack	1	2.4249	3.84822	5.38569	6.85985	8.03601	8.6401	8.43096	7.30855	5.40055	3.05805	0.755376	-1.06329	-2.11291	-2.32051	-1.80213	-0.795113	0.408131	1.5131	2.26772	2.50787	2.19345	1.41735	0.375775	-0.689613	-1.55993	-2.09579	-2.26993	-2.16733	-1.95147	-1.80526	-1.86373	-2.16412	-2.63648	-3.15435	-3.62323	-4.06207	-4.60531	-5.40928	-6.50564	-7.704	-8.62339	-8.85317	-8.15808	-6.60933	-4.56218	-2.4924	-0.782365	0.417041
FrontToBack	1	185.175	225.099	273.976	325.182	368.635	393.844	393.828	367.894	321.843	265.643	209.967	163.286	130.618	113.854	112.89	126.554	152.782	188.148	227.377	263.633	289.857	300.753	294.461	273.057	241.629	206.39	172.663	143.513	119.463	99.2394	81.1047	64.0864	48.5152	35.6655	26.8089	22.2903	21.1997	21.781	22.3012	21.8304	20.5121	19.1834	18.6094	18.8154	18.9825	18.0445	15.6242	12.6303
FrontToBack	1	-2.69121	-3.07147	-2.45735	-0.885801	1.0339	2.18987	1.38871	-2.02729	-7.69659	-14.2112	-19.6235	-22.2564	-21.3992	-17.5671	-12.279	-7.59163	-5.718	-8.92204	-19.5984	-40.2196	-72.845	-118.157	-174.394	-236.814	-298.177	-350.31	-386.182	-401.675	-396.379	-373.239	-337.372	-294.628	-250.347	-208.58	-171.82	-141.242	-117.348	-100.855	-93.4702	-98.11	-118.227	-156.253	-211.658	-279.495	-350.327	-411.989	-452.805	-465.172
FrontToBack	1	9.73753	11.1141	12.2815	13.107	13.5388	13.6167	13.446	13.1631	12.9139	12.8448	13.0907	13.7574	14.9136	16.5917	18.7818	21.3836	24.1286	26.5359	27.9688	27.8075	25.6572	21.4855	15.6185	8.62595	1.1812	-6.02553	-12.3148	-17.0455	-19.7066	-20.0755	-18.361	-15.2251	-11.6261	-8.53378	-6.63507	-6.15237	-6.82501	-8.02776	-8.94731	-8.75908	-6.79323	-2.71864	3.26451	10.3186	17.0765	22.0256	24.0424	22.8269
FrontToBack	1	-1.95735	0.0399689	1.83393	2.70421	2.42882	1.32339	0.0484897	-0.670948	-0.27554	1.50299	4.60111	8.62863	12.9157	16.6189	18.9025	19.1599	17.217	13.4309	8.63363	3.91793	0.334829	-1.38631	-0.995644	1.2753	4.83657	8.9185	12.7583	15.7609	17.6095	18.2799	17.9403	16.7756	14.8518	12.1291	8.62619	4.60089	0.587448	-2.77289	-4.98661	-5.87316	-5.52563	-4.12939	-1.79886	1.43816	5.50618	10.1262	14.7837	18.8815
FrontToBack	1	138.649	134.515	128.29	122.418	118.197	115.032	110.857	103.415	91.716	76.8279	61.6694	49.8953	44.4322	46.2754	54.0554	64.5372	73.8481	78.8943	78.3542	72.8614	64.4074	55.3455	47.4837	41.6183	37.5793	34.6371	32.001	29.195	26.2177	23.5165	21.8699	22.2272	25.5158	32.3839	42.9141	56.397	71.3184	85.6562	97.46	105.489	109.575	110.461	109.168	106.269	101.544	94.2565	83.8263	70.4285
FrontToBack	1	-12.0995	-10.9771	-8.52717	-5.20316	-1.79281	0.90955	2.42078	2.70615	2.09271	1.04321	-0.0641162	-1.04321	-1.87296	-2.59188	-3.19479	-3.59119	-3.63293	-3.18423	-2.18729	-0.696692	1.1252	3.03252	4.71858	5.82293	5.94002	4.65592	1.63943	-3.23946	-9.8209	-17.6794	-26.2821	-35.2444	-44.5785	-54.8368	-67.0921	-82.7512	-103.214	-129.382	-161.065	-196.458	-232.002	-262.88	-284.165	-292.237	-285.857	-266.437	-237.456	-203.366
FrontToBack	1	90.0963	65.5398	44.1107	27.9837	17.6912	12.4131	10.5698	10.4627	10.776	10.8063	10.3789	9.50582	7.93698	4.8427	-1.14747	-11.4384	-26.6319	-45.7638	-66.1183	-83.9071	-95.6141	-99.361	-95.556	-86.4946	-75.1891	-64.1162	-54.5022	-46.3544	-38.9961	-31.6509	-23.6997	-14.471	-2.70679	13.9476	38.9839	76.2681	128.491	195.328	272.164	350.209	418.285	465.82	485.921	477.377	444.943	397.916	347.693	305.145
FrontToBack	1	167.246	129.332	101.704	82.6986	70.666	64.4821	63.7588	68.8978	81.0205	101.68	132.213	172.755	221.19	272.6	319.77	354.91	372.083	369.265	349.017	317.382	281.567	247.548	218.646	195.497	177.111	162.238	150.334	141.744	137.167	136.769	139.479	142.862	143.708	139.12	127.611	109.699	87.7176	64.9583	44.5614	28.653	18.0185	12.3027	10.4907	11.3853	13.8977	17.12	20.2579	22.539
FrontToBack	1	12.5951	19.1996	27.2414	37.0502	49.2873	65.2911	87.0611	116.526	154.177	197.74	241.785	278.796	301.403	304.782	288.151	254.803	210.877	163.518	119.125	82.2584	55.4064	39.5819	35.4089	44.226	68.6371	112.041	176.995	262.853	363.712	467.969	560.255	625.386	652.795	639.545	590.714	517.215	432.206	347.578	271.689	208.698	159.236	121.731	93.7705	73.0932	58.0983	47.976	42.6486	42.7291
FrontToBack	1	-85.848	-71.144	-55.5136	-38.3127	-20.683	-5.03264	6.12573	11.3412	10.8341	6.32088	0.234714	-5.20118	-8.61002	-9.59507	-8.44037	-5.6104	-1.27978	4.96392	14.1807	27.8819	47.5603	74.0218	106.706	143.29	179.817	211.41	233.348	242.174	236.522	217.496	188.575	155.065	123.201	99.1108	87.8777	92.8662	115.336	154.315	206.731	267.864	332.05	393.423	446.453	486.27	509.09	513.07	499.486	473.533
FrontToBack	1	-33.6814	-24.2305	-14.1193	-5.40613	0.502387	3.13423	2.88573	0.692876	-2.39731	-5.57669	-8.4278	-10.868	-12.9803	-14.8596	-16.5426	-18.0076	-19.1895	-19.9832	-20.2579	-19.9096	-18.933	-17.4513	-15.6578	-13.7071	-11.6507	-9.48253	-7.262	-5.20044	-3.61828	-2.79559	-2.82646	-3.59987	-4.9086	-6.59113	-8.5794	-10.823	-13.1651	-15.2884	-16.7872	-17.3228	-16.7602	-15.2106	-12.9748	-10.4406	-7.99268	-5.95468	-4.54606	-3.83654
FrontToBack	1	-1.00462	-2.3021	-2.72716	-2.27441	-1.13783	0.436003	2.21074	3.9546	5.43162	6.42983	6.80791	6.52226	5.61788	4.20261	2.42162	0.431995	-1.63316	-3.70249	-5.76876	-7.84016	-9.85195	-11.6147	-12.8517	-13.3435	-13.1009	-12.4643	-12.0392	-12.4819	-14.2165	-17.2092	-20.8887	-24.2508	-26.1373	-25.6325	-22.4575	-17.1826	-11.096	-5.72041	-2.18195	-0.766926	-0.9009	-1.54216	-1.73029	-0.995644	0.546784	2.37791	3.87845	4.58894
FrontToBack	1	11.596	10.8918	9.42661	7.53067	5.61637	4.09234	3.28746	3.40052	4.4686	6.33822	8.6513	10.8882	12.504	13.1279	12.7321	11.6644	10.5077	9.82732	9.92938	10.7458	11.8841	12.799	12.9923	12.1681	10.3051	7.6559	4.67915	1.92531	-0.11509	-1.15872	-1.22901	-0.661909	-0.00959388	0.136344	-0.650949	-2.47025	-5.03429	-7.74801	-9.9065	-10.938	-10.6037	-9.07112	-6.83947	-4.54825	-2.75328	-1.75793	-1.55902	-1.90963
FrontToBack	1	47.6167	38.0972	27.5401	18.5857	12.7266	10.1741	10.2833	12.1677	15.1872	19.2237	24.7762	32.9696	45.4475	64.0759	90.3403	124.485	164.666	206.577	243.981	270.189	280.051	271.629	246.799	210.52	169.171	128.745	93.5941	66.0081	46.4439	34.0828	27.4254	24.8029	24.7554	26.249	28.7453	32.1771	36.9362	43.9559	54.8742	72.1088	98.5595	136.709	187.23	247.622	311.711	370.577	414.833	437.369
FrontToBack	1	-4.45107	-3.54482	-2.1435	-0.413081	1.42885	3.07552	4.07731	3.87023	1.9628	-1.77688	-6.89048	-12.3471	-16.8656	-19.4087	-19.5801	-17.7045	-14.558	-10.935	-7.3069	-3.75697	-0.175766	3.43167	6.74135	9.13997	9.98278	8.94495	6.27834	2.84027	-0.132107	-1.40991	-0.173185	3.71941	9.67828	16.5494	22.9363	27.5681	29.6114	28.8392	25.6105	20.6666	14.8267	8.72978	2.76189	-2.81653	-7.65859	-11.236	-12.9427	-12.3526
FrontToBack	1	-33.2136	-32.7241	-31.0889	-28.1958	-24.1823	-19.4843	-14.7484	-10.6519	-7.72579	-6.24399	-6.21556	-7.44943	-9.65778	-12.5354	-15.7945	-19.1684	-22.4674	-25.7628	-29.7509	-36.2036	-48.291	-70.4275	-107.341	-162.347	-235.311	-321.2	-410.149	-489.389	-546.504	-572.806	-565.595	-528.575	-470.469	-402.478	-335.568	-278.487	-237.051	-214.541	-212.433	-230.593	-266.596	-314.739	-365.874	-408.909	-433.799	-434.758	-412.113	-371.843
FrontToBack	1	-9.43756	-30.07	-48.2508	-61.5947	-70.9413	-80.2583	-94.9548	-119.263	-153.78	-194.306	-232.67	-259.47	-267.576	-254.808	-224.509	-183.88	-141.119	-102.819	-72.6376	-51.3702	-37.8883	-30.2652	-26.6176	-25.5136	-26.0333	-27.634	-30.0114	-33.0691	-37.0328	-42.631	-51.1896	-64.4923	-84.2772	-111.418	-145.045	-182.078	-217.612	-246.262	-264.006	-269.712	-265.618	-256.606	-248.738	-247.748	-257.903	-281.248	-317.025	-361.32
FrontToBack	1	-0.707423	-0.395624	0.186519	0.909694	1.59494	2.04257	2.09647	1.7197	1.02891	0.248515	-0.397147	-0.790061	-0.956944	-1.02228	-1.10966	-1.25431	-1.37594	-1.32682	-0.987379	-0.357692	0.406374	1.03146	1.22632	0.799132	-0.253038	-1.72307	-3.25204	-4.44981	-5.02924	-4.89962	-4.17898	-3.12502	-2.02065	-1.07193	-0.3652	0.10493	0.370518	0.444659	0.331419	0.0740112	-0.212869	-0.372992	-0.287058	0.0533692	0.542352	1.03152	1.43555	1.79535
FrontToBack	1	-45.1123	-60.7911	-73.465	-80.7671	-81.4258	-75.6449	-65.034	-52.1238	-39.6197	-29.6152	-23.0341	-19.5163	-17.7827	-16.2891	-13.8376	-9.89284	-4.54329	1.73372	8.31316	14.5557	19.8771	23.8359	26.2527	27.2649	27.202	26.3089	24.512	21.456	16.8402	10.8195	4.14934	-2.05855	-6.79594	-9.52228	-10.2359	-9.30585	-7.2444	-4.56479	-1.70364	1.05025	3.63795	6.20937	8.92997	11.652	13.6836	13.8801	11.1277	4.9994
FrontToBack	1	296.258	291.954	269.268	233.991	193.94	156.284	125.993	105.623	95.7813	95.4372	101.914	110.983	117.665	117.757	109.511	94.5305	77.347	63.735	58.4697	63.4711	77.1362	95.1632	112.577	126.094	135.796	145.299	160.225	185.521	222.675	268.114	313.678	349.227	366.345	361.366	336.278	297.211	251.605	205.725	163.657	127.761	99.6802	80.8916	72.3651	73.6969	82.4955	94.6376	105.442	111.175
FrontToBack	1	-0.887519	-0.516976	0.0747718	0.52751	0.421265	-0.46635	-2.01067	-3.78786	-5.27855	-6.09742	-6.12309	-5.48214	-4.43442	-3.24486	-2.10605	-1.12382	-0.3416	0.224604	0.551513	0.582875	0.219536	-0.647496	-2.04235	-3.75483	-5.20467	-5.44377	-3.41235	1.55191	9.14566	17.8167	25.0567	28.2734	25.8696	17.9612	6.32643	-6.39753	-17.8196	-26.6195	-32.7151	-36.8021	-39.6264	-41.4281	-41.8346	-40.1898	-36.0878	-29.7983	-22.3655	-15.3305
FrontToBack	1	-5.2544	-1.68637	2.25758	5.58711	7.4743	7.54207	5.94794	3.25726	0.201102	-2.56103	-4.59724	-5.76112	-6.16713	-6.11646	-5.99141	-6.15099	-6.83808	-8.12072	-9.87329	-11.8046	-13.53	-14.6671	-14.9275	-14.1777	-12.4635	-10.0092	-7.20525	-4.56998	-2.6719	-1.99579	-2.78554	-4.91729	-7.87338	-10.8612	-13.0581	-13.901	-13.291	-11.6098	-9.52973	-7.72053	-6.60546	-6.28057	-6.59137	-7.27669	-8.07841	-8.79087	-9.27425	-9.48217
FrontToBack	10	505.884	534.759	550.62	545.956	515.955	461.18	388.077	307.027	228.971	162.254	111.051	75.6966	54.2889	44.4671	44.4505	53.0174	68.6991	88.8778	109.485	125.677	133.282	130.325	117.808	99.3014	79.5458	62.7721	51.4475	45.8124	44.14	43.4597	40.5231	32.842	19.5733	1.86981	-17.5735	-35.7139	-50.5083	-61.6935	-70.5697	-79.0737	-88.8603	-100.952	-115.828	-133.384	-152.425	-170.159	-182.499	-185.516
FrontToBack	10	-0.382227	0.684558	2.06352	3.73629	5.56158	7.46156	9.54066	11.9821	14.7663	17.2575	17.7864	13.3411	-0.442972	-28.7892	-76.653	-146.962	-238.503	-344.107	-450.184	-538.681	-591.716	-597.54	-555.14	-474.925	-375.025	-275.156	-191.236	-132.932	-104.257	-105.663	-135.778	-191.776	-268.559	-357.763	-447.737	-525.165	-578.061	-599.011	-587.254	-548.726	-494.191	-436.354	-386.993	-354.691	-343.254	-350.854	-370.254	-390.567
FrontToBack	10	5.07451	4.69238	4.67154	4.77895	4.75909	4.44719	3.8162	2.9712	2.13861	1.66636	2.01231	3.68993	7.16837	12.7842	20.7345	31.1765	44.3836	60.8451	81.219	106.086	135.526	168.596	202.89	234.473	258.436	270.104	266.561	247.811	216.992	179.456	141.084	106.636	78.784	58.1025	43.7469	34.3065	28.4043	24.9035	22.8572	21.427	19.903	17.8056	14.9596	11.45	7.45501	3.02343	-2.11058	-8.58491
FrontToBack	10	-9.36492	-6.56198	-4.62383	-3.77728	-3.84149	-4.34521	-4.75159	-4.68046	-4.02557	-2.93111	-1.66709	-0.484423	0.474975	1.18035	1.65168	1.89657	1.89842	1.6621	1.26952	0.882263	0.661406	0.645502	0.670142	0.39471	-0.571795	-2.51654	-5.52091	-9.43877	-13.93	-18.5124	-22.6204	-25.6881	-27.2603	-27.1126	-25.3282	-22.2918	-18.5848	-14.8134	-11.4255	-8.58869	-6.18	-3.89526	-1.43361	1.33556	4.29767	7.15605	9.57138	11.295
FrontToBack	10	1.11994	2.33521	4.23828	6.28876	7.919	8.68826	8.38812	7.07124	5.01	2.59975	0.242544	-1.75081	-3.19778	-4.00995	-4.12986	-3.50929	-2.17084	-0.304131	1.70404	3.37285	4.32119	4.42659	3.84936	2.92137	1.99313	1.33842	1.14427	1.53565	2.56826	4.17629	6.12596	8.04184	9.51801	10.2596	10.1684	9.33374	7.95815	6.28161	4.54401	2.973	1.765	1.04401	0.82238	0.993682	1.37099	1.74559	1.93614	1.81281
FrontToBack	10	-3.13156	-3.1971	-3.0881	-2.83022	-2.42875	-1.84107	-1.01078	0.0554454	1.23169	2.28002	2.94155	3.05761	2.66333	1.9906	1.38107	1.14977	1.47115	2.33232	3.56184	4.89352	6.02536	6.65945	6.54768	5.56128	3.76114	1.41106	-1.09949	-3.38137	-5.13901	-6.17954	-6.3896	-5.75983	-4.4785	-2.99745	-1.95292	-1.92554	-3.16775	-5.47013	-8.24871	-10.7943	-12.5432	-13.2471	-12.9935	-12.1046	-10.9699	-9.89026	-8.98713	-8.21839
FrontToBack	10	13.283	12.7204	12.1913	12.0424	12.3094	12.7195	12.8496	12.342	11.0701	9.1793	7.02237	5.04769	3.70041	3.34256	4.17493	6.15675	8.95707	11.9909	14.556	16.0284	16.0333	14.5118	11.668	7.84002	3.38252	-1.37315	-6.0816	-10.3285	-13.6366	-15.5642	-15.8566	-14.567	-12.0579	-8.87573	-5.55914	-2.50398	0.05394	1.95352	3.02897	3.12611	2.22457	0.578059	-1.25264	-2.5351	-2.62825	-1.24576	1.41903	4.77049
FrontToBack	10	-3.43492	-10.399	-20.978	-35.2376	-52.2918	-70.3343	-87.0612	-100.345	-108.836	-112.201	-110.924	-105.889	-98.0509	-88.3702	-77.9188	-67.8884	-59.3548	-52.8972	-48.3553	-44.944	-41.6967	-37.9532	-33.5938	-28.8871	-24.1375	-19.4176	-14.604	-9.64362	-4.79571	-0.616532	2.32984	3.81977	4.13021	3.90619	3.84412	4.38482	5.56113	7.01312	8.1034	8.04399	5.99253	1.11393	-7.35581	-20.0079	-37.0953	-58.3086	-82.5557	-107.85
FrontToBack	10	-4.58648	-4.44424	-4.09876	-3.65803	-3.20431	-2.72944	-2.14489	-1.37919	-0.488536	0.305781	0.700437	0.462535	-0.44718	-1.8536	-3.45068	-4.92325	-6.04731	-6.74076	-7.06858	-7.20739	-7.36124	-7.65355	-8.0453	-8.34589	-8.3214	-7.8308	-6.89417	-5.64725	-4.23429	-2.73468	-1.18413	0.335745	1.63608	2.45757	2.60593	2.09219	1.17589	0.265876	-0.269686	-0.268196	0.178031	0.811071	1.36955	1.72797	1.93536	2.13951	2.45159	2.83814
FrontToBack	10	-6.07006	-6.45157	-6.71843	-6.58678	-5.77047	-4.1491	-1.85824	0.76552	3.34683	5.63197	7.54891	9.14366	10.448	11.3627	11.626	10.8991	8.94315	5.81246	1.96116	-1.82088	-4.64385	-5.84164	-5.23835	-3.23336	-0.651366	1.58964	2.84528	2.98066	2.36862	1.67085	1.51514	2.22391	3.70734	5.54564	7.20916	8.29328	8.65926	8.41391	7.76171	6.83693	5.62002	3.98331	1.80509	-0.925244	-4.06643	-7.32926	-10.3023	-12.4956
FrontToBack	10	4.15417	1.12339	-2.58356	-6.75637	-10.9216	-14.4925	-17.0067	-18.326	-18.6971	-18.63	-18.6544	-19.0558	-19.716	-20.1224	-19.5597	-17.4108	-13.4635	-8.08658	-2.18937	3.04597	6.56743	7.81592	6.90113	4.49832	1.55115	-1.08893	-2.89685	-3.73417	-3.7491	-3.22549	-2.4501	-1.6393	-0.935244	-0.448078	-0.31241	-0.681185	-1.63581	-3.04482	-4.50436	-5.43957	-5.34706	-4.02029	-1.61883	1.44851	4.71948	7.8182	10.4802	12.5098
FrontToBack	10	-3.88032	-4.77967	-5.05109	-4.77872	-4.25148	-3.74926	-3.35907	-2.93011	-2.16557	-0.788083	1.29891	3.91553	6.61435	8.80814	9.9765	9.86486	8.57153	6.48056	4.08712	1.82442	-0.0291468	-1.35728	-2.1819	-2.63993	-2.9577	-3.39139	-4.13745	-5.24934	-6.6027	-7.93391	-8.92742	-9.31981	-8.98037	-7.95107	-6.45	-4.84259	-3.58643	-3.1329	-3.78245	-5.52538	-7.94814	-10.2903	-11.6716	-11.407	-9.26302	-5.53348	-0.916593	3.73533
FrontToBack	10	6.61259	4.03061	0.600603	-3.02447	-6.15483	-8.27535	-9.1951	-9.0723	-8.29611	-7.29009	-6.32156	-5.41404	-4.3815	-2.96322	-0.982966	1.5261	4.27721	6.77876	8.47061	8.91023	7.94624	5.79798	3.00358	0.249681	-1.83284	-2.83452	-2.63373	-1.37109	0.648668	3.07427	5.61105	8.06996	10.3593	12.4318	14.2282	15.6466	16.5541	16.8212	16.3704	15.2145	13.4921	11.4789	9.56842	8.19331	7.69211	8.15125	9.30634	10.5733
FrontToBack	10	5.81923	3.04286	-1.24125	-6.29869	-11.1788	-15.0394	-17.4142	-18.2981	-18.0376	-17.1078	-15.9123	-14.6834	-13.4915	-12.2943	-10.985	-9.41452	-7.42597	-4.90674	-1.86043	1.54151	4.96596	7.99705	10.2737	11.6237	12.1293	12.0788	11.8194	11.5888	11.4165	11.1482	10.5722	9.57359	8.22832	6.78586	5.55088	4.73404	4.35915	4.27693	4.26381	4.1297	3.7644	3.11782	2.1629	0.910457	-0.531414	-1.9173	-2.9287	-3.34405
FrontToBack	10	10.5353	11.7538	11.4306	9.96037	7.8893	5.70097	3.68374	1.92014	0.37451	-0.974806	-2.05591	-2.72644	-2.89343	-2.63644	-2.22705	-2.01451	-2.23603	-2.89001	-3.75117	-4.52149	-5.00606	-5.20398	-5.26879	-5.38648	-5.66143	-6.08021	-6.55999	-7.03231	-7.49863	-8.02313	-8.68091	-9.50596	-10.4788	-11.5444	-12.6327	-13.6435	-14.4208	-14.7432	-14.3757	-13.1591	-11.1122	-8.49656	-5.81629	-3.72068	-2.80776	-3.38199	-5.28067	-7.88844
FrontToBack	10	-11.5954	-9.5472	-8.45831	-8.66429	-9.87128	-11.2173	-11.621	-10.2492	-6.8815	-1.9777	3.56329	8.79167	13.035	16.0046	17.7097	18.2775	17.8214	16.4032	14.0745	10.9451	7.23767	3.30887	-0.370664	-3.28539	-4.9894	-5.24681	-4.15	-2.14994	0.0367913	1.64019	2.08593	1.1846	-0.824139	-3.38368	-5.83229	-7.62589	-8.48547	-8.43522	-7.72872	-6.71592	-5.69591	-4.82158	-4.07778	-3.34385	-2.49874	-1.51891	-0.517331	0.291954
FrontToBack	10	1.79328	1.05027	0.16058	-0.803216	-1.69737	-2.3063	-2.40211	-1.85512	-0.738762	0.651644	1.89741	2.63382	2.70365	2.20964	1.44447	0.755036	0.412272	0.543874	1.13544	2.08524	3.27121	4.5991	6.00358	7.40591	8.66098	9.54267	9.80059	9.272	7.98353	6.17475	4.2173	2.47297	1.16695	0.337513	-0.128905	-0.411543	-0.672546	-1.01104	-1.46958	-2.07194	-2.86284	-3.90956	-5.25558	-6.84615	-8.48476	-9.85847	-10.6397	-10.6121
FrontToBack	10	8.16236	8.65337	8.7662	8.62349	8.31425	7.82925	7.08571	6.02541	4.73355	3.48724	2.69361	2.73521	3.80425	5.808	8.39224	11.0462	13.2402	14.532	14.6519	13.565	11.5188	9.02764	6.75372	5.28964	4.92149	5.49374	6.4627	7.12497	6.91607	5.6252	3.44692	0.864631	-1.53894	-3.26711	-4.03271	-3.81784	-2.86122	-1.57203	-0.374842	0.455452	0.886133	1.07574	1.21057	1.32772	1.25796	0.720139	-0.489857	-2.34461
FrontToBack	10	1.71973	-0.132086	-2.19718	-4.54634	-7.14021	-9.75483	-11.9946	-13.3976	-13.5862	-12.3903	-9.90558	-6.48188	-2.65517	0.965863	3.84204	5.62511	6.20392	5.65538	4.15719	1.94625	-0.63829	-3.0971	-4.79691	-5.14347	-3.82123	-0.976595	2.77678	6.53212	9.37381	10.6612	10.2209	8.39193	5.90541	3.63533	2.29881	2.22212	3.26495	4.93037	6.59594	7.74818	8.12623	7.74148	6.81372	5.67678	4.68866	4.15916	4.29475	5.17195
FrontToBack	10	-3.45953	-5.24481	-6.30402	-6.96996	-7.45267	-7.75656	-7.76811	-7.41487	-6.75661	-5.95325	-5.14539	-4.35331	-3.46423	-2.32784	-0.903768	0.618318	1.81111	2.14501	1.2294	-0.956879	-3.96812	-6.99837	-9.14607	-9.71878	-8.4407	-5.49564	-1.40965	3.15116	7.58151	11.463	14.5909	16.9214	18.4859	19.3171	19.4133	18.7437	17.2885	15.1018	12.3715	9.44052	6.76124	4.7787	3.79137	3.84408	4.71515	5.99427	7.22776	8.05865
FrontToBack	10	-12.1825	-12.3678	-12.401	-11.957	-10.8998	-9.33026	-7.4968	-5.61945	-3.74282	-1.71401	0.696415	3.60161	6.86337	10.0837	12.7253	14.2704	14.3448	12.7715	9.57081	4.95257	-0.688248	-6.77321	-12.5764	-17.3193	-20.3287	-21.2281	-20.0805	-17.41	-14.0731	-11.025	-9.08263	-8.76164	-10.2445	-13.4789	-18.3922	-25.1785	-34.5521	-47.825	-66.6572	-92.4881	-125.828	-165.746	-209.822	-254.636	-296.594	-332.756	-361.376	-382.017
FrontToBack	10	410.989	340.196	269.591	204.079	148.567	106.23	77.7379	61.7069	55.9667	58.7594	69.235	87.1659	112.253	143.501	178.88	215.239	248.417	273.624	286.274	283.132	263.321	228.488	181.803	126.121	62.3806	-10.594	-94.3523	-187.845	-284.946	-374.288	-442.094	-476.952	-474.176	-437.507	-377.38	-306.895	-237.635	-177.169	-128.783	-92.8043	-68.3934	-54.8947	-52.3186	-60.998	-80.6957	-109.592	-143.571	-176.324
FrontToBack	10	-8.19581	-14.3244	-19.1818	-21.5015	-20.6738	-16.8793	-10.9996	-4.34037	1.7383	6.18481	8.51874	8.93967	8.23889	7.51968	7.79367	9.60646	12.8639	16.9483	21.0503	24.5173	27.0312	28.5613	29.2008	29.0341	28.1237	26.5746	24.5892	22.4418	20.3918	18.6001	17.1097	15.8948	14.9383	14.2792	14.0075	14.1988	14.8422	15.7846	16.7404	17.3582	17.3381	16.552	15.1129	13.3462	11.6614	10.3805	9.61552	9.25337
FrontToBack	10	5.49734	3.84437	2.0816	0.423177	-1.05767	-2.36163	-3.45314	-4.19407	-4.37969	-3.83586	-2.5171	-0.549383	1.77654	4.04756	5.78832	6.54315	5.97809	3.98258	0.741355	-3.26334	-7.33997	-10.7631	-12.9866	-13.8083	-13.405	-12.2165	-10.7418	-9.34687	-8.16828	-7.13114	-6.06027	-4.81866	-3.41965	-2.04999	-1.00118	-0.530291	-0.72243	-1.4069	-2.17087	-2.47613	-1.85784	-0.13037	2.50703	5.54655	8.40461	10.6833	12.3047	13.4644
FrontToBack	10	-23.0324	-24.799	-26.0412	-26.3155	-25.288	-22.8929	-19.4423	-15.6333	-12.3954	-10.5906	-10.6796	-12.5133	-15.3598	-18.1608	-19.9082	-19.9874	-18.365	-15.5464	-12.3303	-9.45128	-7.28984	-5.78691	-4.60713	-3.43198	-2.18647	-1.06143	-0.337907	-0.169604	-0.487264	-1.08788	-1.82178	-2.71683	-3.9461	-5.65938	-7.79976	-10.0151	-11.7083	-12.2147	-11.0354	-8.06004	-3.67113	1.32858	5.96595	9.40491	11.1651	11.1623	9.60856	6.87529
FrontToBack	10	1.41466	2.58256	3.3099	3.05294	1.48244	-1.2818	-4.66288	-7.89268	-10.4082	-12.1383	-13.4986	-15.0942	-17.3073	-20.0082	-22.5511	-24.053	-23.8001	-21.5618	-17.6614	-12.7848	-7.65844	-2.77709	1.68021	5.71705	9.26157	11.9425	13.0742	11.936	8.26374	2.69176	-3.17126	-7.19641	-7.558	-3.51452	4.26896	13.9921	23.3885	30.4428	33.894	33.4487	29.7429	24.1005	18.1266	13.2262	10.1965	9.06399	9.21827	9.76111
FrontToBack	10	1.86564	1.60991	0.612492	-1.04822	-3.26713	-5.94631	-8.9395	-11.9647	-14.5723	-16.2203	-16.4431	-15.0442	-12.2181	-8.53401	-4.77133	-1.6746	0.268006	0.911838	0.384972	-1.08555	-3.31991	-6.20758	-9.59703	-13.1599	-16.3502	-18.5279	-19.1736	-18.0878	-15.4614	-11.811	-7.81546	-4.12529	-1.20297	0.751488	1.76627	1.98521	1.55122	0.557462	-0.91875	-2.74886	-4.71641	-6.54485	-7.96286	-8.77057	-8.87206	-8.27544	-7.07294	-5.41415
FrontToBack	10	-10.3949	-11.3963	-12.3278	-12.4731	-11.2562	-8.49063	-4.42856	0.378865	5.31544	9.85796	13.6064	16.2386	17.504	17.2894	15.6806	12.9285	9.32256	5.07152	0.312513	-4.77135	-9.81283	-14.256	-17.4939	-19.0885	-18.9413	-17.3516	-14.9449	-12.4857	-10.608	-9.53675	-8.92813	-7.96282	-5.72334	-1.72735	3.66692	9.20785	13.1423	13.8752	10.6187	3.73337	-5.36327	-14.653	-22.1143	-26.2332	-26.2682	-22.2834	-15.0028	-5.60688
FrontToBack	10	21.5614	26.1566	30.8236	35.0055	37.9424	38.89	37.4143	33.6101	28.1055	21.8324	15.6879	10.2656	5.78042	2.17427	-0.699709	-2.93333	-4.52106	-5.41944	-5.65399	-5.4049	-5.00201	-4.81258	-5.06553	-5.72083	-6.4732	-6.904	-6.69581	-5.78425	-4.38188	-2.87469	-1.67106	-1.06234	-1.14781	-1.82823	-2.85905	-3.92807	-4.72293	-4.97353	-4.49139	-3.23218	-1.36691	0.702524	2.44887	3.42771	3.48192	2.80777	1.83002	0.963985
FrontToBack	10	7.33043	5.60283	4.76137	4.74512	5.20105	5.67528	5.79972	5.41103	4.57168	3.4963	2.415	1.43608	0.477928	-0.692114	-2.33019	-4.57473	-7.35104	-10.363	-13.1517	-15.2129	-16.1368	-15.7432	-14.157	-11.7881	-9.20484	-6.93839	-5.28808	-4.20492	-3.31416	-2.08292	-0.0777076	2.79976	6.20754	9.44778	11.7008	12.3178	11.0401	8.07197	3.97553	-0.552254	-4.91391	-8.74449	-11.8882	-14.2693	-15.765	-16.176	-15.3129	-13.136
FrontToBack	10	6.32243	7.14997	7.20855	6.57958	5.54778	4.58107	4.2122	4.8327	6.4875	8.77294	10.9194	12.0558	11.561	9.34596	5.92495	2.22928	-0.753759	-2.35296	-2.43311	-1.3921	0.0384229	1.08702	1.22015	0.310464	-1.35404	-3.21794	-4.70411	-5.45596	-5.48023	-5.13473	-4.97211	-5.49842	-6.93911	-9.11263	-11.4822	-13.3855	-14.3425	-14.2826	-13.5611	-12.7457	-12.2884	-12.2749	-12.404	-12.2159	-11.4202	-10.1101	-8.71255	-7.7054
FrontToBack	10	-10.8335	-8.22284	-6.13989	-4.77607	-4.03281	-3.5381	-2.81272	-1.50711	0.420676	2.68297	4.79424	6.26357	6.75588	6.16664	4.62777	2.46801	0.144844	-1.85668	-3.14396	-3.51549	-2.98705	-1.7388	-0.0209613	1.92128	3.87568	5.65786	7.10766	8.09761	8.54007	8.3712	7.54096	6.03986	3.98988	1.73302	-0.162643	-1.0467	-0.433521	1.76487	5.15021	8.94557	12.2497	14.3245	14.8017	13.7339	11.4914	8.56125	5.36639	2.1891
FrontToBack	10	-5.15833	-5.35496	-5.82185	-6.82652	-8.5109	-10.7307	-13.0802	-15.0697	-16.2972	-16.5357	-15.7411	-14.0695	-11.8939	-9.756	-8.19025	-7.48752	-7.55275	-7.96427	-8.20309	-7.89883	-6.95908	-5.54419	-3.94686	-2.46723	-1.32299	-0.620756	-0.355993	-0.448984	-0.781567	-1.24306	-1.75723	-2.28516	-2.79075	-3.19791	-3.38048	-3.2263	-2.73733	-2.08965	-1.56757	-1.40045	-1.60752	-1.97313	-2.16971	-1.9375	-1.1924	-0.00329603	1.52329	3.33047
FrontToBack	11	107.373	95.989	80.0907	61.2475	41.8192	24.3447	10.8681	2.46044	-0.91093	-0.170857	3.27052	7.94481	12.6405	16.5621	19.3504	21.0015	21.7246	21.7768	21.3215	20.3624	18.7831	16.4847	13.5498	10.3314	7.40525	5.39127	4.74794	5.63697	7.91244	11.1892	14.9328	18.5317	21.3694	22.9174	22.8403	21.0863	17.9111	13.8267	9.46243	5.3887	1.96599	-0.69007	-2.59426	-3.68051	-3.62869	-1.87078	2.18379	8.79982
FrontToBack	11	379.858	340.608	292.286	243.924	202.202	170.657	149.91	138.492	133.875	133.399	134.82	136.432	136.954	135.431	131.323	124.633	115.9	105.951	95.5762	85.3677	75.7972	67.3535	60.4975	55.3917	51.6477	48.3851	44.6611	40.0175	34.7713	29.8552	26.2813	24.5476	24.2978	24.4209	23.526	20.5609	15.2606	8.22227	0.584613	-6.49778	-12.3151	-16.7599	-20.1334	-22.747	-24.6026	-25.3548	-24.5603	-22.0133
FrontToBack	11	-2.22435	0.908638	1.23824	-1.49861	-6.84553	-13.7592	-20.8574	-26.7249	-30.2249	-30.7734	-28.5089	-24.2884	-19.4738	-15.5558	-13.7335	-14.5966	-18.0105	-23.2354	-29.2242	-34.98	-39.8242	-43.4759	-45.9484	-47.3666	-47.8219	-47.3241	-45.8177	-43.2288	-39.523	-34.7869	-29.2959	-23.5028	-17.9117	-12.9027	-8.63324	-5.09066	-2.23978	-0.127854	1.14268	1.54464	1.22719	0.492051	-0.352482	-1.15696	-2.00832	-3.21007	-5.22074	-8.6536
FrontToBack	11	0.169084	-6.51611	-17.9048	-34.851	-57.4554	-84.6594	-114.142	-142.638	-166.609	-183.038	-190.089	-187.436	-176.204	-158.556	-137.063	-114.058	-91.1938	-69.356	-48.8827	-29.8617	-12.2714	4.14532	20.1485	37.2161	57.5445	83.7306	118.049	161.284	211.375	262.58	306.059	332.24	334.276	310.934	267.341	213.085	158.663	112.094	77.1423	53.5296	38.4484	28.272	19.6387	9.69752	-4.20268	-24.8222	-54.8649	-96.115
FrontToBack	11	-15.4232	-13.2698	-11.031	-8.53445	-5.70058	-2.6904	0.0991717	2.20159	3.3097	3.42981	2.86829	2.05029	1.26511	0.480108	-0.657989	-2.61614	-5.67416	-9.69958	-14.1385	-18.2038	-21.1531	-22.4962	-22.0842	-20.0914	-16.9591	-13.3111	-9.84124	-7.1693	-5.71089	-5.6084	-6.73697	-8.76516	-11.2344	-13.6482	-15.5619	-16.663	-16.8075	-16.0015	-14.346	-11.9881	-9.10623	-5.91758	-2.68612	0.296763	2.74631	4.44303	5.29371	5.38525
FrontToBack	11	1.32545	1.89559	3.49938	5.86035	8.38851	10.3455	11.1142	10.4425	8.53428	5.94503	3.35028	1.30196	0.0788777	-0.33383	-0.157297	0.310502	0.806486	1.15862	1.294	1.21982	1.01185	0.806643	0.785607	1.12335	1.91074	3.08869	4.44035	5.65807	6.45116	6.63119	6.13353	4.98473	3.26917	1.13197	-1.18878	-3.35364	-4.97786	-5.74797	-5.54364	-4.49966	-2.97204	-1.42147	-0.260284	0.2783	0.207874	-0.227638	-0.645267	-0.661962
FrontToBack	11	-4.91947	-6.48228	-7.9732	-9.05123	-9.54514	-9.51182	-9.19322	-8.90255	-8.8917	-9.2546	-9.8945	-10.564	-10.9591	-10.8318	-10.0653	-8.67589	-6.74145	-4.32608	-1.47115	1.72057	4.97313	7.80708	9.65767	10.1022	9.07394	6.92283	4.283	1.80977	-0.0664945	-1.25194	-1.93814	-2.43245	-2.97506	-3.61015	-4.16688	-4.33947	-3.83497	-2.5214	-0.511696	1.85146	4.10667	5.82854	6.76283	6.87575	6.3012	5.22784	3.80755	2.14831
FrontToBack	11	-7.40181	-7.70104	-7.78383	-7.72854	-7.64516	-7.60258	-7.56602	-7.37501	-6.79334	-5.63433	-3.89713	-1.83523	0.107308	1.46702	1.95404	1.55634	0.494647	-0.935968	-2.53027	-4.23091	-6.05068	-7.93094	-9.65632	-10.8957	-11.3456	-10.8751	-9.59246	-7.81544	-5.99487	-4.6376	-4.236	-5.17734	-7.61925	-11.3632	-15.7974	-19.9754	-22.8443	-23.5659	-21.8114	-17.8992	-12.6895	-7.26663	-2.55504	0.950434	3.22861	4.56989	5.33071	5.73835
FrontToBack	11	-9.96577	-9.14888	-9.4421	-10.9981	-13.6842	-17.1143	-20.7019	-23.7485	-25.5757	-25.692	-23.9428	-20.589	-16.2679	-11.8281	-8.07832	-5.53453	-4.26767	-3.93117	-3.96474	-3.87421	-3.43995	-2.7549	-2.10591	-1.7985	-2.02751	-2.83275	-4.11595	-5.68324	-7.29542	-8.72619	-9.82036	-10.5343	-10.9301	-11.1341	-11.2714	-11.418	-11.5767	-11.6807	-11.6112	-11.2226	-10.3769	-8.98831	-7.07336	-4.79042	-2.44646	-0.448664	0.806126	1.08154
FrontToBack	11	0.357733	2.93111	4.87672	5.68805	5.20188	3.61884	1.42006	-0.789913	-2.46511	-3.27682	-3.17986	-2.36181	-1.09051	0.445929	2.20842	4.23681	6.50234	8.79805	10.758	11.992	12.248	11.5136	10.0117	8.11127	6.19158	4.52	3.19163	2.16196	1.34605	0.716778	0.327633	0.249887	0.476412	0.87291	1.22141	1.33001	1.14507	0.792377	0.526183	0.611198	1.20428	2.28865	3.68799	5.14062	6.39722	7.29471	7.77622	7.85129
FrontToBack	11	6.7415	1.70693	-2.32061	-4.55288	-4.84157	-3.63754	-1.73749	0.0219896	0.989853	0.811686	-0.547532	-2.82873	-5.55377	-8.15671	-10.1513	-11.2685	-11.51	-11.0936	-10.3465	-9.59194	-9.07348	-8.91505	-9.11177	-9.5495	-10.0481	-10.4187	-10.5116	-10.23	-9.51493	-8.32959	-6.68429	-4.69027	-2.58835	-0.68119	0.811449	1.88879	2.76127	3.69487	4.7827	5.81839	6.344	5.86052	4.08306	1.12426	-2.47378	-5.87922	-8.2327	-8.93449
FrontToBack	11	7.48744	7.95147	8.01464	7.45315	6.15192	4.19482	1.85432	-0.50112	-2.51747	-3.92682	-4.55415	-4.30002	-3.12425	-1.07679	1.65952	4.74402	7.73696	10.229	11.9839	12.9923	13.3949	13.3267	12.8037	11.7413	10.0813	7.91314	5.48329	3.08273	0.904803	-1.01393	-2.72462	-4.21778	-5.3098	-5.65607	-4.90184	-2.89152	0.195535	3.85126	7.39377	10.1749	11.767	12.0611	11.2668	9.80551	8.13202	6.55361	5.14305	3.79696
FrontToBack	11	9.45729	11.3916	13.0984	14.8663	16.7658	18.4546	19.2812	18.6485	16.4163	13.0692	9.53147	6.72379	5.12218	4.57089	4.44862	4.07184	3.09422	1.67031	0.319989	-0.398448	-0.188716	0.878539	2.48517	4.29455	6.11138	7.86529	9.45016	10.5764	10.7911	9.69039	7.19215	3.67462	-0.118868	-3.35862	-5.42691	-6.09253	-5.50582	-4.06501	-2.24617	-0.475153	0.937939	1.81647	2.11948	1.93321	1.44679	0.902963	0.540027	0.548557
FrontToBack	11	-0.989275	-0.50652	-0.76483	-1.42244	-1.96831	-1.98436	-1.30125	0.00250961	1.69528	3.48934	5.08099	6.15859	6.43045	5.7168	4.0746	1.86612	-0.316964	-1.87516	-2.45738	-2.09449	-1.13169	-0.0201365	0.877642	1.35473	1.30714	0.663509	-0.615584	-2.47023	-4.68222	-6.89007	-8.68031	-9.70245	-9.7543	-8.82154	-7.07758	-4.85584	-2.58136	-0.659548	0.656289	1.3453	1.57809	1.54756	1.2846	0.614532	-0.666665	-2.50958	-4.45408	-5.76478
FrontToBack	11	3.86417	3.24449	2.59797	1.93448	1.26552	0.626513	0.0620135	-0.405346	-0.788438	-1.09787	-1.27785	-1.17763	-0.607971	0.530126	2.1292	3.85695	5.26284	5.95373	5.7475	4.73248	3.21847	1.61039	0.268597	-0.588578	-0.907064	-0.759443	-0.283793	0.353088	0.969689	1.37734	1.41212	0.981607	0.0931324	-1.15045	-2.57767	-3.96094	-5.0137	-5.40471	-4.82981	-3.14071	-0.469508	2.73567	5.81023	8.07628	9.05755	8.61118	6.93692	4.48213
FrontToBack	11	-0.719476	-2.0006	-2.31	-1.67931	-0.204435	2.03343	4.99891	8.66194	12.8994	17.3913	21.5925	24.8389	26.5696	26.5574	25.0034	22.4256	19.4026	16.3329	13.3524	10.4377	7.58834	4.93686	2.70587	1.06582	0.0176108	-0.598543	-0.983668	-1.24496	-1.35259	-1.21684	-0.827809	-0.346193	-0.0703295	-0.277665	-1.03982	-2.13021	-3.10489	-3.51833	-3.15694	-2.15862	-0.967101	-0.148308	-0.156625	-1.14062	-2.86628	-4.80027	-6.32637	-7.00813
FrontToBack	11	3.68638	3.48551	3.25647	2.93864	2.43857	1.66148	0.549345	-0.884224	-2.54641	-4.28343	-5.90781	-7.20647	-7.93032	-7.79727	-6.55048	-4.0789	-0.551002	3.52281	7.36494	10.1405	11.2284	10.4385	8.08651	4.8936	1.75431	-0.54381	-1.54792	-1.2392	0.0112581	1.59954	2.88687	3.3875	2.90258	1.5768	-0.146311	-1.67272	-2.46795	-2.24839	-1.06697	0.74568	2.76324	4.68565	6.49425	8.44761	10.8984	14.0103	17.5426	20.8387
FrontToBack	11	-3.28369	-2.96405	-2.53679	-2.04224	-1.51714	-0.969561	-0.388883	0.207467	0.728549	1.00412	0.846116	0.153541	-0.988148	-2.27808	-3.2722	-3.54753	-2.892	-1.42721	0.417662	2.08875	3.1604	3.51425	3.33905	2.96228	2.63506	2.41456	2.19753	1.84995	1.31755	0.651324	-0.0453151	-0.683161	-1.21984	-1.64655	-1.95696	-2.12768	-2.12969	-1.96132	-1.67881	-1.39362	-1.2282	-1.25157	-1.43588	-1.66618	-1.79816	-1.73366	-1.47412	-1.13508
FrontToBack	12	-126.596	-143.532	-176.652	-224.798	-282.595	-341.199	-390.635	-422.877	-434.361	-426.849	-406.302	-380.363	-355.578	-335.535	-320.57	-308.818	-297.825	-285.812	-272.148	-257.178	-241.796	-227.106	-214.224	-204.149	-197.641	-195.095	-196.388	-200.703	-206.361	-210.877	-211.43	-205.736	-193.007	-174.462	-153.002	-132.094	-114.401	-100.871	-90.7396	-82.3989	-74.5865	-67.1765	-61.1237	-57.653	-57.2895	-59.4261	-62.7228	-65.9956
FrontToBack	12	2.1411	8.77848	19.4051	34.5239	53.8539	75.6866	96.835	113.404	122.107	121.456	112.209	96.8844	78.7068	60.5823	44.5199	31.5454	21.9422	15.6136	12.4986	13.0123	18.4372	31.0622	53.7575	88.7949	136.094	191.643	247.181	291.914	315.973	314.129	287.851	244.548	194.43	146.695	106.868	76.2266	52.9413	33.8285	15.6422	-4.48866	-29.155	-60.6281	-100.189	-146.94	-196.775	-242.457	-275.265	-287.826
FrontToBack	12	-78.4444	-117.906	-161.96	-205.525	-242.236	-265.998	-272.771	-261.871	-236.203	-201.297	-163.555	-128.413	-99.1442	-76.6287	-60.0083	-47.704	-38.2863	-30.8348	-24.8128	-19.6571	-14.3873	-7.41867	3.29762	19.7702	43.1463	72.8155	105.878	137.448	161.959	175.093	175.453	165.136	148.839	131.951	118.544	110.155	105.758	102.766	98.4703	91.228	80.9433	68.7735	56.3798	45.2032	36.0915	29.3123	24.7326	21.9785
FrontToBack	12	2.87285	3.94741	3.88339	2.60942	0.5599	-1.62877	-3.43734	-4.62079	-5.16207	-5.13019	-4.56106	-3.43183	-1.7106	0.572655	3.27286	6.11212	8.67902	10.4512	10.8549	9.40292	5.89876	0.628427	-5.59575	-11.6262	-16.3485	-19.0481	-19.5747	-18.252	-15.6261	-12.2318	-8.48456	-4.70929	-1.22722	1.56986	3.22392	3.30281	1.56784	-1.85717	-6.4109	-11.1887	-15.2059	-17.7262	-18.5048	-17.8217	-16.2896	-14.5412	-12.9595	-11.5811
FrontToBack	12	164.726	132.266	104.072	83.1415	70.0949	63.695	61.5836	60.9829	59.3066	54.7369	46.7037	36.0742	24.8655	15.5232	10.0631	9.4506	13.4128	20.6352	29.1926	37.0832	42.7636	45.492	45.2391	42.0955	35.4693	23.6669	4.35119	-24.1657	-61.4285	-104.033	-146.087	-180.838	-202.768	-209.213	-200.874	-181.163	-154.856	-126.681	-100.336	-78.0618	-60.6744	-47.8713	-38.6585	-31.8021	-26.1992	-21.1012	-16.1513	-11.3085
FrontToBack	12	1.45795	6.15082	9.16317	10.2628	9.94392	8.92785	7.67638	6.24567	4.52881	2.664	1.27478	1.31809	3.56293	7.96687	13.3553	17.7058	19.0436	16.5492	11.3214	6.35466	5.77196	13.6827	33.08	64.9229	107.389	155.457	201.295	235.892	251.74	245.523	219.455	180.488	137.797	99.8107	72.1822	57.3438	55.4118	65.6605	87.7358	122.148	169.923	231.548	305.507	386.883	466.835	533.695	575.89	585.763
FrontToBack	12	51.6776	63.1751	68.936	65.7251	52.1345	29.5117	1.90179	-25.0685	-45.962	-57.2473	-58.2629	-51.0639	-39.2924	-26.7102	-16.1435	-9.30249	-7.40682	-12.1288	-26.2299	-53.4045	-97.1117	-158.635	-235.09	-318.492	-396.808	-457.045	-489.264	-489.742	-461.85	-414.5	-359.12	-306.693	-265.909	-242.655	-240.325	-260.122	-300.748	-357.545	-421.875	-481.861	-525.116	-542.837	-533.442	-503.674	-466.263	-434.995	-419.373	-421.182
FrontToBack	12	81.6014	51.0955	26.5046	9.66938	0.796046	-1.08664	2.35193	9.08631	16.9763	24.0265	28.7016	30.1928	28.5097	24.3668	18.9478	13.6466	9.80079	8.40154	9.79837	13.5448	18.5285	23.4436	27.4808	30.9931	35.8422	45.1475	62.2987	89.3889	125.633	166.604	204.931	232.47	243.094	234.854	210.489	176.095	138.699	103.92	74.732	51.6036	33.5865	19.5246	8.75489	1.13896	-3.31969	-4.87265	-4.19256	-2.26835
FrontToBack	12	-5.90497	-8.82596	-10.593	-11.1094	-10.5373	-9.18532	-7.40406	-5.54633	-3.98458	-3.1133	-3.25639	-4.49703	-6.51898	-8.61168	-9.90397	-9.7482	-8.03928	-5.27296	-2.29583	0.0882134	1.43563	1.75249	1.38039	0.796083	0.425	0.509476	1.02554	1.67461	1.98277	1.51328	0.0876731	-2.09674	-4.53591	-6.61767	-7.85007	-8.01134	-7.18837	-5.71961	-4.08878	-2.79415	-2.21935	-2.52244	-3.58104	-5.03513	-6.4212	-7.35323	-7.64419	-7.31422
FrontToBack	12	-11.4846	-7.04925	-3.81255	-1.72306	-0.446852	0.375927	0.913784	1.08095	0.645521	-0.575569	-2.56395	-5.09469	-7.88209	-10.7749	-13.8409	-17.257	-21.057	-24.9076	-28.0812	-29.673	-28.9699	-25.7847	-20.5962	-14.4312	-8.54524	-4.04058	-1.57495	-1.24664	-2.65112	-5.03308	-7.4692	-9.06024	-9.13196	-7.42307	-4.19056	-0.166344	3.65809	6.35585	7.37873	6.72892	4.91477	2.70693	0.814332	-0.360295	-0.772966	-0.613809	-0.127119	0.493211
FrontToBack	12	36.8598	28.403	22.4865	18.747	16.4893	15.0853	14.2288	13.9468	14.4039	15.6416	17.4037	19.1409	20.1906	20.0489	18.6035	16.2099	13.5712	11.4765	10.521	10.9195	12.4702	14.6507	16.7929	18.2715	18.6465	17.7288	15.5708	12.4188	8.66069	4.7809	1.30657	-1.2711	-2.59293	-2.51952	-1.18311	1.01786	3.4869	5.56224	6.68834	6.57862	5.30779	3.29098	1.14986	-0.491852	-1.21343	-0.926364	0.118668	1.44343
FrontToBack	12	-17.7678	-13.1351	-8.11212	-4.08077	-2.02796	-2.15697	-3.82537	-5.81414	-6.80441	-5.88791	-2.92162	1.42377	5.97151	9.58388	11.6749	12.4172	12.5351	12.8208	13.6673	14.8704	15.7839	15.6972	14.2175	11.4487	7.90398	4.23864	0.968302	-1.66837	-3.66812	-5.10422	-5.98215	-6.20623	-5.67034	-4.39159	-2.57857	-0.57034	1.31705	2.94238	4.39071	5.89192	7.64334	9.62114	11.4826	12.6224	12.3993	10.4385	6.87262	2.36207
FrontToBack	12	-71.8695	-71.0332	-74.7691	-83.5894	-97.6649	-116.674	-139.423	-163.548	-185.716	-202.472	-211.436	-212.18	-206.285	-196.561	-185.987	-177.015	-171.551	-171.301	-177.842	-191.956	-212.444	-235.276	-254.038	-261.954	-254.677	-232.34	-199.659	-164.014	-132.65	-110.527	-99.7397	-100.393	-112.073	-134.87	-169.242	-214.637	-267.634	-320.888	-364.114	-387.219	-384.254	-356.028	-309.856	-256.615	-206.796	-167.521	-141.527	-127.867
FrontToBack	12	10.4965	12.0006	13.5664	15.1799	16.5104	17.0161	16.2191	14.0176	10.8612	7.63119	5.27569	4.36968	4.84782	6.03327	6.94322	6.70877	4.92819	1.80907	-1.94269	-5.43779	-7.9826	-9.35185	-9.82883	-10.0025	-10.4376	-11.3908	-12.7056	-13.9137	-14.4683	-13.9841	-12.3729	-9.83315	-6.7281	-3.44769	-0.320937	2.39015	4.47034	5.74365	6.11451	5.62033	4.4545	2.92249	1.3496	-0.00867898	-0.994829	-1.50352	-1.40763	-0.536644
FrontToBack	12	-182.869	-225.753	-257.97	-273.668	-270.176	-249.213	-216.496	-179.787	-146.294	-120.643	-104.229	-95.9299	-93.4952	-94.804	-98.5137	-104.071	-111.339	-120.128	-129.842	-139.337	-147.033	-151.265	-150.765	-145.089	-134.804	-121.35	-106.64	-92.5833	-80.7031	-71.9146	-66.4518	-63.941	-63.625	-64.6865	-66.5092	-68.6931	-70.8063	-72.0969	-71.4958	-68.0511	-61.5745	-53.0544	-44.5027	-38.304	-36.4898	-40.4112	-50.988	-69.2633
FrontToBack	12	-16.1507	-20.1596	-22.9456	-23.7833	-22.1679	-18.1067	-12.2366	-5.67421	0.364614	4.98903	7.87882	9.23049	9.48348	9.0299	8.08644	6.75445	5.16694	3.57523	2.31618	1.68569	1.82021	2.66541	4.04566	5.76516	7.63277	9.3646	10.4308	10.0112	7.16963	1.20939	-8.0005	-19.9291	-33.5631	-47.7026	-61.1675	-72.8524	-81.7459	-87.0709	-88.5584	-86.6709	-82.5518	-77.6325	-73.0788	-69.3853	-66.3303	-63.2622	-59.5011	-54.6204
FrontToBack	12	-11.5213	-10.0083	-8.31827	-6.36257	-4.16454	-1.94509	-0.0685133	1.10312	1.34784	0.640846	-0.89093	-3.05755	-5.68078	-8.58613	-11.5336	-14.1361	-15.8658	-16.1882	-14.788	-11.7663	-7.68325	-3.40334	0.188654	2.46785	3.23468	2.7267	1.49546	0.201994	-0.608686	-0.677721	-0.0874911	0.822786	1.63385	2.02809	1.88887	1.29054	0.412533	-0.554356	-1.45919	-2.19033	-2.65055	-2.74632	-2.41192	-1.65977	-0.618697	0.480209	1.3857	1.94509
FrontToBack	12	8.17595	7.54695	6.01998	3.89968	1.64243	-0.295752	-1.60583	-2.20597	-2.23454	-1.97498	-1.74512	-1.78051	-2.14723	-2.71348	-3.20696	-3.3336	-2.90618	-1.9166	-0.525142	1.00479	2.3829	3.34361	3.6828	3.30277	2.27193	0.870338	-0.433179	-1.09906	-0.704755	0.878746	3.41308	6.3706	9.13663	11.2416	12.5028	13.0138	12.9966	12.6226	11.907	10.7346	8.97771	6.62023	3.80484	0.779799	-2.20614	-4.98172	-7.44222	-9.46417
FrontToBack	12	3.9088	4.82594	4.19671	2.19732	-0.608484	-3.44228	-5.52941	-6.29403	-5.50022	-3.32906	-0.372121	2.5064	4.44367	4.91447	3.95493	2.1376	0.283813	-0.920724	-1.1945	-0.685587	0.208919	1.08176	1.68463	1.96747	2.02422	1.99683	1.99058	2.02564	2.03215	1.89201	1.50569	0.860191	0.0588471	-0.706911	-1.24869	-1.49293	-1.55292	-1.69934	-2.23111	-3.307	-4.83714	-6.5028	-7.8992	-8.72365	-8.90925	-8.64573	-8.29472	-8.2586
FrontToBack	12	2.86604	2.65701	2.12263	1.52599	1.12714	1.07017	1.32853	1.71048	1.90013	1.5361	0.335238	-1.75549	-4.46252	-7.22989	-9.42747	-10.617	-10.7182	-9.97239	-8.74485	-7.31614	-5.79929	-4.20756	-2.58221	-1.05945	0.173001	0.99178	1.42901	1.67556	1.98139	2.51555	3.2546	3.97197	4.3319	4.04655	3.00653	1.31793	-0.763864	-2.94742	-4.99136	-6.72493	-8.02585	-8.80543	-9.03095	-8.7647	-8.17309	-7.47702	-6.86209	-6.40295
FrontToBack	12	5.98587	5.74692	5.60383	5.46648	5.24059	4.79884	3.95099	2.4696	0.19695	-2.82215	-6.27268	-9.64342	-12.4169	-14.2738	-15.1881	-15.3659	-15.0758	-14.476	-13.5359	-12.0819	-9.93137	-7.03128	-3.52924	0.255442	3.9313	7.14121	9.62745	11.2448	11.9443	11.7504	10.741	9.04032	6.83023	4.3644	1.94411	-0.167093	-1.84944	-3.16073	-4.2397	-5.12762	-5.65258	-5.49432	-4.40562	-2.42308	0.0950615	2.63304	4.75093	6.22888
FrontToBack	12	-3.01681	-1.48002	-0.116349	0.999223	1.9005	2.66986	3.36954	4.00346	4.52532	4.88061	5.05537	5.09941	5.10856	5.16648	5.27699	5.32852	5.12693	4.4934	3.37744	1.91609	0.395499	-0.864022	-1.62937	-1.8129	-1.44948	-0.631505	0.542457	1.97684	3.56015	5.14868	6.57514	7.67841	8.33658	8.48511	8.11567	7.26794	6.02945	4.54519	3.01822	1.67506	0.694508	0.136376	-0.079034	-0.119948	-0.156347	-0.298622	-0.594201	-1.06194
FrontToBack	12	-3.3854	-1.95896	-0.638367	0.37904	0.889167	0.756313	-0.0267881	-1.29643	-2.70638	-3.78236	-4.05962	-3.25677	-1.38448	1.29055	4.40192	7.64585	10.8302	13.7965	16.3042	18.0087	18.5722	17.8457	15.9905	13.4602	10.8517	8.71493	7.40079	6.98599	7.26019	7.77026	7.92904	7.19975	5.31587	2.4449	-0.814424	-3.64262	-5.36351	-5.8002	-5.45023	-5.34999	-6.65183	-10.0762	-15.5047	-21.9265	-27.7784	-31.5216	-32.1827	-29.6589
FrontToBack	12	-5.80696	-5.68229	-5.09871	-4.2477	-3.37081	-2.65179	-2.16062	-1.85502	-1.62491	-1.33407	-0.854749	-0.103681	0.9164	2.0815	3.15727	3.85225	3.91033	3.18405	1.67102	-0.495898	-3.06512	-5.66986	-7.84115	-9.08656	-9.05692	-7.73359	-5.50752	-3.05369	-1.03743	0.185682	0.698316	0.923217	1.37453	2.40849	4.07358	6.09867	8.00073	9.26661	9.5461	8.77527	7.18238	5.18176	3.22638	1.68801	0.798916	0.63498	1.11786	2.02879
FrontToBack	12	4.25762	0.148449	-4.28416	-8.74635	-12.9906	-16.8073	-20.0291	-22.562	-24.4261	-25.7717	-26.8549	-28.0047	-29.6004	-32.0748	-35.9204	-41.6871	-49.9824	-61.4708	-76.8096	-96.3985	-119.883	-145.592	-170.315	-189.844	-200.29	-199.636	-188.652	-170.584	-149.732	-129.731	-112.442	-97.9251	-85.2742	-73.6588	-63.0162	-54.1784	-48.6239	-48.1616	-54.731	-70.2584	-96.3209	-133.412	-179.921	-231.334	-280.385	-318.587	-338.817	-337.876
FrontToBack	12	3.21135	2.41663	1.81532	1.61794	1.89797	2.63274	3.73077	4.99384	6.06598	6.47146	5.79531	3.9096	1.08606	-2.10537	-5.04174	-7.27136	-8.60156	-9.04701	-8.72141	-7.7364	-6.14528	-3.94659	-1.16276	2.04014	5.28594	8.07046	9.98116	10.9082	11.093	10.9722	10.934	11.1297	11.4218	11.4506	10.7743	9.03427	6.09413	2.08723	-2.6588	-7.77992	-13.0008	-18.1525	-23.0786	-27.5282	-31.1125	-33.3586	-33.8305	-32.2772
FrontToBack	12	3.69692	1.9452	0.573848	-0.422704	-1.1537	-1.77102	-2.34736	-2.78079	-2.7904	-2.02222	-0.219297	2.61274	6.12487	9.69025	12.6201	14.4447	15.1118	14.9801	14.5957	14.3784	14.3925	14.3318	13.7058	12.1173	9.47206	6.02513	2.26168	-1.29883	-4.25021	-6.33481	-7.38726	-7.28551	-5.97522	-3.56372	-0.391827	2.99633	5.99747	8.13369	9.17769	9.17379	8.3693	7.12475	5.83526	4.87781	4.55441	5.02997	6.27281	8.03913
FrontToBack	12	25.0171	19.1571	13.5532	7.50346	0.20008	-8.52422	-17.7718	-25.7593	-30.5698	-31.1244	-27.8772	-22.8169	-18.7143	-17.9238	-21.3326	-28.0041	-35.7335	-42.2399	-46.3397	-48.4222	-49.9607	-52.367	-55.9307	-59.5019	-61.1041	-59.0575	-52.9284	-43.8192	-33.9976	-26.2502	-23.3726	-27.9664	-42.379	-68.5031	-107.233	-157.653	-216.318	-277.106	-332.041	-373.02	-393.959	-392.514	-370.692	-334.08	-290.022	-245.459	-205.253	-171.548
FrontToBack	12	-1.68472	-0.699463	-0.419349	-0.791233	-1.67906	-2.95797	-4.51567	-6.2085	-7.83585	-9.17772	-10.0675	-10.4463	-10.3547	-9.86783	-9.02787	-7.83116	-6.28774	-4.50924	-2.75028	-1.35783	-0.642091	-0.742604	-1.5597	-2.7815	-3.97654	-4.70355	-4.60143	-3.45767	-1.25819	1.78626	5.27028	8.6859	11.5574	13.5451	14.4769	14.2961	12.9886	10.5495	7.03463	2.66773	-2.06275	-6.41299	-9.54091	-10.7867	-9.94267	-7.37843	-3.94069	-0.67705
FrontToBack	12	-0.854972	-1.76918	-3.01523	-4.78013	-6.97296	-9.23439	-11.0956	-12.1992	-12.4414	-11.9601	-11.0065	-9.80968	-8.52939	-7.30664	-6.34025	-5.90306	-6.25546	-7.49489	-9.41954	-11.4862	-12.9065	-12.8786	-10.8922	-6.99054	-1.85058	3.39634	7.5556	9.79513	9.8999	8.24151	5.51366	2.39619	-0.672349	-3.53382	-6.17962	-8.57873	-10.5811	-11.9629	-12.5481	-12.3025	-11.3275	-9.7952	-7.90629	-5.91657	-4.16224	-2.99663	-2.63033	-2.98758
FrontToBack	13	-10.2651	0.397762	11.4842	22.5956	33.4363	43.665	52.6604	59.2221	61.386	56.5762	42.1713	16.296	-21.4444	-69.5133	-124.351	-180.71	-232.475	-273.888	-300.851	-311.877	-308.353	-294.107	-274.414	-254.668	-238.967	-229.022	-223.814	-220.272	-214.763	-204.797	-190.21	-173.374	-158.352	-149.355	-149.096	-157.707	-172.645	-189.61	-204.047	-212.623	-214.137	-209.542	-201.167	-191.503	-182.161	-173.467	-164.778	-155.138
FrontToBack	13	14.5799	14.8678	13.2859	9.78772	4.93733	-0.308396	-4.99784	-8.54798	-10.872	-12.2309	-12.9468	-13.2079	-13.1039	-12.8497	-13.0076	-14.5176	-18.46	-25.6323	-36.1252	-49.1171	-63.0216	-75.9646	-86.3776	-93.4287	-97.089	-97.8851	-96.5363	-93.7016	-89.8879	-85.4464	-80.5578	-75.2171	-69.2765	-62.5757	-55.0798	-46.9321	-38.3997	-29.7882	-21.4125	-13.6285	-6.85492	-1.50888	2.13515	4.0754	4.60489	4.18953	3.27327	2.12321
FrontToBack	13	1.79623	2.76798	2.953	2.46875	1.39074	-0.283204	-2.5603	-5.31292	-8.17174	-10.5591	-11.8933	-11.8665	-10.6226	-8.70402	-6.77735	-5.30791	-4.37485	-3.7237	-2.99159	-1.95279	-0.654924	0.595	1.35969	1.24736	0.0777445	-2.0133	-4.56868	-6.92597	-8.42947	-8.65578	-7.54954	-5.39952	-2.67867	0.14751	2.72437	4.78109	6.04477	6.21489	5.07316	2.67135	-0.539426	-3.76837	-6.13829	-7.01123	-6.21828	-4.08034	-1.22788	1.67402
FrontToBack	13	-241.512	-233.38	-218.892	-201.589	-184.948	-172.488	-167.764	-173.738	-191.493	-218.89	-250.136	-276.915	-290.961	-287.01	-264.691	-228.416	-185.409	-142.993	-106.45	-78.2533	-58.6013	-46.6431	-41.6691	-43.7459	-53.598	-71.8681	-98.1472	-130.287	-164.401	-195.618	-219.28	-232.086	-232.763	-222.13	-202.625	-177.552	-150.319	-123.856	-100.303	-80.8886	-65.893	-54.6853	-45.9193	-38.0024	-29.7507	-20.9207	-12.2486	-4.92058
FrontToBack	13	-16.825	-14.4621	-12.7244	-11.136	-9.46185	-7.65053	-5.74019	-3.7931	-1.86003	0.0316195	1.89366	3.78271	5.78348	7.9433	10.1882	12.2637	13.7733	14.3096	13.6391	11.8344	9.29747	6.6498	4.53505	3.40474	3.36439	4.13867	5.16556	5.78435	5.44867	3.88845	1.18497	-2.26217	-5.84712	-8.92443	-10.9688	-11.6887	-11.0551	-9.25886	-6.62261	-3.51282	-0.28369	2.73819	5.23246	6.87625	7.383	6.60701	4.64828	1.87982
FrontToBack	13	-3.00616	-1.72421	-1.21814	-1.45675	-2.14684	-2.87614	-3.24971	-2.96607	-1.86251	0.0581475	2.60473	5.41792	8.04879	10.073	11.1812	11.2112	10.1291	8.01304	5.06496	1.63565	-1.79252	-4.69555	-6.64793	-7.4471	-7.16168	-6.07742	-4.57469	-2.9971	-1.572	-0.397827	0.518946	1.2142	1.71683	2.0182	2.06853	1.82239	1.31009	0.682338	0.166658	-0.0584051	0.00793632	0.172424	0.170717	-0.139936	-0.662822	-1.1037	-1.15637	-0.719102
FrontToBack	13	87.6113	82.9507	76.3486	67.7399	58.9943	52.8996	51.9288	57.4463	69.6307	87.817	110.717	136.237	161.158	181.297	192.5	192.141	180.264	159.609	134.511	109.332	87.25	69.7557	56.7288	46.7489	37.5279	26.5705	12.0968	-6.07734	-26.2482	-45.4836	-60.9998	-71.5024	-77.7026	-81.7743	-86.2041	-92.7639	-102.064	-113.618	-126.076	-137.404	-145.101	-146.702	-140.608	-126.93	-107.822	-86.9279	-68.0663	-53.7628
FrontToBack	13	26.1533	26.6973	26.0713	24.3684	21.9397	19.1791	16.377	13.6789	11.1088	8.61161	6.09646	3.49798	0.852545	-1.65236	-3.70397	-4.97966	-5.29211	-4.68532	-3.4303	-1.9324	-0.597616	0.282507	0.595028	0.391691	-0.18547	-1.00891	-2.03856	-3.32195	-4.91747	-6.79139	-8.76275	-10.5415	-11.8392	-12.4828	-12.4656	-11.9107	-10.9691	-9.71291	-8.08801	-5.97984	-3.38007	-0.567356	1.84257	3.0627	2.47341	-0.0470954	-3.9898	-8.38061
FrontToBack	13	50.9366	73.5816	101.059	130.659	158.629	181.134	195.356	200.289	196.873	187.42	174.637	160.695	146.732	132.911	118.854	104.203	89.0241	73.9339	59.9252	47.9956	38.7557	32.2093	27.8197	24.814	22.534	20.6359	19.056	17.8337	16.9385	16.224	15.505	14.6836	13.8229	13.1129	12.743	12.7505	12.9375	12.9254	12.3304	10.9838	9.06365	7.05605	5.53942	4.90358	5.15564	5.92669	6.67431	6.96204
FrontToBack	13	-14.9003	-14.9987	-13.1523	-9.7216	-5.28112	-0.533121	3.7912	7.07331	8.95634	9.42884	8.78996	7.51607	6.09104	4.87336	4.03751	3.59197	3.44865	3.49615	3.64282	3.80647	3.88097	3.71745	3.15777	2.10786	0.606891	-1.15655	-2.90048	-4.35208	-5.34171	-5.8396	-5.9232	-5.70748	-5.2895	-4.74081	-4.14122	-3.61734	-3.34622	-3.51094	-4.2257	-5.46735	-7.04819	-8.64641	-9.88556	-10.4374	-10.1124	-8.90661	-6.98557	-4.60882
FrontToBack	13	-8.07744	-8.4267	-8.88739	-9.57277	-10.289	-10.6229	-10.1437	-8.60137	-6.02559	-2.7148	0.854769	4.15095	6.7081	8.23364	8.67578	8.23314	7.29192	6.31183	5.69451	5.67348	6.24753	7.17559	8.04661	8.42279	8.0207	6.85309	5.2589	3.79604	3.04442	3.40653	4.9758	7.49522	10.3965	12.9022	14.1933	13.6252	10.9519	6.46289	0.949654	-4.52407	-8.96325	-11.747	-12.7637	-12.3431	-11.0484	-9.44087	-7.90338	-6.56158
FrontToBack	13	11.2831	9.46555	6.28898	2.18242	-2.1533	-5.94289	-8.59911	-9.92556	-10.1572	-9.81474	-9.44146	-9.35116	-9.50452	-9.57005	-9.11926	-7.85499	-5.75724	-3.09874	-0.356833	1.91055	3.16676	2.97669	1.09048	-2.44995	-7.21722	-12.373	-16.7818	-19.258	-18.903	-15.4178	-9.28332	-1.7176	5.62611	11.1557	13.883	13.778	11.7612	9.29775	7.78977	8.05805	10.1481	13.4708	17.1221	20.1944	21.9964	22.1946	20.8842	18.5574
FrontToBack	13	0.830299	2.6268	4.29545	5.69404	6.73659	7.36624	7.58182	7.47331	7.22813	7.0779	7.20677	7.64975	8.24287	8.6669	8.59831	7.89233	6.69285	5.3775	4.3684	3.92566	4.05348	4.55548	5.16573	5.6581	5.87906	5.72789	5.12853	4.02659	2.41375	0.368789	-1.90392	-4.07027	-5.7226	-6.50671	-6.26251	-5.10053	-3.34639	-1.38139	0.525817	2.28682	3.93348	5.49161	6.89638	8.00459	8.67797	8.86043	8.5939	7.98156
FrontToBack	13	5.60366	4.45959	2.80341	1.01177	-0.554867	-1.65124	-2.17933	-2.16298	-1.70841	-0.984715	-0.221515	0.310978	0.369022	-0.163356	-1.1974	-2.44352	-3.50548	-4.01909	-3.76514	-2.72054	-1.04525	0.961914	2.92802	4.4903	5.4249	5.79285	6.04161	6.95975	9.44222	14.126	21.0542	29.5448	38.3407	45.9909	51.3025	53.6889	53.2793	50.7607	47.0371	42.8794	38.7316	34.7319	30.8717	27.1492	23.6244	20.3779	17.4545	14.854
FrontToBack	13	1.66649	1.99094	1.61062	0.976861	0.719361	1.26203	2.57101	4.19717	5.56532	6.30571	6.41839	6.19967	6.02445	6.14683	6.63789	7.45317	8.55097	9.94541	11.6524	13.5612	15.3368	16.4573	16.4034	14.9108	12.1261	8.55679	4.84688	1.51619	-1.18319	-3.24334	-4.76721	-5.83181	-6.4225	-6.45466	-5.85159	-4.62721	-2.92825	-1.00933	0.849999	2.44052	3.68158	4.61072	5.32972	5.94474	6.53672	7.15768	7.82502	8.4889
FrontToBack	13	-31.8947	-37.4436	-43.2294	-48.8974	-54.0588	-58.1775	-60.5906	-60.6762	-58.0838	-52.9097	-45.7368	-37.5092	-29.2857	-21.9527	-16.0059	-11.4877	-8.09721	-5.41686	-3.13616	-1.17211	0.36409	1.31241	1.62589	1.44777	1.06636	0.793366	0.852467	1.34629	2.28986	3.65061	5.33726	7.15242	8.7728	9.81374	9.96685	9.13824	7.5042	5.45117	3.43126	1.80592	0.746157	0.218469	0.0420726	-0.0241479	-0.20224	-0.638092	-1.36422	-2.27386
FrontToBack	13	-0.419806	-0.769296	-1.2274	-1.5252	-1.43598	-0.877098	0.0329795	1.01148	1.73652	2.00128	1.80237	1.31983	0.807889	0.470468	0.390536	0.543258	0.875913	1.39816	2.21786	3.4832	5.24593	7.32572	9.27462	10.5006	10.5098	9.14504	6.6866	3.76079	1.09838	-0.736776	-1.54114	-1.51539	-1.15519	-1.02441	-1.49231	-2.53846	-3.73181	-4.41817	-4.04463	-2.4508	0.0392179	2.78207	5.14053	6.77997	7.77366	8.47907	9.28083	10.357
FrontToBack	13	6.92371	5.21648	3.87161	3.13951	2.92797	2.82161	2.31868	1.15087	-0.507544	-2.07093	-2.79877	-2.13463	0.0474602	3.39725	7.23927	10.8221	13.5418	15.053	15.2716	14.318	12.4693	10.1274	7.78655	5.96572	5.10907	5.47955	7.0775	9.59578	12.4279	14.7446	15.6728	14.5569	11.231	6.16312	0.365727	-4.93302	-8.72217	-10.541	-10.555	-9.36218	-7.65852	-5.95202	-4.45221	-3.14304	-1.93016	-0.754149	0.392125	1.49537
FrontToBack	13	-5.27331	-5.73589	-5.87974	-5.71144	-5.32052	-4.84549	-4.42002	-4.13632	-4.04219	-4.15865	-4.48862	-5.00412	-5.62296	-6.22252	-6.69054	-7	-7.23241	-7.52902	-7.98268	-8.55303	-9.06674	-9.30649	-9.12347	-8.49646	-7.51558	-6.32882	-5.11074	-4.06804	-3.45338	-3.53866	-4.53292	-6.46346	-9.07982	-11.8294	-13.9532	-14.6869	-13.5129	-10.354	-5.61703	-0.0646776	5.42436	10.0913	13.4468	15.3093	15.7713	15.1333	13.8242	12.2971
FrontToBack	13	-1.262	-4.0066	-6.67709	-8.89569	-10.3698	-10.9333	-10.5462	-9.26531	-7.19745	-4.46806	-1.21948	2.35506	5.98415	9.32593	12.0219	13.7701	14.3932	13.896	12.5008	10.6349	8.82676	7.52563	6.91329	6.81384	6.75694	6.17248	4.61986	1.95517	-1.62685	-5.66889	-9.60013	-12.8946	-15.1929	-16.3599	-16.4766	-15.7754	-14.5455	-13.0406	-11.4294	-9.80133	-8.21098	-6.7241	-5.43086	-4.42043	-3.72656	-3.27429	-2.85983	-2.19119
FrontToBack	13	-229.468	-208.848	-180.917	-151.617	-125.514	-104.496	-87.7585	-72.8423	-57.0497	-38.6377	-17.4556	5.03229	26.2464	43.3486	54.1906	58.0173	55.6417	49.0369	40.5642	32.2152	25.1628	19.715	15.557	12.0817	8.63124	4.56733	-0.806962	-8.3584	-19.1226	-34.1049	-53.9041	-78.2894	-105.918	-134.379	-160.639	-181.8	-195.836	-201.99	-200.662	-192.974	-180.346	-164.33	-146.601	-128.879	-112.636	-98.7212	-87.1724	-77.3826
FrontToBack	13	3.8818	4.71506	5.75138	6.47619	6.45284	5.45773	3.52669	0.931475	-1.90077	-4.4831	-6.37073	-7.25007	-7.00916	-5.76636	-3.83913	-1.64603	0.429007	2.14847	3.45089	4.38147	4.97256	5.15628	4.77272	3.67234	1.85418	-0.448995	-2.78864	-4.62506	-5.49309	-5.13721	-3.56302	-1.00996	2.11501	5.29972	7.98182	9.61612	9.78077	8.29952	5.32553	1.33048	-3.01115	-6.99329	-10.0343	-11.7719	-12.0943	-11.1447	-9.30962	-7.17614
FrontToBack	13	-1.45497	-3.08424	-4.17136	-4.55596	-4.2793	-3.52536	-2.49333	-1.28899	0.080425	1.61314	3.20452	4.62066	5.59091	5.95887	5.79035	5.35945	5.01794	5.02317	5.42842	6.08695	6.75451	7.20647	7.3034	6.98511	6.24017	5.09987	3.66285	2.11132	0.672704	-0.462672	-1.22123	-1.66288	-1.92785	-2.15078	-2.3997	-2.67511	-2.95769	-3.25966	-3.62869	-4.0896	-4.55508	-4.76805	-4.32256	-2.76233	0.294341	5.05905	11.5296	19.4727
FrontToBack	13	-22.206	-32.1762	-40.0831	-44.6476	-45.2127	-41.834	-35.2357	-26.6403	-17.4984	-9.18605	-2.75101	1.23156	2.6926	2.02315	-0.0378752	-2.58449	-4.78962	-6.14388	-6.57114	-6.33372	-5.76263	-4.98501	-3.83741	-2.03672	0.51259	3.49959	6.24639	7.99781	8.27816	7.099	4.90556	2.32797	-0.0955255	-2.06529	-3.49256	-4.3642	-4.61883	-4.1224	-2.75496	-0.548675	2.21374	5.0176	7.2648	8.49227	8.54988	7.64603	6.24641	4.88802
FrontToBack	13	-127.348	-161.985	-194.309	-222.251	-245.485	-265.456	-284.558	-304.708	-325.899	-345.464	-358.581	-359.943	-345.89	-316.005	-273.416	-223.749	-173.33	-127.52	-89.7943	-61.6588	-43.063	-32.8846	-29.2871	-30.0075	-32.7073	-35.4071	-36.8843	-36.8507	-35.8021	-34.5992	-33.9645	-34.1556	-34.965	-36.0296	-37.212	-38.7715	-41.1711	-44.6365	-48.7844	-52.6373	-55.0947	-55.6026	-54.5679	-53.2008	-52.8345	-54.1655	-56.9114	-60.1235
FrontToBack	13	1.43193	1.97302	2.6989	3.68663	4.97329	6.46788	7.90844	8.91196	9.10835	8.30311	6.58422	4.31238	1.9913	0.0800626	-1.15738	-1.69909	-1.70281	-1.39307	-0.960057	-0.516352	-0.102428	0.270221	0.576134	0.743225	0.662783	0.238448	-0.539084	-1.54609	-2.55035	-3.30562	-3.66024	-3.6093	-3.26314	-2.76382	-2.21412	-1.65671	-1.09668	-0.53032	0.0398836	0.594997	1.08117	1.39349	1.39245	0.966434	0.106844	-1.05845	-2.30915	-3.43072
FrontToBack	13	18.2255	14.2317	10.336	7.17118	5.26831	5.00843	6.53269	9.65788	13.8972	18.5968	23.1235	26.9743	29.7636	31.1613	30.8953	28.8809	25.3799	21.0371	16.6918	13.0427	10.3628	8.44667	6.8101	5.0119	2.9024	0.692769	-1.1618	-2.15773	-1.9454	-0.448269	2.1069	5.26916	8.50702	11.3554	13.4897	14.7029	14.8289	13.7124	11.2782	7.6809	3.39759	-0.853292	-4.39261	-6.90301	-8.57023	-9.91166	-11.3873	-13.0601
FrontToBack	13	-124.326	-137.134	-143.894	-143.804	-136.956	-124.298	-107.476	-88.5467	-69.5709	-52.2171	-37.5104	-25.8152	-17.0087	-10.7235	-6.55049	-4.15186	-3.28288	-3.73759	-5.24919	-7.40713	-9.66288	-11.4637	-12.4618	-12.683	-12.5364	-12.6535	-13.6516	-15.986	-19.9959	-26.1313	-35.2025	-48.4326	-67.1624	-92.248	-123.396	-158.78	-195.156	-228.49	-254.82	-271.059	-275.506	-268.054	-250.15	-224.559	-194.906	-164.964	-137.792	-115.029
FrontToBack	13	1.11053	-0.715878	-1.63257	-1.76403	-1.47047	-1.17946	-1.1943	-1.57667	-2.16969	-2.70953	-2.94937	-2.72682	-1.97704	-0.730158	0.882431	2.61768	4.13935	5.08512	5.17327	4.31094	2.65053	0.555005	-1.52811	-3.23423	-4.41036	-5.14151	-5.66521	-6.22346	-6.93272	-7.73463	-8.44523	-8.86028	-8.85623	-8.42988	-7.67212	-6.69742	-5.5763	-4.30303	-2.8186	-1.08327	0.832445	2.696	4.15613	4.88729	4.76265	3.94195	2.80344	1.75566
FrontToBack	13	4.43969	2.884	1.65741	1.12944	1.57744	3.09321	5.55394	8.62453	11.772	14.3393	15.7067	15.5134	13.8239	11.1261	8.13448	5.49374	3.53268	2.17842	1.02744	-0.491173	-2.93455	-6.62967	-11.4345	-16.5205	-20.3729	-21.1472	-17.399	-8.88483	2.99484	15.4657	25.3297	30.1808	29.2861	23.7207	15.7397	7.7694	1.52895	-2.34874	-4.14853	-4.5833	-4.30672	-3.661	-2.70511	-1.40242	0.197809	1.90237	3.42965	4.53143
FrontToBack	14	262.102	260.636	241.759	209.892	171.529	133.119	99.4058	72.79	53.6438	41.0682	33.5811	29.5513	27.4338	25.9614	24.3101	22.2202	20.0208	18.5892	19.3015	24.0056	34.9601	54.5499	84.6069	125.324	174.124	225.167	270.168	300.664	310.958	300.331	273.258	237.432	200.666	168.299	142.267	121.845	105.162	90.4852	76.7987	63.7851	51.5624	40.4437	30.7772	22.8482	16.8242	12.7732	10.7485	10.9025
FrontToBack	14	-216.804	-300.283	-392.25	-479.853	-548.392	-585.574	-585.579	-550.979	-491.572	-420.826	-351.683	-293.42	-250.351	-222.225	-205.646	-195.897	-188.731	-181.734	-174.902	-170.172	-170.071	-176.066	-187.399	-200.924	-211.997	-215.999	-209.868	-193.088	-167.811	-138.15	-108.911	-84.2506	-66.6738	-56.6594	-52.9408	-53.2568	-55.2505	-57.1711	-58.1269	-57.8813	-56.4287	-53.6767	-49.4147	-43.4993	-36.0822	-27.7253	-19.3558	-12.0558
FrontToBack	14	-106.346	-131.4	-154.906	-173.787	-185.087	-186.52	-177.085	-157.553	-130.532	-99.8679	-69.5624	-42.6916	-20.889	-4.5591	6.5051	12.6314	14.2076	11.9382	7.09777	1.54465	-2.46787	-2.51619	3.86631	19.0756	45.1309	83.0027	131.684	187.429	243.75	292.53	326.079	339.356	331.451	305.676	268.335	226.692	186.928	152.737	124.995	102.477	83.2371	65.9197	50.4027	37.5812	28.6352	24.3189	24.6263	28.8099
FrontToBack	14	11.9649	10.7264	8.83114	6.74572	4.83728	3.30706	2.17917	1.3497	0.684764	0.113667	-0.327698	-0.519809	-0.335097	0.284474	1.28102	2.49992	3.75758	4.92733	5.98964	7.01974	8.12005	9.3424	10.6407	11.8679	12.8005	13.1782	12.7602	11.4018	9.12468	6.14232	2.81401	-0.439099	-3.20258	-5.09338	-5.78131	-5.05921	-2.96918	0.115526	3.5487	6.63905	8.91277	10.2517	10.8164	10.8396	10.4494	9.64192	8.38189	6.72714
FrontToBack	14	-6.68239	-7.45132	-7.52805	-6.40423	-3.9324	-0.46187	3.2716	6.46683	8.61282	9.67161	9.9806	9.95938	9.82087	9.47435	8.6501	7.13115	4.92348	2.27558	-0.432992	-2.8499	-4.76787	-6.16755	-7.17074	-7.94967	-8.6303	-9.2587	-9.83782	-10.3992	-11.0234	-11.7617	-12.5022	-12.9036	-12.4997	-10.9458	-8.25996	-4.87093	-1.43889	1.44113	3.43909	4.49944	4.71868	4.25145	3.32228	2.27928	1.5513	1.45932	2.00223	2.7937
FrontToBack	14	-13.7906	-12.609	-10.0548	-6.68576	-3.19379	-0.209695	1.87159	2.96075	3.19736	2.7735	1.79246	0.266856	-1.75247	-4.04575	-6.22336	-7.86454	-8.68411	-8.58983	-7.60459	-5.74318	-2.97242	0.704667	5.11554	9.85419	14.352	18.0333	20.4597	21.3911	20.7737	18.7074	15.4254	11.2761	6.68657	2.10308	-2.05821	-5.44363	-7.78631	-8.9469	-8.957	-8.0321	-6.53028	-4.87553	-3.47529	-2.65072	-2.56729	-3.18154	-4.24025	-5.37845
FrontToBack	14	224.415	229.786	224.412	210.985	194.267	179.332	170.157	169.208	177.869	196.857	225.836	262.32	300.839	333.511	352.295	351.971	332.258	297.931	256.925	217.488	185.728	164.467	153.531	150.919	154.084	160.758	169.169	177.835	185.254	189.737	189.556	183.448	171.279	154.468	135.776	118.383	104.73	95.751	90.847	88.4227	86.5798	83.7073	78.9665	72.613	65.939	60.6487	57.8959	57.6054
FrontToBack	14	4.68199	4.21871	3.7722	3.33768	2.74783	1.74761	0.125652	-2.15175	-4.88503	-7.7132	-10.279	-12.3826	-14.0161	-15.2577	-16.0975	-16.3328	-15.6229	-13.705	-10.6355	-6.89475	-3.24165	-0.38451	1.34075	2.08889	2.3555	2.67889	3.37487	4.43892	5.61384	6.54543	6.93444	6.64608	5.75599	4.53364	3.3447	2.49795	2.09296	1.9519	1.6767	0.799168	-1.05479	-4.05891	-8.14689	-13.0104	-18.1035	-22.6727	-25.8574	-26.8909
FrontToBack	14	1.32853	0.709194	0.529299	0.490943	0.221778	-0.500403	-1.62081	-2.83244	-3.71778	-3.92321	-3.28664	-1.87907	0.0468393	2.17366	4.25443	6.19617	8.03813	9.83286	11.5081	12.8194	13.4361	13.1148	11.8291	9.77144	7.22687	4.42337	1.46615	-1.6033	-4.6767	-7.48798	-9.64071	-10.7573	-10.6653	-9.50904	-7.70952	-5.7828	-4.10912	-2.78122	-1.61681	-0.324654	1.27199	3.07918	4.71978	5.665	5.44113	3.82708	0.9594	-2.68388
FrontToBack	14	-7.15426	-6.56219	-5.94758	-5.56923	-5.52683	-5.73227	-5.97289	-6.00782	-5.65253	-4.82487	-3.56664	-2.05186	-0.560697	0.601633	1.22583	1.29359	0.970075	0.488776	-0.00785142	-0.554119	-1.31619	-2.43725	-3.88024	-5.37161	-6.48743	-6.83375	-6.21826	-4.72963	-2.69084	-0.527554	1.38496	2.82168	3.72437	4.14392	4.16092	3.83674	3.21684	2.36152	1.36211	0.319105	-0.693295	-1.64354	-2.51568	-3.26721	-3.79781	-3.958	-3.58402	-2.54946
FrontToBack	14	2.66333	1.56766	-0.305392	-2.12768	-3.0712	-2.66465	-0.982791	1.38669	3.57613	4.80317	4.72242	3.60397	2.20964	1.42891	1.86989	3.64511	6.44736	9.80703	13.3341	16.7826	19.9496	22.5296	24.0615	24.0433	22.1443	18.4209	13.3936	7.9647	3.19288	0.0200111	-0.974608	0.269132	3.26515	7.10925	10.7303	13.1899	13.9018	12.7134	9.84171	5.7543	1.04502	-3.65957	-7.79244	-10.9346	-12.8809	-13.6402	-13.3641	-12.2492
FrontToBack	14	0.240993	4.21664	6.46554	6.57603	4.76915	1.72883	-1.7319	-4.9997	-7.82456	-10.2684	-12.5006	-14.5859	-16.3785	-17.565	-17.8079	-16.9128	-14.9433	-12.2419	-9.34904	-6.84534	-5.17319	-4.50452	-4.70609	-5.4137	-6.1705	-6.56712	-6.32769	-5.33971	-3.65159	-1.46264	0.901891	3.05435	4.65361	5.52204	5.70926	5.45594	5.0675	4.76134	4.57346	4.37405	3.97609	3.26467	2.26641	1.1205	-0.0312721	-1.16538	-2.42993	-4.07484
FrontToBack	14	40.0588	31.1372	19.3245	6.05312	-6.31894	-15.4586	-20.0423	-20.1838	-17.1428	-12.6137	-8.06611	-4.4279	-2.11144	-1.19113	-1.55383	-2.94693	-4.98223	-7.17231	-9.04217	-10.2638	-10.7326	-10.5302	-9.81076	-8.69215	-7.23762	-5.52374	-3.72927	-2.14816	-1.09899	-0.772923	-1.12236	-1.8719	-2.66904	-3.30157	-3.85344	-4.68637	-6.22564	-8.65384	-11.6939	-14.6245	-16.5347	-16.6796	-14.7636	-11.0329	-6.17714	-1.10285	3.32406	6.49114
FrontToBack	14	158.593	204.828	251.258	291.789	320.497	333.34	329.493	311.687	285.299	256.47	230.092	208.545	191.706	178.032	165.95	154.757	144.632	135.969	128.619	121.585	113.353	102.61	88.9198	72.9691	56.311	40.7915	27.9667	18.7592	13.393	11.5265	12.4332	15.1569	18.6399	21.8542	23.9472	24.3644	22.912	19.7496	15.3398	10.3678	5.62246	1.81511	-0.626057	-1.7057	-1.8403	-1.65687	-1.68632	-2.14037
FrontToBack	14	-18.3593	-15.0748	-9.15341	-1.3596	6.87293	13.7455	17.6304	17.6533	14.0698	8.25114	2.25217	-1.86232	-2.66365	0.293367	6.52439	14.9737	24.4029	33.5596	41.1052	45.5355	45.4088	39.9362	29.6075	16.3427	2.92074	-8.05884	-15.097	-18.1207	-18.154	-16.641	-14.809	-13.3104	-12.1895	-11.1023	-9.65327	-7.69279	-5.44557	-3.4205	-2.17908	-2.09882	-3.24793	-5.39494	-8.10438	-10.8498	-13.0965	-14.3623	-14.2811	-12.6934
FrontToBack	14	5.65749	8.63127	10.9724	12.4971	13.1167	12.8334	11.7007	9.80049	7.26876	4.32906	1.28475	-1.55571	-3.9628	-5.82271	-7.09466	-7.74238	-7.69602	-6.89014	-5.33938	-3.20761	-0.805352	1.47927	3.29231	4.3982	4.70921	4.24813	3.10183	1.39165	-0.703893	-2.91508	-4.86432	-6.10846	-6.23835	-5.01099	-2.47139	0.991922	4.69897	7.85106	9.77393	10.137	9.04483	6.94566	4.39894	1.81576	-0.673744	-3.16331	-5.76144	-8.39242
FrontToBack	14	-0.980128	-4.82921	-8.32589	-11.0658	-12.742	-13.2492	-12.7048	-11.385	-9.63721	-7.79058	-6.09969	-4.70842	-3.64208	-2.82552	-2.12304	-1.39585	-0.559044	0.371723	1.26652	1.91657	2.11771	1.76801	0.919259	-0.248152	-1.50457	-2.63546	-3.44485	-3.71955	-3.22662	-1.79816	0.527119	3.40914	6.2553	8.41762	9.43415	9.18209	7.87622	5.95098	3.91218	2.22113	1.21057	1.02279	1.57904	2.61936	3.81512	4.90378	5.76816	6.4198
FrontToBack	14	-10.9759	-8.43783	-6.53439	-5.26909	-4.42609	-3.69736	-2.86589	-1.93425	-1.12683	-0.734093	-0.888855	-1.40586	-1.81218	-1.56667	-0.359933	1.69631	4.09997	6.19623	7.48632	7.84292	7.54655	7.1296	7.10934	7.70026	8.62246	9.08233	7.94231	3.99854	-3.74998	-15.8927	-32.423	-52.5136	-74.3368	-95.1376	-111.766	-121.58	-123.351	-117.683	-106.733	-93.3987	-80.4031	-69.6551	-62.0365	-57.5277	-55.4866	-54.9402	-54.8343	-54.2503
FrontToBack	14	-3.14633	-4.53792	-5.38964	-5.30627	-4.18127	-2.21634	0.161443	2.43899	4.16002	5.0408	5.03708	4.34296	3.31287	2.32778	1.65576	1.35407	1.25007	0.997114	0.201732	-1.41337	-3.84189	-6.69447	-9.22891	-10.5536	-9.95585	-7.23041	-2.83692	2.22254	6.77984	9.95758	11.4837	11.7131	11.3665	11.1348	11.348	11.8544	12.148	11.6636	10.098	7.61041	4.81606	2.58016	1.69967	2.59969	5.15668	8.71162	12.2677	14.8154
FrontToBack	14	-9.43307	-8.22524	-6.20723	-3.33758	0.326158	4.47484	8.47857	11.4987	12.7499	11.7773	8.60983	3.73579	-2.04431	-7.8049	-12.6675	-15.957	-17.3422	-16.9282	-15.2413	-13.0661	-11.173	-10.0401	-9.69824	-9.7656	-9.65017	-8.8164	-7.02409	-4.44877	-1.66136	0.552131	1.48068	0.794679	-1.27072	-3.98115	-6.42071	-7.92383	-8.37345	-8.18176	-7.96366	-8.1221	-8.62326	-9.08683	-9.09635	-8.48544	-7.41971	-6.24266	-5.2153	-4.3077
FrontToBack	14	4.95589	5.55076	5.67707	5.43917	4.95984	4.32014	3.54549	2.63971	1.64162	0.653816	-0.174019	-0.699541	-0.843479	-0.619915	-0.1341	0.441431	0.902053	1.05875	0.792861	0.108412	-0.847554	-1.80907	-2.46306	-2.54283	-1.91239	-0.608311	1.17793	3.17432	5.12635	6.87224	8.35626	9.57624	10.503	11.024	10.9504	10.0913	8.36683	5.91397	3.1283	0.596871	-1.08118	-1.52984	-0.773782	0.744266	2.33673	3.35913	3.46775	2.72105
FrontToBack	14	-9.10466	-4.74917	-1.78882	-0.302079	0.000736032	-0.395914	-1.02531	-1.59377	-1.99611	-2.20332	-2.11712	-1.51156	-0.120235	2.19556	5.33734	9.00401	12.83	16.4888	19.6761	22.0113	22.9901	22.0761	18.9053	13.4825	6.27112	-1.85584	-9.76994	-16.314	-20.5601	-22.0541	-20.9576	-18.0107	-14.2941	-10.8675	-8.44246	-7.23503	-7.04647	-7.4998	-8.27796	-9.25388	-10.4741	-12.0517	-14.0435	-16.3647	-18.7722	-20.9121	-22.4134	-22.9902
FrontToBack	14	1.3079	3.73809	6.13892	8.08266	9.17787	9.18999	8.13734	6.31466	4.21844	2.38694	1.20537	0.75557	0.785398	0.828628	0.43029	-0.63194	-2.24884	-4.05271	-5.61331	-6.63455	-7.0437	-6.9419	-6.48025	-5.76023	-4.8258	-3.73024	-2.59956	-1.61538	-0.912831	-0.473112	-0.110606	0.409128	1.19063	2.09319	2.7755	2.87577	2.22002	0.924886	-0.653	-2.08168	-3.03263	-3.38756	-3.23706	-2.79166	-2.26186	-1.77252	-1.35205	-0.986563
FrontToBack	14	-0.848685	-1.79598	-3.06749	-4.34794	-5.30393	-5.6777	-5.35829	-4.40498	-3.02671	-1.52719	-0.235145	0.570379	0.724242	0.214361	-0.812521	-2.08259	-3.25738	-4.02227	-4.17848	-3.7043	-2.74319	-1.51003	-0.1602	1.29398	2.95951	4.93554	7.16377	9.34806	11.0029	11.6135	10.8393	8.67216	5.48119	1.92822	-1.22123	-3.31723	-4.00321	-3.2915	-1.5234	0.762444	3.00595	4.78251	5.89523	6.37373	6.395	6.16829	5.83702	5.43377
FrontToBack	14	-4.25144	-3.46166	-2.51839	-1.48615	-0.489862	0.306792	0.733452	0.659434	0.0351898	-1.07075	-2.4678	-3.8738	-4.98776	-5.57481	-5.53339	-4.90915	-3.85458	-2.55143	-1.13814	0.322332	1.81625	3.30802	4.67187	5.67317	6.02756	5.51054	4.06232	1.8307	-0.860173	-3.58827	-5.91676	-7.46161	-7.9501	-7.28108	-5.57903	-3.20741	-0.706789	1.34732	2.52571	2.69147	2.03962	1.00936	0.10276	-0.304561	-0.0877587	0.609317	1.44606	2.00678
FrontToBack	14	1.26382	0.193515	-0.515936	-0.884218	-0.938623	-0.609796	0.286925	1.93968	4.34708	7.17349	9.77703	11.4318	11.6371	10.3387	7.94374	5.12564	2.53973	0.593585	-0.631353	-1.31296	-1.74976	-2.2368	-2.99684	-4.15513	-5.72342	-7.57664	-9.44936	-10.9817	-11.8261	-11.769	-10.8101	-9.16024	-7.16784	-5.21973	-3.65338	-2.69806	-2.43553	-2.78066	-3.49034	-4.22064	-4.62099	-4.43668	-3.57319	-2.1101	-0.267849	1.6559	3.36948	4.66847
FrontToBack	14	-29.4254	-29.3994	-28.5567	-27.2012	-25.4983	-23.4546	-21.0187	-18.2235	-15.2482	-12.3467	-9.68908	-7.25112	-4.83784	-2.23234	0.627059	3.54258	6.07161	7.65014	7.77792	6.20618	3.06533	-1.11271	-5.48903	-9.1008	-11.0846	-10.8867	-8.41322	-4.07231	1.31482	6.72713	11.2072	14.096	15.1569	14.5748	12.8423	10.5797	8.34039	6.45733	4.97754	3.70349	2.31859	0.540234	-1.77237	-4.5837	-7.72112	-10.9287	-13.9104	-16.3542
FrontToBack	15	7.34758	15.0268	25.5315	38.4931	52.8852	67.14	79.4416	88.1614	92.3248	91.918	87.8494	81.5569	74.451	67.5017	61.1434	55.4661	50.4902	46.3324	43.2163	41.3764	40.9522	41.8904	43.8674	46.2446	48.1303	48.5884	46.9643	43.1834	37.856	32.0973	27.1144	23.7341	22.0768	21.5197	20.9565	19.2346	15.5768	9.84617	2.58135	-5.16807	-12.1553	-17.3157	-20.1029	-20.6511	-19.6674	-18.0968	-16.7346	-16
FrontToBack	15	66.2125	65.726	70.6823	81.4523	97.2408	116.198	135.749	153.067	165.615	171.668	170.686	163.409	151.623	137.667	123.852	111.949	102.912	96.8883	93.5107	92.3409	93.2694	96.6734	103.225	113.4	126.886	142.205	156.796	167.634	172.174	169.216	159.264	144.236	126.71	109.095	93.0816	79.5201	68.6243	60.2905	54.3551	50.7254	49.4265	50.6063	54.481	61.1489	70.2729	80.7838	90.8635	98.3728
FrontToBack	15	-3.55326	-3.51374	-2.71669	-1.2254	0.657373	2.50305	3.94755	4.85005	5.3368	5.70202	6.22248	6.99142	7.87252	8.5906	8.89888	8.70323	8.08789	7.2441	6.38137	5.66471	5.18978	4.97004	4.92683	4.89862	4.67947	4.07874	2.97478	1.34756	-0.704489	-2.96089	-5.09291	-6.71999	-7.51067	-7.30783	-6.2162	-4.59682	-2.94932	-1.7322	-1.20689	-1.38575	-2.08487	-3.03527	-3.9722	-4.67888	-4.99914	-4.85752	-4.29689	-3.49477
FrontToBack	15	-11.273	-13.5551	-14.9312	-15.2449	-14.5402	-12.9992	-10.8715	-8.43287	-5.97644	-3.81778	-2.28203	-1.65418	-2.09163	-3.5351	-5.66648	-7.95997	-9.82957	-10.823	-10.7728	-9.82505	-8.3314	-6.6688	-5.09633	-3.72308	-2.57475	-1.67798	-1.08218	-0.813324	-0.81677	-0.95461	-1.06616	-1.04256	-0.859761	-0.550164	-0.143066	0.377674	1.07115	1.99185	3.12974	4.37059	5.51128	6.32812	6.67523	6.55366	6.11008	5.5543	5.0448	4.61353
FrontToBack	15	-194.199	-174.572	-153.675	-135.114	-121.167	-112.4	-107.942	-106.218	-105.794	-105.914	-106.486	-107.56	-108.678	-108.592	-105.637	-98.615	-87.6144	-74.1969	-60.7434	-49.3515	-40.9641	-35.2466	-31.1802	-27.8939	-25.1509	-23.2285	-22.3859	-22.3696	-22.3393	-21.2726	-18.5797	-14.5447	-10.3043	-7.34992	-6.76891	-8.61194	-11.7306	-14.2265	-14.3273	-11.2409	-5.52041	1.25126	7.24997	11.2065	12.798	12.5199	11.2252	9.65348
FrontToBack	15	3.2098	4.06235	5.17687	6.13978	6.50852	5.94736	4.36832	2.00632	-0.636044	-2.98308	-4.61599	-5.41351	-5.51855	-5.18162	-4.59927	-3.8603	-3.00961	-2.14737	-1.45754	-1.12933	-1.23274	-1.65839	-2.18236	-2.62992	-3.03123	-3.68202	-5.08204	-7.80626	-12.3725	-19.1264	-28.1151	-38.9308	-50.5781	-61.4917	-69.8115	-73.8885	-72.8279	-66.8136	-57.0473	-45.3441	-33.574	-23.1905	-14.9949	-9.16638	-5.48277	-3.6001	-3.26025	-4.34294
FrontToBack	15	-0.764061	-1.62292	-1.61719	-1.14349	-0.741863	-0.846371	-1.601	-2.82423	-4.12877	-5.12602	-5.6015	-5.57496	-5.23441	-4.81314	-4.49655	-4.3965	-4.56473	-4.99289	-5.58561	-6.13935	-6.37301	-6.01723	-4.9247	-3.14819	-0.948176	1.2799	3.14692	4.43665	5.22135	5.85213	6.80386	8.44623	10.8613	13.7997	16.7858	19.3029	20.9616	21.5847	21.1917	19.918	17.9288	15.3826	12.4649	9.44531	6.68817	4.56371	3.29968	2.86506
FrontToBack	15	8.5204	6.67263	3.39561	-0.923767	-5.50302	-9.42188	-11.9691	-12.8941	-12.4351	-11.1363	-9.57494	-8.1465	-6.9924	-6.06803	-5.2709	-4.53371	-3.82347	-3.0773	-2.15523	-0.895733	0.743182	2.54789	4.04345	4.65485	3.97116	1.97217	-0.911402	-3.93868	-6.34194	-7.60533	-7.61519	-6.61455	-5.01564	-3.18557	-1.32771	0.49519	2.2433	3.79399	4.93515	5.46242	5.30108	4.55001	3.41422	2.08018	0.638217	-0.894432	-2.47566	-3.9505
FrontToBack	15	6.06728	6.18403	6.53621	7.03281	7.69481	8.58191	9.68393	10.847	11.7844	12.1643	11.7269	10.3729	8.18641	5.39564	2.30347	-0.779248	-3.57847	-5.88688	-7.58228	-8.63233	-9.06976	-8.94287	-8.2668	-7.01613	-5.17185	-2.79497	-0.0704723	2.71863	5.27364	7.36157	8.84291	9.64021	9.69431	8.95559	7.42246	5.19269	2.48545	-0.380303	-3.03287	-5.09491	-6.23172	-6.21777	-5.03117	-2.93549	-0.481403	1.62515	2.76011	2.61816
FrontToBack	15	-5.77621	-4.75126	-3.67017	-2.74247	-2.00672	-1.3486	-0.606651	0.292352	1.23741	1.94426	2.06597	1.37079	-0.100154	-1.96819	-3.6047	-4.35598	-3.81894	-2.03621	0.490673	2.98316	4.67851	5.10131	4.20035	2.31142	-0.013985	-2.2188	-3.89795	-4.85086	-5.03861	-4.50174	-3.29799	-1.50238	0.746654	3.19419	5.4626	7.10955	7.72816	7.04932	5.01162	1.79627	-2.17524	-6.28172	-9.80047	-12.0628	-12.636	-11.462	-8.88174	-5.51914
FrontToBack	15	-2.03995	-3.73421	-4.52944	-4.48334	-3.85412	-2.97865	-2.17377	-1.66484	-1.52599	-1.63883	-1.7211	-1.45605	-0.673505	0.542131	1.90427	3.11582	4.05815	4.85081	5.75259	6.99048	8.62043	10.4785	12.2167	13.4055	13.686	12.9484	11.4762	9.97552	9.43228	10.8092	14.6949	21.0652	29.2976	38.4657	47.8017	57.1112	66.9219	78.2422	91.9698	108.195	125.765	142.417	155.524	163.109	164.606	160.988	154.224	146.433
FrontToBack	15	-1.81466	-0.667226	0.889139	3.40428	7.73777	15.0417	26.5766	43.3155	65.3922	91.605	119.284	144.767	164.437	175.903	178.756	174.497	165.691	154.861	143.683	132.847	122.466	112.612	103.586	95.7979	89.4375	84.264	79.7009	75.1687	70.4167	65.6351	61.2977	57.8704	55.5686	54.2858	53.6772	53.3026	52.7292	51.5847	49.5984	46.6708	42.9333	38.7322	34.5095	30.6378	27.3289	24.6644	22.7111	21.6042
FrontToBack	15	-3.11285	-1.63643	-0.537905	0.327709	1.05867	1.68256	2.16793	2.4372	2.38332	1.90368	0.97099	-0.302281	-1.65142	-2.73752	-3.28094	-3.18352	-2.57003	-1.72721	-0.974051	-0.529706	-0.446801	-0.640806	-0.992751	-1.4515	-2.06073	-2.88616	-3.89841	-4.90709	-5.60533	-5.71393	-5.12698	-3.98565	-2.63684	-1.52566	-1.0709	-1.56929	-3.12706	-5.61461	-8.6448	-11.6072	-13.7892	-14.5879	-13.7529	-11.5451	-8.70031	-6.17211	-4.7539	-4.76846
FrontToBack	16	-6.16622	-8.73454	-12.2817	-16.4353	-20.6254	-24.1221	-26.1566	-26.1023	-23.6675	-19.0239	-12.8321	-6.12969	-0.0970915	4.25414	6.37006	6.31464	4.73117	2.61403	0.960537	0.428082	1.1122	2.54665	3.93011	4.49842	3.85552	2.10761	-0.268156	-2.71539	-4.87277	-6.67317	-8.24441	-9.71668	-11.0843	-12.2013	-12.8869	-13.0389	-12.6799	-11.9162	-10.8609	-9.57757	-8.08031	-6.38153	-4.54847	-2.72781	-1.12356	0.0615063	0.687593	0.719975
FrontToBack	16	3.02576	3.23522	2.81236	2.15675	1.61783	1.34778	1.2789	1.23645	1.10531	0.937574	0.920923	1.24455	1.95144	2.89011	3.78114	4.3522	4.44209	4.02194	3.14634	1.90011	0.391689	-1.22071	-2.72663	-3.92386	-4.70975	-5.12732	-5.3249	-5.45143	-5.57496	-5.66854	-5.66385	-5.50177	-5.14669	-4.55617	-3.66474	-2.40231	-0.752992	1.20837	3.31981	5.38119	7.19733	8.59788	9.44335	9.65015	9.23703	8.34671	7.19664	5.96909
FrontToBack	16	79.4148	78.687	76.2564	72.186	67.023	61.6074	56.7605	52.9556	50.1189	47.6735	44.8102	40.8492	35.5105	28.9954	21.8885	14.9663	8.98658	4.5135	1.79424	0.72991	0.944862	1.94144	3.26323	4.587	5.72072	6.54264	6.96418	6.94771	6.55871	5.99186	5.53801	5.50273	6.11562	7.46105	9.45131	11.8501	14.3524	16.7003	18.7866	20.6802	22.5421	24.4701	26.366	27.9232	28.7416	28.5025	27.0874	24.5903
FrontToBack	16	29.3326	30.3497	30.8136	30.3159	28.9874	27.2659	25.5833	24.1589	22.9912	21.9925	21.1327	20.4689	20.0533	19.7944	19.3975	18.436	16.5388	13.5819	9.78338	5.63922	1.73964	-1.44373	-3.70345	-5.11878	-5.9672	-6.56211	-7.08706	-7.48304	-7.44845	-6.57504	-4.58883	-1.58058	1.91577	5.08681	7.18976	7.89923	7.44856	6.47569	5.67697	5.46598	5.82027	6.36442	6.61896	6.26346	5.28251	3.92941	2.55312	1.4043
FrontToBack	16	-1.82983	-3.72086	-5.26198	-6.2135	-6.40071	-5.76006	-4.33252	-2.21644	0.469601	3.5809	6.89752	10.0927	12.7621	14.5328	15.1979	14.8044	13.6432	12.1412	10.7082	9.60171	8.86859	8.3753	7.9206	7.364	6.70884	6.07321	5.5662	5.15153	4.61138	3.65894	2.13268	0.135931	-1.97689	-3.74515	-4.7657	-4.77779	-3.66509	-1.43659	1.75911	5.60431	9.61973	13.2459	15.9766	17.4838	17.6868	16.7377	14.9478	12.6717
FrontToBack	16	2.58907	3.16773	2.5214	0.474279	-2.80001	-6.91184	-11.4732	-16.2864	-21.4221	-27.1687	-33.8823	-41.8011	-50.873	-60.649	-70.2761	-78.6199	-84.5064	-87.032	-85.8392	-81.2489	-74.176	-65.8469	-57.4356	-49.7767	-43.2709	-37.9732	-33.7647	-30.4852	-27.9782	-26.0749	-24.5829	-23.3067	-22.0816	-20.7876	-19.334	-17.6498	-15.6888	-13.4474	-10.9518	-8.22711	-5.28518	-2.17883	0.90952	3.63262	5.5705	6.41348	6.10678	4.84498
FrontToBack	16	-3.24458	-7.71277	-11.984	-15.2333	-16.6695	-15.795	-12.6685	-8.02008	-3.08353	0.837505	2.87363	2.89005	1.42252	-0.699773	-2.81278	-4.70499	-6.60662	-8.93727	-11.9751	-15.6276	-19.3935	-22.5154	-24.2393	-24.0703	-21.9324	-18.1864	-13.5114	-8.70785	-4.49673	-1.38287	0.392696	0.829343	0.108321	-1.46915	-3.5345	-5.69854	-7.593	-8.91621	-9.48287	-9.27711	-8.48523	-7.47221	-6.67956	-6.46395	-6.94939	-7.96562	-9.11709	-9.93866
FrontToBack	16	22.1459	22.5496	21.3071	18.5731	14.9908	11.4968	8.90926	7.51175	6.90644	6.263	4.83395	2.40869	-0.569394	-3.27815	-4.97873	-5.38215	-4.72803	-3.58567	-2.52845	-1.87387	-1.61079	-1.50843	-1.30464	-0.846941	-0.121122	0.813237	1.90217	3.12852	4.47743	5.88777	7.24208	8.42358	9.40239	10.278	11.2346	12.4221	13.851	15.3624	16.6887	17.5514	17.7435	17.1764	15.8967	14.0727	11.9434	9.7417	7.63526	5.72073
FrontToBack	16	-2.9348	-3.28864	-4.24527	-5.66723	-7.21352	-8.49816	-9.3024	-9.68342	-9.88394	-10.09	-10.2183	-9.90805	-8.75243	-6.62482	-3.87297	-1.23482	0.493263	0.852568	-0.0366194	-1.51365	-2.67715	-2.79417	-1.62375	0.494557	2.8193	4.55466	5.19137	4.679	3.36381	1.75464	0.264316	-0.929197	-1.83933	-2.50367	-2.83108	-2.58501	-1.52945	0.372004	2.85247	5.41915	7.55622	8.91088	9.3541	8.90989	7.64808	5.61945	2.86112	-0.567629
FrontToBack	16	-1.45158	-1.79082	-1.80292	-1.57986	-1.10913	-0.259187	1.14779	3.213	5.85363	8.76662	11.4915	13.5499	14.5963	14.5075	13.3701	11.3997	8.86255	6.05713	3.33984	1.12171	-0.222629	-0.516848	0.0925558	1.14546	2.03875	2.265	1.59511	0.125853	-1.79493	-3.6935	-5.08845	-5.58826	-4.97408	-3.26978	-0.762156	2.04143	4.52424	6.10525	6.39079	5.30266	3.14176	0.54569	-1.68615	-2.85634	-2.62278	-1.12866	1.058	3.17087
FrontToBack	16	-5.15635	-2.18628	0.361596	2.09068	2.84698	2.77066	2.21068	1.54561	1.0243	0.701541	0.481142	0.2137	-0.210449	-0.798846	-1.43679	-1.90274	-1.92726	-1.28481	0.109172	2.14147	4.52009	6.8514	8.73986	9.85058	9.94092	8.867	6.6016	3.25055	-0.937163	-5.57742	-10.1723	-14.1594	-17.0005	-18.3052	-17.9412	-16.0729	-13.1077	-9.57415	-5.99872	-2.81008	-0.290842	1.44221	2.4346	2.86312	2.99129	3.09822	3.40343	3.96958
FrontToBack	16	8.30378	8.82832	9.0029	8.80493	8.27651	7.53871	6.76334	6.11715	5.69789	5.49533	5.39409	5.22333	4.83285	4.16756	3.30046	2.40913	1.70242	1.33803	1.36809	1.73239	2.28769	2.84461	3.19002	3.0985	2.36721	0.901868	-1.16757	-3.42497	-5.25256	-6.06841	-5.61137	-4.0918	-2.10687	-0.361954	0.623445	0.663484	-0.136414	-1.52612	-3.24116	-5.05138	-6.7453	-8.10928	-8.94621	-9.13342	-8.67823	-7.72491	-6.49021	-5.15954
FrontToBack	16	-6.02824	-7.49828	-6.34104	-2.7871	2.29851	7.62284	11.8828	14.2235	14.5066	13.2539	11.3299	9.55384	8.43975	8.12315	8.41859	8.93384	9.20864	8.8941	7.92361	6.58871	5.43013	4.96387	5.38721	6.43976	7.5246	8.02422	7.62637	6.46508	5.00283	3.747	2.99085	2.72776	2.74953	2.8149	2.75525	2.47253	1.88559	0.906827	-0.514546	-2.3263	-4.34055	-6.27028	-7.81286	-8.74556	-8.99644	-8.67241	-8.02582	-7.36185
FrontToBack	16	-21.1526	-20.078	-17.8179	-14.7828	-11.3272	-7.77819	-4.44529	-1.54826	0.855135	2.84088	4.45841	5.57221	5.84512	4.92269	2.68829	-0.581262	-4.28051	-7.70864	-10.3344	-11.9385	-12.592	-12.5184	-11.9553	-11.0936	-10.1043	-9.1825	-8.53173	-8.27323	-8.35161	-8.5271	-8.49235	-8.04295	-7.19397	-6.15453	-5.19383	-4.48321	-4.03639	-3.76349	-3.59714	-3.57335	-3.81994	-4.4657	-5.55638	-7.02721	-8.73619	-10.507	-12.1526	-13.479
FrontToBack	16	-11.4889	-14.353	-16.7685	-18.1644	-18.0976	-16.4651	-13.6151	-10.2656	-7.25446	-5.23589	-4.47917	-4.84765	-5.93091	-7.2254	-8.27584	-8.75883	-8.53502	-7.68763	-6.5105	-5.40941	-4.72308	-4.56571	-4.79251	-5.12597	-5.35715	-5.48603	-5.71318	-6.30425	-7.43295	-9.10585	-11.197	-13.5393	-15.995	-18.4575	-20.8124	-22.9029	-24.539	-25.5357	-25.748	-25.0816	-23.497	-21.0352	-17.8622	-14.293	-10.7367	-7.57322	-5.02089	-3.10353
FrontToBack	16	-8.28842	-5.64152	-3.664	-2.65053	-2.59592	-3.23848	-4.20216	-5.14976	-5.85728	-6.20091	-6.1127	-5.5736	-4.64785	-3.51271	-2.42912	-1.649	-1.30901	-1.37592	-1.6793	-2.01605	-2.271	-2.50555	-2.96863	-4.03154	-6.04883	-9.19405	-13.324	-17.9363	-22.2541	-25.4213	-26.7553	-25.9701	-23.2829	-19.3447	-15.001	-10.9852	-7.68904	-5.12523	-3.07795	-1.33523	0.139712	1.17279	1.47287	0.781523	-0.991583	-3.69531	-6.93955	-10.1703
FrontToBack	16	-1.44793	-0.37061	0.0613368	-0.240497	-1.15343	-2.35977	-3.50789	-4.39828	-5.06699	-5.70513	-6.48766	-7.43408	-8.38802	-9.10302	-9.36499	-9.0814	-8.30643	-7.20747	-5.99497	-4.84147	-3.82368	-2.90821	-1.98741	-0.934302	0.352115	1.92755	3.79062	5.85942	7.93628	9.69762	10.7534	10.784	9.70021	7.73584	5.40779	3.35018	2.0875	1.84854	2.49248	3.58452	4.58325	5.06449	4.88227	4.20619	3.42619	2.97951	3.17461	4.085
FrontToBack	16	6.46988	5.0711	2.5055	-0.697703	-3.87296	-6.38318	-7.73875	-7.67312	-6.18309	-3.51864	-0.118403	3.48984	6.78405	9.31181	10.7327	10.8621	9.7232	7.57916	4.90163	2.25651	0.135349	-1.19554	-1.75781	-1.80997	-1.71879	-1.81906	-2.31066	-3.20815	-4.33119	-5.34303	-5.83548	-5.46662	-4.10629	-1.9404	0.530414	2.61496	3.66015	3.29606	1.60127	-0.905466	-3.45364	-5.31762	-6.08433	-5.76716	-4.72783	-3.46425	-2.40166	-1.79218
FrontToBack	16	16.3418	19.8325	21.8624	22.2075	20.9273	18.3948	15.1986	11.9374	8.99523	6.43805	4.09744	1.79187	-0.475928	-2.47521	-3.8827	-4.48994	-4.34834	-3.76858	-3.19833	-3.0498	-3.5687	-4.77617	-6.50178	-8.47034	-10.4178	-12.188	-13.7683	-15.2331	-16.6122	-17.767	-18.3803	-18.1043	-16.7984	-14.6842	-12.2921	-10.2124	-8.82472	-8.17736	-8.06244	-8.17489	-8.23363	-8.01435	-7.36159	-6.21691	-4.66951	-2.95859	-1.40276	-0.270067
FrontToBack	16	-0.578519	0.285621	2.10499	3.99775	4.90395	4.0913	1.48089	-2.33649	-6.36344	-9.57898	-11.2759	-11.2336	-9.70753	-7.27966	-4.64431	-2.38976	-0.827817	0.0751747	0.622033	1.16406	1.83337	2.38941	2.30228	1.04466	-1.59456	-5.36524	-9.64347	-13.6417	-16.6032	-17.9201	-17.2258	-14.501	-10.1624	-5.02409	-0.0818703	3.82096	6.27142	7.35928	7.50629	7.16193	6.54131	5.53756	3.83009	1.09906	-2.77089	-7.586	-12.8531	-17.8833
FrontToBack	16	-3.2146	-2.54729	-1.00477	1.41961	4.4242	7.4901	10.0281	11.5287	11.6852	10.4581	8.07699	4.97591	1.68683	-1.28127	-3.53999	-4.88671	-5.33485	-5.11807	-4.65201	-4.439	-4.92841	-6.36169	-8.6674	-11.4295	-13.9652	-15.4946	-15.3794	-13.3429	-9.57942	-4.68935	0.527573	5.3138	9.12206	11.6678	12.9049	12.9814	12.1963	10.9425	9.62001	8.54924	7.92645	7.83077	8.24426	9.04031	9.95586	10.6168	10.6606	9.91448
FrontToBack	16	17.714	17.9635	15.8642	12.0212	7.4541	3.17107	-0.183988	-2.44827	-3.8251	-4.66334	-5.2796	-5.88219	-6.56486	-7.30445	-7.93044	-8.11811	-7.47412	-5.73683	-2.9957	0.231171	3.15997	5.08269	5.69028	5.18821	4.15456	3.23895	2.86867	3.08653	3.5749	3.83968	3.46698	2.33071	0.636249	-1.21305	-2.83812	-4.0434	-4.83291	-5.31375	-5.58985	-5.72004	-5.73186	-5.64304	-5.45294	-5.12913	-4.62408	-3.92265	-3.06602	-2.11405
FrontToBack	16	-4.48108	-5.28436	-6.41088	-7.51646	-8.16398	-7.99806	-6.94355	-5.31914	-3.76965	-3.008	-3.48412	-5.15594	-7.48423	-9.65472	-10.9014	-10.7812	-9.28724	-6.79783	-3.91299	-1.25945	0.681767	1.68769	1.8258	1.3964	0.799003	0.375485	0.303497	0.590781	1.15755	1.93719	2.90957	4.03776	5.15361	5.91197	5.89712	4.86308	2.95376	0.725356	-1.08619	-1.92702	-1.67772	-0.644929	0.670337	1.83283	2.59038	2.82862	2.47681	1.48817
FrontToBack	16	-14.064	-13.745	-12.2977	-9.94251	-7.07311	-4.19746	-1.82608	-0.306312	0.366292	0.652108	1.3989	3.55799	7.76816	13.9891	21.3801	28.5214	33.8938	36.4018	35.71	32.2702	27.0677	21.2262	15.6443	10.8048	6.78636	3.42586	0.50129	-2.14935	-4.59863	-6.84588	-8.82457	-10.3994	-11.368	-11.5109	-10.6692	-8.83136	-6.1774	-3.07186	9.59249e-05	2.53827	4.15672	4.70433	4.32548	3.41787	2.47599	1.87707	1.70739	1.72533
FrontToBack	16	-3.84926	-1.90393	0.732741	3.47567	5.72779	7.09347	7.49735	7.13845	6.32939	5.33946	4.33059	3.38291	2.54063	1.82459	1.21214	0.623607	-0.0539043	-0.910545	-1.95423	-3.08276	-4.11033	-4.83838	-5.13262	-4.95141	-4.30891	-3.21113	-1.64314	0.355053	2.57359	4.59308	5.89958	6.11806	5.22892	3.62426	1.96703	0.931875	0.96005	2.12494	4.12657	6.40236	8.31498	9.37766	9.4301	8.68022	7.57492	6.56974	5.92921	5.66763
FrontToBack	16	19.375	15.9475	11.3485	6.14725	0.914705	-3.89522	-7.96623	-11.041	-12.8446	-13.1272	-11.8438	-9.34666	-6.41812	-4.04813	-3.0526	-3.70746	-5.61441	-7.85029	-9.35507	-9.37318	-7.76888	-5.08288	-2.31033	-0.505186	-0.379437	-2.06578	-5.12725	-8.76654	-12.1278	-14.5448	-15.6855	-15.5652	-14.4564	-12.7179	-10.6064	-8.16889	-5.28018	-1.81831	2.14282	6.25943	10.0168	12.9321	14.7237	15.3674	15.0601	14.159	13.1335	12.4844
FrontToBack	16	-4.96822	-2.5376	-0.503974	1.06439	2.25704	3.20577	3.97629	4.51501	4.68408	4.34288	3.4243	1.96164	0.0697902	-2.07578	-4.23861	-6.11459	-7.36746	-7.72273	-7.08787	-5.61615	-3.66157	-1.63536	0.151319	1.56627	2.63067	3.43398	4.06811	4.60974	5.12608	5.65697	6.17822	6.57912	6.70835	6.45609	5.82735	4.93831	3.95443	3.01398	2.19022	1.49945	0.933634	0.495631	0.227366	0.228501	0.648782	1.63951	3.27036	5.45253
FrontToBack	16	153.343	162.042	179.23	203.613	231.806	258.766	278.812	287.045	280.779	260.447	229.482	193.144	156.79	124.396	97.8892	77.3461	61.7011	49.4949	39.3995	30.4911	22.3706	15.1716	9.44032	5.85473	4.85291	6.32508	9.53954	13.3502	16.5806	18.3874	18.4591	17.021	14.708	12.3775	10.8942	10.9032	12.631	15.7939	19.6734	23.3579	26.048	27.2937	27.0517	25.5683	23.1853	20.2014	16.8599	13.421
FrontToBack	16	0.729575	0.531779	0.577816	0.959499	1.50457	1.99557	2.36372	2.73211	3.30041	4.18244	5.31425	6.51096	7.67168	9.05708	11.5356	16.6853	26.6598	43.7614	69.7063	104.716	146.728	191.177	231.674	261.566	275.864	272.778	254.171	224.758	190.436	156.458	126.172	100.738	79.7531	62.3151	47.9163	36.7231	29.1941	25.4037	24.5706	25.1348	25.3305	23.9113	20.5894	15.9743	11.0898	6.80552	3.50182	1.10762
FrontToBack	16	3.5114	4.05385	4.17047	3.7727	3.01846	2.24997	1.83982	2.02801	2.81823	3.97059	5.08794	5.77924	5.84491	5.40797	4.89496	4.83989	5.58105	7.02461	8.63327	9.67827	9.61505	8.35696	6.28451	4.00332	2.0221	0.552592	-0.477842	-1.25626	-1.9079	-2.41844	-2.67687	-2.56683	-2.0419	-1.15371	-0.0437217	1.07844	1.9684	2.3914	2.17842	1.27279	-0.254274	-2.2213	-4.37113	-6.39785	-7.96929	-8.77294	-8.61063	-7.5157
FrontToBack	16	-7.02329	-6.06558	-5.13609	-4.37029	-3.92946	-3.94234	-4.39481	-5.07241	-5.62844	-5.75758	-5.36123	-4.58717	-3.71367	-2.96184	-2.36432	-1.76165	-0.903056	0.427224	2.31217	4.65087	7.14844	9.37209	10.8778	11.3757	10.8492	9.56022	7.94646	6.4726	5.50253	5.21397	5.55484	6.25186	6.89808	7.11828	6.75057	5.93577	5.04264	4.45354	4.33472	4.53304	4.66492	4.34	3.37895	1.89211	0.186791	-1.42338	-2.77927	-3.92826
FrontToBack	16	0.141072	-0.449326	-1.24462	-2.08399	-2.77243	-3.13543	-3.08052	-2.6322	-1.90617	-1.01954	0.0189354	1.3484	3.17137	5.56901	8.3415	10.9923	12.8905	13.5262	12.7208	10.697	7.98824	5.24991	3.05349	1.74269	1.38433	1.81839	2.76115	3.91444	5.02862	5.91462	6.42905	6.47496	6.04387	5.27133	4.45054	3.93717	3.97006	4.49201	5.11325	5.26153	4.46109	2.57186	-0.143963	-3.15037	-5.85573	-7.78248	-8.60985	-8.13323
FrontToBack	16	9.56246	6.93746	4.06101	1.10607	-1.70066	-4.14065	-6.07128	-7.47219	-8.4368	-9.12189	-9.67682	-10.1977	-10.7129	-11.1945	-11.577	-11.776	-11.7131	-11.3386	-10.6411	-9.62566	-8.27814	-6.55896	-4.45498	-2.0819	0.247478	2.04828	2.81114	2.19544	0.179483	-2.91973	-6.55116	-10.11	-13.097	-15.2145	-16.3751	-16.6667	-16.2972	-15.5442	-14.6962	-13.9744	-13.4489	-12.9905	-12.3067	-11.0765	-9.13689	-6.62886	-4.01908	-1.96248
FrontToBack	16	6.61907	5.82626	4.34737	2.61317	1.06417	-0.00822955	-0.5577	-0.783807	-1.04288	-1.69335	-2.91113	-4.5552	-6.1557	-7.06929	-6.7458	-4.99324	-2.11007	1.18116	3.98222	5.55104	5.57625	4.26779	2.21739	0.101266	-1.60525	-2.74785	-3.40545	-3.70518	-3.69465	-3.35338	-2.69024	-1.81332	-0.903052	-0.120919	0.468805	0.895197	1.20878	1.392	1.32581	0.836966	-0.195698	-1.74689	-3.63181	-5.59463	-7.44351	-9.13587	-10.7484	-12.3519
FrontToBack	16	4.19442	4.61576	4.91474	5.13525	5.19361	4.94878	4.31202	3.31896	2.11746	0.90089	-0.151163	-0.887511	-1.17539	-0.907905	-0.050579	1.30343	2.90981	4.40324	5.36339	5.39675	4.2278	1.7986	-1.65029	-5.57361	-9.23666	-11.9303	-13.1965	-12.9498	-11.4396	-9.0911	-6.32457	-3.4548	-0.703114	1.72041	3.55397	4.51335	4.41999	3.35198	1.70987	0.118814	-0.807971	-0.732611	0.26729	1.75421	3.15085	3.99221	4.08689	3.52123
FrontToBack	16	-1.40778	-4.44165	-6.78791	-8.13804	-8.52464	-8.2416	-7.65904	-7.03336	-6.4072	-5.64368	-4.55746	-3.07788	-1.37433	0.0850755	0.574561	-0.72389	-4.43048	-10.6281	-18.6394	-27.0775	-34.214	-38.5199	-39.1468	-36.1512	-30.4147	-23.3436	-16.468	-11.0558	-7.81703	-6.77159	-7.3131	-8.45203	-9.15419	-8.67113	-6.77722	-3.8482	-0.736641	1.55553	2.30845	1.41409	-0.586748	-2.79852	-4.42283	-5.09989	-4.98492	-4.5825	-4.50008	-5.24215
FrontToBack	16	-15.9667	-14.323	-11.0933	-6.77002	-2.24294	1.48435	3.64001	3.93492	2.61976	0.363006	-1.98142	-3.62084	-4.02202	-3.01357	-0.74685	2.49207	6.57844	11.7776	18.7276	28.0839	39.988	53.7017	67.6884	80.152	89.7107	95.8072	98.6547	98.8636	97.0867	93.9425	90.193	86.9351	85.557	87.4056	93.338	103.413	116.866	132.328	148.144	162.658	174.448	182.504	186.335	185.965	181.815	174.587	165.282	155.38
FrontToBack	17	-68.2295	-56.4975	-42.7848	-29.1898	-17.3375	-8.00415	-1.07061	4.1815	8.55479	12.4638	15.7492	17.8654	18.2733	16.7703	13.5787	9.23287	4.41076	-0.186667	-3.9258	-6.34923	-7.29339	-6.93904	-5.73066	-4.18875	-2.71484	-1.49517	-0.546628	0.15003	0.532347	0.442442	-0.282995	-1.70588	-3.7658	-6.36548	-9.47718	-13.14	-17.3025	-21.5908	-25.1907	-26.9887	-25.9957	-21.8793	-15.3327	-8.02721	-2.09638	0.646672	-0.608404	-5.40716
FrontToBack	17	56.3548	46.4987	36.4094	26.9467	19.1253	13.5807	10.2997	8.72415	8.09425	7.78473	7.45841	7.02328	6.51329	5.9953	5.53057	5.14996	4.82808	4.50005	4.15898	3.99507	4.43629	5.99426	8.94685	13.0611	17.5567	21.3818	23.6683	24.1484	23.3414	22.4558	23.0553	26.6122	34.0976	45.7485	61.0754	79.0307	98.1777	116.748	132.665	143.744	148.212	145.39	136.126	122.628	107.673	93.6073	81.6302	71.7029
FrontToBack	17	-5.97039	-6.24172	-5.26524	-3.55109	-1.86252	-1.11688	-2.22013	-5.8635	-12.3011	-21.1337	-31.1596	-40.4013	-46.4412	-47.0991	-41.275	-29.5618	-14.2086	1.68153	15.3676	25.4323	31.9637	35.9562	38.4411	39.9473	40.536	40.1808	39.0675	37.572	36.0081	34.4079	32.5197	29.9989	26.6583	22.6281	18.3609	14.4797	11.544	9.84063	9.30402	9.58298	10.2166	10.8125	11.1649	11.2705	11.2667	11.325	11.5532	11.9492
FrontToBack	17	-1.39066	-6.14107	-10.3759	-12.7469	-12.5634	-10.113	-6.52814	-3.29682	-1.66241	-2.16722	-4.49573	-7.64135	-10.3145	-11.4277	-10.4739	-7.65662	-3.73831	0.300065	3.62909	5.81303	6.85143	7.05935	6.86918	6.66108	6.65465	6.88233	7.23153	7.53744	7.68701	7.66331	7.49614	7.14611	6.43246	5.09403	2.97327	0.192366	-2.81906	-5.47202	-7.24323	-7.82297	-7.12716	-5.21823	-2.24663	1.53311	5.70574	9.68875	12.8322	14.6079
FrontToBack	17	-24.6407	-23.6006	-24.3523	-26.3391	-29.0184	-31.8023	-34.0664	-35.2388	-34.9534	-33.2218	-30.5932	-28.259	-28.1059	-32.7117	-45.2607	-69.3186	-108.35	-164.906	-239.585	-330.084	-430.79	-533.216	-627.221	-702.675	-751.18	-767.599	-751.198	-706.123	-640.811	-566.215	-493.186	-429.956	-380.636	-345.245	-321.09	-304.771	-294.055	-288.993	-291.981	-306.627	-335.605	-378.176	-428.6	-476.658	-510.637	-521.671	-507.267	-472.138
FrontToBack	17	-6.2823	-8.84317	-9.38871	-8.27994	-6.24063	-3.99519	-2.00352	-0.392611	0.953732	2.2434	3.65317	5.26352	7.03791	8.81579	10.3093	11.1224	10.8288	9.11597	5.95375	1.69771	-2.94428	-7.09105	-9.9425	-11.0077	-10.2279	-7.96491	-4.87528	-1.71255	0.878514	2.52024	3.16378	3.04703	2.57474	2.17222	2.15722	2.65533	3.57179	4.63043	5.48351	5.866	5.72372	5.23654	4.70952	4.39805	4.37486	4.52261	4.6273	4.50413
FrontToBack	17	114.084	100.827	87.9369	75.4411	63.3575	51.9445	41.7447	33.4486	27.6974	24.9103	25.169	28.1585	33.1859	39.2853	45.386	50.4947	53.8426	54.9798	53.803	50.5114	45.489	39.1715	31.958	24.2306	16.4278	9.09928	2.85266	-1.77686	-4.46606	-5.17541	-4.15228	-1.89423	0.918421	3.54321	5.36278	6.0815	5.83355	5.12008	4.58933	4.76374	5.84096	7.65664	9.80008	11.8154	13.3675	14.2902	14.5042	13.9103
FrontToBack	17	11.0484	11.6097	14.4438	17.8467	20.0412	19.8787	17.2314	12.9407	8.38108	4.86822	3.17072	3.32028	4.74466	6.6073	8.17065	9.02674	9.13024	8.66715	7.85492	6.8003	5.4808	3.84393	1.93207	-0.0712635	-1.90939	-3.38881	-4.47091	-5.25037	-5.83699	-6.23866	-6.33803	-5.97413	-5.0607	-3.65435	-1.9406	-0.170637	1.40183	2.55778	3.13917	3.07641	2.41485	1.31484	0.0178489	-1.20546	-2.10026	-2.45702	-2.14261	-1.1388
FrontToBack	17	-2.02844	-2.8413	-2.98486	-2.43401	-1.30889	0.122266	1.4618	2.27459	2.23145	1.22107	-0.634033	-3.04184	-5.61224	-7.8985	-9.43052	-9.79979	-8.80369	-6.5789	-3.63368	-0.731163	1.33414	1.98379	1.03902	-1.20808	-4.0717	-6.67729	-8.24985	-8.36985	-7.10538	-4.96427	-2.69647	-1.03049	-0.433809	-0.983216	-2.38279	-4.12855	-5.73573	-6.91412	-7.59123	-7.78827	-7.45801	-6.43485	-4.56264	-1.92272	1.02208	3.51116	4.79281	4.48377
FrontToBack	17	11.32	12.1757	11.7504	10.1797	8.00387	6.03426	5.03694	5.41356	7.06598	9.50565	12.1115	14.3696	15.9765	16.8026	16.7956	15.9217	14.1832	11.6869	8.69227	5.58479	2.76228	0.494928	-1.16539	-2.35734	-3.28366	-4.06408	-4.67377	-5.00222	-4.97553	-4.63259	-4.09814	-3.48046	-2.80529	-2.05273	-1.28129	-0.722334	-0.745591	-1.6929	-3.68307	-6.51625	-9.72823	-12.7452	-15.0384	-16.2156	-16.0531	-14.5116	-11.7714	-8.26498
FrontToBack	17	0.203674	0.0321771	0.683821	1.98511	3.58162	4.92122	5.3619	4.36356	1.67276	-2.5849	-7.92676	-13.6298	-18.8879	-22.9708	-25.3481	-25.7802	-24.3663	-21.5474	-18.03	-14.6221	-12.0128	-10.5839	-10.3439	-11.0114	-12.1865	-13.5015	-14.6645	-15.4082	-15.4334	-14.4534	-12.3489	-9.32973	-5.95288	-2.93986	-0.874268	0.0370905	0.0017677	-0.529949	-1.11615	-1.5047	-1.66627	-1.7132	-1.77795	-1.91687	-2.05857	-2.01117	-1.53373	-0.467032
FrontToBack	17	-70.9418	-48.1206	-33.3516	-24.5729	-20.0739	-18.4078	-18.3046	-18.6921	-18.7966	-18.2031	-16.8355	-14.8556	-12.5558	-10.2643	-8.26963	-6.75589	-5.76715	-5.22051	-4.97935	-4.96669	-5.26365	-6.18994	-8.35493	-12.751	-20.8882	-34.9472	-57.7637	-92.3805	-140.959	-203.196	-274.929	-347.897	-411.37	-455.35	-473.969	-467.362	-441.073	-403.481	-362.803	-325.233	-294.793	-274.322	-266.359	-272.934	-294.25	-327.204	-365.061	-399.028
FrontToBack	17	214.509	228.134	235.545	235.141	226.145	209.592	188.473	166.704	147.448	131.838	118.88	106.517	93.0823	78.2185	62.8596	48.4959	36.3378	26.8554	19.8198	14.6296	10.6458	7.36458	4.44729	1.70754	-0.863897	-3.0521	-4.42504	-4.46454	-2.80528	0.527657	5.03332	9.88055	14.2494	17.7102	20.4983	23.594	28.6501	37.8055	53.395	77.5093	111.4	154.867	205.857	260.501	313.605	359.497	393.001	410.392
FrontToBack	17	-2.86388	-4.04342	-4.39467	-3.61559	-1.81858	0.516183	2.76881	4.43366	5.26303	5.26653	4.642	3.70949	2.8538	2.42172	2.55937	3.05351	3.29287	2.3981	-0.546481	-6.33376	-15.6551	-29.2632	-48.0383	-72.7194	-103.244	-137.99	-173.414	-204.508	-226.037	-234.097	-227.302	-207.102	-177.243	-142.671	-108.343	-78.2229	-54.631	-38.053	-27.4374	-20.8983	-16.5496	-13.1371	-10.2362	-8.02236	-6.82105	-6.71996	-7.42719	-8.39517
FrontToBack	17	-13.3756	-9.97313	-7.70848	-5.14834	-1.46897	3.34647	8.60587	13.19	15.9326	16.0325	13.4088	8.84965	3.82099	-0.0663473	-1.73262	-1.09984	0.921309	2.96279	3.95578	3.68056	2.79112	2.32044	2.97663	4.65882	6.46147	7.13548	5.69753	1.8274	-4.13339	-11.499	-19.6115	-28.0359	-36.512	-44.7853	-52.5148	-59.4008	-65.49	-71.4655	-78.6323	-88.4478	-101.696	-117.705	-134.094	-147.319	-153.863	-151.548	-140.36	-122.445
FrontToBack	17	-206.909	-193.49	-183.656	-177.456	-175.008	-176.732	-183.11	-194.233	-209.368	-226.634	-242.967	-254.588	-258.012	-251.248	-234.567	-210.444	-182.732	-155.506	-132.022	-114.038	-101.594	-93.3429	-87.4068	-82.4015	-78.0569	-75.01	-73.9097	-74.4922	-75.3229	-74.398	-70.178	-62.3653	-51.975	-40.7493	-30.3353	-21.699	-15.0064	-9.89931	-5.89669	-2.66971	-0.0838913	1.91084	3.38091	4.38661	4.86863	4.56847	3.10805	0.228363
FrontToBack	17	-61.156	-55.7258	-49.6374	-43.0113	-36.0807	-29.2483	-23.0348	-17.9427	-14.3115	-12.2346	-11.5548	-11.9119	-12.817	-13.7369	-14.1855	-13.8103	-12.4524	-10.1579	-7.1419	-3.72415	-0.26923	2.85447	5.29891	6.76606	7.059	6.14826	4.22299	1.68524	-0.940675	-3.16845	-4.71461	-5.57805	-5.9786	-6.18184	-6.3145	-6.29016	-5.90085	-5.01635	-3.76265	-2.55527	-1.95877	-2.44578	-4.18181	-6.94012	-10.1757	-13.2127	-15.4542	-16.5291
FrontToBack	17	-4.87345	-5.39068	-5.57621	-5.55778	-5.41817	-5.20523	-4.92128	-4.45991	-3.56076	-1.88533	0.780932	4.32828	8.29265	12.0334	14.981	16.7628	17.1514	15.9642	13.0983	8.71923	3.42363	-1.8327	-6.07334	-8.6919	-9.63656	-9.27118	-8.05726	-6.29967	-4.12335	-1.63544	0.902493	3.06144	4.40907	4.72574	4.11039	2.90432	1.50543	0.214333	-0.792075	-1.37961	-1.3732	-0.555679	1.24416	4.05078	7.69635	11.8486	16.0538	19.7657
FrontToBack	17	-16.1559	-11.4487	-7.44907	-4.27863	-1.98327	-0.719431	-0.756268	-2.303	-5.30539	-9.38226	-13.9443	-18.398	-22.2812	-25.2472	-26.9255	-26.7874	-24.1506	-18.4094	-9.44494	1.96215	13.9863	24.077	29.7281	29.4015	23.179	12.8236	1.23179	-8.45538	-13.7248	-13.2974	-7.38569	2.40046	13.5028	23.1722	29.3372	31.2342	29.4984	25.678	21.4356	17.8639	15.211	13.0673	10.8111	8.02333	4.66197	0.971283	-2.7258	-6.1672
FrontToBack	17	-3.64274	-6.38181	-7.0792	-6.05998	-4.09413	-2.02565	-0.426124	0.601971	1.39982	2.53382	4.48112	7.36375	10.857	14.3133	17.0313	18.5264	18.6735	17.683	15.9584	13.9359	11.9781	10.3511	9.25031	8.82682	9.17005	10.2591	11.9232	13.8726	15.7893	17.437	18.6947	19.5083	19.796	19.4125	18.2118	16.1765	13.5303	10.7582	8.52931	7.55535	8.45812	11.7213	17.7633	27.1026	40.466	58.6436	81.969	109.551
FrontToBack	17	14.4072	12.289	9.79304	6.81163	3.46318	0.0358489	-3.1208	-5.7207	-7.64762	-9.06481	-10.5427	-13.196	-18.7551	-29.4315	-47.4312	-74.089	-108.843	-148.548	-187.659	-219.53	-238.46	-241.644	-230.131	-208.358	-182.496	-158.364	-139.731	-127.595	-120.542	-115.875	-110.952	-104.158	-95.2322	-84.9799	-74.6835	-65.5148	-58.1397	-52.55	-48.1314	-43.945	-39.1568	-33.4452	-27.172	-21.2047	-16.4659	-13.4668	-12.074	-11.5842
FrontToBack	17	-24.926	-24.5095	-23.5815	-22.3284	-20.709	-18.5081	-15.4686	-11.4593	-6.60846	-1.33982	3.71688	7.90062	10.7027	11.8926	11.5703	10.1615	8.38536	7.19957	7.73169	11.2079	18.9344	32.3401	52.9826	82.2904	120.906	167.8	219.736	271.675	318.292	355.923	383.824	403.869	418.828	430.273	437.469	437.873	428.836	409.322	380.621	345.815	308.583	272.155	238.826	209.949	186.11	167.294	153.042	142.544
FrontToBack	17	-27.3676	-23.5226	-20.7602	-20.1016	-21.7481	-24.8954	-28.0162	-29.2953	-26.8001	-18.1198	0.322109	33.6913	88.1681	169.073	278.065	410.519	554.425	691.777	802.459	869.49	883.787	846.706	769.432	669.553	566.159	475.236	406.92	365.27	350.1	359.37	390.417	439.202	498.336	555.951	597.261	608.889	583.899	524.667	441.906	350.492	264.408	193.203	140.997	107.538	90.05	84.7693	87.7274	95.0081
FrontToBack	17	3.29303	3.53698	3.57392	3.46459	3.31334	3.22496	3.26921	3.46923	3.8109	4.25049	4.70509	5.03186	5.02566	4.46239	3.17914	1.16902	-1.35994	-3.98133	-6.13627	-7.2893	-7.11716	-5.63713	-3.20228	-0.350472	2.42054	4.82892	6.84523	8.58065	10.107	11.326	11.9713	11.7377	10.4468	8.10661	4.78273	0.304245	-6.04968	-15.696	-30.5703	-52.5697	-82.6979	-120.182	-161.978	-203.077	-237.74	-261.278	-271.593	-269.705
FrontToBack	17	-8.85213	-10.9776	-11.9195	-13.2869	-16.9572	-24.2265	-34.9435	-47.1527	-57.6255	-63.1386	-61.8885	-54.2748	-42.6809	-30.4767	-20.8901	-16.325	-18.276	-27.5573	-44.4041	-68.2128	-97.0472	-127.327	-154.132	-172.27	-177.794	-169.344	-148.683	-120.176	-89.4104	-61.5126	-39.7288	-24.7358	-14.9323	-7.62826	-0.679592	6.21832	11.2421	11.3442	3.80902	-12.4173	-36.3471	-65.6268	-97.8294	-131.651	-167.364	-206.159	-248.53	-292.466
FrontToBack	17	-5.14561	-6.92766	-8.20269	-8.89991	-8.80625	-7.65797	-5.3276	-1.99988	1.77552	5.21229	7.55161	8.33595	7.55725	5.61523	3.12957	0.717947	-1.15692	-2.24519	-2.50554	-2.08498	-1.28007	-0.453919	0.0976966	0.274836	0.20981	0.16622	0.35846	0.813173	1.37339	1.83334	2.09609	2.23238	2.41243	2.78131	3.40447	4.32666	5.70096	7.85148	11.1766	15.8978	21.7876	28.0657	33.5812	37.2358	38.43	37.2756	34.4537	30.8273
FrontToBack	17	211.903	189.588	164.316	140.145	119.127	101.511	86.6423	73.8673	62.9719	54.1127	47.5621	43.6124	42.7713	46.1028	55.4663	73.3917	102.374	143.52	194.893	250.439	300.551	334.664	345.028	329.776	293.593	245.648	196.007	152.363	118.369	93.7189	75.3591	59.0607	40.7843	17.5544	-12.2125	-48.7106	-90.6815	-135.098	-176.92	-209.629	-226.96	-225.275	-205.292	-172.039	-132.938	-95.1205	-63.3621	-39.4408
FrontToBack	17	-173.877	-185.17	-187.311	-182.173	-172.738	-161.737	-150.563	-139.009	-125.894	-110.155	-91.8081	-72.2457	-53.767	-38.6384	-28.192	-22.3947	-20.0296	-19.3179	-18.6327	-16.9989	-14.2247	-10.7177	-7.14076	-4.08491	-1.87838	-0.549903	0.0923476	0.350601	0.544027	0.956816	1.80682	3.21294	5.15629	7.46354	9.84141	11.9698	13.6019	14.6224	15.0296	14.8922	14.3254	13.5186	12.7585	12.3936	12.7204	13.8467	15.598	17.5193
FrontToBack	17	3.38328	-0.12543	-3.70118	-7.21049	-10.466	-13.2409	-15.3536	-16.7584	-17.5538	-17.876	-17.7427	-16.963	-15.2092	-12.2262	-8.05136	-3.08704	2.02834	6.6589	10.3572	12.8966	14.1993	14.2739	13.2403	11.3824	9.12824	6.90508	4.94947	3.20657	1.41887	-0.631695	-2.86655	-4.80696	-5.70275	-4.83352	-1.81608	3.2423	9.78456	16.9614	23.7885	29.2711	32.5409	33.0581	30.8325	26.5285	21.3297	16.5604	13.2381	11.7669
FrontToBack	17	-14.4188	-23.6778	-36.1918	-52.945	-74.065	-98.078	-121.587	-139.783	-147.826	-142.562	-123.668	-93.5507	-56.1029	-15.1005	26.7435	67.6074	105.594	137.852	160.611	170.365	165.62	148.136	122.799	96.0072	73.356	57.7698	48.9281	44.1022	39.8238	33.5364	24.5463	14.0127	4.15993	-2.82452	-5.70499	-4.59105	-0.738152	4.05975	8.18607	10.7239	11.6111	11.4233	10.9433	10.7597	11.0779	11.7844	12.6482	13.4897
FrontToBack	17	13.0054	11.3002	11.2622	12.434	14.2694	16.2305	17.9088	19.0727	19.6086	19.4051	18.3005	16.1713	13.1269	9.65844	6.622	5.05785	6.04335	10.7541	20.7394	38.0996	65.1471	103.34	151.798	206.213	259.05	301.4	325.904	329.396	313.916	285.591	252.052	219.768	192.504	171.279	155.361	143.45	134.439	127.606	122.456	118.502	115.183	111.93	108.31	104.134	99.4831	94.6576	90.1026	86.3751
FrontToBack	17	10.4243	9.6761	8.63574	7.63567	6.7735	5.93862	4.96653	3.81188	2.63603	1.76258	1.52383	2.08611	3.35408	5.01157	6.67019	8.02731	8.94347	9.41717	9.51653	9.33366	8.98049	8.58993	8.28475	8.11799	8.03163	7.87367	7.48089	6.77746	5.83552	4.85264	4.06346	3.63643	3.61964	3.96024	4.56342	5.33639	6.18116	6.96493	7.51894	7.69499	7.44758	6.88055	6.22405	5.75789	5.72823	6.28597	7.44923	9.07595
FrontToBack	17	-10.1082	-11.2046	-11.7991	-11.5158	-9.90701	-6.61839	-1.55607	5.01508	12.5096	20.1753	27.2854	33.2789	37.7813	40.5238	41.2319	39.5915	35.3655	28.6482	20.1377	11.2323	3.79092	-0.447287	-0.565863	3.0656	8.86899	14.6863	18.6648	19.9442	18.8515	16.5792	14.591	14.0267	15.3068	17.9986	20.9627	22.7594	22.2241	19.0123	13.8456	8.28446	4.09864	2.52885	3.80576	7.11416	10.9552	13.6914	14.0633	11.5398
FrontToBack	17	0.182876	-0.954206	-2.7061	-4.51931	-5.76301	-5.98531	-5.11646	-3.49004	-1.644	-0.0202393	1.25021	2.35418	3.62225	5.30872	7.44706	9.82019	12.0166	13.5198	13.8324	12.6129	9.81526	5.75422	1.05638	-3.51148	-7.27348	-9.8418	-11.1982	-11.6378	-11.6062	-11.5171	-11.6174	-11.951	-12.4124	-12.8472	-13.1473	-13.2909	-13.3311	-13.3459	-13.4151	-13.653	-14.3289	-16.0367	-19.8097	-27.0589	-39.1992	-57.0196	-79.9793	-105.819
FrontToBack	17	-10.3724	-9.14535	-8.77045	-9.8632	-12.2566	-15.0945	-17.2661	-17.9205	-16.7871	-14.1751	-10.7166	-7.03898	-3.55109	-0.417508	2.31419	4.5685	6.1776	6.94333	6.76187	5.7204	4.0894	2.21222	0.348159	-1.46579	-3.53657	-6.65653	-12.2899	-22.7057	-40.8497	-69.715	-111.187	-164.679	-226.228	-288.671	-343.171	-381.617	-398.966	-394.565	-372.006	-337.729	-298.998	-261.948	-230.234	-204.629	-183.636	-164.937	-147.109	-130.859
FrontToBack	17	6.69801	3.66281	1.96455	0.963037	-0.246649	-2.31649	-5.37303	-9.06585	-12.8135	-16.0586	-18.4205	-19.7403	-20.0532	-19.5173	-18.3025	-16.4838	-13.9902	-10.6667	-6.4176	-1.35443	4.14857	9.51911	14.1232	17.3994	18.9463	18.5777	16.3663	12.6629	8.04183	3.15787	-1.43082	-5.36548	-8.45959	-10.5622	-11.4306	-10.7165	-8.13624	-3.76548	1.69418	6.89644	10.203	10.3129	6.85923	0.615727	-6.81246	-13.6261	-18.4226	-20.4688
FrontToBack	17	20.951	22.6485	22.9214	22.135	20.5884	18.5723	16.4193	14.3972	12.5012	10.3394	7.29289	2.91881	-2.63553	-8.51022	-13.4405	-16.3517	-16.8861	-15.5236	-13.2407	-10.9735	-9.28161	-8.41298	-8.60607	-10.2447	-13.6085	-18.3634	-23.2783	-26.5991	-27.0207	-24.6462	-21.1693	-19.0177	-19.9558	-24.0955	-29.9656	-35.5028	-39.2004	-40.6867	-40.5702	-39.9183	-39.7957	-40.9657	-43.6329	-47.1862	-50.1962	-50.9229	-48.2285	-42.3261
FrontToBack	17	-166.192	-129.404	-99.1245	-76.2419	-59.7046	-47.8852	-39.6347	-34.7227	-33.7502	-37.8107	-48.0847	-65.3554	-89.3815	-118.218	-147.843	-172.497	-185.912	-183.064	-161.692	-122.901	-70.6423	-10.525	51.373	109.227	157.725	192.248	209.264	206.948	185.532	146.947	93.679	27.5059	-50.9751	-141.507	-242.428	-349.196	-454.323	-549.028	-625.896	-681.234	-716.044	-735.097	-744.442	-748.294	-746.67	-735.067	-706.65	-656.116
FrontToBack	17	-192.038	-157.316	-131.047	-113.312	-103.922	-102.624	-108.813	-121.106	-137.122	-153.677	-167.326	-175.096	-175.242	-167.842	-154.962	-140.172	-127.339	-119.108	-115.798	-115.356	-114.482	-110.356	-102.003	-90.5845	-78.5581	-68.305	-61.0477	-56.5903	-53.8336	-51.5996	-49.211	-46.5861	-43.9585	-41.5447	-39.4016	-37.5241	-36.0298	-35.2539	-35.6419	-37.4952	-40.717	-44.7198	-48.557	-51.2229	-51.9717	-50.5233	-47.0908	-42.2672
FrontToBack	17	16.1443	13.9396	11.7343	9.71623	7.90839	6.26698	4.79173	3.56317	2.69455	2.25376	2.22709	2.55593	3.20662	4.20312	5.57745	7.25821	8.98596	10.3417	10.9078	10.4775	9.17596	7.39594	5.57358	3.93708	2.38587	0.563508	-1.9466	-5.45368	-10.1158	-15.9974	-23.1048	-31.317	-40.2238	-48.9923	-56.3826	-60.969	-61.5383	-57.5303	-49.3375	-38.2834	-26.2725	-15.2945	-7.03691	-2.71074	-2.96756	-7.7343	-15.9913	-25.7169
FrontToBack	17	4.31422	5.71475	5.85663	4.71337	2.6234	0.106244	-2.37187	-4.55881	-6.42829	-8.06117	-9.49344	-10.6464	-11.3799	-11.6311	-11.548	-11.5264	-12.156	-14.1445	-18.3392	-25.9293	-38.7629	-59.5192	-91.2826	-136.264	-193.92	-259.458	-323.884	-376.212	-407.052	-411.861	-392.122	-354.027	-305.6	-253.836	-202.915	-153.665	-103.787	-48.4883	18.4197	102.596	206.395	326.045	450.289	561.911	642.318	677.625	663.505	606.565
FrontToBack	17	-25.6504	-24.0337	-21.9561	-19.9735	-18.3233	-16.962	-15.7129	-14.4441	-13.1883	-12.154	-11.6074	-11.6911	-12.2997	-13.1053	-13.7333	-13.9667	-13.8443	-13.5838	-13.3923	-13.2996	-13.127	-12.6033	-11.5265	-9.84501	-7.59185	-4.73158	-1.06883	3.65388	9.46011	15.8151	21.52	25.0083	24.9841	21.0912	14.2101	6.17174	-0.972657	-5.72464	-7.57074	-6.93335	-4.78643	-2.1957	0.00327318	1.32825	1.62395	0.979954	-0.341183	-1.9594
FrontToBack	17	92.9957	87.3499	83.9412	84.6388	90.4864	101.261	115.69	132.07	148.895	165.321	181.435	198.218	216.989	238.291	260.743	280.724	293.414	294.79	283.405	260.871	230.893	197.66	164.625	134.175	107.944	87.202	72.9596	65.8398	66.003	73.3019	87.5588	108.629	135.987	167.899	200.72	229.007	246.839	249.934	237.511	212.784	181.755	150.924	125.121	106.398	94.2916	86.9629	82.4781	79.5776
FrontToBack	17	302.268	256.32	216.95	183.825	155.254	129.597	106.04	84.617	65.8004	50.0685	37.7156	28.9069	23.839	22.8871	26.7077	36.2364	52.4565	75.8352	105.545	138.871	171.295	197.495	212.957	215.506	206.053	188.211	166.992	147.132	131.764	121.954	117.301	117.225	122.113	133.429	152.496	178.62	207.888	233.719	249.151	249.65	234.854	208.408	176.23	144.303	117.009	96.4311	82.4967	73.6467
FrontToBack	17	97.362	81.6216	64.7586	49.5516	38.2357	31.7227	29.4833	30.0184	31.572	32.7479	32.8193	31.7337	29.9381	28.1959	27.4983	29.0862	34.5325	45.7925	65.0764	94.3516	134.385	183.536	236.927	286.706	323.781	340.587	333.749	305.399	262.475	214.284	169.369	132.99	106.174	86.5686	70.5477	55.4409	40.7952	28.1022	19.308	15.0539	13.6815	11.4173	3.44592	-14.8706	-47.0915	-95.0491	-158.027	-231.704
FrontToBack	17	-9.43236	-12.1924	-13.6349	-14.6311	-15.8653	-17.4967	-19.0765	-19.7676	-18.7681	-15.7411	-11.0341	-5.57204	-0.478236	3.37909	5.6716	6.60238	6.65223	6.266	5.67039	4.90101	3.96906	3.01988	2.34962	2.27107	2.90661	4.05811	5.23987	5.87797	5.57032	4.26904	2.29523	0.182754	-1.55556	-2.61943	-2.98662	-2.85587	-2.53574	-2.34745	-2.56039	-3.33649	-4.67174	-6.37062	-8.1024	-9.54011	-10.5115	-11.0617	-11.3933	-11.7259
FrontToBack	17	-51.1738	-58.4334	-66.0809	-73.0348	-77.7526	-79.0674	-77.0372	-73.219	-70.1304	-70.1541	-74.4354	-82.2918	-91.3734	-98.4964	-100.807	-96.8049	-86.8141	-72.7246	-57.1837	-42.6446	-30.6884	-21.8183	-15.6686	-11.4166	-8.19462	-5.37352	-2.68533	-0.215629	1.68832	2.5317	1.75058	-1.29223	-7.39203	-17.5689	-32.9676	-54.4679	-82.0673	-114.309	-148.11	-179.219	-203.215	-216.692	-218.179	-208.487	-190.401	-167.88	-145.031	-125.151
FrontToBack	17	-13.7827	-13.3477	-12.5605	-12.042	-12.0712	-12.498	-12.9151	-12.9559	-12.5207	-11.7929	-11.0728	-10.5677	-10.2799	-10.0414	-9.63364	-8.89833	-7.77745	-6.30106	-4.56367	-2.72155	-0.984019	0.427467	1.36416	1.82796	1.99612	2.16758	2.66391	3.72441	5.42948	7.66664	10.153	12.5096	14.3655	15.4321	15.5128	14.4565	12.1345	8.47884	3.54942	-2.47738	-9.47346	-17.6321	-27.6579	-40.6063	-57.2386	-77.0842	-97.7503	-115.124
FrontToBack	17	95.7186	87.6044	78.31	69.3755	62.696	59.8974	61.5759	66.8872	73.8332	80.1462	84.2878	85.9716	85.9359	85.1689	84.1229	82.4178	79.1586	73.5778	65.541	55.6275	44.834	34.1733	24.4179	16.0459	9.30063	4.23378	0.720797	-1.50539	-2.73369	-3.13077	-2.66563	-1.19071	1.37387	4.86051	8.80049	12.5268	15.3759	16.8905	16.8943	15.3835	12.2204	6.77248	-2.32758	-17.0927	-39.6458	-71.2485	-111.126	-155.588
FrontToBack	17	195.673	181.456	160.064	136.914	116.03	98.7793	84.0737	69.7704	54.3567	37.9527	22.1657	9.08329	0.123584	-4.57787	-6.03357	-5.75558	-5.04797	-4.59338	-4.45009	-4.33655	-3.98629	-3.35812	-2.6437	-2.11654	-1.96677	-2.21206	-2.71458	-3.25545	-3.59857	-3.50379	-2.67987	-0.716967	2.95979	9.07017	18.383	31.5759	49.107	71.1634	97.6852	128.365	162.446	198.262	232.74	261.395	279.23	282.49	270.458	246.209
FrontToBack	17	147.572	215.827	296.473	381.349	459.983	522.047	559.705	569.13	550.996	510.053	453.95	391.482	330.618	276.923	232.971	198.839	173.238	154.546	141.248	131.836	124.547	117.375	108.464	96.6795	82.0151	65.5951	49.2442	34.8249	23.6243	16.0238	11.5352	9.13401	7.72202	6.53246	5.35618	4.53052	4.73159	6.63546	10.5572	16.1522	22.2848	27.1739	28.8768	26.0359	18.5588	7.79603	-4.08671	-15.367
FrontToBack	17	283.822	301.307	302.005	288.721	266.644	241.318	217.024	196.091	179.042	165.135	152.93	140.785	127.374	112.257	96.3312	81.785	71.3563	67.0713	69.077	75.2754	82.0594	85.823	84.4475	78.0217	68.5204	58.7274	50.9869	46.3218	44.2017	42.9652	40.6758	36.0423	28.9978	20.666	12.7573	6.73971	3.24083	1.95402	2.00534	2.49376	2.88791	3.11986	3.41394	4.01992	5.01396	6.25121	7.44783	8.30996
FrontToBack	17	-4.67774	-4.88132	-4.09216	-0.594485	7.02205	19.4865	36.6747	57.5337	80.0516	101.431	118.654	129.361	132.666	129.408	121.686	111.958	102.175	93.2996	85.2477	77.1376	67.7464	56.1196	42.1833	27.0645	12.8615	1.86692	-4.40845	-5.91484	-4.1094	-1.35717	0.0194052	-1.37266	-5.53605	-11.2171	-16.539	-19.8104	-20.1137	-17.4168	-12.2446	-5.20616	3.2611	12.7505	22.4945	31.1152	36.9055	38.6539	36.5563	32.4917
FrontToBack	18	-1.25965	0.426812	3.83684	7.98612	11.8326	14.534	15.6072	14.968	12.8995	9.97765	6.95017	4.54751	3.25383	3.13185	3.80458	4.6301	4.9899	4.54218	3.31622	1.62094	-0.148212	-1.68478	-2.84457	-3.61675	-4.0513	-4.20725	-4.14979	-3.97386	-3.81116	-3.79006	-3.96227	-4.24354	-4.41567	-4.19871	-3.35842	-1.78949	0.465848	3.25422	6.35407	9.47736	12.244	14.1981	14.9301	14.2752	12.4488	9.97946	7.44009	5.14639
FrontToBack	18	49.1731	45.5225	41.4493	37.924	35.3919	33.6721	32.1876	30.3138	27.6254	23.9854	19.5396	14.6943	10.0707	6.38572	4.23197	3.81065	4.74273	6.07377	6.53822	5.01826	1.03291	-4.97684	-11.7445	-17.6629	-21.4557	-22.7138	-22.048	-20.8267	-20.6641	-22.8849	-28.1025	-35.9634	-45.1092	-53.4541	-58.8103	-59.6872	-55.8782	-48.4859	-39.3464	-30.204	-22.1123	-15.3298	-9.60968	-4.58108	0.00476846	4.19617	7.84562	10.6631
FrontToBack	18	-142.178	-132.238	-119.091	-105.151	-93.1668	-85.2654	-82.2365	-83.3467	-86.7055	-89.9701	-91.105	-88.9395	-83.4049	-75.4414	-66.63	-58.6628	-52.8228	-49.6891	-49.1921	-50.9426	-54.5591	-59.7247	-65.9311	-72.1519	-76.8051	-78.1982	-75.299	-68.3668	-58.9743	-49.3226	-41.2266	-35.395	-31.4097	-28.2978	-25.2	-21.6821	-17.6375	-13.0708	-8.01462	-2.55207	3.29696	9.96786	18.8465	32.4581	53.9259	85.6006	127.267	174.816
FrontToBack	18	1.00186	-1.80601	-4.38139	-6.29641	-7.28173	-7.26769	-6.33654	-4.65905	-2.46126	-0.0163874	2.37779	4.45432	6.04175	7.08731	7.6217	7.6809	7.24497	6.24301	4.63101	2.50205	0.143552	-2.00818	-3.5107	-4.07998	-3.68906	-2.55245	-1.02591	0.528322	1.82935	2.69881	3.00931	2.62078	1.36552	-0.878972	-4.05621	-7.82049	-11.5309	-14.3757	-15.5699	-14.5539	-11.1285	-5.49665	1.79129	10.0084	18.5239	27.1457	36.4237	47.7633
FrontToBack	18	-10.77	-16.8675	-29.0987	-50.5094	-84.5661	-133.989	-198.998	-275.753	-356.029	-428.727	-482.917	-511.165	-511.67	-488.369	-449.109	-402.874	-357.199	-316.72	-283.114	-256.183	-235.384	-221.115	-215.211	-220.404	-238.838	-270.129	-309.924	-349.928	-379.928	-391.231	-380.008	-348.796	-305.335	-259.306	-218.654	-187.219	-164.562	-147.663	-133.332	-120.054	-108.461	-100.404	-97.3314	-98.9413	-102.914	-105.867	-104.989	-99.4198
FrontToBack	18	-1.55526	-2.5946	-3.36717	-3.61003	-3.09874	-1.83211	-0.141092	1.37033	2.06047	1.55585	-0.0581759	-2.30484	-4.59043	-6.49788	-7.89157	-8.81313	-9.28318	-9.19251	-8.34965	-6.65266	-4.26004	-1.65454	0.464986	1.44032	0.952946	-0.796618	-3.14825	-5.26636	-6.50344	-6.64168	-5.90498	-4.75691	-3.62797	-2.71718	-1.95698	-1.12582	-0.0255903	1.3689	2.85638	4.06834	4.63035	4.35275	3.36845	2.12039	1.19649	1.08747	2.00045	3.81313
FrontToBack	18	86.892	76.3422	71.9318	73.0045	77.4018	83.0038	89.2239	97.6515	111.365	133.09	163.071	197.838	230.792	254.552	263.974	258.27	241.167	219.234	199.474	187.439	186.371	197.081	217.979	245.097	272.464	293.311	301.985	295.814	275.944	246.735	214.081	183.534	158.944	141.893	131.81	126.547	123.281	119.548	114.073	107.009	99.47	92.5993	86.7464	81.2167	74.6979	66.0492	54.9681	42.1882
FrontToBack	18	-2.87973	-3.11787	-4.13434	-5.74468	-7.47954	-8.79778	-9.29241	-8.81299	-7.47766	-5.58151	-3.45826	-1.36845	0.538038	2.19172	3.55915	4.62064	5.38557	5.9012	6.24114	6.46367	6.58284	6.57368	6.41247	6.11135	5.71473	5.25539	4.71732	4.04901	3.22697	2.31424	1.45037	0.768449	0.303297	-0.0244721	-0.321366	-0.592434	-0.675408	-0.30219	0.74051	2.4557	4.58788	6.71036	8.38715	9.31004	9.35793	8.6006	7.31741	6.06912
FrontToBack	18	-17.5486	-17.3257	-17.98	-18.988	-19.8664	-20.2135	-19.7363	-18.2655	-15.7684	-12.3868	-8.4635	-4.52548	-1.19581	0.916974	1.30508	-0.390601	-4.31852	-10.3063	-17.7375	-25.5378	-32.3738	-37.0647	-39.0505	-38.6941	-37.2542	-36.5211	-38.2666	-43.7074	-53.138	-65.7809	-79.843	-92.7916	-101.893	-104.993	-101.313	-91.8826	-79.2583	-66.5337	-56.1205	-48.9802	-44.7595	-42.738	-42.9804	-46.9444	-57.0627	-75.3961	-102.015	-134.039
FrontToBack	18	-7.24181	-6.16068	-5.98663	-6.44622	-7.2327	-8.04919	-8.64941	-8.88113	-8.72669	-8.31093	-7.8719	-7.70309	-8.0951	-9.2863	-11.4224	-14.5209	-18.4593	-23.0195	-28.0011	-33.3598	-39.2974	-46.2482	-54.771	-65.4124	-78.5953	-94.5309	-113.095	-133.649	-154.899	-174.979	-191.869	-204.065	-211.164	-213.977	-214.046	-212.762	-210.607	-206.913	-200.247	-189.2	-173.163	-152.762	-129.808	-106.81	-86.2269	-69.7448	-57.831	-49.742
FrontToBack	18	1.21327	-1.36326	-2.2584	-1.28653	1.13542	4.2173	7.17763	9.52215	11.0627	11.7405	11.4459	10.0018	7.30879	3.53753	-0.794301	-4.92345	-8.09444	-9.83406	-10.11	-9.28943	-7.93954	-6.58717	-5.56943	-5.00659	-4.85325	-4.9557	-5.0933	-5.03314	-4.61295	-3.83176	-2.88497	-2.10837	-1.83773	-2.25323	-3.27511	-4.57568	-5.69602	-6.22187	-5.93179	-4.86997	-3.33467	-1.79943	-0.778295	-0.646594	-1.46358	-2.88662	-4.25535	-4.83714
FrontToBack	18	8.78564	8.69864	8.30002	7.46029	6.3121	5.2249	4.64864	4.89679	5.97055	7.51537	8.93934	9.65082	9.32349	8.06233	6.38346	4.99282	4.46512	4.98643	6.29418	7.83161	9.01073	9.44048	9.03216	7.98641	6.70371	5.65822	5.24652	5.64134	6.70758	8.04432	9.16623	9.75268	9.82741	9.7487	9.98109	10.7666	11.8963	12.7412	12.5449	10.8074	7.5358	3.2359	-1.33361	-5.48531	-8.84961	-11.4374	-13.5232	-15.4252
FrontToBack	18	-1.14759	-0.294109	0.442718	0.722896	0.320657	-0.768625	-2.37498	-4.28482	-6.368	-8.60183	-11.002	-13.5298	-16.0735	-18.5086	-20.7615	-22.78	-24.4239	-25.3861	-25.2662	-23.7852	-20.9924	-17.3021	-13.3189	-9.57299	-6.33447	-3.59703	-1.20182	1.00697	3.06263	4.82783	6.0067	6.22738	5.18188	2.78456	-0.730012	-4.82454	-8.79295	-11.9475	-13.7906	-14.1221	-13.0701	-11.0494	-8.65873	-6.53668	-5.20502	-4.9459	-5.734	-7.25662
FrontToBack	18	-79.9727	-66.4136	-46.9789	-25.7564	-7.14883	5.63164	11.456	11.2838	7.41906	2.44423	-1.70462	-4.21055	-5.31101	-5.829	-6.56136	-7.81401	-9.27672	-10.2672	-10.1858	-8.9322	-7.04293	-5.4753	-5.12974	-6.37185	-8.80626	-11.4405	-13.1488	-13.1867	-11.4911	-8.63675	-5.50749	-2.87299	-1.07397	0.0635187	1.07136	2.53155	4.75367	7.58604	10.442	12.5316	13.1898	12.1538	9.67019	6.3957	3.14709	0.612135	-0.861783	-1.33196
FrontToBack	18	-63.952	-85.7625	-116.6	-156.425	-201.818	-246.256	-281.962	-302.612	-305.536	-292.316	-267.635	-237.191	-205.891	-177.039	-152.436	-132.815	-118.094	-107.392	-99.0734	-91.097	-81.6332	-69.7071	-55.544	-40.4655	-26.3637	-14.972	-7.20131	-2.82104	-0.628249	0.945536	3.09009	6.11552	9.45383	12.1188	13.324	12.9023	11.3306	9.43116	7.97949	7.43642	7.88854	9.1276	10.8127	12.6636	14.7147	17.6105	22.9036	33.2126
FrontToBack	18	-68.654	-66.521	-63.8673	-61.416	-59.8522	-59.1748	-58.8813	-59.0086	-61.2613	-69.2321	-87.2405	-118.199	-161.601	-212.737	-263.648	-305.484	-331.274	-337.98	-327.047	-303.377	-273.326	-242.655	-215.205	-192.578	-174.598	-160.126	-147.852	-136.86	-126.847	-117.976	-110.422	-103.879	-97.361	-89.5171	-79.3318	-66.7758	-52.9756	-39.7853	-29.0433	-21.9688	-18.9703	-19.7905	-23.7086	-29.6183	-36.0561	-41.4078	-44.3723	-44.464
FrontToBack	18	6.82403	8.63447	10.3524	11.7778	12.8243	13.4438	13.5552	13.0461	11.8718	10.1784	8.35724	6.96657	6.54355	7.402	9.51098	12.5056	15.7977	18.7187	20.631	21.0019	19.4737	15.9683	10.8016	4.72579	-1.19445	-5.87577	-8.56584	-9.07158	-7.75214	-5.30598	-2.49024	0.0832552	2.02337	3.13805	3.39058	2.86792	1.75998	0.324587	-1.16394	-2.46213	-3.38106	-3.78503	-3.59247	-2.79565	-1.50722	0.00386803	1.31484	1.92038
FrontToBack	18	-36.6885	-32.9491	-28.2635	-24.5097	-23.4528	-26.3961	-34.186	-47.3526	-66.1247	-90.2522	-118.74	-149.64	-179.999	-206.069	-223.926	-230.48	-224.592	-207.691	-183.485	-156.859	-132.644	-114.912	-106.968	-111.551	-130.593	-164.293	-209.923	-261.277	-309.499	-345.371	-362.297	-358.718	-338.776	-310.829	-284.387	-266.769	-260.91	-265.142	-274.822	-284.851	-291.922	-295.595	-297.988	-302.3	-310.801	-323.098	-335.541	-342.29
FrontToBack	18	-2.2804	0.341314	1.78303	2.16845	1.7554	0.835191	-0.313614	-1.46125	-2.46623	-3.31315	-4.11099	-5.03628	-6.23959	-7.75894	-9.48979	-11.2116	-12.6459	-13.4989	-13.4836	-12.3484	-9.95167	-6.37612	-2.017	2.44334	6.20673	8.60326	9.28711	8.29312	5.97309	2.87791	-0.348517	-3.06936	-4.75492	-5.08658	-4.0144	-1.76179	1.22694	4.35783	6.97404	8.46375	8.38457	6.58021	3.24719	-1.07182	-5.57019	-9.34632	-11.6468	-12.14
FrontToBack	18	-4.04152	-4.60943	-5.43035	-6.68146	-8.4494	-10.6789	-13.1459	-15.4791	-17.2385	-18.0392	-17.6724	-16.173	-13.7963	-10.9211	-7.92795	-5.11025	-2.64059	-0.583973	1.06944	2.36655	3.35807	4.07561	4.53695	4.77045	4.84465	4.85879	4.897	4.96834	4.99181	4.84664	4.46093	3.87012	3.1994	2.58126	2.08447	1.70865	1.44191	1.29947	1.28676	1.30566	1.11024	0.398095	-0.983354	-2.85379	-4.68794	-5.81905	-5.75309	-4.42308
FrontToBack	18	2.14053	2.21386	1.58662	0.626972	-0.158764	-0.381801	0.086205	1.15146	2.64526	4.43782	6.44959	8.59577	10.7611	12.8539	14.888	16.9858	19.2384	21.4861	23.1913	23.5523	21.8604	17.9027	12.1642	5.68049	-0.365821	-5.09189	-8.15739	-9.74038	-10.3053	-10.3334	-10.1269	-9.73972	-9.02017	-7.746	-5.80839	-3.3601	-0.835952	1.21066	2.36168	2.52437	1.90605	0.810697	-0.575913	-2.22429	-4.10634	-6.00108	-7.48057	-8.13953
FrontToBack	18	3.23051	2.58674	1.32737	-0.0596646	-1.12521	-1.64521	-1.64346	-1.2667	-0.635962	0.197116	1.16039	2.04107	2.48638	2.17928	1.0855	-0.424143	-1.70514	-2.16656	-1.58627	-0.200635	1.47695	2.96224	4.01016	4.6069	4.80507	4.56755	3.75579	2.26922	0.221164	-1.98961	-3.79271	-4.69375	-4.51473	-3.47959	-2.09186	-0.886863	-0.206346	-0.121156	-0.508457	-1.19887	-2.074	-3.06324	-4.07449	-4.94039	-5.44434	-5.41553	-4.83411	-3.87386
FrontToBack	18	-36.9825	-35.0566	-32.9746	-30.8515	-28.8318	-26.9217	-24.917	-22.5508	-19.7782	-16.9662	-14.7777	-13.7816	-14.0553	-15.0774	-16.017	-16.2094	-15.4875	-14.1523	-12.6485	-11.2309	-9.86492	-8.40164	-6.84696	-5.50507	-4.88604	-5.4394	-7.27493	-10.031	-12.9568	-15.1672	-15.9555	-15.0235	-12.5423	-9.0429	-5.21622	-1.73157	0.879269	2.25699	2.20584	0.626827	-2.63887	-8.09905	-16.9678	-31.3926	-54.2684	-88.4773	-135.675	-195.067
FrontToBack	2	-120.784	-72.992	-32.2662	8.9117	57.0432	115.093	180.55	245.065	296.579	323.754	320.889	290.691	243.219	191.533	146.518	113.606	92.6431	80.1767	72.304	66.4791	61.7185	57.7431	54.0346	49.5741	43.3409	35.0808	25.6702	16.7718	10.0145	6.24018	5.2626	6.2022	8.13176	10.6812	14.3479	20.4579	30.7833	46.8553	69.0665	95.8622	123.511	146.865	161.036	163.285	154.137	137.071	116.939	97.972
FrontToBack	2	52.6728	37.898	27.4463	21.1579	18.1307	17.1712	17.1841	17.4061	17.4618	17.2732	16.9012	16.4071	15.7833	14.9659	13.9066	12.6689	11.4867	10.7282	10.7368	11.6057	13.0154	14.2683	14.5532	13.3182	10.5455	6.76893	2.84019	-0.411491	-2.44464	-3.09934	-2.53615	-1.1075	0.760688	2.65125	4.21617	5.24034	5.69515	5.7462	5.67565	5.74822	6.08533	6.66284	7.46208	8.76828	11.5119	17.5528	29.7409	51.5323
FrontToBack	2	1.74936	5.03177	9.02733	12.7005	15.4137	17.0972	18.1664	19.261	20.9227	23.3225	26.12	28.5219	29.5477	28.4302	24.9787	19.7098	13.6694	8.03191	3.69786	1.07337	0.0873403	0.361332	1.40413	2.74889	4.02227	4.9746	5.49354	5.59836	5.40379	5.05756	4.67458	4.29905	3.90897	3.45625	2.91756	2.32719	1.77527	1.36869	1.16906	1.13917	1.13279	0.94641	0.41657	-0.489778	-1.64444	-2.80703	-3.72306	-4.2108
FrontToBack	2	311.04	410.957	507.418	588.023	642.509	665.597	658.657	629.559	590.501	554.302	530.275	521.181	522.511	524.499	516.194	489.862	443.845	382.669	314.692	248.723	191.338	145.869	112.964	91.9638	82.3045	84.4937	100.413	132.804	183.855	253.199	336.136	423.209	501.847	559.752	588.616	586.444	557.496	510.143	453.881	396.831	344.458	299.483	262.543	233.059	209.927	191.862	177.426	164.969
FrontToBack	2	-14.3571	-20.369	-27.696	-36.5719	-46.7183	-57.143	-66.2861	-72.5178	-74.7501	-72.8255	-67.4833	-59.9803	-51.6369	-43.5451	-36.497	-31.0233	-27.4194	-25.7059	-25.5727	-26.3597	-27.0874	-26.498	-23.0451	-14.8286	0.466713	25.4478	62.5039	112.81	175.056	244.474	312.875	370.138	406.894	417.401	401.358	363.796	313.113	258.22	206.091	160.624	122.89	92.1707	66.9651	45.4643	25.4727	4.1122	-22.2107	-57.2085
FrontToBack	2	-9.24367	-21.2736	-38.2208	-58.1465	-76.8773	-88.3376	-85.5437	-61.9651	-12.9778	62.7552	162.077	276.628	393.26	496.136	570.399	606.34	602.393	565.618	509.383	449.119	397.709	362.095	342.153	332.095	323.673	309.807	287.1	256.409	221.684	188.016	159.868	139.928	128.562	123.799	121.929	118.715	110.876	97.1196	78.099	55.3022	29.6536	0.854039	-31.9834	-68.7956	-107.244	-142.655	-169.477	-183.462
FrontToBack	2	383.012	378.704	353.423	310.187	256.202	200.136	149.326	108.075	77.4638	56.2613	42.2387	33.2693	27.9823	25.9996	27.8813	34.8684	48.437	69.682	98.653	133.885	172.391	210.206	243.267	268.273	283.176	287.267	280.997	265.785	243.849	218.015	191.365	166.746	146.236	130.77	120.094	113.055	108.135	103.975	99.7015	94.9543	89.6945	83.9614	77.7343	70.9601	63.7044	56.3044	49.3879	43.6869
FrontToBack	2	-80.6255	-84.9877	-94.0084	-106.947	-121.684	-135.052	-143.811	-145.87	-141.103	-131.206	-118.683	-105.598	-92.8727	-80.4467	-68.02	-55.7351	-44.3188	-34.6766	-27.3272	-22.1027	-18.2842	-15.0156	-11.7202	-8.29387	-5.04305	-2.45687	-0.950339	-0.675652	-1.44301	-2.77272	-4.07362	-4.92946	-5.39898	-6.22475	-8.8175	-15.03	-26.829	-46.0652	-74.377	-113.048	-162.501	-221.333	-285.288	-346.971	-396.999	-426.544	-430.283	-408.317
FrontToBack	2	-472.038	-388.029	-297.745	-214.561	-146.522	-96.2574	-62.4656	-41.8944	-30.9733	-26.7769	-27.3231	-31.4229	-38.266	-46.9573	-56.1804	-64.1854	-69.1623	-69.8672	-66.1601	-59.1138	-50.5692	-42.3496	-35.5524	-30.278	-25.8769	-21.5072	-16.648	-11.3077	-5.86784	-0.710736	4.14311	9.19602	15.3428	23.4808	34.0096	46.4615	59.4901	71.3087	80.398	86.0957	88.6954	88.9958	87.676	85.061	81.6006	78.7679	79.5743	87.9177
FrontToBack	2	218.256	159.708	111.5	75.7306	51.2948	35.4158	25.1115	18.1164	13.1522	9.70692	7.61978	6.73333	6.75808	7.34213	8.23339	9.40327	11.0358	13.4069	16.7071	20.9727	26.2394	33.0263	43.0328	59.7146	88.195	134.093	201.311	289.571	392.959	500.531	599.089	677.008	727.327	748.781	744.581	720.013	680.259	629.378	570.454	506.342	440.278	375.929	316.809	265.388	222.394	186.795	156.528	129.623
FrontToBack	2	63.5626	67.9755	70.5962	70.8473	68.3221	62.9982	55.4133	46.6151	37.8484	30.1415	24.0223	19.4976	16.2528	13.9093	12.1943	10.9662	10.1383	9.58605	9.10749	8.46829	7.49851	6.17689	4.63977	3.10966	1.79441	0.820598	0.221935	-0.0472149	-0.101432	-0.115283	-0.282351	-0.737703	-1.48018	-2.35464	-3.11425	-3.53141	-3.49258	-3.03274	-2.29832	-1.46267	-0.638803	0.169156	1.04808	2.10836	3.40703	4.91155	6.52033	8.11599
FrontToBack	2	2.42154	2.17427	2.06796	2.07298	1.96564	1.51272	0.641641	-0.506695	-1.6559	-2.53628	-3.00137	-3.05724	-2.81175	-2.39148	-1.89346	-1.39039	-0.964607	-0.716413	-0.723587	-0.975466	-1.34149	-1.60712	-1.56852	-1.12529	-0.319224	0.699417	1.75145	2.70617	3.52203	4.23219	4.88625	5.47437	5.87862	5.88922	5.29669	4.02847	2.25918	0.419971	-0.928095	-1.31859	-0.588906	1.03993	3.07062	4.95943	6.33753	7.10075	7.3415	7.20009
FrontToBack	2	-45.7194	-45.0161	-48.4996	-54.3543	-60.5335	-65.0667	-66.3746	-63.5783	-56.7095	-46.6905	-35.0545	-23.5025	-13.4584	-5.7733	-0.625185	2.38028	3.96789	4.88365	5.63161	6.36084	6.93982	7.15481	6.9028	6.26814	5.46591	4.71946	4.17098	3.8704	3.82095	4.01572	4.42546	4.95981	5.45299	5.71769	5.63353	5.21539	4.59454	3.93002	3.30599	2.6896	1.9693	1.04452	-0.0872023	-1.28695	-2.29383	-2.79757	-2.54998	-1.46827
FrontToBack	2	-6.36228	-7.14475	-8.35105	-9.75882	-10.8369	-10.9351	-9.58703	-6.75652	-2.90446	1.13073	4.36349	5.92762	5.36061	2.8932	-0.312631	-2.11473	0.337479	9.9513	28.7571	56.9314	92.1429	129.598	163.004	186.299	195.55	190.172	172.895	148.478	121.895	96.87	75.3237	57.6856	43.5759	32.3696	23.4453	16.222	10.1798	4.95726	0.494604	-2.84254	-4.16695	-1.97494	5.91632	22.2736	50.0067	91.2795	146.313	212.304
FrontToBack	2	-13.4968	-11.5993	-9.24631	-6.83804	-4.82606	-3.57891	-3.23357	-3.619	-4.31715	-4.84766	-4.88558	-4.40188	-3.66001	-3.0877	-3.09538	-3.92578	-5.58113	-7.83459	-10.3037	-12.553	-14.1974	-14.9821	-14.829	-13.845	-12.2861	-10.4761	-8.6911	-7.05379	-5.49789	-3.82802	-1.85798	0.464605	3.01855	5.58836	7.99836	10.1998	12.2484	14.1863	15.9378	17.2955	18.0154	17.9331	17.0238	15.3836	13.1836	10.6483	8.06034	5.7323
FrontToBack	2	-219.496	-166.526	-125.708	-100.76	-90.365	-89.2808	-90.6804	-88.8136	-80.9299	-67.7364	-52.4131	-38.8257	-29.8437	-26.4155	-27.5985	-31.2815	-35.1248	-37.3028	-36.8678	-33.7567	-28.5776	-22.2948	-15.9045	-10.1832	-5.57382	-2.23702	-0.193433	0.56407	0.0788184	-1.44059	-3.4715	-5.14252	-5.402	-3.36966	1.26256	7.97088	15.4306	21.8777	25.6862	25.9477	22.8114	17.4306	11.5199	6.70169	3.922	3.17637	3.64405	4.12254
FrontToBack	2	-6.01213	-8.56983	-11.194	-13.44	-14.86	-15.0773	-13.8797	-11.2888	-7.54999	-2.97971	2.33298	8.86936	17.8568	31.0396	49.9692	75.0176	104.586	135.031	161.557	179.839	187.639	185.6	176.761	165.001	153.279	142.588	132.126	120.422	106.654	91.3414	76.0955	62.7011	52.1591	44.2692	37.9277	31.8693	25.3715	18.5469	12.1739	7.26629	4.66862	4.81544	7.65733	12.6825	19.0268	25.6881	31.8034	36.8449
FrontToBack	2	114.196	92.6751	76.0501	64.1426	56.0052	50.4501	46.329	42.6978	38.9283	34.7778	30.3408	25.9075	21.7834	18.1575	15.0498	12.3294	9.78596	7.23109	4.56123	1.68308	-1.78361	-6.98515	-16.3111	-33.5512	-63.4015	-110.163	-175.853	-258.45	-351.254	-444.098	-526.287	-590.101	-633.206	-658.729	-672.926	-681.629	-687.282	-688.015	-679.078	-655.734	-616.027	-562.052	-499.332	-434.884	-375.094	-324.28	-284.206	-254.328
FrontToBack	2	0.513246	-1.16069	-2.71176	-4.02073	-5.00807	-5.63006	-5.85825	-5.67186	-5.0805	-4.1782	-3.1887	-2.46007	-2.37633	-3.20733	-4.9567	-7.29524	-9.63432	-11.3332	-11.9476	-11.3953	-9.94947	-8.07146	-6.18458	-4.51014	-3.03665	-1.60762	-0.0619658	1.65069	3.42975	5.06959	6.36213	7.19559	7.5961	7.68934	7.62365	7.50722	7.39932	7.33093	7.31703	7.33479	7.29241	7.03346	6.39734	5.32117	3.92044	2.49737	1.44666	1.09585
FrontToBack	2	-227.881	-197.923	-172.75	-152.776	-137.26	-124.87	-114.304	-104.691	-95.6553	-87.1113	-78.9695	-70.9764	-62.7614	-54.037	-44.7905	-35.3554	-26.3286	-18.41	-12.2386	-8.27306	-6.70706	-7.41411	-9.93164	-13.5096	-17.2283	-20.1715	-21.6216	-21.239	-19.1634	-15.9883	-12.585	-9.83993	-8.39591	-8.49592	-9.95421	-12.2424	-14.6527	-16.5003	-17.3191	-16.9918	-15.762	-14.1222	-12.6193	-11.6713	-11.4685	-11.9918	-13.1012	-14.6184
FrontToBack	2	-1.51543	-2.03088	-2.49396	-2.77733	-2.82945	-2.66649	-2.32626	-1.80856	-1.03667	0.146927	1.96212	4.67249	8.61781	14.3058	22.5132	34.2484	50.4208	71.1871	95.1963	119.185	138.379	147.83	144.277	127.679	101.566	71.8915	44.8863	24.9293	13.4127	8.96333	8.66336	9.51655	9.48496	7.81869	4.78679	1.12329	-2.49809	-5.80442	-9.0586	-13.0996	-19.3947	-30.1184	-48.1141	-76.4755	-117.623	-172.082	-237.586	-309.145
FrontToBack	2	-4.64765	-5.45156	-5.67281	-5.12307	-3.73935	-1.6172	0.963857	3.55862	5.65852	6.85952	7.02774	6.36347	5.32111	4.41218	3.98803	4.10514	4.53602	4.91667	4.9466	4.53269	3.79724	2.96988	2.24661	1.72203	1.41707	1.35502	1.59001	2.12925	2.75904	2.85175	1.2575	-3.63716	-13.6317	-30.2156	-53.9165	-83.6858	-116.603	-148.192	-173.421	-188.112	-190.193	-180.238	-161.061	-136.624	-110.808	-86.5437	-65.5314	-48.4319
FrontToBack	2	3.82021	4.17677	4.8136	5.53664	6.14046	6.48373	6.50729	6.20436	5.57877	4.6451	3.4678	2.20972	1.12242	0.458194	0.338772	0.669163	1.16739	1.50187	1.45322	1.00141	0.304674	-0.393267	-0.855077	-0.908365	-0.472466	0.425651	1.66084	3.06167	4.50183	5.96576	7.53214	9.26169	11.0735	12.7085	13.8227	14.1558	13.6577	12.5045	11.0046	9.46447	8.08084	6.89577	5.81964	4.70918	3.46741	2.1247	0.846337	-0.142377
FrontToBack	2	7.66302	6.26641	4.84392	3.7782	3.30538	3.42335	3.89149	4.32589	4.3545	3.77069	2.60582	1.08256	-0.520918	-2.01416	-3.35664	-4.61833	-5.87143	-7.09438	-8.144	-8.81697	-8.96551	-8.59853	-7.90187	-7.15227	-6.5714	-6.20856	-5.9261	-5.4856	-4.66884	-3.36096	-1.57479	0.557391	2.79978	4.84543	6.3853	7.20256	7.23943	6.5937	5.44695	3.97809	2.32216	0.588172	-1.08957	-2.52404	-3.49949	-3.843	-3.50047	-2.57162
FrontToBack	2	-6.2941	-8.96514	-11.1756	-12.5395	-12.7302	-11.5988	-9.26338	-6.11014	-2.69764	0.391132	2.68709	3.92145	4.05224	3.24543	1.81837	0.166743	-1.32046	-2.33181	-2.69357	-2.40503	-1.63933	-0.68476	0.168901	0.750551	1.05862	1.20225	1.27884	1.28333	1.11682	0.667839	-0.114027	-1.20633	-2.54632	-4.04322	-5.55128	-6.83412	-7.59109	-7.55552	-6.6258	-4.94116	-2.86481	-0.875084	0.578816	1.21259	0.993265	0.153646	-0.876205	-1.61446
FrontToBack	2	2.7043	4.71461	6.39036	7.49771	8.04264	8.17968	8.03557	7.58211	6.65621	5.10394	2.94006	0.403263	-2.11609	-4.22308	-5.64356	-6.27958	-6.19178	-5.54997	-4.58061	-3.52659	-2.61182	-2.00999	-1.81955	-2.05768	-2.67346	-3.57193	-4.63767	-5.7563	-6.84217	-7.85959	-8.8172	-9.71029	-10.438	-10.7613	-10.3692	-9.04844	-6.85408	-4.16164	-1.5382	0.496363	1.68319	2.08712	1.98835	1.67748	1.28702	0.757304	-0.0505215	-1.17738
FrontToBack	2	1.18974	2.59413	3.31039	3.24211	2.42155	1.02441	-0.624421	-2.09728	-2.99522	-3.1148	-2.56045	-1.71187	-1.04761	-0.912673	-1.36591	-2.18967	-3.04458	-3.66931	-4.00087	-4.16751	-4.37228	-4.75725	-5.31065	-5.85328	-6.09584	-5.75067	-4.66546	-2.92783	-0.876846	1.01358	2.33696	2.93915	2.97319	2.79501	2.76135	3.05193	3.61094	4.2253	4.6774	4.87663	4.90126	4.94304	5.20032	5.77586	6.62129	7.5296	8.17713	8.2047
FrontToBack	2	-8.33799	-4.74418	-1.6457	0.540752	1.71512	2.06922	1.92285	1.5414	1.05418	0.492891	-0.125753	-0.77121	-1.43565	-2.17224	-3.06076	-4.10592	-5.15953	-5.94937	-6.2171	-5.86522	-5.01002	-3.91231	-2.8561	-2.05734	-1.64219	-1.65122	-2.03351	-2.62183	-3.13695	-3.2532	-2.71467	-1.45021	0.369301	2.35484	4.00168	4.84011	4.59031	3.26347	1.16254	-1.22695	-3.41587	-5.07562	-6.11779	-6.65284	-6.87084	-6.90679	-6.766	-6.33176
FrontToBack	2	-3.30789	-2.57544	-1.46979	-0.0560769	1.44522	2.73967	3.59242	3.93706	3.89202	3.67719	3.47432	3.31571	3.06234	2.48864	1.42023	-0.148004	-2.02138	-3.86748	-5.33752	-6.18633	-6.34332	-5.92057	-5.15581	-4.32417	-3.64053	-3.19181	-2.91044	-2.60266	-2.02409	-0.994623	0.488399	2.19376	3.71922	4.67433	4.89885	4.58263	4.1903	4.22308	4.9537	6.29375	7.85102	9.11515	9.64402	9.16981	7.62163	5.11728	1.95415	-1.42075
FrontToBack	2	-5.71821	-6.69825	-7.3076	-7.64408	-7.90618	-8.30999	-8.99774	-9.97012	-11.1018	-12.2296	-13.2637	-14.2348	-15.2294	-16.2425	-17.0483	-17.1983	-16.1935	-13.7526	-10.0255	-5.60392	-1.31629	2.08069	4.13234	4.74415	4.10175	2.56127	0.581006	-1.32495	-2.67389	-3.15137	-2.72286	-1.61769	-0.171952	1.36619	2.93686	4.61241	6.46323	8.45392	10.4467	12.2764	13.8231	15.0246	15.8329	16.1612	15.8573	14.7347	12.6379	9.52865
FrontToBack	2	24.7169	14.9583	8.34834	4.85003	3.57845	3.30915	2.99931	2.13907	0.856228	-0.219904	-0.251725	1.46293	5.20174	10.6507	16.9105	22.6928	26.675	27.9109	26.1448	21.8938	16.2566	10.5337	5.8278	2.77894	1.50233	1.69321	2.81167	4.26309	5.53099	6.25325	6.25071	5.52045	4.20827	2.56985	0.922338	-0.423839	-1.24937	-1.50047	-1.30464	-0.908739	-0.560528	-0.402315	-0.430322	-0.533989	-0.577852	-0.473025	-0.207238	0.166948
FrontToBack	2	11.2732	10.7464	9.7778	8.31925	6.29433	3.75998	0.978449	-1.65563	-3.78256	-5.22747	-6.03278	-6.36852	-6.38528	-6.11457	-5.46351	-4.30534	-2.60333	-0.503795	1.65809	3.45651	4.54168	4.79782	4.39019	3.66092	2.92693	2.31835	1.76231	1.11112	0.296408	-0.610369	-1.46701	-2.18511	-2.80383	-3.45829	-4.26496	-5.19889	-6.03684	-6.39657	-5.87259	-4.21586	-1.4995	1.80947	4.92361	6.96384	7.2808	5.73483	2.79284	-0.633168
FrontToBack	2	445.918	380.871	311.247	245.302	188.257	142.316	107.561	83.1149	68.1177	62.3421	66.3886	81.4261	108.457	147.256	195.367	247.705	297.17	336.226	358.921	362.548	348.308	320.763	286.322	251.34	220.493	195.967	177.631	163.927	152.947	143.193	133.826	124.522	115.231	106.018	97.0103	88.3414	80.0652	72.0788	64.1529	56.0929	47.9312	40.0088	32.8817	27.1196	23.1218	21.0257	20.6992	21.7599
FrontToBack	2	-1.81031	-0.149473	1.50509	2.98568	4.16606	5.00744	5.57689	6.01044	6.42741	6.84526	7.15155	7.15681	6.70257	5.76177	4.48034	3.13797	2.04514	1.41129	1.23184	1.25448	1.06179	0.264733	-1.27803	-3.32785	-5.30562	-6.50837	-6.40746	-4.90649	-2.43521	0.135662	1.69298	1.039	-3.10149	-12.2153	-28.0966	-52.657	-87.3042	-132.017	-184.525	-240.097	-292.24	-334.179	-360.565	-368.772	-359.334	-335.497	-302.131	-264.389
FrontToBack	2	193.052	205.248	211.989	213.724	210.774	203.206	191.024	174.526	154.599	132.762	110.938	91.0383	74.559	62.3099	54.3612	50.1524	48.6725	48.636	48.6612	47.5005	44.3549	39.1824	32.8669	27.1314	24.2407	26.6183	36.5134	55.7149	85.2377	124.933	173.135	226.577	280.797	331.067	373.638	406.878	431.825	451.782	470.895	492.137	515.542	537.659	552.659	554.696	540.359	509.958	467.107	417.018
FrontToBack	2	0.70909	0.58032	0.15032	-0.832559	-2.39442	-4.28324	-6.04347	-7.16485	-7.23114	-6.01765	-3.53804	-0.0536484	3.95305	7.86097	11.0544	13.0941	13.8413	13.4735	12.3794	10.9924	9.64734	8.52693	7.69723	7.18092	7.00286	7.17848	7.67051	8.36477	9.09894	9.72998	10.1908	10.4937	10.679	10.7543	10.6719	10.3622	9.78874	8.98473	8.04607	7.10244	6.28939	5.7286	5.4978	5.58811	5.88081	6.18527	6.33681	6.29158
FrontToBack	2	1.36393	1.47622	2.29965	3.66843	5.183	6.39121	7.01351	7.07661	6.87643	6.79164	7.06169	7.662	8.33625	8.75035	8.65691	7.98601	6.83156	5.38432	3.86199	2.46967	1.37526	0.681074	0.385285	0.35828	0.362122	0.121608	-0.573555	-1.78753	-3.40441	-5.15796	-6.6921	-7.63647	-7.68504	-6.6837	-4.71232	-2.11296	0.58396	2.84293	4.33188	5.05409	5.31991	5.58526	6.23172	7.39499	8.89981	10.327	11.1831	11.111
FrontToBack	2	29.7181	23.132	18.1786	15.0936	13.6088	13.183	13.2759	13.532	13.8058	14.0788	14.3538	14.5944	14.7088	14.5598	13.9857	12.8401	11.0483	8.6565	5.84255	2.88181	0.0776332	-2.30203	-4.07195	-5.13643	-5.48248	-5.16222	-4.28976	-3.03153	-1.58211	-0.112255	1.27726	2.55853	3.72226	4.70185	5.34202	5.44425	4.86551	3.60178	1.80246	-0.288998	-2.42388	-4.4131	-6.13788	-7.52	-8.48035	-8.91861	-8.72245	-7.80385
FrontToBack	2	-279.853	-301.413	-315.571	-318.75	-309.172	-287.906	-258.753	-226.966	-197.466	-173.39	-155.497	-142.461	-131.793	-120.952	-108.283	-93.4818	-77.4653	-61.7967	-47.9424	-36.723	-28.1545	-21.6887	-16.6648	-12.7156	-9.93574	-8.76115	-9.6791	-12.9366	-18.3794	-25.4416	-33.2397	-40.7108	-46.7604	-50.4159	-50.9997	-48.3361	-42.9517	-36.1671	-29.9223	-26.2717	-26.6529	-31.2513	-38.7992	-46.9752	-53.2472	-55.7799	-54.0079	-48.669
FrontToBack	2	-477.96	-451.902	-396.26	-326.808	-261.722	-217.256	-204.992	-230.645	-293.684	-387.344	-499.306	-613.579	-713.475	-784.838	-818.379	-810.635	-763.833	-685.25	-586.269	-480.928	-383.81	-307.541	-260.498	-245.286	-258.328	-290.688	-330.104	-363.872	-381.86	-378.712	-354.559	-314.158	-264.918	-214.571	-169.138	-131.734	-102.42	-79.0821	-58.9543	-40.1466	-22.5299	-7.6031	2.5429	6.59248	4.97998	-0.0459237	-5.3068	-8.06063
FrontToBack	2	324.423	319.348	298.526	264.154	221.222	175.861	133.603	98.2313	71.4561	53.2125	42.213	36.504	33.9445	32.5981	31.0356	28.4995	24.8988	20.6369	16.3371	12.5677	9.64948	7.59668	6.17477	5.03561	3.87157	2.53695	1.09955	-0.196775	-1.03233	-1.13411	-0.375044	1.15828	3.14028	5.04656	6.29464	6.4708	5.54324	3.92583	2.31669	1.37824	1.4265	2.2937	3.41859	4.09701	3.76321	2.18793	-0.464606	-3.71428
FrontToBack	2	-3.2098	-3.59046	-3.57465	-3.23565	-2.79064	-2.50047	-2.54549	-2.94584	-3.56156	-4.17193	-4.58812	-4.74627	-4.73127	-4.71683	-4.84979	-5.14111	-5.43288	-5.4676	-5.0253	-4.04948	-2.6945	-1.27824	-0.174996	0.300209	-0.0192254	-1.10233	-2.71311	-4.45336	-5.85845	-6.53384	-6.28803	-5.21212	-3.66697	-2.17721	-1.25863	-1.23744	-2.12302	-3.5946	-5.11538	-6.13755	-6.30821	-5.58637	-4.22509	-2.64241	-1.25112	-0.321521	0.0780622	0.0566639
FrontToBack	2	-2.43993	-2.08529	-1.72635	-1.4881	-1.32729	-1.0534	-0.431067	0.693125	2.299	4.17152	5.9499	7.22869	7.68109	7.17618	5.85571	4.13324	2.58883	1.76716	1.94895	3.00672	4.44932	5.65491	6.17558	5.9349	5.20624	4.40339	3.81897	3.46861	3.10767	2.39704	1.11579	-0.689183	-2.6947	-4.44071	-5.54355	-5.8614	-5.51991	-4.79416	-3.93671	-3.06203	-2.14418	-1.10158	0.108192	1.44338	2.80037	4.06424	5.15159	6.02118
FrontToBack	2	3.65708	1.70961	0.0230238	-0.94447	-0.801824	0.617067	3.15867	6.35487	9.53265	12.0085	13.302	13.2909	12.2285	10.6087	8.93372	7.49985	6.30918	5.15221	3.81383	2.28461	0.8511	-0.00226737	0.168327	1.52134	3.82561	6.54346	9.03796	10.7719	11.4166	10.8643	9.20678	6.72134	3.84256	1.07972	-1.13754	-2.60562	-3.40967	-3.84134	-4.23609	-4.81451	-5.62001	-6.5591	-7.49485	-8.32448	-8.99563	-9.47313	-9.69146	-9.54765
FrontToBack	2	-7.14646	-6.25871	-5.35978	-4.57878	-4.06587	-3.9454	-4.22196	-4.72633	-5.16544	-5.25665	-4.85803	-4.01481	-2.90697	-1.74289	-0.669699	0.258553	1.05267	1.74442	2.37226	3.00571	3.76919	4.80107	6.14503	7.63548	8.8888	9.44076	8.9701	7.4657	5.23544	2.75982	0.498687	-1.24013	-2.31663	-2.70731	-2.45164	-1.65367	-0.527514	0.568169	1.15079	0.690584	-1.33957	-5.53975	-12.8362	-24.8127	-43.8428	-72.6971	-113.461	-166.032
FrontToBack	2	2.99435	1.45769	0.130885	-0.728084	-0.961707	-0.566546	0.290995	1.30636	2.11665	2.41387	2.05698	1.13647	-0.0474874	-1.09551	-1.66251	-1.58592	-0.93107	0.0550747	1.04987	1.76641	2.02849	1.79249	1.12849	0.179636	-0.879347	-1.88187	-2.70418	-3.29299	-3.67094	-3.91111	-4.08287	-4.19987	-4.19546	-3.95302	-3.37378	-2.46182	-1.37323	-0.398591	0.134431	0.00631832	-0.773387	-1.9335	-3.02848	-3.6003	-3.33856	-2.17054	-0.264316	2.0273
FrontToBack	2	-9.90276	-7.88276	-5.84722	-4.26306	-3.36177	-3.07837	-3.13145	-3.20783	-3.14931	-3.02622	-3.0531	-3.39515	-3.99578	-4.54253	-4.60135	-3.85664	-2.32057	-0.392141	1.28741	2.12365	1.85515	0.686492	-0.801467	-1.91192	-2.12948	-1.32539	0.200034	1.83005	2.84828	2.68414	1.12461	-1.57643	-4.6973	-7.15437	-7.64743	-4.77726	2.92111	17.0096	39.0737	70.3419	110.909	158.822	209.582	256.599	292.7	312.2	312.649	295.528
FrontToBack	2	0.021738	-1.49378	-3.45264	-5.47226	-6.96687	-7.33021	-6.19719	-3.64092	-0.190805	3.35586	6.23267	7.97373	8.53624	8.24855	7.62602	7.14034	7.02979	7.22208	7.40006	7.18088	6.32199	4.85513	3.08721	1.47714	0.452714	0.248506	0.831695	1.93049	3.14689	4.08851	4.47037	4.15768	3.16284	1.62048	-0.254404	-2.22553	-4.10793	-5.81311	-7.32728	-8.62356	-9.57564	-9.95895	-9.56185	-8.33489	-6.46443	-4.31392	-2.27894	-0.652068
FrontToBack	2	5.80323	4.19962	2.75616	1.72847	1.17572	0.965203	0.858261	0.628701	0.163525	-0.503596	-1.23188	-1.86183	-2.3043	-2.58413	-2.81963	-3.14427	-3.61133	-4.12948	-4.47619	-4.39394	-3.71766	-2.46473	-0.82043	0.943252	2.56507	3.8133	4.45228	4.19911	2.76856	-0.000526424	-3.99265	-8.76072	-13.6186	-17.8475	-20.8876	-22.4138	-22.285	-20.4626	-17.0023	-12.139	-6.37879	-0.484245	4.67957	8.36652	10.122	9.84547	7.77133	4.40768
FrontToBack	2	-10.1043	-10.3841	-9.78408	-8.49432	-6.83513	-5.14137	-3.66537	-2.54044	-1.80002	-1.42411	-1.37077	-1.5684	-1.88123	-2.09355	-1.95783	-1.31276	-0.208544	1.05054	2.00836	2.26712	1.68817	0.453882	-1.04526	-2.42608	-3.48126	-4.2215	-4.78713	-5.34379	-6.02818	-6.97204	-8.32049	-10.1961	-12.5976	-15.3182	-17.9572	-20.046	-21.2248	-21.3679	-20.5963	-19.186	-17.436	-15.573	-13.7231	-11.9361	-10.2176	-8.54007	-6.8381	-5.01338
FrontToBack	2	-5.51894	-5.67055	-5.38247	-4.88347	-4.45798	-4.32968	-4.58785	-5.18571	-5.99605	-6.88102	-7.72961	-8.45093	-8.94653	-9.10275	-8.82005	-8.06013	-6.87543	-5.40366	-3.8347	-2.37659	-1.22253	-0.520596	-0.339375	-0.65117	-1.34821	-2.29524	-3.38657	-4.5762	-5.86212	-7.24585	-8.69	-10.0941	-11.2923	-12.0827	-12.2857	-11.8228	-10.7754	-9.39034	-8.01616	-6.99185	-6.52913	-6.63414	-7.09647	-7.5566	-7.62838	-7.04417	-5.76586	-4.02485
FrontToBack	2	-88.9678	-84.0974	-83.4222	-86.3076	-91.2791	-96.3799	-99.7851	-100.425	-98.3374	-94.5728	-90.6516	-87.8216	-86.4452	-85.8352	-84.6763	-81.9042	-77.6218	-73.4902	-72.1973	-76.1117	-85.7997	-99.3024	-112.69	-121.654	-123.273	-117.022	-104.617	-88.9809	-72.9957	-58.6472	-46.795	-37.4188	-30.0519	-24.1514	-19.309	-15.3024	-12.0452	-9.48971	-7.54076	-6.02536	-4.72856	-3.4748	-2.20494	-1.0186	-0.176997	-0.0909034	-1.31924	-4.58756
FrontToBack	2	-2.54137	-3.53726	-4.54229	-5.31547	-5.59624	-5.20495	-4.13948	-2.61541	-1.01629	0.235852	0.833534	0.689047	-0.0537855	-1.09475	-2.09186	-2.76105	-2.93099	-2.55351	-1.6858	-0.462202	0.934977	2.29913	3.42152	4.12014	4.28046	3.89777	3.08811	2.05064	0.992549	0.0657766	-0.647049	-1.10042	-1.24953	-1.04824	-0.486708	0.367788	1.36259	2.29938	2.9983	3.35422	3.361	3.09862	2.69448	2.27465	1.92557	1.67865	1.52393	1.43734
FrontToBack	3	-84.5835	-94.6482	-102.496	-107.626	-110.209	-110.908	-110.582	-110.044	-109.951	-110.795	-112.852	-116.051	-119.872	-123.426	-125.746	-126.119	-124.238	-120.122	-113.91	-105.745	-95.816	-84.5389	-72.7112	-61.5455	-52.5265	-47.0947	-46.228	-50.0445	-57.5979	-66.9963	-75.8528	-81.9102	-83.592	-80.2833	-72.2981	-60.6451	-46.7357	-32.1164	-18.2367	-6.24684	3.13327	9.61837	13.2285	14.0979	12.34	8.03866	1.35709	-7.30595
FrontToBack	3	11.8112	10.7171	9.70609	9.0212	8.74099	8.77112	8.90472	8.91452	8.63397	7.99786	7.03524	5.82861	4.47883	3.10394	1.86451	0.956308	0.519775	0.483971	0.460258	-0.189368	-2.07446	-5.4249	-9.88509	-14.6166	-18.6631	-21.3537	-22.5017	-22.321	-21.1812	-19.3992	-17.1811	-14.6831	-12.0796	-9.55612	-7.24064	-5.15932	-3.28877	-1.68916	-0.60525	-0.413678	-1.40236	-3.52305	-6.30928	-9.05781	-11.164	-12.391	-12.8896	-12.9834
FrontToBack	3	77.0318	55.1376	38.4909	27.4158	21.8303	22.0591	29.3774	45.9878	74.2866	115.57	168.671	229.285	290.637	345.558	389.141	420.575	443.01	461.405	479.552	498.031	514.261	524.391	525.62	517.374	500.816	477.441	448.108	413.265	374.015	333.029	294.506	263.189	243.066	236.412	243.326	261.586	286.687	312.266	331.26	337.775	328.986	306.034	273.301	236.426	200.188	167.332	138.679	114
FrontToBack	3	0.115523	1.01407	1.82005	2.7284	3.8313	5.03209	6.05236	6.55327	6.31262	5.36259	4.01077	2.73726	2.0335	2.25209	3.51524	5.67234	8.31491	10.8473	12.6334	13.1848	12.3326	10.2981	7.62595	4.99833	3.01255	2.00484	1.97836	2.63888	3.51384	4.10797	4.05149	3.2031	1.68308	-0.160872	-1.85125	-2.91758	-3.05528	-2.25562	-0.842433	0.639736	1.66579	1.9859	1.74872	1.40542	1.45002	2.14557	3.40216	4.85325
FrontToBack	3	165.725	180.298	198.787	217.171	231.223	237.732	235.458	225.429	210.424	193.949	179.256	168.771	163.906	164.946	170.858	179.217	186.592	189.488	185.491	174.091	156.786	136.505	116.612	99.9215	88.0141	81.027	77.8999	76.9294	76.374	74.8892	71.6794	66.437	59.2328	50.4795	40.9641	31.8178	24.3158	19.511	17.8624	19.0485	22.0767	25.6238	28.431	29.5594	28.4165	24.6048	17.7449	7.41013
FrontToBack	3	-2.92228	-0.550486	3.20925	7.4842	11.2875	13.8603	14.9128	14.6334	13.4709	11.8463	9.95656	7.77772	5.20717	2.23695	-0.963046	-4.08539	-6.80715	-8.91021	-10.3329	-11.1456	-11.4962	-11.5717	-11.5736	-11.6745	-11.9455	-12.2988	-12.5167	-12.3721	-11.7715	-10.8045	-9.65855	-8.46141	-7.19013	-5.73141	-4.0535	-2.32537	-0.859807	0.0977078	0.545887	0.708853	0.829983	0.970131	0.990691	0.726666	0.183257	-0.408834	-0.705127	-0.426621
FrontToBack	3	-4.86973	-19.7704	-43.9518	-76.6027	-114.306	-151.513	-181.984	-200.736	-205.624	-197.81	-180.915	-159.403	-137.136	-116.729	-99.7114	-86.9804	-79.0172	-75.8223	-76.8511	-81.2815	-88.5706	-98.9971	-113.803	-134.771	-163.293	-199.229	-240.011	-280.519	-314.101	-334.548	-338.224	-325.317	-299.587	-266.822	-232.869	-202.134	-176.986	-157.911	-144.042	-133.744	-125.161	-116.696	-107.359	-96.9004	-85.6828	-74.3882	-63.7088	-54.1482
FrontToBack	3	-47.9932	-44.0261	-38.0604	-30.4647	-22.2665	-14.7767	-9.01826	-5.31145	-3.2698	-2.14435	-1.24772	-0.176115	1.25941	3.26694	6.24466	10.7493	17.2781	26.0395	36.8817	49.4293	63.3008	78.2148	93.8865	109.791	124.986	138.152	147.855	152.922	152.767	147.56	138.185	126.013	112.572	99.2475	87.0953	76.8287	68.9045	63.5651	60.7357	59.8353	59.7012	58.822	55.8309	49.9975	41.4148	30.8094	19.1849	7.55971
FrontToBack	3	9.14478	11.767	14.2409	16.0692	16.9953	16.9952	16.188	14.7335	12.7732	10.4231	7.80516	5.07794	2.44551	0.131409	-1.66774	-2.82712	-3.31457	-3.18432	-2.55788	-1.60448	-0.521114	0.497247	1.29659	1.79077	1.96191	1.83348	1.44457	0.840333	0.0773935	-0.773008	-1.63486	-2.43474	-3.10212	-3.56018	-3.72993	-3.54644	-2.97797	-2.02659	-0.708805	0.95766	2.93117	5.07928	7.11056	8.57959	9.01376	8.13871	6.07743	3.38449
FrontToBack	3	5.39638	5.96156	6.25675	6.21084	5.78355	4.97997	3.85308	2.49518	1.0256	-0.409047	-1.61576	-2.34412	-2.31853	-1.33665	0.612745	3.27809	6.18738	8.79165	10.6461	11.5377	11.5104	10.7994	9.72342	8.58656	7.61045	6.9013	6.44467	6.12807	5.78661	5.26404	4.47265	3.43485	2.29282	1.28272	0.678232	0.717965	1.53074	3.07627	5.12091	7.26873	9.0639	10.1295	10.2881	9.59178	8.25526	6.53504	4.63332	2.6735
FrontToBack	3	-6.59686	-11.0894	-14.2457	-15.0976	-13.306	-9.33097	-4.29551	0.432231	3.75987	5.24281	5.14847	4.21205	3.23991	2.7563	2.84678	3.22109	3.41939	3.02031	1.75602	-0.464524	-3.55032	-7.17386	-10.7041	-13.2259	-13.7304	-11.4351	-6.09062	1.87647	11.442	21.2367	29.8607	36.1499	39.3259	39.036	35.3515	28.7988	20.415	11.7091	4.38569	-0.158631	-1.34777	0.363471	3.73136	7.30063	9.9849	11.3635	11.5868	11.0366
FrontToBack	3	-55.8807	-47.2682	-39.3474	-31.5734	-23.894	-16.6036	-10.1592	-4.99978	-1.38798	0.700168	1.58608	1.77166	1.73109	1.71575	1.68699	1.40813	0.628408	-0.765578	-2.71134	-5.03823	-7.56741	-10.1718	-12.7635	-15.229	-17.3522	-18.7866	-19.1297	-18.1089	-15.7994	-12.7205	-9.70062	-7.54297	-6.68544	-7.05889	-8.21089	-9.57899	-10.729	-11.4395	-11.648	-11.3539	-10.5645	-9.30283	-7.64045	-5.70771	-3.67618	-1.74135	-0.129292	0.882371
FrontToBack	3	-314.972	-340.151	-348.802	-339.071	-314.993	-284.562	-256.416	-236.825	-228.119	-228.651	-233.865	-237.972	-235.893	-224.943	-205.599	-180.896	-154.793	-130.431	-109.255	-91.2327	-75.6888	-62.025	-49.9756	-39.4885	-30.5558	-23.1725	-17.4004	-13.4237	-11.5702	-12.323	-16.3721	-24.6368	-38.1439	-57.6091	-82.7384	-111.535	-140.119	-163.477	-177.078	-178.663	-169.255	-152.786	-134.549	-119.267	-109.65	-105.918	-106.249	-107.837
FrontToBack	3	-40.1561	-41.7762	-44.9956	-49.2662	-53.6899	-57.2189	-58.9411	-58.3523	-55.4617	-50.6856	-44.6233	-37.8934	-31.1245	-25.03	-20.4161	-18.0225	-18.2412	-20.8579	-24.9612	-29.1021	-31.6869	-31.4834	-28.0528	-21.915	-14.3625	-6.99927	-1.21304	2.19617	3.13085	2.08051	-0.108807	-2.50305	-4.3433	-5.27533	-5.45603	-5.43672	-5.80891	-6.77259	-7.90206	-8.2924	-7.02655	-3.6663	1.53509	7.79035	14.159	19.893	24.5944	28.1694
FrontToBack	3	45.8352	64.1983	87.0757	110.772	130.88	143.533	146.773	141.407	130.864	120.078	113.94	115.997	127.833	149.11	177.938	211.251	245.037	274.612	295.289	303.567	298.525	282.616	261.233	241.025	227.678	224.137	229.894	241.466	253.787	262.036	263.348	257.767	248.055	238.405	232.618	232.53	237.275	243.59	247.032	243.64	231.445	211.211	186.075	160.296	137.724	120.667	109.573	103.424
FrontToBack	3	500.952	487.672	457.203	415.284	369.198	325.125	286.625	254.575	228.046	205.389	185.089	166.272	148.94	133.96	122.827	117.247	118.651	127.73	144.049	165.857	190.265	213.98	234.51	251.404	266.81	284.816	309.578	342.92	382.516	421.666	451.069	462.027	449.721	415.026	363.998	305.438	247.839	197.171	156.202	125.107	102.564	86.6673	75.4088	66.8941	59.5092	52.0863	43.9417	34.6446
FrontToBack	3	-53.9799	-54.9684	-67.2868	-94.0312	-136.804	-194.42	-262.31	-333.299	-399.663	-455.463	-497.881	-527.023	-544.779	-553.812	-557.227	-558.481	-560.774	-565.695	-571.94	-575.189	-569.681	-550.81	-517.319	-471.865	-419.756	-366.725	-317	-272.563	-233.627	-199.703	-170.495	-146.19	-127.214	-113.772	-105.52	-101.501	-100.327	-100.482	-100.638	-99.8979	-97.8614	-94.5134	-89.9927	-84.3851	-77.6908	-69.9693	-61.5472	-53.0972
FrontToBack	3	428.152	430.716	436.054	437.743	431.038	414.217	388.646	357.645	324.797	292.581	261.933	232.716	204.593	177.647	152.406	129.396	108.693	89.8469	72.2269	55.5076	39.9483	26.3012	15.4505	8.00876	4.07003	3.18689	4.52823	7.11719	10.0562	12.692	14.7082	16.1374	17.2616	18.3974	19.6382	20.7138	21.1018	20.357	18.4411	15.8099	13.1881	11.2118	10.1866	10.0984	10.7787	12.0486	13.721	15.5113
FrontToBack	3	400.206	418.7	414.108	392.008	360.388	326.774	296.524	272.485	255.408	244.446	237.589	232.201	225.772	216.615	204.196	188.948	171.823	153.903	136.229	119.772	105.351	93.4254	83.9081	76.1808	69.3636	62.6986	55.8212	48.7898	41.9339	35.6619	30.3346	26.1935	23.3109	21.5658	20.6867	20.3838	20.505	21.125	22.5099	25.0126	29.0416	35.1953	44.5216	58.6548	79.5362	108.587	145.572	187.747
FrontToBack	3	220.788	207.225	190.883	171.853	150.902	129.426	109.152	91.7303	78.3748	69.6395	65.3573	64.7332	66.6161	69.9618	74.4276	80.8721	91.4332	108.944	135.778	172.585	217.563	266.667	314.666	356.524	388.455	408.34	415.566	410.659	394.994	370.666	340.37	307.134	273.866	242.851	215.407	191.831	171.611	153.82	137.554	122.376	108.726	98.229	93.7675	99.1511	118.287	153.987	206.767	274.132
FrontToBack	3	60.0342	56.8711	55.244	53.9528	51.9524	48.4689	43.1551	36.234	28.5641	21.6559	17.6851	19.5181	30.5775	54.2511	92.6503	144.961	206.206	267.432	317.858	348.354	354.639	338.528	306.618	267.3	227.787	192.551	163.406	140.544	123.539	111.787	104.495	100.609	98.9301	98.4032	98.2915	98.1488	97.6226	96.2834	93.5879	88.9805	82.052	72.6736	61.0672	47.7908	33.66	19.6385	6.72979	-4.13775
FrontToBack	3	-3.12698	-4.64486	-6.15949	-7.24655	-7.62414	-7.23699	-6.21124	-4.72152	-2.86835	-0.648154	1.96962	4.9126	7.91888	10.5669	12.4154	13.1689	12.7503	11.2365	8.71477	5.18544	0.597572	-5.00348	-11.3179	-17.7453	-23.4763	-27.6935	-29.7779	-29.456	-26.8352	-22.3351	-16.521	-9.86347	-2.43006	6.4636	18.5714	36.8088	64.8368	105.957	161.509	229.427	303.83	376.166	437.629	481.857	506.778	514.889	511.961	504.732
FrontToBack	3	170.418	218.266	261.649	298.324	326.234	343.359	348.299	341.117	323.648	298.993	270.526	241.078	212.708	186.977	165.302	149.02	139.11	135.874	138.996	148.159	163.916	188.072	222.885	269.122	323.943	380.146	427.723	457.35	464.035	448.996	418.873	383.015	350.447	327.84	318.736	323.501	339.473	361.329	382.088	394.937	395.373	382.746	360.447	334.716	312.747	300.892	303.437	321.902
FrontToBack	3	294.143	273.237	254.821	235.478	213.285	188.438	162.891	139.416	120.7	108.87	105.57	112.239	130.228	160.421	202.374	253.34	307.807	358.141	396.385	416.617	416.782	399.137	369.152	333.481	297.955	266.333	240.068	218.896	201.851	188.243	178.212	172.665	172.692	178.858	190.779	207.174	226.186	245.636	263.036	275.58	280.444	275.514	260.232	236.019	205.942	173.71	142.516	114.296
FrontToBack	3	2.23221	3.40015	3.39299	1.96226	-0.950203	-5.17125	-10.2334	-15.3461	-19.5128	-21.8259	-21.8395	-19.8061	-16.6167	-13.4431	-11.2559	-10.4627	-10.832	-11.7219	-12.4577	-12.6634	-12.3674	-11.8716	-11.4899	-11.3341	-11.2659	-10.9984	-10.261	-8.9221	-7.04428	-4.88105	-2.83004	-1.33395	-0.73611	-1.13615	-2.33178	-3.88583	-5.29017	-6.12101	-6.10728	-5.10476	-3.04545	0.0670508	4.10952	8.81168	13.8296	18.9367	24.2163	30.078
FrontToBack	3	150.407	158.699	158.989	152.926	143.007	131.673	120.708	111.112	103.298	97.3222	92.965	89.6618	86.4589	82.1796	75.8243	67.0258	56.2898	44.8702	34.3468	26.1483	21.2366	20.0275	22.4669	28.1261	36.2509	45.7797	55.4123	63.7777	69.687	72.4029	71.8456	68.6748	64.2088	60.1376	58.0255	58.6799	61.6222	64.9471	65.7878	61.2747	49.5857	30.5438	5.42895	-23.8823	-55.9292	-90.1556	-126.5	-164.282
FrontToBack	3	-22.0234	-17.4446	-12.7164	-8.26222	-4.37449	-1.11607	1.61509	3.93738	5.87949	7.38065	8.36521	8.81012	8.7603	8.31175	7.5943	6.75964	5.94181	5.19659	4.45924	3.57618	2.39726	0.864308	-0.965881	-2.95803	-4.93133	-6.64333	-7.74908	-7.80797	-6.39226	-3.27621	1.37421	6.90945	12.2727	16.2526	17.8501	16.6198	12.8332	7.37971	1.45199	-3.83402	-7.72666	-9.94799	-10.6418	-10.2243	-9.21113	-8.0702	-7.12752	-6.53657
FrontToBack	3	18.8304	21.1596	23.3646	25.1433	26.2461	26.6323	26.5037	26.1764	25.8569	25.4774	24.7008	23.0982	20.3836	16.5695	11.9821	7.15836	2.69761	-0.882097	-3.25086	-4.33086	-4.2938	-3.48885	-2.31231	-1.07139	0.0947584	1.20636	2.3439	3.52697	4.63454	5.43158	5.6827	5.28531	4.32871	3.04043	1.65812	0.320875	-0.939797	-2.10959	-3.08033	-3.62574	-3.50452	-2.62621	-1.15521	0.539129	2.05891	3.16478	3.85295	4.29161
FrontToBack	3	-150.133	-206.237	-269.539	-332.747	-387.047	-424.628	-441.159	-437.071	-417.011	-387.799	-355.898	-325.558	-298.321	-273.817	-251.18	-230.283	-212.252	-199.267	-194.016	-199.201	-217.163	-249.414	-295.777	-353.291	-415.536	-473.217	-516.355	-537.442	-534.163	-510.31	-474.344	-436.239	-403.983	-381.161	-366.402	-354.73	-340.081	-317.941	-287.039	-249.519	-209.713	-172.235	-140.363	-115.327	-96.617	-82.8861	-72.8445	-65.7171
FrontToBack	3	-1.7427	-2.33643	-3.36012	-4.6907	-5.98346	-6.73746	-6.48064	-4.98425	-2.37903	0.893445	4.25414	7.17369	9.28626	10.4167	10.5644	9.88325	8.65602	7.23932	5.97215	5.08115	4.62159	4.48031	4.42089	4.14968	3.38375	1.9184	-0.308332	-3.17881	-6.40668	-9.6044	-12.3784	-14.4089	-15.4845	-15.5001	-14.4466	-12.4177	-9.62141	-6.3674	-3.00533	0.167772	2.97851	5.37857	7.37676	8.95762	10.0568	10.6185	10.6838	10.4313
FrontToBack	3	328.005	401.907	466.662	517.921	553.075	571.881	576.929	573.447	568.021	566.324	570.714	578.979	585.259	583.077	569.039	545.125	518.112	496.362	485.745	486.896	495.149	503.033	504.068	496.143	483.033	473.282	476.718	499.951	542.888	598.168	653.991	698.956	726.202	734.653	727.117	707.053	676.384	635.532	584.968	526.629	463.989	400.911	340.299	283.558	231.05	183.036	140.363	104.505
FrontToBack	3	6.58705	2.49523	-0.563155	-2.08819	-1.86235	-0.0453269	2.80778	5.85159	8.19571	9.20206	8.70904	7.0644	4.95133	3.08886	1.95093	1.62477	1.85831	2.24932	2.47149	2.41658	2.19198	1.9873	1.90189	1.83843	1.52807	0.671956	-0.874681	-2.97855	-5.22098	-7.02845	-7.87789	-7.50489	-6.01218	-3.83422	-1.55811	0.312484	1.53819	2.17652	2.46367	2.62456	2.72768	2.66035	2.23184	1.33601	0.0736574	-1.25324	-2.28762	-2.82497
FrontToBack	3	57.2288	58.4929	62.1407	68.9625	79.0599	91.7459	105.799	119.958	133.413	146.085	158.544	171.566	185.468	199.498	211.634	219.03	219.036	210.36	193.745	171.739	147.652	124.305	103.232	84.6744	68.1487	53.1459	39.5535	27.6961	18.0915	11.1588	7.06304	5.76054	7.13841	11.0863	17.399	25.5911	34.8156	44.0575	52.5672	60.3049	68.1101	77.4726	89.9893	106.731	127.719	151.641	175.85	196.77
FrontToBack	3	-167.668	-186.14	-194.189	-191.655	-180.51	-164.035	-145.661	-127.984	-112.341	-98.9523	-87.3786	-76.9446	-67.0096	-57.1081	-47.0509	-36.9846	-27.3544	-18.7331	-11.5981	-6.15172	-2.25402	0.605629	3.38381	7.6671	15.8552	31.118	56.8858	95.7945	148.335	211.751	279.873	344.314	396.861	432.198	449.701	453.351	449.658	444.623	441.274	439.022	434.97	426.217	411.687	392.53	371.064	349.179	327.274	304.331
FrontToBack	3	-4.56581	-5.27275	-5.08627	-4.2066	-2.79583	-0.830515	2.04942	6.60547	13.9008	25.0342	40.7534	61.0457	84.8287	109.878	133.134	151.418	162.392	165.397	161.777	154.456	146.981	142.478	143.044	149.759	163.026	182.752	208.017	236.459	263.998	285.474	296.198	293.707	278.747	254.946	227.358	200.658	177.796	159.571	145.1	132.794	121.35	110.339	100.193	91.7062	85.3471	80.7897	76.9329	72.4057
FrontToBack	3	403.361	379.275	352.912	331.198	318.588	317.498	329.281	354.6	392.702	440.121	489.992	532.959	559.742	564.293	545.92	509.243	462.01	412.03	364.767	322.657	286.095	255.25	231.584	218.276	219.348	237.865	274.025	324.011	380.265	433.201	473.785	495.964	498.028	482.465	454.553	420.477	385.807	354.844	330.724	315.714	311.129	316.724	329.966	345.908	358.15	360.68	349.822	325.36
FrontToBack	3	-11.6721	-10.0846	-7.69951	-5.19511	-3.06176	-1.52532	-0.624455	-0.335199	-0.633442	-1.4773	-2.7584	-4.2871	-5.82225	-7.12783	-8.02109	-8.40492	-8.2742	-7.6974	-6.77875	-5.61994	-4.30542	-2.91501	-1.55196	-0.358912	0.491215	0.831396	0.550561	-0.357958	-1.76808	-3.43069	-5.02624	-6.2512	-6.90119	-6.91871	-6.37908	-5.42868	-4.21406	-2.84687	-1.42728	-0.0855688	1.00946	1.7224	2.06047	2.23431	2.58774	3.41735	4.79323	6.51078
FrontToBack	3	6.21173	7.13718	6.8901	5.33534	3.00386	0.723598	-0.909821	-1.82326	-2.35564	-2.90326	-3.61465	-4.3202	-4.67837	-4.39631	-3.38919	-1.83041	-0.0992597	1.34738	2.16486	2.31298	2.15543	2.35036	3.52546	5.88272	8.98382	11.872	13.4801	13.0766	10.5236	6.25188	1.03582	-4.30643	-9.1821	-13.3843	-17.0623	-20.4667	-23.5702	-25.815	-26.2352	-23.9705	-18.8838	-11.8491	-4.4746	1.59913	5.38329	6.81024	6.50797	5.32178
FrontToBack	3	-3.09604	-2.18771	-1.60845	-1.59888	-2.26488	-3.49072	-4.94132	-6.16568	-6.76969	-6.56331	-5.61312	-4.18378	-2.62209	-1.25825	-0.352404	-0.068823	-0.442681	-1.34578	-2.50269	-3.59297	-4.40964	-4.96783	-5.47664	-6.17388	-7.14049	-8.22261	-9.11521	-9.53798	-9.3786	-8.72325	-7.77256	-6.71784	-5.64932	-4.53895	-3.29666	-1.86347	-0.299729	1.1765	2.227	2.50347	1.79617	0.154192	-2.08917	-4.41461	-6.30612	-7.43419	-7.74421	-7.41084
FrontToBack	3	13.5887	10.9461	9.36701	8.54895	7.94163	7.03148	5.60617	3.87442	2.37897	1.74542	2.38572	4.28838	6.99463	9.76274	11.8512	12.7812	12.4693	11.183	9.37519	7.50645	5.94132	4.93541	4.6579	5.19062	6.48784	8.34338	10.4048	12.2505	13.4805	13.7939	13.0333	11.2192	8.56385	5.43856	2.27179	-0.589391	-2.96877	-4.83441	-6.17263	-6.87222	-6.74218	-5.68073	-3.88332	-1.9109	-0.524615	-0.347491	-1.55026	-3.74543
FrontToBack	3	-0.77478	-2.66667	-4.41965	-5.91654	-7.07325	-7.83241	-8.16906	-8.10757	-7.73317	-7.17937	-6.59078	-6.07605	-5.67855	-5.3783	-5.1238	-4.87117	-4.60769	-4.34616	-4.09651	-3.83719	-3.51096	-3.05622	-2.45855	-1.78903	-1.19297	-0.826519	-0.76501	-0.943967	-1.16582	-1.18487	-0.824309	-0.0744745	0.877764	1.70149	2.04069	1.65693	0.539045	-1.07315	-2.77239	-4.1429	-4.9187	-5.06136	-4.72595	-4.14652	-3.51513	-2.91325	-2.31521	-1.63614
FrontToBack	3	-8.70072	-7.48744	-4.85178	-1.20326	2.90019	6.84162	10.0432	12.0756	12.757	12.1901	10.7118	8.77637	6.82982	5.21943	4.14258	3.62441	3.52591	3.59945	3.58427	3.29915	2.68189	1.76995	0.66172	-0.503607	-1.54877	-2.28359	-2.55716	-2.30358	-1.53214	-0.274833	1.44815	3.59183	6.00251	8.36718	10.266	11.3203	11.3511	10.4539	8.93945	7.17882	5.44123	3.81642	2.25363	0.675585	-0.917514	-2.41838	-3.65902	-4.48554
FrontToBack	3	90.5224	77.6461	68.2649	62.1713	58.6286	56.4501	54.4183	51.8965	49.3239	48.3011	51.1649	60.1755	76.6335	100.27	129.147	160.078	189.341	213.4	229.449	235.773	231.991	219.15	199.532	176.105	151.763	128.69	108.093	90.3549	75.3729	62.8566	52.4638	43.8326	36.6186	30.5596	25.5154	21.4133	18.131	15.4115	12.9091	10.3479	7.68754	5.16792	3.20038	2.16993	2.26483	3.39952	5.23858	7.27802
FrontToBack	3	366.427	357.551	349.399	344.128	341.055	337.895	332.797	325.897	319.463	316.588	319.253	326.915	336.394	343.143	343.192	334.793	318.952	298.702	277.618	258.432	242.37	229.342	218.556	209.07	200.031	190.724	180.666	169.865	159.046	149.557	142.808	139.43	138.61	138.022	134.505	125.171	108.369	83.9791	52.9639	16.5964	-23.9809	-67.5126	-111.926	-153.866	-189.066	-213.573	-225.128	-223.881
FrontToBack	3	1.72508	-0.123404	-2.22901	-4.32298	-6.1237	-7.42478	-8.14847	-8.35255	-8.22964	-8.12165	-8.5199	-9.9842	-12.9477	-17.4755	-23.1311	-29.0646	-34.2971	-38.0151	-39.6915	-39.0075	-35.7341	-29.7568	-21.2752	-10.9702	0.10269	11.0098	21.6407	33.286	48.7061	71.4702	104.581	148.805	201.451	256.399	305.709	342.271	362.234	366	357.395	341.701	323.752	307.015	293.766	285.742	284.511	291.145	305.376	324.871
FrontToBack	3	-362.17	-334.769	-301.047	-265.979	-232.983	-203.55	-177.93	-156.082	-138.254	-125.088	-117.504	-116.593	-123.455	-138.826	-162.45	-192.526	-225.71	-257.962	-285.974	-308.443	-326.414	-342.428	-358.896	-376.545	-393.731	-406.93	-412.148	-406.57	-389.658	-363.266	-330.843	-296.232	-262.673	-232.338	-206.408	-185.429	-169.711	-159.635	-155.869	-159.51	-172.029	-194.845	-228.44	-271.248	-318.96	-364.896	-401.663	-423.482
FrontToBack	3	3.86497	4.52102	4.20054	3.05574	1.41547	-0.330118	-1.85311	-2.97647	-3.68531	-4.05955	-4.17231	-4.0248	-3.55146	-2.67764	-1.37914	0.285244	2.16908	4.03857	5.58892	6.48638	6.44895	5.32748	3.15015	0.114597	-3.44701	-7.10447	-10.3758	-12.8159	-14.1482	-14.3786	-13.804	-12.881	-12.0234	-11.4389	-11.0943	-10.7979	-10.3377	-9.59519	-8.58982	-7.43765	-6.24941	-5.02968	-3.64438	-1.90533	0.277276	2.76593	5.19484	7.10181
FrontToBack	3	45.9248	46.7629	44.2547	38.2492	28.837	15.8626	-1.31249	-23.4685	-50.6727	-81.4423	-112.633	-140.414	-161.943	-176.785	-187.16	-196.754	-208.715	-223.892	-240.209	-253.474	-259.229	-254.741	-240.188	-218.471	-193.875	-170.368	-150.468	-135.077	-124.065	-116.968	-113.321	-112.553	-113.749	-115.613	-116.743	-116.028	-112.92	-107.41	-99.7993	-90.4629	-79.7698	-68.171	-56.3098	-45.0041	-35.0586	-27.0161	-21.009	-16.8176
FrontToBack	3	5.03447	2.9911	0.555706	-1.80057	-3.45351	-3.82177	-2.60748	0.016638	3.37386	6.45758	8.26798	8.19601	6.26785	3.13507	-0.211063	-2.84571	-4.23626	-4.32771	-3.39976	-1.82637	0.092445	2.15486	4.17461	5.90978	7.09546	7.58526	7.50897	7.32789	7.73657	9.4596	13.0555	18.7778	26.4737	35.4713	44.5296	51.992	56.2288	56.2231	51.9795	44.4886	35.2656	25.7787	17.1059	9.92223	4.63179	1.40482	0.066553	0.0126982
FrontToBack	3	-66.1594	-91.812	-119.351	-147.656	-175.782	-202.933	-228.24	-250.461	-267.871	-278.543	-280.998	-274.84	-260.998	-241.394	-218.279	-193.623	-168.836	-144.799	-122.031	-100.829	-81.3388	-63.6157	-47.6704	-33.5153	-21.1899	-10.759	-2.29936	4.13566	8.56091	11.1064	12.0391	11.7341	10.6008	8.98531	7.10469	5.04282	2.81437	0.454814	-1.915	-4.08207	-5.78549	-6.78774	-6.94996	-6.30211	-5.08182	-3.7091	-2.66512	-2.29828
FrontToBack	3	1.99045	-0.469034	-2.78412	-4.22571	-4.21375	-2.53308	0.555115	4.35337	7.9147	10.331	11.0255	9.94788	7.58545	4.78751	2.47521	1.35611	1.74264	3.50983	6.17104	9.03006	11.3735	12.6715	12.731	11.7351	10.1238	8.35828	6.69377	5.09986	3.38842	1.46261	-0.490977	-2.02818	-2.69895	-2.36787	-1.37232	-0.387934	-0.0651587	-0.66691	-1.92873	-3.22803	-3.93712	-3.75329	-2.82683	-1.65518	-0.833557	-0.797234	-1.67203	-3.26889
FrontToBack	4	-500.909	-453.567	-385.398	-311.805	-247.149	-201.916	-182.443	-191.901	-230.785	-295.957	-379.007	-465.859	-539.292	-584.384	-594.659	-575.765	-544.286	-521.665	-525.607	-562.606	-624.866	-693.053	-743.704	-757.999	-728.006	-658.148	-562.072	-457.343	-360.666	-285.284	-240.405	-231.341	-258.983	-318.29	-396.992	-476.41	-535.638	-558.021	-536.948	-477.752	-394.687	-304.854	-222.347	-155.165	-105.317	-70.8674	-48.2495	-33.8456
FrontToBack	4	-34.5045	-36.6582	-40.1929	-45.1634	-52.2357	-62.8555	-78.998	-102.536	-134.371	-173.521	-216.523	-257.614	-289.986	-307.839	-308.36	-292.648	-265.141	-231.898	-198.602	-169.104	-144.917	-125.645	-109.996	-96.8276	-85.7398	-76.9835	-70.8667	-67.1567	-64.905	-62.7723	-59.5762	-54.6914	-48.1282	-40.3553	-32.0512	-23.928	-16.6582	-10.8638	-7.10947	-5.8667	-7.45903	-12.0344	-19.5971	-30.0655	-43.2649	-58.797	-75.8548	-93.1656
FrontToBack	4	0.84282	0.494532	-0.269384	-1.28071	-2.37128	-3.38786	-4.17601	-4.5617	-4.35263	-3.37398	-1.5233	1.17386	4.52745	8.17611	11.6241	14.3326	15.8593	16.0016	14.8781	12.886	10.5395	8.25956	6.22406	4.34989	2.4065	0.196361	-2.29009	-4.81518	-6.96405	-8.31124	-8.61678	-7.95154	-6.68862	-5.3507	-4.3789	-3.93468	-3.83353	-3.65357	-2.96362	-1.55039	0.475275	2.73386	4.74106	6.07882	6.50108	5.96398	4.61693	2.78455
FrontToBack	4	22.5938	16.9955	8.02216	-6.18859	-26.6617	-52.7401	-81.6965	-109.029	-129.497	-138.711	-134.714	-118.739	-94.6763	-67.4703	-41.3976	-19.1357	-1.82846	10.3726	18.0213	22.5891	26.8475	34.8133	50.866	78.15	116.844	163.15	209.696	247.53	269.02	270.434	253.006	222.101	185.038	148.66	117.638	93.9034	77.0855	65.5472	57.493	51.7212	47.7997	45.7356	45.5248	46.9586	49.8354	54.3367	61.1982	71.4835
FrontToBack	4	-90.6452	-82.3249	-74.2519	-66.1454	-57.3366	-47.45	-36.9781	-27.2619	-19.852	-15.6345	-14.2964	-14.4394	-14.2901	-12.5882	-9.17676	-4.9763	-1.38085	0.575707	0.800098	0.150125	-0.105975	0.970182	3.48724	6.73612	9.65898	11.466	12.0637	12.134	12.955	16.1858	23.7591	37.821	60.448	92.9484	134.849	183.109	232.216	275.487	307.134	324.084	326.598	317.458	300.337	278.37	253.594	227.242	200.362	174.21
FrontToBack	4	325.486	313.599	302.726	294.873	291.09	291.62	295.809	301.906	307.101	308.155	302.537	289.528	270.651	249.062	228.166	210.204	195.561	183.143	171.526	160.167	149.946	142.79	140.676	144.67	154.499	168.744	185.332	201.981	216.452	226.713	231.149	228.831	219.725	204.723	185.487	164.175	143.101	124.341	109.308	98.3972	90.8776	85.171	79.4754	72.4905	63.9098	54.4374	45.3377	37.7643
FrontToBack	4	1.91328	3.48428	3.0089	1.50595	0.488478	1.87511	7.78653	20.173	40.2687	67.9958	101.564	137.559	171.661	199.806	219.325	229.548	231.62	227.688	219.921	209.827	198.103	184.954	170.568	155.477	140.64	127.311	116.859	110.662	110.064	116.23	129.777	150.225	175.545	202.209	225.928	242.863	250.739	249.293	239.895	224.682	205.746	184.784	163.161	142.132	122.914	106.533	93.5506	83.8789
FrontToBack	4	40.2194	23.1539	-4.2547	-41.7894	-87.3088	-136.168	-181.717	-217.1	-237.665	-242.681	-235.327	-220.983	-204.902	-190.583	-179.454	-171.513	-166.142	-162.588	-160.208	-158.775	-158.926	-162.41	-171.691	-188.758	-213.62	-243.285	-271.994	-292.867	-300.344	-292.296	-270.775	-241.141	-210.08	-183.521	-165.201	-156.167	-155.054	-158.868	-164.026	-167.449	-167.386	-163.652	-157.21	-149.361	-141.039	-132.583	-123.987	-115.293
FrontToBack	4	-5.08972	-4.05589	-2.548	-1.03135	-0.0229093	0.112328	-0.6855	-2.15279	-3.82639	-5.23788	-6.07159	-6.22066	-5.74521	-4.7992	-3.57169	-2.26305	-1.06468	-0.134457	0.430644	0.605124	0.427736	-0.00690578	-0.553011	-1.02457	-1.23785	-1.08551	-0.599992	0.0434386	0.617001	0.978029	1.173	1.41989	1.96201	2.87517	3.95535	4.77122	4.85466	3.92234	2.00455	-0.562286	-3.25505	-5.52156	-6.92493	-7.24303	-6.51676	-5.03457	-3.25238	-1.65566
FrontToBack	4	-8.4312	-6.98139	-4.27051	-0.973346	2.23878	4.90435	6.82668	7.99164	8.43185	8.13123	7.02394	5.07435	2.38103	-0.765713	-3.90503	-6.49784	-8.05088	-8.23579	-6.97787	-4.49559	-1.27038	2.05636	4.8486	6.64859	7.30219	6.97477	6.0599	5.01821	4.22466	3.872	3.94872	4.27843	4.60486	4.6978	4.43536	3.80872	2.84479	1.50525	-0.333672	-2.77504	-5.73266	-8.83578	-11.5134	-13.2318	-13.7445	-13.1942	-11.9876	-10.5262
FrontToBack	4	11.7756	9.24846	6.17719	3.11472	0.551954	-1.27461	-2.50309	-3.58715	-5.05065	-7.16641	-9.73289	-12.0861	-13.371	-12.9521	-10.7519	-7.32726	-3.64113	-0.66222	0.984282	1.14437	0.0318538	-1.98638	-4.55977	-7.41039	-10.3039	-13.0221	-15.3839	-17.3012	-18.805	-19.9919	-20.9043	-21.4053	-21.144	-19.6448	-16.5112	-11.6457	-5.39435	1.46649	7.90325	12.9043	15.7665	16.2902	14.8089	12.0384	8.79746	5.72311	3.12341	1.02806
FrontToBack	4	-114.992	-93.0776	-74.2889	-55.5849	-33.7062	-5.97817	28.7209	69.1773	111.729	151.139	182.277	201.946	210	209.213	203.988	198.535	195.371	194.76	195.209	194.635	191.535	185.535	177.17	167.149	155.722	142.59	127.395	110.363	92.5731	75.6266	60.9668	49.3893	41.1217	36.3831	35.9066	40.8759	52.1665	69.3659	90.33	111.752	130.532	145.125	155.977	164.751	172.896	180.594	186.821	190.377
FrontToBack	4	5.45104	4.29712	3.30088	2.60924	2.24724	2.07439	1.84495	1.34567	0.526871	-0.459668	-1.33978	-1.85022	-1.84524	-1.3249	-0.40844	0.70178	1.74056	2.40682	2.43073	1.67812	0.234859	-1.59218	-3.3754	-4.72342	-5.41386	-5.44921	-5.01618	-4.37546	-3.72161	-3.07435	-2.26132	-1.02504	0.784928	3.04216	5.31371	7.01337	7.65497	7.06257	5.41926	3.15567	0.764858	-1.34636	-2.91892	-3.83259	-4.07978	-3.75878	-3.08985	-2.41884
FrontToBack	4	4.34741	4.74824	5.05437	5.20725	5.21998	5.16922	5.14833	5.22114	5.40936	5.72065	6.1934	6.91797	8.00323	9.4879	11.2391	12.9067	13.9904	14.0177	12.7497	10.2965	7.06263	3.55506	0.171149	-2.89948	-5.6154	-7.93037	-9.67313	-10.5581	-10.3311	-8.96077	-6.74852	-4.27622	-2.2012	-0.996334	-0.766575	-1.23189	-1.87893	-2.19719	-1.87969	-0.909867	0.474441	1.88757	2.91478	3.2162	2.61054	1.13786	-0.930013	-3.15599
FrontToBack	4	-6.19214	-6.23214	-6.35933	-6.53066	-6.71935	-6.89468	-7.02916	-7.13357	-7.27495	-7.54106	-7.95946	-8.42994	-8.73006	-8.60811	-7.91418	-6.6928	-5.17914	-3.70403	-2.5579	-1.88739	-1.66158	-1.7159	-1.83567	-1.84342	-1.64811	-1.24519	-0.674542	0.0252546	0.83089	1.70662	2.56614	3.26944	3.67184	3.69793	3.38796	2.88137	2.34488	1.88694	1.51238	1.14306	0.695356	0.160813	-0.36336	-0.723345	-0.808523	-0.637005	-0.365122	-0.209239
FrontToBack	4	-3.48697	-1.14454	0.499773	1.28433	1.23216	0.515289	-0.576482	-1.65459	-2.28688	-2.13275	-1.1307	0.385543	1.76124	2.29834	1.60077	-0.205258	-2.50678	-4.47652	-5.43829	-5.13769	-3.7899	-1.917	-0.0819069	1.32141	2.14649	2.44082	2.34187	1.98938	1.48831	0.911743	0.319087	-0.232583	-0.690466	-1.01196	-1.15935	-1.08414	-0.716274	0.0135198	1.11855	2.50182	3.95423	5.22668	6.13676	6.63732	6.79501	6.69334	6.33477	5.61315
FrontToBack	4	-1.25729	-0.443821	-0.0824483	-0.230818	-0.788679	-1.60674	-2.59433	-3.73976	-5.03472	-6.37999	-7.55966	-8.29324	-8.31943	-7.45379	-5.61483	-2.84473	0.665751	4.57113	8.42997	11.8142	14.4233	16.1241	16.9048	16.7857	15.7578	13.8014	10.9675	7.48118	3.79487	0.544968	-1.60416	-2.19374	-1.18379	0.954805	3.34202	4.97055	5.06164	3.34835	0.158806	-3.72627	-7.36204	-9.93978	-10.9904	-10.4619	-8.69123	-6.30648	-4.06226	-2.62355
FrontToBack	4	1.30427	1.79545	1.57081	0.676909	-0.65381	-2.08087	-3.2638	-3.9596	-4.07028	-3.64626	-2.85131	-1.90489	-1.0013	-0.230864	0.460354	1.23523	2.26318	3.59878	5.11285	6.51283	7.45589	7.70982	7.28981	6.49226	5.77597	5.53167	5.86195	6.51751	7.0439	7.04668	6.40025	5.27033	3.96651	2.75181	1.74518	0.944471	0.306576	-0.20639	-0.633706	-1.03668	-1.48298	-2.00022	-2.54203	-3.00927	-3.30995	-3.41148	-3.33817	-3.11945
FrontToBack	4	1.00745	3.22854	5.4939	7.23276	8.12618	8.16744	7.57987	6.65561	5.61034	4.5343	3.43959	2.35028	1.36121	0.637453	0.363451	0.672678	1.58161	2.94445	4.44997	5.67852	6.22588	5.85036	4.58468	2.74672	0.836667	-0.650654	-1.42166	-1.49837	-1.19151	-0.931957	-1.04629	-1.59312	-2.34744	-2.92383	-2.9617	-2.27467	-0.918155	0.833564	2.57476	3.9	4.53932	4.44827	3.81201	2.95852	2.23147	1.87856	1.99885	2.53744
FrontToBack	4	0.714118	0.57531	0.205934	-0.670311	-2.04476	-3.65176	-5.07877	-5.90762	-5.83238	-4.74057	-2.74664	-0.167452	2.55893	4.99912	6.84674	7.99781	8.53496	8.62666	8.38829	7.79106	6.6829	4.91627	2.49695	-0.355806	-3.28734	-5.96688	-8.21237	-9.9967	-11.3439	-12.2062	-12.4112	-11.7255	-9.98686	-7.23558	-3.75663	-0.02562	3.43464	6.20993	8.12191	9.27489	10.0072	10.7551	11.8573	13.3854	15.0735	16.4073	16.8325	15.9822
FrontToBack	4	-3.82149	-3.3454	-3.37633	-3.57339	-3.61783	-3.38169	-3.00918	-2.85301	-3.28174	-4.45042	-6.15297	-7.84401	-8.82451	-8.51839	-6.71897	-3.70278	-0.154198	3.07318	5.25919	6.05145	5.53611	4.1342	2.39676	0.804751	-0.346643	-0.956678	-1.05239	-0.702692	0.0348299	1.11336	2.45615	3.91672	5.27867	6.31083	6.85568	6.90478	6.61197	6.22562	5.96864	5.93051	6.03052	6.06709	5.81577	5.11602	3.91158	2.24196	0.219958	-1.98899
FrontToBack	4	-2.36149	-4.29269	-5.73896	-6.46223	-6.47764	-5.93383	-4.98745	-3.7664	-2.42181	-1.19337	-0.402563	-0.353081	-1.19273	-2.81167	-4.83457	-6.71244	-7.88957	-7.99399	-6.98864	-5.20581	-3.23125	-1.66745	-0.891669	-0.922401	-1.44706	-1.97773	-2.05617	-1.43505	-0.184676	1.318	2.52528	2.94923	2.38966	1.05276	-0.505105	-1.59144	-1.65606	-0.509961	1.60663	4.13019	6.38829	7.82259	8.12844	7.28487	5.4953	3.09579	0.46953	-2.01049
FrontToBack	4	-15.5157	-17.8002	-19.9683	-21.8744	-22.9419	-22.4473	-19.9519	-15.6211	-10.2497	-4.9643	-0.749359	1.96011	3.39668	4.22638	5.10209	6.27634	7.50106	8.24908	8.08713	6.95699	5.21669	3.46829	2.30403	2.10579	2.94729	4.59572	6.58939	8.38586	9.53764	9.83458	9.33094	8.26473	6.93156	5.61169	4.56746	4.06093	4.3232	5.47006	7.42478	9.90747	12.5005	14.7474	16.2518	16.7654	16.2548	14.9195	13.1139	11.2021
FrontToBack	4	-0.688675	-0.473531	-0.285786	0.244969	1.28738	2.68468	4.02955	4.88224	4.99391	4.40483	3.38604	2.28037	1.34789	0.680971	0.212962	-0.210646	-0.732535	-1.39071	-2.06862	-2.51209	-2.43339	-1.66331	-0.284215	1.34271	2.68791	3.25993	2.80732	1.41805	-0.526706	-2.51452	-4.09918	-5.04546	-5.36549	-5.24414	-4.9011	-4.46378	-3.91502	-3.14051	-2.03796	-0.622676	0.938707	2.37613	3.4147	3.86677	3.67727	2.92248	1.7734	0.451229
FrontToBack	4	-0.436985	0.169617	1.11952	2.42553	3.99477	5.57632	6.81535	7.40771	7.27486	6.6351	5.91429	5.54161	5.75267	6.50626	7.54432	8.53781	9.2312	9.50885	9.37707	8.89731	8.13923	7.18524	6.16915	5.29084	4.7682	4.74541	5.22436	6.06888	7.08363	8.11338	9.10302	10.0766	11.0471	11.9071	12.3884	12.1436	10.9451	8.89404	6.50253	4.55185	3.76886	4.47774	6.43122	8.91744	11.093	12.3451	12.4959	11.7608
FrontToBack	4	3.32709	1.19817	-0.843894	-2.65996	-4.14588	-5.29022	-6.19748	-7.05542	-8.07843	-9.4479	-11.2692	-13.5414	-16.1309	-18.7491	-20.9598	-22.2532	-22.2013	-20.6472	-17.8297	-14.3541	-10.9983	-8.44241	-7.04407	-6.74943	-7.14996	-7.64108	-7.63146	-6.73844	-4.92631	-2.51093	-0.0234602	2.03598	3.4247	4.24357	4.82291	5.47835	6.28497	7.00761	7.21558	6.50157	4.67974	1.87641	-1.49612	-4.85194	-7.59088	-9.27325	-9.76454	-9.27897
FrontToBack	4	4.19261	3.57493	3.20219	2.87145	2.43305	1.90283	1.44561	1.24936	1.39544	1.79897	2.25189	2.51876	2.4321	1.93846	1.1044	0.0888145	-0.88828	-1.58717	-1.78818	-1.34565	-0.259457	1.24786	2.70164	3.46987	2.99996	1.11371	-1.82274	-4.98429	-7.41872	-8.44883	-7.93666	-6.30179	-4.31772	-2.80485	-2.32817	-3.00784	-4.50989	-6.24557	-7.68373	-8.60371	-9.11808	-9.45598	-9.66888	-9.49118	-8.47197	-6.29321	-3.04586	0.735384
FrontToBack	4	6.78565	7.66977	8.35209	8.48036	7.85417	6.58181	5.09935	4.01772	3.84979	4.76	6.46266	8.32736	9.6527	9.97515	9.26475	7.90399	6.4696	5.44652	5.03393	5.13935	5.52973	6.02445	6.60615	7.40167	8.566	10.1498	12.0129	13.8152	15.0836	15.3452	14.2912	11.9166	8.56715	4.85878	1.50503	-0.866911	-1.82661	-1.17369	1.05655	4.54256	8.59185	12.1202	13.8373	12.6821	8.36328	1.70293	-5.48009	-10.9821
FrontToBack	4	-5.6241	-5.15203	-3.84058	-1.95767	0.120557	2.00717	3.41563	4.23847	4.56086	4.59508	4.56398	4.58606	4.6209	4.49968	4.02609	3.09082	1.7462	0.207327	-1.21007	-2.18355	-2.4758	-2.00389	-0.878561	0.599772	2.00207	2.89957	3.02572	2.40274	1.34927	0.346863	-0.175222	-0.0182799	0.737681	1.82186	2.92437	3.81931	4.41296	4.723	4.82503	4.79862	4.69454	4.53453	4.34209	4.18097	4.16739	4.42721	5.01677	5.85268
FrontToBack	4	0.250822	1.13073	1.63022	1.99159	2.45082	3.08307	3.7304	4.04071	3.58888	2.04101	-0.701114	-4.41144	-8.53921	-12.313	-14.9232	-15.7447	-14.5137	-11.4189	-7.06719	-2.35032	1.7808	4.57001	5.67731	5.26897	3.93884	2.48474	1.63383	1.82355	3.09612	5.11997	7.31107	9.01859	9.72357	9.19389	7.54248	5.16931	2.60774	0.340493	-1.33541	-2.34271	-2.76136	-2.72892	-2.37976	-1.84785	-1.30315	-0.962053	-1.03421	-1.6387
FrontToBack	4	-19.0122	-23.9916	-27.5006	-29.0063	-28.3773	-25.8921	-22.1398	-17.8589	-13.7684	-10.4226	-8.10312	-6.76426	-6.0674	-5.52306	-4.70389	-3.42934	-1.82486	-0.229297	0.988972	1.61249	1.66714	1.39371	1.10807	1.01445	1.07109	0.998529	0.434645	-0.856251	-2.85585	-5.30262	-7.79927	-9.92685	-11.3175	-11.7019	-10.9529	-9.12139	-6.43139	-3.21997	0.148374	3.33805	6.04245	7.95716	8.7879	8.33181	6.6007	3.90444	0.812145	-2.01642
FrontToBack	4	-3.98278	-4.4163	-4.57069	-4.74552	-5.21636	-6.07104	-7.14063	-8.06939	-8.49394	-8.21697	-7.28274	-5.91627	-4.39899	-2.96772	-1.7971	-1.03801	-0.841687	-1.31701	-2.43809	-3.97435	-5.5123	-6.58489	-6.85412	-6.25548	-5.02748	-3.60087	-2.40339	-1.6697	-1.35211	-1.16357	-0.728955	0.232314	1.76794	3.66254	5.51967	6.92757	7.61311	7.50648	6.68356	5.25718	3.32648	1.0354	-1.32259	-3.29052	-4.39848	-4.412	-3.50313	-2.20954
FrontToBack	4	5.2934	6.09237	6.0455	5.01092	3.06488	0.497173	-2.22418	-4.5291	-5.86994	-5.87982	-4.50656	-2.05524	0.89634	3.6829	5.7593	6.84749	6.97175	6.39064	5.46955	4.55451	3.88112	3.53283	3.44234	3.43392	3.30442	2.91799	2.27778	1.52533	0.866306	0.461224	0.354777	0.48494	0.757747	1.12179	1.58807	2.18495	2.89488	3.62455	4.22992	4.57185	4.56791	4.2176	3.60577	2.88766	2.25438	1.87305	1.81642	2.01691
FrontToBack	4	1.48567	2.90216	3.84719	3.85943	2.67466	0.398471	-2.46584	-5.17516	-7.02324	-7.59573	-6.87802	-5.18052	-2.94362	-0.539718	1.82751	4.09646	6.23275	8.12017	9.53693	10.2501	10.1714	9.46814	8.5293	7.77996	7.44374	7.40863	7.29644	6.70469	5.46676	3.76267	2.01238	0.630728	-0.196189	-0.583475	-0.845396	-1.30019	-2.09637	-3.14777	-4.1915	-4.92539	-5.14735	-4.83323	-4.12235	-3.23245	-2.34962	-1.55126	-0.792225	0.0426059
FrontToBack	5	-34.8538	-31.5667	-28.8417	-26.9435	-25.8306	-25.164	-24.4514	-23.2604	-21.3913	-18.9243	-16.139	-13.378	-10.931	-8.97692	-7.56392	-6.60481	-5.87963	-5.07165	-3.8539	-2.01485	0.425726	3.17966	5.76192	7.65942	8.51512	8.24445	7.03187	5.23141	3.24441	1.43799	0.117135	-0.488935	-0.269523	0.700303	2.12252	3.53219	4.44845	4.55236	3.79748	2.40119	0.740267	-0.790466	-1.89588	-2.45544	-2.54775	-2.42018	-2.39609	-2.72623
FrontToBack	5	-15.6315	-13.4829	-11.7264	-9.94051	-7.81803	-5.5725	-4.15782	-5.25258	-11.0797	-24.0759	-46.317	-78.5761	-119.2	-163.407	-203.846	-232.717	-244.719	-239.187	-220.058	-193.594	-165.361	-138.374	-113.31	-90.1462	-69.6523	-53.5958	-43.6812	-40.2576	-41.8988	-46.2386	-51.5368	-57.9586	-67.7235	-83.9385	-108.679	-141.312	-177.93	-212.174	-237.11	-247.375	-240.861	-219.396	-188.181	-154.131	-123.631	-100.594	-85.6347	-76.6581
FrontToBack	5	-357.117	-340.431	-314.358	-283.75	-254.167	-230.599	-216.797	-215.1	-226.331	-249.433	-281.054	-315.609	-346.269	-366.653	-372.521	-362.638	-338.554	-303.64	-262.036	-217.911	-175.03	-136.422	-104.053	-78.6293	-59.6953	-46.0005	-35.9412	-27.8428	-19.9773	-10.3843	3.28877	23.647	52.8555	91.4352	136.996	183.754	223.572	248.525	253.996	240.683	214.329	183.239	154.873	133.297	118.609	108.285	99.3879	90.3437
FrontToBack	5	0.120348	-0.13512	-0.365152	-0.829148	-1.78253	-3.32059	-5.30574	-7.42287	-9.31052	-10.6706	-11.3055	-11.1169	-10.1254	-8.51789	-6.65647	-4.9834	-3.84874	-3.3663	-3.40133	-3.69285	-4.01798	-4.29282	-4.56696	-4.94621	-5.50281	-6.2209	-6.99362	-7.67434	-8.1636	-8.4829	-8.78421	-9.26554	-10.0372	-11.0164	-11.9261	-12.4104	-12.2079	-11.2827	-9.84118	-8.22348	-6.7427	-5.56134	-4.67506	-3.98823	-3.42008	-2.96128	-2.65593	-2.5317
FrontToBack	5	-2.71845	-1.09056	0.821457	2.81476	4.61778	5.93911	6.53245	6.26071	5.14512	3.39414	1.39859	-0.326271	-1.25866	-1.0204	0.498907	3.09817	6.31253	9.52082	12.0624	13.3402	12.9118	10.5879	6.52727	1.29336	-4.19575	-8.85381	-11.7222	-12.2636	-10.5197	-7.05704	-2.73774	1.56111	5.15045	7.60581	8.75162	8.62222	7.43424	5.55675	3.4483	1.55418	0.195339	-0.505009	-0.625146	-0.386296	-0.0658994	0.0778673	-0.156939	-0.917359
FrontToBack	5	3.7567	6.12029	7.95672	9.00794	9.03807	7.92119	5.73036	2.79125	-0.342991	-3.0082	-4.61027	-4.82187	-3.72124	-1.81671	0.0745354	1.08011	0.585242	-1.49767	-4.63679	-7.84193	-10.0704	-10.7041	-9.85413	-8.28573	-6.98859	-6.63619	-7.27816	-8.44539	-9.55902	-10.3117	-10.7463	-11.01	-11.0433	-10.4968	-8.96678	-6.36119	-3.09076	0.0729971	2.3801	3.45345	3.39216	2.60305	1.51652	0.38637	-0.732225	-1.85865	-2.94701	-3.82505
FrontToBack	5	78.2686	73.358	70.1168	68.4084	67.7753	67.4674	66.6932	64.9091	61.9552	57.967	53.1636	47.6856	41.6106	35.0941	28.4874	22.2921	16.9793	12.8067	9.77274	7.71637	6.4692	5.93858	6.08017	6.80597	7.91558	9.10965	10.0817	10.6301	10.7297	10.5231	10.2527	10.1586	10.3992	10.9943	11.8208	12.6412	13.1818	13.2281	12.7061	11.696	10.3648	8.84975	7.17414	5.25773	3.02743	0.549238	-1.91375	-3.97863
FrontToBack	5	1.84728	-0.0510469	-1.63936	-2.91774	-3.92671	-4.64314	-4.95892	-4.76873	-4.10221	-3.20016	-2.45967	-2.26785	-2.82528	-4.06441	-5.71021	-7.42809	-8.96368	-10.1905	-11.0641	-11.5389	-11.5269	-10.9263	-9.69503	-7.90751	-5.75872	-3.51726	-1.46341	0.162845	1.19341	1.5553	1.28075	0.503035	-0.566922	-1.67093	-2.52797	-2.86029	-2.43523	-1.13663	0.955181	3.52332	6.06169	8.01668	8.96418	8.73386	7.40851	5.2133	2.37223	-0.964072
FrontToBack	5	1.62707	0.873017	0.349061	0.169473	0.273891	0.521045	0.832062	1.26735	1.97366	3.03656	4.35216	5.6185	6.45294	6.55975	5.84754	4.4537	2.67942	0.877708	-0.667778	-1.823	-2.60533	-3.10684	-3.39647	-3.46395	-3.21186	-2.43651	-0.745101	2.55	8.45223	18.1069	32.4386	51.7137	75.2247	101.249	127.361	151	170.11	183.55	191.15	193.463	191.496	186.679	181.059	177.423	178.911	188.031	205.43	229.159
FrontToBack	5	34.6247	28.551	26.8676	28.2572	31.8686	37.0425	43.0714	49.1057	54.2349	57.7045	59.1877	58.9583	57.851	56.9699	57.2596	59.1273	62.2899	65.8906	68.8079	70.0121	68.8396	65.117	59.1249	51.4551	42.8368	33.9934	25.5546	18.0059	11.6602	6.64866	2.93226	0.325036	-1.48233	-2.88799	-4.30455	-6.02366	-8.06497	-10.1066	-11.586	-11.9666	-11.0386	-9.08399	-6.79082	-4.95772	-4.14206	-4.44142	-5.52044	-6.85779
FrontToBack	5	-3.26594	-2.67161	-1.38571	-0.0286513	0.801371	0.792676	0.0367522	-1.04226	-1.9006	-2.1169	-1.56003	-0.406674	0.985878	2.2874	3.37209	4.35702	5.48217	6.90109	8.53496	10.0859	11.2008	11.6558	11.4289	10.6262	9.3441	7.60294	5.39817	2.83557	0.220517	-1.96314	-3.20275	-3.15114	-1.77322	0.637395	3.5734	6.51232	9.07576	11.0856	12.4891	13.2497	13.2986	12.5936	11.2319	9.47908	7.66416	5.97713	4.34216	2.47008
FrontToBack	5	-26.0801	-26.2993	-26.3999	-26.5816	-26.646	-26.1353	-24.6416	-22.0953	-18.8685	-15.6488	-13.1447	-11.772	-11.471	-11.7586	-11.9929	-11.7042	-10.7968	-9.50518	-8.15656	-6.92525	-5.75004	-4.45037	-2.9304	-1.31307	0.074466	0.834837	0.657172	-0.573832	-2.73887	-5.49149	-8.3051	-10.559	-11.679	-11.3077	-9.45488	-6.54817	-3.32846	-0.600855	1.06926	1.5744	1.28324	0.836954	0.818494	1.45955	2.5347	3.48547	3.69551	2.76012
FrontToBack	5	5.07784	6.3729	6.46336	5.48612	3.83813	2.11201	0.945764	0.818864	1.86501	3.79829	6.00392	7.77158	8.54781	8.09309	6.48269	4.00196	1.02231	-2.07715	-4.93613	-7.22361	-8.66133	-9.06767	-8.39865	-6.76174	-4.38606	-1.55908	1.43687	4.35692	6.97666	9.05674	10.3308	10.5506	9.57195	7.43183	4.38353	0.87795	-2.49812	-5.11835	-6.45565	-6.23569	-4.56062	-1.92595	0.902362	3.12639	4.18555	3.95073	2.7572	1.25734
FrontToBack	5	-220.474	-256.246	-282.249	-295.262	-295.169	-284.76	-268.356	-249.987	-232.055	-215.085	-198.514	-181.919	-165.878	-151.967	-141.972	-136.837	-136.026	-137.655	-139.28	-138.889	-135.554	-129.489	-121.562	-112.655	-103.233	-93.3508	-83.0096	-72.5739	-62.9045	-55.0736	-49.8063	-47.006	-45.6881	-44.3829	-41.7775	-37.239	-30.9895	-23.9326	-17.2974	-12.2732	-9.75455	-10.2414	-13.9098	-20.8173	-31.1433	-45.3347	-64.0268	-87.7407
FrontToBack	5	15.5414	13.6675	9.53131	3.59635	-3.17505	-9.61123	-14.6912	-17.8384	-19.0389	-18.7464	-17.6242	-16.2421	-14.8696	-13.4489	-11.7418	-9.55211	-6.9021	-4.07357	-1.49839	0.44123	1.5985	2.137	2.46174	3.05825	4.33165	6.5208	9.67495	13.6313	17.9444	21.8171	24.1564	23.851	20.2252	13.4548	4.68389	-4.28985	-11.6401	-16.1332	-17.4409	-16.0404	-12.8383	-8.762	-4.50343	-0.457986	3.19864	6.3821	8.98501	10.8235
FrontToBack	5	13.5465	10.908	8.14796	6.09806	5.42854	6.61565	10.1004	16.473	26.4558	40.579	58.6804	79.5578	101.067	120.701	136.372	146.981	152.51	153.681	151.431	146.531	139.49	130.705	120.672	110.061	99.565	89.6196	80.1985	70.8867	61.2367	51.1917	41.2667	32.3275	25.1115	19.826	16.0989	13.2766	10.8199	8.52224	6.45723	4.777	3.5543	2.77196	2.41334	2.53501	3.23991	4.56993	6.40751	8.46758
FrontToBack	5	49.9239	61.076	71.1052	78.9688	83.7359	84.6689	81.3555	73.8969	63.0442	50.1413	36.8316	24.6519	14.7139	7.59062	3.37155	1.76976	2.20268	3.87035	5.89747	7.56414	8.58808	9.35708	11.0396	15.5183	25.1523	42.3769	69.1842	106.547	153.926	209.048	268.159	326.795	380.825	427.305	464.673	492.274	509.611	515.937	510.542	493.501	466.324	432.002	394.359	357.073	322.845	293.041	267.816	246.507
FrontToBack	5	-51.5223	-43.3685	-35.1661	-28.4046	-24.2788	-23.1362	-24.2288	-25.9745	-26.6143	-24.922	-20.5965	-14.2064	-6.84904	0.230042	5.90365	9.35815	10.2765	8.9939	6.49026	4.13169	3.2157	4.55005	8.29063	14.13	21.7078	31.0112	42.5528	57.2617	76.1454	99.8511	128.245	160.114	193.078	223.817	248.612	264.147	268.33	260.873	243.379	218.921	191.229	163.813	139.27	118.949	102.99	90.6596	80.831	72.4363
FrontToBack	5	1.20962	0.903254	0.874268	1.12495	1.50038	1.69488	1.34641	0.185952	-1.83666	-4.53049	-7.54843	-10.5201	-13.1497	-15.244	-16.6994	-17.52	-17.8928	-18.2944	-19.5253	-22.5873	-28.3803	-37.3006	-48.896	-61.7458	-73.6804	-82.3347	-85.8775	-83.6356	-76.3363	-65.8369	-54.4679	-44.2789	-36.501	-31.3915	-28.435	-26.7558	-25.5518	-24.4002	-23.361	-22.8825	-23.5701	-25.8942	-29.9039	-35.036	-40.1174	-43.6491	-44.3266	-41.5835
FrontToBack	5	12.9272	19.3202	27.0641	36.9283	49.4475	64.5357	81.2555	97.9182	112.552	123.603	130.519	133.863	134.808	134.252	132.099	127.257	118.464	105.504	90.0109	75.2164	64.6313	60.347	61.9219	66.5031	70.0991	69.3134	62.656	50.8933	36.433	22.1922	10.5243	2.61441	-1.55551	-2.82757	-2.33801	-1.07001	0.383683	1.82849	3.31187	4.92175	6.63809	8.30397	9.67464	10.4852	10.4737	9.3901	7.04289	3.39253
FrontToBack	5	18.2999	19.4811	19.4884	18.2699	15.9573	12.8758	9.49113	6.29915	3.69055	1.84792	0.722974	0.101309	-0.278713	-0.621957	-1.03472	-1.55513	-2.2094	-3.04767	-4.12916	-5.47836	-7.03785	-8.6449	-10.0355	-10.8918	-10.9449	-10.1089	-8.56714	-6.72227	-5.00303	-3.63651	-2.54156	-1.42516	-0.0178304	1.70116	3.43622	4.69747	5.05041	4.36346	2.93174	1.40847	0.551949	0.893947	2.48583	4.85092	7.17845	8.65987	8.8	7.54506
FrontToBack	5	-121.311	-105.787	-89.6548	-74.0552	-60.2098	-48.9869	-40.6492	-34.8775	-31.0204	-28.4044	-26.5362	-25.1214	-23.9589	-22.841	-21.5497	-19.9374	-18.0014	-15.8808	-13.7732	-11.838	-10.1473	-8.70226	-7.47066	-6.40562	-5.42223	-4.37305	-3.06003	-1.31705	0.873408	3.30131	5.56363	7.22967	8.06013	8.15834	7.93773	7.8985	8.30608	8.95321	9.16509	8.09874	5.22249	0.717922	-4.43916	-8.82185	-11.1613	-10.9099	-8.4563	-4.90106
FrontToBack	5	-6.61078	-7.1408	-7.55865	-7.23051	-5.73137	-3.00737	0.598234	4.44799	7.8104	10.0908	10.9993	10.5802	9.0931	6.84491	4.09152	1.06606	-1.92994	-4.49159	-6.19437	-6.7558	-6.16375	-4.69028	-2.78972	-0.944769	0.465036	1.2353	1.34485	0.9172	0.160155	-0.691953	-1.40654	-1.75841	-1.53369	-0.569347	1.16799	3.50498	6.04972	8.29098	9.78163	10.3212	10.0355	9.30318	8.56981	8.15466	8.15339	8.46591	8.89172	9.2034
FrontToBack	5	6.58382	6.61998	4.83567	1.68212	-2.18144	-6.19099	-10.0525	-13.683	-16.9971	-19.7209	-21.39	-21.5404	-19.9606	-16.8412	-12.7351	-8.36717	-4.40434	-1.29074	0.810556	1.98498	2.47624	2.57008	2.47423	2.23359	1.74091	0.863479	-0.359837	-1.59329	-2.26861	-1.84914	-0.149053	2.49608	5.3167	7.40759	8.07066	7.04585	4.55763	1.19714	-2.28679	-5.21365	-7.14163	-7.94777	-7.79791	-7.04491	-6.09902	-5.32481	-4.98977	-5.25397
FrontToBack	5	-2.30726	-2.17479	-2.07516	-2.18349	-2.4683	-2.70671	-2.63322	-2.11841	-1.25286	-0.279552	0.56911	1.20266	1.67628	2.07624	2.389	2.46794	2.13021	1.31865	0.202272	-0.860073	-1.49046	-1.49195	-0.97182	-0.316716	-0.0395828	-0.572459	-2.09775	-4.4843	-7.34188	-10.1618	-12.4743	-13.9702	-14.5528	-14.3281	-13.5493	-12.5341	-11.5742	-10.8612	-10.4588	-10.3353	-10.4303	-10.6977	-11.0759	-11.4069	-11.3825	-10.6041	-8.75749	-5.804
FrontToBack	6	378.767	408.482	447.498	487.311	517.863	530.975	523.029	496.001	456.754	415.055	380.978	362.236	361.958	377.552	401.294	422.804	432.676	425.763	402.637	368.635	331.122	296.432	267.84	245.22	226.17	207.835	188.528	168.451	149.269	132.838	119.846	109.185	98.4587	85.3364	68.9067	50.2356	31.8497	16.5462	6.27323	1.69794	2.59929	8.75119	20.7167	40.0802	68.945	108.868	159.649	218.444
FrontToBack	6	9.44629	7.21223	4.84039	2.38038	-0.19391	-2.87666	-5.543	-7.93476	-9.73674	-10.7097	-10.8106	-10.236	-9.35959	-8.59972	-8.28145	-8.55272	-9.36951	-10.5304	-11.737	-12.6697	-13.0755	-12.8441	-12.0343	-10.8285	-9.44491	-8.05902	-6.78287	-5.68111	-4.78553	-4.07857	-3.47615	-2.85295	-2.12393	-1.33186	-0.669815	-0.404167	-0.738074	-1.69899	-3.10955	-4.6484	-5.9556	-6.73307	-6.81405	-6.19187	-5.01631	-3.55484	-2.12582	-1.01503
FrontToBack	7	-56.9876	-40.4064	-24.6044	-10.495	1.20573	9.97164	15.6961	19.0195	21.6225	26.4794	37.9662	61.5226	102.48	164.035	245.013	338.602	433.122	514.956	572.549	599.753	597.158	571.182	531.75	489.755	455.063	435.219	434.522	453.196	486.764	526.191	559.441	574.611	563.774	525.932	467.537	400.22	336.791	287.411	257.474	247.603	254.964	274.659	300.449	324.991	340.458	340.118	320.496	282.949
FrontToBack	7	-70.1974	-65.7866	-57.8508	-47.5538	-36.1594	-24.7102	-14.1031	-5.26121	0.891072	3.67819	2.94801	-0.87688	-7.05061	-14.9856	-24.7973	-37.7381	-56.2807	-83.5582	-122.022	-171.622	-228.374	-284.364	-329.727	-356.034	-359.466	-342.129	-310.783	-273.823	-238.204	-207.82	-183.691	-165.235	-151.538	-141.953	-136.067	-133.401	-133.138	-134.021	-134.451	-132.85	-128.187	-120.413	-110.469	-99.7949	-89.6481	-80.7371	-73.3535	-67.7396
FrontToBack	7	0.98322	0.426429	0.0220239	-0.0449915	0.285685	0.875113	1.41635	1.58104	1.19975	0.36359	-0.617356	-1.36689	-1.60739	-1.24751	-0.365527	0.865996	2.25133	3.60202	4.73847	5.49696	5.75862	5.48741	4.74711	3.68552	2.49262	1.3565	0.422613	-0.242028	-0.681077	-1.05663	-1.60654	-2.54416	-3.92677	-5.56376	-7.01983	-7.74259	-7.26183	-5.3794	-2.2565	1.63207	5.65242	9.19857	11.846	13.4276	14.0276	13.9023	13.3542	12.6039
FrontToBack	7	-3.42267	-3.7061	-3.34714	-2.47259	-1.30192	-0.0585241	1.11681	2.21619	3.33382	4.57046	5.92589	7.2672	8.39249	9.14883	9.50555	9.54152	9.36284	9.03375	8.56653	7.97374	7.32641	6.76675	6.45294	6.46552	6.72652	6.99029	6.91485	6.20226	4.73282	2.63777	0.258373	-1.98871	-3.77883	-5.0053	-5.80992	-6.52249	-7.53718	-9.16227	-11.4728	-14.2048	-16.7618	-18.3638	-18.3197	-16.2944	-12.4548	-7.41406	-2.02215	2.89835
FrontToBack	7	5.17348	3.48052	-0.168687	-5.10795	-10.37	-14.9656	-18.1355	-19.5068	-19.146	-17.4977	-15.218	-12.9277	-10.9905	-9.43382	-8.06923	-6.73813	-5.50302	-4.64897	-4.47756	-5.03748	-5.98268	-6.66497	-6.43615	-4.97873	-2.48737	0.412882	2.95237	4.555	5.04893	4.66151	3.82321	2.91069	2.07249	1.2311	0.232687	-0.969353	-2.24565	-3.37572	-4.21721	-4.81225	-5.34814	-6.0081	-6.81832	-7.59065	-7.97381	-7.57544	-6.10718	-3.5171
FrontToBack	7	-4.67828	-3.79806	-1.78673	0.944347	3.86401	6.53698	8.74029	10.4076	11.4693	11.7754	11.2071	9.89302	8.31997	7.18549	7.05793	8.05769	9.76809	11.4105	12.1598	11.431	9.02923	5.16377	0.364853	-4.63699	-9.05191	-12.179	-13.552	-13.0454	-10.9054	-7.68847	-4.13126	-0.976469	1.20506	2.17341	2.09082	1.45094	0.854285	0.725021	1.12248	1.7555	2.1897	2.11414	1.52841	0.757149	0.303302	0.607115	1.81881	3.70396
FrontToBack	7	5.04217	4.98889	4.09308	2.20745	-0.514542	-3.64453	-6.58982	-8.74338	-9.63419	-9.06435	-7.20183	-4.58351	-1.98678	-0.188215	0.310072	-0.536195	-2.31039	-4.31614	-5.8492	-6.429	-5.90235	-4.4204	-2.34697	-0.15306	1.69102	2.83338	3.15504	2.82656	2.25898	1.93504	2.18836	3.02872	4.11884	4.93045	5.00839	4.19155	2.65794	0.783645	-1.05927	-2.6182	-3.73801	-4.28686	-4.13906	-3.24279	-1.69935	0.231106	2.20113	3.86826
FrontToBack	7	0.934472	2.88227	4.40879	4.82113	3.96438	2.2912	0.646063	-0.0987177	0.610228	2.81984	6.07924	9.62602	12.6554	14.5767	15.1554	14.5145	13.0271	11.1715	9.40062	8.03932	7.20945	6.80338	6.53881	6.10043	5.30829	4.22036	3.0898	2.21048	1.73841	1.62071	1.65221	1.61848	1.40542	1.02139	0.529763	-0.0193372	-0.616388	-1.25089	-1.86124	-2.30544	-2.37741	-1.85711	-0.565839	1.56949	4.45758	7.78788	11.0232	13.4808
FrontToBack	7	-14.3082	-15.0915	-15.208	-14.9432	-14.5251	-14.0617	-13.5372	-12.8591	-11.9291	-10.7009	-9.20689	-7.5534	-5.90165	-4.44227	-3.36136	-2.79164	-2.75898	-3.15022	-3.72797	-4.19724	-4.29802	-3.88263	-2.94275	-1.58445	0.0284782	1.72102	3.32843	4.68875	5.63585	6.00721	5.67413	4.57639	2.74715	0.312619	-2.52433	-5.51328	-8.37699	-10.8295	-12.5979	-13.465	-13.327	-12.2366	-10.4049	-8.15289	-5.83366	-3.74675	-2.06262	-0.780213
FrontToBack	7	6.49902	5.35637	3.7359	1.55179	-0.973949	-3.34412	-4.98899	-5.51233	-4.85461	-3.29949	-1.36761	0.336586	1.26784	1.06294	-0.362131	-2.7624	-5.60187	-8.19242	-9.90745	-10.3896	-9.6649	-8.09896	-6.21227	-4.44764	-3.01981	-1.92422	-1.07417	-0.449427	-0.150428	-0.332219	-1.08332	-2.32909	-3.80641	-5.11035	-5.79591	-5.51855	-4.17484	-1.98448	0.549081	2.80579	4.28633	4.80666	4.55648	3.98297	3.55497	3.52701	3.82366	4.10384
FrontToBack	7	-19.4507	-23.5482	-26.0967	-26.7642	-25.6629	-23.2195	-19.9732	-16.4359	-13.0493	-10.1973	-8.19076	-7.19374	-7.14115	-7.72135	-8.47018	-8.94019	-8.87417	-8.28025	-7.39358	-6.5327	-5.95182	-5.74054	-5.81593	-5.97655	-5.98785	-5.66752	-4.95613	-3.95305	-2.89636	-2.08413	-1.75043	-1.95787	-2.55566	-3.24859	-3.7421	-3.88976	-3.74726	-3.50402	-3.34444	-3.33661	-3.41197	-3.42375	-3.23282	-2.77047	-2.06887	-1.2651	-0.579666	-0.272919
FrontToBack	7	-8.66512	-10.4176	-11.6536	-12.088	-11.5998	-10.2493	-8.24731	-5.91327	-3.6326	-1.79025	-0.668198	-0.33905	-0.628305	-1.18175	-1.62385	-1.71708	-1.44964	-1.00889	-0.673296	-0.679129	-1.12501	-1.94418	-2.94305	-3.86813	-4.46251	-4.49325	-3.78038	-2.26044	-0.0840546	2.3281	4.35572	5.39503	5.12294	3.65577	1.50472	-0.644039	-2.20098	-2.86463	-2.67339	-1.9306	-1.05971	-0.448669	-0.335301	-0.769425	-1.65762	-2.85769	-4.2618	-5.80888
FrontToBack	7	0.435875	1.18984	1.89511	2.54901	3.03321	3.1368	2.65042	1.48436	-0.250078	-2.24057	-4.06195	-5.31464	-5.75255	-5.34655	-4.27034	-2.82452	-1.33531	-0.057119	0.897112	1.57107	2.12048	2.7189	3.45538	4.26736	4.93845	5.16783	4.68807	3.38748	1.38571	-0.980706	-3.2585	-5.01894	-5.97188	-6.01251	-5.2063	-3.74649	-1.90799	0.00327566	1.72161	3.10045	4.16359	5.07852	6.04813	7.16695	8.33548	9.28324	9.69776	9.37383
FrontToBack	7	-0.148344	0.828769	0.970903	0.186608	-1.28773	-2.95677	-4.21865	-4.55785	-3.7142	-1.76923	0.891301	3.72291	6.20802	7.99296	8.93602	9.08348	8.62616	7.85923	7.12602	6.72714	6.80562	7.27542	7.84065	8.1134	7.773	6.69851	5.03582	3.18063	1.68484	1.08837	1.72503	3.56906	6.22025	9.05046	11.4586	13.0898	13.9083	14.0977	13.8827	13.3885	12.6157	11.5047	10.0308	8.25487	6.31838	4.40517	2.70385	1.38598
FrontToBack	7	8.79148	9.09637	9.35448	9.4365	9.04788	7.83498	5.55311	2.2314	-1.73412	-5.61689	-8.53438	-9.7186	-8.78505	-5.88771	-1.68924	2.8482	6.75837	9.32654	10.2181	9.46412	7.36815	4.39809	1.0999	-1.97861	-4.37963	-5.82489	-6.27491	-5.91242	-5.06157	-4.07423	-3.23641	-2.7158	-2.55555	-2.69826	-3.03614	-3.46771	-3.93809	-4.43976	-4.97417	-5.50548	-5.94227	-6.16007	-6.04057	-5.49553	-4.45856	-2.86702	-0.654018	2.23442
FrontToBack	7	17.1607	18.1171	17.883	16.3244	13.4829	9.58242	5.02914	0.369944	-3.80751	-7.01378	-8.9791	-9.69959	-9.39169	-8.38855	-7.03469	-5.62283	-4.37523	-3.44912	-2.93475	-2.84353	-3.09746	-3.54616	-4.01735	-4.38243	-4.61006	-4.77451	-5.02316	-5.51082	-6.33788	-7.50997	-8.9341	-10.4402	-11.8113	-12.8126	-13.228	-12.9161	-11.8755	-10.2762	-8.41864	-6.62064	-5.10327	-3.94438	-3.13071	-2.64493	-2.51402	-2.77068	-3.36805	-4.11175
FrontToBack	7	2.97346	2.80656	2.66082	2.35901	1.76768	0.866082	-0.249865	-1.42015	-2.49132	-3.36291	-3.99913	-4.41091	-4.63455	-4.71811	-4.71531	-4.68144	-4.66284	-4.68695	-4.75272	-4.82823	-4.85753	-4.77873	-4.55168	-4.18121	-3.71715	-3.2246	-2.74039	-2.25605	-1.74667	-1.23467	-0.831936	-0.716838	-1.04042	-1.81913	-2.8847	-3.93224	-4.64226	-4.81009	-4.41494	-3.60648	-2.62806	-1.72782	-1.09221	-0.819684	-0.921714	-1.33597	-1.94029	-2.56688
FrontToBack	7	-3.80131	-5.64185	-7.62514	-9.03652	-9.28581	-8.10059	-5.58186	-2.1382	1.64271	5.14	7.83543	9.4186	9.82829	9.21236	7.82311	5.90853	3.66067	1.23654	-1.1834	-3.35641	-4.98903	-5.79405	-5.57199	-4.2858	-2.10886	0.582578	3.28288	5.49351	6.87699	7.36715	7.17469	6.67835	6.24391	6.06276	6.09038	6.11622	5.92087	5.43063	4.7826	4.26577	4.17174	4.63523	5.54745	6.58119	7.31278	7.37948	6.60766	5.063
FrontToBack	8	34.6476	38.0946	40.6997	41.9596	41.3273	38.5203	33.6794	27.3644	20.4425	13.9459	8.90553	6.14464	6.0651	8.52196	12.8799	18.2425	23.7255	28.6273	32.442	34.7817	35.3335	33.9189	30.6311	25.9352	20.6293	15.635	11.7083	9.21754	8.09771	7.98026	8.3754	8.79311	8.77553	7.95478	6.24114	4.11909	2.81234	4.04267	9.30037	18.911	31.438	43.8622	52.552	54.5521	48.519	34.8586	15.103	-8.99749
FrontToBack	8	89.6227	105.489	123.059	140.281	154.478	162.923	163.71	156.582	143.266	127	111.348	98.9004	90.4768	85.2264	81.4169	77.4025	72.2469	65.8284	58.5778	51.1489	44.2005	38.2834	33.7194	30.4427	27.9103	25.2507	21.6812	17.0105	11.9192	7.7935	6.16041	7.9969	13.2643	20.8744	29.0695	36.0214	40.3799	41.5753	39.7989	35.7496	30.3005	24.2452	18.1852	12.5446	7.63105	3.68277	0.863224	-0.779603
FrontToBack	8	-4.91242	-2.02636	-0.551105	-0.425477	-1.3051	-2.66753	-3.96262	-4.76451	-4.87079	-4.32627	-3.36155	-2.27261	-1.29323	-0.521135	0.0585173	0.477318	0.694289	0.599137	0.118526	-0.663763	-1.49047	-2.05667	-2.18921	-1.93586	-1.49735	-1.06576	-0.698337	-0.313893	0.217049	0.95778	1.83815	2.63905	3.0305	2.66373	1.31074	-0.992138	-3.88141	-6.7376	-8.88189	-9.80903	-9.36186	-7.77938	-5.61494	-3.55707	-2.21436	-1.92937	-2.68094	-4.10518
FrontToBack	8	-1.46059	-0.392761	0.201515	0.297738	0.00292912	-0.478019	-0.900859	-1.05648	-0.858661	-0.404113	0.0380106	0.129628	-0.383853	-1.55177	-3.20306	-5.03669	-6.74762	-8.10959	-8.97861	-9.25504	-8.8581	-7.74898	-5.98302	-3.74436	-1.32191	0.967878	2.86888	4.22771	4.9707	5.06118	4.49417	3.37358	2.00304	0.886533	0.543188	1.20059	2.56535	3.90315	4.49363	4.25756	4.19134	6.32692	13.2394	27.3621	50.4003	82.9353	124.161	171.712
FrontToBack	8	20.3301	25.748	34.1964	46.6439	64.0879	87.1838	115.599	147.328	178.407	203.437	216.972	215.299	197.825	167.422	129.559	90.6736	56.4514	30.6181	14.476	7.13278	6.18607	8.61067	11.597	13.1497	12.3463	9.26913	4.7228	-0.141215	-4.17692	-6.53308	-6.84437	-5.32465	-2.73754	-0.226429	1.00081	0.0814372	-3.14436	-8.01042	-13.2481	-17.4805	-19.7462	-19.7847	-17.97	-14.998	-11.5627	-8.20379	-5.34889	-3.41732
FrontToBack	8	-85.7096	-72.8256	-57.9459	-46.2742	-41.192	-43.0992	-49.6043	-56.8962	-61.639	-62.5846	-61.2474	-61.471	-68.1499	-85.6043	-116.035	-158.35	-207.659	-255.813	-293.279	-312.064	-308.638	-285.447	-250.105	-212.581	-181.706	-162.581	-155.72	-157.841	-163.601	-167.566	-165.899	-157.415	-143.72	-128.356	-115.286	-107.374	-105.533	-108.858	-115.498	-123.653	-132.094	-139.967	-146.171	-148.9	-145.832	-134.978	-115.767	-89.7925
FrontToBack	8	-6.46002	-5.91284	-4.22492	-1.85872	0.228415	0.973273	-0.26255	-3.33474	-7.35143	-11.0929	-13.5588	-14.3408	-13.658	-12.0953	-10.2361	-8.37598	-6.44514	-4.14484	-1.21438	2.32067	6.05427	9.29653	11.3049	11.5326	9.81953	6.48786	2.3154	-1.64564	-4.40301	-5.39651	-4.70995	-2.97827	-1.02317	0.557943	1.61356	2.37958	3.22811	4.39412	5.788	6.93411	7.00446	4.93535	-0.389475	-9.88384	-23.9597	-42.2451	-63.4269	-85.3346
FrontToBack	8	4.35165	6.41871	7.28417	6.88724	5.39934	3.091	0.239071	-2.88173	-5.9514	-8.56578	-10.2697	-10.6698	-9.5863	-7.16856	-3.9087	-0.52513	2.24963	3.89537	4.24423	3.48427	2.03859	0.401461	-0.987068	-1.78648	-1.75108	-0.735133	1.2443	3.92232	6.75848	9.05398	10.2025	9.96146	8.58416	6.72124	5.13592	4.37821	4.57453	5.41164	6.29956	6.61926	5.94224	4.13858	1.3612	-2.0318	-5.5484	-8.6056	-10.6011	-11.06
FrontToBack	8	0.880135	0.662146	-0.141558	-1.46496	-2.99802	-4.30694	-5.02492	-5.02436	-4.47057	-3.71062	-3.05857	-2.6192	-2.27071	-1.8071	-1.11971	-0.281402	0.514294	1.08439	1.3565	1.38392	1.30576	1.30108	1.54894	2.17522	3.17591	4.35804	5.3615	5.78858	5.39472	4.23148	2.64796	1.13251	0.0793488	-0.387763	-0.437572	-0.39841	-0.558417	-1.00796	-1.5981	-2.01761	-1.94472	-1.20259	0.150129	1.83235	3.45575	4.68407	5.35902	5.52827
FrontToBack	8	-34.823	-35.8443	-33.5409	-28.1927	-20.702	-12.3764	-4.65659	1.17658	4.28967	4.51674	2.41382	-0.916	-4.18279	-6.31283	-6.72884	-5.41606	-2.79224	0.515426	3.88843	6.86891	9.25381	11.1349	12.8734	14.9687	17.822	21.4631	25.3888	28.6296	30.0785	28.9538	25.1906	19.5543	13.4065	8.23037	5.13054	4.53635	6.18091	9.31452	13.0049	16.4171	18.9967	20.5314	21.0824	20.8167	19.8211	18.0087	15.1953	11.3056
FrontToBack	8	3.31095	6.25073	7.9753	8.28086	7.36242	5.72602	3.99923	2.72661	2.21672	2.4786	3.24903	4.10355	4.62268	4.55889	3.93193	2.99749	2.09806	1.48629	1.22383	1.21206	1.30653	1.40894	1.4687	1.40842	1.07064	0.256651	-1.14556	-3.02878	-5.02787	-6.6243	-7.3599	-7.05799	-5.92728	-4.47437	-3.25475	-2.59326	-2.43914	-2.43861	-2.17713	-1.43879	-0.337195	0.733959	1.28158	0.925057	-0.443707	-2.60524	-5.0707	-7.24403
FrontToBack	8	10.7336	1.76901	-7.86983	-16.364	-22.2158	-24.8744	-24.9507	-23.9331	-23.5409	-25.0059	-28.5802	-33.4694	-38.1863	-41.1624	-41.3516	-38.5873	-33.5612	-27.4611	-21.452	-16.2559	-12.0266	-8.53307	-5.49361	-2.83553	-0.753566	0.375881	0.0832248	-2.20873	-7.24387	-15.8845	-28.8482	-46.2803	-67.3563	-90.1189	-111.665	-128.67	-138.126	-138.128	-128.452	-110.713	-87.9618	-63.8443	-41.6113	-23.383	-9.90241	-0.775914	5.0111	8.56826
FrontToBack	8	12.3191	10.8137	8.75957	6.10043	2.90006	-0.566393	-3.83546	-6.38711	-7.81491	-7.95424	-6.9315	-5.14683	-3.20434	-1.78796	-1.47803	-2.54758	-4.83	-7.74925	-10.5258	-12.4619	-13.1602	-12.5789	-10.9343	-8.54656	-5.72754	-2.74831	0.137148	2.67552	4.62686	5.81771	6.18843	5.82342	4.9414	3.85861	2.92079	2.40517	2.40604	2.7551	3.04368	2.78031	1.62889	-0.394572	-2.88677	-5.20677	-6.72992	-7.07134	-6.18592	-4.32018
FrontToBack	8	-0.456878	-1.99762	-2.98113	-3.32749	-3.13302	-2.62379	-2.06159	-1.63736	-1.39637	-1.23219	-0.958961	-0.427329	0.379528	1.33212	2.23152	2.92837	3.40397	3.7647	4.16489	4.715	5.43579	6.27137	7.13711	7.95561	8.65998	9.16921	9.37205	9.13823	8.36311	7.01704	5.17526	3.01015	0.753364	-1.35571	-3.11492	-4.38839	-5.11665	-5.31181	-5.04145	-4.40124	-3.48132	-2.33868	-0.997964	0.510718	2.09706	3.58549	4.75603	5.44082
FrontToBack	8	3.43231	3.30311	3.29142	3.41994	3.68525	4.04268	4.39125	4.58478	4.46842	3.93443	2.96924	1.67565	0.256568	-1.03447	-1.9587	-2.35117	-2.15818	-1.44845	-0.399058	0.743177	1.72332	2.34849	2.5445	2.36978	1.98174	1.56804	1.27451	1.15853	1.18216	1.24608	1.24439	1.11478	0.85651	0.509882	0.11368	-0.323257	-0.812588	-1.34596	-1.86206	-2.25804	-2.44633	-2.41591	-2.24796	-2.06883	-1.9767	-1.9945	-2.08045	-2.1737
FrontToBack	8	-2.86016	-4.29153	-5.94977	-7.62945	-9.18801	-10.4189	-11.0332	-10.7963	-9.72145	-8.17112	-6.75708	-6.06473	-6.34156	-7.3282	-8.33315	-8.52058	-7.26311	-4.39181	-0.24962	4.4393	8.79536	12.0219	13.5998	13.415	11.7865	9.3704	6.95065	5.18847	4.43298	4.66176	5.56174	6.68858	7.6394	8.17404	8.26578	8.08215	7.92428	8.14624	9.06031	10.8251	13.3352	16.1703	18.6664	20.1179	20.0332	18.3201	15.3098	11.6156
FrontToBack	8	6.70412	7.97506	8.69053	8.57655	7.51711	5.60649	3.153	0.6162	-1.52404	-2.93267	-3.53727	-3.52315	-3.18356	-2.69693	-1.9624	-0.614304	1.76364	5.32876	9.7618	14.2857	17.9318	19.9099	19.8952	18.1063	15.1822	11.9407	9.1189	7.16206	6.11623	5.65819	5.27088	4.49624	3.15586	1.42474	-0.26708	-1.44625	-1.80236	-1.29831	-0.149504	1.29352	2.69533	3.84291	4.6674	5.17693	5.36088	5.13806	4.40037	3.11955
FrontToBack	8	-2.40969	-2.01075	-1.30637	-0.609042	-0.259019	-0.428845	-1.01181	-1.66616	-1.99119	-1.73532	-0.919954	0.182592	1.18743	1.76634	1.75807	1.19522	0.261861	-0.772699	-1.63178	-2.11099	-2.15049	-1.86707	-1.51341	-1.37264	-1.63583	-2.32725	-3.30682	-4.33184	-5.13179	-5.4629	-5.13872	-4.05404	-2.20989	0.270649	3.15307	6.13283	8.88879	11.1254	12.5915	13.0906	12.5082	10.8672	8.38495	5.48356	2.71597	0.621104	-0.434104	-0.353851
FrontToBack	9	-110.935	-106.026	-98.8968	-89.2749	-77.1619	-62.9193	-47.3221	-31.5131	-16.8325	-4.55564	4.38083	9.56292	11.1123	9.52122	5.39334	-0.766932	-8.61175	-17.8293	-27.941	-38.1483	-47.3498	-54.361	-58.2532	-58.6658	-55.9249	-50.9085	-44.711	-38.2794	-32.1866	-26.6178	-21.527	-16.8387	-12.583	-8.91154	-6.02032	-4.04339	-2.97655	-2.66317	-2.84287	-3.24381	-3.67412	-4.06704	-4.45455	-4.88688	-5.35735	-5.78284	-6.04852	-6.07229
FrontToBack	9	-95.0833	-81.6505	-69.9708	-60.2804	-52.4375	-45.8303	-39.6912	-33.524	-27.3325	-21.5464	-16.7313	-13.2714	-11.1665	-10.0109	-9.14114	-7.90176	-5.91855	-3.27618	-0.51281	1.5702	2.20932	0.976309	-2.04458	-6.26231	-10.77	-14.6395	-17.1926	-18.1276	-17.4627	-15.3643	-12.0036	-7.55059	-2.29966	3.20366	8.17978	11.8233	13.5942	13.4199	11.6804	8.98683	5.86856	2.51799	-1.27958	-6.01709	-12.1988	-20.1152	-29.8306	-41.456
FrontToBack	9	57.3865	61.7249	65.7022	70.0415	75.3586	82.1082	90.8783	102.764	119.341	141.96	170.544	202.569	232.975	255.342	264.017	256.297	233.629	201.209	166.1	134.738	110.991	95.5544	86.7689	82.177	79.9244	79.3369	80.6072	83.9847	89.048	94.4592	98.2831	98.6525	94.4306	85.564	73.0096	58.3195	43.1258	28.7705	16.2024	6.08309	-1.07557	-4.90407	-5.33124	-2.78445	1.73692	6.82865	11.0507	13.3519
FrontToBack	9	-11.3167	-13.0889	-14.7243	-16.1068	-17.1668	-17.8893	-18.2972	-18.4288	-18.3105	-17.9224	-17.1711	-15.9048	-13.9947	-11.4555	-8.52412	-5.62344	-3.1994	-1.51997	-0.557375	-0.032317	0.410175	1.00328	1.76368	2.54203	3.16073	3.53857	3.72198	3.8364	3.99993	4.25317	4.51996	4.59636	4.19143	3.01714	0.928016	-1.96054	-5.22774	-8.22645	-10.2597	-10.8028	-9.68847	-7.18509	-3.92127	-0.673055	1.9055	3.48078	4.08539	4.00676
FrontToBack	9	29.2303	33.4812	36.0112	35.4752	31.5368	25.3484	19.4869	17.1517	20.8944	31.5453	47.9903	67.9655	89.3953	111.387	134.182	158.031	181.751	202.03	214.154	213.945	199.839	173.866	140.978	107.113	77.1106	53.5121	36.5937	25.2524	18.0146	13.629	11.1451	9.73769	8.58388	6.94968	4.42528	1.12853	-2.29099	-4.92235	-6.04437	-5.5524	-4.11686	-2.95854	-3.33636	-6.00911	-10.9335	-17.3153	-23.9401	-29.612
FrontToBack	9	335.894	307.891	268.512	226.012	187.321	156.385	133.937	118.486	107.825	100.252	95.0326	92.1163	91.4806	92.595	94.3395	95.3939	94.8421	92.6328	89.6264	87.1772	86.434	87.6976	90.176	92.2883	92.3855	89.5223	83.9025	76.8018	70.0407	65.2748	63.4225	64.4394	67.4702	71.2273	74.4001	75.9366	75.1613	71.7872	65.8899	57.88	48.4488	38.4496	28.7145	19.8464	12.0759	5.25546	-0.975253	-6.91156
FrontToBack	9	6.28047	4.11047	1.49692	-1.00575	-2.75746	-3.20653	-2.05531	0.649301	4.52834	8.97907	13.3254	16.9611	19.4451	20.5504	20.2687	18.7823	16.4126	13.5491	10.5785	7.82884	5.55388	3.96116	3.25538	3.63388	5.19361	7.76666	10.7939	13.3555	14.413	13.1803	9.45553	3.75423	-2.81576	-8.88702	-13.2536	-15.2421	-14.9103	-12.9972	-10.6314	-8.90859	-8.50955	-9.51239	-11.4466	-13.5282	-14.951	-15.1281	-13.814	-11.0975
FrontToBack	9	-6.65947	-6.33748	-5.68703	-4.58022	-3.01443	-1.22744	0.280466	0.876802	0.0592494	-2.28072	-5.7418	-9.52596	-12.7222	-14.6097	-14.8462	-13.4888	-10.9015	-7.61608	-4.20073	-1.14532	1.21911	2.74828	3.44918	3.40883	2.75338	1.67595	0.503304	-0.300633	-0.262872	0.883714	3.04492	5.79302	8.56083	10.8572	12.3581	12.8521	12.1488	10.08	6.62005	2.03349	-3.08574	-7.94612	-11.8105	-14.2356	-15.1781	-14.9238	-13.9015	-12.4908
FrontToBack	9	-105.129	-91.5374	-81.6596	-75.2386	-71.694	-70.2151	-69.8914	-69.8833	-69.5782	-68.6743	-67.1837	-65.363	-63.57	-62.041	-60.6402	-58.7182	-55.2493	-49.2863	-40.541	-29.7309	-18.4338	-8.48726	-1.29698	2.55128	3.21123	1.21148	-2.86752	-8.45863	-14.8726	-21.19	-26.3813	-29.6569	-30.844	-30.5226	-29.7753	-29.6417	-30.5763	-32.2238	-33.6434	-33.8354	-32.2563	-29.0477	-24.9056	-20.7168	-17.1882	-14.6248	-12.9171	-11.6814
FrontToBack	9	-0.543393	3.10334	6.78787	9.9121	11.933	12.5035	11.5934	9.50589	6.78238	4.02421	1.7381	0.276616	-0.119995	0.745514	3.04013	6.86842	12.2832	19.4374	28.8489	41.6239	59.433	84.1036	116.849	157.338	202.955	248.695	288.001	314.476	323.942	315.971	294.146	264.859	235.129	210.405	193.24	183.263	178.199	175.271	172.293	168.051	162.05	154.013	143.563	130.332	114.36	96.4398	78.0848	61.1024
FrontToBack	9	12.1604	11.1358	10.0292	8.09835	5.32332	2.53206	1.04356	2.02704	5.90431	12.0832	19.1427	25.3949	29.5809	31.3743	31.4317	30.9528	30.9941	31.9288	33.349	34.42	34.4196	33.1109	30.7464	27.7446	24.2779	20.0413	14.3662	6.64967	-3.09489	-13.8485	-23.62	-29.995	-31.0569	-26.3163	-17.2155	-6.94159	0.415038	0.999682	-7.80655	-26.8049	-54.8225	-88.84	-124.324	-155.855	-178.177	-187.594	-183.271	-167.818
FrontToBack	9	11.4163	10.3016	8.14455	5.36182	2.44199	-0.161322	-2.11185	-3.24326	-3.574	-3.29481	-2.72508	-2.24319	-2.17729	-2.68699	-3.67927	-4.82708	-5.69623	-5.93933	-5.451	-4.41063	-3.18411	-2.1445	-1.51069	-1.28712	-1.3236	-1.43583	-1.50561	-1.50972	-1.47991	-1.43976	-1.35969	-1.16039	-0.757561	-0.125957	0.661312	1.43931	2.01243	2.23029	2.03842	1.47468	0.621569	-0.448031	-1.7023	-3.14214	-4.76146	-6.49396	-8.17319	-9.53306
FrontToBack	9	15.6602	12.3132	8.59032	5.09263	2.28762	0.356491	-0.837259	-1.63979	-2.42528	-3.42375	-4.64485	-5.90378	-6.92573	-7.4536	-7.32887	-6.52421	-5.15202	-3.44577	-1.71746	-0.27815	0.652054	1.01128	0.9052	0.559259	0.23973	0.166197	0.437237	0.982035	1.56724	1.86943	1.60324	0.652791	-0.848947	-2.53349	-3.90352	-4.49597	-4.0439	-2.56849	-0.361964	2.13153	4.47159	6.33752	7.56048	8.09355	7.96459	7.25761	6.11909	4.76761
FrontToBack	9	5.58569	5.90033	5.69759	4.8161	3.3172	1.50935	-0.151704	-1.22484	-1.43074	-0.727041	0.700621	2.51607	4.34098	5.86419	6.9105	7.45999	7.60951	7.50117	7.24071	6.84095	6.21407	5.2263	3.78819	1.94342	-0.0962907	-1.97926	-3.30338	-3.72877	-3.09366	-1.49062	0.71814	2.98053	4.71712	5.52238	5.32061	4.40472	3.32935	2.69692	2.92145	4.0689	5.83984	7.69987	9.09856	9.6803	9.3989	8.49706	7.36388	6.35091
FrontToBack	9	-6.90647	-5.73923	-3.77927	-1.19736	1.65014	4.3692	6.66055	8.37961	9.50909	10.0953	10.2033	9.91623	9.34714	8.62919	7.87355	7.13326	6.40421	5.66804	4.93636	4.2631	3.71669	3.34041	3.13784	3.09037	3.19253	3.46815	3.95291	4.65195	5.50372	6.37994	7.12224	7.59251	7.70518	7.43158	6.78604	5.81365	4.58158	3.17039	1.66233	0.140078	-1.29981	-2.52966	-3.40771	-3.83492	-3.82627	-3.52364	-3.1222	-2.7428
FrontToBack	9	8.91258	7.91437	7.13187	6.63232	6.33274	6.0768	5.72176	5.18229	4.42242	3.42537	2.19048	0.772417	-0.666984	-1.86298	-2.53932	-2.56185	-2.04155	-1.31126	-0.755171	-0.603833	-0.823767	-1.17382	-1.38702	-1.34912	-1.17792	-1.16502	-1.6305	-2.76443	-4.52698	-6.64792	-8.72172	-10.3542	-11.292	-11.4818	-11.0464	-10.2089	-9.20212	-8.20115	-7.28957	-6.4639	-5.66778	-4.84229	-3.97448	-3.12686	-2.43483	-2.05985	-2.11055	-2.55229
FrontToBack	9	0.337052	2.82983	4.52671	5.16793	4.91252	4.20491	3.54266	3.25876	3.43487	3.95342	4.63165	5.31765	5.9004	6.26744	6.29705	5.92574	5.2309	4.43409	3.78722	3.4267	3.31426	3.31534	3.33316	3.37549	3.49399	3.66354	3.71605	3.40039	2.5255	1.08399	-0.732128	-2.63415	-4.38208	-5.89177	-7.23358	-8.53665	-9.85263	-11.0772	-11.9897	-12.398	-12.2888	-11.8704	-11.4595	-11.2865	-11.3564	-11.4663	-11.3608	-10.9117
FrontToBack	9	1.32359	1.52893	1.82343	2.04912	1.95671	1.30996	0.00749777	-1.83879	-3.90939	-5.77668	-7.0511	-7.50918	-7.14367	-6.12949	-4.74265	-3.28579	-2.04792	-1.28517	-1.19926	-1.89486	-3.34081	-5.36144	-7.68064	-9.99557	-12.0448	-13.6424	-14.6801	-15.1199	-14.9912	-14.3901	-13.4597	-12.3506	-11.1801	-10.019	-8.91055	-7.89911	-7.03571	-6.35223	-5.82265	-5.34356	-4.75844	-3.92499	-2.80308	-1.51999	-0.376903	0.231123	-0.0392939	-1.31991
FrontToBack	9	5.64536	4.19587	2.15963	0.0195577	-1.85423	-3.30939	-4.38296	-5.17733	-5.72863	-5.94339	-5.63266	-4.62166	-2.8782	-0.597748	1.80481	3.80712	4.95598	5.03267	4.12838	2.5919	0.877004	-0.638184	-1.76635	-2.51995	-3.01702	-3.36458	-3.57829	-3.58353	-3.26587	-2.53821	-1.38708	0.0984344	1.71469	3.15224	4.04834	4.08818	3.13328	1.31643	-0.956458	-3.12888	-4.70794	-5.46887	-5.53778	-5.28486	-5.08186	-5.07174	-5.10373	-4.89161
FrontToBack	9	-5.80174	-7.94211	-9.80975	-11.0351	-11.3593	-10.7406	-9.3528	-7.45739	-5.23364	-2.66443	0.419214	4.16782	8.51745	13.1175	17.4331	20.9583	23.408	24.7946	25.3771	25.5312	25.5967	25.7451	25.8982	25.7431	24.8571	22.9126	19.8658	16.0315	12.0025	8.44948	5.89277	4.53587	4.21883	4.51539	4.91837	5.0354	4.68859	3.89342	2.75109	1.34987	-0.26059	-2.01939	-3.78872	-5.33342	-6.37099	-6.66121	-6.08373	-4.66684
BackToFront	1	-7.31291	-8.07632	-7.59994	-6.24717	-4.53444	-2.86346	-1.36486	0.0329388	1.38671	2.57961	3.37499	3.63851	3.52763	3.46898	3.92333	5.10614	6.85061	8.67803	9.99496	10.3007	9.33825	7.17757	4.21991	1.09467	-1.55333	-3.30987	-4.15198	-4.41867	-4.60818	-5.10262	-5.97613	-6.97616	-7.68683	-7.77132	-7.17414	-6.16985	-5.25057	-4.90513	-5.40934	-6.71576	-8.48247	-10.213	-11.4405	-11.8803	-11.4929	-10.4398	-8.97306	-7.3293
BackToFront	1	-7.04719	-8.7157	-10.4433	-11.8317	-12.5172	-12.2635	-11.0139	-8.89007	-6.15516	-3.17236	-0.357043	1.89786	3.32936	3.90254	3.83165	3.49061	3.2491	3.32047	3.69686	4.18735	4.52362	4.47517	3.93704	2.971	1.7972	0.728527	0.0616889	-0.0561995	0.278163	0.718294	0.784841	0.0632871	-1.60565	-4.03501	-6.73802	-9.07508	-10.43	-10.3594	-8.69298	-5.58015	-1.4732	2.96283	7.00015	10.0226	11.6659	11.8833	10.9116	9.15241
BackToFront	1	83.9664	99.528	114.145	124.399	127.943	124.168	113.944	98.9993	81.5109	63.9456	48.7444	37.5452	30.2116	24.3318	15.6896	-0.426043	-27.7083	-67.7097	-119.275	-178.383	-238.387	-290.946	-327.882	-343.563	-336.765	-310.978	-272.985	-230.541	-190.308	-156.85	-132.665	-118.818	-115.696	-123.602	-143.051	-174.542	-217.699	-269.982	-325.656	-375.961	-411.034	-423.095	-409.46	-373.727	-324.396	-271.624	-223.764	-185.272
BackToFront	1	115.515	82.8216	51.8925	26.1415	8.05967	-0.989773	-1.27391	4.90432	13.4592	19.6362	19.6365	11.9723	-2.13843	-19.5434	-36.6726	-50.9943	-61.7056	-69.4156	-75.1684	-79.4835	-81.9899	-81.7897	-78.209	-71.3914	-62.3616	-52.5721	-43.2589	-34.98	-27.5458	-20.3152	-12.6924	-4.59567	3.31863	9.81632	13.6125	14.0084	11.2782	6.55294	1.28736	-3.3471	-6.78498	-9.00494	-10.2616	-10.8653	-11.1268	-11.3991	-12.0808	-13.5192
BackToFront	1	375.313	351.31	315.911	273.753	229.503	187.09	149.179	117.036	90.7863	69.8929	53.6265	41.3869	32.8609	28.0642	27.304	31.0384	39.5917	52.7504	69.4089	87.4997	104.387	117.649	125.896	129.157	128.579	125.602	121.156	115.383	108.031	99.1518	89.521	80.4412	73.0479	67.6232	63.4108	59.0593	53.4125	46.172	38.1261	30.9489	26.8151	28.0727	37.0214	55.6614	85.2448	125.612	174.529	227.378
BackToFront	1	-54.165	-101.582	-163.503	-234.603	-305.834	-366.514	-407.475	-423.92	-416.6	-390.734	-353.355	-310.607	-266.354	-222.458	-180.015	-140.447	-105.765	-78.1033	-59.1398	-50.0202	-51.9013	-66.6559	-96.9955	-145.455	-212.354	-293.66	-380.101	-458.551	-515.537	-541.414	-533.211	-494.847	-434.939	-363.671	-290.329	-222.266	-165.052	-123.096	-100.14	-99.2707	-122.325	-168.685	-233.893	-308.932	-381.18	-437.278	-467.028	-466.534
BackToFront	1	50.9595	53.6242	54.3977	52.2774	47.5149	41.2292	34.7307	28.9523	24.2277	20.4187	17.2296	14.4841	12.2219	10.5917	9.65067	9.21305	8.8449	8.01354	6.31713	3.67899	0.414403	-2.87258	-5.51502	-7.0385	-7.33053	-6.64521	-5.42939	-4.02751	-2.37719	0.185823	4.93148	13.5131	27.528	47.919	74.3645	104.902	136.049	163.515	183.324	192.897	191.688	181.139	164.081	143.849	123.435	104.883	89.0427	75.7001
BackToFront	1	-39.5432	-38.2261	-34.717	-30.2853	-26.7465	-26.4739	-31.7547	-43.9902	-63.3608	-89.1253	-120.055	-154.319	-188.748	-218.272	-236.623	-238.505	-222.163	-190.64	-150.797	-110.643	-76.5393	-51.6675	-36.1497	-28.2403	-25.729	-26.9824	-31.4752	-39.8789	-53.7133	-74.5615	-102.929	-137.173	-173.074	-204.543	-225.397	-231.51	-222.333	-201.011	-173.065	-144.288	-118.883	-98.5925	-83.0135	-70.6773	-60.1894	-50.8811	-42.8051	-36.2971
BackToFront	1	3.62822	3.95358	4.54294	5.23733	5.73714	5.75532	5.18293	4.1596	2.99559	1.99816	1.31238	0.872274	0.479549	-0.0548615	-0.797854	-1.66415	-2.46335	-2.97274	-2.9965	-2.39924	-1.13597	0.711106	2.90466	5.0754	6.81556	7.8167	7.97693	7.41637	6.39665	5.21097	4.11557	3.32186	2.99737	3.22219	3.90743	4.75316	5.32464	5.23933	4.36881	2.93728	1.46841	0.626639	1.03169	3.10599	6.96491	12.3628	18.7215	25.2745
BackToFront	1	10.478	13.2598	16.866	19.83	20.8769	19.4771	16.0151	11.5225	7.16849	3.80932	1.78069	0.961621	0.978552	1.42237	1.98408	2.50099	2.93245	3.29711	3.60219	3.79425	3.75222	3.33844	2.48087	1.28471	0.145057	-0.121951	1.8582	8.13007	21.3589	44.4374	79.6178	127.327	185.125	247.476	306.744	355.268	387.716	402.731	403.153	394.708	383.627	374.114	366.705	358.371	344.469	321.636	290.044	253.679
BackToFront	1	-51.7381	-46.8856	-45.5474	-44.4385	-39.9971	-30.2504	-16.0516	-0.732876	11.8279	19.7005	24.4724	30.9171	44.8616	70.3606	107.59	152.397	197.563	235.064	258.389	264.143	252.577	227.126	193.259	157.079	124.022	97.8727	80.215	70.3702	65.8885	63.5196	60.397	54.9822	47.3656	38.819	30.904	24.6573	20.2572	17.2366	14.9825	13.1496	11.7503	10.936	10.6792	10.601	10.0631	8.42414	5.252	0.281511
BackToFront	1	58.8865	47.9276	41.0213	38.456	39.4844	42.7724	46.9558	51.0294	54.4285	56.8588	58.0617	57.706	55.4745	51.2693	45.3731	38.4461	31.3462	24.8689	19.527	15.4641	12.5163	10.3769	8.77729	7.60734	6.9298	6.89054	7.55777	8.75372	9.96328	10.4094	9.32016	6.30275	1.61376	-3.85672	-8.94764	-12.7762	-15.2379	-17.2704	-20.829	-28.6002	-43.4663	-67.7108	-102.05	-144.766	-191.39	-235.313	-269.324	-287.62
BackToFront	1	-49.7622	-43.5669	-35.9474	-27.8944	-20.422	-14.1857	-9.31821	-5.51163	-2.24952	0.952766	4.38956	8.10058	11.8773	15.3098	17.8669	19.0118	18.3494	15.7763	11.5771	6.41828	1.22134	-3.05493	-5.66128	-6.25871	-5.00888	-2.51432	0.38188	2.86765	4.39523	4.78321	4.16133	2.82514	1.09538	-0.745297	-2.44461	-3.75546	-4.44756	-4.37313	-3.55065	-2.22005	-0.832435	0.0360217	-0.174193	-1.82707	-4.9341	-9.06421	-13.3898	-16.8771
BackToFront	1	-265.816	-326.786	-381.691	-421.249	-439.406	-434.914	-411.439	-376.156	-337.362	-301.969	-273.72	-252.758	-236.639	-222.357	-208.594	-197.249	-193.609	-204.847	-237.151	-292.327	-365.289	-443.85	-511.514	-552.539	-557.186	-524.817	-463.517	-386.702	-308.495	-239.842	-186.583	-149.562	-126.084	-111.81	-102.379	-94.4299	-85.9868	-76.359	-65.7859	-55.0386	-45.112	-37.0312	-31.7159	-29.7926	-31.3446	-35.6946	-41.4053	-46.598
BackToFront	1	116.704	105.771	97.1288	93.94	98.4801	111.836	133.762	162.525	194.815	226.027	251.125	265.902	268.12	258.003	237.926	211.614	183.309	157.131	136.524	123.619	118.587	119.424	122.587	124.462	123.002	118.579	113.454	110.123	109.562	110.528	110.414	107.109	100.571	92.9781	87.2768	85.0605	85.2642	84.667	79.9854	70.2233	57.6774	46.8295	41.7626	43.715	50.2922	56.7596	58.5508	53.509
BackToFront	1	-0.307919	-0.0869601	1.29932	4.16291	8.33113	13.1523	17.692	21.0447	22.6311	22.349	20.5251	17.7245	14.531	11.4045	8.63319	6.35185	4.57654	3.23339	2.18888	1.28343	0.3722	-0.639297	-1.78134	-3.02747	-4.3216	-5.59016	-6.73001	-7.57269	-7.87662	-7.38834	-5.97613	-3.76598	-1.18276	1.16051	2.68889	3.09152	2.42332	1.03227	-0.631475	-2.20275	-3.47346	-4.33091	-4.6301	-4.12906	-2.56326	0.155667	3.74993	7.54559
BackToFront	1	-2.83873	-2.35291	-2.3974	-3.53489	-6.15344	-10.3526	-15.9923	-22.8812	-30.961	-40.3174	-50.9486	-62.482	-74.1789	-85.4676	-96.8069	-110.236	-128.915	-155.51	-190.126	-229.027	-265.149	-290.439	-298.931	-289.029	-263.855	-229.635	-193.102	-159.247	-130.356	-106.413	-86.3002	-68.9495	-53.948	-41.5441	-32.4053	-27.5066	-28.3009	-37.0019	-56.5686	-90.0163	-139.012	-202.21	-274.199	-345.838	-406.192	-445.397	-457.327	-441.05
BackToFront	1	9.80306	10.5947	10.6622	9.83462	8.20813	6.06357	3.72724	1.43031	-0.759585	-2.89639	-5.0161	-6.99914	-8.54921	-9.31937	-9.11783	-8.04703	-6.48326	-4.90022	-3.65033	-2.83527	-2.34036	-1.99638	-1.7504	-1.72203	-2.10178	-2.96554	-4.13799	-5.21812	-5.76774	-5.56004	-4.74221	-3.82106	-3.47292	-4.27923	-6.49877	-9.96168	-14.084	-17.9789	-20.657	-21.3111	-19.6432	-16.0826	-11.7234	-7.90678	-5.61108	-4.98345	-5.31418	-5.48999
BackToFront	1	67.3278	106.592	153.284	203.078	249.766	287.383	312.826	327.651	337.885	351.643	375.554	411.762	457.017	504.186	545.136	573.306	584.887	578.796	556.422	521.8	481.779	445.07	419.697	409.65	412.618	420.345	421.807	407.711	374.141	323.674	263.745	203.428	150.334	108.931	80.5418	64.4512	59.1784	63.1945	74.8539	91.8323	110.675	127.016	136.624	136.868	127.814	112.265	94.6514	79.2996
BackToFront	1	-3.89544	-4.07631	-4.05082	-3.812	-3.32042	-2.53582	-1.47299	-0.248557	0.924352	1.80056	2.20274	2.10118	1.6265	1.00456	0.453087	0.107584	0.0181284	0.199891	0.674551	1.45534	2.49445	3.65412	4.74257	5.59229	6.11492	6.30247	6.19325	5.85451	5.39099	4.94943	4.68079	4.66954	4.88034	5.1669	5.34034	5.24832	4.81995	4.06431	3.04573	1.86262	0.634602	-0.504191	-1.41672	-1.97588	-2.07865	-1.66387	-0.733466	0.622737
BackToFront	1	-26.4655	-26.0784	-24.2721	-21.2013	-17.2778	-13.1039	-9.33677	-6.50498	-4.84086	-4.20386	-4.15553	-4.14825	-3.75658	-2.83797	-1.59806	-0.539225	-0.327407	-1.56174	-4.49699	-8.79284	-13.4515	-17.044	-18.2009	-16.1553	-11.0619	-3.90981	3.91285	11.1559	17.0591	21.3916	24.2648	25.9215	26.6555	26.8736	27.189	28.4147	31.3815	36.6048	43.9364	52.3949	60.3547	66.1074	68.5831	67.8572	65.1251	62.1163	60.2457	59.9564
BackToFront	1	-57.6779	-54.704	-51.2343	-47.1723	-42.6199	-37.8579	-33.2059	-28.8113	-24.4837	-19.6889	-13.7225	-6.00989	3.58251	14.5227	25.5861	35.0834	41.3456	43.303	40.9014	35.1321	27.639	20.1012	13.6835	8.77494	5.06275	1.82867	-1.68676	-5.9761	-11.0563	-16.3707	-20.8466	-23.1638	-22.2495	-17.8476	-10.8783	-3.3127	2.48794	4.69633	2.74257	-2.53685	-9.37066	-15.8471	-20.5921	-23.0421	-23.3156	-21.9083	-19.4486	-16.5886
BackToFront	1	3.56519	-0.640727	-2.53882	-2.2405	0.0749465	4.10963	9.38754	15.2561	20.9599	25.7572	29.0453	30.4711	30.0069	27.9665	24.9368	21.619	18.6241	16.3012	14.6721	13.4856	12.3407	10.819	8.595	5.54498	1.85038	-1.95654	-5.08819	-6.76035	-6.51939	-4.46249	-1.21439	2.33012	5.34848	7.32731	8.09414	7.68174	6.15875	3.55684	-0.0598665	-4.44116	-9.0293	-12.9805	-15.3592	-15.442	-12.9971	-8.40421	-2.55054	3.47173
BackToFront	1	-27.3025	-44.0231	-62.9378	-82.5717	-100.928	-115.938	-126.028	-130.524	-129.713	-124.583	-116.432	-106.58	-96.2515	-86.5682	-78.5192	-72.852	-69.9002	-69.4246	-70.5429	-71.8284	-71.6329	-68.5981	-62.1705	-52.8493	-41.9941	-31.2686	-22.0181	-14.8929	-9.84253	-6.38085	-3.91531	-1.98652	-0.364114	0.97566	1.94653	2.46675	2.54579	2.3094	1.97707	1.81896	2.11986	3.12968	4.98914	7.64689	10.8282	14.085	16.8896	18.6917
BackToFront	1	9.14769	11.1232	12.985	14.5252	15.5124	15.6755	14.7368	12.4992	8.95454	4.3537	-0.796192	-5.8174	-9.99722	-12.7276	-13.6136	-12.549	-9.7617	-5.81328	-1.50397	2.32952	5.06361	6.457	6.64548	5.98491	4.85229	3.51966	2.1191	0.665513	-0.902175	-2.64959	-4.54107	-6.3428	-7.62059	-7.88845	-6.85455	-4.62322	-1.70641	1.1852	3.4594	4.87831	5.58183	5.90266	6.11076	6.24699	6.13567	5.53963	4.33977	2.61563
BackToFront	1	-77.6075	-116.299	-165.51	-221.259	-276.283	-321.75	-349.986	-356.991	-343.591	-314.766	-277.627	-239.059	-204.009	-174.92	-152.188	-135.127	-122.888	-115.013	-111.63	-113.479	-121.919	-138.859	-166.393	-205.94	-257.018	-316.167	-376.761	-430.155	-467.993	-484.829	-479.89	-457.172	-423.792	-387.327	-353.35	-324.249	-299.75	-278.716	-261.232	-249.958	-250.055	-267.581	-306.737	-366.944	-441.066	-515.925	-575.417	-605.246
BackToFront	1	-17.5304	-15.129	-15.3691	-18.9621	-26.541	-38.5868	-55.4719	-77.6193	-105.646	-140.254	-181.669	-228.743	-278.213	-324.752	-362.097	-384.894	-390.404	-379.237	-354.824	-321.979	-285.31	-248.174	-212.473	-179.13	-148.776	-122.213	-100.412	-84.1299	-73.4338	-67.4283	-64.405	-62.3668	-59.6856	-55.5717	-50.124	-43.9848	-37.8313	-32.018	-26.5343	-21.2376	-16.1356	-11.5133	-7.81952	-5.41623	-4.36437	-4.37805	-4.94634	-5.52237
BackToFront	1	-8.43016	-7.67478	-7.48041	-7.70784	-8.26997	-9.12623	-10.2199	-11.4289	-12.5733	-13.4786	-14.0573	-14.3465	-14.4705	-14.5321	-14.4997	-14.1734	-13.2763	-11.6323	-9.31514	-6.67568	-4.22644	-2.46487	-1.72408	-2.10155	-3.45612	-5.44828	-7.61519	-9.47984	-10.6792	-11.0741	-10.7831	-10.128	-9.50209	-9.23534	-9.50992	-10.3505	-11.6475	-13.1569	-14.4773	-15.0757	-14.4378	-12.3183	-8.94045	-4.98024	-1.30106	1.39975	2.81393	2.99466
BackToFront	1	77.8849	72.4104	64.5752	54.6691	43.9038	33.7673	25.4443	19.5097	15.9104	14.1436	13.5085	13.3309	13.1094	12.5503	11.5105	9.90779	7.68539	4.86436	1.63205	-1.64511	-4.54496	-6.8039	-8.4965	-10.0837	-12.3134	-16.0159	-21.8387	-29.9684	-39.9234	-50.5388	-60.2381	-67.5344	-71.5508	-72.2877	-70.5039	-67.294	-63.5989	-59.8782	-56.0225	-51.4537	-45.2797	-36.4217	-23.6684	-5.65157	19.223	52.7515	96.5877	151.438
BackToFront	1	-282.291	-269.442	-247.17	-218.768	-187.68	-156.874	-128.573	-104.231	-84.5501	-69.4897	-58.3249	-49.875	-42.8902	-36.4512	-30.1943	-24.2598	-19.0301	-14.8271	-11.7372	-9.62165	-8.24691	-7.42192	-7.05269	-7.11158	-7.56732	-8.34491	-9.32026	-10.3645	-11.3496	-12.1642	-12.7121	-12.9974	-13.3248	-14.6174	-18.7583	-28.662	-47.7114	-78.3069	-119.825	-167.028	-210.271	-238.192	-242.069	-219.668	-176.339	-122.645	-69.7954	-25.3455
BackToFront	1	3.34225	40.6173	69.0144	85.4195	87.2832	74.4641	50.2671	20.9122	-6.42842	-26.0632	-35.4567	-35.4612	-29.2308	-20.5876	-12.6503	-7.1804	-4.63676	-4.62485	-6.44747	-9.57425	-14.0538	-20.8936	-32.3836	-52.1125	-84.3504	-132.593	-197.58	-275.636	-358.5	-435.313	-496.373	-537.033	-559.679	-572.484	-585.258	-604.33	-628.98	-651.233	-659.121	-641.847	-594.46	-520.035	-428.732	-334.505	-251.185	-189.44	-155.332	-150.117
BackToFront	1	8.26179	11.9743	15.9461	19.146	21.0035	21.4285	20.6632	19.0064	16.4969	12.7414	7.07299	-0.926376	-10.7956	-20.9073	-28.8445	-32.371	-30.4643	-23.7925	-14.33	-4.37064	4.42773	11.3991	16.5102	19.6907	20.471	18.2736	13.1579	6.39827	0.334462	-2.57834	-0.992898	4.59518	12.0737	18.7546	22.5944	22.9376	20.5035	16.8162	13.5054	11.8073	12.3645	15.2208	19.8927	25.4514	30.6318	34.0247	34.4015	31.1683
BackToFront	1	-19.6602	-25.0373	-28.8702	-31.7579	-34.7592	-38.8342	-44.293	-50.5168	-56.1155	-59.4751	-59.4429	-55.8358	-49.527	-42.1141	-35.3315	-30.4981	-28.1892	-28.2181	-29.8644	-32.2217	-34.5166	-36.2743	-37.2884	-37.4513	-36.5921	-34.4626	-30.909	-26.1111	-20.7077	-15.6873	-12.0848	-10.6401	-11.5724	-14.527	-18.6619	-22.8371	-25.8789	-26.9065	-25.6159	-22.4208	-18.335	-14.6478	-12.4965	-12.5263	-14.7394	-18.5732	-23.1539	-27.6148
BackToFront	1	-22.4444	-16.4904	-8.25086	0.101402	6.87506	11.4196	14.1828	16.3344	19.1831	23.6166	29.7311	36.7325	43.1484	47.2987	47.8833	44.463	37.6439	28.9056	20.1664	13.2519	9.42267	9.06383	11.6143	15.777	19.9679	22.8473	23.7119	22.5917	20.0489	16.8301	13.5643	10.6172	8.10603	6.00399	4.27617	3.01027	2.51298	3.31838	6.05216	11.1484	18.5115	27.2834	35.8764	42.3374	44.9744	43.0313	37.1082	29.0667
BackToFront	1	-1.17631	-3.49799	-4.90962	-5.33943	-4.8995	-3.92978	-2.94229	-2.43962	-2.68729	-3.5828	-4.69789	-5.47308	-5.4548	-4.4759	-2.70574	-0.563335	1.4627	2.98553	3.80181	3.86662	3.22446	1.97239	0.267749	-1.65176	-3.49937	-5.01899	-6.08703	-6.77497	-7.33909	-8.14027	-9.54188	-11.8572	-15.3782	-20.4388	-27.4017	-36.4989	-47.5778	-59.9252	-72.3216	-83.3225	-91.5834	-96.0163	-95.7174	-89.8312	-77.6193	-58.8911	-34.6491	-7.538
BackToFront	1	0.927119	-3.07863	-8.12801	-13.636	-18.778	-22.747	-25.0519	-25.6801	-25.0374	-23.7025	-22.174	-20.7405	-19.5054	-18.4645	-17.5471	-16.6144	-15.486	-14.0367	-12.3074	-10.5392	-9.07062	-8.18425	-7.99696	-8.46445	-9.43956	-10.7166	-12.0386	-13.1114	-13.666	-13.5497	-12.8013	-11.6758	-10.6187	-10.1715	-10.7978	-12.6452	-15.3662	-18.1428	-19.9951	-20.2569	-18.9712	-16.9557	-15.4711	-15.6538	-18.0127	-22.2386	-27.368	-32.163
BackToFront	1	-1.60568	-2.73113	-5.79955	-9.92834	-14.1158	-17.6465	-20.265	-22.0618	-23.201	-23.7036	-23.4141	-22.1248	-19.7224	-16.2601	-11.9464	-7.10533	-2.14258	2.4941	6.38013	9.19621	10.7818	11.1303	10.3423	8.58993	6.1241	3.29913	0.55625	-1.67486	-3.11926	-3.76009	-3.82788	-3.68621	-3.69586	-4.12993	-5.14555	-6.74995	-8.7295	-10.5941	-11.6556	-11.2994	-9.35428	-6.328	-3.31938	-1.60352	-2.10144	-5.00062	-9.68378	-14.9529
BackToFront	1	8.66321	6.86985	5.48753	4.67361	4.52689	5.04646	6.07576	7.31415	8.39943	9.02712	9.03043	8.39113	7.20584	5.65639	4.00155	2.5646	1.67523	1.5711	2.30755	3.73457	5.55153	7.40451	8.98099	10.0882	10.7064	11.0005	11.2535	11.7348	12.5619	13.6478	14.7614	15.6677	16.2376	16.4614	16.3577	15.8626	14.7973	12.9587	10.2895	7.01064	3.6175	0.716542	-1.21585	-2.01842	-1.88224	-1.22776	-0.512569	-0.0691709
BackToFront	1	-2.62589	-0.914234	0.152382	0.328873	-0.300207	-1.35541	-2.30379	-2.65462	-2.13145	-0.770808	1.08936	2.91521	4.1378	4.31747	3.27783	1.18507	-1.46102	-3.95816	-5.64816	-6.18112	-5.65074	-4.49864	-3.23603	-2.16255	-1.26029	-0.314032	0.858343	2.23537	3.58824	4.62127	5.15004	5.20849	5.04647	5.03633	5.55309	6.87638	9.14667	12.3795	16.5317	21.5853	27.5919	34.6044	42.4644	50.5068	57.3551	61.0093	59.3091	50.6281
BackToFront	1	-124.564	-118.999	-116.153	-117.555	-123.268	-132.762	-146.288	-165.846	-194.878	-236.472	-290.83	-353.476	-415.546	-466.431	-497.642	-505.992	-494.564	-471.15	-445.117	-424.163	-412.163	-408.618	-409.566	-409.447	-403.223	-388.008	-363.671	-332.278	-296.804	-259.862	-223.085	-187.294	-153.1	-121.38	-93.2864	-69.8906	-51.7635	-38.7961	-30.2977	-25.2422	-22.5007	-21.0017	-19.848	-18.4241	-16.4749	-14.1267	-11.8376	-10.3323
BackToFront	1	-3.49075	-3.11475	-2.72796	-2.29813	-1.8062	-1.31561	-0.999623	-1.0853	-1.72684	-2.88729	-4.31017	-5.60636	-6.41111	-6.52657	-5.99341	-5.06174	-4.08705	-3.37674	-3.05245	-2.9724	-2.76593	-1.97512	-0.264627	2.38353	5.57101	8.53495	10.3535	10.2454	7.85682	3.42038	-2.27893	-8.12216	-12.9809	-16.0412	-17.0191	-16.203	-14.3071	-12.192	-10.5575	-9.7294	-9.61655	-9.833	-9.91003	-9.48478	-8.40833	-6.75223	-4.75662	-2.74465
BackToFront	1	47.2916	41.4826	36.3778	32.521	30.093	28.8521	28.2786	27.8202	27.1084	26.0281	24.6476	23.0932	21.4823	19.9478	18.6876	17.9375	17.8253	18.192	18.518	18.0552	16.1194	12.4014	7.13463	1.04505	-4.87997	-9.69459	-12.7365	-13.7383	-12.7977	-10.2779	-6.70307	-2.68171	1.17657	4.36423	6.5817	7.76857	8.04287	7.58086	6.52465	4.96364	2.9865	0.758538	-1.43342	-3.21006	-4.21065	-4.23948	-3.36253	-1.88007
BackToFront	1	-16.8411	-15.0135	-10.5397	-4.36008	1.67071	5.51566	5.92153	3.05971	-1.52731	-5.63965	-7.39384	-5.97574	-1.86252	3.49999	8.34575	11.2604	11.6147	9.63394	6.14382	2.16109	-1.46333	-4.22268	-5.93551	-6.62013	-6.36987	-5.31588	-3.67001	-1.79502	-0.193922	0.628501	0.399564	-0.741522	-2.25244	-3.41914	-3.66801	-2.77198	-0.820632	1.9866	5.57255	10.0724	15.7277	22.628	30.4238	38.1622	44.3861	47.5501	46.6138	41.5127
BackToFront	1	61.2596	51.2925	46.344	48.2333	60.1612	86.7328	132.728	200.727	288.411	386.969	481.879	556.418	596.784	596.682	559.258	495.53	420.165	346.615	283.695	234.678	198.609	172.646	154.047	141.094	132.953	129.031	128.435	129.888	132.103	134.37	137.073	141.883	151.397	168.127	193.014	224.05	255.886	281.088	292.816	287.713	267.382	237.541	205.336	176.343	152.829	133.936	117.271	100.798
BackToFront	1	-22.9337	-20.486	-16.225	-11.0958	-6.17646	-2.3364	-0.0349973	0.693761	0.128533	-1.28255	-3.03365	-4.63315	-5.65586	-5.78968	-4.87568	-2.93526	-0.176291	3.02509	6.17459	8.74052	10.2575	10.431	9.21496	6.834	3.73312	0.450689	-2.55541	-5.06801	-7.17693	-9.20862	-11.54	-14.39	-17.6888	-21.0795	-24.0224	-25.9266	-26.2536	-24.6018	-20.8188	-15.1547	-8.37174	-1.69046	3.50176	6.09526	5.66665	2.64903	-1.81104	-6.24003
BackToFront	1	-2.86469	-3.89635	-4.06562	-3.54537	-2.54883	-1.22922	0.329805	2.04869	3.76985	5.22798	6.09782	6.09663	5.09181	3.17135	0.652045	-1.97925	-4.18539	-5.52418	-5.77403	-4.98445	-3.43751	-1.54153	0.288462	1.71798	2.53526	2.6628	2.15789	1.20193	0.0629193	-0.974253	-1.69275	-2.00495	-1.96267	-1.71482	-1.4429	-1.30473	-1.40006	-1.74759	-2.26818	-2.78709	-3.08129	-2.97658	-2.45471	-1.70084	-1.04085	-0.784199	-1.05509	-1.7168
BackToFront	1	74.3461	73.088	73.7045	76.1419	79.8845	84.1546	88.1325	91.1744	92.9892	93.6894	93.6432	93.1582	92.17	90.1429	86.2941	80.0415	71.4232	61.2401	50.8306	41.5996	34.5208	29.8401	27.0644	25.2305	23.3156	20.632	17.0436	12.9425	9.03248	6.04983	4.53787	4.72058	6.45421	9.24685	12.352	14.956	16.4182	16.4844	15.3806	13.7344	12.3425	11.8723	12.6307	14.5009	17.058	19.7773	22.218	24.1286
BackToFront	1	19.2532	19.6022	18.8553	17.7043	16.5222	15.3945	14.2453	12.9246	11.2163	8.84277	5.55218	1.30813	-3.51227	-8.06218	-11.2081	-11.9296	-9.77124	-5.13139	0.779663	6.32618	10.0266	11.0648	9.49563	6.07274	1.83167	-2.31879	-5.81229	-8.4214	-10.164	-11.2365	-12.0029	-12.9534	-14.5576	-17.0351	-20.1903	-23.4535	-26.136	-27.7441	-28.1495	-27.5288	-26.1525	-24.1884	-21.6389	-18.4152	-14.4787	-9.97066	-5.26856	-0.924865
BackToFront	1	22.0756	24.7112	26.2157	25.8634	23.4192	19.3927	14.978	11.6131	10.3375	11.2758	13.5657	15.7879	16.6667	15.6505	13.0745	9.86018	6.96857	4.92432	3.66257	2.73596	1.71567	0.510305	-0.605732	-1.25557	-1.30296	-1.00825	-0.869434	-1.26709	-2.16679	-3.08917	-3.35579	-2.44878	-0.263789	2.85252	6.26362	9.28439	11.4027	12.4141	12.4581	11.9549	11.4577	11.4485	12.1382	13.3568	14.5989	15.23	14.7724	13.1322
BackToFront	1	2.00747	3.7581	5.6491	7.59962	9.58074	11.4744	13.0049	13.8227	13.692	12.6477	11.0123	9.26277	7.82803	6.92808	6.51782	6.34085	6.05287	5.36617	4.17144	2.59863	0.986652	-0.239581	-0.748666	-0.449107	0.473974	1.66829	2.81142	3.7984	4.81641	6.26227	8.51744	11.6693	15.3074	18.5331	20.2344	19.5478	16.3001	11.202	5.67147	1.34	-0.551266	0.393623	3.60765	7.81087	11.503	13.4831	13.2032	10.8582
BackToFront	1	18.8714	14.1846	7.61879	0.906888	-4.50058	-7.69581	-8.37373	-6.75301	-3.43672	0.730892	4.80149	7.88124	9.31639	8.86572	6.76591	3.62765	0.186717	-2.96343	-5.51576	-7.40806	-8.67272	-9.30925	-9.27966	-8.60009	-7.42576	-6.02673	-4.64921	-3.3549	-1.96306	-0.155176	2.29859	5.31826	8.43663	10.9389	12.1671	11.8281	10.1265	7.64022	5.00506	2.58662	0.302999	-2.32952	-5.9777	-11.1871	-18.0873	-26.1823	-34.3378	-41.0425
BackToFront	1	-0.558194	-0.66914	-1.50792	-2.96149	-4.67106	-6.0128	-6.23042	-4.71257	-1.31055	3.48066	8.61746	12.8726	15.2947	15.5382	13.9256	11.2602	8.50426	6.46193	5.5608	5.7835	6.74434	7.8647	8.58481	8.52831	7.58831	5.9098	3.80071	1.59537	-0.476907	-2.37117	-4.21333	-6.20444	-8.49842	-11.1311	-14.0379	-17.1198	-20.2781	-23.3684	-26.1164	-28.0947	-28.8239	-27.9633	-25.4766	-21.6705	-17.0841	-12.2991	-7.76862	-3.7444
BackToFront	1	3.28104	1.75252	-0.245357	-2.57753	-4.96364	-6.99321	-8.21756	-8.28737	-7.07836	-4.7529	-1.73129	1.41776	4.12652	5.97136	6.76083	6.55618	5.62169	4.33962	3.10976	2.25765	1.9587	2.1931	2.75456	3.32325	3.58794	3.36122	2.63458	1.55385	0.347049	-0.749027	-1.54244	-1.92843	-1.9331	-1.73405	-1.61994	-1.87253	-2.62161	-3.76213	-5.00128	-6.0135	-6.60346	-6.76943	-6.63479	-6.31908	-5.85532	-5.21347	-4.38799	-3.45747
BackToFront	1	-22.9022	-18.4547	-15.3014	-13.5278	-13.3191	-14.9874	-19.1315	-26.7696	-39.2355	-57.7353	-82.6924	-113.181	-146.808	-180.201	-209.951	-233.554	-249.891	-259.032	-261.575	-257.974	-248.275	-232.369	-210.559	-184.053	-155.063	-126.404	-100.742	-79.8324	-64.0999	-52.7567	-44.3788	-37.6363	-31.8132	-26.8964	-23.2662	-21.2238	-20.6428	-20.9344	-21.3123	-21.1743	-20.3529	-19.0834	-17.7363	-16.4993	-15.2238	-13.504	-10.9235	-7.30554
BackToFront	10	-220.989	-236.245	-249.045	-255.1	-251.001	-235.163	-208.381	-173.775	-136.105	-100.66	-72.0179	-52.9907	-44.0191	-43.1867	-46.9208	-51.1803	-52.7259	-49.9813	-43.217	-34.0902	-24.8598	-17.6069	-13.7033	-13.5885	-16.8344	-22.4302	-29.168	-35.9777	-42.0488	-46.7194	-49.296	-49.0472	-45.4903	-38.8016	-30.0206	-20.8125	-12.8835	-7.38624	-4.65801	-4.37779	-5.97593	-9.00798	-13.3038	-18.8541	-25.5691	-33.0746	-40.6895	-47.5856
BackToFront	10	-170.182	-147.018	-126.818	-107.694	-88.6823	-69.902	-52.1913	-36.5681	-23.8046	-14.2367	-7.78766	-4.07923	-2.54696	-2.52305	-3.33208	-4.4363	-5.59148	-6.90908	-8.70881	-11.1958	-14.1441	-16.8426	-18.3911	-18.1899	-16.2936	-13.3889	-10.4096	-8.05588	-6.5136	-5.51499	-4.64128	-3.64111	-2.57028	-1.70906	-1.35806	-1.67454	-2.64722	-4.21766	-6.45152	-9.64374	-14.2599	-20.6982	-28.9549	-38.3599	-47.5586	-54.8436	-58.7458	-58.6429
BackToFront	10	-40.0737	-31.641	-23.6993	-15.7324	-7.96028	-1.2941	3.06028	4.16974	1.84527	-3.19877	-9.54096	-15.5082	-19.7019	-21.3977	-20.6795	-18.2774	-15.2011	-12.3417	-10.2148	-8.93309	-8.36707	-8.37449	-8.94906	-10.221	-12.3316	-15.283	-18.8704	-22.7456	-26.5792	-30.249	-33.9737	-38.3687	-44.427	-53.4316	-66.7748	-85.6357	-110.505	-140.633	-173.623	-205.509	-231.573	-247.775	-252.22	-245.894	-232.227	-215.721	-200.42	-188.94
BackToFront	10	5.60094	-0.992066	-6.73256	-11.196	-14.171	-15.633	-15.6942	-14.5511	-12.4525	-9.68381	-6.56177	-3.4112	-0.511786	1.9679	4.00212	5.64746	6.91883	7.66981	7.60429	6.41496	3.98601	0.494902	-3.63265	-7.88151	-11.7836	-14.9604	-17.0887	-17.8737	-17.1066	-14.7887	-11.2503	-7.14784	-3.29994	-0.415867	1.13547	1.39286	0.676046	-0.634639	-2.28274	-4.19042	-6.38414	-8.85907	-11.452	-13.8119	-15.48	-16.0729	-15.4582	-13.8299
BackToFront	10	2.92392	4.43951	5.41925	5.52248	4.56629	2.58618	-0.119507	-3.01293	-5.44326	-6.86179	-7.03156	-6.12041	-4.62374	-3.15526	-2.22267	-2.08427	-2.73584	-3.99599	-5.62786	-7.43526	-9.28013	-11.0278	-12.4609	-13.2555	-13.0736	-11.7546	-9.48337	-6.79954	-4.39829	-2.81514	-2.17428	-2.1545	-2.19606	-1.82434	-0.894048	0.386652	1.62907	2.48723	2.76842	2.4102	1.40914	-0.180795	-2.18406	-4.25651	-5.94832	-6.85917	-6.79173	-5.82066
BackToFront	10	-6.85012	-4.38132	-1.29668	1.70952	3.96115	5.00785	4.74253	3.39456	1.41855	-0.654612	-2.35771	-3.3887	-3.67427	-3.37185	-2.78406	-2.18375	-1.62452	-0.85361	0.581911	3.07566	6.68997	11.041	15.3988	18.9279	20.9265	20.9691	18.9606	15.1549	10.1513	4.81643	0.0849597	-3.32273	-5.12583	-5.51558	-4.97724	-4.01502	-2.95079	-1.87941	-0.754843	0.497703	1.91204	3.46064	5.0446	6.48864	7.55592	8.01288	7.71192	6.65745
BackToFront	10	-17.3146	-16.9281	-17.4092	-18.6807	-20.4901	-22.3681	-23.7086	-23.9657	-22.8471	-20.4156	-17.0694	-13.4402	-10.2426	-8.0929	-7.30895	-7.74365	-8.76137	-9.42137	-8.85796	-6.67437	-3.17024	0.73946	3.85683	5.14821	4.11879	0.99509	-3.34086	-7.6422	-10.709	-11.777	-10.727	-8.05393	-4.62602	-1.3543	1.09303	2.4331	2.73741	2.27211	1.32131	0.0880983	-1.28	-2.59906	-3.5978	-3.96806	-3.51097	-2.26099	-0.516605	1.25812
BackToFront	10	-2.7713	-0.199131	3.02809	6.18836	8.56379	9.56615	8.82781	6.28518	2.26037	-2.52688	-7.09867	-10.5156	-12.2086	-12.1576	-10.8157	-8.82785	-6.72171	-4.74559	-2.90372	-1.12723	0.567623	2.02783	3.03941	3.45496	3.28873	2.72696	2.05878	1.55861	1.37064	1.44401	1.56838	1.50319	1.1353	0.553674	-0.00966873	-0.340096	-0.386166	-0.314171	-0.458622	-1.22397	-2.97012	-5.87586	-9.77711	-14.0517	-17.6775	-19.5398	-18.8979	-15.7602
BackToFront	10	-1.48208	-2.39887	-3.79506	-5.79233	-8.26211	-10.7633	-12.7066	-13.6623	-13.5992	-12.895	-12.1145	-11.6983	-11.7402	-11.9593	-11.8676	-11.0332	-9.29873	-6.8373	-4.03516	-1.29233	1.11575	3.02897	4.30966	4.79299	4.39704	3.31417	2.09951	1.48466	1.96883	3.45643	5.23435	6.34471	6.11769	4.49935	2.00095	-0.646696	-2.85361	-4.37005	-5.29253	-5.97023	-6.87013	-8.40545	-10.7478	-13.6874	-16.6357	-18.7941	-19.4231	-18.1057
BackToFront	10	-13.9396	-16.3833	-17.1773	-16.4136	-14.4329	-11.6258	-8.34279	-4.917	-1.70942	0.925807	2.76425	3.83605	4.45223	5.0841	6.13989	7.74276	9.6319	11.2473	11.9682	11.3898	9.51065	6.74892	3.79298	1.36008	-0.0311295	-0.174366	0.843861	2.76065	5.23846	7.90408	10.3363	12.0909	12.8038	12.3354	10.8545	8.78757	6.64139	4.78832	3.34051	2.17553	1.09893	0.0287334	-0.910229	-1.4377	-1.26764	-0.256573	1.5257	3.81057
BackToFront	10	-14.7276	-13.7965	-13.0148	-12.3359	-11.6439	-10.8539	-9.94298	-8.91238	-7.74046	-6.38221	-4.83022	-3.17282	-1.59969	-0.320613	0.532893	0.963215	1.06434	0.937594	0.627653	0.147534	-0.445308	-0.982909	-1.21172	-0.900993	0.0168922	1.37433	2.8086	3.90725	4.37562	4.14302	3.35712	2.28591	1.18849	0.220548	-0.589448	-1.29422	-1.94225	-2.50125	-2.83907	-2.78575	-2.25725	-1.36804	-0.451557	0.0474735	-0.243674	-1.47216	-3.5226	-6.09915
BackToFront	10	12.0531	12.3663	12.1379	10.8303	8.12592	4.24588	-0.0418557	-3.74831	-6.11455	-6.90927	-6.43729	-5.30422	-4.10528	-3.17261	-2.4738	-1.66646	-0.296865	1.95042	5.07168	8.75623	12.592	16.3286	19.9901	23.7338	27.5414	30.9804	33.2428	33.4799	31.2518	26.8358	21.2235	15.8015	11.8543	10.0959	10.4183	11.9614	13.4794	13.8548	12.5342	9.69488	6.06985	2.54019	-0.291653	-2.3182	-3.84429	-5.28547	-6.8571	-8.44168
BackToFront	10	-70.2552	-73.9394	-73.2814	-68.878	-62.3915	-55.8004	-50.4342	-46.3249	-42.3006	-36.8051	-28.9499	-19.1375	-8.89593	-0.0849217	5.98423	9.01401	9.60114	8.74489	7.34226	5.93461	4.74121	3.84288	3.33202	3.31895	3.81668	4.61723	5.25935	5.08799	3.28753	-1.21073	-9.95504	-25.1845	-49.8535	-87.3274	-140.718	-211.873	-300.181	-401.509	-507.809	-607.847	-689.189	-741.002	-756.801	-736.226	-685.217	-614.556	-537.278	-465.811
BackToFront	10	-12.3607	-14.5489	-16.4463	-17.4881	-17.068	-14.8918	-11.245	-7.00053	-3.30905	-1.09192	-0.579489	-1.1721	-1.74949	-1.30059	0.493653	3.083	5.37972	6.37422	5.63768	3.45538	0.57636	-2.19173	-4.31727	-5.67159	-6.4649	-7.07198	-7.83678	-8.92958	-10.2981	-11.7249	-12.9436	-13.7509	-14.048	-13.8089	-13.0083	-11.5715	-9.39142	-6.42063	-2.79169	1.10754	4.68334	7.31173	8.56503	8.36091	6.96287	4.86275	2.64081	0.862637
BackToFront	10	0.156988	2.34185	3.8482	4.79507	5.15899	4.82208	3.70928	1.87988	-0.552096	-3.6303	-7.76207	-13.7228	-22.4651	-34.9161	-52.0237	-75.0396	-105.649	-145.407	-194.331	-249.259	-303.171	-346.407	-369.636	-367.227	-339.283	-291.392	-232.472	-171.962	-117.583	-74.1572	-43.4142	-24.4368	-14.5279	-10.2986	-8.71651	-7.77896	-6.64494	-5.29498	-4.01493	-2.98451	-2.12955	-1.23256	-0.177137	0.82639	1.18413	0.101743	-3.04195	-8.31166
BackToFront	10	10.2434	3.22568	-3.20835	-8.61814	-12.7653	-15.443	-16.3988	-15.4327	-12.6275	-8.54892	-4.23088	-0.863369	0.710313	0.405615	-1.04782	-2.48423	-2.89916	-1.91881	0.121789	2.49401	4.55522	6.09768	7.38179	8.87352	10.871	13.2704	15.6131	17.3912	18.3956	18.8801	19.4195	20.5513	22.4196	24.64	26.4738	27.2253	26.6422	25.0936	23.4221	22.541	23.0045	24.7715	27.2818	29.7472	31.4652	31.9788	31.0628	28.6497
BackToFront	10	-6.23571	-5.20754	-2.7421	0.309117	3.11314	5.14213	6.27248	6.68686	6.68137	6.49032	6.21479	5.84331	5.31238	4.5346	3.3711	1.58217	-1.17697	-5.27215	-10.923	-18.0314	-26.0798	-34.1439	-40.9813	-45.1536	-45.191	-39.8822	-28.7281	-12.4258	6.93031	26.2213	42.2205	52.6342	56.7037	55.0842	49.1999	40.5523	30.3633	19.5733	8.96699	-0.804595	-9.3039	-16.348	-21.8834	-25.7787	-27.7057	-27.2422	-24.1392	-18.5578
BackToFront	10	5.99141	8.34531	10.122	11.0285	10.9576	9.87881	7.78054	4.67515	0.629433	-4.22429	-9.70604	-15.6239	-21.7855	-27.9743	-33.887	-39.0927	-43.0712	-45.3773	-45.8814	-44.9646	-43.5033	-42.5778	-42.9971	-44.8926	-47.6256	-50.0734	-51.1423	-50.2236	-47.3852	-43.2457	-38.6429	-34.2811	-30.5155	-27.3633	-24.7036	-22.5308	-21.0605	-20.5786	-21.0942	-22.0461	-22.3306	-20.7487	-16.6671	-10.4899	-3.60094	2.23657	5.68958	6.39777
BackToFront	10	-0.258365	-2.24195	-4.0944	-5.25712	-5.51098	-5.1173	-4.61828	-4.45474	-4.68079	-4.97306	-4.90264	-4.26509	-3.23366	-2.25861	-1.79936	-2.08391	-3.03238	-4.35096	-5.6741	-6.636	-6.84455	-5.86424	-3.30561	0.969058	6.65863	13.0067	19.0032	23.6952	26.4383	26.9902	25.4831	22.3624	18.3361	14.3027	11.1874	9.70272	10.0997	12.0492	14.7016	16.9229	17.6023	15.9369	11.6214	4.91443	-3.40956	-12.2254	-20.2835	-26.4594
BackToFront	10	23.0755	20.3633	16.1738	10.8517	4.97609	-0.792549	-5.89026	-9.98264	-13.0253	-15.2409	-17.013	-18.7171	-20.5425	-22.3924	-23.9193	-24.6871	-24.3747	-22.9165	-20.524	-17.5988	-14.5947	-11.8881	-9.70043	-8.07307	-6.9007	-5.99517	-5.17001	-4.30911	-3.39894	-2.51099	-1.75267	-1.22473	-1.01823	-1.24008	-2.01973	-3.44752	-5.46512	-7.78772	-9.95131	-11.4955	-12.1857	-12.1396	-11.772	-11.5917	-11.9593	-12.9222	-14.2003	-15.3246
BackToFront	10	-3.07865	-0.862769	1.5778	4.02795	6.33583	8.43833	10.334	12	13.3156	14.0694	14.074	13.3161	12.0269	10.6011	9.41235	8.63842	8.20145	7.83916	7.25596	6.27927	4.96638	3.6248	2.72219	2.68726	3.65797	5.30454	6.86839	7.46163	6.50445	4.04541	0.758014	-2.39651	-4.6264	-5.60907	-5.50166	-4.73421	-3.77261	-2.97402	-2.54248	-2.52574	-2.83062	-3.26581	-3.63202	-3.81536	-3.83601	-3.81898	-3.91447	-4.21831
BackToFront	10	6.5452	5.42119	3.50804	0.960601	-1.90962	-4.70577	-7.02711	-8.54518	-9.05736	-8.50908	-6.98514	-4.68741	-1.91673	0.933928	3.41014	5.07275	5.61924	4.98532	3.36614	1.13547	-1.27964	-3.50049	-5.23205	-6.27041	-6.52176	-6.04684	-5.08056	-3.98596	-3.14421	-2.82621	-3.10206	-3.80601	-4.56987	-4.91495	-4.39829	-2.77376	-0.107033	3.21217	6.58312	9.37954	11.1385	11.6715	11.0826	9.69827	7.95999	6.30411	5.07871	4.49294
BackToFront	10	8.27579	8.90334	7.82558	5.81309	3.55389	1.39975	-0.659101	-2.8278	-5.29479	-8.09124	-11.0649	-13.9373	-16.397	-18.1894	-19.1762	-19.3495	-18.8121	-17.7477	-16.4108	-15.1192	-14.2166	-13.9727	-14.4549	-15.4396	-16.4385	-16.8515	-16.1994	-14.3317	-11.5166	-8.34742	-5.50112	-3.43896	-2.20047	-1.38296	-0.328648	1.56888	4.56301	8.38153	12.2548	15.1565	16.1826	14.9171	11.5979	6.97945	1.95351	-2.83691	-7.13806	-10.8829
BackToFront	11	-0.764074	-0.97683	-1.57458	-2.53078	-3.62339	-4.54978	-5.05822	-5.02361	-4.44362	-3.3953	-2.00566	-0.464988	0.948588	1.88814	2.03564	1.24628	-0.34412	-2.33248	-4.19464	-5.49534	-6.04608	-5.9415	-5.47373	-4.99533	-4.79049	-4.99176	-5.54026	-6.2032	-6.65897	-6.64313	-6.09144	-5.19429	-4.31047	-3.77787	-3.72835	-4.01355	-4.27976	-4.14048	-3.35275	-1.91388	-0.0498248	1.88079	3.51657	4.60232	5.04563	4.90527	4.3312	3.483
BackToFront	11	-63.6992	-49.8552	-37.9182	-28.889	-23.3504	-21.4165	-23.0912	-28.8067	-39.8365	-58.269	-86.4672	-126.138	-177.331	-237.678	-302.146	-363.475	-413.41	-444.607	-452.695	-437.651	-403.738	-357.919	-307.472	-257.966	-212.432	-171.824	-136.125	-105.312	-79.6896	-59.6595	-45.3497	-36.5296	-32.9425	-34.8473	-43.3856	-60.452	-88.0178	-127.075	-176.534	-232.436	-287.851	-333.808	-361.318	-364.033	-340.549	-295.19	-236.738	-175.591
BackToFront	11	-2.34482	-2.88508	-3.41998	-4.07144	-4.90583	-5.86359	-6.76056	-7.36954	-7.55056	-7.32705	-6.86762	-6.38617	-6.03912	-5.87841	-5.87161	-5.95847	-6.10535	-6.33121	-6.70104	-7.28993	-8.13252	-9.17363	-10.2418	-11.0657	-11.3478	-10.8767	-9.63917	-7.86171	-5.95205	-4.35175	-3.37021	-3.08123	-3.3255	-3.80916	-4.24869	-4.49906	-4.61965	-4.84154	-5.44521	-6.59315	-8.20398	-9.94329	-11.349	-12.0327	-11.8558	-11.004	-9.93596	-9.24155
BackToFront	11	-12.7435	-18.7813	-25.9078	-33.7402	-41.5085	-48.3102	-53.4704	-56.717	-58.0511	-57.4331	-54.5832	-49.1006	-40.8605	-30.4156	-19.111	-8.78044	-1.14528	2.82036	3.2647	1.39197	-1.03981	-2.45314	-2.09313	-0.300316	1.6607	2.06071	-0.827537	-8.46292	-22.0113	-42.4059	-70.2999	-105.772	-147.846	-194.054	-240.356	-281.654	-312.884	-330.371	-332.937	-322.238	-302.119	-277.219	-251.481	-227.236	-205.191	-185.103	-166.598	-149.635
BackToFront	11	7.45719	8.11228	7.75497	6.62142	5.07415	3.48086	2.10317	1.04759	0.297853	-0.20679	-0.509383	-0.634758	-0.633037	-0.605883	-0.676485	-0.915784	-1.29134	-1.67956	-1.9468	-2.04331	-2.06074	-2.21523	-2.76729	-3.91585	-5.71257	-8.03444	-10.6139	-13.1079	-15.1675	-16.4892	-16.8477	-16.127	-14.3611	-11.7749	-8.79035	-5.96159	-3.82266	-2.70229	-2.58812	-3.13853	-3.85282	-4.32759	-4.44651	-4.38552	-4.4247	-4.69614	-5.04776	-5.12434
BackToFront	11	-295.836	-353.929	-414.968	-471.203	-517.25	-551.292	-574.478	-588.961	-595.794	-593.982	-581.16	-555.399	-517.01	-469.315	-418.018	-369.599	-329.608	-301.573	-286.684	-283.94	-290.378	-301.321	-310.993	-313.74	-305.704	-286.195	-257.955	-225.956	-195.281	-169.16	-148.163	-130.826	-115.158	-100.085	-86.0087	-74.3182	-66.2965	-62.1411	-60.6904	-59.9744	-58.2448	-54.8601	-50.5002	-46.5812	-44.2186	-43.3825	-42.7663	-40.4545
BackToFront	11	14.2731	11.8552	8.16805	4.17746	0.692565	-1.8887	-3.61012	-4.77184	-5.6764	-6.46443	-7.11176	-7.54557	-7.76304	-7.86562	-7.98113	-8.13731	-8.18417	-7.84178	-6.86292	-5.2056	-3.08955	-0.887373	1.08235	2.7129	4.12185	5.51755	7.02624	8.59263	10.0021	10.9932	11.3759	11.0945	10.2156	8.8733	7.22164	5.42348	3.66508	2.14735	1.02914	0.336942	-0.0777171	-0.476004	-1.06864	-1.85584	-2.58343	-2.86282	-2.38023	-1.07249
BackToFront	11	-7.10559	-6.06445	-4.89254	-3.41047	-1.6339	0.240547	1.92199	3.13233	3.68485	3.52096	2.73002	1.55662	0.368545	-0.45314	-0.681266	-0.377445	0.109182	0.298364	-0.189475	-1.46159	-3.31462	-5.33137	-7.02521	-7.9662	-7.85092	-6.54515	-4.12641	-0.917071	2.54645	5.65311	7.92541	9.17714	9.51809	9.21223	8.50837	7.54977	6.38815	5.03821	3.52748	1.92852	0.380879	-0.925762	-1.83445	-2.34236	-2.67431	-3.22896	-4.3944	-6.32933
BackToFront	11	2.33795	5.31157	6.21398	5.02124	2.26848	-1.23733	-4.74154	-7.76944	-10.1927	-12.1616	-13.9526	-15.8016	-17.768	-19.6921	-21.248	-22.0753	-21.9174	-20.7082	-18.583	-15.8187	-12.7406	-9.62415	-6.62221	-3.74426	-0.89891	2.00756	4.96241	7.77114	10.0641	11.3832	11.3375	9.76557	6.84796	3.10697	-0.723584	-3.92585	-6.03954	-7.00559	-7.14577	-6.97208	-6.92999	-7.20282	-7.68068	-8.08593	-8.16183	-7.81076	-7.12122	-6.30063
BackToFront	11	-6.90243	-9.36407	-10.7947	-10.9411	-9.77458	-7.53109	-4.6638	-1.72512	0.787507	2.56773	3.58428	4.0786	4.46884	5.16966	6.3843	7.95511	9.36624	9.93016	9.09638	6.72691	3.18569	-0.812605	-4.50433	-7.36043	-9.21707	-10.231	-10.7291	-11.0519	-11.443	-12.0086	-12.7278	-13.4986	-14.1806	-14.6174	-14.6328	-14.0368	-12.6669	-10.4579	-7.49331	-3.9922	-0.249315	3.42869	6.73728	9.36198	10.98	11.3201	10.2431	7.80006
BackToFront	11	1.50388	1.3093	1.51294	1.97398	2.55817	3.14864	3.64452	3.96685	4.06009	3.88271	3.38379	2.48816	1.11172	-0.78424	-3.12051	-5.64876	-7.96337	-9.59163	-10.1338	-9.39368	-7.44302	-4.60351	-1.3642	1.72626	4.16713	5.59341	5.83723	4.95038	3.18801	0.952904	-1.28866	-3.10697	-4.19811	-4.43565	-3.86376	-2.64139	-0.969528	0.954894	2.94061	4.77546	6.21114	6.99153	6.92349	5.95599	4.21759	1.98265	-0.424036	-2.73987
BackToFront	11	-5.34634	-1.96087	0.931897	2.88714	3.64352	3.14031	1.44725	-1.33115	-5.10849	-9.79349	-15.2093	-21.0117	-26.6658	-31.5088	-34.8895	-36.3387	-35.7149	-33.2617	-29.5399	-25.2348	-20.941	-17.0283	-13.6863	-11.0668	-9.38231	-8.82737	-9.38689	-10.7207	-12.2972	-13.7499	-15.2498	-17.6329	-22.1581	-29.9742	-41.5614	-56.4308	-73.261	-90.4371	-106.767	-122.033	-137.054	-153.138	-171.111	-190.396	-208.719	-222.738	-229.38	-227.217
BackToFront	11	6.43357	3.91612	6.65767	16.8173	36.5056	67.1342	108.931	160.591	218.908	278.529	332.33	372.849	394.501	395.563	378.76	350.02	316.141	282.71	253.255	229.645	212.948	203.96	203.213	210.742	225.963	247.626	273.613	300.621	324.132	339.182	341.894	330.979	308.232	277.619	243.528	209.291	176.742	146.751	119.991	97.2214	78.9343	64.8148	53.604	43.6199	33.6738	23.7728	15.1287	9.39981
BackToFront	12	-33.2577	-31.3549	-31.7256	-33.7096	-36.4938	-39.4529	-42.3411	-45.3253	-48.8769	-53.5335	-59.6065	-66.9609	-74.9807	-82.7067	-88.9954	-92.5793	-92.0909	-86.2833	-74.5584	-57.5879	-37.5398	-17.5815	-0.804206	10.8354	16.9652	18.4707	16.7275	12.9229	7.80439	1.83499	-4.5083	-10.5562	-15.5031	-18.6227	-19.5072	-18.1667	-14.9274	-10.1236	-3.67317	5.35705	19.049	40.5613	73.447	120.267	180.829	250.845	321.92	383.344
BackToFront	12	35.9418	68.6957	117.145	182.103	259.703	341.032	413.893	466.397	490.951	486.758	459.606	419.208	375.585	336.319	305.645	285.099	274.612	273.06	278.069	285.694	290.783	288.376	275.613	253.117	224.944	196.937	174.277	159.453	151.643	147.639	143.658	136.997	126.79	113.754	99.3574	85.0362	71.8421	60.5057	51.6427	45.8079	43.3114	43.9224	46.714	50.2267	52.9506	53.9035	52.9895	50.9047
BackToFront	12	95.2967	90.0779	82.8808	73.6643	63.2423	53.2694	45.6654	41.7446	41.521	43.5885	45.6963	45.6805	42.1989	34.7814	23.169	6.38252	-17.7991	-52.3851	-99.6459	-159.001	-225.351	-289.045	-338.108	-362.22	-356.719	-324.6	-275.447	-221.9	-175.521	-143.93	-130.023	-132.794	-148.656	-172.442	-197.986	-218.82	-229.334	-226.271	-209.821	-183.594	-153.282	-124.595	-101.431	-85.0337	-74.339	-67.1021	-61.1489	-55.1851
BackToFront	12	1.15564	9.65998	19.9391	30.2621	38.4644	42.766	42.4516	38.0549	30.9575	22.6416	14.0297	5.27351	-3.93346	-13.7742	-23.8443	-33.0806	-40.087	-43.6601	-43.2598	-39.2582	-32.8761	-25.8609	-20.027	-16.9071	-17.7289	-23.7575	-36.7331	-58.8816	-92.09	-136.347	-188.208	-240.41	-283.363	-308.229	-310.192	-290.264	-254.718	-212.549	-172.362	-140.119	-118.426	-107.144	-104.57	-108.46	-116.557	-126.709	-136.837	-144.983
BackToFront	12	-2.91402	-3.06775	-3.44127	-3.6989	-3.52464	-2.76745	-1.51064	-0.0373433	1.28275	2.12594	2.30341	1.7761	0.614747	-1.04858	-3.04038	-5.14111	-7.08609	-8.60013	-9.45498	-9.52091	-8.78552	-7.34965	-5.41493	-3.26758	-1.23586	0.390962	1.45873	2.00504	2.22949	2.38542	2.65387	3.07983	3.60511	4.16459	4.76107	5.45197	6.25123	7.02428	7.47836	7.28231	6.25813	4.51907	2.46511	0.631598	-0.525463	-0.805873	-0.33332	0.496045
BackToFront	12	9.86094	9.25353	7.98527	6.1711	4.07167	2.01281	0.315714	-0.73735	-0.91369	-0.0782365	1.70771	4.10078	6.50639	8.2676	8.93929	8.48934	7.30733	6.00509	5.13313	4.9626	5.43652	6.27432	7.13762	7.7676	8.03811	7.93981	7.52528	6.86194	6.01651	5.06219	4.09073	3.2012	2.47695	1.96533	1.67501	1.57569	1.58725	1.57045	1.35737	0.836963	0.0549775	-0.750672	-1.22711	-1.06645	-0.161151	1.32864	3.02028	4.43969
BackToFront	12	3.21383	4.50712	6.63453	9.25363	11.688	13.2061	13.3493	12.1124	9.87861	7.16077	4.33525	1.54123	-1.22146	-3.91956	-6.38897	-8.37705	-9.65659	-10.1171	-9.78013	-8.77474	-7.3037	-5.63979	-4.11622	-3.10106	-2.91706	-3.72902	-5.44147	-7.68029	-9.89661	-11.5538	-12.2948	-12.0014	-10.7421	-8.68538	-6.05615	-3.1389	-0.265474	2.25744	4.25027	5.70682	6.74205	7.47023	7.90898	7.96808	7.5283	6.54799	5.12601	3.47789
BackToFront	12	260.895	312.941	355.583	382.585	389.618	375.544	342.956	297.689	247.36	199.379	159.125	128.902	107.979	93.5197	81.9049	69.8165	54.7515	35.0095	9.55981	-21.8201	-58.0648	-96.3903	-132.463	-161.426	-179.422	-184.863	-178.788	-164.224	-145.005	-124.707	-106.066	-90.8854	-80.1519	-74.0916	-72.1117	-72.7695	-73.9964	-73.6698	-70.3754	-64.023	-55.9792	-48.6113	-44.4159	-45.0957	-50.96	-60.8766	-72.7732	-84.4441
BackToFront	12	41.0166	30.9595	22.7272	16.6324	12.501	9.98444	8.72875	8.36149	8.4182	8.3327	7.55967	5.77432	3.03229	-0.221794	-3.31272	-5.57516	-6.54331	-6.01784	-4.03565	-0.832171	3.15317	7.26592	10.7126	12.7711	13.0708	11.7845	9.6222	7.64121	7.04982	9.16666	15.5558	28.108	48.7263	78.4196	116.038	157.338	195.209	221.44	229.548	217.4	188.267	149.684	110.649	78.4908	56.8294	45.3141	40.9352	40.0213
BackToFront	12	14.5125	12.5779	11.0336	9.7407	8.61454	7.70269	7.21414	7.44988	8.62511	10.6764	13.17	15.3947	16.6052	16.3069	14.4344	11.3502	7.67452	4.05264	0.962577	-1.36109	-2.8997	-3.75209	-4.03034	-3.78444	-2.98938	-1.59847	0.355666	2.67134	4.96109	6.75177	7.6647	7.5923	6.76328	5.65923	4.81492	4.60652	5.11848	6.14703	7.31707	8.25155	8.70262	8.59765	8.00086	7.04545	5.88571	4.70441	3.76535	3.4955
BackToFront	12	31.7132	34.4288	34.2056	31.1317	26.0294	20.2042	15.0019	11.4024	9.8124	10.0976	11.7633	14.171	16.6826	18.7406	19.897	19.8662	18.5875	16.2759	13.3918	10.5152	8.16257	6.62458	5.9068	5.7967	6.02244	6.42443	7.04612	8.08747	9.72373	11.8971	14.2129	16.0423	16.7829	16.1316	14.2082	11.4872	8.61418	6.21828	4.76974	4.47903	5.23777	6.65865	8.24171	9.61892	10.7308	11.8114	13.1785	14.9577
BackToFront	12	14.4101	15.4234	15.8197	15.4491	14.2196	12.2025	9.73238	7.41826	5.99765	6.06036	7.75241	10.6295	13.7649	16.0981	16.8605	15.8648	13.5107	10.524	7.60142	5.16438	3.32417	2.00156	1.05836	0.342553	-0.340448	-1.23626	-2.57131	-4.42588	-6.65018	-8.88654	-10.6966	-11.7084	-11.7163	-10.6982	-8.79423	-6.26921	-3.48282	-0.841458	1.26544	2.53285	2.78762	2.01533	0.390152	-1.70487	-3.69655	-4.93632	-4.89232	-3.3492
BackToFront	12	1.50332	1.6346	1.83773	2.04299	2.21265	2.34593	2.47325	2.64842	2.92546	3.32488	3.79932	4.23599	4.50737	4.5499	4.40783	4.19382	3.98036	3.70187	3.16512	2.18097	0.74185	-0.891918	-2.27274	-2.97627	-2.81959	-1.94584	-0.734389	0.411463	1.26221	1.83321	2.2915	2.76651	3.18899	3.27881	2.7009	1.31597	-0.636568	-2.54701	-3.66556	-3.44736	-1.82461	0.739093	3.4584	5.57799	6.69295	6.86053	6.47468	5.99797
BackToFront	12	-0.289725	0.581809	2.146	4.48782	7.22107	9.6019	10.8602	10.5631	8.80764	6.1484	3.32753	0.975148	-0.561462	-1.22099	-1.1224	-0.463633	0.530832	1.6282	2.62376	3.39429	3.92391	4.26184	4.44345	4.44596	4.22437	3.79098	3.25841	2.79626	2.5342	2.47823	2.50626	2.43792	2.14617	1.64675	1.11709	0.820561	0.953847	1.4921	2.12235	2.32678	1.5931	-0.343865	-3.34867	-6.8887	-10.1938	-12.4985	-13.2816	-12.423
BackToFront	12	7.4472	3.06414	-1.2826	-4.98123	-7.56274	-8.79977	-8.69626	-7.43804	-5.36801	-2.96011	-0.73906	0.886903	1.80374	2.26231	2.74943	3.70565	5.24597	7.06981	8.619	9.38029	9.12868	7.97486	6.23066	4.22293	2.1787	0.205108	-1.68328	-3.54875	-5.51968	-7.75516	-10.3618	-13.2969	-16.3178	-19.0218	-20.9743	-21.8682	-21.6495	-20.5434	-18.9757	-17.4037	-16.1273	-15.1494	-14.1632	-12.6837	-10.2741	-6.75324	-2.28453	2.68471
BackToFront	12	-7.29635	-7.89283	-7.5062	-6.07727	-3.87984	-1.45884	0.537536	1.56881	1.3869	0.12814	-1.72914	-3.53575	-4.71263	-4.95548	-4.30842	-3.07702	-1.65395	-0.366989	0.569077	1.02463	0.921823	0.254098	-0.869976	-2.22101	-3.51561	-4.51716	-5.09583	-5.20659	-4.8141	-3.83999	-2.18366	0.183164	3.10917	6.2121	8.93346	10.6951	11.1018	10.1075	8.06438	5.62505	3.52261	2.32096	2.23701	3.11571	4.55148	6.08949	7.39406	8.31143
BackToFront	12	150.648	223.863	314.764	416.063	515.119	596.181	644.586	651.347	616.139	547.32	459.098	367.201	284.805	219.999	175.225	148.425	135.261	131.577	135.365	147.577	171.574	211.354	269.264	344.102	430.436	519.376	600.343	663.004	698.769	701.92	670.639	607.936	521.854	424.306	328.559	246.214	184.838	146.96	130.453	129.821	137.906	147.662	153.699	153.258	146.349	134.986	121.868	109.038
BackToFront	12	8.63804	4.97761	2.18613	0.72677	0.592087	1.38084	2.4906	3.32701	3.45753	2.69922	1.16117	-0.777166	-2.54795	-3.55651	-3.36104	-1.83391	0.764998	3.82256	6.52353	8.08656	8.0215	6.31896	3.49249	0.442216	-1.81935	-2.47846	-1.15943	1.99134	6.38442	11.184	15.5392	18.7833	20.5611	20.8629	19.9584	18.2387	16.0278	13.4472	10.4263	6.85944	2.82392	-1.30676	-4.95397	-7.60154	-9.06403	-9.57329	-9.6097	-9.59135
BackToFront	12	-3.96044	-5.3845	-5.83583	-5.44673	-4.47562	-3.20796	-1.90694	-0.809034	-0.125791	-0.0096605	-0.486983	-1.4097	-2.48192	-3.37745	-3.89047	-4.03012	-3.99899	-4.0732	-4.46141	-5.21652	-6.22432	-7.24898	-8.00273	-8.2254	-7.7613	-6.6161	-4.96148	-3.08069	-1.27983	0.18421	1.12583	1.41538	0.967114	-0.232915	-2.07261	-4.27491	-6.4269	-8.07855	-8.86981	-8.61958	-7.34761	-5.24757	-2.65309	-0.0101165	2.16936	3.40627	3.39415	2.11377
BackToFront	12	-8.77368	-10.6541	-11.654	-11.7316	-11.072	-9.96933	-8.67883	-7.31962	-5.88494	-4.33764	-2.71765	-1.17568	0.0950595	0.979243	1.51805	1.87835	2.23227	2.63159	2.97568	3.10145	2.93667	2.61365	2.45856	2.85939	4.08118	6.11657	8.64428	11.0956	12.8089	13.2129	11.9916	9.19156	5.24509	0.900595	-2.94482	-5.49127	-6.30089	-5.47921	-3.67157	-1.84823	-0.955083	-1.58315	-3.79186	-7.14293	-10.8971	-14.2723	-16.6636	-17.7695
BackToFront	12	-6.26418	-7.61514	-8.38394	-7.81209	-5.57414	-1.8793	2.59319	6.9248	10.2655	12.1163	12.4514	11.6408	10.2134	8.58808	6.90718	5.05002	2.80624	0.101612	-2.8591	-5.60575	-7.55158	-8.18375	-7.20589	-4.60006	-0.626604	4.20554	9.19722	13.5638	16.5969	17.8466	17.2531	15.1599	12.1852	9.00235	6.12107	3.7766	1.96288	0.580316	-0.413601	-0.942571	-0.872798	-0.141144	1.1413	2.67356	4.04202	4.85046	4.85205	4.04109
BackToFront	13	85.8918	85.9765	81.249	72.8413	62.1918	50.5923	38.8827	27.22	14.8495	-0.128544	-20.8265	-51.1817	-94.8888	-153.729	-225.852	-304.911	-380.809	-442.11	-479.245	-487.161	-466.352	-422.087	-362.467	-296.247	-231.132	-172.802	-124.592	-87.6685	-61.542	-44.8245	-36.0707	-34.5584	-40.8058	-56.6688	-84.8479	-127.781	-186.104	-257.153	-334.205	-407.036	-463.981	-494.979	-494.553	-463.572	-409.052	-342.15	-275.219	-219.159
BackToFront	13	-4.65434	-2.17527	-1.58438	-3.1159	-6.39071	-10.5785	-14.7033	-17.9824	-20.0674	-21.0811	-21.4412	-21.5681	-21.6353	-21.4921	-20.7858	-19.2054	-16.7025	-13.5675	-10.3305	-7.54329	-5.56793	-4.46655	-4.03251	-3.91926	-3.78657	-3.39569	-2.63431	-1.50049	-0.0846842	1.43669	2.82162	3.82863	4.32046	4.34697	4.13496	3.97434	4.0645	4.42272	4.90742	5.32877	5.56178	5.59231	5.48075	5.28103	4.95403	4.30326	2.92773	0.198284
BackToFront	13	6.04303	3.56573	0.407621	-2.90744	-5.6112	-6.99329	-6.65107	-4.59043	-1.17065	3.02317	7.30432	10.972	13.3886	14.0803	12.8643	9.94628	5.9103	1.56528	-2.29846	-5.12604	-6.6887	-7.04236	-6.42255	-5.16013	-3.63749	-2.2531	-1.36264	-1.2035	-1.84646	-3.18595	-4.96236	-6.79326	-8.23142	-8.86796	-8.46891	-7.0806	-5.02538	-2.77228	-0.746709	0.806734	1.84145	2.42234	2.62564	2.4965	2.06994	1.38959	0.477525	-0.720461
BackToFront	13	-22.1467	-22.7189	-22.8038	-22.8991	-23.3069	-23.9318	-24.2696	-23.6229	-21.4192	-17.4782	-12.0995	-5.97483	0.00655759	4.96224	8.19233	9.32014	8.39569	5.92606	2.77984	-0.0433534	-1.7186	-1.84894	-0.569479	1.53742	3.65637	5.01276	5.12226	3.95461	1.94291	-0.184793	-1.69902	-2.15153	-1.50371	-0.0340622	1.90009	4.08392	6.49935	9.19341	12.0655	14.7425	16.6138	17.0121	15.4142	11.5966	5.70283	-1.75335	-9.95592	-17.9248
BackToFront	13	-8.90697	-9.6304	-10.6229	-11.4011	-11.4017	-10.2473	-7.97434	-5.11976	-2.56572	-1.16589	-1.30846	-2.68447	-4.42734	-5.57311	-5.56114	-4.48032	-2.94538	-1.72305	-1.35358	-1.9495	-3.23286	-4.7367	-6.05647	-7.0271	-7.74995	-8.47217	-9.40151	-10.5826	-11.9046	-13.207	-14.366	-15.2762	-15.7438	-15.427	-13.9394	-11.1218	-7.30218	-3.33439	-0.315341	0.886139	0.0186214	-2.47264	-5.69788	-8.72966	-10.9332	-12.0853	-12.2928	-11.811
BackToFront	13	3.69859	2.76223	3.06467	4.12386	5.50167	6.93406	8.39006	10.0261	12.0425	14.5095	17.2489	19.8374	21.7339	22.4682	21.7998	19.7663	16.6217	12.7249	8.45876	4.21632	0.412068	-2.53907	-4.3026	-4.72136	-3.86613	-2.01086	0.43878	3.01662	5.24832	6.71222	7.13211	6.48292	5.03998	3.30593	1.81566	0.899503	0.531127	0.354585	-0.10682	-1.15747	-2.71456	-4.29889	-5.25777	-5.10424	-3.79162	-1.76948	0.206097	1.40368
BackToFront	13	-14.9086	-9.78929	-3.36806	3.67516	10.39	15.8473	19.4358	20.996	20.7351	19.0145	16.1954	12.6335	8.79394	5.31655	2.92133	2.17208	3.24928	5.87864	9.42886	13.094	16.045	17.5481	17.089	14.539	10.2742	5.13114	0.138318	-3.8573	-6.46244	-7.7463	-8.01763	-7.55172	-6.46923	-4.81898	-2.7557	-0.626339	1.12725	2.18272	2.49847	2.30093	1.91573	1.5825	1.37361	1.24232	1.11162	0.925902	0.646606	0.247603
BackToFront	13	3.9748	4.88497	7.18494	11.2497	17.5002	26.099	36.5415	47.4014	56.5145	61.6762	61.549	56.2575	47.282	36.7314	26.4604	17.5385	10.2521	4.4509	-0.0898312	-3.5013	-5.84892	-7.23699	-7.86763	-8.01626	-7.94699	-7.82322	-7.66735	-7.39407	-6.90506	-6.19264	-5.39495	-4.771	-4.59836	-5.03181	-5.98752	-7.11947	-7.94062	-8.06011	-7.42933	-6.42872	-5.70852	-5.83645	-6.95041	-8.61877	-9.99624	-10.1971	-8.69908	-5.58307
BackToFront	13	-30.3088	-31.4872	-32.5575	-32.573	-31.6483	-30.7671	-30.8567	-31.9944	-33.4836	-34.8012	-36.6996	-41.6461	-53.2732	-75.0856	-108.978	-154.106	-206.514	-259.727	-306.265	-339.617	-355.984	-355.057	-339.601	-314.171	-283.673	-252.353	-223.347	-198.532	-178.421	-162.152	-147.796	-133.129	-116.58	-97.9066	-78.2131	-59.3582	-43.1201	-30.5476	-21.7435	-16.0553	-12.4912	-10.1401	-8.4269	-7.15916	-6.4137	-6.39469	-7.36193	-9.66073
BackToFront	13	-143.108	-143.1	-139.477	-131.947	-121.451	-109.58	-97.6185	-86.059	-74.9099	-64.4019	-55.367	-48.9371	-45.8566	-45.9977	-48.4406	-52.0057	-55.8259	-59.6107	-63.5361	-67.8907	-72.6794	-77.3483	-80.7956	-81.7344	-79.285	-73.4681	-65.3074	-56.4928	-48.8393	-43.7934	-42.0768	-43.4443	-46.6171	-49.5643	-50.1983	-47.2584	-40.9302	-32.8434	-25.4368	-21.001	-20.8058	-24.6092	-30.694	-36.4489	-39.3715	-38.1733	-33.4929	-27.7573
BackToFront	13	-5.72044	-3.10954	-1.43468	-0.498386	0.228629	1.29697	2.97731	5.12873	7.28046	8.86185	9.44311	8.88025	7.32548	5.14546	2.80636	0.768743	-0.607639	-1.14774	-0.915828	-0.200083	0.591832	1.0945	1.12584	0.732561	0.117231	-0.500824	-1.00883	-1.43121	-1.86617	-2.37437	-2.90601	-3.3079	-3.41287	-3.15364	-2.64009	-2.14005	-1.96013	-2.26898	-2.96569	-3.68529	-3.96694	-3.49357	-2.25946	-0.562262	1.15589	2.5058	3.27012	3.4086
BackToFront	13	4.23949	3.12919	2.03359	1.2819	1.24269	2.1835	4.14284	6.88767	9.96934	12.838	14.9715	15.9907	15.7522	14.3943	12.3123	10.046	8.11006	6.82664	6.22924	6.0749	5.9531	5.4453	4.26165	2.31137	-0.314251	-3.39875	-6.65677	-9.75661	-12.3486	-14.1309	-14.9551	-14.8965	-14.2196	-13.2324	-12.1167	-10.8448	-9.23931	-7.13496	-4.53686	-1.68235	1.03864	3.25408	4.78262	5.69884	6.25622	6.71628	7.19664	7.63835
BackToFront	13	-34.9073	-42.4016	-49.5087	-54.8136	-57.2546	-56.7165	-54.1545	-51.1276	-49.0078	-48.3365	-48.6706	-48.936	-48.0175	-45.2427	-40.5623	-34.4405	-27.6103	-20.838	-14.7701	-9.85371	-6.30926	-4.1401	-3.17709	-3.15265	-3.77804	-4.80103	-6.02806	-7.32068	-8.57209	-9.68431	-10.5519	-11.0758	-11.2057	-10.999	-10.6454	-10.414	-10.5226	-11.0002	-11.6392	-12.0845	-12.0131	-11.2953	-10.0484	-8.57043	-7.20359	-6.2093	-5.70335	-5.67183
BackToFront	13	-0.612046	-4.00589	-7.72483	-11.2455	-14.1698	-16.2331	-17.2776	-17.2372	-16.1444	-14.1531	-11.5355	-8.63678	-5.80295	-3.34042	-1.53815	-0.716534	-1.21188	-3.23665	-6.66485	-10.8842	-14.8569	-17.407	-17.6209	-15.169	-10.415	-4.28449	2.03508	7.43605	11.1751	13.0129	13.1883	12.2372	10.7402	9.10779	7.50568	5.92746	4.33461	2.7428	1.20905	-0.222596	-1.52518	-2.61931	-3.31673	-3.36884	-2.62602	-1.18546	0.592284	2.23291
BackToFront	13	-4.02943	-3.75767	-2.83653	-1.44902	0.138221	1.60465	2.59417	2.76955	1.92739	0.130003	-2.22733	-4.48036	-5.87885	-5.81784	-4.02484	-0.64118	3.82279	8.63945	13.0698	16.5528	18.8147	19.8743	19.9704	19.4585	18.7145	18.05	17.6374	17.4573	17.2972	16.8282	15.7381	13.8624	11.232	8.01765	4.4207	0.604826	-3.27515	-6.99005	-10.2031	-12.5624	-13.8793	-14.2629	-14.0912	-13.8236	-13.7672	-13.943	-14.1026	-13.8661
BackToFront	13	6.64059	6.03032	5.76709	5.7725	5.86085	5.81222	5.47291	4.81161	3.90985	2.89642	1.87463	0.877444	-0.134377	-1.2314	-2.44593	-3.70697	-4.82603	-5.56333	-5.7504	-5.39444	-4.68937	-3.92025	-3.32379	-2.99052	-2.86079	-2.79156	-2.64818	-2.36468	-1.958	-1.49569	-1.04037	-0.606089	-0.151488	0.381698	1.02342	1.76828	2.62077	3.6523	5.00679	6.84437	9.26687	12.2803	15.7884	19.5699	23.2245	26.1588	27.7105	27.4092
BackToFront	13	-11.3262	-12.9974	-13.7058	-13.2427	-11.7106	-9.45799	-6.945	-4.60231	-2.72067	-1.38806	-0.481253	0.262155	1.09976	2.12175	3.17346	3.93036	4.09228	3.56487	2.50651	1.22303	0.00331969	-0.984101	-1.68694	-2.09613	-2.18375	-1.90164	-1.23037	-0.238071	0.900024	1.93267	2.60722	2.75157	2.33114	1.45464	0.327837	-0.827896	-1.85976	-2.73628	-3.53807	-4.3793	-5.28977	-6.11902	-6.53883	-6.16281	-4.73737	-2.28518	0.874824	4.24319
BackToFront	13	-29.3752	-38.3732	-53.3993	-75.1291	-102.856	-134.124	-164.831	-189.989	-205.036	-207.303	-197.003	-177.235	-152.891	-128.912	-108.668	-93.2024	-81.5641	-71.8783	-62.4961	-52.6677	-42.5821	-32.9732	-24.6311	-18.0751	-13.4574	-10.6297	-9.27037	-8.97769	-9.31263	-9.80405	-9.976	-9.41861	-7.89609	-5.44757	-2.43269	0.523482	2.69975	3.54638	2.96527	1.47658	0.135968	0.169246	2.4401	6.98989	12.8874	18.5025	22.0954	22.4914
BackToFront	13	-3.73781	-5.73517	-7.77783	-10.0717	-12.5379	-14.6913	-15.752	-14.9581	-11.9376	-6.93648	-0.776481	5.44202	10.7335	14.5068	16.6072	17.1617	16.387	14.5142	11.8321	8.71185	5.48838	2.2296	-1.38618	-5.90175	-11.6434	-18.2961	-24.7911	-29.5992	-31.2678	-28.9572	-22.8149	-14.1114	-5.05578	1.7742	4.28981	1.69171	-5.21226	-14.3751	-23.3622	-30.2233	-33.9873	-34.6765	-33.005	-29.9817	-26.5528	-23.328	-20.4282	-17.5129
BackToFront	13	-166.786	-148.203	-132.012	-116.593	-101.274	-86.3288	-72.691	-61.5767	-54.2208	-51.8417	-55.8137	-67.8716	-90.0726	-124.271	-171.095	-228.783	-292.536	-354.949	-407.662	-443.642	-459.16	-454.58	-433.685	-401.967	-364.69	-325.584	-286.533	-248.15	-210.689	-174.754	-141.47	-112.167	-87.8837	-69.0187	-55.3005	-46.0667	-40.6883	-38.9746	-41.4459	-49.4316	-64.9742	-90.4659	-127.94	-178.038	-238.932	-305.737	-370.918	-425.865
BackToFront	13	1.38013	6.61805	12.9509	19.3141	24.596	27.898	28.8048	27.5318	24.8448	21.7565	19.155	17.553	17.064	17.5508	18.8061	20.6413	22.867	25.2318	27.41	29.0583	29.9134	29.843	28.8316	26.9055	24.0787	20.3621	15.843	10.7695	5.57411	0.802733	-3.00727	-5.43405	-6.22187	-5.29659	-2.79707	0.870668	5.01496	8.7633	11.3124	12.2211	11.5886	10.0025	8.29089	7.21648	7.25204	8.50552	10.7676	13.6271
BackToFront	13	-7.66103	-10.1593	-13.0759	-16.1025	-18.8749	-20.9534	-21.8717	-21.2682	-19.0292	-15.3527	-10.6955	-5.65175	-0.831139	3.23496	6.18011	7.89962	8.61082	8.81473	9.11936	9.99842	11.5902	13.6448	15.6167	16.8423	16.7162	14.8322	11.0865	5.74212	-0.585306	-7.05318	-12.8055	-17.178	-19.7962	-20.5584	-19.5706	-17.1165	-13.6557	-9.79116	-6.15445	-3.24494	-1.30964	-0.326626	-0.0838653	-0.290363	-0.667508	-1.00503	-1.19944	-1.26968
BackToFront	13	1.50611	-0.728756	-2.80527	-4.51686	-5.582	-5.71623	-4.76668	-2.81328	-0.170352	2.70287	5.3255	7.27774	8.2362	7.9857	6.47248	3.90546	0.840868	-1.8635	-3.29493	-2.85894	-0.583915	2.85097	6.40611	9.1407	10.578	10.7929	10.216	9.31271	8.34209	7.31514	6.13247	4.7697	3.36298	2.14433	1.28305	0.773027	0.452509	0.144236	-0.202647	-0.490466	-0.591979	-0.514674	-0.465675	-0.743668	-1.5293	-2.73097	-4.00652	-4.93381
BackToFront	13	15.7328	14.0748	11.6797	8.76491	5.58057	2.40431	-0.43508	-2.53432	-3.44894	-2.8115	-0.510549	3.15893	7.47621	11.4557	14.1424	14.9144	13.6565	10.7305	6.78316	2.50433	-1.53684	-4.93087	-7.38587	-8.69984	-8.79966	-7.815	-6.11072	-4.2236	-2.72758	-2.08854	-2.56315	-4.15287	-6.61703	-9.5369	-12.4301	-14.8708	-16.577	-17.4337	-17.4764	-16.8625	-15.8447	-14.7155	-13.7031	-12.8569	-12.003	-10.8332	-9.08923	-6.73635
BackToFront	13	4.3484	2.85212	2.35094	3.01215	5.0165	8.5969	13.9378	21.0009	29.4039	38.5075	47.7217	56.8945	66.5483	77.7725	91.7459	109.038	128.968	149.358	166.9	178.124	180.625	173.979	159.899	141.557	122.451	105.35	91.69	81.5194	73.8554	67.2506	60.3671	52.3984	43.2225	33.2969	23.3909	14.2936	6.58241	0.474602	-4.21671	-7.98487	-11.3821	-14.7087	-17.8159	-20.1667	-21.1425	-20.4232	-18.1979	-15.0916
BackToFront	14	-28.4783	-19.3989	-14.6084	-12.829	-12.7557	-13.3686	-14.0153	-14.3259	-14.0777	-13.0976	-11.2433	-8.45541	-4.82903	-0.645406	3.68677	7.76126	11.3037	14.2066	16.4419	17.9137	18.3752	17.4968	15.07	11.2273	6.53294	1.87598	-1.77921	-3.63711	-3.16302	0.0357256	6.45675	16.9016	32.436	54.0542	82.146	115.999	153.548	191.48	225.675	251.908	266.714	268.237	256.777	234.743	205.931	174.362	143.198	114.197
BackToFront	14	-113.813	-107.928	-103.271	-98.7338	-94.0984	-90.1929	-88.4905	-90.3866	-96.6387	-107.353	-122.535	-142.739	-169.201	-202.984	-243.374	-286.454	-325.043	-350.537	-356.001	-339.008	-302.746	-254.889	-204.878	-160.902	-127.804	-106.511	-94.8299	-88.9626	-85.0256	-80.1267	-72.868	-63.3502	-52.7491	-42.6119	-34.1192	-27.6388	-22.771	-18.7802	-15.1067	-11.6376	-8.65175	-6.52769	-5.40357	-4.90526	-3.99957	-0.984596	6.33369	20.1938
BackToFront	14	-2.72937	1.3522	4.62305	6.7154	7.70923	8.00354	8.06221	8.20548	8.53365	8.95921	9.26754	9.1701	8.37577	6.69786	4.15873	1.01526	-2.32773	-5.45562	-8.04748	-9.89815	-10.9	-11.0389	-10.4131	-9.23149	-7.75273	-6.18749	-4.62371	-3.02237	-1.28102	0.676053	2.82405	5.00675	6.95259	8.33965	8.89334	8.49173	7.23696	5.4507	3.58411	2.06323	1.13672	0.790904	0.771734	0.698277	0.212299	-0.893608	-2.60232	-4.65836
BackToFront	14	16.3026	14.3037	11.8353	9.69769	8.55115	8.65081	9.74251	11.1698	12.1621	12.1657	11.0575	9.13852	6.92344	4.84592	3.05221	1.38786	-0.419996	-2.5084	-4.70795	-6.56435	-7.54026	-7.2827	-5.81638	-3.56835	-1.22076	0.542966	1.28826	0.972192	-0.0794805	-1.34338	-2.32125	-2.70448	-2.40564	-1.4805	-0.0293801	1.83424	3.92492	5.91031	7.32034	7.68997	6.78066	4.73542	2.05825	-0.592074	-2.66429	-3.87865	-4.21541	-3.78452
BackToFront	14	-258.38	-250.799	-250.321	-256.324	-268.121	-284.534	-303.297	-320.965	-333.655	-338.316	-333.811	-321.192	-303.1	-282.747	-263.133	-246.835	-236.214	-233.545	-240.608	-257.73	-282.753	-310.741	-334.937	-348.853	-348.589	-334.208	-309.456	-280.006	-251.213	-226.494	-206.922	-191.854	-179.942	-169.888	-160.681	-151.472	-141.41	-129.706	-115.907	-100.2	-83.4792	-67.081	-52.3075	-39.9909	-30.3256	-23.0155	-17.6044	-13.7786
BackToFront	14	-671.786	-676.115	-648.602	-594.895	-524.229	-446.903	-372.02	-305.944	-251.656	-208.996	-175.629	-148.42	-124.748	-103.334	-84.2848	-68.4721	-56.6111	-48.586	-43.3568	-39.4303	-35.5448	-31.1417	-26.3994	-21.903	-18.2192	-15.6284	-14.1039	-13.4708	-13.6257	-14.73	-17.3467	-22.5021	-31.635	-46.3958	-68.2879	-98.2071	-135.973	-179.98	-227.117	-273.11	-313.367	-344.141	-363.587	-372.186	-372.281	-366.926	-358.659	-348.741
BackToFront	14	79.0287	79.3019	86.0087	98.213	113.102	126.85	136.075	138.946	135.355	126.337	113.36	97.9779	81.8017	66.4585	53.3434	43.3178	36.5965	32.8611	31.4124	31.2362	31.0525	29.5045	25.4744	18.2828	7.52523	-7.43353	-27.9068	-55.7389	-92.2815	-136.823	-185.37	-230.795	-264.732	-280.553	-275.944	-253.722	-220.472	-183.848	-149.958	-122.038	-100.675	-85.0362	-74.1099	-67.251	-63.9206	-63.144	-63.3479	-62.8978
BackToFront	14	12.6632	13.1684	11.6688	8.61705	4.72907	0.848943	-2.22715	-3.92012	-3.96645	-2.42314	0.401986	4.0493	8.00437	11.7704	14.9196	17.108	18.0865	17.7076	15.9714	13.0842	9.51039	5.95316	3.22661	2.02129	2.63547	4.80111	7.72848	10.3978	11.9725	12.1236	11.0843	9.42717	7.71141	6.20748	4.83662	3.32007	1.43014	-0.809319	-3.07453	-4.86424	-5.70741	-5.34386	-3.78386	-1.25496	1.90909	5.35392	8.7423	11.7552
BackToFront	14	29.0212	41.8095	55.4619	70.1681	86.2842	104.015	123.214	143.426	164.181	185.3	206.967	229.394	252.155	273.573	290.621	299.642	297.698	283.918	260.114	230.252	199.052	170.449	146.654	128.15	114.365	104.481	97.9006	94.248	93.0979	93.7345	95.1217	96.0786	95.5232	92.652	87.0249	78.5968	67.7579	55.3656	42.692	31.2147	22.2767	16.7642	14.9958	16.9117	22.4832	32.0837	46.5311	66.6295
BackToFront	14	6.0539	5.52036	4.32259	2.71592	0.948817	-0.798307	-2.44098	-3.9663	-5.38049	-6.6503	-7.6879	-8.38699	-8.6924	-8.64821	-8.38618	-8.05621	-7.74437	-7.43372	-7.03122	-6.43308	-5.58615	-4.51043	-3.29273	-2.06902	-1.01027	-0.295979	-0.0605078	-0.320403	-0.93108	-1.61833	-2.09748	-2.20986	-1.99131	-1.61756	-1.27689	-1.07487	-1.04112	-1.22535	-1.79308	-3.07518	-5.58274	-10.0411	-17.4308	-28.9448	-45.7604	-68.6293	-97.4357	-130.944
BackToFront	14	-14.6474	-15.3245	-15.6336	-15.5778	-14.859	-13.0568	-10.0046	-6.10172	-2.32735	0.0936119	0.201671	-2.27033	-6.73868	-11.928	-16.2746	-18.4529	-17.8616	-14.9091	-10.9427	-7.84219	-7.43852	-11.1253	-19.8337	-34.3553	-55.577	-84.1586	-119.362	-157.407	-190.395	-207.117	-196.391	-152.124	-77.7587	12.5556	97.4128	155.141	171.384	144.01	83.4661	8.72414	-59.3597	-104.741	-120.758	-111.182	-87.5723	-63.8131	-49.7943	-46.8406
BackToFront	14	-25.9078	-20.4666	-14.7049	-9.1724	-4.36827	-0.70986	1.57907	2.60658	2.8499	3.00745	3.70174	5.18184	7.18874	9.06052	10.0216	9.51424	7.42926	4.14088	0.352044	-3.18877	-5.96546	-7.84855	-9.05594	-9.95148	-10.801	-11.6203	-12.1826	-12.1531	-11.2574	-9.40935	-6.77201	-3.75412	-0.927348	1.14073	2.1042	2.00836	1.30226	0.65604	0.645237	1.47136	2.86899	4.2665	5.10436	5.10858	4.35124	3.08007	1.49979	-0.296038
BackToFront	14	-2.96075	-5.39485	-6.34959	-5.80798	-4.11529	-1.85493	0.336039	1.95751	2.788	2.92175	2.70219	2.57135	2.90683	3.89213	5.46358	7.33409	9.08089	10.2661	10.5555	9.80806	8.11811	5.80312	3.33347	1.20141	-0.25183	-0.996977	-1.37321	-1.97074	-3.35739	-5.77345	-8.96981	-12.289	-14.9524	-16.3865	-16.4222	-15.2934	-13.4918	-11.5773	-10.0235	-9.11269	-8.88881	-9.16785	-9.62017	-9.90013	-9.77408	-9.18576	-8.23257	-7.07235
BackToFront	14	6.19873	5.95338	4.91502	3.29664	1.33594	-0.676979	-2.39563	-3.47257	-3.65845	-2.88602	-1.28864	0.848009	3.18033	5.39885	7.29419	8.76851	9.79259	10.3255	10.2519	9.38821	7.57964	4.8329	1.39823	-2.25882	-5.58549	-8.09135	-9.45631	-9.57044	-8.53344	-6.63524	-4.31282	-2.06064	-0.300117	0.748297	1.12386	1.08048	0.961367	1.057	1.51397	2.31819	3.34097	4.40877	5.35785	6.05188	6.36801	6.18235	5.3974	4.00969
BackToFront	14	0.914563	-0.248035	-2.01714	-4.21995	-6.55663	-8.64639	-10.1372	-10.8274	-10.7201	-9.98068	-8.82897	-7.43885	-5.89818	-4.23853	-2.50392	-0.815753	0.608357	1.50628	1.68434	1.13687	0.0934407	-1.05513	-1.92444	-2.30297	-2.21918	-1.87908	-1.52425	-1.30241	-1.21389	-1.14496	-0.945905	-0.508789	0.188064	1.07392	2.0192	2.89383	3.6331	4.26782	4.88882	5.54449	6.13099	6.36108	5.86822	4.41126	2.0719	-0.690474	-3.17679	-4.72795
BackToFront	14	3.78882	5.42478	7.04935	8.50907	9.58003	9.97886	9.41199	7.67283	4.76199	0.97137	-3.1401	-6.90301	-9.76862	-11.4916	-12.1634	-12.0859	-11.5808	-10.8513	-9.96074	-8.90379	-7.6957	-6.41965	-5.21717	-4.24179	-3.60648	-3.33764	-3.35095	-3.45165	-3.37675	-2.87563	-1.82064	-0.308142	1.30486	2.47701	2.68341	1.66918	-0.362557	-2.75728	-4.63617	-5.25208	-4.2962	-2.00562	0.963052	3.80918	5.86783	6.78381	6.54225	5.39449
BackToFront	15	-105.845	-98.7155	-90.6632	-82.1744	-73.8913	-66.3525	-59.8111	-54.2018	-49.2923	-44.9559	-41.4061	-39.2263	-39.1348	-41.5975	-46.5034	-53.092	-60.1802	-66.5817	-71.5228	-74.8696	-77.0774	-78.8976	-80.9782	-83.5417	-86.2867	-88.5606	-89.7193	-89.494	-88.1699	-86.4669	-85.1702	-84.6961	-84.8324	-84.8069	-83.6641	-80.7624	-76.1412	-70.5707	-65.2611	-61.3647	-59.4986	-59.4941	-60.4726	-61.1917	-60.4954	-57.6742	-52.6102	-45.7014
BackToFront	15	8.52113	9.73876	10.6868	11.4727	12.3487	13.6291	15.5451	18.0857	20.9169	23.4277	24.8953	24.6987	22.5135	18.4422	13.0512	7.28365	2.22725	-1.22206	-2.68055	-2.414	-1.19682	0.057816	0.698435	0.554366	-0.123803	-0.929358	-1.58432	-2.08183	-2.62311	-3.4266	-4.53914	-5.7822	-6.84432	-7.46009	-7.53708	-7.16471	-6.51529	-5.73493	-4.90776	-4.10225	-3.43651	-3.08511	-3.20387	-3.81448	-4.72969	-5.56378	-5.83403	-5.10466
BackToFront	15	-12.6871	-14.7044	-15.3989	-14.7122	-12.8963	-10.4521	-7.98019	-5.98379	-4.70923	-4.08437	-3.78187	-3.37051	-2.4871	-0.957693	1.16367	3.62485	6.03901	7.97337	9.06569	9.16236	8.40886	7.22059	6.10319	5.40534	5.14085	4.99751	4.53379	3.4523	1.7902	-0.0831978	-1.65639	-2.52823	-2.56913	-1.90188	-0.754448	0.695541	2.38016	4.29639	6.41401	8.60233	10.6089	12.1024	12.7586	12.3779	10.9765	8.82132	6.37275	4.18175
BackToFront	15	-2.97904	-2.2148	-0.85573	0.335394	0.716707	-0.0192775	-1.78218	-4.17872	-6.69967	-8.90966	-10.5629	-11.6183	-12.1792	-12.4005	-12.4033	-12.2237	-11.8071	-11.0504	-9.87121	-8.27012	-6.35536	-4.32206	-2.40944	-0.860523	0.11303	0.370127	-0.105155	-1.16209	-2.48561	-3.66778	-4.33351	-4.27197	-3.51806	-2.33653	-1.10807	-0.163226	0.345023	0.45987	0.328044	0.068688	-0.298732	-0.833696	-1.58872	-2.5354	-3.53646	-4.36579	-4.75194	-4.43685
BackToFront	15	-51.8245	-56.3151	-60.6995	-64.4024	-66.8453	-67.5996	-66.5657	-64.0781	-60.8485	-57.7501	-55.5107	-54.4652	-54.4677	-55	-55.395	-55.0707	-53.6686	-51.0741	-47.3415	-42.5932	-36.9645	-30.6251	-23.8659	-17.1643	-11.153	-6.45457	-3.46308	-2.19631	-2.32053	-3.32865	-4.74821	-6.24305	-7.55545	-8.36689	-8.20779	-6.52661	-2.90781	2.6701	9.69073	17.1578	23.8401	28.592	30.6289	29.6848	26.0392	20.4328	13.8875	7.46869
BackToFront	15	8.928	7.73163	6.45028	5.33789	4.33949	3.1632	1.5222	-0.611075	-2.91398	-4.84133	-5.88654	-5.81686	-4.75566	-3.09266	-1.29422	0.274015	1.43678	2.19464	2.64611	2.89707	2.99975	2.93624	2.64769	2.09378	1.31624	0.471213	-0.198188	-0.452076	-0.176705	0.519485	1.29177	1.65941	1.18316	-0.348916	-2.83019	-5.86575	-8.90211	-11.3665	-12.7662	-12.7455	-11.1428	-8.06595	-3.94887	0.483376	4.37996	7.01682	8.02396	7.47739
BackToFront	15	-61.8787	-66.9532	-74.6933	-84.9177	-97.542	-112.609	-129.832	-147.92	-164.236	-175.266	-177.849	-170.564	-154.477	-132.811	-109.734	-88.9238	-72.5871	-61.22	-54.0178	-49.5942	-46.6857	-44.6183	-43.4243	-43.6043	-45.6706	-49.7163	-55.2816	-61.6328	-68.3268	-75.7091	-84.9659	-97.5515	-114.205	-134.086	-154.618	-172.257	-183.852	-187.855	-184.731	-176.407	-165.215	-152.993	-140.753	-128.896	-117.579	-106.917	-96.9283	-87.4059
BackToFront	15	1.80596	5.01345	4.54581	-0.100367	-8.10757	-17.6792	-26.7162	-33.4882	-37.062	-37.4027	-35.1909	-31.4534	-27.1348	-22.7806	-18.4596	-13.9599	-9.12379	-4.12271	0.499357	4.00356	5.72853	5.28096	2.57494	-2.24093	-8.86687	-16.8847	-25.7596	-34.8664	-43.5647	-51.2904	-57.6061	-62.2019	-64.8722	-65.5212	-64.1953	-61.113	-56.6401	-51.206	-45.1946	-38.8724	-32.3789	-25.7836	-19.1775	-12.776	-6.97165	-2.29295	0.762687	1.95652
BackToFront	15	13.9607	16.121	17.3164	17.1724	15.7257	13.2625	10.1304	6.65236	3.17344	0.131673	-1.98289	-2.82141	-2.41594	-1.2746	-0.223013	-0.047821	-1.1464	-3.38067	-6.20463	-8.96121	-11.1733	-12.6717	-13.5319	-13.8879	-13.7638	-13.0218	-11.4475	-8.90375	-5.4524	-1.38593	2.8287	6.64561	9.54357	11.1289	11.236	9.99218	7.80435	5.24066	2.84524	0.965849	-0.319273	-1.14855	-1.74464	-2.2894	-2.87108	-3.50048	-4.14915	-4.76267
BackToFront	15	-6.43297	-5.17653	-2.3553	1.1778	4.37423	6.37762	6.79656	5.77182	3.84369	1.71116	-0.00700912	-0.924835	-0.928468	-0.123067	1.26342	2.96538	4.72369	6.28807	7.41336	7.88284	7.56843	6.49448	4.85948	2.98785	1.23192	-0.128684	-0.940949	-1.17213	-0.858181	-0.0446846	1.24609	2.99626	5.12337	7.39954	9.42498	10.7063	10.8229	9.59667	7.16892	3.9566	0.536136	-2.47776	-4.54643	-5.34246	-4.89412	-3.64918	-2.35441	-1.75253
BackToFront	15	0.7099	1.82989	3.50012	5.39323	7.04443	7.98767	7.91978	6.82634	5.00938	2.99667	1.36355	0.544422	0.704993	1.71208	3.18981	4.63443	5.56176	5.66289	4.92465	3.65538	2.37625	1.60636	1.64503	2.46519	3.76517	5.1263	6.17551	6.67808	6.5556	5.86667	4.78465	3.5708	2.52951	1.93677	1.96383	2.61944	3.7344	4.99295	6.01671	6.48749	6.27491	5.5038	4.50762	3.66751	3.2117	3.08823	2.98896	2.5119
BackToFront	16	201.61	179.308	158.866	140.47	123.732	107.987	92.7367	77.8833	63.6915	50.6064	39.0816	29.4743	21.9746	16.5638	13.0304	11.038	10.2073	10.1082	10.1747	9.52449	6.73011	-0.499025	-15.6209	-43.3107	-88.8399	-156.54	-247.583	-357.935	-477.597	-591.888	-684.63	-742.206	-757.098	-729.76	-668.379	-586.689	-500.57	-424.446	-368.606	-338.134	-333.318	-350.722	-383.992	-424.247	-460.667	-482.179	-480.251	-451.725
BackToFront	16	10.5715	6.23915	3.0929	1.38839	1.14372	2.17051	4.13105	6.63294	9.34179	12.0471	14.6468	17.0628	19.1737	20.8294	21.9475	22.5952	22.9616	23.1942	23.2295	22.7567	21.4004	18.9959	15.7638	12.2305	8.95077	6.22979	4.03548	2.13844	0.348215	-1.33514	-2.75385	-3.75493	-4.34738	-4.73083	-5.17936	-5.86145	-6.71171	-7.4412	-7.68431	-7.20713	-6.05833	-4.57099	-3.21131	-2.36678	-2.19916	-2.64527	-3.52692	-4.68215
BackToFront	16	37.4574	46.4006	55.1187	61.9435	65.3466	64.6426	60.3276	53.8205	46.7651	40.3135	34.7829	29.7926	24.7042	19.0604	12.8251	6.37595	0.347632	-4.57233	-7.81729	-9.07098	-8.33626	-5.93291	-2.40565	1.63049	5.64599	9.27119	12.2715	14.4741	15.7411	16.0133	15.3801	14.0826	12.4194	10.5975	8.62759	6.33382	3.4798	-0.0531974	-4.12295	-8.29663	-11.957	-14.5265	-15.7158	-15.6967	-15.0984	-14.8111	-15.6634	-18.1011
BackToFront	16	0.104656	0.634318	0.852755	1.19996	2.1625	4.04566	6.81002	10.0274	12.9736	14.8456	15.0519	13.4762	10.5845	7.28793	4.5857	3.14122	3.00886	3.66248	4.31268	4.3281	3.51378	2.10275	0.511571	-0.935157	-2.11617	-3.01816	-3.56452	-3.54661	-2.73754	-1.10461	1.0506	3.15515	4.6194	5.13582	4.82512	4.13089	3.52419	3.23523	3.1882	3.17075	3.05131	2.85186	2.6093	2.18633	1.23243	-0.622944	-3.47958	-6.99773
BackToFront	16	-11.2912	-8.53706	-5.51996	-2.60514	-0.0662769	1.95445	3.44929	4.52712	5.36425	6.14995	7.02961	8.07148	9.25954	10.5096	11.6901	12.6315	13.1362	13.011	12.133	10.5208	8.36292	5.98125	3.74144	1.95797	0.822524	0.368293	0.464701	0.849647	1.19883	1.22429	0.757909	-0.203758	-1.51112	-2.90471	-4.08326	-4.78666	-4.88679	-4.44886	-3.71847	-3.02279	-2.62725	-2.63048	-2.94382	-3.35822	-3.64746	-3.66616	-3.41844	-3.07921
BackToFront	16	-0.516829	-2.29025	-2.92816	-2.58446	-1.73434	-1.00653	-1.00394	-2.15609	-4.61926	-8.22982	-12.5211	-16.8121	-20.3565	-22.5164	-22.9029	-21.4425	-18.3559	-14.0836	-9.18981	-4.27406	0.122091	3.60597	6.00664	7.37826	7.91413	7.79829	7.0844	5.68176	3.46567	0.441144	-3.14071	-6.77974	-9.83433	-11.6909	-11.9376	-10.4855	-7.59375	-3.76751	0.430994	4.5653	8.38928	11.7638	14.5111	16.3429	16.9474	16.1809	14.2251	11.5769
BackToFront	16	-13.0578	-15.9984	-17.9339	-18.5947	-17.9043	-15.9943	-13.1792	-9.90542	-6.6842	-4.00686	-2.2535	-1.60374	-1.97455	-3.01398	-4.16863	-4.83628	-4.55749	-3.19671	-1.01961	1.36599	3.21691	3.91824	3.20146	1.21219	-1.58222	-4.57925	-7.22116	-9.10444	-10.0261	-9.98486	-9.15627	-7.81231	-6.20376	-4.4436	-2.48216	-0.196146	2.45093	5.28671	7.93187	9.92734	10.9253	10.8307	9.83502	8.31813	6.68444	5.2077	3.96585	2.88549
BackToFront	16	12.7676	15.6493	17.3298	17.8004	17.0879	15.2253	12.2779	8.38988	3.84644	-0.866796	-5.05271	-7.91467	-8.81089	-7.56903	-4.67127	-1.16696	1.70455	3.00164	2.44836	0.496528	-1.93379	-3.90241	-4.86021	-4.82443	-4.25638	-3.74349	-3.69248	-4.20227	-5.15047	-6.38005	-7.82633	-9.49986	-11.3639	-13.2262	-14.739	-15.5168	-15.2943	-14.0324	-11.9223	-9.3111	-6.59727	-4.13742	-2.17357	-0.780621	0.136163	0.761152	1.18341	1.1709
BackToFront	16	-8.63251	-10.9745	-12.7449	-13.7897	-14.0445	-13.5625	-12.5333	-11.2656	-10.1264	-9.45169	-9.4655	-10.2328	-11.6636	-13.5519	-15.633	-17.6312	-19.287	-20.3599	-20.6292	-19.9361	-18.2754	-15.9104	-13.3906	-11.3982	-10.4334	-10.5259	-11.1814	-11.6464	-11.3424	-10.1984	-8.68639	-7.57618	-7.59875	-9.21525	-12.5649	-17.5346	-23.849	-31.1169	-38.843	-46.4357	-53.2494	-58.6591	-62.1544	-63.4199	-62.3915	-59.2778	-54.5463	-48.8669
BackToFront	16	-8.40463	-8.76979	-9.12248	-9.32397	-9.26534	-8.85058	-8.00635	-6.7322	-5.14351	-3.46762	-1.96894	-0.843243	-0.1387	0.239902	0.450165	0.600133	0.68217	0.590067	0.204451	-0.519435	-1.52136	-2.67812	-3.87537	-5.05623	-6.21679	-7.36894	-8.49772	-9.54613	-10.4104	-10.9528	-11.0159	-10.4644	-9.24155	-7.42135	-5.22115	-2.95722	-0.958921	0.520156	1.35679	1.5557	1.19808	0.372175	-0.865344	-2.4704	-4.35034	-6.31895	-8.12148	-9.53205
BackToFront	16	9.78343	6.75617	4.03699	2.01587	0.85738	0.497119	0.712666	1.24376	1.90179	2.61877	3.40443	4.26529	5.14204	5.93565	6.60682	7.27677	8.23285	9.78394	12.0182	14.6003	16.7503	17.4772	15.9808	12.0557	6.28842	-0.0591595	-5.45936	-8.65382	-9.08971	-7.07418	-3.59834	0.0641121	2.78832	3.89302	3.21658	1.0367	-2.08797	-5.45781	-8.35935	-10.1932	-10.6188	-9.66915	-7.75972	-5.5506	-3.70349	-2.64524	-2.46627	-2.98458
BackToFront	16	-3.00868	-3.11898	-2.70489	-1.9058	-0.905937	0.092662	0.919961	1.48075	1.76678	1.839	1.78676	1.68638	1.55807	1.33616	0.860872	-0.0828713	-1.67228	-3.92374	-6.60189	-9.22863	-11.2158	-12.0707	-11.5755	-9.85452	-7.31728	-4.52582	-2.04913	-0.334695	0.391541	0.186446	-0.624568	-1.55216	-2.11912	-2.0263	-1.23603	0.0701679	1.60849	3.10855	4.35206	5.15629	5.37291	4.9584	4.06825	3.05143	2.28072	1.90151	1.69224	1.16531
BackToFront	16	-0.00794725	0.105143	0.69327	1.07441	0.704836	-0.606839	-2.66163	-4.98972	-7.05964	-8.47927	-9.11713	-9.10474	-8.72542	-8.24901	-7.78234	-7.20901	-6.24013	-4.56204	-2.02233	1.21981	4.65686	7.55043	9.18544	9.16056	7.58824	5.09913	2.64663	1.18739	1.36439	3.29866	6.55374	10.2827	13.5045	15.4113	15.5911	14.1015	11.397	8.16403	5.13166	2.89343	1.78167	1.80156	2.66149	3.88639	5.0001	5.70168	5.97103	6.0394
BackToFront	16	-15.3696	-16.3734	-17.059	-16.8599	-14.703	-9.09703	1.35775	17.1771	37.314	59.0493	78.6636	92.6692	99.0136	97.6501	90.2353	79.2276	66.9471	55.0438	44.4483	35.5784	28.5215	23.099	18.8913	15.35	12.0074	8.68955	5.60069	3.22278	2.0616	2.35271	3.85637	5.83983	7.2672	7.12989	4.7855	0.172819	-6.1759	-13.3074	-20.1188	-25.6242	-29.1452	-30.4022	-29.5201	-26.9606	-23.399	-19.5505	-15.9868	-12.9943
BackToFront	16	0.827115	1.68857	2.12576	1.82421	0.805035	-0.545117	-1.63311	-1.93046	-1.21478	0.346056	2.29987	4.12812	5.44371	6.06951	5.99546	5.28437	4.01301	2.27956	0.247464	-1.83523	-3.68797	-5.09681	-6.01086	-6.55336	-6.94176	-7.34909	-7.79814	-8.14485	-8.1573	-7.63788	-6.52408	-4.92336	-3.08213	-1.31381	0.0779988	0.86232	0.925424	0.301113	-0.817554	-2.10131	-3.15524	-3.63085	-3.34319	-2.34525	-0.921576	0.503526	1.51024	1.83036
BackToFront	16	-9.77212	-13.2397	-15.7997	-17.5002	-18.4655	-18.793	-18.493	-17.466	-15.5028	-12.3465	-7.85853	-2.26845	3.65149	8.66937	11.5019	11.3742	8.42204	3.67772	-1.37411	-5.42309	-7.80821	-8.60676	-8.37882	-7.7796	-7.28866	-7.14019	-7.3958	-8.02618	-8.94121	-9.98575	-10.9601	-11.685	-12.0578	-12.0449	-11.6042	-10.6304	-9.0129	-6.80999	-4.40101	-2.45579	-1.67134	-2.41381	-4.48119	-7.13295	-9.37212	-10.3417	-9.67186	-7.64439
BackToFront	16	-19.2315	-18.686	-17.2309	-15.2096	-13.1106	-11.3445	-10.0895	-9.27555	-8.7079	-8.23115	-7.82485	-7.56678	-7.50683	-7.55775	-7.50052	-7.11006	-6.32096	-5.3113	-4.44058	-4.06804	-4.36578	-5.24064	-6.40713	-7.54966	-8.47388	-9.16068	-9.72377	-10.3125	-11.0286	-11.8862	-12.811	-13.6483	-14.1628	-14.043	-12.959	-10.6978	-7.32932	-3.29569	0.671684	3.79848	5.56105	5.86611	5.03149	3.60047	2.10991	0.933471	0.245248	0.0683943
BackToFront	16	-8.99583	-4.23096	-1.1605	-0.157442	-1.05321	-3.17966	-5.57841	-7.33007	-7.87301	-7.16454	-5.62435	-3.92785	-2.76249	-2.63984	-3.77551	-6.02799	-8.91133	-11.7124	-13.7279	-14.5306	-14.1426	-12.997	-11.7092	-10.7804	-10.4011	-10.446	-10.6284	-10.6993	-10.5767	-10.3624	-10.2728	-10.5348	-11.2887	-12.5174	-14.0241	-15.4805	-16.5414	-16.9864	-16.8022	-16.1533	-15.2491	-14.2013	-12.9747	-11.4689	-9.66677	-7.72736	-5.94055	-4.57312
BackToFront	16	-5.86846	-3.66874	-0.914495	1.76387	3.82187	4.96534	5.18826	4.68583	3.68696	2.3179	0.570838	-1.60769	-4.18027	-6.93338	-9.50401	-11.4994	-12.6388	-12.8393	-12.2226	-11.0584	-9.68908	-8.45391	-7.62062	-7.32696	-7.54846	-8.11252	-8.76116	-9.24346	-9.39749	-9.18994	-8.6933	-8.0099	-7.18372	-6.15528	-4.80597	-3.06932	-1.03675	1.0347	2.8262	4.1013	4.77013	4.8284	4.23069	2.83132	0.468506	-2.84962	-6.7959	-10.7305
BackToFront	16	-4.31344	-6.20381	-7.17674	-7.12266	-6.31553	-5.27798	-4.51497	-4.27645	-4.478	-4.80321	-4.89742	-4.53714	-3.70886	-2.58846	-1.46039	-0.605447	-0.202544	-0.273642	-0.703509	-1.31141	-1.92988	-2.4348	-2.72062	-2.67258	-2.18181	-1.21912	0.108517	1.5705	2.91215	3.96691	4.71093	5.23186	5.65161	6.06248	6.50728	6.99715	7.53603	8.13864	8.83003	9.63908	10.5807	11.6408	12.7627	13.8492	14.7735	15.4012	15.6116	15.3222
BackToFront	16	0.0377961	-3.04054	-5.09906	-6.59562	-7.93039	-9.2163	-10.2565	-10.7022	-10.2852	-8.98953	-7.07656	-4.96378	-3.04139	-1.54608	-0.555569	-0.0812993	-0.148597	-0.784453	-1.90586	-3.21502	-4.218	-4.4134	-3.57195	-1.93768	-0.217245	0.667413	-0.0567049	-2.70434	-7.01071	-12.2259	-17.3703	-21.5434	-24.1853	-25.2045	-24.9483	-24.0411	-23.165	-22.8559	-23.365	-24.6034	-26.1714	-27.4776	-27.9207	-27.0909	-24.9084	-21.6407	-17.7871	-13.8985
BackToFront	16	1.33413	6.69185	12.1888	16.9286	20.1376	21.3875	20.7198	18.592	15.6685	12.5672	9.70142	7.28727	5.46027	4.37763	4.20535	4.99648	6.55624	8.41465	9.94565	10.5824	10.007	8.23093	5.55037	2.43673	-0.571804	-2.95204	-4.27084	-4.2741	-2.9744	-0.690194	2.00159	4.40064	5.86816	6.00755	4.78004	2.52109	-0.172131	-2.62876	-4.32114	-5.01326	-4.82406	-4.19364	-3.76946	-4.20868	-5.91084	-8.76702	-12.0768	-14.7541
BackToFront	17	294.103	278.221	247.696	210.44	174.319	144.636	123.24	109.236	100.477	94.8549	90.872	87.5874	84.3319	80.549	75.8401	70.0983	63.5653	56.731	50.1013	43.9485	38.2031	32.585	26.9059	21.3187	16.2863	12.2395	9.16139	6.38373	2.72263	-3.20128	-12.6591	-26.5957	-45.3706	-68.3535	-93.4928	-117.215	-134.988	-142.561	-137.434	-119.903	-93.1615	-62.3598	-33.027	-9.47516	6.20933	14.3049	16.8002	16.3382
BackToFront	17	-73.7959	-61.5925	-54.288	-50.082	-47.1911	-44.2201	-40.3768	-35.48	-29.7893	-23.7482	-17.7667	-12.1132	-6.92208	-2.26567	1.77127	5.07673	7.55741	9.21898	10.187	10.6334	10.6311	10.0503	8.59189	5.96088	2.08867	-2.73209	-7.86702	-12.5226	-16.0128	-18.0248	-18.7665	-18.9288	-19.4465	-21.1462	-24.3986	-28.8942	-33.6017	-36.9599	-37.3176	-33.5657	-25.7622	-15.4311	-5.28507	1.6428	3.1084	-1.49121	-10.9527	-22.8643
BackToFront	17	-3.69206	-4.2995	-4.85539	-5.20917	-5.28093	-5.07238	-4.65227	-4.1318	-3.6341	-3.25441	-3.01719	-2.85396	-2.63321	-2.24001	-1.67048	-1.07031	-0.681284	-0.710346	-1.20582	-2.01466	-2.84959	-3.41982	-3.56375	-3.33377	-3.00662	-2.99908	-3.68873	-5.19494	-7.24299	-9.22463	-10.4596	-10.5121	-9.36544	-7.36526	-5.00839	-2.74037	-0.864943	0.446718	1.11718	1.14169	0.589579	-0.390556	-1.57098	-2.66555	-3.38752	-3.54108	-3.11162	-2.29203
BackToFront	17	-13.9061	-12.8024	-12.2287	-11.973	-11.7342	-11.186	-10.0722	-8.28048	-5.85091	-2.92983	0.286072	3.56462	6.61658	9.08675	10.6046	10.8919	9.87417	7.73639	4.89951	1.93079	-0.584355	-2.18257	-2.64613	-2.06602	-0.810546	0.599733	1.66021	2.02764	1.59729	0.504253	-0.939918	-2.35888	-3.44132	-4.05117	-4.26168	-4.30036	-4.42685	-4.8123	-5.47393	-6.27699	-6.98154	-7.29468	-6.90981	-5.53091	-2.87207	1.37247	7.59084	16.265
BackToFront	17	-8.21453	-8.51209	-9.52273	-11.163	-13.2506	-15.4042	-17.0274	-17.4576	-16.2538	-13.4631	-9.68552	-5.84582	-2.78265	-0.887389	-0.0114286	0.332608	0.624718	1.0763	1.581	1.85451	1.64618	0.886469	-0.271468	-1.52012	-2.51107	-2.97616	-2.80605	-2.0691	-0.970952	0.219437	1.24384	1.90621	2.09757	1.80202	1.09383	0.120145	-0.932504	-1.89613	-2.68242	-3.32565	-3.97387	-4.82466	-6.02334	-7.56971	-9.27475	-10.7917	-11.7218	-11.7756
BackToFront	17	-63.8936	-51.4356	-40.3167	-31.4293	-24.7462	-19.6731	-15.4605	-11.5351	-7.68121	-4.06107	-1.07872	0.851007	1.53984	1.16612	0.268824	-0.394463	-0.0597839	1.82646	5.43574	10.4462	16.0257	20.9418	23.8386	23.6343	19.9179	13.1579	4.5874	-4.22912	-11.9729	-18.0239	-22.5685	-26.3121	-29.9476	-33.6579	-36.9196	-38.7209	-38.0826	-34.6043	-28.7374	-21.643	-14.7172	-9.05292	-5.1132	-2.75047	-1.49016	-0.872461	-0.647727	-0.767911
BackToFront	17	-2.83889	1.01219	3.34178	4.36547	4.719	5.03642	5.58542	6.16102	6.27775	5.49355	3.65957	0.962368	-2.20729	-5.42127	-8.30558	-10.5403	-11.8515	-12.0551	-11.1518	-9.38502	-7.19823	-5.08603	-3.42155	-2.35347	-1.81679	-1.63212	-1.61451	-1.63351	-1.60916	-1.48706	-1.23298	-0.866485	-0.486632	-0.255678	-0.315678	-0.691164	-1.23872	-1.69367	-1.7997	-1.45291	-0.780596	-0.0976948	0.241746	0.0312237	-0.669947	-1.54351	-2.15683	-2.16575
BackToFront	17	-0.857424	-2.21694	-2.691	-2.45471	-1.86909	-1.32612	-1.07939	-1.13351	-1.25272	-1.10271	-0.468179	0.581195	1.68351	2.37143	2.33863	1.63223	0.645201	-0.0655707	-0.0260365	0.984944	2.89215	5.39716	8.09645	10.6054	12.6508	14.1203	15.0474	15.5381	15.6692	15.4231	14.6883	13.3326	11.2965	8.67037	5.72057	2.86978	0.620753	-0.569004	-0.446701	0.916194	3.10473	5.48842	7.43079	8.50393	8.6086	7.98279	7.09658	6.47738
BackToFront	17	6.50335	7.36907	7.47121	6.66453	5.01985	2.78032	0.292887	-2.06444	-3.94468	-5.07897	-5.30657	-4.59694	-3.0656	-0.982153	1.25861	3.20888	4.49085	4.92412	4.6206	3.99144	3.63453	4.10356	5.62993	7.94374	10.3285	11.9371	12.2197	11.2223	9.56622	8.11073	7.49586	7.83318	8.71205	9.48206	9.61261	8.91929	7.57375	5.95773	4.48772	3.4836	3.10121	3.29598	3.83512	4.36749	4.56449	4.27745	3.6254	2.95871
BackToFront	17	131.508	111.735	95.7996	82.3477	70.118	58.5418	47.7687	38.3206	30.6847	25.0668	21.3131	18.9431	17.2488	15.4729	13.0363	9.73662	5.81074	1.83147	-1.5003	-3.56956	-4.00502	-2.77997	-0.263715	2.81459	5.54892	7.20024	7.60446	7.47097	8.39515	12.5101	21.8452	37.586	59.4963	85.7348	113.183	138.216	157.678	169.722	174.224	172.641	167.398	161.038	155.452	151.386	148.384	145.127	140.073	132.145
BackToFront	17	-322.413	-289.222	-259.245	-236.992	-225.657	-227.579	-244.087	-274.432	-314.354	-355.609	-387.48	-400.163	-388.48	-353.921	-303.929	-248.891	-198.514	-159.208	-133.314	-119.996	-117.047	-122.685	-136.542	-159.436	-191.959	-232.671	-276.971	-317.563	-346.552	-358.226	-351.071	-327.994	-294.752	-257.555	-221.113	-187.916	-158.733	-133.642	-112.806	-96.6084	-85.3341	-78.8528	-76.6212	-77.9157	-82.0739	-88.6196	-97.3404	-108.325
BackToFront	17	167.225	149.56	134.878	121.906	110.535	101.09	93.5841	87.412	81.595	75.3586	68.6017	61.9207	56.1853	51.9688	49.2	47.2161	45.1353	42.3075	38.6088	34.4639	30.6096	27.7409	26.1991	25.8541	26.2005	26.6024	26.5411	25.7627	24.302	22.4222	20.5228	19.033	18.2925	18.4233	19.2339	20.2139	20.6572	19.8932	17.5486	13.7357	9.07823	4.53866	1.09117	-0.637322	-0.606253	0.633269	2.14835	2.95605
BackToFront	17	-19.5738	-19.8282	-19.487	-18.4911	-16.8555	-14.7052	-12.3538	-10.3936	-9.73702	-11.5626	-17.1802	-27.8325	-44.4369	-67.2636	-95.5896	-127.454	-159.649	-188.064	-208.379	-217.057	-212.403	-195.337	-169.457	-140.141	-112.883	-91.5311	-77.2573	-68.7355	-63.3922	-59.0358	-55.0405	-52.5288	-53.5554	-59.7627	-71.2963	-86.5862	-103.186	-119.242	-134.803	-152.186	-175.017	-206.218	-245.775	-289.439	-329.232	-355.881	-362.253	-346.193
BackToFront	17	40.9759	55.0905	79.523	116.605	167.277	230.471	303.059	380.149	455.57	522.601	575.198	609.675	626.21	629.202	625.806	622.976	624.268	628.058	628.247	617.316	590.304	547.705	495.806	444.298	402.395	375.378	362.995	360.147	359.196	352.751	335.893	307.211	268.503	223.497	176.214	129.688	85.4681	43.9494	5.22945	-30.005	-60.0747	-82.7052	-96.1171	-100.201	-97.0276	-90.3207	-84.2137	-82.0546
BackToFront	17	-4.17833	-3.52698	-3.22629	-3.04786	-2.89035	-2.77449	-2.762	-2.86783	-3.01302	-3.03884	-2.76121	-2.04331	-0.853925	0.723815	2.53964	4.45648	6.40155	8.35018	10.2586	12.0134	13.448	14.4126	14.8272	14.6712	13.9277	12.5532	10.5181	7.9106	5.02331	2.35064	0.449374	-0.297191	0.0944985	1.12857	1.99553	1.93522	0.621921	-1.6618	-4.1716	-6.08337	-6.87831	-6.5195	-5.35769	-3.87026	-2.40776	-1.07641	0.211227	1.58266
BackToFront	17	-14.1465	-12.2	-9.56279	-6.27164	-2.65935	0.661823	2.98535	3.7848	2.93683	0.770731	-2.09631	-5.10513	-8.14909	-11.8682	-17.7063	-27.6881	-43.9327	-67.9452	-99.7709	-137.258	-175.857	-209.423	-232.048	-240.267	-234.465	-218.601	-198.345	-178.69	-162.351	-149.612	-139.308	-130.08	-121.146	-112.35	-103.762	-95.2791	-86.5466	-77.203	-67.2552	-57.2798	-48.2859	-41.2993	-36.9134	-35.0551	-35.0526	-35.9142	-36.643	-36.471
BackToFront	17	0.937336	1.3119	1.99772	2.92871	3.94999	4.8036	5.20583	4.98042	4.15935	2.9987	1.91794	1.40223	1.88518	3.60699	6.46806	9.96245	13.3215	15.9196	17.8573	20.4606	26.4276	39.4282	63.1477	99.9178	149.288	207.094	265.663	315.499	348.11	358.848	348.385	322.053	287.438	251.505	218.655	190.369	166.17	145.054	126.569	111.18	100.04	94.5474	96.0826	106.018	125.871	157.27	201.535	258.963
BackToFront	17	0.117762	-3.2536	-6.0228	-7.86669	-8.73986	-8.79283	-8.26194	-7.37877	-6.32026	-5.18828	-4.01476	-2.80033	-1.59104	-0.576282	-0.145562	-0.84008	-3.15584	-7.24859	-12.6719	-18.3204	-22.6842	-24.3697	-22.6797	-17.9755	-11.6076	-5.39545	-0.868405	1.37476	1.84768	1.80463	2.50717	4.53752	7.51258	10.3219	11.7269	10.9916	8.26249	4.55989	1.48129	0.781176	4.03028	12.4162	26.7061	47.2842	74.1331	106.596	142.87	179.499
BackToFront	17	35.4952	38.1135	40.7972	42.114	40.6945	36.0551	28.9508	21.0368	14.07	9.15566	6.45918	5.46491	5.52875	6.37076	8.23845	11.6816	17.063	24.063	31.4591	37.3539	39.8048	37.5833	30.6883	20.3666	8.64382	-2.3798	-11.1411	-16.9083	-19.7293	-20.1551	-18.9199	-16.6993	-13.9945	-11.1049	-8.15111	-5.12504	-1.9641	1.36741	4.83347	8.35805	11.9081	15.5637	19.4892	23.8084	28.4378	32.9884	36.8033	39.1456
BackToFront	17	10.1118	12.0975	14.1541	15.8866	16.8052	16.57	15.1771	12.9639	10.4416	8.0506	6.00027	4.27407	2.77239	1.47813	0.52546	0.142412	0.518338	1.68418	3.46363	5.49852	7.33088	8.51555	8.74719	7.96909	6.41896	4.56975	2.96581	2.01529	1.83497	2.22412	2.76948	3.01932	2.64204	1.51415	-0.268014	-2.4349	-4.62454	-6.48613	-7.79082	-8.51384	-8.84762	-9.11972	-9.64475	-10.5817	-11.8679	-13.257	-14.4215	-15.0636
BackToFront	17	-1.13185	0.509119	2.42067	4.16503	5.24461	5.4822	5.209	5.13451	6.01146	8.29534	11.9529	16.4365	20.8092	23.9832	25.0389	23.5401	19.6991	14.3067	8.42576	3.01123	-1.36702	-4.56979	-6.72995	-8.02309	-8.52664	-8.23265	-7.16272	-5.4595	-3.3695	-1.13768	1.09195	3.27621	5.37764	7.24982	8.60859	9.09633	8.38753	6.24661	2.52472	-2.87159	-9.9882	-18.7694	-28.9577	-39.9782	-50.9223	-60.7603	-68.8617	-75.6424
BackToFront	17	-3.22713	-2.54017	-1.68595	-0.375619	1.1986	2.44142	2.64711	1.28864	-1.88308	-6.9869	-14.271	-24.2492	-37.5118	-54.217	-73.5284	-93.4018	-110.987	-123.542	-129.394	-128.445	-121.98	-111.958	-100.222	-87.9993	-75.8399	-63.8889	-52.2558	-41.2636	-31.4714	-23.5116	-17.8591	-14.6687	-13.719	-14.4576	-16.1017	-17.7932	-18.8003	-18.7173	-17.5673	-15.7242	-13.6706	-11.7209	-9.88942	-7.98863	-5.88219	-3.67641	-1.66965	-0.0744951
BackToFront	17	-26.2133	-18.5373	-13.4904	-10.8262	-9.84934	-9.82332	-10.2764	-11.0885	-12.3823	-14.3214	-16.9377	-20.0559	-23.3314	-26.3758	-28.9311	-31.0524	-33.2466	-36.4963	-42.0878	-51.2121	-64.421	-81.1378	-99.4768	-116.54	-129.164	-134.853	-132.537	-122.856	-107.903	-90.6125	-74.0296	-60.6874	-52.1544	-48.7845	-49.7039	-53.0885	-56.7131	-58.6224	-57.6723	-53.7354	-47.5276	-40.1987	-32.8976	-26.4774	-21.3787	-17.653	-15.0583	-13.1832
BackToFront	17	-23.0867	-21.2587	-17.8088	-13.8364	-10.9282	-10.5359	-13.3166	-18.7957	-25.5866	-32.0667	-37.1452	-40.6936	-43.4053	-46.1969	-49.5373	-53.1245	-56.0983	-57.5971	-57.2702	-55.4059	-52.6593	-49.6244	-46.5673	-43.4653	-40.2589	-37.1061	-34.452	-32.857	-32.6797	-33.8031	-35.5943	-37.1585	-37.7581	-37.1432	-35.5856	-33.6221	-31.7209	-30.1342	-29.003	-28.5457	-29.0629	-30.6779	-33.0078	-35.0789	-35.6546	-33.8279	-29.5355	-23.6673
BackToFront	17	-1.58469	-8.44675	-17.0682	-27.2168	-37.9241	-47.7723	-55.575	-61.0485	-64.9987	-68.8086	-73.5005	-78.958	-83.8206	-86.1166	-84.2383	-77.6897	-67.2531	-54.5979	-41.6483	-30.0285	-20.7599	-14.1923	-10.0899	-7.79569	-6.44977	-5.23607	-3.60558	-1.40854	1.10872	3.43434	4.99318	5.34922	4.3474	2.16345	-0.746595	-3.78602	-6.39803	-8.22306	-9.16888	-9.38014	-9.13373	-8.71228	-8.29826	-7.91824	-7.45734	-6.74652	-5.68776	-4.35797
BackToFront	17	-3.78146	-4.74531	-5.29739	-5.54908	-5.67665	-5.82589	-6.07975	-6.48503	-7.08021	-7.89535	-8.92657	-10.1228	-11.406	-12.7057	-13.9794	-15.1923	-16.2783	-17.1205	-17.5867	-17.6073	-17.2502	-16.7239	-16.2753	-16.0015	-15.6551	-14.5568	-11.7049	-6.11419	2.70699	14.3448	27.3748	39.6957	49.2185	54.5957	55.632	53.1779	48.6227	43.3	38.1027	33.4072	29.2136	25.355	21.6736	18.1328	14.8525	12.0691	10.0294	8.86628
BackToFront	17	19.141	14.0409	9.40247	5.52155	2.27849	-0.565116	-3.12761	-5.37517	-7.27128	-8.93874	-10.6823	-12.835	-15.5262	-18.514	-21.1966	-22.8247	-22.8296	-21.1252	-18.2145	-15.0337	-12.5819	-11.5267	-11.9764	-13.5158	-15.4476	-17.0931	-18.0158	-18.112	-17.578	-16.7883	-16.1177	-15.7634	-15.646	-15.4599	-14.8585	-13.6646	-11.9692	-10.041	-8.10322	-6.08365	-3.42863	0.999872	8.92079	22.3885	43.1477	71.5931	105.75	140.981
BackToFront	17	-4.62559	-6.32989	-8.52715	-10.6866	-12.2261	-12.8383	-12.5978	-11.7669	-10.4478	-8.34678	-4.83333	0.723606	8.53391	18.1042	28.2457	37.375	44.0057	47.2264	46.9825	44.0363	39.6359	35.0385	31.089	28.0144	25.4889	22.9134	19.7674	15.8781	11.4898	7.13302	3.38892	0.686815	-0.779036	-1.02059	-0.182205	1.51569	3.79404	6.31391	8.67855	10.4584	11.2439	10.7302	8.81748	5.6912	1.83711	-2.03828	-5.1766	-6.97127
BackToFront	17	16.3759	9.30305	5.86165	4.79371	5.10866	6.10675	7.2988	8.32473	8.9192	8.91889	8.27485	7.04779	5.37235	3.40677	1.29391	-0.840473	-2.84647	-4.49935	-5.48404	-5.45295	-4.13931	-1.46448	2.43091	7.25094	12.6414	18.2848	23.9906	29.8934	36.7933	46.5695	62.3706	88.215	127.801	182.738	250.895	325.755	397.389	454.913	489.545	497.05	478.693	440.481	391.115	339.376	291.793	251.3	217.296	186.94
BackToFront	17	-2.18923	-4.62874	-5.76829	-5.77478	-5.15674	-4.50281	-4.23892	-4.51212	-5.22364	-6.12248	-6.90751	-7.30664	-7.17107	-6.56493	-5.80952	-5.45898	-6.24345	-9.04403	-14.898	-24.9471	-40.2153	-61.1832	-87.2615	-116.415	-145.226	-169.588	-185.917	-192.406	-189.646	-180.205	-167.333	-153.518	-139.684	-125.413	-109.886	-92.8904	-75.3105	-58.8838	-45.4837	-36.3576	-31.6964	-30.6589	-31.7538	-33.3798	-34.3364	-34.1875	-33.3813	-33.0669
BackToFront	17	-4.29788	-3.65957	-3.08724	-2.63009	-2.33477	-2.18061	-2.0977	-2.03473	-2.01368	-2.11204	-2.37452	-2.7166	-2.90873	-2.67298	-1.85138	-0.538238	0.901245	1.93979	2.06687	0.963853	-1.3803	-4.64167	-8.23222	-11.4531	-13.6858	-14.5502	-13.9825	-12.215	-9.70188	-7.02444	-4.79946	-3.57612	-3.71219	-5.24796	-7.82872	-10.7333	-13.0408	-13.9048	-12.8573	-10.0241	-6.15004	-2.39536	0.0468388	0.366958	-1.56534	-5.14171	-9.21989	-12.5193
BackToFront	17	-93.3252	-87.4946	-81.1297	-73.3554	-63.7573	-52.6919	-41.1637	-30.3989	-21.373	-14.5278	-9.76673	-6.6611	-4.70779	-3.50597	-2.79792	-2.41995	-2.24086	-2.15194	-2.10481	-2.1417	-2.36483	-2.84068	-3.50788	-4.16566	-4.5686	-4.56821	-4.20209	-3.67263	-3.23825	-3.09268	-3.3074	-3.84507	-4.61622	-5.51046	-6.39649	-7.10415	-7.44805	-7.29708	-6.6534	-5.67313	-4.60824	-3.70748	-3.14951	-3.03185	-3.39694	-4.24294	-5.50896	-7.04881
BackToFront	17	-366.867	-369.467	-355.918	-329.644	-294.027	-251.983	-206.191	-159.362	-114.061	-72.084	-33.7526	2.45229	39.5877	81.1596	129.425	183.63	239.062	287.718	320.72	331.599	318.897	286.756	243.278	197.586	157.086	125.977	105.237	93.5325	88.3633	86.9599	86.9274	86.8181	86.747	88.8801	97.391	117.5	153.568	206.768	273.366	344.652	409.033	455.737	478.571	477.954	460.264	434.999	411.349	395.868
BackToFront	17	550.358	477.763	404.722	341.852	294.476	262.02	239.844	222.366	205.831	189.481	174.836	163.868	157.287	153.909	151.268	146.903	139.474	129.129	117.094	104.856	93.433	83.0266	73.1167	62.866	51.647	39.5093	27.4153	17.1139	10.6055	9.31745	13.3201	20.9928	29.4209	35.4329	36.8145	33.0965	25.5477	16.4511	8.11667	2.16588	-0.607416	0.174374	5.16105	15.8704	34.8354	65.039	108.608	165.124
BackToFront	17	201.84	245.18	296.398	347.159	386.743	405.967	400.713	373.293	331.105	283.572	239.014	202.762	176.745	160.045	149.796	142.192	133.649	122.034	107.467	92.1567	79.1457	70.5729	66.5135	65.1345	64.0427	61.8577	58.9331	56.7919	56.7679	58.846	61.4607	62.3101	59.5985	52.9391	43.4759	33.2631	24.3218	17.8607	13.9886	11.9649	10.7796	9.72385	8.67166	7.98704	8.19158	9.62405	12.2546	15.6754
BackToFront	17	245.046	213.17	173.344	134.139	100.638	72.9366	46.7719	15.6666	-26.3472	-82.2264	-150.248	-223.704	-292.289	-344.988	-373.528	-375.028	-352.714	-314.466	-269.933	-227.525	-192.43	-166.21	-147.762	-134.927	-125.856	-119.59	-115.813	-114.228	-114.142	-114.539	-114.512	-113.69	-112.426	-111.727	-112.988	-117.597	-126.426	-139.33	-154.881	-170.544	-183.298	-190.479	-190.546	-183.47	-170.663	-154.428	-137.161	-120.559
BackToFront	17	-0.552911	0.219966	0.0915906	-0.553176	-1.33637	-1.98985	-2.36904	-2.42401	-2.17694	-1.72985	-1.26447	-0.994786	-1.06302	-1.42979	-1.84358	-1.92655	-1.3509	-0.0070439	1.92719	4.04661	5.87159	7.01272	7.27808	6.67609	5.31057	3.22091	0.275708	-3.75999	-8.96488	-14.9501	-20.7389	-24.9961	-26.5402	-24.8531	-20.291	-13.8686	-6.71909	0.519266	8.12296	17.2824	29.5658	45.9455	65.7805	86.3815	103.639	113.631	114.434	107.05
BackToFront	17	35.2077	25.4426	14.8585	4.77647	-3.79801	-10.2916	-14.4079	-15.9427	-14.7932	-11.1616	-5.72678	0.417781	6.08432	10.3868	12.99	14.1044	14.2656	14.0463	13.8275	13.7168	13.5951	13.2485	12.4999	11.3044	9.78231	8.20547	6.93468	6.30989	6.5103	7.44746	8.77325	10.0401	10.9606	11.6263	12.5514	14.4734	17.9881	23.1722	29.3917	35.4085	39.7794	41.3774	39.8099	35.5305	29.629	23.4246	18.0921	14.451
BackToFront	17	1.05499	1.06248	-0.305867	-2.85902	-6.04197	-9.09963	-11.313	-12.2055	-11.6411	-9.79457	-7.03122	-3.75752	-0.295403	3.18022	6.61781	9.98298	13.1236	15.7033	17.2846	17.5523	16.5512	14.7681	12.9638	11.825	11.6247	12.0796	12.479	12.0097	10.1168	6.74111	2.33698	-2.32502	-6.4842	-9.69126	-11.9429	-13.58	-15.0133	-16.4464	-17.7629	-18.649	-18.8494	-18.3823	-17.5625	-16.8319	-16.5158	-16.6515	-16.9597	-16.9626
BackToFront	17	-2.94475	-4.36655	-6.40803	-8.50545	-10.0692	-10.6829	-10.2339	-8.91857	-7.14245	-5.36871	-3.99482	-3.27913	-3.32832	-4.11719	-5.52015	-7.33841	-9.30241	-11.0596	-12.1716	-12.1631	-10.6527	-7.53847	-3.16714	1.61197	5.56778	7.37854	6.04533	1.3331	-5.89479	-13.6269	-19.0986	-19.6368	-13.7237	-1.80956	13.5517	28.4313	38.8404	42.0869	37.5997	26.9612	13.272	0.204077	-8.91598	-11.8264	-7.81307	2.09749	15.3481	28.5416
BackToFront	17	1.89069	-1.39216	-3.58338	-4.76387	-5.18006	-5.10625	-4.82541	-4.64241	-4.82258	-5.44316	-6.28406	-6.8862	-6.79046	-5.81157	-4.15912	-2.3184	-0.777866	0.214417	0.71673	0.966388	1.16352	1.30896	1.19195	0.52349	-0.878221	-2.97117	-5.52156	-8.26275	-11.0703	-14.0269	-17.3212	-21.0382	-24.948	-28.3926	-30.3308	-29.5713	-25.1903	-17.0294	-6.05898	5.64282	15.4103	20.8646	20.7736	15.5244	7.00519	-2.02419	-8.82779	-11.5436
BackToFront	17	8.54815	10.3174	12.2903	13.9039	14.5696	13.9615	12.2383	10.0385	8.20825	7.38193	7.66567	8.61324	9.48899	9.62845	8.68637	6.69536	3.99116	1.09605	-1.40665	-3.01464	-3.44947	-2.73597	-1.17497	0.781287	2.66776	4.10261	4.82031	4.68099	3.68663	2.00542	-0.0272334	-1.96858	-3.39942	-4.08385	-4.07216	-3.66563	-3.23123	-2.94888	-2.62811	-1.70867	0.534319	4.65578	10.7252	18.1741	25.8939	32.5574	37.0386	38.7651
BackToFront	17	457.199	481.85	482.742	458.429	414.338	360.777	309.356	269.541	246.634	241.415	250.86	269.285	289.56	304.502	308.466	298.86	276.9	247.028	215.039	185.796	161.743	142.908	128.125	116.435	107.736	102.473	100.881	102.465	106.027	110.09	113.388	115.181	115.335	114.153	112.041	109.154	105.255	99.9996	93.5305	86.9947	82.48	82.1608	86.984	95.666	104.743	109.883	107.889	98.314
BackToFront	17	276.941	326.546	364.007	382.824	380.385	359.234	326.153	289.462	255.904	228.582	206.716	187.033	165.928	141.362	113.713	85.4018	59.629	38.9351	24.2674	14.844	8.62134	2.86813	-5.58271	-20.4692	-46.2168	-87.3556	-146.787	-223.236	-309.161	-390.81	-451.355	-476.28	-458.617	-401.281	-315.274	-214.735	-111.485	-11.7699	83.4624	175.351	263.094	341.552	401.943	435.278	436.596	407.639	356.575	295.078
BackToFront	17	-49.1971	-80.9396	-124.671	-178.351	-236.195	-289.407	-328.539	-346.651	-341.77	-317.359	-280.56	-239.2	-199.174	-163.344	-132.128	-104.964	-81.618	-62.6684	-49.2025	-42.1357	-41.6291	-46.835	-55.9898	-66.7475	-76.6513	-83.6225	-86.3574	-84.5152	-78.654	-69.9431	-59.7727	-49.4014	-39.7584	-31.4216	-24.7092	-19.7859	-16.7118	-15.4647	-16.0234	-18.6001	-24.0513	-34.3395	-52.7968	-83.8012	-131.574	-198.2	-281.592	-374.599
BackToFront	17	-7.84611	-9.01038	-10.1237	-11.3787	-12.8439	-14.4268	-15.9284	-17.151	-17.99	-18.4452	-18.5582	-18.3214	-17.6367	-16.3611	-14.4205	-11.9276	-9.22304	-6.8095	-5.19163	-4.69616	-5.35482	-6.91282	-8.96208	-11.1192	-13.1459	-14.9576	-16.563	-18.038	-19.5877	-21.6485	-24.9311	-30.3367	-38.7945	-51.1264	-68.0314	-90.1378	-117.919	-151.24	-188.559	-226.219	-258.558	-279.297	-283.88	-271.579	-246.072	-214	-182.197	-155.073
BackToFront	17	-8.45774	-6.76723	-4.38516	-1.30883	2.29984	6.18149	10.0616	13.7086	16.9419	19.5897	21.4308	22.1806	21.5703	19.5059	16.2194	12.2937	8.50665	5.55536	3.81205	3.24234	3.51515	4.21444	5.0146	5.72571	6.22026	6.34805	5.95806	5.05434	3.97249	3.39529	4.11923	6.6613	10.9204	16.0781	20.7969	23.5723	23.0752	18.3849	9.06807	-4.95242	-23.756	-47.7391	-77.4018	-112.3	-149.6	-183.466	-206.38	-212.223
BackToFront	17	11.7295	31.8827	61.3357	99.1621	142.875	188.323	230.048	262.306	280.591	283.026	270.91	248.16	219.966	191.302	165.803	145.202	129.35	116.745	105.39	93.6547	80.7946	66.9044	52.4241	37.4543	21.1738	1.50033	-24.8881	-62.0428	-113.642	-181.454	-263.856	-355.212	-446.66	-528.269	-591.73	-632.413	-649.951	-647.318	-629.144	-600.223	-564.866	-527.082	-491.022	-461.038	-441.02	-433.239	-437.231	-449.326
BackToFront	18	6.77182	5.52311	3.75281	2.20712	1.50801	1.90531	3.18335	4.75095	5.84331	5.77605	4.17349	1.11113	-2.87769	-6.95121	-10.212	-11.9693	-11.9027	-10.074	-6.82655	-2.63138	2.0342	6.75793	11.1995	15.0666	18.0846	20.0055	20.6581	20.0327	18.3227	15.8991	13.1859	10.5298	8.10439	5.93254	3.97811	2.27753	1.01229	0.478567	0.941944	2.44128	4.65806	6.94337	8.52469	8.78499	7.47309	4.74675	1.07135	-2.91845
BackToFront	18	7.89283	5.90962	3.88577	2.10235	0.992037	1.13781	3.14216	7.3461	13.4892	20.5347	26.8885	31.0338	32.3063	31.3567	29.9615	30.2039	33.4197	39.4586	46.6547	52.534	54.8975	52.7352	46.5292	37.8698	28.6729	20.4699	14.077	9.66794	7.0252	5.77367	5.52568	6.00361	7.17426	9.33163	13.0343	18.8582	27.0864	37.5346	49.6809	63.0721	77.7262	94.1512	112.792	133.154	153.236	169.846	179.844	181.655
BackToFront	18	-39.7023	-54.8271	-76.6373	-107.617	-149.901	-204.05	-267.686	-334.774	-396.278	-442.322	-465.109	-461.335	-433.06	-386.766	-331.161	-274.72	-223.812	-181.852	-149.468	-125.38	-107.517	-93.9892	-83.6074	-75.9266	-70.9266	-68.5762	-68.4972	-69.8475	-71.4554	-72.1135	-70.9191	-67.5187	-62.1721	-55.6026	-48.686	-42.1025	-36.0963	-30.4486	-24.6748	-18.3523	-11.4361	-4.41648	1.75858	5.99443	7.49332	6.15487	2.73509	-1.35888
BackToFront	18	-3.98376	-1.1617	1.62209	4.63845	8.54135	14.4861	24.0558	38.7918	59.3076	84.3209	110.253	131.956	144.533	145.419	135.537	118.821	100.414	84.6498	73.9086	68.658	68.1735	71.1628	75.9398	80.4029	82.2864	79.8318	72.5463	61.4982	48.883	37.0607	27.6233	20.9653	16.5359	13.5523	11.8318	12.4073	17.7741	31.6508	58.1669	100.419	158.638	228.642	301.551	365.431	408.615	423.421	408.587	369.331
BackToFront	18	4.87215	5.34314	7.27639	10.5853	14.6784	18.535	20.9749	21.0713	18.563	14.0445	8.79189	4.27229	1.55922	0.952791	1.97343	3.70037	5.23836	6.05464	6.03902	5.32022	4.02561	2.16499	-0.28445	-3.1993	-6.2008	-8.7163	-10.1863	-10.2657	-8.94339	-6.53246	-3.61107	-0.934297	0.68686	0.573659	-1.57841	-5.51756	-10.4397	-15.2259	-18.8127	-20.5039	-20.0888	-17.7622	-13.9629	-9.25098	-4.25593	0.35966	3.99331	6.26509
BackToFront	18	0.870853	0.292757	-0.373319	-0.764041	-0.592043	0.200222	1.36651	2.42203	2.84387	2.3202	0.919421	-0.930398	-2.64879	-3.78386	-4.18573	-3.98901	-3.43614	-2.69211	-1.76016	-0.532749	1.06443	2.91844	4.62793	5.53603	4.9141	2.26443	-2.38706	-8.35971	-14.4537	-19.3292	-21.9722	-22.0273	-19.8428	-16.2264	-12.0696	-8.0453	-4.49882	-1.51498	0.945644	2.93317	4.45742	5.48404	5.96964	5.91456	5.41466	4.67414	3.94146	3.39357
BackToFront	18	10.455	10.4816	8.8546	5.61807	1.19843	-3.73601	-8.44806	-12.2949	-14.864	-16.0526	-16.0664	-15.3224	-14.2843	-13.3004	-12.506	-11.84	-11.1391	-10.2495	-9.07699	-7.57548	-5.73595	-3.62725	-1.47577	0.320893	1.3159	1.23028	0.107738	-1.72154	-3.84285	-5.96812	-7.99975	-9.92956	-11.6841	-13.0586	-13.7942	-13.7356	-12.9533	-11.7443	-10.5194	-9.64931	-9.34673	-9.61919	-10.2769	-10.9707	-11.2602	-10.7276	-9.14417	-6.6251
BackToFront	18	-1.29519	-2.39437	-2.69684	-2.11005	-0.756865	0.982807	2.59293	3.63335	3.90001	3.41359	2.25328	0.380197	-2.38849	-6.19949	-10.8839	-15.7859	-19.8699	-22.1065	-21.9411	-19.5655	-15.8204	-11.7881	-8.33566	-5.8696	-4.39342	-3.73228	-3.71471	-4.19466	-4.9752	-5.76546	-6.2447	-6.18121	-5.50379	-4.28289	-2.65741	-0.795016	1.09497	2.72661	3.75754	3.87814	2.9372	1.02577	-1.52588	-4.25353	-6.72048	-8.6802	-10.1625	-11.4341
BackToFront	18	2.05383	1.2797	-0.604768	-2.92542	-5.15378	-7.06394	-8.64239	-9.8366	-10.3894	-9.92471	-8.2317	-5.51383	-2.40222	0.295018	1.93034	2.26079	1.49041	0.154904	-1.07234	-1.56394	-0.873128	1.20445	4.61951	9.08161	14.0681	18.8467	22.5788	24.5308	24.3324	22.1375	18.5638	14.4491	10.5571	7.39954	5.20216	3.96002	3.49556	3.49886	3.57455	3.33891	2.54062	1.16213	-0.579234	-2.34701	-3.88665	-5.20218	-6.59464	-8.51681
BackToFront	18	5.34015	6.56062	7.16684	6.86256	5.58261	3.57865	1.36971	-0.443523	-1.41977	-1.45335	-0.794856	0.086236	0.718068	0.813203	0.350861	-0.455907	-1.26588	-1.73808	-1.63943	-0.919375	0.271046	1.62618	2.80085	3.55669	3.86845	3.93087	4.04888	4.46521	5.21846	6.11409	6.83162	7.10909	6.8991	6.40582	5.98663	5.98052	6.56273	7.69183	9.15564	10.6654	11.9436	12.7754	13.0378	12.7262	11.9763	11.035	10.1572	9.46096
BackToFront	18	-77.2939	-68.8788	-62.7582	-58.7121	-56.7434	-56.8098	-58.6174	-61.5878	-64.9913	-68.1635	-70.7086	-72.6206	-74.2924	-76.393	-79.5982	-84.2069	-89.7726	-94.9714	-97.9018	-96.8254	-91.0719	-81.6356	-71.0398	-62.3997	-58.072	-58.5746	-62.3784	-66.7297	-69.0656	-68.2391	-64.8706	-60.7351	-57.6856	-56.8843	-58.7504	-63.403	-70.9721	-81.342	-93.534	-105.392	-114.115	-117.479	-114.978	-108.073	-99.3219	-90.959	-83.8276	-77.3123
BackToFront	18	5.27266	3.82002	1.73701	-0.32406	-1.81666	-2.42816	-2.12725	-1.13002	0.204044	1.5092	2.52504	3.13737	3.35343	3.23943	2.87625	2.33462	1.67691	0.958633	0.233881	-0.445023	-1.03433	-1.51437	-1.90395	-2.25499	-2.61803	-2.99518	-3.31385	-3.45399	-3.30888	-2.84236	-2.08512	-1.08749	0.131317	1.5737	3.20048	4.86944	6.3365	7.33183	7.65802	7.24897	6.16314	4.53049	2.49759	0.202372	-2.21376	-4.57083	-6.62701	-8.0977
BackToFront	18	-3.64151	-4.96517	-5.30141	-4.95576	-4.36932	-3.92126	-3.73953	-3.63563	-3.22583	-2.17839	-0.451274	1.61777	3.41573	4.30486	3.89231	2.19853	-0.345667	-3.04897	-5.18177	-6.17527	-5.76039	-4.01974	-1.36167	1.60806	4.28623	6.2867	7.55728	8.34243	9.0033	9.81676	10.8578	12.0236	13.1421	14.0812	14.7798	15.2061	15.2865	14.8854	13.863	12.2057	10.1444	8.16998	6.88726	6.7429	7.7652	9.47784	11.0678	11.7476
BackToFront	18	157.895	158.13	160.881	164.093	164.952	161.322	152.973	141.815	130.909	122.841	118.416	116.434	114.581	110.814	104.365	95.8639	86.6598	77.9089	70.0141	62.6698	55.3339	47.7079	39.9013	32.2451	25.0023	18.2619	12.1062	6.85112	3.08135	1.35724	1.78602	3.78414	6.24882	8.04497	8.50455	7.63971	5.98868	4.24447	2.90783	2.14863	1.86831	1.8692	1.97741	2.07631	2.07306	1.87329	1.41743	0.757433
BackToFront	18	-84.3525	-80.8199	-77.0836	-73.5487	-70.4057	-67.5677	-64.7325	-61.52	-57.6284	-52.9749	-47.7797	-42.5525	-37.9517	-34.5555	-32.6338	-32.0414	-32.2777	-32.7016	-32.7947	-32.3661	-31.5951	-30.8908	-30.6299	-30.9169	-31.4888	-31.8272	-31.3985	-29.8987	-27.3742	-24.1842	-20.834	-17.7698	-15.2278	-13.2156	-11.6298	-10.4267	-9.7059	-9.63446	-10.2609	-11.3827	-12.5836	-13.4279	-13.659	-13.2681	-12.4136	-11.2989	-10.1171	-9.07765
BackToFront	18	3.66384	5.67378	8.00719	10.7026	13.6928	16.7403	19.4382	21.2733	21.7412	20.4805	17.3747	12.5869	6.51568	-0.290266	-7.22139	-13.6703	-19.0887	-23.0625	-25.4169	-26.3147	-26.2958	-26.2144	-27.0849	-29.8947	-35.4818	-44.5406	-57.7369	-75.7636	-99.1	-127.362	-158.481	-188.298	-211.194	-221.8	-217.108	-197.837	-168.284	-134.738	-103.396	-78.8091	-63.3874	-57.7897	-61.6701	-74.3135	-94.8639	-122.038	-153.448	-184.998
BackToFront	18	6.38044	5.60746	3.90213	1.94294	0.464871	0.0455862	0.901233	2.76356	4.91392	6.42444	6.55605	5.15537	2.83127	0.761054	0.170521	1.73343	5.21646	9.56072	13.3534	15.4237	15.2734	13.1623	9.88782	6.41905	3.58207	1.89513	1.54005	2.40476	4.14157	6.25403	8.22655	9.68755	10.5184	10.8382	10.8482	10.6495	10.1564	9.18077	7.60965	5.5463	3.3034	1.25844	-0.330136	-1.43319	-2.22443	-2.94521	-3.73167	-4.51384
BackToFront	18	-13.5765	-15.9495	-16.371	-14.5243	-10.7398	-5.98567	-1.69047	0.531821	-0.849642	-7.10972	-19.1901	-37.6303	-62.3993	-92.622	-126.336	-160.49	-191.332	-215.164	-229.216	-232.362	-225.379	-210.709	-191.769	-172.046	-154.233	-139.691	-128.452	-119.752	-112.81	-107.353	-103.575	-101.6	-100.919	-100.309	-98.3726	-94.3257	-88.4917	-82.141	-76.8052	-73.4914	-72.2278	-72.1042	-71.6957	-69.6323	-65.0826	-58.0206	-49.2048	-39.9116
BackToFront	18	-37.2769	-37.6807	-34.3164	-27.9847	-20.0535	-12.0964	-5.49783	-1.08712	1.057	1.51474	1.14885	0.633448	0.120876	-0.83416	-3.17052	-8.20908	-17.5953	-33.1802	-56.6241	-88.6626	-128.271	-172.216	-215.442	-252.334	-278.405	-291.666	-293.084	-286.093	-275.482	-266.214	-262.409	-266.537	-278.779	-296.74	-315.809	-330.358	-335.502	-328.789	-311.05	-286.042	-259.008	-234.83	-216.623	-205.367	-200.593	-201.551	-208.003	-220.073
BackToFront	18	-21.7742	-16.9951	-12.7997	-9.96317	-8.69655	-8.64309	-9.12205	-9.48328	-9.38413	-8.87295	-8.25234	-7.83173	-7.70571	-7.68924	-7.41748	-6.52901	-4.79589	-2.14803	1.36239	5.54294	9.96491	13.8923	16.3925	16.6583	14.3906	9.99701	4.47355	-0.970346	-5.33786	-8.12713	-9.37257	-9.47623	-8.93201	-8.08763	-7.0398	-5.70489	-3.99047	-1.96588	0.0823994	1.73748	2.64329	2.69124	2.10267	1.34588	0.927397	1.16081	2.04024	3.28372
BackToFront	18	-30.3082	-28.9804	-27.6717	-26.0575	-24.1988	-22.38	-20.8463	-19.6121	-18.4511	-17.0631	-15.3134	-13.3934	-11.7897	-11.0453	-11.431	-12.7118	-14.164	-14.8606	-14.0969	-11.731	-8.27034	-4.64694	-1.79793	-0.253306	0.0558877	-0.322921	-0.716989	-0.691712	-0.219011	0.429136	0.940438	1.18415	1.25335	1.34215	1.58421	1.96168	2.31362	2.39145	1.92305	0.682361	-1.42385	-4.27976	-7.54492	-10.7249	-13.2986	-14.8372	-15.0825	-13.9869
BackToFront	2	-177.814	-153.668	-136.053	-123.789	-114.843	-107.261	-100.082	-94.0078	-91.429	-95.6226	-109.323	-133.197	-164.796	-198.448	-226.381	-240.949	-237.284	-215.185	-179.215	-136.888	-95.8955	-61.7952	-37.1475	-22.163	-16.1582	-18.9305	-31.3942	-55.1884	-91.3678	-138.671	-192.259	-243.867	-283.79	-304.089	-301.54	-278.783	-243.118	-203.627	-168.125	-141.196	-123.833	-114.337	-109.829	-107.676	-106.347	-105.501	-105.374	-105.942
BackToFront	2	-178.043	-221.384	-253.329	-267.985	-263.441	-242.174	-209.8	-172.993	-137.568	-107.36	-83.9694	-67.0949	-55.1985	-46.2446	-38.2987	-29.7536	-19.0767	-4.22287	17.8892	51.2941	99.8631	165.206	244.365	328.693	405.151	460.11	484.121	475.196	438.85	385.052	324.1	263.709	208.373	160.387	121.04	90.9904	69.8746	55.9622	46.4845	38.6428	30.6733	22.4043	15.1332	11.182	13.5925	26.155	53.4479	100.183
BackToFront	2	-32.2773	-28.6	-27.032	-28.4049	-33.6748	-43.8556	-59.924	-82.5754	-111.794	-146.417	-184.015	-221.281	-254.87	-282.319	-302.675	-316.674	-326.616	-336.08	-349.459	-370.985	-403.121	-444.718	-489.959	-529.18	-551.746	-549.943	-521.971	-472.562	-411.004	-347.738	-291.182	-245.987	-212.996	-190.411	-175.358	-165.145	-157.87	-152.376	-147.899	-143.751	-139.259	-133.904	-127.482	-120.089	-111.969	-103.329	-94.2744	-84.8788
BackToFront	2	-403.911	-428.679	-431.39	-414.508	-383.076	-342.717	-298.178	-252.847	-209.076	-168.742	-133.548	-104.879	-83.3894	-68.6682	-59.2593	-53.1038	-48.213	-43.2615	-37.8226	-32.1876	-26.9295	-22.4828	-18.9531	-16.1772	-13.9194	-12.0344	-10.5083	-9.39061	-8.69507	-8.34605	-8.19433	-8.07729	-7.88238	-7.57578	-7.19212	-6.79895	-6.46759	-6.26916	-6.29174	-6.64994	-7.45521	-8.74424	-10.4032	-12.1407	-13.5472	-14.2238	-13.931	-12.6823
BackToFront	2	170.362	122.867	87.5222	63.909	50.5936	46.5421	51.8083	67.3096	93.7	129.739	170.873	208.989	233.893	236.262	210.927	159	87.9026	9.34132	-63.912	-121.261	-156.579	-168.996	-162.137	-142.267	-116.154	-89.4421	-65.9285	-47.5778	-34.8391	-26.9676	-22.3902	-19.2439	-16.0601	-12.2684	-8.22614	-4.73649	-2.39855	-1.22466	-0.738903	-0.401492	0.00556057	0.317984	0.255752	-0.217755	-0.732418	-0.663187	0.502749	2.82589
BackToFront	2	2.60783	2.39047	2.68722	3.34012	4.12676	4.83723	5.31117	5.43795	5.1492	4.42638	3.32402	1.98207	0.600114	-0.629098	-1.58211	-2.21514	-2.51213	-2.42377	-1.86479	-0.78502	0.742095	2.4903	4.14949	5.44838	6.2618	6.64077	6.76652	6.86075	7.08786	7.47292	7.84622	7.85711	7.07658	5.19628	2.21929	-1.4605	-5.18964	-8.33991	-10.5914	-12.0314	-13.0028	-13.8094	-14.4834	-14.7674	-14.3149	-12.9542	-10.8299	-8.33806
BackToFront	2	4.73336	3.83211	3.099	2.75973	2.9146	3.50292	4.33437	5.16566	5.77203	5.98298	5.66764	4.69815	2.8919	-0.055734	-4.66926	-11.7926	-22.6233	-38.5572	-60.7694	-89.5968	-123.989	-161.394	-198.321	-231.454	-258.812	-280.316	-297.456	-312.26	-326.232	-339.793	-352.329	-362.549	-368.792	-369.28	-362.473	-347.613	-325.223	-297.202	-266.368	-235.656	-207.377	-182.85	-162.46	-145.984	-132.946	-122.822	-115.051	-108.915
BackToFront	2	31.6448	22.9012	5.66684	-20.5508	-55.5389	-98.1115	-145.588	-193.395	-235.332	-264.83	-276.937	-270.162	-247.194	-214.02	-177.852	-144.874	-118.816	-100.788	-90.0737	-85.2092	-84.7543	-87.5302	-92.4497	-98.2598	-103.455	-106.485	-106.182	-102.206	-95.264	-86.9469	-79.1927	-73.5723	-70.696	-70.005	-70.038	-69.0461	-65.6773	-59.444	-50.8297	-41.0741	-31.794	-24.5723	-20.5848	-20.2859	-23.2187	-28.0697	-33.061	-36.6411
BackToFront	2	-91.9572	-84.1513	-73.9098	-59.7829	-40.2131	-13.9187	19.7825	60.6119	106.817	154.693	198.595	231.911	248.924	246.824	226.844	193.929	155.185	117.871	87.6946	67.7285	58.0469	56.1524	58.2483	61.0441	63.3224	66.3454	72.783	84.717	101.892	121.196	137.602	146.047	143.35	129.417	107.288	82.0325	58.8701	41.3156	30.212	24.1572	21.0394	19.7181	20.856	26.4794	38.6445	57.9785	82.7722	108.955
BackToFront	2	4.04626	2.09035	0.0908361	-1.7576	-3.25573	-4.22502	-4.5467	-4.20489	-3.31144	-2.08671	-0.795503	0.332135	1.15092	1.59782	1.65114	1.29875	0.547091	-0.525645	-1.72112	-2.7282	-3.21223	-2.95086	-1.93854	-0.394062	1.33678	2.92007	4.13402	4.88971	5.19728	5.12979	4.8074	4.38215	3.99359	3.71006	3.50426	3.3066	3.11475	3.08004	3.48967	4.6231	6.55403	9.0143	11.4161	13.0411	13.3106	12.0078	9.35008	5.89223
BackToFront	2	-23.4888	-19.8984	-16.8659	-14.5794	-13.1668	-12.5653	-12.5332	-12.7668	-13.0311	-13.2329	-13.4	-13.604	-13.8754	-14.1664	-14.3649	-14.3476	-14.0273	-13.372	-12.387	-11.0806	-9.44695	-7.48515	-5.24687	-2.88038	-0.633482	1.19829	2.36558	2.75931	2.46165	1.71903	0.844439	0.0916409	-0.428405	-0.747519	-0.962526	-1.14052	-1.26763	-1.27664	-1.1232	-0.864207	-0.672739	-0.778129	-1.34736	-2.37749	-3.65831	-4.83008	-5.50859	-5.41456
BackToFront	2	-49.4259	-70.3355	-98.0459	-131.192	-166.289	-198.32	-222.119	-233.98	-232.754	-219.959	-198.993	-173.957	-148.592	-125.612	-106.44	-91.2609	-79.4027	-69.9701	-62.6169	-58.1901	-58.9742	-68.3292	-89.6597	-124.87	-172.8	-228.369	-283.159	-327.557	-353.798	-358.584	-344.053	-316.659	-284.558	-254.759	-231.248	-214.677	-203.395	-195.011	-187.642	-180.32	-172.677	-164.347	-154.594	-142.43	-127.109	-108.67	-88.1753	-67.4867
BackToFront	2	-93.5269	-96.6645	-103.825	-113.59	-123.476	-130.312	-131.171	-124.417	-110.322	-90.9774	-69.5696	-49.3808	-32.9185	-21.4505	-14.9936	-12.6269	-12.9293	-14.3932	-15.7573	-16.2421	-15.6611	-14.3541	-12.9478	-12.033	-11.9084	-12.5025	-13.4836	-14.4627	-15.1728	-15.5351	-15.6269	-15.6206	-15.8128	-16.8037	-19.7926	-26.8181	-40.7104	-64.5747	-100.831	-150.08	-210.258	-276.528	-342.06	-399.486	-442.484	-466.979	-471.674	-457.945
BackToFront	2	-6.24216	-5.42161	-5.05702	-4.97556	-5.11897	-5.54857	-6.35862	-7.56547	-9.03722	-10.4945	-11.5767	-11.9483	-11.4053	-9.94792	-7.79301	-5.32707	-3.02228	-1.33486	-0.597851	-0.915473	-2.09508	-3.6659	-5.01219	-5.58416	-5.09344	-3.60916	-1.51689	0.624194	2.26842	3.05291	2.89904	2.01312	0.782417	-0.390715	-1.24254	-1.73626	-2.07882	-2.7178	-4.37481	-8.1192	-15.4099	-27.9669	-47.3526	-74.2591	-107.717	-144.65	-180.187	-208.871
BackToFront	2	-0.858312	-0.0665528	0.107085	0.128515	0.391887	1.02637	1.86667	2.58719	2.89065	2.64898	1.92813	0.919435	-0.163395	-1.15893	-1.97503	-2.56452	-2.89341	-2.93186	-2.67199	-2.15183	-1.46278	-0.729488	-0.0727908	0.42493	0.738826	0.903729	0.999562	1.11696	1.30104	1.50072	1.56638	1.32808	0.719143	-0.139281	-0.974549	-1.51295	-1.64727	-1.49993	-1.32893	-1.34025	-1.52841	-1.65219	-1.35807	-0.380602	1.28816	3.34871	5.28084	6.52708
BackToFront	2	41.2852	35.7415	30.328	24.6484	18.6705	12.7282	7.43056	3.46247	1.32548	1.09895	2.32804	4.07794	5.12547	4.2189	0.361827	-6.889	-17.1512	-29.0804	-40.5159	-48.9732	-52.3808	-49.8049	-41.8702	-30.6677	-19.1298	-10.0729	-5.27417	-4.97945	-8.04017	-12.5696	-16.7467	-19.3884	-20.1107	-19.1642	-17.1645	-14.8882	-13.179	-12.914	-14.984	-20.2571	-29.4895	-43.1075	-60.8404	-81.3241	-101.963	-119.323	-130.073	-132.126
BackToFront	2	-4.8339	-6.49847	-7.27863	-6.86716	-5.32629	-2.96216	-0.113326	3.01761	6.3704	9.87669	13.2788	16.0769	17.6725	17.6243	15.857	12.7025	8.7667	4.71401	1.08309	-1.79824	-3.79439	-4.89205	-5.1325	-4.58456	-3.35594	-1.62245	0.356794	2.26323	3.79048	4.74509	5.12335	5.11478	5.01305	5.08644	5.47831	6.18687	7.0952	8.0019	8.62712	8.6421	7.7733	5.97444	3.55708	1.14862	-0.560134	-1.16946	-0.809543	-0.0913762
BackToFront	2	-161.03	-125.565	-100.522	-83.4582	-70.8835	-59.6757	-48.0391	-35.7548	-23.7666	-13.4354	-5.84593	-1.42669	0.086608	-0.524423	-2.21182	-3.91449	-4.8086	-4.51772	-3.20911	-1.50582	-0.205218	0.0734332	-0.824443	-2.51548	-4.22459	-5.09709	-4.52945	-2.40382	0.852209	4.38084	7.14655	8.25206	7.2299	4.21376	-0.0852262	-4.60737	-8.30136	-10.4663	-10.9438	-10.0905	-8.56547	-7.03422	-5.92363	-5.32335	-5.05868	-4.87008	-4.56928	-4.09591
BackToFront	2	18.7678	19.4337	20.1379	22.548	28.6113	40.1721	58.4864	83.7023	114.53	148.36	181.941	212.362	237.87	258.102	273.734	285.89	295.687	303.973	311.068	316.411	318.336	314.382	302.255	281.058	252.044	218.391	184.078	152.49	125.496	103.363	85.3465	70.4995	58.2206	48.3565	40.9233	35.6419	31.4982	26.4559	17.4258	0.575961	-27.9253	-70.7488	-128.08	-196.684	-270.017	-339.718	-398.09	-440.532
BackToFront	2	-0.379774	-1.05806	-1.4135	-1.58796	-1.72699	-1.90942	-2.13276	-2.35818	-2.57061	-2.80698	-3.12359	-3.52952	-3.94225	-4.2102	-4.19519	-3.85423	-3.25959	-2.54595	-1.83083	-1.17058	-0.569602	-0.0132799	0.518088	1.06211	1.68236	2.43889	3.32284	4.20033	4.81467	4.86724	4.14293	2.61934	0.50138	-1.83824	-3.98595	-5.6234	-6.61354	-7.00659	-6.97646	-6.72761	-6.41749	-6.12088	-5.83735	-5.52555	-5.14109	-4.66331	-4.10516	-3.5099
BackToFront	2	-3.25662	-3.55999	-3.49986	-2.93185	-1.85717	-0.42949	1.11505	2.58045	3.9137	5.21264	6.6246	8.20445	9.83519	11.2622	12.2013	12.436	11.8527	10.4362	8.27356	5.57463	2.6703	-0.0534277	-2.27365	-3.82807	-4.73248	-5.10452	-5.06187	-4.65044	-3.84732	-2.61138	-0.954114	1.01091	3.05069	4.83324	5.98019	6.1552	5.17486	3.11808	0.367752	-2.45852	-4.70098	-5.88531	-5.87882	-4.88845	-3.32167	-1.59909	-0.0235171	1.24824
BackToFront	2	2.03064	2.04249	1.96488	1.70534	1.27054	0.730223	0.162869	-0.381773	-0.899045	-1.42178	-2.00088	-2.66856	-3.39605	-4.06361	-4.47758	-4.44439	-3.87812	-2.87265	-1.68472	-0.627749	0.0617197	0.29466	0.106487	-0.441706	-1.35231	-2.71351	-4.62916	-7.09975	-9.92039	-12.6623	-14.7662	-15.7249	-15.2924	-13.6216	-11.257	-8.95109	-7.36875	-6.80782	-7.08342	-7.638	-7.82139	-7.18623	-5.65545	-3.49823	-1.16075	0.937131	2.54184	3.5887
BackToFront	2	1.18675	1.31461	1.32753	1.34391	1.45237	1.66678	1.92369	2.10991	2.09883	1.78505	1.12209	0.165417	-0.899684	-1.78058	-2.16164	-1.81859	-0.704772	1.02977	3.08193	5.07705	6.6626	7.6103	7.90416	7.78263	7.68804	8.12844	9.50172	11.9551	15.315	19.0802	22.4735	24.5711	24.5416	21.9425	16.9477	10.345	3.26693	-3.22181	-8.45232	-12.2346	-14.7056	-16.0964	-16.5881	-16.3136	-15.4378	-14.1992	-12.8525	-11.5555
BackToFront	2	-13.951	-9.99551	-5.80487	-1.90815	1.17442	3.02873	3.47306	2.63775	0.933692	-1.10657	-3.06726	-4.84731	-6.6973	-9.03556	-12.1223	-15.7728	-19.2987	-21.7408	-22.2934	-20.6814	-17.2997	-13.0474	-8.97703	-5.93906	-4.35934	-4.1852	-4.96162	-5.99501	-6.57054	-6.18997	-4.74521	-2.53749	-0.102271	2.08083	3.82765	5.30213	6.85448	8.75492	10.9776	13.1538	14.7111	15.1228	14.1431	11.9102	8.86844	5.5466	2.32166	-0.704485
BackToFront	2	8.34231	6.7464	4.28462	1.66993	-0.55048	-2.14899	-3.19715	-3.91339	-4.44191	-4.69274	-4.33426	-2.97859	-0.458115	2.96956	6.64221	9.74855	11.6809	12.27	11.7633	10.5801	9.02413	7.15275	4.87551	2.17788	-0.719891	-3.39223	-5.39947	-6.4948	-6.70869	-6.28438	-5.53366	-4.72112	-4.02206	-3.54302	-3.36138	-3.55181	-4.1871	-5.30467	-6.8418	-8.57582	-10.1347	-11.1246	-11.3368	-10.9028	-10.264	-9.93553	-10.205	-10.972
BackToFront	2	2.41497	2.42878	2.50872	2.53902	2.40566	2.0747	1.62299	1.20855	1.01299	1.18163	1.78673	2.80926	4.14056	5.59856	6.96385	8.03111	8.66736	8.85573	8.70397	8.40566	8.17111	8.15601	8.42118	8.92667	9.5567	10.1611	10.6084	10.8305	10.8307	10.6361	10.2261	9.5018	8.34933	6.7549	4.87865	2.99965	1.36269	0.0347507	-1.11572	-2.30393	-3.66451	-5.14989	-6.55394	-7.6305	-8.22911	-8.3712	-8.23189	-8.05357
BackToFront	2	15.9351	19.5178	21.2496	20.4809	17.3208	12.5983	7.51225	3.1148	-0.111972	-2.39224	-4.45237	-7.1149	-10.8769	-15.6324	-20.6372	-24.7203	-26.7241	-25.9881	-22.6627	-17.622	-11.9957	-6.58391	-1.5474	3.40352	8.4573	13.2164	16.6663	17.6699	15.6565	11.0469	5.1436	-0.426078	-4.35944	-6.09649	-5.85725	-4.39208	-2.60978	-1.24034	-0.615067	-0.604745	-0.753136	-0.550994	0.252029	1.50338	2.75424	3.57035	3.8132	3.68797
BackToFront	2	11.915	12.6335	12.5881	11.7299	10.1822	8.17374	5.96417	3.79559	1.87702	0.38872	-0.521511	-0.764793	-0.354037	0.565683	1.72482	2.78352	3.41684	3.40446	2.69595	1.43116	-0.0954992	-1.51986	-2.51423	-2.87355	-2.54609	-1.60779	-0.21347	1.43084	3.06731	4.39018	5.10117	5.01372	4.14997	2.7537	1.19497	-0.178488	-1.15063	-1.65493	-1.7263	-1.45222	-0.953526	-0.374116	0.155024	0.568606	0.891443	1.20468	1.5751	2.00168
BackToFront	2	-3.16379	-3.11579	-3.06694	-2.90068	-2.53283	-1.96268	-1.29106	-0.702841	-0.412719	-0.593963	-1.31043	-2.48453	-3.91495	-5.339	-6.51017	-7.26073	-7.52872	-7.34989	-6.82372	-6.07218	-5.20553	-4.31045	-3.45939	-2.72554	-2.17899	-1.85267	-1.69904	-1.57896	-1.31385	-0.787926	-0.0413891	0.713275	1.17743	1.11867	0.504259	-0.458557	-1.40145	-1.95133	-1.88413	-1.20058	-0.0966654	1.145	2.27849	3.17749	3.85161	4.40205	4.94422	5.52808
BackToFront	2	1.58156	0.684923	0.137995	-0.0857892	-0.134832	-0.221942	-0.551917	-1.23992	-2.24023	-3.31056	-4.05712	-4.07143	-3.11156	-1.23511	1.19268	3.61722	5.47151	6.32507	5.96307	4.40464	1.88995	-1.15102	-4.1668	-6.60061	-8.04259	-8.36362	-7.76573	-6.70742	-5.71376	-5.15	-5.07182	-5.23593	-5.27847	-4.95635	-4.31354	-3.66612	-3.42282	-3.8546	-4.95503	-6.4634	-8.01259	-9.29215	-10.1277	-10.4574	-10.2604	-9.51638	-8.22495	-6.4626
BackToFront	2	3.8415	3.75242	3.04482	1.85061	0.430676	-0.906777	-1.88602	-2.33379	-2.2379	-1.77031	-1.25031	-1.02932	-1.33141	-2.12143	-3.0886	-3.78357	-3.85732	-3.26558	-2.30737	-1.46039	-1.119	-1.40408	-2.15778	-3.08696	-3.92847	-4.52376	-4.80238	-4.73762	-4.32994	-3.61241	-2.65081	-1.52572	-0.312815	0.934272	2.19352	3.48075	4.83483	6.28302	7.80209	9.30087	10.6282	11.5831	11.9215	11.3876	9.80725	7.22446	3.99033	0.713696
BackToFront	2	-2.63566	-0.992761	0.962409	2.87791	4.41067	5.31811	5.50209	5.01324	4.01864	2.75051	1.42949	0.19961	-0.902083	-1.91057	-2.85888	-3.70836	-4.32584	-4.51828	-4.10629	-3.00941	-1.31195	0.713267	2.64137	3.99155	4.36527	3.58942	1.81119	-0.507011	-2.71697	-4.19646	-4.54868	-3.69694	-1.85756	0.552081	2.99461	4.88256	5.67786	5.05758	3.0801	0.238045	-2.68784	-4.93605	-6.08042	-6.18591	-5.71536	-5.23976	-5.10787	-5.25431
BackToFront	2	-2.14779	-3.36426	-3.74726	-3.32299	-2.30541	-1.06568	-0.0598071	0.287264	-0.28475	-1.76142	-3.82297	-5.91169	-7.39196	-7.74533	-6.73842	-4.49047	-1.41815	1.92515	5.04137	7.63136	9.62793	11.1164	12.1927	12.8412	12.8935	12.0864	10.1844	7.10603	3.0017	-1.74315	-6.5723	-10.8746	-14.1199	-15.9819	-16.409	-15.6108	-13.9705	-11.9118	-9.78293	-7.79102	-6.00912	-4.42614	-3.01027	-1.75142	-0.674592	0.169434	0.726954	0.962526
BackToFront	2	-2.59285	-6.02114	-8.92753	-11.1109	-12.5153	-13.1468	-13.0383	-12.2871	-11.1255	-9.92644	-9.10037	-8.90698	-9.30476	-9.95095	-10.3847	-10.2914	-9.68064	-8.86234	-8.24058	-8.05983	-8.26126	-8.52083	-8.42973	-7.70199	-6.30132	-4.44085	-2.48397	-0.808368	0.303738	0.720074	0.457077	-0.3528	-1.49762	-2.71449	-3.71837	-4.24691	-4.12622	-3.3315	-2.00994	-0.439569	1.06305	2.25245	3.03351	3.48008	3.77857	4.12008	4.59043	5.11985
BackToFront	2	3.48965	1.32453	-1.1528	-3.88509	-6.80665	-9.76962	-12.4872	-14.5651	-15.6317	-15.4875	-14.1813	-11.9634	-9.17451	-6.14289	-3.14948	-0.436686	1.77092	3.27583	3.9409	3.74213	2.81166	1.45199	0.0880445	-0.848356	-1.08349	-0.632018	0.178814	0.838249	0.874996	0.0705542	-1.44626	-3.25662	-4.81901	-5.66055	-5.52252	-4.42189	-2.63378	-0.620969	1.06302	1.87953	1.42263	-0.458933	-3.56611	-7.33634	-10.9544	-13.5708	-14.5556	-13.6869
BackToFront	2	2.72001	3.75471	4.77277	5.7833	6.81503	7.87792	8.94683	9.9637	10.8385	11.4415	11.6068	11.1707	10.0434	8.27925	6.10001	3.84862	1.88583	0.473406	-0.302399	-0.531899	-0.407311	-0.119546	0.215554	0.556493	0.874885	1.08927	1.05981	0.65693	-0.147814	-1.24682	-2.45122	-3.59185	-4.58059	-5.38251	-5.93709	-6.11731	-5.78717	-4.923	-3.70617	-2.50479	-1.74314	-1.72619	-2.51083	-3.88064	-5.42804	-6.69766	-7.33659	-7.19355
BackToFront	2	6.31922	5.43399	4.4979	3.51309	2.4286	1.18076	-0.278532	-1.96126	-3.82414	-5.75466	-7.57965	-9.09777	-10.1302	-10.5679	-10.4017	-9.73096	-8.74999	-7.71066	-6.85647	-6.33968	-6.15346	-6.12468	-5.98599	-5.50531	-4.60298	-3.39531	-2.13199	-1.06658	-0.329668	0.119863	0.443869	0.809801	1.29005	1.83096	2.30738	2.60563	2.68516	2.57507	2.33281	1.99829	1.58692	1.11246	0.615887	0.15538	-0.237492	-0.603679	-1.04598	-1.65328
BackToFront	2	0.851423	1.31863	0.925003	-0.146048	-1.44697	-2.46141	-2.81751	-2.43476	-1.54351	-0.57843	-0.00545935	-0.163604	-1.16935	-2.88936	-4.96526	-6.89079	-8.14805	-8.38174	-7.54115	-5.90486	-3.95789	-2.18186	-0.878005	-0.118117	0.181271	0.137979	-0.166277	-0.684949	-1.36889	-2.14855	-2.95267	-3.73302	-4.47055	-5.1526	-5.74627	-6.18339	-6.36446	-6.18377	-5.57082	-4.54243	-3.23563	-1.88847	-0.755085	0.0129864	0.450972	0.77047	1.24702	2.06486
BackToFront	2	-1.41522	1.83167	5.24891	8.33672	10.5568	11.4624	10.8614	8.92065	6.16031	3.33291	1.25705	0.672312	2.19282	6.38669	13.9482	25.8424	43.2311	67.0438	97.2333	132.04	167.753	199.34	221.853	232.025	229.267	215.592	194.622	170.273	145.742	123.083	103.261	86.4333	72.2614	60.1824	49.6446	40.2421	31.6929	23.601	15.0747	4.35392	-11.2849	-35.0867	-69.7418	-115.925	-171.094	-229.318	-282.568	-323.116
BackToFront	2	-39.7771	-28.6065	-16.6675	-6.51597	0.351631	3.58058	3.67297	1.59527	-1.55608	-4.79622	-7.41692	-9.06789	-9.73718	-9.61806	-8.92693	-7.74406	-5.96352	-3.35857	0.258072	4.84687	9.98728	14.8397	18.2865	19.2776	17.286	12.677	6.76178	1.42536	-1.56886	-1.31503	1.78996	6.08495	9.14295	8.52121	2.5151	-9.28211	-25.7354	-44.311	-61.631	-74.3448	-80.0897	-78.1951	-69.8628	-57.7368	-45.0494	-34.6671	-28.3923	-26.7265
BackToFront	2	-2.11736	-3.25768	-3.84369	-3.85833	-3.43011	-2.76774	-2.09043	-1.57729	-1.34393	-1.43637	-1.82984	-2.42614	-3.05575	-3.50048	-3.54567	-3.05051	-2.00675	-0.546296	1.11094	2.75119	4.24519	5.56677	6.73925	7.75209	8.51234	8.8698	8.69998	7.98197	6.81705	5.3799	3.85083	2.37691	1.07886	0.0705704	-0.543573	-0.703858	-0.437649	0.126105	0.785884	1.33017	1.60773	1.5812	1.3471	1.10937	1.11322	1.57115	2.64086	4.50737
BackToFront	2	-6.39125	-6.35062	-5.82791	-5.06282	-4.2483	-3.49711	-2.8535	-2.33337	-1.96051	-1.78454	-1.87685	-2.31382	-3.1597	-4.43972	-6.11257	-8.04137	-9.99266	-11.6655	-12.7484	-12.9851	-12.2397	-10.5548	-8.18315	-5.55702	-3.17718	-1.44719	-0.538051	-0.355286	-0.628593	-1.05434	-1.4045	-1.55078	-1.42888	-1.00612	-0.289934	0.637683	1.61079	2.42293	2.89727	2.94478	2.57402	1.87224	0.975229	0.0459702	-0.750608	-1.28541	-1.50735	-1.46166
BackToFront	2	-8.35244	-8.90881	-9.6448	-10.6745	-12.0485	-13.6682	-15.2419	-16.3322	-16.4908	-15.4288	-13.1484	-9.97982	-6.50836	-3.40825	-1.25168	-0.362708	-0.774034	-2.27241	-4.48337	-6.94487	-9.17386	-10.752	-11.4359	-11.2411	-10.4323	-9.39438	-8.43959	-7.65583	-6.88477	-5.84839	-4.35411	-2.46256	-0.517705	0.984904	1.62553	1.26632	0.133473	-1.26148	-2.33053	-2.65377	-2.1558	-1.12277	-0.0550967	0.573274	0.514645	-0.188746	-1.30049	-2.55589
BackToFront	2	-3.05738	-4.93906	-7.05306	-8.97264	-10.2993	-10.7053	-10.0079	-8.23725	-5.65339	-2.69157	0.150057	2.44413	3.93378	4.55703	4.38783	3.52794	2.02382	-0.131622	-2.89925	-6.06055	-9.15332	-11.5438	-12.6223	-12.0201	-9.73746	-6.12568	-1.75821	2.72308	6.72489	9.769	11.5427	11.9432	11.1045	9.36854	7.19367	5.02628	3.18961	1.8294	0.926523	0.350314	-0.0760228	-0.523334	-1.10894	-1.8562	-2.6653	-3.33135	-3.62451	-3.40996
BackToFront	2	-107.202	-94.6598	-87.4387	-85.704	-88.0503	-92.4526	-97.1882	-101.332	-104.668	-107.209	-108.749	-108.772	-106.733	-102.413	-96.0394	-88.1022	-79.0959	-69.462	-59.7625	-50.8408	-43.6957	-39.0473	-36.885	-36.3497	-36.0769	-34.7953	-31.8239	-27.2296	-21.6631	-16.071	-11.4333	-8.56104	-7.88881	-9.28654	-11.9966	-14.8209	-16.5486	-16.4392	-14.5102	-11.5155	-8.70501	-7.59758	-9.95412	-17.9331	-34.1995	-61.639	-102.498	-157.136
BackToFront	2	-2.86214	-3.631	-4.43354	-5.07124	-5.31267	-5.00071	-4.1467	-2.9606	-1.78538	-0.947779	-0.596758	-0.622915	-0.717321	-0.540899	0.0992316	1.16877	2.45545	3.6921	4.66533	5.25231	5.3978	5.08052	4.31095	3.15782	1.76831	0.352775	-0.871115	-1.74675	-2.22565	-2.372	-2.32393	-2.23699	-2.23484	-2.38525	-2.70392	-3.16779	-3.72917	-4.31405	-4.81456	-5.08366	-4.95251	-4.27864	-3.0118	-1.24867	0.759133	2.65844	4.0977	4.84783
BackToFront	2	26.0688	22.1875	17.8202	13.2053	8.91689	5.63854	3.90961	3.91005	5.40609	7.91408	11.0616	14.9921	20.6212	29.5878	43.8424	64.9473	93.2938	127.55	164.65	200.443	230.81	252.783	265.184	268.564	264.614	255.41	242.825	228.24	212.473	195.825	178.231	159.536	139.89	120.061	101.444	85.6471	73.8341	66.1984	61.8801	59.3636	57.108	54.0862	50.0378	45.4376	41.3108	39.045	40.2814	46.846
BackToFront	2	-2.36515	0.723188	3.56097	5.62392	6.64549	6.67327	5.99804	4.99296	3.94668	2.97984	2.07072	1.13982	0.110929	-1.08414	-2.51624	-4.22113	-6.11211	-7.91754	-9.22315	-9.61924	-8.87485	-7.03924	-4.43929	-1.57753	1.01795	2.9705	4.19334	4.92405	5.59442	6.57726	7.94665	9.40865	10.4589	10.6667	9.90029	8.35514	6.39729	4.35597	2.40773	0.599439	-1.05339	-2.4898	-3.59772	-4.26851	-4.46255	-4.25252	-3.82034	-3.40508
BackToFront	2	-162.945	-150.651	-141.34	-132.139	-121.505	-109.679	-98.3969	-90.1073	-87.0267	-90.4437	-100.507	-116.486	-137.223	-161.389	-187.338	-212.709	-234.239	-248.195	-251.462	-242.764	-223.345	-196.645	-167.089	-138.599	-113.557	-92.6085	-75.22	-60.5031	-47.8257	-36.9877	-28.0528	-21.1086	-16.1438	-13.0777	-11.8211	-12.2709	-14.2197	-17.2595	-20.7673	-24.0109	-26.3352	-27.3382	-26.9545	-25.4094	-23.0802	-20.3407	-17.469	-14.6463
BackToFront	2	-0.642431	-1.21731	-0.895064	-0.06235	0.629661	0.610276	-0.35151	-2.1178	-4.35015	-6.71267	-8.96643	-10.9256	-12.369	-13.0102	-12.5762	-10.9479	-8.28004	-5.02339	-1.827	0.646492	1.9115	1.77914	0.363499	-1.99804	-4.84905	-7.69585	-10.0572	-11.5212	-11.8325	-11.0014	-9.36971	-7.56292	-6.3027	-6.13722	-7.2124	-9.20128	-11.4328	-13.1474	-13.7566	-13.0064	-11.0207	-8.24918	-5.33926	-2.94935	-1.53838	-1.21686	-1.73752	-2.63953
BackToFront	2	135.558	158.75	170.685	167.345	147.228	111.754	64.9799	12.8872	-37.5932	-79.835	-109.001	-123.336	-124.584	-117.085	-105.887	-94.8694	-85.9016	-79.3807	-75.615	-76.0787	-83.7572	-102.346	-134.636	-180.751	-237.065	-296.418	-349.799	-388.908	-408.537	-407.724	-389.282	-358.155	-319.534	-277.619	-235.327	-194.685	-157.342	-124.785	-98.153	-77.8796	-63.4695	-53.6187	-46.6427	-41.0238	-35.8203	-30.7779	-26.14	-22.3003
BackToFront	2	-1.09058	-0.757316	-1.50861	-3.12293	-5.34095	-7.84257	-10.2473	-12.1558	-13.2135	-13.1919	-12.0877	-10.2403	-8.46198	-8.12401	-11.1685	-20.0125	-37.3575	-65.8552	-107.493	-162.57	-228.412	-298.429	-362.422	-408.684	-427.441	-414.106	-370.661	-304.425	-224.992	-141.105	-59.0417	17.0777	83.8753	137.595	174.272	191.205	188.781	171.35	146.335	121.804	103.67	93.9593	91.0143	91.3993	92.3966	93.738	97.7683	108.132
BackToFront	2	166.269	138.774	120.203	107.421	97.6363	88.7749	79.5708	69.4592	58.319	46.0963	32.4239	16.3555	-3.58409	-28.9415	-60.5163	-97.486	-136.905	-173.933	-202.845	-218.533	-217.985	-201.255	-171.575	-134.57	-96.7787	-63.944	-39.6457	-24.6762	-17.2959	-14.1943	-11.8115	-7.59971	-0.822499	7.40281	14.8322	19.2617	19.5716	16.1508	10.5659	4.7434	0.149583	-2.63402	-3.82815	-4.03096	-3.74459	-3.10258	-1.86047	0.454341
BackToFront	3	-3.06105	-6.61252	-12.0406	-19.039	-27.2761	-36.38	-45.7299	-54.2343	-60.3593	-62.5662	-60.0229	-53.2037	-43.9554	-34.8855	-28.345	-25.5629	-26.3754	-29.6117	-33.7743	-37.5916	-40.2078	-41.1124	-40.0185	-36.829	-31.6672	-24.893	-17.0734	-8.92946	-1.2879	4.97697	9.0426	10.2878	8.4712	3.88106	-2.60988	-9.65952	-15.7652	-19.6897	-20.8141	-19.2405	-15.6001	-10.7148	-5.31636	0.0559239	5.03938	9.42647	13.1841	16.4379
BackToFront	3	-203.229	-185.126	-166.933	-148.812	-131.66	-116.574	-104.448	-95.8695	-91.3019	-91.4142	-97.3852	-110.972	-134.13	-168.084	-212.101	-262.517	-312.776	-354.841	-381.679	-389.79	-380.568	-359.815	-335.665	-315.89	-305.627	-306.123	-314.666	-325.63	-332.424	-329.794	-315.636	-291.425	-261.096	-229.045	-198.439	-170.639	-145.693	-123.215	-102.961	-84.8972	-69.0362	-55.3827	-44.1076	-35.7351	-31.053	-30.6751	-34.4716	-41.2673
BackToFront	3	7.09353	6.92514	6.9301	6.38409	4.51989	0.843949	-4.61655	-11.2544	-18.0551	-23.9421	-28.1239	-30.2691	-30.4261	-28.7802	-25.4425	-20.4342	-13.8653	-6.1745	1.75609	8.71337	13.4789	15.2507	13.9909	10.5279	6.30832	2.84772	1.10867	1.12144	2.05866	2.72496	2.17623	0.126535	-3.04625	-6.62466	-9.95096	-12.6671	-14.7015	-16.0964	-16.8188	-16.6881	-15.4425	-12.9063	-9.16364	-4.65287	-0.113255	3.62917	5.97181	6.80476
BackToFront	3	-53.4254	-41.0933	-23.4066	0.814043	32.7727	73.199	121.616	175.72	231.337	283.178	326.134	356.518	372.679	374.814	364.308	343.111	313.504	278.155	240.137	202.625	168.339	139.02	115.237	96.5288	81.7405	69.3999	58.1071	46.9228	35.6526	24.8713	15.6484	9.12751	6.20354	7.43771	13.1401	23.4167	38.001	55.8762	74.9453	92.1206	104.057	108.335	104.491	94.2583	80.813	67.4536	56.4302	48.4264
BackToFront	3	98.8502	103.958	110.116	116.789	123.131	128.439	132.273	134.29	134.047	131.038	124.966	116.069	105.247	93.8476	83.2083	74.1888	66.9505	61.0816	55.9567	51.0947	46.3235	41.7186	37.4176	33.4617	29.7418	26.05	22.1724	17.9699	13.4247	8.66551	3.99056	-0.134856	-3.1426	-4.5266	-4.05292	-1.90785	1.3353	4.93085	8.24598	10.9423	12.9669	14.3939	15.2579	15.4897	14.9689	13.6199	11.4723	8.66184
BackToFront	3	128.611	167.194	211.639	256.699	295.462	321.469	330.899	323.792	303.723	276.142	246.322	217.875	192.341	169.685	149.14	129.903	111.501	93.8659	77.3161	62.5355	50.5985	42.9923	41.5474	48.179	64.3742	90.4747	124.941	163.94	201.607	231.178	246.761	245.107	226.596	194.99	156.109	116.107	80.021	50.9849	30.0619	16.5347	8.51806	3.76643	0.471123	-2.24386	-4.30089	-5.07535	-3.96534	-0.820758
BackToFront	3	-326.014	-318.467	-290.674	-248.943	-202.619	-160.594	-128.562	-108.066	-97.2285	-92.3514	-89.5153	-85.6828	-79.2293	-70.0018	-59.0355	-48.027	-38.7247	-32.4106	-29.6241	-30.1497	-33.1766	-37.5074	-41.7489	-44.5113	-44.6625	-41.6176	-35.5603	-27.4528	-18.762	-10.9673	-5.03721	-1.11189	1.4484	3.65339	6.30231	9.53349	12.7432	14.9204	15.2057	13.3625	9.92276	5.97439	2.76237	1.32886	2.33699	6.08316	12.6068	21.7801
BackToFront	3	57.2086	113.168	195.571	300.714	416.929	526.71	611.884	659.789	667.61	642.882	600.067	554.925	519.143	497.228	486.527	479.863	469.29	449.223	417.777	376.259	327.754	275.891	224.36	176.972	137.74	110.612	98.8512	104.189	125.993	160.684	201.844	241.359	271.587	287.774	289.604	281.054	268.665	259.119	257.191	264.622	279.882	298.614	314.703	321.978	316.222	296.746	266.694	231.814
BackToFront	3	152.32	126.796	104.92	86.5827	71.5049	59.67	51.1594	45.748	42.7888	41.5739	41.955	44.736	51.4887	63.8039	82.3447	106.165	132.584	157.651	177.05	187.211	186.351	175.062	156.139	133.664	111.733	93.4295	80.4599	73.4278	72.4603	77.762	89.8202	109.077	135.104	165.628	196.068	220.223	232.145	228.359	209.215	178.605	142.309	106.017	74.0022	48.7522	31.2154	21.1389	17.2654	17.5029
BackToFront	3	-2.43765	-3.96009	-4.26772	-3.3236	-1.41582	0.933172	3.10399	4.53847	4.87793	4.03282	2.15797	-0.442566	-3.41123	-6.38687	-9.00464	-10.896	-11.7271	-11.2744	-9.49735	-6.55162	-2.73933	1.57984	6.04057	10.2571	13.7605	15.9817	16.352	14.5182	10.551	5.00895	-1.21306	-7.16918	-12.1226	-15.6533	-17.612	-18.0225	-17.0362	-14.956	-12.25	-9.47552	-7.09798	-5.2983	-3.88374	-2.36605	-0.177623	3.08841	7.51255	12.801
BackToFront	3	-1.23201	-2.51254	-6.35612	-12.0584	-18.4884	-24.4572	-29.02	-31.6009	-31.9669	-30.158	-26.453	-21.3567	-15.5491	-9.74661	-4.52932	-0.221148	3.09045	5.42177	6.74322	6.92697	5.828	3.44578	0.0679969	-3.6804	-6.92522	-8.7688	-8.60468	-6.3912	-2.70746	1.49271	5.32089	8.31909	10.5265	12.2436	13.707	14.9224	15.7331	16.0127	15.7962	15.2599	14.5937	13.8769	13.0333	11.8786	10.2311	8.03554	5.43983	2.7583
BackToFront	3	-17.1817	6.29238	20.5855	27.4715	30.0283	31.7287	36.0496	46.5303	66.8453	100.361	148.97	211.569	283.041	354.664	416.188	458.947	478.65	476.577	458.614	432.54	404.772	378.074	351.307	321.271	285.542	244.577	201.908	162.478	130.339	107.123	91.9691	82.5946	76.6794	72.8426	71.0012	72.2743	78.6494	92.4539	115.565	148.459	189.454	234.672	278.97	317.568	347.619	368.88	383.126	392.62
BackToFront	3	-182.695	-178.247	-160.06	-133.481	-104.946	-79.7808	-60.9266	-48.9885	-43.2469	-42.8497	-47.5116	-57.5864	-73.802	-96.9453	-127.496	-165.02	-207.367	-250.121	-286.898	-310.711	-316.031	-300.654	-266.612	-219.704	-167.845	-118.805	-78.1894	-48.3789	-28.7481	-16.8589	-9.92126	-5.82638	-3.44307	-2.35983	-2.47178	-3.73901	-6.14673	-9.68111	-14.1406	-18.7587	-21.8817	-20.9555	-12.9592	4.91382	34.6075	76.7567	130.319	192.152
BackToFront	3	-148.308	-130.295	-115.444	-103.65	-94.4437	-87.0479	-80.5233	-73.9948	-66.8715	-58.9404	-50.3101	-41.2648	-32.1251	-23.1957	-14.7969	-7.31176	-1.16053	3.32261	6.0484	7.24587	7.39549	7.05522	6.69965	6.65897	7.16483	8.4379	10.7391	14.3521	19.5005	26.2281	34.285	43.0842	51.7847	59.5036	65.5668	69.6666	71.8312	72.2437	71.0438	68.2504	63.8413	57.9093	50.77	42.9482	35.065	27.6923	21.2465	15.9376
BackToFront	3	-12.8455	-3.20993	2.80178	6.29703	8.15013	8.72523	7.93583	5.60971	1.91764	-2.42481	-6.34101	-8.83316	-9.36007	-7.87954	-4.56922	0.473081	7.30942	16.038	26.7418	39.6905	55.6914	76.2156	102.912	136.426	174.939	213.294	243.608	257.663	250.218	221.495	177.252	126.151	75.7116	28.8869	-17.1249	-69.3648	-135.525	-219.653	-318.87	-422.661	-515.435	-581.606	-611.01	-602.245	-562.539	-504.543	-441.737	-384.389
BackToFront	3	2.00661	1.87139	2.61027	4.69635	8.74187	15.4833	25.7756	40.5116	60.4015	85.6371	115.551	148.446	181.751	212.539	238.254	257.365	269.686	276.254	278.817	279.086	277.983	275.172	269.159	258.011	240.409	216.446	187.725	156.765	126.157	97.9877	73.698	54.1645	39.7396	30.1946	24.7288	22.191	21.4604	21.7627	22.7369	24.2531	26.1454	28.0515	29.4417	29.783	28.7147	26.1383	22.208	17.2743
BackToFront	3	-4.79749	-2.68756	-0.44123	3.29929	10.6079	23.8795	45.0424	74.4601	109.898	146.177	176.077	192.475	190.975	171.715	139.369	101.246	64.4826	33.7459	10.446	-6.47834	-19.0045	-28.7161	-36.3148	-41.8463	-45.1441	-46.0808	-44.6181	-40.8758	-35.3584	-29.1587	-23.8256	-20.788	-20.6221	-22.6516	-25.2112	-26.4557	-25.2588	-21.6965	-16.9037	-12.4487	-9.59857	-8.82902	-9.75734	-11.4478	-12.8832	-13.3584	-12.649	-10.9477
BackToFront	3	84.5986	73.5779	62.0193	50.532	39.9027	30.7769	23.4789	18.0595	14.4509	12.5504	12.1606	12.8799	14.0947	15.1472	15.5763	15.2505	14.29	12.8507	10.9771	8.6429	5.92142	3.09219	0.55837	-1.34562	-2.47439	-2.80999	-2.30848	-0.83789	1.70302	5.17263	9.07208	12.623	14.9955	15.5547	14.0432	10.6824	6.17668	1.57546	-2.04712	-4.01311	-4.35229	-3.79036	-3.37254	-3.93537	-5.7328	-8.4185	-11.3311	-13.8615
BackToFront	3	-20.799	-39.5906	-66.063	-101.835	-147.451	-201.435	-259.907	-317.246	-367.745	-407.633	-436.464	-457.14	-474.487	-493.02	-514.898	-538.907	-560.826	-574.916	-575.929	-560.858	-529.879	-486.21	-435.032	-381.943	-331.526	-286.501	-247.631	-214.224	-184.935	-158.503	-134.234	-112.119	-92.6327	-76.3214	-63.3599	-53.2752	-44.9682	-36.9849	-27.8241	-16.0291	-0.00175062	22.2234	52.8335	93.4951	144.26	202.809	264.703	324.742
BackToFront	3	-259.445	-266.138	-273.269	-281.681	-292.938	-308.985	-330.806	-356.891	-382.659	-401.559	-407.488	-397.338	-372.286	-337.165	-298.345	-261.281	-228.883	-201.324	-177.063	-154.382	-132.535	-112.029	-94.0237	-79.3762	-67.984	-58.8147	-50.5519	-42.3744	-34.3748	-27.4017	-22.5262	-20.4979	-21.4664	-24.9827	-30.1464	-35.8002	-40.7683	-44.1542	-45.5966	-45.3282	-43.9609	-42.1105	-40.0952	-37.8864	-35.3045	-32.2943	-29.0746	-26.0823
BackToFront	3	-141.123	-121.627	-104.985	-91.0999	-80.466	-73.6279	-70.6749	-71.028	-73.506	-76.5824	-78.7816	-79.1534	-77.6701	-75.318	-73.8167	-75.1251	-80.9962	-92.6631	-110.51	-133.601	-159.252	-183.157	-200.422	-207.281	-202.635	-188.507	-169.135	-149.256	-132.602	-121.279	-116.066	-117.061	-124.089	-136.574	-153.088	-171.011	-186.792	-196.912	-199.22	-193.858	-183.158	-170.495	-158.8	-149.695	-143.65	-140.838	-141.865	-147.75
BackToFront	3	-3.74111	-1.44515	0.194048	1.09348	1.2627	0.829292	0.0218667	-0.882254	-1.60728	-1.89455	-1.50477	-0.246808	1.94531	4.93372	8.36549	11.7605	14.6508	16.6816	17.6304	17.3883	15.985	13.6926	11.155	9.42127	9.75967	13.1959	19.8798	28.5849	36.7453	41.264	39.8484	32.166	20.0645	6.6572	-5.16559	-13.8537	-19.3373	-22.3248	-23.4401	-22.8254	-20.3522	-16.1012	-10.6604	-5.02836	-0.231838	3.06808	4.77048	5.26621
BackToFront	3	1.17902	1.59235	1.86049	2.0283	2.07453	1.91763	1.45404	0.604404	-0.648174	-2.22934	-3.95637	-5.54672	-6.67234	-7.06576	-6.63988	-5.55902	-4.20023	-3.00391	-2.27711	-2.05324	-2.08857	-2.00173	-1.48485	-0.476893	0.790088	1.89552	2.43351	2.21048	1.33168	0.133138	-1.00059	-1.82372	-2.31393	-2.61864	-2.91386	-3.27284	-3.61348	-3.7332	-3.39729	-2.4417	-0.859925	1.14973	3.20193	4.81339	5.5446	5.14387	3.63653	1.32015
BackToFront	3	7.43521	8.51694	10.5085	13.178	16.0876	18.6934	20.5074	21.2346	20.8174	19.3762	17.1132	14.25	11.0335	7.76631	4.79774	2.4392	0.841192	-0.0818415	-0.608617	-1.05119	-1.56555	-2.05351	-2.23031	-1.82344	-0.776651	0.679535	2.13401	3.20664	3.72563	3.77003	3.56998	3.34034	3.1443	2.84224	2.13802	0.700982	-1.65916	-4.82964	-8.3303	-11.4405	-13.5044	-14.2622	-13.9807	-13.2588	-12.6173	-12.1536	-11.5075	-10.1501
BackToFront	3	-19.5716	-23.7518	-28.5237	-34.014	-41.2818	-52.7379	-72.067	-103.341	-149.268	-209.077	-277.126	-343.374	-396.12	-426.047	-429.546	-409.538	-373.498	-330.064	-286.261	-246.533	-213.356	-188.332	-172.866	-168.266	-175.598	-195.552	-228.161	-272.27	-324.918	-381.208	-435.06	-480.719	-514.3	-534.566	-542.548	-540.343	-529.863	-512.276	-488.35	-459.308	-427.435	-395.896	-367.829	-345.287	-328.66	-316.803	-307.66	-299.019
BackToFront	3	383.491	382.88	376.469	363.107	344.082	323.327	306.654	300.242	308.925	334.842	376.764	430.213	488.386	543.783	590.166	624.116	645.455	656.298	659.288	656.006	646.379	629.218	603.393	568.899	527.294	481.406	434.537	389.574	348.332	311.33	277.993	247.147	217.583	188.519	159.828	132.011	105.975	82.7248	63.0584	47.3584	35.4963	26.8857	20.6608	15.9267	11.9744	8.38037	4.98657	1.84379
BackToFront	3	-322.349	-308.635	-269.51	-213.364	-150.821	-91.4435	-41.7131	-4.67042	19.3847	31.9203	35.3714	32.5091	25.8942	17.4416	8.2051	-1.58021	-12.271	-24.4321	-38.2473	-52.7031	-64.8072	-69.4015	-60.1414	-31.7048	17.4897	83.3505	156.155	222.919	271.286	293.346	287.794	259.738	218.564	175.1	139.276	118.798	118.477	139.626	179.371	230.502	282.694	325.303	350.773	357.006	347.452	329.021	309.08	293.108
BackToFront	3	175.411	154.004	143.845	145.863	161.779	193.272	240.704	302.042	372.591	445.863	515.275	575.882	625.185	662.662	688.463	702.254	703.034	690.058	664.189	628.72	588.994	550.904	519.047	495.538	480.095	471.157	467.095	466.574	467.902	468.119	462.96	448.171	421.524	384.201	340.549	296.311	256.373	223.271	197.028	176.082	158.559	143.183	129.484	117.443	106.938	97.4171	87.993	77.8662
BackToFront	3	173.556	177.703	180.133	178.472	171.103	158.1	141.192	122.931	105.585	90.3315	77.0835	64.9125	52.7637	40.0777	27.0577	14.5502	3.69477	-4.45766	-9.22598	-10.4498	-8.51614	-4.27449	1.15584	6.62655	11.1795	14.1518	15.1543	13.943	10.2445	3.58975	-6.7741	-21.7782	-42.1566	-67.858	-97.533	-128.49	-157.347	-181.205	-198.754	-210.717	-219.342	-227.209	-235.942	-245.402	-253.661	-257.715	-254.685	-243.049
BackToFront	3	-112.179	-160.026	-216.194	-277.304	-339.765	-400.234	-455.579	-502.645	-538.345	-560.32	-567.834	-562.241	-546.639	-524.886	-500.574	-476.404	-454.001	-433.916	-415.666	-397.936	-379.116	-358.074	-334.752	-310.152	-285.742	-262.669	-241.332	-221.493	-202.715	-184.777	-167.816	-152.216	-138.325	-126.156	-115.203	-104.503	-93.011	-80.133	-66.1153	-52.0198	-39.2763	-29.0777	-21.9614	-17.7637	-15.8827	-15.668	-16.7584	-19.3054
BackToFront	3	-2.9233	-10.2312	-22.2815	-41.2545	-69.6985	-109.754	-162.102	-225.072	-294.4	-363.928	-427.045	-478.284	-514.403	-534.607	-540.067	-533.186	-517.059	-495.222	-471.48	-449.469	-431.858	-419.451	-410.74	-402.313	-390.125	-371.117	-344.457	-311.859	-276.948	-244.071	-217.096	-198.592	-189.506	-189.242	-196.002	-207.229	-220.017	-231.376	-238.382	-238.359	-229.277	-210.337	-182.473	-148.416	-112.117	-77.7314	-48.5798	-26.5244
BackToFront	3	-5.07893	-2.37072	0.373095	2.74365	4.42394	5.27362	5.33855	4.77057	3.72026	2.29676	0.610658	-1.15685	-2.74975	-3.91651	-4.52077	-4.60561	-4.36206	-4.03473	-3.81158	-3.76344	-3.83753	-3.90058	-3.80151	-3.43912	-2.81452	-2.04494	-1.31351	-0.762397	-0.381871	0.0215406	0.732683	1.95	3.63277	5.48079	7.05942	7.99296	8.09901	7.40586	6.07174	4.29203	2.25422	0.145967	-1.82876	-3.46462	-4.60493	-5.18979	-5.26346	-4.93156
BackToFront	3	-147.699	-145.876	-142.493	-136.787	-128.264	-116.766	-102.481	-85.9905	-68.3237	-50.8643	-35.0701	-22.1028	-12.5462	-6.35717	-3.05835	-2.06941	-3.01129	-5.85364	-10.8288	-18.1459	-27.6155	-38.387	-49.0038	-57.8597	-63.9405	-67.4787	-70.147	-74.621	-83.7395	-99.7037	-123.61	-155.24	-192.803	-232.583	-268.96	-295.433	-306.77	-301.42	-282.78	-258.351	-237.095	-226.322	-229.49	-245.534	-269.482	-293.885	-310.782	-313.955
BackToFront	3	50.9705	52.479	52.4429	51.2309	49.159	46.3997	42.9964	38.9381	34.2482	29.0699	23.7201	18.6676	14.4156	11.3092	9.3674	8.21896	7.17939	5.40179	1.99217	-3.99213	-13.6326	-28.1771	-48.8227	-76.2204	-109.881	-147.867	-187.068	-224.04	-256.008	-281.466	-300.048	-311.809	-316.475	-313.22	-301.171	-280.301	-252.102	-219.543	-186.302	-155.69	-129.831	-109.402	-93.8964	-82.1382	-72.7578	-64.5162	-56.4867	-48.1508
BackToFront	3	13.5487	14.0678	13.4227	12.0642	10.2385	7.92409	4.98525	1.40306	-2.59086	-6.55418	-9.98885	-12.5	-13.8901	-14.1878	-13.6385	-12.6475	-11.6582	-10.9878	-10.7016	-10.6093	-10.3991	-9.83175	-8.90054	-7.87494	-7.21297	-7.35463	-8.46873	-10.2768	-12.0841	-13.0462	-12.5416	-10.4251	-7.01538	-2.86565	1.48283	5.5852	9.01023	11.2411	11.7262	10.1093	6.49642	1.55435	-3.67047	-8.13228	-11.1422	-12.4959	-12.3414	-10.9385
BackToFront	3	0.481861	-0.0776717	-0.449086	-0.601908	-0.536847	-0.264183	0.202252	0.833941	1.57442	2.33205	2.98928	3.42106	3.52978	3.28297	2.74814	2.09412	1.54675	1.30494	1.4575	1.94897	2.61134	3.23696	3.64794	3.73519	3.47765	2.95191	2.33473	1.86743	1.78299	2.21296	3.13278	4.36721	5.65647	6.73651	7.4081	7.5746	7.25631	6.57786	5.72971	4.90303	4.22022	3.69108	3.22438	2.69413	2.02827	1.2673	0.550561	0.0299426
[truncated: 579 more rows]
[truncated: 373 more columns]

## Sheet: Ext4b_top
Stimulus	Fly_id	0	1	2	3	4	5	6	7	8	9	10	11	12	13	14	15	16	17	18	19	20	21	22	23	24	25	26	27	28	29	30	31	32	33	34	35	36	37	38	39	40	41	42	43	44	45	46	47
[truncated: 856 more rows]
[truncated: 373 more columns]
