# Supplementary material for: Bilateral interactions of optic-flow sensitive neurons coordinate course control in flies
Source: Nat Commun. 2024 Oct 12;15:8830. doi: 10.1038/s41467-024-53173-w (PMC11470938; doi:10.1038/s41467-024-53173-w)
Supplement: Supplementary file 10 — Source Data [file 41467_2024_53173_MOESM10_ESM.zip › Source Data S5.xlsx]

## Sheet: Ext5a_bottom
Response_type	Stimulus	Frame1	Frame2	Frame3	Frame4	Frame5	Frame6	Frame7	Frame8	Frame9	Frame10	Frame11	Frame12	Frame13	Frame14	Frame15	Frame16	Frame17	Frame18	Frame19	Frame20	Frame21	Frame22	Frame23	Frame24	Frame25	Frame26	Frame27	Frame28	Frame29	Frame30	Frame31	Frame32	Frame33	Frame34	Frame35	Frame36	Frame37	Frame38	Frame39	Frame40	Frame41	Frame42	Frame43	Frame44	Frame45	Frame46	Frame47	Frame48
Total Response	FrontToBack	-0.843319	-0.35479	0.0943144	0.503994	0.874248	1.20508	1.49648	1.74846	1.96102	2.13415	2.26785	2.36213	2.41699	2.43242	2.40842	2.345	2.0077	1.70944	1.46176	1.10862	0.620921	0.208831	0.0468794	0.10968	0.218924	0.287328	0.173985	-0.0503087	-0.317674	-0.550703	-0.885438	-1.36172	-1.87592	-2.25781	-2.54981	-2.81288	-3.04415	-3.152	-2.97654	-2.70515	-2.42744	-2.3788	-2.48308	-2.64922	-2.75735	-2.65636	-2.30777	-1.7592
Saccadic Response	FrontToBack	0.886962	1.02388	1.14592	1.25307	1.34534	1.42272	1.48523	1.53284	1.56558	1.58343	1.5864	1.57449	1.54769	1.50601	1.44945	1.378	0.973062	0.601462	0.444565	0.372097	0.316193	0.233637	0.237395	0.444679	0.777677	0.957964	1.05533	1.09262	0.96327	0.78149	0.500075	0.0471021	-0.456552	-0.948129	-1.34849	-1.60486	-1.78027	-1.78935	-1.65452	-1.47641	-1.31624	-1.2193	-1.3558	-1.44332	-1.38518	-1.17036	-0.860824	-0.380714
Smooth Response	FrontToBack	-1.73028	-1.37867	-1.0516	-0.749075	-0.471089	-0.217645	0.0112568	0.215617	0.395436	0.550714	0.681449	0.787643	0.869296	0.926406	0.958976	0.967003	1.03464	1.10798	1.01719	0.73652	0.304728	-0.0248058	-0.190515	-0.334999	-0.558753	-0.670636	-0.881349	-1.14293	-1.28094	-1.33219	-1.38551	-1.40882	-1.41937	-1.30968	-1.20132	-1.20802	-1.26387	-1.36265	-1.32202	-1.22874	-1.11119	-1.1595	-1.12727	-1.2059	-1.37217	-1.486	-1.44694	-1.37848
Total Response	BackToFront	-11.2811	-9.31903	-7.45209	-5.68029	-4.00364	-2.42213	-0.93576	0.455467	1.75155	2.95249	4.0583	5.06895	5.98447	6.80484	7.53008	8.16016	8.99256	9.71869	10.387	10.918	11.0959	10.8675	10.3232	9.81904	9.47233	9.28723	9.09336	8.72237	8.23413	7.68479	7.2509	6.72552	6.03353	5.12457	4.20883	3.45977	3.00429	2.80497	2.87943	2.87853	2.73859	2.29652	1.66396	0.89733	0.112103	-0.467489	-0.611471	-0.281218
Saccadic Response	BackToFront	-8.7443	-7.54787	-6.40805	-5.32484	-4.29824	-3.32825	-2.41487	-1.55811	-0.757954	-0.0144113	0.67252	1.30284	1.87655	2.39364	2.85413	3.258	3.61963	3.98715	4.25191	4.41954	4.60277	4.68554	4.48657	4.21107	4.10142	4.18743	4.33776	4.28501	4.09149	3.88834	3.76668	3.60783	3.37155	3.28407	3.00101	2.86789	2.7156	2.87511	3.13244	3.24802	3.07665	2.81784	2.46834	1.79899	1.3257	0.909107	0.800206	0.951619
Smooth Response	BackToFront	-2.53681	-1.77116	-1.04404	-0.355459	0.294596	0.906119	1.47911	2.01357	2.50951	2.96691	3.38578	3.76611	4.10792	4.4112	4.67595	4.90216	5.37293	5.73154	6.13505	6.49851	6.49311	6.18195	5.83664	5.60797	5.37091	5.0998	4.75559	4.43736	4.14265	3.79646	3.48422	3.11769	2.66199	1.8405	1.20782	0.591883	0.288687	-0.0701447	-0.253009	-0.369494	-0.338065	-0.521325	-0.80438	-0.901656	-1.2136	-1.3766	-1.41168	-1.23284
Total Response	Full Rotation	-2.16182	-2.15787	-2.13693	-2.09898	-2.04402	-1.97206	-1.8831	-1.77714	-1.65417	-1.5142	-1.35723	-1.18325	-0.992268	-0.784283	-0.559295	-0.317304	-0.109386	0.358134	1.05195	1.92936	2.79897	3.4496	3.74317	3.77775	3.7567	3.84453	4.06948	4.28196	4.30978	4.09669	3.75963	3.40204	3.14936	2.95982	2.78007	2.48588	2.1852	2.03155	1.9959	1.91819	1.53322	0.886818	0.230095	-0.284389	-0.640814	-0.956688	-1.1714	-1.23647
Saccadic Response	Full Rotation	-5.25865	-4.77864	-4.30574	-3.83996	-3.3813	-2.92975	-2.48532	-2.048	-1.6178	-1.19472	-0.778749	-0.369896	0.0318412	0.426462	0.813968	1.19436	1.84285	2.5332	3.29006	4.0069	4.61013	5.31724	5.78386	5.90283	5.9535	5.9957	6.00854	5.78438	5.20263	4.51209	3.66156	2.70494	1.71364	1.01571	0.579951	0.249459	0.0794548	-0.0770272	-0.0594227	-0.0779586	-0.381494	-0.765107	-0.869923	-0.907226	-0.885706	-0.908749	-0.952892	-0.912784
Smooth Response	Full Rotation	3.09683	2.62076	2.16882	1.74099	1.33728	0.957686	0.602215	0.270863	-0.0363699	-0.319484	-0.578478	-0.813353	-1.02411	-1.21075	-1.37326	-1.51166	-1.95223	-2.17506	-2.2381	-2.07753	-1.81116	-1.86764	-2.04069	-2.12509	-2.1968	-2.15117	-1.93907	-1.50242	-0.892843	-0.415393	0.0980653	0.697106	1.43573	1.94411	2.20011	2.23642	2.10575	2.10857	2.05532	1.99615	1.91472	1.65193	1.10002	0.622837	0.244892	-0.0479386	-0.21851	-0.323684
[truncated: 372 more columns]

## Sheet: Ext5b_bottom
Response_type	Stimulus	Frame1	Frame2	Frame3	Frame4	Frame5	Frame6	Frame7	Frame8	Frame9	Frame10	Frame11	Frame12	Frame13	Frame14	Frame15	Frame16	Frame17	Frame18	Frame19	Frame20	Frame21	Frame22	Frame23	Frame24	Frame25	Frame26	Frame27	Frame28	Frame29	Frame30	Frame31	Frame32	Frame33	Frame34	Frame35	Frame36	Frame37	Frame38	Frame39	Frame40	Frame41	Frame42	Frame43	Frame44	Frame45	Frame46	Frame47	Frame48
Total Response	FrontToBack	-2.85924	-2.71458	-2.62408	-2.58773	-2.60553	-2.67748	-2.80359	-2.98385	-3.21826	-3.50682	-3.84953	-4.2464	-4.69742	-5.2026	-5.76192	-6.3754	-7.21028	-8.16174	-9.54099	-11.0616	-12.2977	-13.0682	-13.8047	-15.0415	-16.4247	-17.6712	-18.227	-18.3746	-17.8728	-17.033	-16.0594	-15.1956	-14.2138	-12.5562	-10.0974	-7.1414	-4.18812	-1.59058	0.540639	2.44911	4.27317	6.16753	7.87162	9.32198	10.3668	11.075	11.3381	11.0653
Saccadic Response	FrontToBack	-7.3399	-6.22798	-5.22799	-4.3399	-3.56374	-2.89949	-2.34716	-1.90674	-1.57825	-1.36166	-1.257	-1.26425	-1.38342	-1.6145	-1.95751	-2.41243	-3.0707	-3.91476	-5.15353	-6.66137	-8.18443	-9.56565	-10.8827	-12.4094	-13.6038	-14.3368	-14.472	-14.5382	-14.2629	-13.7118	-12.9642	-12.2588	-11.3363	-9.66689	-7.31631	-4.69435	-1.88171	0.926483	3.32309	5.63349	7.34227	9.01278	10.2781	11.141	11.4135	11.4336	11.3611	10.9776
Smooth Response	FrontToBack	4.48066	3.5134	2.60391	1.75218	0.958211	0.222009	-0.456429	-1.0771	-1.64001	-2.14516	-2.59254	-2.98215	-3.314	-3.58809	-3.80441	-3.96297	-4.13958	-4.24698	-4.38745	-4.40022	-4.11331	-3.50252	-2.92196	-2.63209	-2.8209	-3.33438	-3.75504	-3.83639	-3.60995	-3.32117	-3.09517	-2.93672	-2.8775	-2.88928	-2.78112	-2.44705	-2.30641	-2.51706	-2.78245	-3.18438	-3.0691	-2.84525	-2.40644	-1.81898	-1.0467	-0.358556	-0.0230064	0.087759
Total Response	BackToFront	-9.48194	-8.69464	-7.9195	-7.15653	-6.40571	-5.66705	-4.94056	-4.22622	-3.52404	-2.83402	-2.15617	-1.49047	-0.836933	-0.195556	0.433662	1.05072	1.7399	2.44172	2.91768	3.03795	2.9389	2.85634	2.8925	3.04368	3.27536	3.60707	4.34685	5.44451	6.84686	8.31372	10.1751	12.5628	15.1944	17.525	19.2505	20.4992	21.3791	21.8492	21.8771	21.3663	20.39	18.8974	17.1134	15.5408	14.1602	13.0531	11.7901	10.288
Saccadic Response	BackToFront	-4.36672	-4.02625	-3.6751	-3.31326	-2.94072	-2.5575	-2.16359	-1.75899	-1.34369	-0.917713	-0.481042	-0.0336812	0.424369	0.893109	1.37254	1.86266	2.24279	2.81598	3.44426	3.56244	3.30848	3.05112	2.9358	2.95284	3.03569	3.59646	4.45725	5.64107	7.03391	8.58641	10.3237	12.1266	13.8979	15.4988	16.8351	17.59	17.9538	17.8559	17.1451	15.7466	13.8582	11.6906	9.39099	7.30013	5.32507	3.77923	2.38152	1.17319
Smooth Response	BackToFront	-5.11522	-4.66839	-4.2444	-3.84327	-3.46499	-3.10955	-2.77697	-2.46723	-2.18035	-1.91631	-1.67513	-1.45679	-1.2613	-1.08866	-0.938877	-0.811939	-0.502884	-0.374266	-0.52658	-0.524487	-0.36958	-0.194781	-0.0433069	0.090834	0.239673	0.010612	-0.110397	-0.196559	-0.187055	-0.272694	-0.148692	0.436135	1.29653	2.02622	2.41532	2.90918	3.42523	3.99333	4.73201	5.61971	6.53179	7.2068	7.72241	8.24071	8.83511	9.27384	9.40856	9.11477
Total Response	Full Rotation	-18.1371	-17.1804	-16.2211	-15.2591	-14.2944	-13.3271	-12.357	-11.3843	-10.4089	-9.43088	-8.45013	-7.46671	-6.48061	-5.49184	-4.50039	-3.50625	-1.39435	0.750452	2.67741	4.2604	5.36572	6.17407	6.76384	7.33251	7.72874	7.98117	8.02287	7.78173	7.23961	6.15428	4.49679	2.36868	0.451711	-1.0433	-1.8644	-2.0733	-1.8514	-1.57422	-1.43376	-1.23563	-0.973563	-0.830281	-0.711396	-0.333391	0.402695	1.50235	2.53961	3.50341
Saccadic Response	Full Rotation	-12.883	-12.6268	-12.3182	-11.9571	-11.5437	-11.0778	-10.5595	-9.98877	-9.36564	-8.69009	-7.96212	-7.18174	-6.34894	-5.46372	-4.52609	-3.53604	-1.47997	0.434916	2.34275	4.44304	6.04435	7.30028	8.24561	9.30905	10.2646	10.8097	10.8839	10.5583	10.1939	8.94895	7.09935	4.71309	2.60878	0.801213	-0.734358	-1.71563	-2.39206	-3.03021	-3.42594	-3.5611	-3.57337	-3.62898	-3.45516	-3.05609	-2.41649	-1.29772	-0.367597	0.745606
Smooth Response	Full Rotation	-5.25404	-4.55361	-3.90292	-3.30197	-2.75076	-2.24929	-1.79756	-1.39556	-1.04331	-0.74079	-0.488013	-0.284975	-0.131677	-0.0281175	0.0257026	0.0297835	0.0856147	0.315536	0.334665	-0.182648	-0.678628	-1.12621	-1.48178	-1.97654	-2.53587	-2.82857	-2.86099	-2.77653	-2.9543	-2.79467	-2.60256	-2.3444	-2.15707	-1.84451	-1.13004	-0.357675	0.540658	1.45599	1.99218	2.32546	2.59981	2.79869	2.74376	2.7227	2.81919	2.80007	2.90721	2.7578
[truncated: 372 more columns]

## Sheet: Ext5c_bottom
Response_type	Stimulus	Frame1	Frame2	Frame3	Frame4	Frame5	Frame6	Frame7	Frame8	Frame9	Frame10	Frame11	Frame12	Frame13	Frame14	Frame15	Frame16	Frame17	Frame18	Frame19	Frame20	Frame21	Frame22	Frame23	Frame24	Frame25	Frame26	Frame27	Frame28	Frame29	Frame30	Frame31	Frame32	Frame33	Frame34	Frame35	Frame36	Frame37	Frame38	Frame39	Frame40	Frame41	Frame42	Frame43	Frame44	Frame45	Frame46	Frame47	Frame48
Total Response	FrontToBack	15.6233	13.3485	11.1868	9.13809	7.20243	5.37983	3.67028	2.07378	0.590324	-0.780077	-2.03743	-3.18173	-4.21298	-5.13118	-5.93633	-6.62843	-7.71108	-8.33567	-8.63237	-8.73895	-8.95868	-9.02574	-8.71239	-7.95727	-6.83301	-5.64815	-4.45267	-3.43225	-2.62363	-2.22328	-1.96026	-1.71968	-1.20507	-0.418653	0.557151	1.40364	1.78367	1.6076	1.13214	0.723724	0.577465	0.453246	-0.0270451	-0.998695	-2.25307	-3.52553	-4.61759	-5.50432
Saccadic Response	FrontToBack	11.2564	9.52494	7.87848	6.31701	4.84053	3.44903	2.14251	0.920984	-0.215559	-1.26712	-2.23369	-3.11527	-3.91187	-4.62349	-5.25012	-5.79176	-6.59606	-7.22923	-7.49881	-7.69036	-7.96216	-8.19344	-8.26313	-7.80437	-6.96947	-6.0434	-4.78327	-3.59977	-2.50927	-1.7944	-0.972069	-0.322951	0.30125	0.796587	1.43963	2.05221	2.57572	2.64768	2.50332	2.42915	2.39201	2.32959	2.07789	1.49892	0.803862	0.380899	-0.154916	-0.384904
Smooth Response	FrontToBack	4.36697	3.82361	3.30831	2.82108	2.36191	1.9308	1.52777	1.15279	0.805883	0.487039	0.196259	-0.0664548	-0.301104	-0.507689	-0.686208	-0.836663	-1.11503	-1.10644	-1.13356	-1.04859	-0.996511	-0.832302	-0.44926	-0.152902	0.136454	0.395253	0.330593	0.167529	-0.114361	-0.42888	-0.988193	-1.39673	-1.50632	-1.21524	-0.882482	-0.648567	-0.792049	-1.04007	-1.37117	-1.70543	-1.81455	-1.87634	-2.10494	-2.49761	-3.05693	-3.90643	-4.46267	-5.11942
Total Response	BackToFront	6.8285	5.846	4.93005	4.08062	3.29773	2.58138	1.93155	1.34826	0.831504	0.38128	-0.0024112	-0.319569	-0.570193	-0.754283	-0.871841	-0.922865	-0.49771	-0.491419	-0.941564	-1.15923	-0.872382	-0.20712	0.370184	1.14191	2.17385	3.37821	4.15004	4.39641	4.25375	3.93918	3.3076	2.43269	1.50497	1.18203	1.60774	2.56602	3.48599	4.2076	4.63547	4.90345	4.91381	4.74655	4.32743	3.69241	2.90807	2.03766	0.983731	-0.27405
Saccadic Response	BackToFront	5.78206	4.64667	3.60311	2.6514	1.79153	1.02351	0.34732	-0.237023	-0.729525	-1.13018	-1.439	-1.65598	-1.78111	-1.8144	-1.75585	-1.60546	-0.867549	-0.338739	-0.178871	0.302503	1.0912	2.28617	3.25778	4.11379	5.23094	6.693	7.96031	8.7681	9.11734	9.03983	8.45685	7.65236	6.71783	6.46593	6.21001	6.34907	6.3555	6.27149	6.2381	5.97454	5.29318	4.42126	3.29552	1.76987	0.241064	-1.31022	-2.79781	-4.50329
Smooth Response	BackToFront	1.04643	1.19934	1.32693	1.42922	1.5062	1.55787	1.58423	1.58528	1.56103	1.51146	1.43659	1.33641	1.21092	1.06012	0.884014	0.682598	0.369839	-0.15268	-0.762693	-1.46173	-1.96358	-2.49329	-2.88759	-2.97188	-3.05709	-3.31479	-3.81027	-4.37169	-4.86359	-5.10065	-5.14926	-5.21968	-5.21286	-5.28389	-4.60227	-3.78304	-2.8695	-2.06389	-1.60263	-1.07109	-0.379371	0.325293	1.03191	1.92254	2.667	3.34789	3.78154	4.22924
Total Response	Full Rotation	-11.5386	-10.5675	-9.62176	-8.70132	-7.8062	-6.93639	-6.09189	-5.2727	-4.47882	-3.71025	-2.967	-2.24905	-1.55642	-0.889097	-0.247085	0.369614	1.05502	1.78151	2.4951	3.0739	3.56943	3.99316	4.42159	4.7712	4.95227	4.97973	5.06527	5.2032	5.43324	5.65867	6.00479	6.20947	6.18756	5.84682	5.36944	4.94425	4.51987	4.18258	4.10171	4.39145	4.71194	4.80696	4.64872	4.60623	4.77732	5.10832	5.4377	5.67593
Saccadic Response	Full Rotation	-15.0349	-13.9956	-12.9722	-11.9648	-10.9732	-9.99759	-9.03787	-8.09407	-7.16619	-6.25423	-5.35818	-4.47805	-3.61384	-2.76555	-1.93317	-1.11671	-0.148681	0.551921	1.39698	2.58647	3.80614	4.92726	5.66419	6.41937	6.71856	6.84758	6.92101	6.92758	7.00753	7.1015	7.06735	6.83272	6.35217	5.31747	4.19298	3.04935	2.31137	1.65411	1.1114	0.96492	0.89047	0.650569	0.420676	0.742378	1.51817	2.17902	2.27656	2.11025
Smooth Response	Full Rotation	3.49638	3.42813	3.35049	3.26345	3.16702	3.0612	2.94598	2.82138	2.68737	2.54398	2.39118	2.229	2.05742	1.87645	1.68609	1.48633	1.2037	1.22959	1.09812	0.487438	-0.236709	-0.9341	-1.24259	-1.64817	-1.76628	-1.86785	-1.85574	-1.72438	-1.57429	-1.44282	-1.06256	-0.623255	-0.164611	0.529352	1.17647	1.8949	2.2085	2.52847	2.99031	3.42653	3.82147	4.15639	4.22805	3.86385	3.25914	2.9293	3.16114	3.56568
[truncated: 372 more columns]

## Sheet: Ext5d
straightness	stim_type	genotype
0.933037	pre	LPTC_tshgal80_shibire_activated
0.861182	pre	LPTC_tshgal80_shibire_activated
0.775775	pre	LPTC_tshgal80_shibire_activated
0.856185	pre	LPTC_tshgal80_shibire_activated
0.808315	pre	LPTC_tshgal80_shibire_activated
0.846822	pre	LPTC_tshgal80_shibire_activated
0.920992	pre	LPTC_tshgal80_shibire_activated
0.903769	pre	LPTC_tshgal80_shibire_activated
NaN	pre	LPTC_tshgal80_shibire_activated
0.891982	pre	LPTC_tshgal80_shibire_activated
0.865286	pre	LPTC_tshgal80_shibire_activated
0.867503	pre	LPTC_tshgal80_shibire_activated
0.815972	pre	LPTC_tshgal80_shibire_activated
0.847639	pre	LPTC_tshgal80_shibire_activated
0.882672	pre	LPTC_tshgal80_shibire_activated
0.93014	pre	LPTC_tshgal80_shibire_activated
0.891536	FrontToBack	LPTC_tshgal80_shibire_activated
0.832795	FrontToBack	LPTC_tshgal80_shibire_activated
0.859414	FrontToBack	LPTC_tshgal80_shibire_activated
0.67	FrontToBack	LPTC_tshgal80_shibire_activated
0.775805	FrontToBack	LPTC_tshgal80_shibire_activated
0.861877	FrontToBack	LPTC_tshgal80_shibire_activated
0.78674	FrontToBack	LPTC_tshgal80_shibire_activated
0.820737	FrontToBack	LPTC_tshgal80_shibire_activated
0.712063	FrontToBack	LPTC_tshgal80_shibire_activated
0.869096	FrontToBack	LPTC_tshgal80_shibire_activated
0.85378	FrontToBack	LPTC_tshgal80_shibire_activated
0.836875	FrontToBack	LPTC_tshgal80_shibire_activated
0.841233	FrontToBack	LPTC_tshgal80_shibire_activated
0.828941	FrontToBack	LPTC_tshgal80_shibire_activated
0.884954	FrontToBack	LPTC_tshgal80_shibire_activated
0.891373	FrontToBack	LPTC_tshgal80_shibire_activated
0.94365	BackToFront	LPTC_tshgal80_shibire_activated
0.8009	BackToFront	LPTC_tshgal80_shibire_activated
0.834267	BackToFront	LPTC_tshgal80_shibire_activated
0.77235	BackToFront	LPTC_tshgal80_shibire_activated
0.794354	BackToFront	LPTC_tshgal80_shibire_activated
0.766614	BackToFront	LPTC_tshgal80_shibire_activated
0.803382	BackToFront	LPTC_tshgal80_shibire_activated
0.696734	BackToFront	LPTC_tshgal80_shibire_activated
NaN	BackToFront	LPTC_tshgal80_shibire_activated
0.655019	BackToFront	LPTC_tshgal80_shibire_activated
0.705324	BackToFront	LPTC_tshgal80_shibire_activated
0.743859	BackToFront	LPTC_tshgal80_shibire_activated
0.84121	BackToFront	LPTC_tshgal80_shibire_activated
0.704799	BackToFront	LPTC_tshgal80_shibire_activated
0.78357	BackToFront	LPTC_tshgal80_shibire_activated
0.904861	BackToFront	LPTC_tshgal80_shibire_activated
0.821251	FullRotation	LPTC_tshgal80_shibire_activated
0.739942	FullRotation	LPTC_tshgal80_shibire_activated
0.607943	FullRotation	LPTC_tshgal80_shibire_activated
0.714562	FullRotation	LPTC_tshgal80_shibire_activated
0.594521	FullRotation	LPTC_tshgal80_shibire_activated
0.784017	FullRotation	LPTC_tshgal80_shibire_activated
0.642739	FullRotation	LPTC_tshgal80_shibire_activated
0.694639	FullRotation	LPTC_tshgal80_shibire_activated
NaN	FullRotation	LPTC_tshgal80_shibire_activated
0.822508	FullRotation	LPTC_tshgal80_shibire_activated
0.796807	FullRotation	LPTC_tshgal80_shibire_activated
0.588951	FullRotation	LPTC_tshgal80_shibire_activated
0.611831	FullRotation	LPTC_tshgal80_shibire_activated
0.537437	FullRotation	LPTC_tshgal80_shibire_activated
0.916409	FullRotation	LPTC_tshgal80_shibire_activated
0.795282	FullRotation	LPTC_tshgal80_shibire_activated
0.863279	pre	shibire_control
0.878287	pre	shibire_control
0.894197	pre	shibire_control
0.892816	pre	shibire_control
0.878433	pre	shibire_control
0.886912	pre	shibire_control
0.823592	pre	shibire_control
0.892843	pre	shibire_control
0.902467	pre	shibire_control
0.918554	pre	shibire_control
0.757094	pre	shibire_control
0.859012	pre	shibire_control
0.872669	pre	shibire_control
0.91327	FrontToBack	shibire_control
0.895389	FrontToBack	shibire_control
0.915175	FrontToBack	shibire_control
0.839065	FrontToBack	shibire_control
0.90645	FrontToBack	shibire_control
0.902112	FrontToBack	shibire_control
0.842955	FrontToBack	shibire_control
0.915343	FrontToBack	shibire_control
0.920006	FrontToBack	shibire_control
0.895877	FrontToBack	shibire_control
0.883269	FrontToBack	shibire_control
0.922293	FrontToBack	shibire_control
0.858245	FrontToBack	shibire_control
0.787942	BackToFront	shibire_control
0.906382	BackToFront	shibire_control
0.939984	BackToFront	shibire_control
NaN	BackToFront	shibire_control
0.959315	BackToFront	shibire_control
0.816128	BackToFront	shibire_control
0.795082	BackToFront	shibire_control
0.877947	BackToFront	shibire_control
0.898539	BackToFront	shibire_control
0.914743	BackToFront	shibire_control
NaN	BackToFront	shibire_control
0.976628	BackToFront	shibire_control
0.770085	BackToFront	shibire_control
0.882793	FullRotation	shibire_control
0.869382	FullRotation	shibire_control
0.889673	FullRotation	shibire_control
0.817873	FullRotation	shibire_control
0.840144	FullRotation	shibire_control
0.811348	FullRotation	shibire_control
0.827192	FullRotation	shibire_control
0.892083	FullRotation	shibire_control
0.840511	FullRotation	shibire_control
0.878528	FullRotation	shibire_control
0.879583	FullRotation	shibire_control
0.639266	FullRotation	shibire_control
0.820704	FullRotation	shibire_control
0.916492	pre	H2split_shibire_activated_all
0.890372	pre	H2split_shibire_activated_all
0.525243	pre	H2split_shibire_activated_all
0.776566	pre	H2split_shibire_activated_all
0.864807	pre	H2split_shibire_activated_all
0.851682	pre	H2split_shibire_activated_all
0.86645	pre	H2split_shibire_activated_all
0.894816	pre	H2split_shibire_activated_all
0.857945	pre	H2split_shibire_activated_all
0.834412	pre	H2split_shibire_activated_all
0.918009	pre	H2split_shibire_activated_all
0.881877	pre	H2split_shibire_activated_all
0.827956	pre	H2split_shibire_activated_all
0.872774	pre	H2split_shibire_activated_all
0.877106	pre	H2split_shibire_activated_all
0.922073	pre	H2split_shibire_activated_all
0.880361	pre	H2split_shibire_activated_all
0.826409	pre	H2split_shibire_activated_all
0.8946	FrontToBack	H2split_shibire_activated_all
0.716865	FrontToBack	H2split_shibire_activated_all
0.0239115	FrontToBack	H2split_shibire_activated_all
0.704004	FrontToBack	H2split_shibire_activated_all
0.808657	FrontToBack	H2split_shibire_activated_all
0.663034	FrontToBack	H2split_shibire_activated_all
0.806536	FrontToBack	H2split_shibire_activated_all
0.871897	FrontToBack	H2split_shibire_activated_all
0.807341	FrontToBack	H2split_shibire_activated_all
0.751036	FrontToBack	H2split_shibire_activated_all
0.852483	FrontToBack	H2split_shibire_activated_all
0.881378	FrontToBack	H2split_shibire_activated_all
0.85371	FrontToBack	H2split_shibire_activated_all
0.838592	FrontToBack	H2split_shibire_activated_all
0.82494	FrontToBack	H2split_shibire_activated_all
0.934813	FrontToBack	H2split_shibire_activated_all
0.768194	FrontToBack	H2split_shibire_activated_all
0.707675	FrontToBack	H2split_shibire_activated_all
0.864893	BackToFront	H2split_shibire_activated_all
0.912341	BackToFront	H2split_shibire_activated_all
0.446024	BackToFront	H2split_shibire_activated_all
0.702185	BackToFront	H2split_shibire_activated_all
0.82876	BackToFront	H2split_shibire_activated_all
0.772132	BackToFront	H2split_shibire_activated_all
0.841776	BackToFront	H2split_shibire_activated_all
0.84563	BackToFront	H2split_shibire_activated_all
0.688667	BackToFront	H2split_shibire_activated_all
0.819085	BackToFront	H2split_shibire_activated_all
0.836462	BackToFront	H2split_shibire_activated_all
0.781903	BackToFront	H2split_shibire_activated_all
0.802285	BackToFront	H2split_shibire_activated_all
0.76898	BackToFront	H2split_shibire_activated_all
0.823381	BackToFront	H2split_shibire_activated_all
0.777763	BackToFront	H2split_shibire_activated_all
0.816726	BackToFront	H2split_shibire_activated_all
0.803032	BackToFront	H2split_shibire_activated_all
0.763587	FullRotation	H2split_shibire_activated_all
0.753367	FullRotation	H2split_shibire_activated_all
0.0343446	FullRotation	H2split_shibire_activated_all
0.865065	FullRotation	H2split_shibire_activated_all
0.777842	FullRotation	H2split_shibire_activated_all
0.608815	FullRotation	H2split_shibire_activated_all
0.728439	FullRotation	H2split_shibire_activated_all
0.688862	FullRotation	H2split_shibire_activated_all
0.610558	FullRotation	H2split_shibire_activated_all
0.604511	FullRotation	H2split_shibire_activated_all
0.767376	FullRotation	H2split_shibire_activated_all
0.789554	FullRotation	H2split_shibire_activated_all
0.643095	FullRotation	H2split_shibire_activated_all
0.859149	FullRotation	H2split_shibire_activated_all
0.798164	FullRotation	H2split_shibire_activated_all
0.851521	FullRotation	H2split_shibire_activated_all
0.755915	FullRotation	H2split_shibire_activated_all
0.601825	FullRotation	H2split_shibire_activated_all

## Sheet: Ext5e
saccades	saccade_type	stim_type	genotype
1.93103	syn	Front to Back	LPTC_tshgal80_shibire_activated
3.33333	syn	Front to Back	LPTC_tshgal80_shibire_activated
3.45833	syn	Front to Back	LPTC_tshgal80_shibire_activated
5	syn	Front to Back	LPTC_tshgal80_shibire_activated
5.70588	syn	Front to Back	LPTC_tshgal80_shibire_activated
1.84211	syn	Front to Back	LPTC_tshgal80_shibire_activated
7.64286	syn	Front to Back	LPTC_tshgal80_shibire_activated
1.5	syn	Front to Back	LPTC_tshgal80_shibire_activated
NaN	syn	Front to Back	LPTC_tshgal80_shibire_activated
3.93333	syn	Front to Back	LPTC_tshgal80_shibire_activated
4.84615	syn	Front to Back	LPTC_tshgal80_shibire_activated
4.91667	syn	Front to Back	LPTC_tshgal80_shibire_activated
3.66667	syn	Front to Back	LPTC_tshgal80_shibire_activated
5.25926	syn	Front to Back	LPTC_tshgal80_shibire_activated
0.944444	syn	Front to Back	LPTC_tshgal80_shibire_activated
1.22222	syn	Front to Back	LPTC_tshgal80_shibire_activated
6.13793	anti	Front to Back	LPTC_tshgal80_shibire_activated
7.02778	anti	Front to Back	LPTC_tshgal80_shibire_activated
3.125	anti	Front to Back	LPTC_tshgal80_shibire_activated
2.1	anti	Front to Back	LPTC_tshgal80_shibire_activated
3.29412	anti	Front to Back	LPTC_tshgal80_shibire_activated
6.52632	anti	Front to Back	LPTC_tshgal80_shibire_activated
1.46429	anti	Front to Back	LPTC_tshgal80_shibire_activated
5.42857	anti	Front to Back	LPTC_tshgal80_shibire_activated
NaN	anti	Front to Back	LPTC_tshgal80_shibire_activated
5.33333	anti	Front to Back	LPTC_tshgal80_shibire_activated
4.92308	anti	Front to Back	LPTC_tshgal80_shibire_activated
6.16667	anti	Front to Back	LPTC_tshgal80_shibire_activated
5.88889	anti	Front to Back	LPTC_tshgal80_shibire_activated
5.44444	anti	Front to Back	LPTC_tshgal80_shibire_activated
4.88889	anti	Front to Back	LPTC_tshgal80_shibire_activated
6.88889	anti	Front to Back	LPTC_tshgal80_shibire_activated
4.21429	syn	Back to Front	LPTC_tshgal80_shibire_activated
7.16667	syn	Back to Front	LPTC_tshgal80_shibire_activated
1.5	syn	Back to Front	LPTC_tshgal80_shibire_activated
5.44444	syn	Back to Front	LPTC_tshgal80_shibire_activated
6.59524	syn	Back to Front	LPTC_tshgal80_shibire_activated
3.05	syn	Back to Front	LPTC_tshgal80_shibire_activated
3.04348	syn	Back to Front	LPTC_tshgal80_shibire_activated
3.8	syn	Back to Front	LPTC_tshgal80_shibire_activated
NaN	syn	Back to Front	LPTC_tshgal80_shibire_activated
3.72727	syn	Back to Front	LPTC_tshgal80_shibire_activated
4	syn	Back to Front	LPTC_tshgal80_shibire_activated
8.54545	syn	Back to Front	LPTC_tshgal80_shibire_activated
1.875	syn	Back to Front	LPTC_tshgal80_shibire_activated
2.90476	syn	Back to Front	LPTC_tshgal80_shibire_activated
0.142857	syn	Back to Front	LPTC_tshgal80_shibire_activated
4.38462	syn	Back to Front	LPTC_tshgal80_shibire_activated
0.642857	anti	Back to Front	LPTC_tshgal80_shibire_activated
1.33333	anti	Back to Front	LPTC_tshgal80_shibire_activated
2.5	anti	Back to Front	LPTC_tshgal80_shibire_activated
0.555556	anti	Back to Front	LPTC_tshgal80_shibire_activated
1.16667	anti	Back to Front	LPTC_tshgal80_shibire_activated
0.7	anti	Back to Front	LPTC_tshgal80_shibire_activated
1.34783	anti	Back to Front	LPTC_tshgal80_shibire_activated
0.4	anti	Back to Front	LPTC_tshgal80_shibire_activated
NaN	anti	Back to Front	LPTC_tshgal80_shibire_activated
1.18182	anti	Back to Front	LPTC_tshgal80_shibire_activated
0.583333	anti	Back to Front	LPTC_tshgal80_shibire_activated
1.63636	anti	Back to Front	LPTC_tshgal80_shibire_activated
1.625	anti	Back to Front	LPTC_tshgal80_shibire_activated
3.28571	anti	Back to Front	LPTC_tshgal80_shibire_activated
0.714286	anti	Back to Front	LPTC_tshgal80_shibire_activated
0	anti	Back to Front	LPTC_tshgal80_shibire_activated
2.4	syn	Full rotation	LPTC_tshgal80_shibire_activated
6.69388	syn	Full rotation	LPTC_tshgal80_shibire_activated
2.5	syn	Full rotation	LPTC_tshgal80_shibire_activated
3.45833	syn	Full rotation	LPTC_tshgal80_shibire_activated
7.74576	syn	Full rotation	LPTC_tshgal80_shibire_activated
4.27778	syn	Full rotation	LPTC_tshgal80_shibire_activated
2.6	syn	Full rotation	LPTC_tshgal80_shibire_activated
2.94118	syn	Full rotation	LPTC_tshgal80_shibire_activated
NaN	syn	Full rotation	LPTC_tshgal80_shibire_activated
0.866667	syn	Full rotation	LPTC_tshgal80_shibire_activated
1.7	syn	Full rotation	LPTC_tshgal80_shibire_activated
4.55	syn	Full rotation	LPTC_tshgal80_shibire_activated
7.18182	syn	Full rotation	LPTC_tshgal80_shibire_activated
3.41667	syn	Full rotation	LPTC_tshgal80_shibire_activated
2.42857	syn	Full rotation	LPTC_tshgal80_shibire_activated
4	syn	Full rotation	LPTC_tshgal80_shibire_activated
1.48	anti	Full rotation	LPTC_tshgal80_shibire_activated
1.38776	anti	Full rotation	LPTC_tshgal80_shibire_activated
0.5	anti	Full rotation	LPTC_tshgal80_shibire_activated
1.54167	anti	Full rotation	LPTC_tshgal80_shibire_activated
1.94915	anti	Full rotation	LPTC_tshgal80_shibire_activated
2.66667	anti	Full rotation	LPTC_tshgal80_shibire_activated
0.45	anti	Full rotation	LPTC_tshgal80_shibire_activated
0.352941	anti	Full rotation	LPTC_tshgal80_shibire_activated
NaN	anti	Full rotation	LPTC_tshgal80_shibire_activated
0.8	anti	Full rotation	LPTC_tshgal80_shibire_activated
1.1	anti	Full rotation	LPTC_tshgal80_shibire_activated
0.6	anti	Full rotation	LPTC_tshgal80_shibire_activated
1.72727	anti	Full rotation	LPTC_tshgal80_shibire_activated
0.333333	anti	Full rotation	LPTC_tshgal80_shibire_activated
0.214286	anti	Full rotation	LPTC_tshgal80_shibire_activated
1.3	anti	Full rotation	LPTC_tshgal80_shibire_activated
0.428571	syn	Front to Back	shibire_temperature_control
0.321429	syn	Front to Back	shibire_temperature_control
0.794872	syn	Front to Back	shibire_temperature_control
2.05	syn	Front to Back	shibire_temperature_control
0.487179	syn	Front to Back	shibire_temperature_control
1.05882	syn	Front to Back	shibire_temperature_control
2.9375	syn	Front to Back	shibire_temperature_control
0.243902	syn	Front to Back	shibire_temperature_control
0.766667	syn	Front to Back	shibire_temperature_control
0.5625	syn	Front to Back	shibire_temperature_control
0.0322581	syn	Front to Back	shibire_temperature_control
0.05	syn	Front to Back	shibire_temperature_control
0.744186	syn	Front to Back	shibire_temperature_control
5.2381	anti	Front to Back	shibire_temperature_control
3.57143	anti	Front to Back	shibire_temperature_control
4.66667	anti	Front to Back	shibire_temperature_control
2.975	anti	Front to Back	shibire_temperature_control
4.5641	anti	Front to Back	shibire_temperature_control
8.23529	anti	Front to Back	shibire_temperature_control
3.79167	anti	Front to Back	shibire_temperature_control
5.90244	anti	Front to Back	shibire_temperature_control
4.06667	anti	Front to Back	shibire_temperature_control
5.65625	anti	Front to Back	shibire_temperature_control
5.90323	anti	Front to Back	shibire_temperature_control
4.4	anti	Front to Back	shibire_temperature_control
4.95349	anti	Front to Back	shibire_temperature_control
2.3125	syn	Back to Front	shibire_temperature_control
0.466667	syn	Back to Front	shibire_temperature_control
2.09091	syn	Back to Front	shibire_temperature_control
0.882353	syn	Back to Front	shibire_temperature_control
2.04348	syn	Back to Front	shibire_temperature_control
2.5	syn	Back to Front	shibire_temperature_control
1.2069	syn	Back to Front	shibire_temperature_control
2.93333	syn	Back to Front	shibire_temperature_control
3.19048	syn	Back to Front	shibire_temperature_control
2.16	syn	Back to Front	shibire_temperature_control
0.142857	syn	Back to Front	shibire_temperature_control
NaN	syn	Back to Front	shibire_temperature_control
1.29032	syn	Back to Front	shibire_temperature_control
1.0625	anti	Back to Front	shibire_temperature_control
1.4	anti	Back to Front	shibire_temperature_control
1.04545	anti	Back to Front	shibire_temperature_control
0.764706	anti	Back to Front	shibire_temperature_control
0.913043	anti	Back to Front	shibire_temperature_control
1.6087	anti	Back to Front	shibire_temperature_control
1	anti	Back to Front	shibire_temperature_control
1.7	anti	Back to Front	shibire_temperature_control
0.904762	anti	Back to Front	shibire_temperature_control
0.72	anti	Back to Front	shibire_temperature_control
1	anti	Back to Front	shibire_temperature_control
NaN	anti	Back to Front	shibire_temperature_control
1.12903	anti	Back to Front	shibire_temperature_control
1.55	syn	Full rotation	shibire_temperature_control
2.30769	syn	Full rotation	shibire_temperature_control
1.54545	syn	Full rotation	shibire_temperature_control
1.56522	syn	Full rotation	shibire_temperature_control
1.53125	syn	Full rotation	shibire_temperature_control
3.44898	syn	Full rotation	shibire_temperature_control
1.69048	syn	Full rotation	shibire_temperature_control
2.03226	syn	Full rotation	shibire_temperature_control
1.75	syn	Full rotation	shibire_temperature_control
1.32258	syn	Full rotation	shibire_temperature_control
NaN	syn	Full rotation	shibire_temperature_control
0.857143	syn	Full rotation	shibire_temperature_control
1.31111	syn	Full rotation	shibire_temperature_control
2.65	anti	Full rotation	shibire_temperature_control
1.61538	anti	Full rotation	shibire_temperature_control
1.90909	anti	Full rotation	shibire_temperature_control
0.565217	anti	Full rotation	shibire_temperature_control
2.6875	anti	Full rotation	shibire_temperature_control
1.28571	anti	Full rotation	shibire_temperature_control
2.28571	anti	Full rotation	shibire_temperature_control
2.16129	anti	Full rotation	shibire_temperature_control
2.65	anti	Full rotation	shibire_temperature_control
3.22581	anti	Full rotation	shibire_temperature_control
NaN	anti	Full rotation	shibire_temperature_control
0.714286	anti	Full rotation	shibire_temperature_control
3.62222	anti	Full rotation	shibire_temperature_control
7.25806	syn	Front to Back	H2split_shibire_activated_all
5.5	syn	Front to Back	H2split_shibire_activated_all
0	syn	Front to Back	H2split_shibire_activated_all
1.23077	syn	Front to Back	H2split_shibire_activated_all
2.63636	syn	Front to Back	H2split_shibire_activated_all
5.47368	syn	Front to Back	H2split_shibire_activated_all
2.86667	syn	Front to Back	H2split_shibire_activated_all
2.92105	syn	Front to Back	H2split_shibire_activated_all
5.46154	syn	Front to Back	H2split_shibire_activated_all
8.11111	syn	Front to Back	H2split_shibire_activated_all
2.38095	syn	Front to Back	H2split_shibire_activated_all
4.44444	syn	Front to Back	H2split_shibire_activated_all
3.73684	syn	Front to Back	H2split_shibire_activated_all
3.66667	syn	Front to Back	H2split_shibire_activated_all
6.19048	syn	Front to Back	H2split_shibire_activated_all
0.5	syn	Front to Back	H2split_shibire_activated_all
6.64286	syn	Front to Back	H2split_shibire_activated_all
8.3	syn	Front to Back	H2split_shibire_activated_all
3.3871	anti	Front to Back	H2split_shibire_activated_all
2	anti	Front to Back	H2split_shibire_activated_all
0.333333	anti	Front to Back	H2split_shibire_activated_all
4.15385	anti	Front to Back	H2split_shibire_activated_all
4.18182	anti	Front to Back	H2split_shibire_activated_all
2.26316	anti	Front to Back	H2split_shibire_activated_all
5.13333	anti	Front to Back	H2split_shibire_activated_all
6.23684	anti	Front to Back	H2split_shibire_activated_all
7	anti	Front to Back	H2split_shibire_activated_all
2.66667	anti	Front to Back	H2split_shibire_activated_all
6.42857	anti	Front to Back	H2split_shibire_activated_all
4.96296	anti	Front to Back	H2split_shibire_activated_all
9.21053	anti	Front to Back	H2split_shibire_activated_all
4.66667	anti	Front to Back	H2split_shibire_activated_all
3.7619	anti	Front to Back	H2split_shibire_activated_all
0.625	anti	Front to Back	H2split_shibire_activated_all
4.14286	anti	Front to Back	H2split_shibire_activated_all
1.25	anti	Front to Back	H2split_shibire_activated_all
1.6129	syn	Back to Front	H2split_shibire_activated_all
0.909091	syn	Back to Front	H2split_shibire_activated_all
0.294118	syn	Back to Front	H2split_shibire_activated_all
5	syn	Back to Front	H2split_shibire_activated_all
1.92308	syn	Back to Front	H2split_shibire_activated_all
2.58824	syn	Back to Front	H2split_shibire_activated_all
1.76923	syn	Back to Front	H2split_shibire_activated_all
2.43243	syn	Back to Front	H2split_shibire_activated_all
8.73333	syn	Back to Front	H2split_shibire_activated_all
4.83333	syn	Back to Front	H2split_shibire_activated_all
4.07143	syn	Back to Front	H2split_shibire_activated_all
2.42308	syn	Back to Front	H2split_shibire_activated_all
5.71429	syn	Back to Front	H2split_shibire_activated_all
3.33333	syn	Back to Front	H2split_shibire_activated_all
5.38095	syn	Back to Front	H2split_shibire_activated_all
1.2	syn	Back to Front	H2split_shibire_activated_all
1.75	syn	Back to Front	H2split_shibire_activated_all
1.47368	syn	Back to Front	H2split_shibire_activated_all
2.67742	anti	Back to Front	H2split_shibire_activated_all
2.54545	anti	Back to Front	H2split_shibire_activated_all
0.117647	anti	Back to Front	H2split_shibire_activated_all
1.125	anti	Back to Front	H2split_shibire_activated_all
1.30769	anti	Back to Front	H2split_shibire_activated_all
2.47059	anti	Back to Front	H2split_shibire_activated_all
0.846154	anti	Back to Front	H2split_shibire_activated_all
1.32432	anti	Back to Front	H2split_shibire_activated_all
1.33333	anti	Back to Front	H2split_shibire_activated_all
3.16667	anti	Back to Front	H2split_shibire_activated_all
0.785714	anti	Back to Front	H2split_shibire_activated_all
1.23077	anti	Back to Front	H2split_shibire_activated_all
2.33333	anti	Back to Front	H2split_shibire_activated_all
2	anti	Back to Front	H2split_shibire_activated_all
2.42857	anti	Back to Front	H2split_shibire_activated_all
0.8	anti	Back to Front	H2split_shibire_activated_all
1.75	anti	Back to Front	H2split_shibire_activated_all
2.57895	anti	Back to Front	H2split_shibire_activated_all
6.55172	syn	Full rotation	H2split_shibire_activated_all
3.26667	syn	Full rotation	H2split_shibire_activated_all
0.0909091	syn	Full rotation	H2split_shibire_activated_all
3.44444	syn	Full rotation	H2split_shibire_activated_all
5.07143	syn	Full rotation	H2split_shibire_activated_all
4.91667	syn	Full rotation	H2split_shibire_activated_all
4.85714	syn	Full rotation	H2split_shibire_activated_all
5.68966	syn	Full rotation	H2split_shibire_activated_all
8.5	syn	Full rotation	H2split_shibire_activated_all
8.3125	syn	Full rotation	H2split_shibire_activated_all
4.15	syn	Full rotation	H2split_shibire_activated_all
2.94737	syn	Full rotation	H2split_shibire_activated_all
6.4375	syn	Full rotation	H2split_shibire_activated_all
2.61538	syn	Full rotation	H2split_shibire_activated_all
4.60714	syn	Full rotation	H2split_shibire_activated_all
0.5	syn	Full rotation	H2split_shibire_activated_all
2.33333	syn	Full rotation	H2split_shibire_activated_all
3.68421	syn	Full rotation	H2split_shibire_activated_all
2.44828	anti	Full rotation	H2split_shibire_activated_all
1.13333	anti	Full rotation	H2split_shibire_activated_all
0.272727	anti	Full rotation	H2split_shibire_activated_all
2.55556	anti	Full rotation	H2split_shibire_activated_all
2.28571	anti	Full rotation	H2split_shibire_activated_all
1.25	anti	Full rotation	H2split_shibire_activated_all
1.96429	anti	Full rotation	H2split_shibire_activated_all
2.62069	anti	Full rotation	H2split_shibire_activated_all
2.15	anti	Full rotation	H2split_shibire_activated_all
1.375	anti	Full rotation	H2split_shibire_activated_all
1	anti	Full rotation	H2split_shibire_activated_all
1.57895	anti	Full rotation	H2split_shibire_activated_all
3.3125	anti	Full rotation	H2split_shibire_activated_all
1.23077	anti	Full rotation	H2split_shibire_activated_all
2.5	anti	Full rotation	H2split_shibire_activated_all
0.333333	anti	Full rotation	H2split_shibire_activated_all
2	anti	Full rotation	H2split_shibire_activated_all
1.84211	anti	Full rotation	H2split_shibire_activated_all

## Sheet: Ext5f
datatype	Genotype	Frame1	Frame2	Frame3	Frame4	Frame5	Frame6	Frame7	Frame8	Frame9	Frame10	Frame11	Frame12	Frame13	Frame14	Frame15	Frame16	Frame17	Frame18	Frame19	Frame20
syn_saccade_turns	LPTC_tshgal80_shibire_activated	-39.5319	-36.3287	-33.2625	-30.2591	-27.2311	-24.0827	-20.89	-17.6235	-13.939	-8.71305	0	9.75224	18.3079	24.0758	28.4204	32.2043	35.7385	38.9979	42.0395	44.9362
syn_saccade_angular_speed	LPTC_tshgal80_shibire_activated	203.007	193.647	189.603	191.19	196.202	200.565	210.697	245.903	376.064	518.191	603.194	520.581	392.359	284.134	243.456	222.587	206.136	192.333	185.462	187.48
anti_saccade_turns	LPTC_tshgal80_shibire_activated	-12.4236	-11.9997	-11.6036	-11.1505	-10.7616	-10.5029	-10.2165	-9.86391	-9.06382	-6.74715	0	7.80147	14.0256	17.1864	18.8551	19.9124	20.9175	21.8954	22.7912	23.6312
anti_saccade_angular_speed	LPTC_tshgal80_shibire_activated	28.5937	26.6585	25.8557	23.8647	20.9625	20.4134	30.6232	71.1545	221.076	379.522	469.896	378.569	238.184	123.523	78.1529	64.0689	60.5348	56.7759	53.2337	50.8125
syn_saccade_turns	shibire_temperature_control	-27.3559	-25.5338	-23.7322	-21.8242	-19.8279	-17.7284	-15.5019	-13.1661	-10.2995	-6.2415	0	6.99805	13.2073	17.5527	20.8094	23.5012	25.986	28.1833	30.206	32.0956
syn_saccade_angular_speed	shibire_temperature_control	116.859	116.195	118.884	125.382	132.002	138.818	153.504	188.467	283.466	381.237	439.138	383.677	294.274	211.835	174.793	154.65	140.314	127.554	117.312	111.833
anti_saccade_turns	shibire_temperature_control	-11.4752	-10.9368	-10.4547	-10.0453	-9.65444	-9.33188	-9.0166	-8.57009	-7.57655	-5.16093	0	5.89752	10.9259	13.9327	15.6548	16.7489	17.5681	18.3145	19.0537	19.8187
anti_saccade_angular_speed	shibire_temperature_control	35.415	31.0465	27.3015	24.022	21.5469	22.8868	37.5072	79.9607	190.83	301.492	364.98	306.939	211.614	121.855	76.5961	55.4366	48.5189	47.9235	48.1366	48.7469
syn_saccade_turns	H2split_shibire_activated_all	-39.7231	-36.7175	-33.8994	-31.0867	-28.1916	-25.1318	-21.9391	-18.5891	-14.6282	-8.96559	0	10.0374	18.9185	25.1265	29.7851	33.8135	37.5091	40.967	44.1044	46.9867
syn_saccade_angular_speed	H2split_shibire_activated_all	188.41	179.785	177.947	182.798	191.013	200.383	217.504	264.355	397.247	537.114	618.345	540.646	416.345	305.605	257.603	232.69	213.463	195.844	184.641	184.155
anti_saccade_turns	H2split_shibire_activated_all	-13.2133	-13.0191	-12.7693	-12.4512	-12.0971	-11.7551	-11.4234	-10.9879	-9.91644	-7.03756	0	8.0742	14.7396	18.4543	20.6087	22.0504	23.2977	24.4669	25.5403	26.4138
anti_saccade_angular_speed	H2split_shibire_activated_all	14.9722	17.1067	19.6336	21.7062	21.5123	23.28	38.5668	90.1019	243.609	399.755	487.403	402.482	268.616	152.855	102.022	82.404	74.6582	66.763	57.5482	49.5941

## Sheet: Ext5g
saccades	saccade_type	genotype
50.7126	syn	LPTC_tshgal80_shibire_activated
48.6538	syn	LPTC_tshgal80_shibire_activated
43.155	syn	LPTC_tshgal80_shibire_activated
54.3502	syn	LPTC_tshgal80_shibire_activated
58.4937	syn	LPTC_tshgal80_shibire_activated
56.0142	syn	LPTC_tshgal80_shibire_activated
47.0138	syn	LPTC_tshgal80_shibire_activated
52.869	syn	LPTC_tshgal80_shibire_activated
NaN	syn	LPTC_tshgal80_shibire_activated
48.6407	syn	LPTC_tshgal80_shibire_activated
49.4339	syn	LPTC_tshgal80_shibire_activated
41.7922	syn	LPTC_tshgal80_shibire_activated
52.4671	syn	LPTC_tshgal80_shibire_activated
49.8298	syn	LPTC_tshgal80_shibire_activated
41.2591	syn	LPTC_tshgal80_shibire_activated
40.2259	syn	LPTC_tshgal80_shibire_activated
38.1087	anti	LPTC_tshgal80_shibire_activated
38.2488	anti	LPTC_tshgal80_shibire_activated
32.696	anti	LPTC_tshgal80_shibire_activated
36.4442	anti	LPTC_tshgal80_shibire_activated
45.2984	anti	LPTC_tshgal80_shibire_activated
46.3281	anti	LPTC_tshgal80_shibire_activated
33.7048	anti	LPTC_tshgal80_shibire_activated
38.815	anti	LPTC_tshgal80_shibire_activated
NaN	anti	LPTC_tshgal80_shibire_activated
33.8453	anti	LPTC_tshgal80_shibire_activated
36.6299	anti	LPTC_tshgal80_shibire_activated
30.7246	anti	LPTC_tshgal80_shibire_activated
43.8369	anti	LPTC_tshgal80_shibire_activated
36.8473	anti	LPTC_tshgal80_shibire_activated
36.1846	anti	LPTC_tshgal80_shibire_activated
37.8867	anti	LPTC_tshgal80_shibire_activated
40.1612	syn	shibire_temperature_control
32.9212	syn	shibire_temperature_control
39.4929	syn	shibire_temperature_control
33.9647	syn	shibire_temperature_control
40.5276	syn	shibire_temperature_control
40.2692	syn	shibire_temperature_control
37.0885	syn	shibire_temperature_control
42.0531	syn	shibire_temperature_control
38.2933	syn	shibire_temperature_control
37.9898	syn	shibire_temperature_control
NaN	syn	shibire_temperature_control
NaN	syn	shibire_temperature_control
39.4053	syn	shibire_temperature_control
34.059	anti	shibire_temperature_control
29.2128	anti	shibire_temperature_control
32.4996	anti	shibire_temperature_control
27.7534	anti	shibire_temperature_control
30.345	anti	shibire_temperature_control
30.9224	anti	shibire_temperature_control
36.887	anti	shibire_temperature_control
31.7018	anti	shibire_temperature_control
33.9295	anti	shibire_temperature_control
31.1954	anti	shibire_temperature_control
NaN	anti	shibire_temperature_control
NaN	anti	shibire_temperature_control
35.5648	anti	shibire_temperature_control
51.1812	syn	H2split_shibire_activated_all
46.1673	syn	H2split_shibire_activated_all
43.8987	syn	H2split_shibire_activated_all
50.2833	syn	H2split_shibire_activated_all
48.0217	syn	H2split_shibire_activated_all
54.1711	syn	H2split_shibire_activated_all
58.688	syn	H2split_shibire_activated_all
47.5963	syn	H2split_shibire_activated_all
50.5171	syn	H2split_shibire_activated_all
47.4125	syn	H2split_shibire_activated_all
49.2022	syn	H2split_shibire_activated_all
48.7097	syn	H2split_shibire_activated_all
55.5294	syn	H2split_shibire_activated_all
52.9315	syn	H2split_shibire_activated_all
47.5564	syn	H2split_shibire_activated_all
34.0182	syn	H2split_shibire_activated_all
54.5218	syn	H2split_shibire_activated_all
57.8287	syn	H2split_shibire_activated_all
40.6699	anti	H2split_shibire_activated_all
30.3105	anti	H2split_shibire_activated_all
36.2718	anti	H2split_shibire_activated_all
42.6278	anti	H2split_shibire_activated_all
38.8281	anti	H2split_shibire_activated_all
43.8281	anti	H2split_shibire_activated_all
47.4126	anti	H2split_shibire_activated_all
36.5801	anti	H2split_shibire_activated_all
38.2651	anti	H2split_shibire_activated_all
39.1911	anti	H2split_shibire_activated_all
42.4231	anti	H2split_shibire_activated_all
36.9878	anti	H2split_shibire_activated_all
43.0543	anti	H2split_shibire_activated_all
40.3954	anti	H2split_shibire_activated_all
36.4736	anti	H2split_shibire_activated_all
24.9587	anti	H2split_shibire_activated_all
40.2086	anti	H2split_shibire_activated_all
45.4565	anti	H2split_shibire_activated_all

## Sheet: Ext5h
saccades	saccade_type	genotype
593.651	syn	LPTC_tshgal80_shibire_activated
555.945	syn	LPTC_tshgal80_shibire_activated
468.482	syn	LPTC_tshgal80_shibire_activated
603.25	syn	LPTC_tshgal80_shibire_activated
623.156	syn	LPTC_tshgal80_shibire_activated
627.796	syn	LPTC_tshgal80_shibire_activated
499.106	syn	LPTC_tshgal80_shibire_activated
571.896	syn	LPTC_tshgal80_shibire_activated
NaN	syn	LPTC_tshgal80_shibire_activated
553.753	syn	LPTC_tshgal80_shibire_activated
606.012	syn	LPTC_tshgal80_shibire_activated
530.82	syn	LPTC_tshgal80_shibire_activated
572.692	syn	LPTC_tshgal80_shibire_activated
590.919	syn	LPTC_tshgal80_shibire_activated
498.402	syn	LPTC_tshgal80_shibire_activated
522.932	syn	LPTC_tshgal80_shibire_activated
504.282	anti	LPTC_tshgal80_shibire_activated
518.26	anti	LPTC_tshgal80_shibire_activated
429.596	anti	LPTC_tshgal80_shibire_activated
489.225	anti	LPTC_tshgal80_shibire_activated
548.516	anti	LPTC_tshgal80_shibire_activated
591.139	anti	LPTC_tshgal80_shibire_activated
421.479	anti	LPTC_tshgal80_shibire_activated
452.127	anti	LPTC_tshgal80_shibire_activated
NaN	anti	LPTC_tshgal80_shibire_activated
455.316	anti	LPTC_tshgal80_shibire_activated
522.846	anti	LPTC_tshgal80_shibire_activated
461.53	anti	LPTC_tshgal80_shibire_activated
564.119	anti	LPTC_tshgal80_shibire_activated
525.688	anti	LPTC_tshgal80_shibire_activated
463.864	anti	LPTC_tshgal80_shibire_activated
525.505	anti	LPTC_tshgal80_shibire_activated
449.821	syn	shibire_temperature_control
371.788	syn	shibire_temperature_control
465.08	syn	shibire_temperature_control
346.842	syn	shibire_temperature_control
465.064	syn	shibire_temperature_control
430.024	syn	shibire_temperature_control
425.245	syn	shibire_temperature_control
449.263	syn	shibire_temperature_control
418.535	syn	shibire_temperature_control
444.617	syn	shibire_temperature_control
NaN	syn	shibire_temperature_control
NaN	syn	shibire_temperature_control
415.375	syn	shibire_temperature_control
417.159	anti	shibire_temperature_control
372.42	anti	shibire_temperature_control
419.531	anti	shibire_temperature_control
328.56	anti	shibire_temperature_control
416.816	anti	shibire_temperature_control
384.485	anti	shibire_temperature_control
441.391	anti	shibire_temperature_control
403.23	anti	shibire_temperature_control
401.091	anti	shibire_temperature_control
403.773	anti	shibire_temperature_control
NaN	anti	shibire_temperature_control
NaN	anti	shibire_temperature_control
419.573	anti	shibire_temperature_control
557.933	syn	H2split_shibire_activated_all
503.8	syn	H2split_shibire_activated_all
537.361	syn	H2split_shibire_activated_all
575.917	syn	H2split_shibire_activated_all
555.702	syn	H2split_shibire_activated_all
553.99	syn	H2split_shibire_activated_all
654.383	syn	H2split_shibire_activated_all
540.593	syn	H2split_shibire_activated_all
579.605	syn	H2split_shibire_activated_all
557.8	syn	H2split_shibire_activated_all
607.157	syn	H2split_shibire_activated_all
573.867	syn	H2split_shibire_activated_all
627.934	syn	H2split_shibire_activated_all
581.746	syn	H2split_shibire_activated_all
553.314	syn	H2split_shibire_activated_all
336.062	syn	H2split_shibire_activated_all
624.416	syn	H2split_shibire_activated_all
576.712	syn	H2split_shibire_activated_all
508.66	anti	H2split_shibire_activated_all
390.985	anti	H2split_shibire_activated_all
472.401	anti	H2split_shibire_activated_all
532.639	anti	H2split_shibire_activated_all
533.714	anti	H2split_shibire_activated_all
507.295	anti	H2split_shibire_activated_all
582.318	anti	H2split_shibire_activated_all
498.59	anti	H2split_shibire_activated_all
527.359	anti	H2split_shibire_activated_all
507.075	anti	H2split_shibire_activated_all
558.353	anti	H2split_shibire_activated_all
505.395	anti	H2split_shibire_activated_all
598.536	anti	H2split_shibire_activated_all
475.312	anti	H2split_shibire_activated_all
488.88	anti	H2split_shibire_activated_all
304.959	anti	H2split_shibire_activated_all
550.196	anti	H2split_shibire_activated_all
506.581	anti	H2split_shibire_activated_all

## Sheet: Ext5a_top
Stimulus	Fly_id	0	1	2	3	4	5	6	7	8	9	10	11	12	13	14	15	16	17	18	19	20	21	22	23	24	25	26	27	28	29	30	31	32	33	34	35	36	37	38	39	40	41	42	43	44	45	46	47
FrontToBack	1	-30.792	-34.8166	-39.0412	-43.2701	-47.2824	-50.7853	-53.465	-55.0694	-55.4596	-54.6201	-52.6797	-49.9699	-47.076	-44.7862	-43.8767	-44.7962	-47.4352	-51.1802	-55.2927	-59.4208	-63.8988	-69.5832	-77.2691	-87.0282	-97.8902	-108.078	-115.67	-119.327	-118.725	-114.523	-107.956	-100.311	-92.5355	-85.1375	-78.3339	-72.2696	-67.114	-62.975	-59.7238	-56.9364	-54.0555	-50.7077	-46.9547	-43.3041	-40.4937	-39.2504	-40.2288	-44.1477
FrontToBack	1	-4.27675	-5.74776	-7.15224	-8.28816	-8.97589	-9.15891	-8.93163	-8.47136	-7.89618	-7.14495	-5.96274	-4.03605	-1.21134	2.33422	6.08946	9.38431	11.6407	12.5556	12.138	10.6253	8.37082	5.76821	3.21842	1.10095	-0.27415	-0.720243	-0.197988	1.20137	3.29739	5.85259	8.58291	11.1514	13.1806	14.3016	14.258	13.0285	10.9155	8.51788	6.55401	5.57406	5.68635	6.45116	7.02935	6.55014	4.53028	1.13308	-2.88181	-6.50277
FrontToBack	1	-2.17004	0.0647637	1.98326	3.7323	5.45109	7.11024	8.44683	9.04391	8.52704	6.78138	4.07008	0.980254	-1.79662	-3.74598	-4.73801	-5.05842	-5.25345	-5.86798	-7.19658	-9.14212	-11.2306	-12.7717	-13.1074	-11.847	-8.98301	-4.84638	0.0507501	5.17701	10.0706	14.3562	17.7477	20.0837	21.3892	21.9092	22.0629	22.3033	22.9334	23.966	25.1078	25.8871	25.8561	24.7664	22.6406	19.7365	16.4442	13.1703	10.243	7.86962
FrontToBack	1	-71.9968	-70.698	-69.7453	-68.8579	-67.7038	-66.1917	-64.6498	-63.6973	-63.8498	-65.1233	-66.9189	-68.2919	-68.4321	-67.0575	-64.4615	-61.215	-57.7341	-54.0214	-49.7478	-44.6106	-38.7124	-32.6948	-27.5221	-24.0397	-22.5662	-22.7524	-23.7663	-24.6795	-24.8375	-24.0476	-22.5474	-20.8344	-19.4672	-18.9106	-19.4357	-21.0678	-23.576	-26.5198	-29.3605	-31.6232	-33.0546	-33.7103	-33.9218	-34.1484	-34.7854	-36.0089	-37.7176	-39.5658
FrontToBack	1	6.03734	2.05553	-1.20935	-3.31158	-3.97828	-3.14389	-0.982437	2.08041	5.42586	8.39052	10.4722	11.504	11.699	11.5254	11.4616	11.761	12.3503	12.9109	13.0783	12.6402	11.6278	10.2786	8.91684	7.82683	7.17581	7.00404	7.27374	7.92763	8.92122	10.1941	11.6131	12.9312	13.8172	13.9474	13.1137	11.2883	8.62738	5.43026	2.07777	-1.03658	-3.58203	-5.3497	-6.26317	-6.32162	-5.51561	-3.79284	-1.12574	2.35404
FrontToBack	1	-14.2562	-13.6442	-11.6314	-8.54988	-4.83527	-0.972114	2.56681	5.38236	7.19184	7.83321	7.24738	5.4798	2.7292	-0.590576	-3.85162	-6.33698	-7.47261	-7.0658	-5.42706	-3.30176	-1.63182	-1.2403	-2.55705	-5.48551	-9.45901	-13.6692	-17.3698	-20.118	-21.8421	-22.7253	-22.9918	-22.7291	-21.8414	-20.1521	-17.599	-14.4222	-11.2411	-8.93882	-8.36103	-9.94793	-13.5065	-18.286	-23.3681	-28.1884	-32.9218	-38.5311	-46.4214	-57.7855
FrontToBack	1	39.9953	39.3904	40.7209	42.8463	44.5312	44.9974	44.2084	42.796	41.7083	41.7463	43.1768	45.5645	47.8865	48.9032	47.6595	43.9202	38.3369	32.2331	27.0729	23.8604	22.7734	23.2102	24.1868	24.833	24.727	23.9465	22.8864	21.9726	21.4077	21.0491	20.4721	19.1985	16.9892	14.0356	10.9195	8.34318	6.77149	6.20607	6.21642	6.21209	5.7839	4.92674	4.02578	3.62807	4.12529	5.51433	7.35415	8.93331
FrontToBack	1	30.3471	28.8975	26.4288	23.6508	21.1062	18.9809	17.1124	15.1839	12.9842	10.562	8.17545	6.08072	4.32869	2.73059	1.03466	-0.837579	-2.68665	-4.18727	-5.19932	-6.01786	-7.34732	-9.95721	-14.1913	-19.6315	-25.1703	-29.5399	-32.0262	-32.945	-33.5297	-35.2883	-39.2277	-45.4461	-53.2662	-61.6787	-69.6884	-76.3542	-80.6567	-81.4951	-77.9831	-69.9274	-58.1538	-44.4304	-30.9539	-19.6599	-11.6896	-7.24114	-5.80165	-6.56715
FrontToBack	1	37.275	53.0406	71.8422	92.6239	113.386	131.68	145.279	152.698	153.372	147.526	135.946	119.839	100.801	80.7578	61.7477	45.5255	33.1566	24.8054	19.8276	17.1123	15.5093	14.173	12.7243	11.219	9.97123	9.32037	9.43778	10.2504	11.4943	12.8381	13.993	14.7591	15.0173	14.7109	13.8394	12.4669	10.7294	8.83896	7.0799	5.7833	5.26105	5.69647	7.03138	8.91955	10.8034	12.1065	12.4551	11.8172
FrontToBack	1	0	0	0	0	0	0	0	0	0	0	0	0	0	0	0	0	0	-0.000804312	-0.00449502	-0.0174547	-0.0570351	-0.172372	-0.471402	-1.17094	-2.67319	-5.66189	-11.1864	-20.662	-35.6838	-57.5351	-86.3781	-120.388	-155.35	-185.289	-204.193	-208.19	-196.986	-173.712	-143.297	-110.429	-78.2832	-48.4929	-21.8894	0.845861	19.1766	33.2285	44.2283	54.2917
FrontToBack	1	10.6317	9.72469	8.30499	6.6156	4.86164	3.12843	1.3731	-0.489923	-2.4544	-4.33105	-5.7727	-6.41141	-6.03151	-4.67979	-2.65854	-0.417165	1.59793	3.06617	3.84808	3.96826	3.55177	2.75353	1.71246	0.545919	-0.627297	-1.66148	-2.38966	-2.67068	-2.46227	-1.87087	-1.13301	-0.517787	-0.199526	-0.180163	-0.313377	-0.411446	-0.355952	-0.134122	0.212419	0.671421	1.29522	2.15239	3.23054	4.36921	5.27936	5.64355	5.24076	4.02986
FrontToBack	1	1.86023	-1.37425	-4.59301	-7.25354	-9.06793	-10.0662	-10.5019	-10.6351	-10.5303	-10.0131	-8.82451	-6.87115	-4.39284	-1.93137	-0.11443	0.617703	0.196802	-1.05908	-2.58938	-3.81796	-4.37215	-4.22208	-3.70139	-3.40231	-3.98223	-5.94604	-9.4877	-14.4438	-20.3718	-26.71	-32.9564	-38.8036	-44.2044	-49.3695	-54.7164	-60.782	-68.0984	-77.0409	-87.6757	-99.6656	-112.271	-124.443	-134.965	-142.613	-146.334	-145.459	-139.904	-130.31
FrontToBack	1	-6.08435	-6.0739	-6.2774	-7.17449	-8.9531	-11.4376	-14.1473	-16.4631	-17.8331	-17.9482	-16.8238	-14.774	-12.3001	-9.94903	-8.19969	-7.41121	-7.82995	-9.62264	-12.8977	-17.6911	-23.9166	-31.2979	-39.3188	-47.2396	-54.2156	-59.5115	-62.7263	-63.9155	-63.5404	-62.2984	-60.9657	-60.3646	-61.4404	-65.3039	-73.0638	-85.3768	-101.868	-120.742	-138.934	-152.896	-159.744	-158.231	-149.065	-134.458	-117.199	-99.7602	-83.7951	-70.1055
FrontToBack	1	-14.9646	-13.1047	-9.98393	-6.06137	-1.9352	1.69713	4.13775	4.87396	3.77866	1.20401	-2.13387	-5.44084	-8.16905	-10.1705	-11.6161	-12.7478	-13.6803	-14.3815	-14.8395	-15.2462	-16.0596	-17.8723	-21.1164	-25.6644	-30.4492	-33.3413	-31.576	-22.8272	-6.5858	14.9349	37.1085	54.5137	63.1018	61.7416	52.3588	38.7604	24.9167	13.6051	5.88968	1.41386	-0.891532	-2.0995	-2.87392	-3.40598	-3.61231	-3.4018	-2.84834	-2.20015
FrontToBack	1	0.0187356	0.354	0.702731	1.04723	1.2997	1.33029	1.02422	0.349286	-0.603504	-1.63467	-2.51116	-3.06826	-3.28076	-3.26027	-3.17884	-3.16812	-3.25361	-3.355	-3.34371	-3.11359	-2.6325	-1.94936	-1.173	-0.433332	0.149791	0.491338	0.56122	0.400396	0.126113	-0.0942089	-0.0987271	0.199932	0.771657	1.47694	2.1236	2.54161	2.63712	2.40447	1.90248	1.22069	0.456772	-0.292877	-0.941871	-1.42831	-1.73033	-1.86871	-1.89518	-1.87152
FrontToBack	1	-6.72997	-6.10336	-5.10252	-4.1002	-3.40048	-3.1115	-3.15532	-3.39519	-3.76549	-4.28675	-4.94159	-5.5013	-5.47866	-4.30404	-1.6725	2.16181	6.36446	9.83529	11.6877	11.6147	9.94538	7.40941	4.78998	2.66945	1.35281	0.924347	1.32785	2.4022	3.88882	5.46185	6.82408	7.82145	8.4963	9.01334	9.4887	9.84309	9.79338	9.00792	7.32174	4.87061	2.05619	-0.624119	-2.77644	-4.22745	-5.0159	-5.29216	-5.20409	-4.83481
FrontToBack	1	8.24161	4.81289	3.22944	3.93345	6.33896	9.23599	11.322	11.6447	9.86601	6.32771	1.9265	-2.18329	-4.97996	-5.9048	-4.98468	-2.69195	0.336692	3.55468	6.58018	9.11302	10.8088	11.2767	10.2596	7.89698	4.85266	2.12286	0.540328	0.232808	0.395208	-0.427582	-3.68077	-10.159	-19.7456	-31.6041	-44.5849	-57.5378	-69.3934	-79.1379	-85.8955	-89.1955	-89.2578	-86.9867	-83.5515	-79.7169	-75.3812	-69.6551	-61.5009	-50.5482
FrontToBack	1	98.128	113.615	132.413	153.204	173.729	190.938	201.651	203.594	196.354	181.722	163.107	144.247	127.909	115.228	105.963	99.2941	94.5943	91.689	90.5896	91.002	92.043	92.4111	90.9865	87.5216	82.9689	79.1036	77.5223	78.5546	80.8136	81.8172	79.4362	73.3151	65.293	58.4298	55.1418	55.6205	57.6038	57.7354	53.6866	45.684	36.4434	29.5629	27.4152	29.8489	34.4267	37.9414	38.2404	35.3375
FrontToBack	1	6.70666	12.1217	16.0126	18.9732	21.7064	23.9717	24.3276	20.9192	12.8593	1.36358	-10.113	-16.8764	-14.6303	-0.900401	24.3538	59.0043	99.5476	142.009	182.747	219.049	249.412	273.397	291.174	303.093	309.634	311.708	310.845	308.841	306.918	305.005	301.827	295.934	286.993	276.361	266.351	258.624	252.858	246.755	237.535	223.89	207.048	190.214	176.896	169.323	168.001	172.418	182.054	196.688
FrontToBack	1	-7.8236	-12.9548	-18.3291	-22.8793	-25.5638	-25.7017	-23.1809	-18.4649	-12.4165	-6.02726	-0.167152	4.56147	7.84145	9.56374	9.72681	8.3762	5.61835	1.69922	-2.91172	-7.50951	-11.2823	-13.5507	-14.0096	-12.8164	-10.4768	-7.61223	-4.78426	-2.46498	-1.09769	-1.10892	-2.79578	-6.14829	-10.728	-15.6888	-19.9333	-22.3524	-22.1015	-18.8686	-13.0595	-5.79702	1.34587	6.83004	9.67427	9.78023	7.89725	5.24459	2.97822	1.76319
FrontToBack	1	-121.485	-127.917	-136.881	-150.296	-168.621	-190.36	-212.236	-230.06	-240.056	-240.278	-231.619	-217.889	-204.725	-197.586	-199.574	-210.048	-224.694	-237.099	-241.174	-233.358	-213.68	-185.325	-153.102	-121.637	-94.1316	-72.0331	-55.4355	-43.736	-36.1066	-31.6442	-29.325	-28.0104	-26.6375	-24.5368	-21.667	-18.571	-16.0305	-14.5981	-14.2886	-14.603	-14.8458	-14.5048	-13.4619	-11.9428	-10.3022	-8.80845	-7.55031	-6.47529
FrontToBack	1	0.636278	1.76326	2.87492	3.62949	3.76114	3.15993	1.89039	0.159713	-1.73651	-3.47344	-4.76182	-5.42211	-5.447	-5.01191	-4.40762	-3.91687	-3.70115	-3.75395	-3.93774	-4.06397	-3.97258	-3.57877	-2.891	-2.00611	-1.08443	-0.301249	0.214429	0.427883	0.40034	0.242636	0.0464687	-0.155259	-0.37629	-0.623028	-0.848166	-0.948122	-0.809623	-0.369119	0.353535	1.26422	2.22888	3.10477	3.75553	4.06148	3.94194	3.38884	2.4877	1.40303
FrontToBack	1	17.1293	21.4472	23.7892	22.8373	17.7629	8.18558	-6.10154	-25.409	-50.1135	-80.1838	-114.494	-150.439	-184.251	-212.023	-230.965	-240.304	-241.476	-237.624	-232.649	-230.116	-232.299	-239.62	-250.668	-262.766	-272.805	-278.037	-276.598	-267.779	-252.106	-231.235	-207.601	-183.841	-162.135	-143.754	-128.944	-117.198	-107.687	-99.6844	-92.7889	-86.9246	-82.1596	-78.4683	-75.578	-72.993	-70.1827	-66.8121	-62.8621	-58.5636
FrontToBack	1	2.53713	3.85599	4.76087	4.73191	3.4191	0.909655	-2.21893	-5.09392	-6.89712	-7.20425	-6.16834	-4.46334	-3.02103	-2.66609	-3.81375	-6.3287	-9.58322	-12.6552	-14.5978	-14.7078	-12.7329	-8.95935	-4.14177	0.717131	4.6623	7.05637	7.73039	6.97735	5.39662	3.64811	2.20527	1.2039	0.443313	-0.479905	-1.98169	-4.32607	-7.5258	-11.3077	-15.1453	-18.3689	-20.3541	-20.728	-19.5028	-17.0664	-14.0443	-11.1034	-8.7759	-7.3374
FrontToBack	1	-0.599525	0.782825	3.1468	6.68977	11.3259	16.5749	21.5883	25.3685	27.1253	26.6084	24.2271	20.8754	17.5531	14.994	13.4822	12.9095	12.9716	13.3537	13.8032	14.0952	13.9738	13.16	11.4541	8.87899	5.76162	2.67517	0.2492	-1.05673	-1.10357	-0.081999	1.59224	3.43013	4.99808	5.99987	6.31466	6.00063	5.26064	4.37008	3.58244	3.05627	2.83199	2.86509	3.07817	3.39466	3.73406	3.98823	4.01419	3.66918
FrontToBack	1	20.0481	22.1974	22.4394	20.2899	15.923	10.2207	4.5263	0.211572	-1.78378	-1.21091	1.49394	5.4576	9.69643	13.3935	16.044	17.4821	17.8342	17.4401	16.7544	16.2301	16.1988	16.7769	17.8349	19.0374	19.9352	20.0784	19.1168	16.8782	13.3999	8.92007	3.81935	-1.44145	-6.38458	-10.5496	-13.5404	-15.0852	-15.1232	-13.8627	-11.7708	-9.46872	-7.56875	-6.51118	-6.46338	-7.30549	-8.69357	-10.1624	-11.2317	-11.4963
FrontToBack	1	145.996	131.748	120.868	112.746	106.062	99.3727	91.6857	82.8024	73.2929	64.1442	56.2729	50.15	45.6741	42.2951	39.2741	35.9587	31.9873	27.3806	22.5091	17.9415	14.2225	11.6661	10.2592	9.71839	9.66252	9.79943	10.0314	10.4417	11.1986	12.4425	14.2045	16.3755	18.7217	20.9391	22.7366	23.9216	24.4497	24.4066	23.9203	23.0498	21.7214	19.7791	17.1445	13.9926	10.8052	8.21726	6.71797	6.38828
FrontToBack	1	-60.452	-49.9053	-41.7144	-35.4689	-30.7214	-27.1395	-24.5642	-22.9046	-21.9478	-21.2473	-20.1866	-18.1877	-14.9057	-10.2599	-4.26504	3.22819	12.6722	24.6938	39.7172	57.5577	77.2749	97.4247	116.584	133.792	148.638	160.972	170.545	176.877	179.466	178.132	173.249	165.693	156.584	146.963	137.566	128.72	120.384	112.311	104.317	96.5754	89.7635	84.9218	82.9707	84.0747	87.1978	90.1784	90.4156	85.9294
FrontToBack	2	0.83839	-0.0683383	-0.470235	-0.486999	-0.181045	0.432137	1.34141	2.50517	3.83551	5.18829	6.35232	7.07608	7.14295	6.47423	5.17181	3.46144	1.56851	-0.368957	-2.28434	-4.09074	-5.6137	-6.6307	-7.00296	-6.80587	-6.34024	-5.98955	-5.99098	-6.26916	-6.44765	-6.04859	-4.75773	-2.60068	0.0673458	2.72356	4.88287	6.23979	6.70916	6.39825	5.54983	4.481	3.50617	2.85467	2.60898	2.7081	3.01773	3.41776	3.83855	4.21389
FrontToBack	2	2.70474	1.94965	1.40948	1.14649	1.17414	1.4951	2.11911	3.04352	4.19713	5.40083	6.38583	6.89681	6.8238	6.28383	5.58196	5.06566	4.95891	5.27494	5.85307	6.46879	6.93547	7.13817	7.01804	6.5605	5.8136	4.90968	4.03962	3.36939	2.95082	2.69228	2.41798	1.97419	1.31106	0.500031	-0.309632	-0.941247	-1.21991	-0.977489	-0.0817167	1.4866	3.53112	5.60021	7.08437	7.44447	6.45418	4.31019	1.53493	-1.25992
FrontToBack	2	-28.9603	-26.021	-22.5323	-18.9758	-15.7011	-12.8224	-10.23	-7.72094	-5.19105	-2.7917	-0.990289	-0.546963	-2.46168	-7.91655	-18.1452	-34.1082	-55.9365	-82.3232	-110.253	-135.432	-153.465	-161.328	-158.445	-146.799	-130.036	-112.052	-95.755	-82.5027	-72.2729	-64.2808	-57.6227	-51.6534	-46.0399	-40.6295	-35.3252	-30.0695	-24.903	-19.9967	-15.5957	-11.9052	-9.00098	-6.82304	-5.24045	-4.14195	-3.50498	-3.43578	-4.18186	-6.11874
FrontToBack	2	-8.57992	-7.76502	-6.6396	-6.4866	-8.67105	-13.8177	-21.3135	-29.4501	-36.1776	-40.1021	-41.1819	-40.7279	-40.6764	-42.5392	-46.6256	-51.9969	-57.1524	-60.9956	-63.44	-65.2641	-67.338	-69.7842	-71.6737	-71.4726	-67.9291	-60.8131	-51.0667	-40.3515	-30.3379	-22.1539	-16.2081	-12.3321	-10.0529	-8.83409	-8.22096	-7.90723	-7.74009	-7.67872	-7.71505	-7.79219	-7.76343	-7.41516	-6.53808	-5.00578	-2.82462	-0.144473	2.75979	5.51993
FrontToBack	2	0.308874	1.44676	2.97033	4.6104	5.9096	6.43552	5.96896	4.52572	2.21344	-0.94696	-5.04192	-10.0741	-15.6979	-21.127	-25.3465	-27.52	-27.3195	-24.9652	-21.0072	-16.0473	-10.5943	-5.06003	0.226648	5.07292	9.49087	13.6468	17.649	21.3024	24.0383	25.1263	24.0613	20.8869	16.2616	11.2443	6.94013	4.17433	3.29566	4.13214	6.08256	8.32822	10.12	11.0489	11.1779	10.9508	10.9073	11.3459	12.1156	12.6467
FrontToBack	2	-9.03291	-9.41228	-8.59071	-6.49407	-3.37839	0.258886	3.83836	6.84851	8.9089	9.77085	9.30528	7.5358	4.68461	1.16477	-2.52334	-5.95138	-8.87805	-11.2499	-13.0894	-14.3544	-14.8611	-14.3351	-12.5702	-9.61468	-5.87345	-2.04498	1.10155	3.02048	3.61434	3.27667	2.71264	2.61454	3.33505	4.73106	6.24612	7.19141	7.05676	5.6978	3.32679	0.366132	-2.71846	-5.51607	-7.69929	-9.03677	-9.43714	-9.00717	-8.06544	-7.06093
FrontToBack	2	0.705051	-1.32668	-1.87616	-1.01359	0.995448	3.68261	6.44313	8.67663	9.946	10.0819	9.18695	7.56045	5.58519	3.62413	1.94195	0.662297	-0.238512	-0.897668	-1.4996	-2.19043	-2.99961	-3.79774	-4.3225	-4.28334	-3.50879	-2.06472	-0.261949	1.46873	2.78031	3.57892	4.05479	4.54692	5.31551	6.36014	7.40101	8.03998	7.99832	7.28345	6.18521	5.11955	4.41958	4.1925	4.30466	4.48775	4.49854	4.24701	3.82717	3.4432
FrontToBack	2	18.9247	21.2554	21.8533	20.2172	16.4234	11.1355	5.33121	-0.141753	-4.9677	-9.50438	-14.6126	-21.2822	-30.2463	-41.7005	-55.1454	-69.3503	-82.5211	-92.7784	-98.9097	-101.079	-101.045	-101.617	-105.556	-114.477	-128.348	-145.788	-164.875	-183.922	-201.788	-217.662	-230.661	-239.657	-243.582	-242.107	-236.301	-228.763	-222.907	-221.494	-225.099	-231.426	-236.108	-234.732	-225.013	-207.807	-186.395	-164.587	-144.855	-127.562
FrontToBack	2	8.53622	9.97843	10.829	10.9589	10.3707	9.19436	7.65897	6.03512	4.55583	3.34122	2.36159	1.46197	0.440416	-0.857309	-2.47598	-4.34969	-6.35494	-8.37986	-10.3808	-12.4323	-14.7966	-18.0106	-22.9252	-30.6179	-42.1539	-58.2701	-79.113	-104.13	-132.123	-161.397	-189.934	-215.554	-236.109	-249.751	-255.277	-252.445	-242.124	-226.146	-206.906	-186.863	-168.119	-152.149	-139.647	-130.422	-123.411	-116.94	-109.269	-99.2731
FrontToBack	2	-4.13145	-4.64011	-4.89575	-4.77907	-4.2403	-3.31129	-2.08419	-0.68229	0.756994	2.08915	3.17716	3.91901	4.27908	4.29516	4.05768	3.66388	3.18155	2.63344	2.01201	1.30712	0.533652	-0.252999	-0.957489	-1.45917	-1.63956	-1.41402	-0.762292	0.25051	1.46681	2.65391	3.55223	3.94292	3.70472	2.82983	1.39964	-0.443512	-2.50177	-4.51135	-6.15841	-7.14474	-7.27863	-6.54107	-5.09257	-3.2307	-1.32775	0.242239	1.18576	1.38157
FrontToBack	2	4.27826	3.80452	2.77328	1.30278	-0.317891	-1.7274	-2.64143	-2.97879	-2.8869	-2.65336	-2.54814	-2.69236	-3.02586	-3.37973	-3.58932	-3.56827	-3.30646	-2.81967	-2.11057	-1.17847	-0.0643086	1.12064	2.22393	3.1318	3.84376	4.47883	5.19528	6.07067	7.0231	7.82653	8.21109	7.98266	7.0985	5.67334	3.93657	2.17299	0.668366	-0.336508	-0.685415	-0.33931	0.60535	1.9202	3.27822	4.31922	4.73881	4.38241	3.30595	1.77573
FrontToBack	2	0.281967	-0.0461419	-0.293941	-0.434431	-0.395346	-0.0985294	0.464139	1.1637	1.72496	1.7946	1.06743	-0.580001	-3.00422	-5.79873	-8.39439	-10.2285	-10.9232	-10.4087	-8.94611	-7.04948	-5.33766	-4.35995	-4.42358	-5.45907	-6.96887	-8.12115	-8.0017	-5.95806	-1.8857	3.69499	9.82248	15.4651	19.9186	23.093	25.6285	28.8389	34.497	44.4523	60.1144	81.9272	109.076	139.655	171.343	202.302	231.748	259.753	286.265	309.982
FrontToBack	2	-277.125	-262.355	-243.056	-222.158	-202.099	-184.376	-169.523	-157.446	-147.821	-140.314	-134.564	-130.065	-126.132	-122.035	-117.198	-111.305	-104.258	-96.0648	-86.7872	-76.5928	-65.8496	-55.1365	-45.1265	-36.3794	-29.1605	-23.359	-18.5657	-14.2713	-10.1172	-6.05345	-2.28962	0.981255	3.95225	7.45438	12.9332	22.1308	36.5683	56.9609	82.6991	111.599	140.157	164.478	181.682	191.232	195.497	199.166	207.708	225.46
FrontToBack	2	-225.939	-210.296	-193.713	-177.032	-160.866	-145.954	-132.985	-122.117	-112.71	-103.581	-93.6419	-82.504	-70.649	-59.1228	-49.018	-41.1036	-35.8211	-33.5923	-35.1934	-41.8851	-55.0827	-75.5741	-102.58	-133.186	-162.653	-185.726	-198.504	-199.98	-192.429	-180.447	-169.157	-162.534	-162.549	-169.246	-181.308	-196.6	-212.487	-226.101	-234.847	-237.163	-233.188	-224.821	-214.934	-206.034	-199.097	-193.311	-186.896	-178.488
FrontToBack	2	-8.40073	-7.67166	-6.89014	-6.27861	-5.92891	-5.73148	-5.38265	-4.51568	-2.91874	-0.720315	1.58847	3.34381	4.022	3.49894	2.10653	0.453326	-0.880002	-1.59876	-1.77189	-1.71352	-1.76005	-2.07417	-2.56946	-2.9716	-2.95805	-2.30065	-0.950185	0.947918	3.09458	5.11128	6.63262	7.4069	7.38367	6.75375	5.90439	5.28204	5.20448	5.70512	6.49166	7.04894	6.8444	5.5404	3.12358	-0.0906751	-3.56013	-6.6728	-8.90711	-9.95668
FrontToBack	2	0.461769	-0.504646	-1.37956	-1.90758	-1.93253	-1.48643	-0.779055	-0.0939886	0.341368	0.441245	0.26244	-0.0630878	-0.417312	-0.75314	-1.08896	-1.45095	-1.80961	-2.06812	-2.12323	-1.95994	-1.69976	-1.54866	-1.6666	-2.05087	-2.52506	-2.85119	-2.89154	-2.70697	-2.52525	-2.60203	-3.07006	-3.86607	-4.769	-5.5057	-5.85488	-5.69282	-4.98485	-3.75762	-2.09703	-0.173036	1.73899	3.28366	4.10876	3.97721	2.85642	0.94612	-1.36238	-3.578
FrontToBack	2	-14.0098	-14.1167	-12.9762	-10.8663	-8.23219	-5.48727	-2.88033	-0.504715	1.58379	3.24642	4.23345	4.27543	3.23514	1.22855	-1.36253	-4.00034	-6.17652	-7.58451	-8.19854	-8.22507	-7.95952	-7.62733	-7.2927	-6.87526	-6.24842	-5.3552	-4.26383	-3.13753	-2.13256	-1.28952	-0.478911	0.558875	2.08677	4.20961	6.75665	9.28332	11.2168	12.0928	11.7604	10.4399	8.5962	6.71342	5.10005	3.82709	2.79279	1.84033	0.843164	-0.269975
FrontToBack	2	-370.981	-358.473	-340.939	-322.509	-306.226	-294.429	-289.326	-292.825	-305.387	-324.618	-344.884	-358.754	-359.855	-345.629	-318.374	-283.977	-249.203	-219.15	-196.098	-179.941	-169.421	-163.174	-160.101	-159.22	-159.504	-160.09	-160.811	-162.643	-167.501	-177.194	-191.975	-209.585	-225.616	-235.231	-235.342	-225.933	-209.757	-190.732	-172.145	-155.693	-141.615	-129.402	-118.39	-107.963	-97.5075	-86.4801	-74.6953	-62.625
FrontToBack	2	-7.05507	-8.10631	-9.12305	-9.73101	-9.55969	-8.35023	-6.07052	-2.999	0.287826	3.06698	4.71583	4.93338	3.81728	1.77754	-0.637486	-2.895	-4.56579	-5.36394	-5.18193	-4.12004	-2.47674	-0.663867	0.928057	2.04314	2.59152	2.59622	2.11232	1.17794	-0.183383	-1.92055	-3.90558	-5.90301	-7.5926	-8.66075	-8.93446	-8.48064	-7.58718	-6.61266	-5.79113	-5.12891	-4.47127	-3.69039	-2.85033	-2.21827	-2.10814	-2.66363	-3.73305	-4.91923
FrontToBack	2	-0.691939	0.0937796	0.886611	1.95656	3.50947	5.47877	7.44369	8.7726	8.94883	7.89136	6.05092	4.19792	3.0281	2.8337	3.43819	4.39653	5.29788	5.96185	6.43075	6.81162	7.11634	7.2192	6.94947	6.22625	5.13608	3.89687	2.75428	1.87836	1.31755	1.00243	0.763624	0.343759	-0.576951	-2.30479	-4.99155	-8.48035	-12.2307	-15.415	-17.1848	-17.0068	-14.8905	-11.3824	-7.31568	-3.45686	-0.246673	2.23905	4.1321	5.5655
FrontToBack	2	-3.08792	-4.2611	-5.54658	-6.64262	-7.30483	-7.44477	-7.14217	-6.57291	-5.90737	-5.23985	-4.57929	-3.88768	-3.13365	-2.32717	-1.52219	-0.79164	-0.195422	0.238609	0.513596	0.64892	0.667636	0.590701	0.443178	0.262402	0.109212	0.066298	0.222667	0.638544	1.31007	2.15278	3.01956	3.74678	4.20576	4.33773	4.15944	3.74321	3.18295	2.56133	1.93139	1.31495	0.712539	0.114692	-0.488458	-1.09484	-1.67467	-2.15725	-2.4379	-2.41156
FrontToBack	2	-0.213904	-0.370577	-0.269418	-0.0788957	0.000658468	-0.220538	-0.932937	-2.40193	-5.04641	-9.45892	-16.3215	-26.2587	-39.7019	-56.823	-77.4922	-101.175	-126.735	-152.258	-175.126	-192.467	-201.908	-202.325	-194.267	-179.854	-162.176	-144.431	-129.1	-117.436	-109.418	-104.126	-100.334	-97.0464	-93.7361	-90.2448	-86.465	-82.0689	-76.504	-69.2988	-60.4869	-50.8441	-41.7147	-34.4811	-29.9544	-28.042	-27.8557	-28.1713	-27.9591	-26.7228
FrontToBack	2	-28.6577	-30.4426	-36.1466	-45.2522	-56.5984	-68.8288	-80.7225	-91.2488	-99.4183	-104.165	-104.473	-99.7635	-90.3205	-77.4464	-63.1785	-49.6669	-38.5203	-30.4315	-25.2031	-22.069	-20.0989	-18.5113	-16.8225	-14.857	-12.6739	-10.4639	-8.45343	-6.84005	-5.75993	-5.27314	-5.34841	-5.8564	-6.59093	-7.332	-7.92048	-8.29892	-8.48392	-8.50133	-8.34272	-7.99821	-7.54158	-7.20224	-7.34435	-8.34801	-10.441	-13.5626	-17.309	-20.9739
FrontToBack	2	-2.9839	-2.97301	-3.26587	-3.8395	-4.58869	-5.34756	-5.92543	-6.15439	-5.94331	-5.31369	-4.39032	-3.34867	-2.3433	-1.45996	-0.710788	-0.0653965	0.508156	1.01902	1.45223	1.78427	2.00182	2.11303	2.14769	2.1491	2.16322	2.2281	2.36111	2.54602	2.72498	2.809	2.70446	2.34813	1.73163	0.911176	0.0048639	-0.824667	-1.4059	-1.61681	-1.43983	-0.979158	-0.418063	0.065597	0.371245	0.492992	0.478492	0.372205	0.190144	-0.0611922
FrontToBack	2	-3.42155	-2.52887	-1.92999	-2.18625	-3.66689	-6.3548	-9.79045	-13.191	-15.7026	-16.6783	-15.8686	-13.4596	-9.97162	-6.08177	-2.45481	0.375416	2.0597	2.45657	1.63771	-0.122012	-2.39384	-4.69261	-6.59688	-7.84579	-8.36881	-8.2453	-7.62724	-6.67708	-5.54791	-4.39483	-3.37483	-2.60976	-2.12909	-1.84638	-1.60996	-1.30838	-0.959434	-0.711812	-0.753143	-1.18539	-1.95245	-2.85801	-3.65406	-4.13561	-4.19793	-3.84037	-3.14021	-2.21982
FrontToBack	2	-1.49068	-0.384449	0.890404	2.11412	3.0423	3.46119	3.27615	2.5926	1.73379	1.16132	1.30639	2.37401	4.2095	6.30436	7.96087	8.55667	7.79779	5.84274	3.23607	0.68323	-1.22475	-2.20181	-2.2999	-1.79638	-1.02632	-0.247165	0.415162	0.951533	1.4182	1.881	2.36876	2.84371	3.1944	3.25118	2.82074	1.73184	-0.111027	-2.67366	-5.75332	-8.9841	-11.8966	-14.029	-15.0411	-14.797	-13.3809	-11.0574	-8.19435	-5.17976
FrontToBack	2	9.91609	7.7067	5.18882	2.86797	1.18618	0.387302	0.453306	1.13808	2.07542	2.90508	3.36437	3.32406	2.78579	1.861	0.74889	-0.310071	-1.10516	-1.54605	-1.71252	-1.82804	-2.15169	-2.85256	-3.94089	-5.29779	-6.77705	-8.30605	-9.91446	-11.6682	-13.5482	-15.3537	-16.7033	-17.1511	-16.3756	-14.346	-11.3874	-8.09993	-5.16561	-3.11384	-2.14594	-2.08782	-2.48986	-2.8324	-2.74626	-2.15688	-1.28429	-0.506316	-0.150554	-0.32261
FrontToBack	2	4.88734	5.33278	5.70846	5.91895	5.93276	5.7785	5.50466	5.14069	4.68466	4.11871	3.43402	2.64908	1.81347	0.999601	0.289891	-0.235208	-0.508363	-0.49166	-0.198423	0.288708	0.827723	1.26087	1.48456	1.50367	1.44096	1.48539	1.80475	2.45984	3.35473	4.23129	4.68911	4.19386	2.06062	-2.55812	-10.5816	-22.743	-39.1912	-59.1525	-80.8869	-102.066	-120.426	-134.38	-143.338	-147.688	-148.601	-147.802	-147.263	-148.696
FrontToBack	2	2.40945	2.43015	2.52066	2.57038	2.51028	2.33291	2.08801	1.85823	1.73056	1.77015	2.00251	2.39732	2.85973	3.23634	3.35078	3.06532	2.34933	1.32002	0.230137	-0.598365	-0.871909	-0.41582	0.775013	2.53595	4.5765	6.53701	8.04714	8.79269	8.61266	7.64464	6.47191	6.21076	8.44174	14.9454	27.2535	46.1172	71.0804	100.381	131.318	160.983	187.025	208.025	223.332	232.547	235.122	230.401	218.025	198.35
FrontToBack	2	1.95143	0.235204	-1.9945	-4.73722	-7.61819	-9.96491	-11.0465	-10.3774	-7.95664	-4.34097	-0.485709	2.61799	4.3691	4.82516	4.63798	4.66521	5.47054	7.0097	8.68221	9.69873	9.52677	8.16546	6.11718	4.11387	2.75499	2.25261	2.39359	2.72012	2.81305	2.51058	1.94575	1.39821	1.08334	1.02149	1.06754	1.04562	0.881451	0.639256	0.469051	0.526832	0.932067	1.76613	3.06883	4.79859	6.78032	8.69836	10.1751	10.8997
FrontToBack	2	3.81583	3.31434	2.60054	1.77271	0.898061	0.01911	-0.816855	-1.53448	-2.04083	-2.26636	-2.20846	-1.94657	-1.61938	-1.37848	-1.34391	-1.57793	-2.08469	-2.82651	-3.74464	-4.76775	-5.8035	-6.72183	-7.35032	-7.50294	-7.04557	-5.97394	-4.46293	-2.85189	-1.5608	-0.960301	-1.2378	-2.30658	-3.80244	-5.1935	-5.98122	-5.90736	-5.05389	-3.77382	-2.49822	-1.54188	-1.0159	-0.863321	-0.952236	-1.14875	-1.33806	-1.41709	-1.29716	-0.939121
FrontToBack	2	7.96418	7.66392	6.63219	5.01187	3.02976	0.915175	-1.1635	-3.10947	-4.85036	-6.28034	-7.23329	-7.51268	-6.95066	-5.46235	-3.05985	0.169152	4.08806	8.51	13.1599	17.6392	21.4456	24.075	25.1781	24.6943	22.908	20.3981	17.923	16.2853	16.2256	18.3535	23.1093	30.7095	41.0348	53.4333	66.5268	78.2125	86.0583	88.0925	83.6709	73.911	61.3464	48.9036	38.752	31.6422	27.0222	23.7239	20.7394	17.6592
FrontToBack	2	-0.566158	-0.51855	-0.523582	-0.611806	-0.768761	-0.95399	-1.13613	-1.31927	-1.53837	-1.82184	-2.14515	-2.41134	-2.48003	-2.23771	-1.66665	-0.869146	-0.0274515	0.674086	1.11657	1.26725	1.1571	0.846906	0.412057	-0.0542396	-0.440796	-0.639302	-0.578899	-0.254057	0.271834	0.882801	1.43716	1.79641	1.85641	1.57692	0.997596	0.231034	-0.566401	-1.23389	-1.64184	-1.71999	-1.473	-0.979527	-0.365836	0.240355	0.755651	1.15875	1.4701	1.70857
FrontToBack	2	-5.99466	-7.29535	-8.5633	-9.63069	-10.4629	-11.0832	-11.4814	-11.5801	-11.2899	-10.6101	-9.69625	-8.83145	-8.30586	-8.27315	-8.67002	-9.24702	-9.69069	-9.76198	-9.37725	-8.59482	-7.54013	-6.32695	-5.02868	-3.70083	-2.42376	-1.31458	-0.499216	-0.0511057	0.0486191	-0.0900696	-0.32584	-0.558136	-0.778399	-1.0571	-1.48164	-2.07486	-2.75433	-3.35742	-3.7241	-3.78233	-3.58681	-3.28561	-3.04295	-2.96153	-3.04686	-3.22314	-3.38478	-3.45374
FrontToBack	2	-17.2117	-11.3245	-6.65713	-3.57213	-2.31256	-2.82823	-4.68482	-7.12494	-9.28765	-10.4965	-10.4759	-9.38402	-7.65422	-5.75513	-4.00978	-2.55598	-1.42323	-0.631471	-0.230046	-0.254555	-0.653933	-1.2553	-1.80158	-2.03915	-1.80094	-1.0503	0.109101	1.43069	2.52797	2.92004	2.15625	-0.00540683	-3.46446	-7.78749	-12.3759	-16.6922	-20.4097	-23.412	-25.683	-27.1951	-27.8832	-27.7111	-26.7538	-25.2107	-23.3201	-21.2281	-18.9097	-16.206
FrontToBack	2	0.13907	1.02038	2.26718	3.71433	5.16502	6.35567	6.98829	6.82972	5.82527	4.13679	2.0816	0.0106203	-1.79214	-3.14526	-3.95839	-4.22156	-4.01549	-3.51705	-2.95814	-2.53491	-2.31668	-2.21702	-2.05038	-1.63709	-0.896162	0.119207	1.24524	2.26382	2.9615	3.1754	2.83186	1.98073	0.81942	-0.321665	-1.05146	-1.04724	-0.183054	1.39796	3.31748	5.08302	6.25475	6.58971	6.11052	5.07077	3.83514	2.73845	1.99535	1.69127
FrontToBack	2	-1.39693	-1.13201	-0.850265	-0.527557	-0.173077	0.147671	0.325368	0.243974	-0.178823	-0.964394	-2.06099	-3.34641	-4.64153	-5.7401	-6.44779	-6.6255	-6.21885	-5.26809	-3.89395	-2.26853	-0.57992	0.997236	2.32308	3.30526	3.91034	4.17365	4.20079	4.14911	4.17941	4.38995	4.75986	5.14017	5.30634	5.05326	4.28328	3.04276	1.49621	-0.13695	-1.63954	-2.83034	-3.57544	-3.8015	-3.51198	-2.79974	-1.8358	-0.832473	0.0104696	0.555613
FrontToBack	2	2.2266	2.612	2.8992	2.83325	2.2261	1.04003	-0.578307	-2.33856	-3.90672	-5.01693	-5.54934	-5.5494	-5.19273	-4.71059	-4.29918	-4.03865	-3.85677	-3.56263	-2.94684	-1.9057	-0.52768	0.903365	1.99474	2.38685	1.8983	0.616736	-1.10313	-2.74557	-3.81124	-3.99525	-3.28768	-1.94876	-0.376279	1.06206	2.14665	2.82682	3.15649	3.19871	2.95598	2.35755	1.3019	-0.269116	-2.29896	-4.58479	-6.8107	-8.63798	-9.81343	-10.2375
FrontToBack	2	3.39433	1.82979	0.144034	-1.49664	-2.97523	-4.24114	-5.33174	-6.36221	-7.45126	-8.60853	-9.65156	-10.2261	-9.94739	-8.59893	-6.28606	-3.45804	-0.777309	1.10869	1.80299	1.29697	-0.0439309	-1.64488	-2.95763	-3.66068	-3.73786	-3.41604	-3.01268	-2.7779	-2.80153	-3.01086	-3.23728	-3.3079	-3.11837	-2.66416	-2.0276	-1.33456	-0.704719	-0.214074	0.111728	0.280436	0.306363	0.199804	-0.021566	-0.315917	-0.616605	-0.8589	-1.01183	-1.08981
FrontToBack	3	-8.00383	-7.78232	-6.98461	-5.97592	-4.9463	-3.93504	-2.92209	-1.91695	-0.981432	-0.177842	0.50599	1.15915	1.84876	2.48441	2.77896	2.37709	1.08667	-0.947825	-3.26737	-5.31062	-6.68241	-7.30817	-7.39064	-7.22089	-6.96733	-6.57138	-5.78935	-4.3473	-2.12081	0.742714	3.80374	6.41943	7.91576	7.79775	5.93698	2.65958	-1.32154	-5.13391	-8.04865	-9.72664	-10.2904	-10.1917	-9.9453	-9.86144	-9.90267	-9.72782	-8.89287	-7.09973
FrontToBack	3	-34.6567	-34.1123	-36.4255	-40.2908	-44.4295	-47.8569	-50.0373	-50.9894	-51.2841	-51.8256	-53.4033	-56.1873	-59.4767	-61.9054	-62.0729	-59.2893	-54.048	-47.9589	-43.1498	-41.402	-43.4058	-48.4551	-54.6967	-59.8108	-61.8299	-59.7707	-53.8522	-45.2731	-35.6972	-26.6934	-19.331	-14.0317	-10.6465	-8.67298	-7.50278	-6.63253	-5.78696	-4.93756	-4.22683	-3.83996	-3.89161	-4.38006	-5.22393	-6.3424	-7.71544	-9.3784	-11.3559	-13.5926
FrontToBack	3	-0.389376	0.637377	1.78945	3.01982	4.25275	5.35535	6.14118	6.41164	6.01559	4.91113	3.19378	1.08306	-1.13607	-3.18759	-4.86946	-6.08475	-6.83462	-7.18226	-7.20621	-6.96396	-6.48172	-5.77976	-4.91403	-4.01194	-3.25738	-2.82436	-2.77795	-3.00833	-3.24262	-3.143	-2.45036	-1.10593	0.697109	2.55682	3.97628	4.51403	3.91661	2.19338	-0.392768	-3.41432	-6.40607	-8.9732	-10.8328	-11.7855	-11.6628	-10.3188	-7.70587	-4.00844
FrontToBack	3	-12.2761	-12.1371	-12.1923	-12.2726	-12.0849	-11.4101	-10.2548	-8.84556	-7.45505	-6.17091	-4.7798	-2.86999	-0.0969386	3.55791	7.70004	11.6407	14.625	16.0293	15.4544	12.7354	7.93778	1.38661	-6.28151	-14.0982	-20.8322	-25.1704	-25.9958	-22.7093	-15.5138	-5.54067	5.30941	14.8603	21.3671	24.13	23.682	21.418	18.8593	16.9715	15.9053	15.2343	14.4552	13.3835	12.2192	11.3012	10.7811	10.4491	9.82818	8.46139
FrontToBack	3	-3.22889	-0.505897	1.49893	2.57704	2.82607	2.54361	2.09233	1.79006	1.83987	2.29792	3.08311	4.01722	4.88463	5.47776	5.61647	5.14782	3.96269	2.05365	-0.402842	-3.00545	-5.19297	-6.42327	-6.39357	-5.18187	-3.22608	-1.13346	0.582726	1.70928	2.37129	2.89524	3.58937	4.57815	5.77738	6.98885	8.0254	8.77556	9.19828	9.28119	9.01497	8.39046	7.41122	6.10963	4.56629	2.92332	1.37844	0.140814	-0.628478	-0.87124
FrontToBack	3	1.94848	3.10026	4.16745	5.12362	5.97935	6.74019	7.33636	7.57103	7.15702	5.86845	3.73657	1.14803	-1.27496	-2.98329	-3.81095	-4.05808	-4.26802	-4.83716	-5.73023	-6.49259	-6.54208	-5.52611	-3.50969	-0.902895	1.77515	4.11225	5.88028	6.98189	7.36568	6.98764	5.83148	3.94265	1.4422	-1.47889	-4.56578	-7.50107	-9.92485	-11.4891	-11.9413	-11.1998	-9.38662	-6.80271	-3.8604	-0.999583	1.38665	2.99895	3.64506	3.23052
FrontToBack	3	13.8887	15.6907	16.8777	17.4356	17.2944	16.2771	14.1884	10.9948	6.98178	2.76752	-0.859128	-3.19869	-3.87222	-2.92099	-0.751184	2.0252	4.7786	7.01128	8.44029	9.00985	8.84859	8.19762	7.33156	6.48538	5.78528	5.19109	4.48123	3.31591	1.38369	-1.43187	-4.95876	-8.77602	-12.3495	-15.1779	-16.8888	-17.2962	-16.4512	-14.6455	-12.2953	-9.68532	-6.72659	-2.95237	2.12981	8.50803	15.3346	21.1076	24.3276	24.2561
FrontToBack	3	8.73692	7.16777	5.06988	2.6814	0.283717	-1.878	-3.64915	-4.97137	-5.85503	-6.34229	-6.48458	-6.33614	-5.9571	-5.41327	-4.76565	-4.05663	-3.30306	-2.51052	-1.70092	-0.936416	-0.315854	0.0653231	0.167704	0.0444882	-0.173121	-0.334312	-0.34975	-0.250757	-0.197837	-0.426831	-1.15087	-2.45534	-4.23711	-6.21777	-8.037	-9.38408	-10.1179	-10.3221	-10.2761	-10.3456	-10.8297	-11.8157	-13.106	-14.2616	-14.7625	-14.2272	-12.5988	-10.2058
FrontToBack	3	-108.869	-137.743	-159.609	-169.957	-167.007	-152.247	-129.645	-104.026	-79.5239	-58.7334	-42.6769	-31.2269	-23.5919	-18.6711	-15.3116	-12.5434	-9.78382	-6.92282	-4.21495	-2.02412	-0.560069	0.237421	0.618727	0.836711	1.00992	1.12679	1.16576	1.2022	1.40098	1.88213	2.5531	3.0406	2.78838	1.30204	-1.58706	-5.58049	-9.99331	-14.029	-17.106	-19.0581	-20.1055	-20.6315	-20.9075	-20.919	-20.3749	-18.875	-16.132	-12.1469
FrontToBack	3	-7.26551	-5.26008	-3.26016	-1.52287	-0.223428	0.533477	0.675532	0.154076	-1.01174	-2.67364	-4.54406	-6.27511	-7.60052	-8.45477	-8.99539	-9.50696	-10.2406	-11.2753	-12.4765	-13.5713	-14.301	-14.5605	-14.4413	-14.152	-13.8698	-13.6299	-13.324	-12.7994	-11.9743	-10.8854	-9.64741	-8.36945	-7.09956	-5.83449	-4.58064	-3.42071	-2.54018	-2.18579	-2.57273	-3.77466	-5.65509	-7.86911	-9.93854	-11.3706	-11.7815	-10.9952	-9.09635	-6.42065
FrontToBack	3	2.15441	4.11617	5.61363	6.41749	6.40118	5.6098	4.27341	2.75212	1.42199	0.550595	0.208086	0.261377	0.44616	0.480195	0.157013	-0.617725	-1.8464	-3.48408	-5.46423	-7.68861	-9.99377	-12.1337	-13.8183	-14.8095	-15.0322	-14.6261	-13.8892	-13.1325	-12.5285	-12.0459	-11.5009	-10.6816	-9.46341	-7.86204	-6.0285	-4.21529	-2.74455	-1.97967	-2.30592	-4.11327	-7.77594	-13.5971	-21.706	-31.936	-43.7709	-56.4393	-69.1572	-81.3902
FrontToBack	3	11.5239	8.70681	5.79699	2.77872	-0.298779	-3.25896	-5.82945	-7.73977	-8.81783	-9.04522	-8.57211	-7.71236	-6.893	-6.52589	-6.80174	-7.51277	-8.0361	-7.55679	-5.44407	-1.58356	3.528	8.97013	13.7496	17.1208	18.7521	18.7215	17.4167	15.3982	13.2619	11.5062	10.4315	10.0956	10.3391	10.8507	11.252	11.1842	10.4002	8.82707	6.55875	3.76052	0.547529	-3.07044	-7.11885	-11.5095	-15.9171	-19.7808	-22.444	-23.3756
FrontToBack	3	-5.90566	-5.25404	-4.29914	-3.25524	-2.31503	-1.62312	-1.28795	-1.37157	-1.83145	-2.44518	-2.80963	-2.46824	-1.12781	1.16721	4.02102	6.86292	9.20868	10.8544	11.8908	12.5482	12.9875	13.1766	12.9286	12.0619	10.558	8.60186	6.48569	4.4579	2.63695	1.03371	-0.367284	-1.56049	-2.55002	-3.40879	-4.28556	-5.31831	-6.50613	-7.63596	-8.33716	-8.24254	-7.17543	-5.25492	-2.87339	-0.559764	1.20413	2.14104	2.27314	1.9216
FrontToBack	3	5.29084	0.955354	-3.27004	-7.27738	-11.0517	-14.5723	-17.6954	-20.0933	-21.3195	-20.9997	-19.0595	-15.853	-12.1177	-8.75467	-6.53986	-5.86427	-6.60271	-8.14457	-9.59296	-10.077	-9.07235	-6.59981	-3.20191	0.297816	3.14464	4.93982	5.73538	5.90925	5.91338	6.03589	6.29326	6.47587	6.29676	5.55151	4.21863	2.46708	0.587599	-1.11487	-2.42231	-3.26627	-3.72952	-3.98643	-4.20342	-4.44644	-4.64865	-4.66358	-4.37875	-3.81138
FrontToBack	3	9.11307	7.82516	5.78568	3.87156	2.89227	3.33696	5.26563	8.37668	12.2005	16.3009	20.383	24.2768	27.8349	30.8441	33.0094	34.0407	33.7749	32.2675	29.7917	26.7485	23.5243	20.3614	17.2898	14.1414	10.617	6.34743	0.921447	-6.09374	-15.0724	-26.1593	-39.063	-52.907	-66.2262	-77.1452	-83.747	-84.585	-79.1927	-68.3621	-54.0237	-38.719	-24.8822	-14.1931	-7.23836	-3.55224	-2.00094	-1.35639	-0.827891	-0.319144
FrontToBack	3	14.8966	14.8472	14.5406	14.1371	13.7036	13.1528	12.2713	10.8319	8.74043	6.13246	3.36329	0.88858	-0.891294	-1.73868	-1.59859	-0.562571	1.1528	3.19961	5.1076	6.38689	6.71549	6.11669	4.99226	3.96812	3.62909	4.28468	5.87686	8.04568	10.2969	12.1796	13.4001	13.8421	13.5213	12.526	10.985	9.05729	6.92239	4.76021	2.73736	1.00789	-0.282338	-1.01503	-1.14985	-0.769109	-0.0817399	0.645482	1.19534	1.50799
FrontToBack	3	5.39061	7.47647	10.7111	14.6548	18.6112	21.7792	23.4429	23.1585	20.9062	17.1515	12.7574	8.72804	5.83869	4.31878	3.77706	3.47391	2.82277	1.81218	1.04494	1.32548	3.07212	5.97277	9.15235	11.7437	13.4559	14.7332	16.3789	18.8927	21.9637	24.4622	24.9596	22.4773	17.0349	9.69215	2.08782	-4.25049	-8.46444	-10.5691	-11.2933	-11.6786	-12.5874	-14.2544	-16.0425	-16.5658	-14.2481	-8.13748	1.41507	12.649
FrontToBack	3	-4.87977	-5.82893	-6.74749	-7.43605	-7.82464	-7.96624	-7.94396	-7.77086	-7.36751	-6.63724	-5.57856	-4.34946	-3.2292	-2.50259	-2.32896	-2.66872	-3.29427	-3.87574	-4.10209	-3.78766	-2.92846	-1.68882	-0.339443	0.81951	1.51834	1.55791	0.846175	-0.559123	-2.42178	-4.35036	-5.89953	-6.72265	-6.70667	-6.01228	-4.99481	-4.05184	-3.47999	-3.40889	-3.81765	-4.59839	-5.6146	-6.73295	-7.82805	-8.77871	-9.46652	-9.78251	-9.64455	-9.01975
FrontToBack	3	5.79988	6.03818	6.0383	5.66428	4.92223	3.98341	3.11892	2.5799	2.48604	2.78146	3.2772	3.75301	4.06079	4.17456	4.16897	4.14535	4.15597	4.16992	4.09993	3.86572	3.44795	2.89699	2.2948	1.70796	1.17121	0.713303	0.392569	0.296929	0.494392	0.968396	1.59435	2.18446	2.57335	2.68482	2.53886	2.20612	1.75537	1.23196	0.672638	0.126711	-0.339957	-0.66551	-0.815051	-0.789328	-0.614466	-0.327617	0.0262607	0.388243
FrontToBack	3	10.1301	13.7262	21.1339	32.5786	47.5417	64.7959	82.5964	98.982	112.158	120.883	124.706	123.927	119.288	111.604	101.543	89.6714	76.6193	63.1901	50.2856	38.6978	28.9154	21.0717	15.04	10.5984	7.55553	5.78166	5.15562	5.48602	6.47009	7.71764	8.83315	9.51697	9.64187	9.26785	8.58911	7.83638	7.17429	6.6317	6.085	5.30465	4.05909	2.26017	0.0889775	-1.97692	-3.29979	-3.34604	-1.94863	0.594356
FrontToBack	3	3.219	3.95863	5.48246	7.89371	10.9915	14.3217	17.2977	19.3642	20.1536	19.585	17.8677	15.4138	12.6921	10.0831	7.78398	5.79257	3.96556	2.11976	0.133621	-1.99221	-4.13304	-6.086	-7.62938	-8.56557	-8.73742	-8.03607	-6.42051	-3.94461	-0.763874	2.91186	6.91873	11.2541	16.146	22.0164	29.325	38.3294	48.8625	60.2465	71.433	81.3561	89.3771	95.6253	101.076	107.297	115.914	127.953	143.296	160.47
FrontToBack	3	-10.2649	-13.4241	-15.7447	-16.7167	-15.9425	-13.3468	-9.3017	-4.57851	-0.133382	3.17711	4.82586	4.71411	3.13361	0.634497	-2.15306	-4.69924	-6.70872	-8.15962	-9.2282	-10.1395	-11.031	-11.9011	-12.6475	-13.1366	-13.2396	-12.8255	-11.756	-9.93763	-7.42468	-4.51101	-1.72573	0.299437	1.0487	0.327355	-1.65014	-4.33192	-7.02571	-9.12095	-10.235	-10.2418	-9.20857	-7.32054	-4.84003	-2.11097	0.438656	2.33692	3.16665	2.68932
FrontToBack	3	4.92261	4.66473	4.30945	3.73256	2.83464	1.59386	0.125887	-1.30691	-2.38153	-2.87837	-2.82165	-2.49421	-2.28976	-2.48723	-3.0832	-3.7839	-4.15597	-3.83943	-2.70819	-0.905946	1.2338	3.326	5.06646	6.31955	7.14524	7.75362	8.38972	9.18439	10.0552	10.7334	10.9208	10.4812	9.5396	8.43007	7.53815	7.13794	7.30827	7.93843	8.79379	9.59088	10.0514	9.93648	9.07211	7.39101	4.97746	2.08798	-0.892151	-3.55221
FrontToBack	3	-32.8869	-29.9865	-26.9235	-23.5039	-19.7227	-15.7831	-12.1218	-9.35442	-8.07149	-8.55838	-10.6104	-13.6121	-16.8666	-20.0005	-23.1794	-26.9762	-31.9411	-38.1225	-44.8386	-50.8597	-54.9103	-56.1965	-54.6567	-50.8334	-45.5033	-39.3207	-32.6392	-25.532	-17.9218	-9.75218	-1.15155	7.44382	15.2804	21.4348	25.1032	25.9041	24.0578	20.3378	15.8267	11.5828	8.37175	6.5658	6.21644	7.21152	9.39587	12.5821	16.4713	20.5722
FrontToBack	3	-1.91143	-0.547616	0.956188	2.00842	2.21603	1.51915	0.182009	-1.33999	-2.59133	-3.28012	-3.35092	-2.95126	-2.32689	-1.70356	-1.21175	-0.875566	-0.65718	-0.516898	-0.448535	-0.469917	-0.584823	-0.754692	-0.910702	-0.995896	-1.00531	-0.988791	-1.01781	-1.13965	-1.34754	-1.57788	-1.72931	-1.69533	-1.40464	-0.861665	-0.169779	0.485239	0.900349	0.946258	0.637592	0.135081	-0.32637	-0.548385	-0.450811	-0.0833505	0.435718	1.00081	1.56921	2.14821
FrontToBack	3	1.80839	-3.29104	-9.734	-17.0034	-24.5279	-31.7526	-38.1871	-43.4624	-47.417	-50.1553	-51.9928	-53.2525	-54.0147	-54.0168	-52.8225	-50.177	-46.2813	-41.7616	-37.3247	-33.3544	-29.7398	-26.0705	-22.0545	-17.8548	-14.1013	-11.5623	-10.7108	-11.4739	-13.3214	-15.5968	-17.8581	-20.0169	-22.2328	-24.6677	-27.2653	-29.672	-31.334	-31.7136	-30.5243	-27.8682	-24.2089	-20.1949	-16.4164	-13.2165	-10.6315	-8.48574	-6.56918	-4.81055
FrontToBack	3	14.9774	17.0493	19.6084	22.218	24.1708	24.8128	23.8782	21.6257	18.6908	15.7701	13.374	11.8106	11.345	12.3267	15.1265	19.9369	26.6427	34.9239	44.5189	55.3964	67.5996	80.7873	93.7703	104.45	110.364	109.657	101.963	88.6864	72.517	56.4454	42.7892	32.6481	25.9036	21.614	18.5538	15.7079	12.6126	9.50442	7.23247	6.9344	9.53164	15.2043	23.0573	31.1682	37.0801	38.6213	34.7464	26.0473
FrontToBack	3	0.725862	0.083933	-0.555499	-1.12364	-1.5668	-1.87596	-2.08354	-2.23187	-2.33442	-2.36033	-2.25561	-1.98966	-1.59443	-1.16797	-0.83817	-0.714066	-0.854673	-1.27374	-1.95342	-2.84153	-3.81951	-4.67902	-5.15558	-5.03131	-4.26013	-3.03015	-1.71478	-0.7339	-0.402143	-0.836205	-1.945	-3.48644	-5.15826	-6.69172	-7.91495	-8.757	-9.19518	-9.18654	-8.64411	-7.48369	-5.70234	-3.4161	-0.810598	1.95358	4.79911	7.68704	10.4982	12.9352
FrontToBack	3	0.233685	0.467056	0.777385	1.10941	1.43645	1.76075	2.08938	2.40828	2.67464	2.83318	2.84243	2.68985	2.38568	1.94599	1.38415	0.723095	0.0172333	-0.63851	-1.13225	-1.38449	-1.39988	-1.28288	-1.2074	-1.34605	-1.7986	-2.54838	-3.46666	-4.35483	-5.00882	-5.28271	-5.13719	-4.65347	-4.00371	-3.38117	-2.91669	-2.61906	-2.36711	-1.95901	-1.19653	0.0262303	1.668	3.54384	5.39793	7.018	8.33829	9.47011	10.6289	11.9884
FrontToBack	3	175.145	158.964	146.972	139.27	134.768	132.209	130.872	130.665	131.797	134.446	138.796	145.353	155.18	169.561	189.038	212.232	235.278	252.485	258.207	249.118	225.697	192.1	154.501	118.833	89.0934	66.8822	52.0035	43.4615	40.1814	41.2109	45.5741	52.1135	59.5046	66.4185	71.6995	74.4893	74.3254	71.2617	65.9756	59.7296	54.0799	50.3698	49.2131	50.2322	52.2102	53.602	53.1626	50.3969
FrontToBack	3	78.5609	72.1783	66.9461	64.1978	65.3644	71.5999	83.5342	101.212	124.148	151.356	181.239	211.439	238.893	260.345	273.307	277.076	273.226	265.171	256.901	251.45	249.899	251.399	254.173	256.897	259.64	263.792	271.02	281.826	294.578	305.628	310.567	306.018	291.07	267.622	239.504	210.889	184.864	162.793	144.595	129.488	116.66	105.545	95.7525	86.9294	78.7469	71.0392	63.9583	57.9966
FrontToBack	3	-73.9806	-68.579	-64.723	-62.2841	-60.7733	-59.5013	-57.8412	-55.4736	-52.4687	-49.1442	-45.7971	-42.4959	-39.0737	-35.3077	-31.1378	-26.7638	-22.5807	-19.0123	-16.358	-14.7064	-13.9422	-13.834	-14.2021	-15.1312	-17.1486	-21.2484	-28.6925	-40.6119	-57.5509	-79.1344	-104.01	-130.107	-155.153	-177.267	-195.416	-209.549	-220.336	-228.642	-234.989	-239.29	-240.957	-239.284	-233.841	-224.673	-212.293	-197.556	-181.538	-165.439
FrontToBack	3	-207.385	-218.09	-219.585	-212.991	-201.523	-189.117	-178.975	-172.742	-170.582	-171.899	-176.15	-183.227	-193.222	-205.775	-219.479	-231.805	-239.731	-240.824	-234.192	-220.772	-202.804	-182.806	-162.682	-143.415	-125.382	-108.909	-94.6089	-83.2623	-75.3704	-70.7413	-68.4456	-67.2036	-65.9605	-64.2713	-62.256	-60.2005	-58.128	-55.6581	-52.249	-47.6137	-41.9946	-36.0917	-30.7021	-26.3238	-22.9742	-20.3163	-17.9745	-15.8311
FrontToBack	3	2.64449	2.78227	2.0498	0.797976	-0.591655	-1.82121	-2.73104	-3.29042	-3.57827	-3.7571	-4.03584	-4.59804	-5.51109	-6.65795	-7.73113	-8.30594	-7.96807	-6.45597	-3.76921	-0.196317	3.75764	7.53466	10.7024	13.068	14.6638	15.636	16.1154	16.1614	15.7965	15.0834	14.1578	13.1863	12.2828	11.4587	10.6437	9.74987	8.71528	7.50194	6.08301	4.46863	2.76815	1.21871	0.11745	-0.329147	-0.139708	0.427487	1.00012	1.27954
FrontToBack	3	139.683	130.923	121.049	110.399	99.5374	89.003	79.1313	70.0841	62.019	55.2335	50.119	46.9164	45.4383	44.9813	44.5352	43.1845	40.4683	36.4954	31.7835	26.9703	22.5909	19.0464	16.7224	16.1416	18.0324	23.2794	32.8166	47.5183	68.0894	94.8392	127.259	163.499	200.092	232.344	255.521	266.431	264.597	252.355	233.813	213.295	194.074	177.9	165.236	155.828	149.187	144.846	142.443	141.766
FrontToBack	3	-26.6442	-25.814	-22.3872	-17.0982	-10.9349	-4.80185	0.688408	5.21582	8.61137	10.7208	11.3865	10.5525	8.38997	5.3295	1.95227	-1.1942	-3.74317	-5.52153	-6.43226	-6.3011	-4.82409	-1.69492	3.13764	9.25081	15.7523	21.5603	25.8168	28.1785	28.8185	28.1739	26.6487	24.4688	21.7338	18.551	15.0976	11.554	7.9797	4.26742	0.254613	-4.04162	-8.21834	-11.4624	-12.7913	-11.4719	-7.4246	-1.38723	5.27378	11.0507
FrontToBack	3	127.132	115.758	108.25	106.033	110.017	120.396	136.719	158.043	182.915	209.211	234.12	254.603	268.287	274.353	273.844	269.113	262.671	256.073	249.441	241.821	232.096	219.913	206.12	192.566	181.424	174.406	172.254	174.696	180.792	189.399	199.418	209.714	218.911	225.37	227.559	224.584	216.534	204.353	189.405	173.062	156.607	141.355	128.716	119.941	115.633	115.308	117.368	119.603
FrontToBack	3	85.018	85.1623	84.2663	81.4109	76.1437	69.0613	61.7694	56.1896	53.6165	54.0678	56.2819	58.3303	58.5021	56.0147	51.2411	45.4047	39.9496	35.9094	33.5686	32.5262	32.0798	31.6837	31.228	30.9911	31.3179	32.2437	33.3198	33.7665	32.8655	30.3376	26.4804	22.0028	17.7095	14.2486	12.062	11.5089	13.0228	17.1619	24.512	35.4937	50.1952	68.3034	89.1298	111.646	134.47	155.865	173.909	186.945
FrontToBack	3	5.97056	6.18441	5.44816	3.95444	2.07287	0.205811	-1.34136	-2.4319	-3.08333	-3.39169	-3.43747	-3.22967	-2.71675	-1.85031	-0.658179	0.726625	2.09105	3.21015	3.91259	4.11935	3.84217	3.15307	2.14374	0.896105	-0.516845	-2.00033	-3.39716	-4.4816	-5.01316	-4.8441	-4.01693	-2.78791	-1.53709	-0.613627	-0.197746	-0.265151	-0.660683	-1.22569	-1.88943	-2.66782	-3.58087	-4.55354	-5.37908	-5.78058	-5.54126	-4.62707	-3.2244	-1.6754
FrontToBack	3	1.9904	3.9489	7.5817	13.2947	21.3335	31.6715	43.8598	56.8603	68.9876	78.1246	82.2905	80.4203	73.0152	62.3032	51.7831	45.3365	46.2662	56.5359	76.2932	103.662	134.864	164.817	188.27	201.215	202.058	191.999	174.465	153.839	134.075	117.728	105.692	97.5874	92.5111	89.7313	89.0308	90.5873	94.5542	100.648	108.037	115.621	122.533	128.576	134.304	140.67	148.365	157.191	165.817	172.112
FrontToBack	4	-7.52981	-6.35041	-5.15744	-4.37881	-4.29792	-4.9151	-5.91903	-6.81081	-7.14054	-6.74061	-5.81571	-4.83462	-4.29702	-4.52144	-5.56766	-7.28643	-9.41148	-11.6043	-13.4478	-14.4571	-14.1841	-12.4086	-9.31929	-5.54194	-1.95497	0.64271	1.8306	1.6524	0.430814	-1.59919	-4.65644	-9.60666	-17.8943	-31.198	-50.8583	-77.1776	-108.812	-142.592	-174.117	-199.161	-215.496	-224.216	-229.725	-238.07	-254.248	-279.744	-311.507	-342.864
FrontToBack	4	1.84105	1.37021	0.889277	0.539663	0.469102	0.76961	1.4334	2.35228	3.36891	4.34776	5.22078	5.98176	6.63888	7.16586	7.48543	7.49561	7.11844	6.34366	5.2481	3.98617	2.75695	1.75271	1.09976	0.810323	0.776109	0.823	0.812389	0.731917	0.712634	0.94956	1.57668	2.57543	3.77416	4.92389	5.79614	6.25458	6.28905	6.02183	5.68652	5.57317	5.94636	6.96644	8.64492	10.8449	13.3168	15.7606	17.9126	19.6378
FrontToBack	4	-1.06274	-2.09191	-3.01977	-3.68498	-3.9541	-3.77317	-3.21447	-2.47762	-1.82457	-1.47084	-1.48837	-1.77544	-2.1091	-2.25443	-2.07396	-1.59536	-1.00897	-0.607648	-0.682053	-1.41189	-2.78469	-4.58307	-6.44997	-8.01203	-9.00823	-9.36502	-9.18689	-8.67479	-8.02291	-7.35276	-6.70768	-6.09483	-5.53024	-5.0624	-4.76253	-4.69431	-4.86899	-5.20563	-5.5108	-5.50563	-4.90636	-3.54656	-1.4906	0.921455	3.14783	4.63333	5.039	4.39142
FrontToBack	4	3.61706	3.46073	3.95199	4.96579	6.26888	7.58546	8.68046	9.41842	9.76416	9.73975	9.3811	8.73575	7.89232	6.99828	6.22839	5.71053	5.45757	5.35144	5.19215	4.78356	4.00813	2.86041	1.42751	-0.158968	-1.77196	-3.30723	-4.66778	-5.73439	-6.36037	-6.41115	-5.83534	-4.72098	-3.29593	-1.86488	-0.715002	-0.0339176	0.132048	-0.126354	-0.619716	-1.12175	-1.43856	-1.47207	-1.25449	-0.937414	-0.727893	-0.791504	-1.1647	-1.72408
FrontToBack	4	-28.7648	-32.9123	-36.6521	-39.7235	-42.0928	-43.8779	-45.2029	-46.1129	-46.6182	-46.8075	-46.889	-47.0662	-47.3061	-47.1817	-45.9569	-42.9198	-37.7827	-30.9116	-23.2548	-16.0249	-10.3114	-6.7939	-5.63271	-6.51547	-8.79428	-11.659	-14.3196	-16.1697	-16.894	-16.483	-15.1526	-13.2057	-10.9014	-8.38763	-5.71285	-2.89311	0.0127695	2.85432	5.38145	7.27324	8.19284	7.86043	6.13316	3.06876	-1.05629	-5.79303	-10.6158	-15.028
FrontToBack	4	-8.64434	-8.93992	-8.95891	-8.45885	-7.34201	-5.76707	-4.18721	-3.30184	-3.91792	-6.72702	-12.0287	-19.4683	-27.9124	-35.5891	-40.5486	-41.3239	-37.5108	-29.9538	-20.4072	-10.8367	-2.73935	3.18473	6.92818	8.83847	9.31945	8.72901	7.42051	5.7945	4.26713	3.17291	2.68775	2.83304	3.55619	4.81699	6.60776	8.88894	11.4929	14.0895	16.2627	17.6674	18.1539	17.7785	16.6926	15.0018	12.699	9.70659	5.98198	1.60604
FrontToBack	4	-3.37488	-4.18637	-4.11225	-3.27383	-1.91369	-0.322656	1.2241	2.51498	3.43726	3.98301	4.22552	4.26749	4.1883	4.01986	3.75214	3.36381	2.84338	2.20158	1.47474	0.730679	0.0677436	-0.410265	-0.645562	-0.680594	-0.668606	-0.817795	-1.2867	-2.08771	-3.04975	-3.85412	-4.12198	-3.52409	-1.89059	0.694556	3.85522	6.9823	9.40423	10.6148	10.4462	9.10476	7.05473	4.83436	2.89776	1.53655	0.867382	0.849148	1.31397	2.01498
FrontToBack	4	0.400105	-0.920919	-1.70097	-1.80969	-1.35668	-0.647254	-0.0391011	0.224332	0.0729203	-0.478223	-1.49046	-3.16579	-5.72934	-9.18073	-13.1067	-16.714	-19.1166	-19.7353	-18.5975	-16.3661	-14.0646	-12.6218	-12.459	-13.3352	-14.5295	-15.2503	-15.0323	-13.9056	-12.2769	-10.6376	-9.287	-8.2097	-7.12694	-5.64166	-3.3924	-0.161214	4.04724	8.94801	13.9471	18.1973	20.7658	20.8883	18.2122	12.935	5.79777	-2.04483	-9.23486	-14.473
FrontToBack	4	10.2389	9.65692	8.49548	6.92576	5.20936	3.6364	2.45727	1.81204	1.66506	1.78513	1.80642	1.37571	0.321578	-1.24025	-2.93138	-4.26205	-4.84418	-4.57259	-3.68626	-2.67428	-2.05962	-2.16775	-2.99822	-4.25548	-5.50553	-6.35408	-6.57233	-6.13879	-5.22083	-4.10507	-3.08813	-2.35466	-1.90499	-1.587	-1.22923	-0.787086	-0.400361	-0.315184	-0.725271	-1.64224	-2.87782	-4.1466	-5.21361	-5.99793	-6.568	-7.04624	-7.49035	-7.84703
FrontToBack	4	-16.6692	-18.1191	-19.1877	-20.2565	-21.4801	-22.7174	-23.636	-23.9168	-23.4302	-22.2796	-20.7041	-18.9153	-16.9916	-14.8875	-12.5383	-9.96999	-7.34467	-4.91761	-2.94048	-1.55373	-0.711419	-0.179232	0.375831	1.22033	2.39626	3.66404	4.60419	4.83112	4.2096	2.95065	1.53959	0.526389	0.282711	0.842172	1.90327	2.98785	3.66109	3.69213	3.08536	2.00752	0.685243	-0.666435	-1.88477	-2.88359	-3.6606	-4.26206	-4.70758	-4.92678
FrontToBack	4	10.2038	8.6415	6.22372	3.16411	-0.149734	-3.26509	-5.8057	-7.57248	-8.54682	-8.79706	-8.37566	-7.29305	-5.59888	-3.49552	-1.38308	0.231193	0.921401	0.541202	-0.680971	-2.20369	-3.38177	-3.73378	-3.13696	-1.8475	-0.329742	0.998847	1.96045	2.63244	3.2086	3.80843	4.36504	4.64151	4.35235	3.3167	1.57462	-0.581768	-2.68234	-4.24551	-4.97896	-4.91988	-4.43545	-4.06274	-4.26211	-5.20405	-6.69745	-8.28466	-9.44465	-9.80404
FrontToBack	4	0.488939	0.886831	0.938703	0.689079	0.30341	-0.0183563	-0.11121	0.126811	0.735845	1.69771	2.92319	4.23141	5.35034	5.96426	5.80892	4.77977	3.00102	0.813331	-1.32437	-2.98095	-3.88443	-3.98587	-3.43709	-2.50589	-1.47415	-0.561376	0.107234	0.492776	0.614926	0.524195	0.288428	-0.00873132	-0.270707	-0.410337	-0.39338	-0.27894	-0.220085	-0.40636	-0.972297	-1.92492	-3.13495	-4.39307	-5.49318	-6.29323	-6.72961	-6.79242	-6.49203	-5.84468
FrontToBack	4	-151.364	-160.913	-170.3	-178.146	-183.113	-184.488	-182.541	-178.376	-173.328	-168.281	-163.348	-158.054	-151.848	-144.566	-136.583	-128.649	-121.547	-115.759	-111.279	-107.668	-104.357	-101.035	-97.8878	-95.4934	-94.4453	-94.9528	-96.7165	-99.1516	-101.802	-104.68	-108.381	-113.957	-122.585	-135.087	-151.336	-169.787	-187.469	-200.676	-206.191	-202.486	-190.238	-171.917	-150.768	-129.789	-111.161	-96.1633	-85.3519	-78.7859
FrontToBack	4	-10.2248	-11.5663	-11.3091	-9.59441	-6.906	-3.92605	-1.31982	0.470147	1.31716	1.35268	0.803216	-0.156312	-1.44663	-3.015	-4.73492	-6.36224	-7.58788	-8.15214	-7.94985	-7.07013	-5.75564	-4.31183	-3.01163	-2.04018	-1.4946	-1.43039	-1.91742	-3.06325	-4.97133	-7.64471	-10.8898	-14.2945	-17.3233	-19.487	-20.4926	-20.2717	-18.8899	-16.4238	-12.938	-8.59725	-3.82139	0.682575	4.10197	5.83987	5.77488	4.28426	2.02599	-0.374751
FrontToBack	4	131.4	133.129	139.918	154.633	180.888	221.051	273.884	333.272	389.16	430.652	449.962	445.334	421.612	388.363	356.642	335.828	331.465	344.361	370.725	403.143	432.298	449.289	447.995	426.679	388.142	338.358	284.27	231.763	184.575	144.324	111.24	84.9938	65.2014	51.4761	43.2257	39.4582	38.8091	39.8089	41.2641	42.5482	43.6658	45.1105	47.6385	52.1436	59.6842	71.5642	89.2417	113.933
FrontToBack	4	-43.8857	-42.237	-36.8678	-28.9956	-20.1514	-11.713	-4.64227	0.598356	4.01557	6.00456	7.25454	8.68395	11.4544	17.0612	27.4318	44.8365	71.407	108.188	154.01	204.783	253.871	293.696	318.018	323.823	311.98	286.54	253.32	218.555	188.056	166.78	158.471	165.152	186.509	219.501	258.545	296.526	326.528	343.684	346.302	335.69	314.845	286.867	254.051	218.015	180.402	143.376	109.442	80.7292
FrontToBack	4	-0.0720099	0.324312	0.262921	-0.209959	-0.981925	-1.89587	-2.77047	-3.41594	-3.65719	-3.37683	-2.57416	-1.40387	-0.158761	0.818815	1.26138	1.07226	0.341785	-0.724607	-1.91604	-3.09867	-4.22601	-5.28623	-6.23453	-6.96279	-7.3266	-7.20974	-6.58291	-5.52271	-4.18504	-2.75423	-1.39773	-0.24352	0.621002	1.14566	1.31856	1.17407	0.790309	0.271901	-0.281148	-0.796967	-1.23481	-1.56721	-1.75915	-1.76375	-1.54132	-1.08905	-0.460004	0.243012
FrontToBack	4	-77.6253	-77.5302	-78.5421	-80.9835	-85.6947	-93.9874	-107.181	-125.822	-148.949	-173.841	-196.558	-213.165	-221.083	-219.917	-211.332	-198.103	-182.858	-167.165	-151.319	-134.804	-117.083	-98.2546	-79.2762	-61.6624	-46.8788	-35.7694	-28.3187	-23.8424	-21.4624	-20.5927	-21.2115	-23.8412	-29.3037	-38.3901	-51.5741	-68.8545	-89.7296	-113.264	-138.154	-162.763	-185.142	-203.15	-214.768	-218.567	-214.184	-202.559	-185.781	-166.558
FrontToBack	4	-142.926	-159.346	-182.097	-208.808	-235.247	-256.239	-267.351	-266.54	-254.833	-235.659	-213.283	-191.262	-171.68	-155.233	-141.784	-130.885	-122.045	-114.825	-108.918	-104.273	-101.144	-99.9231	-100.784	-103.328	-106.514	-108.981	-109.595	-107.867	-103.943	-98.1919	-90.6771	-80.8474	-67.603	-49.6225	-25.7397	4.67911	41.2767	82.1307	123.366	159.477	184.666	194.855	189.352	171.161	145.68	118.526	93.689	72.88
FrontToBack	4	12.9881	11.6475	9.93758	8.12214	6.65478	6.09311	6.90392	9.21818	12.6363	16.2069	18.6637	18.8984	16.4875	12.011	6.94599	3.12566	1.98307	3.93713	8.22415	13.2579	17.3272	19.2749	18.8449	16.5971	13.5216	10.6038	8.53078	7.60291	7.78435	8.79991	10.2156	11.5031	12.1169	11.6112	9.78011	6.76886	3.08146	-0.545795	-3.37573	-4.9116	-5.04811	-4.07597	-2.55064	-1.08912	-0.168094	0.0038393	-0.499957	-1.42801
FrontToBack	4	220.638	202.876	196.873	204.519	224.482	252.551	282.196	305.815	316.857	312.164	293.349	266.295	238.981	218.716	210.1	214.273	229.252	250.758	273.183	290.722	298.695	294.792	279.726	256.969	231.738	209.736	196.09	194.533	206.625	230.958	262.732	294.329	317.201	324.567	313.738	286.853	249.717	209.42	172.018	141.205	118.174	102.231	91.6275	84.3192	78.5793	73.4194	68.6563	64.5571
FrontToBack	4	-179.916	-183.419	-175.886	-160.469	-141.515	-122.874	-106.793	-93.8334	-83.5666	-75.452	-69.2997	-65.1596	-62.891	-61.8701	-61.101	-59.6479	-57.0336	-53.2928	-48.679	-43.3008	-37.0244	-29.7168	-21.6039	-13.3945	-6.02177	-0.192907	3.86691	6.26054	7.00453	5.78231	2.15812	-3.88209	-11.5531	-19.5029	-26.6232	-32.9248	-39.8663	-49.8894	-65.4242	-87.8485	-116.784	-149.882	-183.141	-211.822	-231.841	-241.178	-240.574	-233
FrontToBack	4	0.348194	-2.89893	-5.76071	-7.78792	-8.66671	-8.20837	-6.3635	-3.28957	0.564861	4.44529	7.42648	8.69438	7.87199	5.21597	1.55328	-2.03882	-4.66352	-5.92574	-6.00032	-5.43439	-4.8156	-4.48238	-4.41791	-4.36203	-4.05686	-3.47216	-2.8731	-2.70014	-3.34102	-4.93815	-7.33455	-10.1691	-13.0455	-15.6654	-17.8574	-19.4994	-20.4037	-20.2679	-18.7565	-15.6893	-11.2173	-5.84597	-0.274613	4.85807	9.15094	12.4474	14.7085	15.8889
FrontToBack	4	13.144	12.3133	11.1319	9.69912	8.0365	6.17887	4.23178	2.34838	0.663553	-0.755716	-1.91032	-2.83875	-3.59707	-4.26336	-4.94952	-5.79148	-6.90018	-8.29653	-9.86894	-11.3926	-12.6136	-13.3533	-13.582	-13.4122	-13.0176	-12.5122	-11.8571	-10.85	-9.22078	-6.7966	-3.64463	-0.114628	3.25646	5.92086	7.4892	7.81457	6.97984	5.23146	2.90966	0.397851	-1.91667	-3.69808	-4.7303	-4.9834	-4.63293	-4.01191	-3.49898	-3.38642
FrontToBack	4	90.4169	74.7537	61.5257	50.5764	41.4534	33.621	26.7252	20.7607	16.046	13.0477	12.1615	13.5545	17.1006	22.4091	28.91	35.9649	42.9463	49.257	54.2873	57.3916	57.9542	55.5776	50.3029	42.7353	33.9688	25.3147	17.9444	12.5917	9.43139	8.14915	8.15188	8.8092	9.64292	10.4179	11.1357	11.9631	13.1259	14.8061	17.0645	19.815	22.8487	25.8904	28.6575	30.8941	32.378	32.9122	32.3295	30.5295
FrontToBack	4	-221.107	-200.318	-182.414	-167.256	-154.476	-143.851	-135.323	-128.785	-123.917	-120.254	-117.43	-115.392	-114.392	-114.748	-116.531	-119.371	-122.479	-124.829	-125.422	-123.573	-119.169	-112.806	-105.676	-99.1695	-94.3794	-91.7809	-91.2796	-92.4996	-95.0154	-98.3179	-101.614	-103.77	-103.636	-100.63	-95.2173	-88.8665	-83.4511	-80.3811	-79.9706	-81.3895	-83.1997	-84.1163	-83.5247	-81.4687	-78.2127	-73.7684	-67.776	-59.8187
FrontToBack	4	-37.5731	-29.3458	-24.2187	-21.44	-20.0537	-19.1408	-18.0368	-16.4542	-14.482	-12.4775	-10.9128	-10.2291	-10.7203	-12.4416	-15.1482	-18.2995	-21.1682	-23.05	-23.4998	-22.4797	-20.3398	-17.6419	-14.933	-12.5924	-10.7809	-9.4367	-8.20649	-6.33561	-2.64194	4.25221	15.4299	31.1327	50.4661	71.538	91.9637	109.49	122.485	130.188	132.718	130.905	126.008	119.348	111.962	104.387	96.6422	88.421	79.3934	69.4727
FrontToBack	4	-203.164	-223.559	-235.21	-235.77	-225.121	-205.256	-179.407	-150.927	-122.522	-96.0649	-72.8297	-53.7591	-39.5137	-30.3357	-25.9078	-25.3784	-27.5681	-31.2501	-35.3667	-39.1106	-41.8933	-43.2983	-43.0824	-41.2427	-38.0667	-34.0842	-29.8894	-25.8912	-22.143	-18.3567	-14.1648	-9.52802	-5.11892	-2.49414	-3.96783	-12.2352	-29.8227	-58.4079	-98.022	-146.304	-198.202	-246.58	-283.846	-304.122	-305.007	-288.12	-258.206	-221.344
FrontToBack	4	-4.21675	-5.11429	-5.32126	-4.64136	-3.09349	-0.876503	1.7103	4.34217	6.71325	8.5644	9.70791	10.0517	9.60201	8.43108	6.62737	4.26416	1.41982	-1.76292	-5.02951	-8.0292	-10.4033	-11.8963	-12.4266	-12.0844	-11.0819	-9.69191	-8.20542	-6.87587	-5.84235	-5.05019	-4.24737	-3.10426	-1.40715	0.802188	3.25152	5.6115	7.67625	9.42162	10.9253	12.2555	13.4259	14.4121	15.1607	15.5533	15.3748	14.3527	12.2843	9.17581
FrontToBack	4	-1.06291	-1.83208	-3.04573	-4.37067	-5.48391	-6.21548	-6.61033	-6.87796	-7.26712	-7.93861	-8.89691	-9.99425	-10.984	-11.5909	-11.577	-10.8003	-9.25932	-7.11626	-4.67819	-2.33688	-0.471655	0.65325	0.971436	0.638558	-0.0144896	-0.597171	-0.798122	-0.492544	0.236776	1.16743	2.05538	2.73329	3.14574	3.32277	3.3302	3.23673	3.10669	3.00092	2.96234	2.98529	2.9904	2.83127	2.34002	1.39082	-0.0529207	-1.9291	-4.09905	-6.37115
FrontToBack	4	0.634381	1.52072	2.36688	2.96491	3.14324	2.83473	2.11303	1.16769	0.223186	-0.560581	-1.14836	-1.6144	-2.06067	-2.527	-2.9533	-3.21807	-3.22119	-2.95485	-2.52346	-2.10584	-1.88916	-2.00039	-2.46247	-3.18359	-3.98648	-4.66972	-5.07934	-5.16112	-4.96424	-4.5945	-4.14233	-3.63358	-3.03597	-2.31719	-1.50848	-0.72184	-0.102499	0.248024	0.322071	0.19364	-0.0391993	-0.310879	-0.602433	-0.914189	-1.22881	-1.50376	-1.70219	-1.83709
FrontToBack	4	1.71067	2.20375	3.37866	5.48756	8.72545	13.1884	18.8252	25.3791	32.345	38.9904	44.4783	48.0737	49.3534	48.3143	45.3237	40.9418	35.7197	30.0797	24.3211	18.709	13.5541	9.21221	5.99413	4.044	3.26502	3.34072	3.84242	4.36744	4.64539	4.57295	4.17788	3.54238	2.73181	1.76736	0.658977	-0.524263	-1.59518	-2.25811	-2.20444	-1.26201	0.481558	2.65776	4.72532	6.15889	6.62557	6.06953	4.68582	2.82196
FrontToBack	4	-12.6931	-8.69682	-4.21709	0.542778	5.30162	9.64131	13.0086	14.8115	14.5843	12.1743	7.86087	2.34801	-3.39837	-8.41425	-12.0058	-13.9057	-14.2593	-13.4666	-11.9782	-10.1478	-8.18727	-6.20144	-4.24726	-2.3746	-0.639918	0.8998	2.20487	3.27219	4.13585	4.82916	5.31028	5.39817	4.77664	3.09822	0.152695	-3.97802	-8.85547	-13.7429	-17.768	-20.1337	-20.3176	-18.2001	-14.0924	-8.64537	-2.66601	3.10763	8.19699	12.4669
FrontToBack	4	-5.61496	-5.33348	-4.74083	-3.38776	-0.878953	2.99373	8.09506	13.8291	19.1765	22.9732	24.3834	23.3497	20.738	18.0108	16.54	16.9216	18.6957	20.6472	21.5023	20.5984	18.1512	15.027	12.2203	10.3594	9.47397	9.07819	8.47907	7.13826	4.9257	2.1505	-0.638392	-2.97903	-4.77269	-6.34339	-8.22731	-10.7911	-13.8957	-16.8181	-18.5101	-18.0757	-15.2146	-10.3969	-4.69155	0.641755	4.57932	6.5957	6.69321	5.25464
FrontToBack	4	-6.27965	-5.46474	-3.87418	-1.81559	0.350024	2.2937	3.7707	4.63618	4.8356	4.36918	3.23176	1.31862	-1.69318	-6.45076	-13.9484	-25.3849	-41.8212	-63.6865	-90.2938	-119.585	-148.316	-172.754	-189.732	-197.642	-196.898	-189.599	-178.537	-166.144	-153.919	-142.524	-132.261	-123.449	-116.457	-111.496	-108.453	-106.918	-106.342	-106.188	-105.969	-105.226	-103.517	-100.447	-95.7396	-89.2688	-81.075	-71.3661	-60.5476	-49.2553
FrontToBack	4	-6.63463	-8.11907	-9.17808	-9.56981	-9.1899	-8.12097	-6.61858	-5.04254	-3.74857	-2.97392	-2.76273	-2.97273	-3.36512	-3.732	-3.9782	-4.11001	-4.13326	-3.9453	-3.30345	-1.90877	0.438558	3.70353	7.56191	11.4473	14.6668	16.5587	16.6719	14.9342	11.7505	7.95145	4.56574	2.479	2.12267	3.33587	5.46618	7.6577	9.19225	9.73179	9.37185	8.507	7.60298	6.9855	6.74254	6.74778	6.77048	6.60412	6.16431	5.53434
FrontToBack	4	2.21337	3.88057	5.61393	7.08596	7.96802	8.05233	7.34309	6.07079	4.60548	3.30024	2.32979	1.61091	0.853861	-0.266629	-1.91226	-3.96519	-6.06111	-7.74944	-8.68363	-8.75057	-8.0862	-6.99928	-5.84218	-4.88537	-4.23434	-3.82148	-3.47508	-3.0339	-2.44789	-1.8072	-1.28578	-1.03426	-1.09371	-1.37965	-1.74288	-2.0595	-2.29316	-2.49571	-2.75598	-3.1314	-3.60096	-4.05655	-4.3311	-4.24795	-3.67925	-2.60004	-1.12194	0.515982
FrontToBack	4	1.43216	1.4792	0.994164	0.198084	-0.57417	-0.989982	-0.817173	0.0241933	1.44473	3.19322	4.8879	6.10371	6.50976	6.00919	4.7879	3.22712	1.71877	0.495011	-0.432801	-1.20752	-1.99597	-2.88113	-3.83107	-4.73878	-5.48563	-5.98611	-6.19101	-6.07087	-5.60151	-4.78673	-3.69937	-2.5127	-1.46373	-0.740562	-0.334292	0.0414344	0.873391	2.60486	5.34497	8.7058	11.894	14.0189	14.4438	12.9786	9.83049	5.39624	0.0752291	-5.76232
FrontToBack	4	1.17505	2.53855	4.39919	6.28243	7.62176	7.96858	7.17298	5.45247	3.31579	1.3718	0.107431	-0.272925	0.104257	0.850147	1.45417	1.4565	0.598788	-1.08409	-3.27788	-5.50796	-7.31672	-8.40686	-8.68264	-8.19497	-7.06138	-5.43285	-3.50879	-1.54184	0.217684	1.61602	2.65376	3.45164	4.14471	4.77901	5.27223	5.4473	5.10116	4.07189	2.28631	-0.20906	-3.23371	-6.4817	-9.5595	-12.0498	-13.593	-13.9704	-13.1709	-11.4143
FrontToBack	5	-10.3214	-11.3656	-11.7887	-11.5694	-10.8186	-9.74183	-8.583	-7.55552	-6.77714	-6.23265	-5.78217	-5.21356	-4.31488	-2.93846	-1.04422	1.27535	3.78554	6.13154	7.91598	8.83235	8.80236	8.02986	6.916	5.85994	5.05933	4.41663	3.59822	2.1944	-0.0999969	-3.34858	-7.30773	-11.4413	-15.0299	-17.3697	-18.0161	-16.9858	-14.822	-12.4776	-11.038	-11.3815	-13.8896	-18.3102	-23.826	-29.3216	-33.7758	-36.6274	-37.9339	-38.216
FrontToBack	5	9.02103	7.14188	6.26578	6.28333	6.8727	7.64515	8.27843	8.60764	8.6421	8.50963	8.34825	8.20719	8.01091	7.60552	6.85602	5.7395	4.39826	3.13898	2.37535	2.50861	3.76518	6.05561	8.9435	11.7702	13.889	14.8935	14.732	13.6787	12.2031	10.8145	9.93236	9.80954	10.5017	11.8834	13.6973	15.6407	17.4722	19.1117	20.692	22.5208	24.9604	28.2769	32.5624	37.8127	44.1576	52.111	62.6037	76.6117
FrontToBack	5	-8.149	-5.03062	-1.96457	0.630697	2.52036	3.61067	3.86649	3.23557	1.62737	-1.03281	-4.69517	-9.096	-13.7587	-18.1123	-21.6638	-24.126	-25.4155	-25.5315	-24.4054	-21.8527	-17.6974	-12.0237	-5.38893	1.18095	6.47605	9.53882	10.0136	8.21548	4.89386	0.83137	-3.53499	-8.33313	-14.2681	-22.4472	-34.0622	-49.9934	-70.4087	-94.4659	-120.24	-144.997	-165.811	-180.38	-187.717	-188.43	-184.467	-178.452	-172.872	-169.348
FrontToBack	5	-0.519534	-0.928017	-1.79322	-3.16583	-5.07537	-7.50661	-10.3344	-13.263	-15.8391	-17.5579	-18.0225	-17.0708	-14.8166	-11.604	-7.91838	-4.29515	-1.24261	0.832417	1.70424	1.39948	0.220724	-1.31485	-2.6284	-3.27617	-3.1096	-2.32109	-1.3502	-0.699839	-0.750842	-1.65558	-3.32274	-5.46216	-7.64927	-9.40787	-10.3249	-10.185	-9.062	-7.29189	-5.31003	-3.43204	-1.72387	-0.0555646	1.6928	3.4303	4.82105	5.45712	5.11721	3.92283
FrontToBack	5	288.59	293.005	286.865	271.668	250.134	225.316	199.94	176.171	155.689	139.734	128.931	123.003	120.71	120.264	120.161	119.965	120.6	123.885	131.528	144.05	160.126	176.611	189.316	194.291	189.22	174.34	152.446	127.911	105.199	87.5562	76.4071	71.4715	71.2611	73.5836	75.9526	76.0307	72.2023	64.1145	52.8548	40.5379	29.4474	21.1672	16.1541	13.8961	13.4434	13.9383	14.8695	16.0177
FrontToBack	5	-337.777	-336.721	-334.957	-331.373	-324.805	-314.382	-299.658	-280.772	-258.726	-235.531	-213.924	-196.615	-185.399	-180.641	-181.448	-186.408	-194.39	-204.873	-217.56	-231.576	-244.88	-254.454	-257.323	-251.858	-238.596	-220.064	-199.759	-180.857	-165.282	-153.455	-144.641	-137.61	-131.282	-125.112	-119.118	-113.61	-108.84	-104.812	-101.369	-98.4389	-96.2374	-95.2129	-95.7548	-97.8419	-100.886	-103.92	-106.05	-106.905
FrontToBack	5	-41.7412	-40.2949	-35.228	-28.3406	-21.9178	-17.941	-17.3425	-19.6281	-23.0714	-25.4102	-24.7172	-20.0456	-11.6127	-0.558436	11.5024	22.9101	32.2645	38.5925	41.3987	40.6192	36.5208	29.6148	20.6362	10.5662	0.610552	-7.93663	-13.9385	-16.6632	-15.9292	-12.0914	-5.90283	1.67316	9.63987	17.1007	23.3404	27.8293	30.1467	29.8495	26.3789	19.0874	7.40176	-8.96063	-29.8391	-54.6103	-82.2858	-111.68	-141.631	-171.245
FrontToBack	5	-301.24	-315.541	-322.529	-319.751	-306.899	-285.742	-259.332	-230.907	-203.076	-177.538	-155.241	-136.638	-121.838	-110.641	-102.569	-96.9834	-93.2266	-90.6945	-88.8094	-86.9373	-84.3472	-80.2844	-74.1589	-65.7736	-55.4846	-44.1981	-33.1839	-23.7593	-16.9616	-13.3163	-12.7586	-14.7026	-18.2099	-22.2075	-25.7105	-28.006	-28.7517	-27.9513	-25.8263	-22.6581	-18.7017	-14.2108	-9.52469	-5.10185	-1.42849	1.16462	2.64549	3.26284
FrontToBack	5	-144.952	-163.106	-188.675	-218.598	-246.618	-265.548	-270.36	-260.379	-239.334	-213.35	-188.175	-167.192	-151.083	-138.853	-129.255	-121.679	-116.119	-112.551	-110.319	-108.031	-104.033	-97.1313	-87.0994	-74.7032	-61.2996	-48.2867	-36.6882	-27.0128	-19.363	-13.6623	-9.88823	-8.24828	-9.30306	-14.0337	-23.8125	-40.1832	-64.3696	-96.5525	-135.153	-176.501	-215.247	-245.557	-262.774	-264.874	-253.103	-231.506	-205.582	-180.638
FrontToBack	5	302.12	313.065	325.242	337.885	349.65	358.476	362.124	359.073	349.205	333.83	315.046	294.813	274.246	253.425	231.724	208.394	183.11	156.259	128.915	102.566	78.7333	58.662	43.1302	32.3936	26.1925	23.7973	24.1014	25.8067	27.6926	28.9142	29.2172	28.9778	29.0207	30.2566	33.2486	37.8736	43.2249	47.8467	50.2392	49.4565	45.5304	39.5251	33.1865	28.3474	26.3404	27.6322	31.7698	37.6024
FrontToBack	5	-204.631	-211.657	-224.163	-242.94	-267.62	-295.619	-321.985	-340.615	-346.424	-337.406	-315.433	-285.372	-253.059	-223.247	-198.509	-179.338	-165.063	-154.853	-148.331	-145.702	-147.603	-154.95	-168.787	-190.003	-218.725	-253.48	-290.608	-324.544	-349.245	-360.286	-356.629	-341.038	-318.905	-296.164	-277.459	-265.447	-261.249	-265.305	-277.69	-297.554	-322.169	-346.619	-364.815	-371.623	-364.955	-346.611	-321.363	-294.928
FrontToBack	5	2.91559	3.8615	5.56317	7.75858	10.0273	11.9129	13.0968	13.6052	13.9816	15.3479	19.2668	27.3885	40.9164	60.053	83.6363	109.203	133.56	153.705	167.72	175.236	177.288	175.715	172.416	168.806	165.598	162.934	160.736	159.141	158.822	160.996	167.033	177.738	192.591	209.365	224.437	233.831	234.605	225.945	209.436	188.392	166.647	147.431	132.774	123.558	119.966	122.029	129.975	144.197
FrontToBack	5	-373.186	-396.012	-404.051	-396.217	-375.79	-348.742	-321.266	-297.92	-281.125	-271.83	-270.46	-277.365	-292.449	-314.357	-339.906	-364.324	-382.429	-390.267	-386.406	-372.168	-350.692	-325.376	-298.597	-271.354	-243.895	-216.789	-191.711	-171.499	-159.444	-158.228	-168.938	-190.516	-219.756	-251.843	-281.316	-303.277	-314.529	-314.29	-304.17	-287.414	-267.718	-248.128	-230.481	-215.508	-203.355	-194.052	-187.583	-183.534
FrontToBack	5	0.962678	5.31519	10.6944	18.0293	28.4976	43.0898	62.1969	85.4169	111.652	139.414	167.2	193.753	218.093	239.302	256.22	267.331	271.074	266.554	254.28	236.402	216.171	196.811	180.421	167.598	158.049	151.84	150.397	156.393	172.271	198.083	229.978	260.579	281.471	286.688	275.341	251.846	223.691	198.032	179.066	167.403	161.378	159.19	160.447	166.28	178.067	195.626	216.058	234.084
FrontToBack	5	110.937	105.707	100.894	96.7087	93.1644	90.1037	87.3142	84.5894	81.7097	78.4541	74.7283	70.7848	67.3652	65.6079	66.707	71.4742	80.0334	91.744	105.301	118.877	130.299	137.364	138.377	132.768	121.437	106.539	90.7098	76.1298	63.9236	54.1532	46.2674	39.6348	33.8373	28.6734	24.0376	19.8627	16.1588	13.0452	10.6953	9.25315	8.89253	10.1079	14.1235	23.1058	39.8605	66.9074	105.19	152.99
FrontToBack	5	-311.663	-307.004	-292.7	-270.53	-243.521	-215.372	-189.635	-168.902	-154.293	-145.444	-140.974	-139.264	-139.28	-141.189	-146.525	-157.736	-177.105	-205.369	-240.672	-278.501	-312.895	-338.534	-352.784	-356.72	-354.636	-352.243	-354.319	-362.748	-375.729	-388.47	-395.136	-391.233	-375.358	-349.566	-318.294	-286.544	-258.265	-235.53	-218.562	-206.288	-197.145	-189.94	-184.615	-182.557	-186.172	-197.71	-217.793	-244.393
FrontToBack	5	-11.9463	-9.72413	-8.44815	-8.30214	-9.10636	-10.4343	-11.8072	-12.9019	-13.7077	-14.6272	-16.5277	-20.7448	-28.9574	-42.8246	-63.3535	-90.1725	-121.085	-152.303	-179.52	-199.529	-211.666	-218.28	-223.805	-232.745	-247.513	-267.269	-288.366	-306.099	-316.775	-319.041	-314	-304.382	-293.456	-284.256	-279.217	-279.946	-286.831	-298.576	-312.159	-323.685	-330.032	-330.508	-327.508	-325.672	-329.856	-342.883	-364.058	-389.067
FrontToBack	5	20.8043	21.5958	21.7903	21.1567	19.9196	18.6044	17.7375	17.5668	17.9471	18.4447	18.584	18.0827	16.9502	15.4171	13.7714	12.2113	10.7918	9.46717	8.18382	6.95628	5.8991	5.2068	5.10374	5.77793	7.31365	9.63119	12.4583	15.3455	17.7471	19.1449	19.1983	17.8664	15.4596	12.5766	9.92853	8.10718	7.39328	7.69772	8.65178	9.78966	10.7229	11.2338	11.2741	10.9071	10.2523	9.46012	8.70796	8.1741
FrontToBack	5	-169.636	-208.815	-240.102	-258.865	-263.359	-254.898	-236.946	-213.773	-189.386	-166.993	-148.812	-135.938	-128.245	-124.521	-122.949	-121.796	-119.968	-117.17	-113.667	-109.875	-106.01	-101.924	-97.139	-91.0213	-83.0291	-72.9577	-61.1026	-48.276	-35.6531	-24.4762	-15.702	-9.73	-6.33486	-4.86916	-4.64711	-5.32418	-7.07035	-10.4632	-16.2055	-24.8739	-36.882	-52.6627	-72.8626	-98.2548	-129.208	-164.89	-202.683	-238.299
FrontToBack	5	-58.7376	-56.7855	-54.7707	-51.7162	-47.2037	-41.3574	-34.6694	-27.8101	-21.4989	-16.41	-13.078	-11.7933	-12.5388	-15.0061	-18.6924	-23.0216	-27.4409	-31.4804	-34.7991	-37.2325	-38.8111	-39.717	-40.1666	-40.3097	-40.2376	-40.1665	-40.6951	-42.9189	-48.165	-57.3214	-70.0798	-84.6319	-98.222	-108.399	-114.279	-116.994	-119.098	-123.368	-131.86	-145.658	-165.091	-189.796	-218.289	-247.385	-272.231	-287.419	-288.863	-275.424
FrontToBack	5	-95.1089	-114.835	-129.952	-138.935	-141.5	-138.7	-132.541	-125.282	-118.739	-113.884	-110.82	-109.012	-107.649	-105.996	-103.662	-100.746	-97.8273	-95.832	-95.8345	-98.8896	-105.936	-117.737	-134.731	-156.712	-182.4	-209.231	-233.739	-252.654	-264.309	-269.63	-272.025	-276.092	-285.633	-301.872	-322.663	-343.109	-357.412	-361.233	-353.5	-336.795	-316.105	-296.574	-281.427	-271.021	-263.345	-255.526	-245.493	-233.016
FrontToBack	5	4.36412	3.61331	2.80719	2.11351	1.72185	1.7861	2.39224	3.54203	5.14159	6.99601	8.82641	10.3213	11.2133	11.3503	10.733	9.50296	7.89648	6.18731	4.64098	3.48814	2.90483	2.9837	3.69509	4.86367	6.19794	7.38372	8.20492	8.62078	8.74875	8.75733	8.74014	8.64891	8.32993	7.63473	6.53606	5.17904	3.84418	2.84777	2.43395	2.7014	3.58461	4.88432	6.33266	7.6727	8.72251	9.39562	9.66501	9.49855
FrontToBack	5	-273.84	-250.669	-225.838	-203.381	-185.199	-170.996	-159.141	-147.824	-135.896	-123.082	-109.692	-96.1694	-82.8098	-69.745	-57.1181	-45.2677	-34.7896	-26.4331	-20.8721	-18.4443	-18.9747	-21.7802	-25.8881	-30.3881	-34.7618	-39.0306	-43.6832	-49.4691	-57.2212	-67.8012	-82.1183	-101.052	-125.13	-153.995	-185.917	-217.742	-245.48	-265.437	-275.431	-275.526	-267.94	-256.141	-243.545	-232.387	-223.236	-215.334	-207.506	-199.093
FrontToBack	5	-27.2966	-24.0679	-22.004	-21.2533	-22.0361	-24.4584	-28.4122	-33.6486	-39.991	-47.5674	-56.9152	-68.8635	-84.1886	-103.152	-125.109	-148.389	-170.587	-189.211	-202.477	-209.875	-212.226	-211.177	-208.409	-205.008	-201.362	-197.627	-194.412	-193.145	-195.767	-203.783	-217.157	-233.754	-249.753	-260.969	-264.461	-259.59	-248.023	-232.704	-216.431	-200.799	-186.014	-171.515	-156.887	-142.425	-129.039	-117.64	-108.474	-100.872
FrontToBack	5	11.1235	13.87	16.2522	17.7156	18.0439	17.3172	15.8459	14.1137	12.7263	12.3391	13.5609	16.871	22.6047	31.0256	42.4264	57.146	75.4033	96.9669	120.825	145.109	167.442	185.641	198.452	205.903	209.065	209.386	208.027	205.633	202.678	200.088	199.656	203.782	214.478	231.994	253.865	275.094	289.705	293.06	283.747	263.992	238.392	211.772	187.401	166.451	148.685	133.638	121.395	112.529
FrontToBack	5	260.008	291.747	313.867	326.552	332.35	335.382	340.059	349.638	364.99	384.055	402.313	414.296	415.611	404.62	383.011	355.064	326.061	300.538	281.053	267.744	258.719	251.047	242.051	230.411	216.617	202.545	190.353	181.306	175.197	170.646	166.049	160.504	154.145	147.718	141.802	136.28	130.44	123.575	115.597	107.222	99.5944	93.6578	89.6925	87.2738	85.603	83.9365	81.8475	79.215
FrontToBack	5	-127.005	-140.117	-147.433	-148.378	-143.537	-134.585	-123.838	-113.526	-105.084	-98.7136	-93.446	-87.6976	-80.1239	-70.3598	-59.2731	-48.5982	-40.176	-35.2096	-33.881	-35.4109	-38.4396	-41.5066	-43.4603	-43.6798	-42.087	-38.9855	-34.8492	-30.1669	-25.3956	-20.9635	-17.2482	-14.5016	-12.7769	-11.9322	-11.7318	-11.9847	-12.632	-13.7214	-15.2853	-17.1916	-19.0769	-20.4222	-20.7645	-19.9156	-18.0296	-15.4086	-12.1169	-7.59962
FrontToBack	5	-117.817	-115.825	-114.653	-112.714	-108.919	-102.644	-93.5442	-81.5165	-66.9895	-51.3798	-37.2761	-28.0277	-26.7973	-35.5543	-54.5555	-82.5232	-117.244	-156.091	-196.181	-234.35	-267.391	-292.79	-309.69	-319.469	-325.438	-331.636	-341.197	-354.963	-370.927	-384.8	-391.616	-387.79	-372.751	-349.31	-322.577	-297.99	-279.506	-268.75	-265.245	-267.211	-272.274	-277.828	-281.269	-280.509	-274.833	-265.686	-256.687	-252.477
FrontToBack	5	204.28	188.714	167.71	146.117	127.443	112.982	101.972	92.4386	82.1818	69.4651	53.2787	33.3309	10.0312	-15.3932	-40.7892	-63.2994	-80.0902	-89.3525	-91.0139	-86.6906	-78.886	-69.9025	-61.0525	-52.4402	-43.1841	-31.7442	-16.1623	5.69863	35.6777	74.5374	121.169	172.33	223.29	269.249	306.855	335.017	354.637	367.521	375.205	378.393	377.276	372.395	365.366	358.81	355.339	356.1	359.746	362.608
FrontToBack	5	133.652	109.384	85.9488	64.9679	47.8435	35.4921	28.2645	26.0249	28.3374	34.7619	45.1857	60.021	80.0589	105.92	137.35	172.836	209.908	246.064	279.726	310.546	338.716	363.727	383.447	394.314	392.714	376.858	348.066	310.706	270.801	234.032	204.114	182.185	167.244	157.202	149.904	143.74	137.734	131.33	124.166	116.044	107.124	98.1422	90.473	85.93	86.3944	93.421	107.89	129.686
FrontToBack	5	223.861	249.113	265.174	270.253	264.575	250.579	232.399	214.776	201.879	196.569	200.227	212.912	233.439	259.252	286.379	309.91	325.169	329.186	321.691	305.005	282.85	258.823	235.427	214.113	195.996	182.488	175.291	175.703	183.697	197.364	213.107	226.6	234.153	233.892	226.214	213.373	198.44	184.234	172.624	164.363	159.246	156.393	154.539	152.344	148.738	143.218	135.972	127.756
FrontToBack	5	-193.604	-168.831	-143.044	-120.626	-104.207	-94.1147	-88.9255	-86.6146	-85.579	-85.0334	-84.7832	-84.766	-84.791	-84.6637	-84.5578	-85.3046	-88.3621	-95.4441	-108.038	-127.038	-152.555	-183.749	-218.565	-253.518	-283.928	-304.921	-313.004	-307.447	-290.623	-267.015	-241.407	-217.257	-196.029	-177.669	-161.678	-148.061	-137.579	-131.238	-129.413	-131.22	-134.568	-136.906	-136.215	-131.673	-123.656	-113.169	-101.165	-88.1753
FrontToBack	5	-27.3745	-27.0085	-25.9267	-24.218	-21.823	-18.7553	-15.3299	-12.2552	-10.4702	-10.7674	-13.4149	-17.9829	-23.4592	-28.5429	-31.9847	-32.8749	-30.8557	-26.2295	-19.9153	-13.2137	-7.44392	-3.59947	-2.18534	-3.27935	-6.74301	-12.4406	-20.3688	-30.6851	-43.6723	-59.6531	-78.8085	-100.864	-124.731	-148.325	-168.815	-183.319	-189.805	-187.705	-177.97	-162.623	-144.157	-125.105	-107.819	-94.3251	-86.1653	-84.2959	-89.1217	-100.591
FrontToBack	5	23.7621	21.3658	19.9848	20.3725	22.7999	27.0727	32.5749	38.2641	42.7284	44.4659	42.3969	36.3404	27.1385	16.3055	5.42028	-4.38059	-12.5602	-19.0091	-23.7445	-26.699	-27.6978	-26.5882	-23.4024	-18.4459	-12.2617	-5.50734	1.17542	7.23758	12.2356	15.8185	17.7244	17.8043	16.064	12.6966	8.06452	2.58367	-3.48963	-10.3096	-18.5828	-29.4618	-44.1283	-63.1874	-86.1387	-111.232	-135.838	-157.209	-173.308	-183.383
FrontToBack	5	2.31182	2.46934	1.56785	-0.0666136	-1.92899	-3.47533	-4.27387	-4.11727	-3.06563	-1.40349	0.45771	2.09945	3.19116	3.54814	3.1469	2.11171	0.681559	-0.838089	-2.14391	-3.02592	-3.46817	-3.71814	-4.27962	-5.80274	-8.89629	-13.9292	-20.9009	-29.4333	-38.8877	-48.5452	-57.7759	-66.1392	-73.4176	-79.6404	-85.1301	-90.538	-96.7255	-104.394	-113.522	-122.919	-130.269	-132.829	-128.535	-116.936	-99.4342	-78.7374	-57.8597	-39.2229
FrontToBack	5	16.4576	15.3301	14.4351	13.1945	11.0899	8.00288	4.27524	0.507762	-2.71552	-5.01005	-6.22204	-6.36243	-5.52079	-3.81207	-1.37875	1.55708	4.62833	7.30784	8.99169	9.16724	7.58634	4.36124	-0.0488773	-4.93385	-9.47767	-12.9377	-14.8363	-15.108	-14.1261	-12.573	-11.2092	-10.6414	-11.1736	-12.7495	-14.9566	-17.0978	-18.3632	-18.1164	-16.2049	-13.123	-9.8809	-7.58512	-6.91984	-7.81074	-9.47021	-10.8077	-10.9733	-9.73438
FrontToBack	5	-2.94854	-2.13993	-1.21349	-0.209461	0.837048	1.92286	3.08468	4.37609	5.81388	7.31687	8.67715	9.58999	9.74246	8.92416	7.11128	4.48492	1.37481	-1.84575	-4.87578	-7.57206	-9.99126	-12.3837	-15.1426	-18.7117	-23.4772	-29.6998	-37.529	-47.0783	-58.4623	-71.6742	-86.3103	-101.31	-114.975	-125.379	-131.03	-131.404	-127.053	-119.236	-109.357	-98.5648	-87.7079	-77.5385	-68.8724	-62.4849	-58.7705	-57.4278	-57.4584	-57.5641
FrontToBack	5	0.448285	3.4954	4.57691	3.68915	1.63333	-0.483065	-1.72979	-1.63102	-0.225901	2.01575	4.37592	6.13382	6.82304	6.39021	5.1659	3.62945	2.07058	0.308955	-2.40452	-7.27689	-15.7165	-28.9921	-47.8583	-72.179	-100.683	-131.023	-160.262	-185.713	-205.773	-220.378	-230.837	-239.148	-247.129	-255.735	-264.815	-273.369	-280.18	-284.546	-286.703	-287.595	-287.997	-287.491	-284.079	-274.897	-257.757	-232.582	-201.776	-169.274
FrontToBack	5	-0.0904385	-0.366208	-1.09231	-2.34155	-4.19364	-6.69279	-9.78359	-13.2232	-16.4935	-18.7783	-19.087	-16.5571	-10.8531	-2.46943	7.2679	16.5649	23.7592	27.8842	28.9633	27.9331	26.2492	25.3006	25.8133	27.4432	28.7707	27.7892	22.7599	13.0818	-0.235561	-14.7291	-27.2039	-34.7209	-35.4931	-29.4117	-18.0641	-4.23942	8.91678	18.8217	24.114	24.8333	22.1112	17.5719	12.7316	8.6076	5.60133	3.59021	2.12794	0.684573
FrontToBack	5	70.8429	73.086	78.8391	90.3687	109.447	136.544	170.302	207.514	243.715	274.26	295.591	306.176	306.777	299.939	288.991	277.061	266.524	259.028	255.841	258.087	266.477	280.597	298.202	315.184	326.544	328.069	317.877	297.027	268.875	237.611	206.745	178.278	152.752	129.907	109.425	91.3149	75.8676	63.3345	53.6439	46.3264	40.6584	35.8995	31.4968	27.1831	22.9681	19.0482	15.6849	13.0962
FrontToBack	5	36.7573	40.2706	41.537	41.0107	39.9599	39.8233	41.3966	44.294	47.0389	47.7773	45.2575	39.5184	31.8806	24.192	17.6813	12.0137	5.09409	-6.12863	-24.0875	-48.9352	-77.6857	-104.791	-124.073	-131.147	-125.087	-108.526	-86.236	-63.1103	-42.5807	-26.0723	-13.3978	-3.57744	4.40699	11.1795	16.8747	21.2921	24.1913	25.5786	25.8293	25.5376	25.1696	24.766	23.9586	22.3608	20.0724	17.8868	16.947	18.0082
FrontToBack	5	95.6476	90.4903	87.2247	85.4134	84.4449	83.7969	83.0023	81.4355	78.2275	72.521	63.9762	53.1837	41.6416	31.2479	23.5968	19.4977	18.948	21.4454	26.2952	32.6482	39.3062	44.6319	46.8803	44.948	39.1266	31.3638	24.8514	23.1951	29.6389	46.5642	75.1474	114.889	163.028	214.292	261.61	297.956	318.666	323.008	314.046	296.847	276.156	254.921	234.393	215.344	199.244	188.422	185.065	189.822
FrontToBack	5	16.8491	17.0149	16.8757	16.4448	15.7714	14.9275	13.9993	13.0809	12.2537	11.5494	10.9098	10.1797	9.17025	7.80663	6.3236	5.41145	6.17956	9.86238	17.3204	28.5528	42.4955	57.2631	70.7624	81.3866	88.5065	92.6123	95.2001	98.5304	105.333	118.353	139.629	169.529	205.889	243.799	276.493	297.313	302.039	290.504	266.625	236.804	207.53	183.365	166.088	155.074	148.361	143.737	139.449	134.455
FrontToBack	5	-148.043	-135.435	-124.083	-113.909	-105.024	-97.4243	-90.8577	-84.9317	-79.3298	-73.955	-68.8792	-64.1634	-59.7141	-55.3354	-50.9537	-46.8625	-43.761	-42.5053	-43.6506	-47.0202	-51.5321	-55.4119	-56.747	-54.1783	-47.4401	-37.5012	-26.2325	-15.7452	-7.70399	-2.89791	-1.19993	-1.84755	-3.85676	-6.39845	-9.04056	-11.8715	-15.5572	-21.3912	-31.3062	-47.7185	-73.037	-108.795	-154.649	-207.741	-262.959	-314.203	-356.247	-386.341
FrontToBack	5	27.0493	47.0168	73.3569	106.269	144.896	186.467	226.006	257.321	275.26	278.15	269.022	254.778	243.69	242.404	253.739	275.936	303.421	328.74	345.034	348.237	338.205	318.424	294.693	273.526	260.796	260.538	273.718	297.251	324.145	345.437	353.49	345.03	322.216	291.185	259.068	231.206	209.862	194.557	183.396	174.447	166.612	159.813	154.618	151.622	150.923	151.916	153.463	154.241
FrontToBack	5	11.4691	15.1608	22.0332	32.763	47.5184	65.7151	85.9176	106.007	123.605	136.602	143.606	144.222	139.184	130.342	120.45	112.657	109.75	113.43	123.895	139.919	159.276	179.283	197.313	211.288	220.199	224.52	226.272	228.46	233.95	244.113	257.877	271.688	280.623	280.258	268.497	246.46	218.044	188.432	162.366	142.958	131.391	127.383	129.996	138.413	152.359	172.039	197.574	228.165
FrontToBack	5	175.777	161.744	148.451	136.26	125.138	114.805	104.693	94.0256	82.1849	69.2155	56.0684	44.3254	35.5284	30.5206	29.1736	30.5668	33.4345	36.6058	39.2781	41.0867	42.0221	42.2598	41.976	41.2136	39.8554	37.7073	34.6437	30.7226	26.2082	21.4911	16.9612	12.9069	9.48032	6.72339	4.61898	3.13559	2.25439	1.9712	2.28018	3.13539	4.424	5.97333	7.61319	9.24976	10.892	12.5888	14.3115	15.869
FrontToBack	5	34.173	22.2509	9.89571	-0.767293	-8.01653	-10.8617	-9.12884	-3.35045	5.43095	15.8496	26.3696	35.4609	41.8359	44.7178	44.0171	40.3149	34.6359	28.1116	21.6875	15.9854	11.3569	8.05595	6.40473	6.81611	9.6153	14.7287	21.4109	28.2025	33.2353	34.8395	32.23	25.934	17.6962	9.84674	4.44115	2.61651	4.46222	9.35469	16.4356	24.9116	34.0668	43.1232	51.1565	57.1831	60.3763	60.2576	56.7427	50.0423
FrontToBack	5	14.5924	-3.58774	-25.0166	-51.4191	-83.9483	-122.401	-164.482	-205.739	-240.617	-264.361	-274.833	-273.176	-262.977	-248.492	-233.032	-218.294	-204.709	-192.254	-181.051	-171.451	-163.709	-157.63	-152.491	-147.275	-141.079	-133.46	-124.575	-115.09	-105.94	-98.0263	-91.9895	-88.1319	-86.5512	-87.4498	-91.4341	-99.5551	-112.889	-131.728	-154.771	-178.861	-199.622	-212.845	-215.997	-209.076	-194.446	-175.78	-156.723	-139.903
FrontToBack	5	-81.6974	-81.4651	-85.2446	-93.0664	-105.025	-120.84	-139.16	-157.21	-171.202	-177.506	-174.015	-160.963	-140.75	-116.921	-92.9153	-71.2276	-53.2151	-39.3617	-29.6431	-23.7546	-21.1886	-21.2585	-23.1545	-26.039	-29.1568	-31.9439	-34.1229	-35.7633	-37.252	-39.1425	-41.8986	-45.6475	-50.0762	-54.5613	-58.4712	-61.4662	-63.6099	-65.2241	-66.6091	-67.8638	-68.9846	-70.2036	-72.2816	-76.4132	-83.6264	-93.9473	-105.878	-116.635
FrontToBack	5	166.974	185.913	212.28	241.252	266.708	283.087	287.233	279.365	262.677	241.81	221.023	202.932	188.219	176.169	165.529	155.22	144.716	134.102	123.956	115.123	108.428	104.376	102.938	103.511	105.078	106.457	106.523	104.328	99.201	90.8868	79.7404	66.8031	53.6361	41.8872	32.7794	26.753	23.4221	21.8353	20.9021	19.7969	18.1944	16.2691	14.4973	13.3733	13.173	13.864	15.1827	16.8181
FrontToBack	6	-2.90266	-2.13113	-0.982579	0.295044	1.44136	2.22448	2.49963	2.26772	1.68388	0.995365	0.430337	0.102166	-0.0151973	-0.0209315	0.026356	0.201145	0.712625	1.79851	3.56079	5.84335	8.24351	10.2667	11.541	11.967	11.7303	11.1853	10.6811	10.4012	10.2779	10.0147	9.21816	7.59538	5.12135	2.09207	-0.97402	-3.52971	-5.19548	-5.86314	-5.68961	-4.99782	-4.15125	-3.43818	-3.00137	-2.81647	-2.72653	-2.51978	-2.0348	-1.25094
FrontToBack	6	3.4601	0.681425	-0.869017	-1.39393	-1.2853	-0.922211	-0.562914	-0.349605	-0.362247	-0.632705	-1.09562	-1.52874	-1.5705	-0.84594	0.853656	3.44296	6.53872	9.56957	11.9391	13.1754	13.0488	11.6458	9.37659	6.87339	4.78126	3.51943	3.13538	3.32392	3.58822	3.44822	2.61366	1.08851	-0.802132	-2.48475	-3.32844	-2.90283	-1.17156	1.50993	4.59524	7.61032	10.3047	12.6236	14.5726	16.099	17.0662	17.2951	16.6242	14.9571
FrontToBack	6	-45.8846	-46.6348	-45.0909	-41.0284	-34.7619	-27.0301	-18.7413	-10.7082	-3.4778	2.71251	7.86805	12.1136	15.5613	18.2094	19.9052	20.3913	19.4332	16.977	13.2576	8.78771	4.22356	0.180996	-2.89724	-4.7758	-5.39675	-4.85712	-3.42711	-1.57229	0.0866767	0.907644	0.418818	-1.51121	-4.59362	-8.15637	-11.2841	-13.0371	-12.7153	-10.1153	-5.67636	-0.409738	4.43245	7.82824	9.3651	9.31377	8.37282	7.2553	6.36758	5.72815
FrontToBack	6	-4.85089	-5.06506	-5.3304	-5.80185	-6.67876	-8.02365	-9.65781	-11.2017	-12.2162	-12.3727	-11.5724	-9.98674	-8.00821	-6.12133	-4.73277	-4.01481	-3.83573	-3.81462	-3.49032	-2.53942	-0.948101	0.949184	2.59465	3.45659	3.27936	2.20632	0.699726	-0.690121	-1.56953	-1.82274	-1.56648	-1.01218	-0.340186	0.336583	0.947175	1.42753	1.72939	1.85814	1.89754	1.99928	2.33922	3.07158	4.28611	5.96763	7.95772	9.94124	11.4914	12.1825
FrontToBack	6	-29.6496	-28.8393	-23.9059	-14.1536	1.04042	21.6074	46.125	71.5068	93.4006	107.354	110.326	101.835	84.1193	61.2476	37.6676	16.9414	1.09523	-9.43126	-15.4626	-18.5743	-20.4458	-22.2096	-23.9864	-24.7639	-22.6518	-15.418	-1.18362	20.826	49.5979	81.9414	112.748	136.138	147.316	144.371	129.052	106.023	80.9584	58.5492	41.3866	29.9851	23.5221	20.625	19.8384	19.8127	19.4561	18.148	15.9211	13.4027
FrontToBack	6	2.43645	1.23762	-1.87474	-5.19944	-7.46666	-8.18554	-7.58394	-6.29068	-4.98966	-4.20903	-4.29389	-5.51427	-8.2123	-12.8904	-20.1642	-30.5599	-44.2083	-60.5546	-78.2456	-95.33	-109.79	-120.241	-126.501	-129.739	-132.118	-136.072	-143.54	-155.384	-171.134	-189.044	-206.453	-220.4	-228.417	-229.256	-223.251	-212.081	-197.987	-182.861	-167.715	-152.821	-138.355	-124.985	-113.979	-106.754	-104.189	-106.167	-111.565	-118.672
FrontToBack	6	4.85115	6.02341	7.29362	8.46381	9.34305	9.77359	9.64949	8.93958	7.7174	6.16892	4.55155	3.11114	2.00244	1.26049	0.832781	0.639761	0.620503	0.743113	0.986874	1.32031	1.68809	2.01999	2.25191	2.35609	2.35983	2.34408	2.41465	2.65562	3.08388	3.62586	4.13244	4.4301	4.39344	4.01023	3.41116	2.84567	2.60135	2.89294	3.76121	5.03027	6.34582	7.28417	7.48705	6.77394	5.1978	3.03615	0.719427	-1.2898
FrontToBack	6	-0.375612	-0.918937	-1.98271	-3.3199	-4.53697	-5.29294	-5.45146	-5.10544	-4.49261	-3.86871	-3.40958	-3.17411	-3.11484	-3.11838	-3.04816	-2.78999	-2.28989	-1.58071	-0.780632	-0.0534031	0.457537	0.686429	0.655757	0.435158	0.0792298	-0.403131	-1.02759	-1.7749	-2.54462	-3.1575	-3.41861	-3.21192	-2.57858	-1.72825	-0.963671	-0.542443	-0.549796	-0.859347	-1.21328	-1.3753	-1.26096	-0.970168	-0.711944	-0.678615	-0.944382	-1.43587	-1.97652	-2.37101
FrontToBack	6	2.48018	3.48888	3.98918	3.96701	3.6594	3.49925	3.94091	5.2361	7.27123	9.55974	11.3906	12.083	11.2442	8.94994	5.76146	2.53832	0.0839538	-1.22248	-1.60225	-1.73216	-2.3405	-3.77771	-5.81663	-7.789	-8.95661	-8.88029	-7.58517	-5.45807	-2.98411	-0.502513	1.87219	4.14454	6.25752	7.99082	9.01814	9.08809	8.19499	6.62792	4.86231	3.36139	2.39851	1.98513	1.92301	1.93171	1.77814	1.35467	0.698446	-0.0364873
FrontToBack	6	-2.98899	-1.21223	0.198468	1.17217	1.58786	1.37223	0.649529	-0.204334	-0.682398	-0.392056	0.73034	2.36491	3.95244	4.94672	5.04303	4.26998	2.93166	1.45142	0.213761	-0.537701	-0.729148	-0.437712	0.146359	0.77407	1.21353	1.33761	1.17927	0.90621	0.709247	0.672615	0.716251	0.665697	0.404855	0.00193431	-0.290866	-0.177439	0.493019	1.61155	2.8452	3.80087	4.21625	4.06934	3.55405	2.95477	2.50605	2.3156	2.37054	2.59219
FrontToBack	6	2.14818	3.95792	5.59778	6.92927	7.75435	7.87424	7.14419	5.52452	3.11365	0.155941	-2.99141	-5.92376	-8.2573	-9.67484	-9.94824	-8.96805	-6.79973	-3.74329	-0.32789	2.8086	5.12765	6.37735	6.64551	6.24849	5.52998	4.69143	3.7343	2.51909	0.885449	-1.22832	-3.71199	-6.2678	-8.46038	-9.81229	-9.92944	-8.61418	-5.93819	-2.25885	1.82459	5.56226	8.19945	9.15842	8.22419	5.65329	2.12988	-1.45532	-4.33135	-6.12738
FrontToBack	6	-29.8256	-27.8289	-25.4743	-22.6017	-19.1335	-15.1229	-10.663	-5.72306	-0.141317	6.10664	12.4816	17.6885	20.0106	18.1053	11.7796	2.22803	-8.43168	-18.0089	-24.9602	-28.6582	-29.2523	-27.381	-23.9431	-19.9466	-16.3511	-13.8583	-12.7213	-12.6857	-13.1237	-13.3058	-12.6835	-11.0531	-8.56641	-5.61001	-2.65879	-0.159226	1.51674	2.08794	1.38413	-0.602426	-3.65756	-7.3311	-11.0143	-14.1014	-16.1695	-17.0917	-17.0361	-16.3699
FrontToBack	6	-4.58009	-3.95122	-3.61893	-3.88859	-5.2953	-8.57442	-14.3784	-22.789	-32.9029	-42.8404	-50.3111	-53.4882	-51.675	-45.3713	-35.7865	-24.2573	-12.025	-0.410021	9.00159	14.5642	15.1948	11.0084	3.49296	-4.9597	-11.9355	-15.8383	-16.3099	-14.1285	-10.7218	-7.55959	-5.65929	-5.35828	-6.36001	-7.97722	-9.44521	-10.2069	-10.084	-9.29377	-8.30557	-7.59633	-7.42579	-7.75831	-8.38381	-9.15526	-10.1687	-11.7435	-14.1934	-17.5359
FrontToBack	6	241.562	261.626	292.91	330.763	368.355	398.131	413.832	412.294	394.178	363.309	325.019	284.359	244.949	208.734	176.437	148.261	124.407	105.24	91.1499	82.3293	78.6699	79.8453	85.4869	95.2951	108.978	126.001	145.232	164.63	181.214	191.513	192.516	182.809	163.35	137.41	109.642	84.7024	66.009	55.072	51.4887	53.4667	58.6166	64.7333	70.3028	74.5874	77.35	78.4605	77.6632	74.6345
FrontToBack	6	9.55754	7.8532	5.20605	1.58416	-2.87975	-7.79971	-12.5311	-16.3318	-18.6515	-19.3916	-18.9532	-18.0259	-17.2378	-16.8812	-16.8606	-16.8446	-16.4821	-15.5414	-13.9348	-11.6819	-8.88884	-5.75089	-2.54684	0.413784	2.8657	4.63652	5.64255	5.86312	5.34802	4.26447	2.92793	1.74703	1.07854	1.0738	1.61948	2.42158	3.17487	3.71014	4.02638	4.20756	4.29564	4.21723	3.81538	2.96386	1.68407	0.185991	-1.1999	-2.16005
FrontToBack	6	-0.367094	-0.499514	-0.671184	-0.865199	-1.09774	-1.31723	-1.35586	-1.00729	-0.188697	0.940783	2.01562	2.64963	2.65397	2.14237	1.45441	0.95385	0.837399	1.07362	1.48726	1.90065	2.22548	2.45615	2.61064	2.68787	2.67409	2.56501	2.35895	2.01879	1.45781	0.585061	-0.59684	-1.93233	-3.14821	-3.99103	-4.37371	-4.43952	-4.49507	-4.85068	-5.65611	-6.81451	-8.01491	-8.85689	-9.00555	-8.29708	-6.76435	-4.58019	-1.97143	0.856681
FrontToBack	6	78.0922	63.4375	49.0843	36.1594	25.8035	18.6812	14.7507	13.424	13.9856	15.9809	19.3376	24.1533	30.3052	37.1531	43.5794	48.4094	51.0196	51.78	52.0245	53.4778	57.3972	63.8969	71.8708	79.6109	85.7858	90.2072	93.9144	98.5306	105.286	114.32	124.661	134.834	143.623	150.452	155.218	157.863	158.194	156.146	152.224	147.628	143.825	141.746	141.144	140.502	137.621	130.615	118.828	103.196
FrontToBack	6	669.251	655.738	623.67	580.705	536.937	502.259	483.26	480.952	490.369	502.286	506.47	495.218	465.773	420.695	366.205	309.517	256.485	210.543	172.992	144.042	123.83	112.893	111.997	121.521	140.712	167.211	197.151	225.941	249.453	265.145	272.627	273.505	270.602	266.904	264.614	264.659	266.792	270.15	273.87	277.386	280.339	282.353	282.995	281.961	279.296	275.381	270.678	265.396
FrontToBack	6	-85.6469	-67.7396	-52.5451	-40.979	-33.1009	-28.246	-25.4389	-23.8246	-22.8824	-22.3817	-22.1753	-22.0031	-21.4221	-19.8949	-16.9829	-12.5567	-6.92807	-0.849042	4.64576	8.52091	10.0729	9.19966	6.49149	3.07077	0.203679	-1.17645	-0.823196	0.760948	2.57551	3.543	2.89715	0.404866	-3.59751	-8.31271	-12.7134	-15.8825	-17.3915	-17.5542	-17.381	-18.1867	-20.9932	-26.0073	-32.4214	-38.642	-42.8466	-43.6364	-40.5089	-33.964
FrontToBack	6	-19.5025	-21.7644	-23.1297	-23.3393	-22.5494	-21.1501	-19.6562	-18.6268	-18.5369	-19.5823	-21.5026	-23.5535	-24.6917	-23.9214	-20.64	-14.8299	-7.03227	1.84404	10.7683	18.7941	25.1909	29.487	31.4408	30.9721	28.1482	23.3014	17.259	11.4891	7.90804	8.25848	13.3054	22.3294	33.2843	43.5742	51.0205	54.5193	54.1544	50.8788	46.0488	41.0328	36.9549	34.514	33.8385	34.422	35.2527	35.1731	33.3664	29.7166
FrontToBack	6	1.81414	0.30857	-1.28032	-2.51556	-2.98954	-2.48824	-1.10961	0.733809	2.4405	3.42181	3.29341	1.98354	-0.260859	-2.95354	-5.4962	-7.32786	-8.0673	-7.61385	-6.17245	-4.18641	-2.19757	-0.679642	0.0988459	0.131586	-0.375904	-1.14479	-1.98286	-2.8686	-3.90893	-5.19187	-6.64157	-7.97609	-8.80992	-8.83744	-7.98391	-6.42188	-4.4384	-2.23376	0.210695	3.09512	6.60112	10.6576	14.8351	18.4556	20.8617	21.6846	20.9546	18.9983
FrontToBack	6	-1.00743	-1.95461	-2.80824	-3.47845	-3.93083	-4.15882	-4.15079	-3.88121	-3.32977	-2.49888	-1.40733	-0.0637169	1.53673	3.37211	5.33055	7.18763	8.66495	9.54534	9.76504	9.417	8.66774	7.65917	6.45983	5.07685	3.4924	1.6962	-0.277776	-2.30075	-4.11116	-5.3497	-5.69299	-5.0289	-3.55463	-1.72103	-0.0362943	1.15051	1.76898	1.98644	2.04684	2.09049	2.06297	1.76771	1.02414	-0.178492	-1.6446	-3.083	-4.29308	-5.29259
FrontToBack	6	75.6305	111.01	155.131	204.116	252.194	293.328	323.011	339.435	343.554	338.176	326.648	311.733	295.1	277.426	258.882	239.638	220.103	200.866	182.493	165.431	150.056	136.759	125.91	117.672	111.874	108.105	106.054	105.845	108.128	113.863	123.967	139.05	159.323	184.519	213.692	244.886	274.979	300.024	316.17	320.81	313.415	295.647	270.794	242.909	216.026	193.556	177.716	168.975
FrontToBack	6	1.88796	1.72429	1.78448	2.38805	3.6089	5.21084	6.73584	7.68351	7.69353	6.66528	4.79248	2.51517	0.401011	-1.02022	-1.41718	-0.750668	0.739264	2.6459	4.54549	6.12289	7.22287	7.82511	7.97791	7.73825	7.17484	6.43261	5.81016	5.75359	6.70846	8.87696	12.0359	15.5766	18.7917	21.2403	22.9342	24.2005	25.3178	26.201	26.3814	25.3031	22.7279	18.9741	14.8446	11.3073	9.11321	8.53536	9.31884	10.8377
FrontToBack	6	-27.5692	-29.0136	-31.4668	-32.9365	-32.655	-31.3678	-30.7611	-32.3919	-36.6936	-42.581	-47.8485	-50.1609	-48.1338	-41.9581	-33.2951	-24.5486	-17.9216	-14.6835	-14.8717	-17.4214	-20.5746	-22.3979	-21.2403	-15.9696	-5.88494	9.64475	31.5657	61.1858	99.643	146.905	200.787	256.618	307.932	347.974	371.409	375.512	360.543	329.411	286.967	239.208	192.492	152.814	125.18	113.171	118.679	141.744	180.344	230.108
FrontToBack	6	0.993227	2.0903	3.15698	3.82485	3.72926	2.68105	0.782645	-1.58611	-3.91327	-5.75579	-6.89233	-7.35887	-7.36698	-7.16656	-6.9311	-6.71606	-6.49107	-6.20581	-5.84586	-5.44458	-5.05812	-4.71735	-4.39273	-3.98868	-3.38089	-2.48244	-1.31068	-0.0155537	1.16058	1.98693	2.3695	2.42647	2.45947	2.81251	3.67869	4.95354	6.22775	6.94127	6.63315	5.15876	2.76186	-0.0276852	-2.60464	-4.48825	-5.42696	-5.38478	-4.46551	-2.8335
FrontToBack	6	-76.3543	-69.2281	-63.0652	-59.6388	-59.6255	-62.1639	-65.153	-66.1467	-63.3932	-56.5201	-46.5836	-35.5367	-25.4406	-17.79	-13.1838	-11.3632	-11.4965	-12.5575	-13.6653	-14.2979	-14.3351	-13.9437	-13.3763	-12.7832	-12.1178	-11.1568	-9.61193	-7.27266	-4.12319	-0.387431	3.51391	7.07373	9.82448	11.4318	11.737	10.7656	8.72355	5.97764	3.00339	0.289641	-1.77514	-2.99292	-3.38936	-3.18213	-2.70003	-2.27581	-2.14705	-2.39664
FrontToBack	6	6.7873	7.96962	9.06259	10.0414	10.867	11.5104	12.0321	12.6232	13.5379	14.925	16.6723	18.3787	19.5074	19.6465	18.7375	17.1293	15.4159	14.1432	13.5595	13.5474	13.7565	13.8243	13.5391	12.8712	11.8976	10.7113	9.3811	7.97565	6.59866	5.38198	4.42534	3.73061	3.18714	2.62328	1.87551	0.807035	-0.743388	-3.02406	-6.34328	-10.9025	-16.5505	-22.6168	-27.9853	-31.4477	-32.1933	-30.1734	-26.1212	-21.2019
FrontToBack	6	-8.53268	-8.566	-7.94969	-6.76726	-5.12143	-3.10801	-0.824921	1.59835	3.98042	6.09429	7.70912	8.66343	8.949	8.75733	8.437	8.34783	8.67508	9.30668	9.86384	9.87565	9.01547	7.27215	4.97736	2.67702	0.90795	-0.0190276	-0.131048	0.250872	0.687552	0.834341	0.580138	0.0460082	-0.534293	-0.965616	-1.17967	-1.22363	-1.17734	-1.07368	-0.872264	-0.497847	0.097768	0.888804	1.76816	2.56969	3.11232	3.25711	2.97136	2.36895
FrontToBack	6	1.13165	14.4475	23.2524	27.5074	28.0354	26.1	22.9896	19.7305	16.8862	14.4189	11.7121	7.87976	2.30966	-4.84882	-12.5726	-19.3517	-23.859	-25.5227	-24.6912	-22.3512	-19.6166	-17.2807	-15.6242	-14.4934	-13.5407	-12.4756	-11.2132	-9.87271	-8.6575	-7.70395	-7.00057	-6.42033	-5.84033	-5.25414	-4.80812	-4.73667	-5.24084	-6.37506	-7.98884	-9.74868	-11.2334	-12.0749	-12.0922	-11.354	-10.1426	-8.83323	-7.75167	-7.06919
FrontToBack	6	-113.503	-113.994	-113.174	-111.508	-108.681	-103.744	-95.662	-84.0194	-69.4911	-53.7981	-39.1313	-27.3511	-19.3867	-15.1152	-13.6922	-14.0712	-15.4164	-17.2583	-19.4207	-21.853	-24.4881	-27.1817	-29.7114	-31.807	-33.1829	-33.5901	-32.8913	-31.1432	-28.6264	-25.7719	-22.9937	-20.516	-18.301	-16.1422	-13.8695	-11.5416	-9.50724	-8.29829	-8.44868	-10.3717	-14.4093	-21.0368	-31.1052	-45.9244	-67.0328	-95.6197	-131.77	-173.863
FrontToBack	6	17.0321	17.1339	17.6467	19.0111	21.4353	24.7629	28.3709	31.237	32.2522	30.6686	26.4608	20.4052	13.8376	8.20053	4.55618	3.22778	3.69488	4.79928	5.21074	3.97661	0.910228	-3.35519	-7.65382	-10.7448	-11.7067	-10.1012	-5.89387	0.737538	9.49767	19.8588	30.8017	40.6812	47.4953	49.6149	46.6747	40.0851	32.7459	27.9665	28.0904	33.5242	42.6724	52.7646	61.1051	66.1031	67.6497	66.7815	64.9033	62.9892
FrontToBack	6	7.48141	7.45012	6.7173	5.48706	4.00302	2.47925	1.04772	-0.258659	-1.4817	-2.67124	-3.81173	-4.78061	-5.37616	-5.40997	-4.82004	-3.73797	-2.46243	-1.34235	-0.625788	-0.356165	-0.37074	-0.394995	-0.176661	0.414389	1.35505	2.50639	3.68326	4.72177	5.51728	6.02547	6.23758	6.15486	5.78252	5.14966	4.33401	3.46365	2.68098	2.08378	1.68107	1.39572	1.11706	0.775251	0.388119	0.050833	-0.13075	-0.118597	0.0142145	0.109275
FrontToBack	6	112.117	99.9343	84.7048	68.7728	54.384	43.1659	36.3362	35.1152	40.7936	54.253	75.128	101.064	127.611	149.141	160.644	159.595	146.818	125.782	100.822	75.447	51.6721	30.3818	12.0142	-3.10245	-14.8292	-23.3478	-29.0533	-32.3041	-33.3223	-32.3648	-29.9677	-26.9938	-24.395	-22.8789	-22.73	-23.9313	-26.4813	-30.6584	-36.9763	-45.7917	-56.7833	-68.6712	-79.4248	-86.8891	-89.5023	-86.7566	-79.2496	-68.3988
FrontToBack	6	12.1089	10.1262	7.00072	3.37006	0.237542	-1.3169	-0.548564	2.59166	7.35155	12.4272	16.4764	18.6476	18.871	17.7979	16.4606	15.8264	16.4296	18.1877	20.4549	22.2828	22.8008	21.5533	18.6474	14.6527	10.3286	6.32836	3.00533	0.347802	-1.98712	-4.57277	-8.03408	-12.7912	-18.7906	-25.3706	-31.3917	-35.6338	-37.2807	-36.2316	-33.0599	-28.659	-23.8037	-18.8927	-13.9936	-9.09759	-4.3652	-0.189051	2.9459	4.67276
FrontToBack	6	17.2384	18.2161	18.6089	18.096	16.6585	14.5891	12.4389	10.9191	10.7855	12.7229	17.2419	24.607	34.8364	47.8025	63.4182	81.7918	103.196	127.763	154.999	183.412	210.541	233.497	249.839	258.368	259.492	254.946	247.035	237.778	228.439	219.66	211.971	206.173	203.194	203.482	206.439	210.411	213.331	213.598	210.647	204.939	197.543	189.681	182.453	176.724	173.077	171.81	173.006	176.651
FrontToBack	6	16.0806	14.8747	13.9851	13.3319	12.7449	12.0069	10.9112	9.33938	7.33165	5.10225	2.97052	1.23454	0.0550296	-0.585181	-0.83249	-0.865762	-0.81204	-0.714028	-0.549939	-0.276237	0.134699	0.688079	1.3842	2.24869	3.34025	4.72183	6.40161	8.28191	10.1579	11.7736	12.904	13.4132	13.262	12.4814	11.1441	9.35979	7.28754	5.14216	3.17501	1.62652	0.667207	0.350125	0.595767	1.21749	1.97808	2.65655	3.09529	3.21993
FrontToBack	6	2.52737	3.9274	6.04872	9.07971	12.8245	16.6315	19.5581	20.7379	19.7818	16.9759	13.1541	9.29712	6.08419	3.62681	1.51077	-0.903765	-4.09315	-8.0868	-12.41	-16.2567	-18.8008	-19.5039	-18.3099	-15.6642	-12.3657	-9.30823	-7.19328	-6.31942	-6.51976	-7.26884	-7.89976	-7.83222	-6.7259	-4.53712	-1.49968	1.92692	5.14197	7.52596	8.61406	8.25889	6.71352	4.54909	2.43402	0.857306	-0.061415	-0.589132	-1.22616	-2.45596
FrontToBack	6	5.38849	4.84723	4.7324	4.86748	4.96799	4.79415	4.27937	3.55759	2.87896	2.46953	2.42538	2.6983	3.16528	3.72778	4.37299	5.16383	6.15638	7.29046	8.3207	8.85476	8.50891	7.11661	4.86626	2.27722	0.0102405	-1.38481	-1.65586	-0.89414	0.552906	2.22917	3.71773	4.74974	5.26882	5.4332	5.54288	5.89825	6.64093	7.65162	8.57139	8.94195	8.41239	6.90771	4.68574	2.24958	0.167518	-1.10887	-1.34522	-0.528252
FrontToBack	6	-5.9491	-7.53319	-9.12596	-10.4613	-11.3652	-11.7832	-11.7618	-11.4034	-10.8357	-10.1992	-9.632	-9.22278	-8.95058	-8.66389	-8.1443	-7.22987	-5.92343	-4.4026	-2.93524	-1.76151	-1.02761	-0.788042	-1.03931	-1.73338	-2.75409	-3.88528	-4.81111	-5.17959	-4.72252	-3.38344	-1.38432	0.818796	2.67796	3.73157	3.73961	2.73651	0.997016	-1.06497	-3.0414	-4.671	-5.91381	-6.91006	-7.8499	-8.832	-9.80381	-10.6012	-11.043	-11.0117
FrontToBack	6	11.478	9.6367	7.87523	6.4322	5.19332	3.84474	2.10756	-0.0622993	-2.39853	-4.40453	-5.55296	-5.51896	-4.33795	-2.40801	-0.325148	1.36945	2.40961	2.88514	3.15586	3.64798	4.63632	6.11777	7.82788	9.38082	10.4432	10.8505	10.6134	9.84272	8.66585	7.20492	5.62383	4.19003	3.27073	3.22332	4.2162	6.08447	8.32714	10.2791	11.3856	11.4357	10.6374	9.50177	8.60915	8.37508	8.92312	10.1057	11.6363	13.2429
FrontToBack	6	-16.5727	-15.1971	-13.5496	-11.9811	-10.656	-9.54611	-8.54095	-7.5788	-6.68653	-5.89246	-5.09555	-4.01803	-2.31091	0.240709	3.54654	7.17955	10.5109	12.9329	14.0721	13.8981	12.7019	10.9472	9.06922	7.30022	5.62367	3.87364	1.92345	-0.158615	-2.08834	-3.4943	-4.11652	-3.95045	-3.24943	-2.38595	-1.65632	-1.14646	-0.738489	-0.241099	0.448965	1.27512	2.08242	2.76032	3.35128	4.0379	5.0184	6.36155	7.94719	9.5276
FrontToBack	6	3.74561	3.01842	2.45886	1.84105	1.10564	0.337975	-0.297542	-0.63427	-0.570197	-0.106111	0.650123	1.51202	2.26244	2.70837	2.72872	2.3086	1.5484	0.640422	-0.188192	-0.752882	-0.977457	-0.923474	-0.767111	-0.736323	-1.02874	-1.73772	-2.80932	-4.05067	-5.19936	-6.03824	-6.50752	-6.74705	-7.03059	-7.61681	-8.60345	-9.87639	-11.1821	-12.2713	-13.0162	-13.4315	-13.6002	-13.5692	-13.2923	-12.655	-11.5509	-9.94964	-7.91706	-5.60911
FrontToBack	6	1.65913	-0.13508	-1.75406	-2.98548	-3.67195	-3.81512	-3.59063	-3.25404	-2.99281	-2.83927	-2.70263	-2.49383	-2.22433	-1.99538	-1.87102	-1.74489	-1.31381	-0.203501	1.833	4.75328	8.19365	11.5502	14.1343	15.3441	14.8307	12.6149	9.09492	4.90181	0.661978	-3.21508	-6.58687	-9.46249	-11.818	-13.5058	-14.3258	-14.2058	-13.3317	-12.1232	-11.0549	-10.4497	-10.3586	-10.5744	-10.735	-10.458	-9.46165	-7.66359	-5.21184	-2.42965
FrontToBack	6	4.75598	4.02419	2.67699	0.929315	-0.845766	-2.17186	-2.59129	-1.84955	-0.0703181	2.21011	4.23349	5.36802	5.41224	4.65716	3.68014	3.02024	2.94156	3.38422	4.07543	4.70278	5.06841	5.17478	5.20877	5.43232	6.01263	6.89202	7.75837	8.15164	7.64033	5.99106	3.26834	-0.160415	-3.69888	-6.65906	-8.42081	-8.57607	-7.01756	-3.95452	0.134699	4.59305	8.70717	11.8511	13.6223	13.9151	12.8977	10.9093	8.34081	5.55747
FrontToBack	6	3.49266	4.40766	4.61601	4.04287	2.89126	1.57957	0.562872	0.131864	0.299652	0.835915	1.41062	1.75815	1.7751	1.52697	1.18798	0.958987	0.995689	1.3591	1.99244	2.72636	3.31489	3.49718	3.06844	1.94399	0.192235	-1.96799	-4.22186	-6.24668	-7.81513	-8.85873	-9.45656	-9.7443	-9.80019	-9.58788	-9.00163	-7.98144	-6.60536	-5.08634	-3.67503	-2.5427	-1.72066	-1.1212	-0.6099	-0.0815311	0.48884	1.02809	1.38446	1.38934
FrontToBack	6	18.2987	19.7274	22.2294	25.6755	29.4712	32.7253	34.5606	34.4019	32.1192	28.0096	22.6815	16.9025	11.4409	6.89144	3.54433	1.3453	0.00926294	-0.778733	-1.16908	-1.07921	-0.279149	1.41744	3.96764	7.02187	10.0044	12.3195	13.5823	13.7509	13.0908	12.0059	10.8527	9.84468	9.05654	8.44738	7.83228	6.83004	4.8955	1.51622	-3.47964	-9.67371	-16.0465	-21.2726	-24.2179	-24.4137	-22.2604	-18.8359	-15.3912	-12.7922
FrontToBack	6	10.7872	10.1811	8.27396	5.74686	3.52472	2.37329	2.59453	3.97235	5.94113	7.82365	9.02591	9.17047	8.2052	6.46466	4.61599	3.43911	3.50695	4.92259	7.26886	9.80434	11.7999	12.8291	12.8637	12.1521	10.988	9.53755	7.82944	5.87954	3.82313	1.91711	0.403498	-0.66281	-1.46468	-2.31008	-3.43662	-4.88386	-6.50338	-8.06399	-9.34425	-10.1567	-10.3352	-9.75469	-8.39458	-6.38436	-3.96703	-1.39557	1.14529	3.52878
FrontToBack	7	-178.145	-224.472	-260.343	-277.998	-273.761	-249.375	-211.205	-167.748	-126.734	-93.1366	-68.7396	-52.9919	-44.3832	-41.5942	-44.0864	-52.1628	-66.659	-88.3875	-117.427	-152.45	-190.393	-226.76	-256.593	-275.806	-282.339	-276.67	-261.502	-240.837	-218.847	-198.915	-183.079	-171.888	-164.653	-159.971	-156.358	-152.745	-148.643	-143.989	-138.873	-133.334	-127.326	-120.76	-113.567	-105.756	-97.4898	-89.1703	-81.4077	-74.8244
FrontToBack	7	198.078	197.592	192.057	182.705	171.474	160.296	150.329	141.709	134.018	127.046	121.172	117.015	114.717	113.523	112.104	109.375	105.148	100.12	95.2814	91.2617	88.0953	85.4224	82.8136	79.9113	76.3803	71.8798	66.2345	59.7099	53.12	47.5534	43.8159	41.9541	41.243	40.716	39.9149	39.3331	40.1885	43.6074	49.7147	57.2188	63.791	67.0529	65.6261	59.6843	50.7602	40.9843	32.2061	25.4358
FrontToBack	7	0.215444	0.205084	0.359219	0.507264	0.515403	0.286454	-0.23857	-1.06923	-2.14594	-3.34531	-4.52159	-5.58596	-6.57868	-7.68301	-9.14285	-11.1006	-13.4364	-15.7142	-17.304	-17.6383	-16.4696	-13.977	-10.6624	-7.11711	-3.81036	-1.00933	1.17793	2.72831	3.67188	4.09674	4.13859	3.92706	3.52684	2.91845	2.02987	0.774872	-0.933488	-3.17792	-5.99499	-9.28886	-12.7631	-15.9486	-18.3449	-19.5989	-19.6138	-18.5292	-16.6086	-14.1262
FrontToBack	7	-30.8195	-30.872	-30.9039	-28.872	-23.0871	-12.8403	1.50452	18.7983	37.4229	55.4297	70.605	80.7367	84.2005	80.6254	71.1921	58.2749	44.5883	32.3417	22.8852	16.9176	14.9472	17.5953	25.5937	39.5833	59.8448	85.9353	116.19	147.312	174.543	192.769	198.293	190.359	171.479	146.327	119.829	95.5662	75.2352	59.1414	47.0631	38.7668	33.9134	31.6595	30.5134	28.7618	25.2649	20.0824	14.494	10.4564
FrontToBack	7	-9.3681	-11.6943	-13.3189	-14.0742	-13.9607	-13.1617	-11.9882	-10.7683	-9.72546	-8.8915	-8.0913	-7.00882	-5.32663	-2.8931	0.157763	3.41097	6.31291	8.38291	9.37153	9.29505	8.35733	6.8424	5.03702	3.19316	1.50798	0.113882	-0.916079	-1.55545	-1.82572	-1.81907	-1.70979	-1.71686	-2.01675	-2.65404	-3.50782	-4.33053	-4.83472	-4.78146	-4.04553	-2.64951	-0.774745	1.25371	3.02226	4.14934	4.45707	4.11152	3.60725	3.53364
FrontToBack	7	-69.7427	-75.0522	-79.0498	-81.2808	-82.2721	-83.1731	-85.0355	-88.1431	-91.7708	-94.508	-94.9359	-92.2538	-86.5194	-78.4429	-68.9639	-58.909	-48.8884	-39.3704	-30.7636	-23.4077	-17.4945	-13.0224	-9.84354	-7.78849	-6.79099	-6.92643	-8.31633	-10.9325	-14.4153	-18.076	-21.1588	-23.2711	-24.6966	-26.3322	-29.1938	-33.7468	-39.4568	-44.8252	-47.8698	-46.7413	-40.1312	-27.3181	-7.99482	17.7774	49.2342	84.273	119.005	148.083
FrontToBack	7	0.880401	-1.92635	-5.62553	-9.45415	-13.1423	-16.8435	-20.9186	-25.6671	-31.1357	-37.0902	-43.149	-48.9747	-54.3826	-59.2996	-63.6132	-67.0536	-69.2168	-69.7344	-68.4669	-65.582	-61.4637	-56.5352	-51.1224	-45.4452	-39.7058	-34.1845	-29.2524	-25.2943	-22.5961	-21.2729	-21.2651	-22.3808	-24.3434	-26.8239	-29.4657	-31.9139	-33.8553	-35.0613	-35.4283	-35.0093	-34.019	-32.7875	-31.6531	-30.8253	-30.2816	-29.7617	-28.8669	-27.2213
FrontToBack	7	-7.75807	-8.60415	-8.8017	-8.37705	-7.4391	-6.1555	-4.7249	-3.34457	-2.17598	-1.31508	-0.781273	-0.525909	-0.456827	-0.466422	-0.457511	-0.365698	-0.172779	0.0931464	0.380574	0.651279	0.920036	1.28477	1.95909	3.31655	5.9416	10.6251	18.2383	29.432	44.2423	61.773	80.1937	97.1711	110.661	119.769	125.315	129.862	137.141	151.023	174.247	207.207	247.176	288.39	323.262	344.541	347.681	332.385	302.537	264.522
FrontToBack	7	-6.5502	-6.5216	-6.64478	-6.71768	-6.51609	-5.85659	-4.64011	-2.86712	-0.630194	1.89731	4.46718	6.76922	8.47433	9.32308	9.23072	8.3545	7.06827	5.8388	5.05264	4.872	5.18644	5.67838	5.96997	5.78427	5.05151	3.92123	2.68037	1.62384	0.937842	0.644927	0.623647	0.679172	0.628328	0.366324	-0.102867	-0.669745	-1.15645	-1.36869	-1.16349	-0.505954	0.494192	1.602	2.53179	3.06423	3.1449	2.91551	2.64987	2.63129
FrontToBack	7	-42.732	-40.0388	-38.0122	-37.1928	-38.4547	-42.9085	-51.6321	-65.3278	-84.1853	-108.12	-137.169	-171.507	-210.668	-252.307	-291.468	-321.323	-335.479	-330.737	-308.69	-275.181	-238.003	-204.277	-178.898	-164.529	-162.467	-173.358	-197.118	-232.229	-275.122	-320.318	-361.478	-392.936	-411.026	-414.645	-404.972	-384.673	-357.066	-325.527	-293.155	-262.529	-235.45	-212.737	-194.22	-179.037	-166.142	-154.785	-144.734	-136.177
FrontToBack	7	-0.501284	4.48517	9.62621	13.9809	16.5046	16.3698	13.352	8.05915	1.82484	-3.72103	-7.19633	-7.86011	-5.71393	-1.36194	4.21158	9.82339	14.234	16.3337	15.4148	11.4477	5.19348	-1.97663	-8.52097	-13.2353	-15.5845	-15.7253	-14.2604	-11.9043	-9.23674	-6.62823	-4.30348	-2.44435	-1.2429	-0.869243	-1.38301	-2.66108	-4.40326	-6.23436	-7.8467	-9.09967	-10.0107	-10.651	-11.0222	-11.0049	-10.4186	-9.15147	-7.2701	-5.03269
FrontToBack	7	4.30633	3.23073	0.698781	-2.69928	-5.90727	-7.84847	-7.81536	-5.62311	-1.54197	3.83093	9.62664	14.7239	17.898	18.2225	15.6157	11.1982	7.11164	5.74378	8.70368	16.098	26.4984	37.564	46.9358	52.9554	54.9837	53.3414	49.0148	43.2533	37.1762	31.5097	26.5595	22.3895	19.0359	16.5707	14.9587	13.8644	12.6099	10.3757	6.52896	0.890779	-6.1564	-13.695	-20.3782	-24.6485	-25.1317	-21.1657	-13.24	-3.06111
FrontToBack	7	255.334	242.536	223.503	201.664	180.076	160.539	143.533	128.767	115.893	104.927	96.2677	90.4252	87.7735	88.605	93.5502	104.045	122.283	150.208	187.778	231.406	273.787	305.701	319.177	310.509	281.552	238.744	190.544	144.672	106.28	77.4351	57.6152	44.6754	35.8759	28.7649	21.8247	14.7535	8.30473	3.69904	1.85816	2.80833	5.57597	8.62157	10.5552	10.7093	9.27191	7.01912	4.93091	4.01736
FrontToBack	7	0.107174	0.434728	-0.655879	-2.64124	-4.87162	-6.7699	-7.94289	-8.20741	-7.55296	-6.08673	-3.9878	-1.4983	1.06603	3.33211	4.96107	5.79222	5.94661	5.78209	5.6882	5.84081	6.08836	6.06243	5.43985	4.1815	2.59505	1.20398	0.523375	0.871945	2.27822	4.46555	6.88421	8.80278	9.49496	8.49011	5.78103	1.84545	-2.54522	-6.62548	-9.86421	-12.0222	-13.0746	-13.115	-12.3245	-10.9852	-9.46504	-8.12183	-7.16623	-6.57214
FrontToBack	7	7.48792	7.21533	7.71784	9.56163	12.8151	16.997	21.2122	24.4337	25.8244	25.0055	22.1799	18.0696	13.6788	9.9552	7.4788	6.30722	6.05081	6.13494	6.11258	5.86562	5.60617	5.69837	6.41372	7.74921	9.39293	10.8397	11.5904	11.3403	10.0802	8.08017	5.78073	3.64778	2.05037	1.1962	1.1359	1.818	3.15549	5.0641	7.4527	10.1787	13.0022	15.572	17.4646	18.2801	17.7761	15.9967	13.3176	10.3522
FrontToBack	7	28.5736	29.7355	29.6209	28.4775	26.7607	24.9249	23.2245	21.636	19.954	18.0106	15.8759	13.905	12.5856	12.2709	12.9499	14.1843	15.2461	15.3881	14.1156	11.3474	7.41367	2.9268	-1.40789	-4.96527	-7.32446	-8.33128	-8.10869	-7.02169	-5.60754	-4.47484	-4.17391	-5.04878	-7.10688	-9.96807	-12.9368	-15.1927	-16.0176	-14.9633	-11.9054	-7.01149	-0.691292	6.42879	13.5322	19.6888	24.0085	25.8239	24.8423	21.2172
FrontToBack	7	15.6737	16.8223	16.9745	16.0711	14.2335	11.7433	9.0159	6.52861	4.70412	3.78427	3.75949	4.39755	5.35775	6.34468	7.23199	8.13725	9.45099	11.8554	16.3389	24.1616	36.6929	55.0545	79.6129	109.499	142.434	175.085	203.961	226.558	242.245	252.401	259.653	266.473	273.842	280.655	284.199	281.447	270.455	251.183	225.429	196.089	166.224	138.344	114.066	94.0841	78.3268	66.2127	56.9224	49.6235
FrontToBack	7	-299.118	-307.296	-303.166	-287.18	-262.953	-235.345	-208.37	-184.092	-162.855	-144.26	-128.035	-114.276	-103.225	-94.9862	-89.4821	-86.5725	-86.1816	-88.3814	-93.5518	-102.655	-117.385	-139.803	-171.309	-211.321	-256.476	-300.985	-338.148	-362.322	-370.427	-362.455	-341.075	-310.703	-276.426	-242.921	-213.516	-189.623	-170.8	-155.45	-141.823	-128.819	-116.256	-104.632	-94.6672	-86.8945	-81.4442	-77.9793	-75.7433	-73.7289
FrontToBack	7	-0.754404	-6.49308	-13.7387	-21.0848	-26.6967	-28.9188	-26.9248	-21.1155	-13.0777	-5.11084	0.512839	2.29864	0.0394039	-5.09528	-10.9369	-15.0397	-15.4996	-11.5814	-3.95493	5.52598	14.4229	20.5011	22.4503	20.2773	15.2032	9.09492	3.67616	-0.102817	-2.24729	-3.40648	-4.31766	-5.35036	-6.38224	-6.98045	-6.67946	-5.15453	-2.24548	2.04	7.40994	13.0784	17.667	19.4539	16.9915	9.82779	-1.1038	-13.6954	-25.3877	-33.9997
FrontToBack	7	18.608	18.9565	18.7246	18.6976	19.8409	22.7932	27.4436	32.8324	37.452	39.7943	38.883	34.5723	27.5423	19.0514	10.5572	3.3482	-1.68437	-4.02811	-3.3316	0.799911	8.72376	20.3234	34.4659	48.8342	60.4413	66.7306	66.6651	61.1523	52.4976	43.2181	34.9299	27.925	21.5583	15.0625	8.23006	1.58047	-3.97881	-7.7002	-9.38006	-9.38025	-8.33818	-6.79256	-4.96234	-2.78574	-0.149152	2.85211	5.77698	7.8925
FrontToBack	7	-8.23461	-6.33493	-4.30947	-2.69141	-1.85279	-1.89359	-2.62413	-3.65164	-4.54125	-4.98274	-4.88404	-4.3513	-3.58434	-2.76281	-1.9916	-1.3131	-0.754942	-0.36163	-0.197243	-0.320692	-0.759204	-1.49026	-2.44101	-3.49964	-4.53578	-5.42292	-6.06401	-6.41713	-6.51478	-6.45624	-6.36343	-6.31321	-6.28915	-6.19167	-5.90829	-5.39643	-4.71761	-3.99348	-3.31975	-2.70163	-2.06443	-1.32479	-0.478214	0.359752	0.977489	1.15307	0.759059	-0.158077
FrontToBack	7	170.924	181.371	182.383	175.036	161.879	145.625	128.214	110.686	93.6511	77.7658	63.7897	52.2638	43.1952	36.1012	30.3928	25.7877	22.3944	20.4326	19.8853	20.4807	22.1317	25.5477	32.5195	45.5353	66.7786	96.9077	134.146	174.13	210.734	237.752	250.903	249.316	235.74	215.249	193.045	172.471	154.241	137.132	119.521	100.748	81.5582	63.5831	48.413	36.903	29.0273	24.1588	21.4475	20.0572
FrontToBack	7	141.678	129.042	117.955	107.299	97.0214	88.146	82.1174	80.0532	82.4333	89.2495	100.189	114.438	130.204	144.521	153.852	155.368	148.169	133.666	114.905	95.3064	77.5443	63.0157	51.8989	43.5567	37.0386	31.5496	26.7963	23.1219	21.3847	22.6598	27.9382	37.9506	53.0939	73.3181	97.89	125.12	152.302	176.086	193.292	201.861	201.495	193.639	180.784	165.495	149.676	134.449	120.538	108.719
FrontToBack	7	2.88199	-0.949439	-4.83779	-8.20323	-10.5633	-11.69	-11.673	-10.8583	-9.69422	-8.56948	-7.69113	-7.04701	-6.4346	-5.55349	-4.12009	-1.98405	0.786052	3.86393	6.7003	8.65189	9.19138	8.12758	5.71473	2.56846	-0.589482	-3.21982	-5.1289	-6.42946	-7.35778	-8.07489	-8.5731	-8.7163	-8.36514	-7.50019	-6.26834	-4.9409	-3.79748	-2.99885	-2.49569	-2.02522	-1.20471	0.304533	2.63082	5.60096	8.77176	11.5783	13.5309	14.3813
FrontToBack	7	-151.107	-140.633	-132.267	-124.985	-118.431	-112.937	-108.956	-106.376	-104.256	-101.194	-96.0456	-88.4417	-78.8464	-68.2479	-57.8416	-48.9127	-42.9024	-41.4562	-46.3247	-59.0937	-80.8223	-111.658	-150.46	-194.511	-239.483	-279.908	-310.26	-326.44	-327.108	-314.174	-292.09	-266.218	-241.044	-219.112	-201.017	-186.177	-173.709	-162.928	-153.404	-144.914	-137.579	-132.136	-130.062	-133.18	-142.756	-158.487	-178.002	-197.352
FrontToBack	7	-130.889	-133.875	-137.693	-144.061	-154.658	-170.035	-189.007	-208.847	-226.135	-237.782	-241.782	-237.526	-225.732	-208.131	-187.01	-164.691	-143.068	-123.36	-106.153	-91.6372	-79.8236	-70.5489	-63.3086	-57.1548	-50.9061	-43.66	-35.3254	-26.7969	-19.616	-15.3057	-14.7853	-18.1727	-25.0017	-34.5969	-46.3114	-59.4789	-73.1725	-86.0239	-96.3153	-102.387	-103.176	-98.6082	-89.652	-77.9918	-65.4931	-53.6886	-43.4794	-35.1125
FrontToBack	7	-6.24153	-6.11258	-5.49961	-4.53747	-3.41772	-2.35068	-1.52694	-1.07688	-1.03747	-1.33496	-1.79876	-2.20085	-2.31307	-1.96423	-1.08925	0.236684	1.78951	3.231	4.19831	4.43129	3.88742	2.77589	1.47989	0.386881	-0.282324	-0.567077	-0.726749	-1.10289	-1.94935	-3.3195	-5.05358	-6.86275	-8.45808	-9.65673	-10.4172	-10.7934	-10.8478	-10.581	-9.92611	-8.81043	-7.24032	-5.35144	-3.38939	-1.63197	-0.29604	0.523355	0.858994	0.824853
FrontToBack	7	-6.85127	-6.78166	-6.36835	-5.53683	-4.26698	-2.61429	-0.713718	1.25826	3.1262	4.72527	5.89546	6.50276	6.51751	6.09038	5.54902	5.26174	5.43691	5.97915	6.52343	6.64216	6.10954	5.04967	3.86432	2.98641	2.62914	2.70323	2.94429	3.13249	3.23498	3.38177	3.73461	4.37283	5.27721	6.38775	7.65755	9.05054	10.5022	11.8891	13.0482	13.8274	14.14	13.986	13.4412	12.6288	11.6979	10.8128	10.1377	9.7935
FrontToBack	7	3.19327	3.92306	5.23081	6.85368	8.40997	9.47611	9.6994	8.91051	7.19344	4.87556	2.44553	0.421283	-0.789517	-1.00465	-0.32488	0.889868	2.13421	2.93743	3.04514	2.52054	1.70074	1.02128	0.792685	1.06528	1.65379	2.30113	2.84519	3.27159	3.62227	3.8625	3.83598	3.3539	2.34288	0.915711	-0.678994	-2.18505	-3.42488	-4.30653	-4.78187	-4.83944	-4.54884	-4.10607	-3.80213	-3.90521	-4.51667	-5.49168	-6.4706	-6.99704
FrontToBack	7	-4.41659	-3.50346	-3.10405	-2.58333	-1.14532	1.78463	6.32964	12.2398	19.1339	26.6636	34.4583	41.9938	48.6124	53.7698	57.279	59.2827	59.9131	58.9445	55.7947	49.9609	41.5799	31.7086	22.1407	14.9521	12.1305	15.4996	26.8134	47.6565	78.8489	119.46	166.005	212.582	252.271	279.36	291.232	288.916	276.051	257.021	235.395	213.363	192.088	172.352	154.915	140.467	129.401	121.703	117.04	115.002
FrontToBack	7	0.765674	-0.0850539	-0.349768	0.137405	1.46921	3.5857	6.19806	8.78271	10.693	11.3638	10.5158	8.25864	5.0382	1.46111	-1.91305	-4.72103	-6.83409	-8.29526	-9.20257	-9.60326	-9.45329	-8.65777	-7.17383	-5.10898	-2.76123	-0.560736	1.06281	1.83708	1.75476	1.08152	0.247061	-0.340848	-0.475502	-0.226445	0.135453	0.326103	0.238704	0.0199731	-0.0171857	0.411677	1.38163	2.7041	4.02547	5.01255	5.50969	5.58171	5.44001	5.31615
FrontToBack	7	-13.3927	-14.9941	-16.0875	-16.4112	-15.7878	-14.2581	-12.1246	-9.86321	-7.93056	-6.57527	-5.7582	-5.22982	-4.71465	-4.08873	-3.4467	-3.01955	-3.00485	-3.41186	-4.02009	-4.466	-4.40673	-3.66446	-2.28351	-0.487646	1.41895	3.14843	4.48399	5.29226	5.51755	5.18037	4.38589	3.32532	2.25933	1.47702	1.24039	1.72546	2.96906	4.83944	7.03804	9.14808	10.7201	11.3821	10.9428	9.4591	7.23839	4.76289	2.54892	0.985332
FrontToBack	7	65.8344	38.6925	14.5781	-10.2408	-39.9116	-77.5287	-123.595	-174.982	-225.143	-265.942	-290.498	-295.659	-282.792	-256.581	-222.746	-186.055	-149.545	-114.893	-83.2378	-55.7581	-33.7583	-18.4921	-11.0712	-12.6034	-24.4164	-48.0259	-84.6036	-133.994	-193.753	-258.866	-322.61	-378.425	-422.062	-452.969	-474.137	-490.311	-505.248	-519.319	-528.732	-526.949	-507.736	-468.299	-410.913	-342.305	-271.339	-206.3	-152.99	-114.108
FrontToBack	7	-2.55331	-4.97762	-7.07833	-8.53433	-9.15036	-8.90359	-7.94324	-6.55747	-5.1139	-3.97703	-3.4107	-3.4976	-4.10965	-4.95225	-5.66382	-5.92848	-5.55667	-4.51743	-2.93322	-1.05484	0.777994	2.19629	2.88367	2.66534	1.57226	-0.153192	-2.12568	-3.94211	-5.31231	-6.13393	-6.47825	-6.50993	-6.4038	-6.31282	-6.38263	-6.7661	-7.58341	-8.83703	-10.3372	-11.7122	-12.5187	-12.4104	-11.2754	-9.2792	-6.80131	-4.31002	-2.23149	-0.844741
FrontToBack	7	-3.91199	-7.02346	-10.7907	-14.9662	-18.9081	-21.8349	-23.1645	-22.7795	-21.1135	-19.03	-17.5297	-17.3725	-18.7409	-21.0996	-23.3583	-24.3138	-23.1701	-19.8679	-15.0498	-9.71302	-4.7748	-0.794228	2.05402	3.83261	4.68072	4.75464	4.26599	3.53867	2.98979	3.02516	3.90236	5.65495	8.10443	10.9301	13.7292	16.0488	17.4207	17.442	15.8962	12.8556	8.70037	4.0262	-0.518413	-4.40241	-7.31473	-9.17336	-10.0543	-10.0986
FrontToBack	7	-10.1306	-12.4176	-15.9254	-21.4236	-30.1157	-43.4425	-62.6025	-87.9755	-118.672	-152.326	-185.231	-212.93	-231.267	-237.654	-232.012	-216.862	-196.394	-174.919	-155.443	-139.039	-125.26	-113.221	-102.588	-93.8322	-87.6001	-83.7304	-80.6544	-75.595	-65.3228	-46.8456	-17.6608	24.1922	79.6453	147.403	222.544	296.102	356.577	393.268	400.022	377.576	333.275	278.349	224.125	178.855	146.284	126.062	115.332	110.569
FrontToBack	7	6.98201	9.87986	11.9395	12.9232	12.7942	11.7401	10.1196	8.35003	6.78741	5.63732	4.92012	4.48778	4.09025	3.47642	2.50222	1.1982	-0.242716	-1.55158	-2.49861	-2.97177	-2.99306	-2.68534	-2.22759	-1.81824	-1.64007	-1.81433	-2.35054	-3.12426	-3.9118	-4.47938	-4.68002	-4.50782	-4.07819	-3.55523	-3.06724	-2.65644	-2.27965	-1.85172	-1.3046	-0.633712	0.0905789	0.749467	1.22724	1.45732	1.4409	1.23231	0.909515	0.549571
FrontToBack	7	0.396308	2.70337	4.40854	5.273	5.36094	4.93605	4.27068	3.5008	2.61841	1.58323	0.457859	-0.54991	-1.17626	-1.267	-0.901542	-0.381243	-0.0751294	-0.215327	-0.766417	-1.45358	-1.93113	-1.99225	-1.69369	-1.32052	-1.2126	-1.55699	-2.27838	-3.09172	-3.68091	-3.87577	-3.71691	-3.38046	-3.03446	-2.73724	-2.43382	-2.03919	-1.53156	-0.993664	-0.577426	-0.425284	-0.598848	-1.05656	-1.68144	-2.33583	-2.90892	-3.33858	-3.6105	-3.74199
FrontToBack	7	-3.38192	-1.63325	0.349205	2.13613	3.38901	3.95863	3.88115	3.2871	2.30419	1.03001	-0.406482	-1.74914	-2.57908	-2.40693	-0.877903	2.01572	5.84594	9.85569	13.2143	15.2879	15.7969	14.8083	12.6202	9.62053	6.19475	2.68448	-0.616524	-3.44327	-5.51106	-6.46522	-5.88307	-3.39255	1.11399	7.26879	14.1544	20.4438	24.7353	25.9756	23.8144	18.7342	11.8876	4.70718	-1.52021	-5.91999	-8.0609	-7.83759	-5.36344	-0.962045
FrontToBack	7	2.01223	3.05763	3.42247	3.01003	1.85614	0.159517	-1.72077	-3.3552	-4.40964	-4.79841	-4.71545	-4.51519	-4.51359	-4.83503	-5.38156	-5.91521	-6.18107	-6.00135	-5.31571	-4.17755	-2.73116	-1.17829	0.265545	1.42234	2.19684	2.59332	2.69284	2.60407	2.41348	2.17232	1.91854	1.72219	1.70209	2.00382	2.73736	3.92344	5.47653	7.23677	9.01987	10.6483	11.9522	12.7635	12.9405	12.4302	11.3251	9.85902	8.31538	6.90946
FrontToBack	7	81.8361	84.0026	89.655	98.5207	110.895	127.751	150.182	178.28	210.054	241.212	266.244	280.395	281.467	270.487	250.987	227.463	203.882	182.881	165.723	152.708	143.628	138.04	135.387	135.132	137.059	141.706	150.628	166.142	190.367	223.842	264.352	306.719	343.909	369.134	378.015	369.786	347.017	314.18	275.937	235.989	196.808	159.989	126.719	98.007	74.6329	57.0291	45.2679	39.1961
FrontToBack	8	-7.69861	-6.68027	-5.69434	-4.81324	-4.00725	-3.25104	-2.62771	-2.33907	-2.60065	-3.48436	-4.81913	-6.23331	-7.3354	-7.93717	-8.17786	-8.46221	-9.23643	-10.7324	-12.823	-15.0617	-16.8639	-17.7258	-17.3786	-15.8379	-13.3576	-10.3315	-7.17972	-4.25719	-1.80998	0.0123311	1.10899	1.39236	0.798478	-0.642013	-2.70763	-4.92539	-6.60903	-7.03396	-5.71299	-2.67296	1.4206	5.40324	8.01579	8.41584	6.54847	3.17153	-0.490911	-3.28303
FrontToBack	8	-37.9368	-43.0215	-44.5685	-42.0556	-36.155	-28.6273	-21.683	-17.117	-15.6602	-16.8382	-19.3306	-21.5672	-22.2665	-20.7505	-17.0313	-11.7251	-5.83525	-0.44264	3.62062	5.98877	6.79375	6.5154	5.77904	5.19849	5.31982	6.59933	9.33645	13.5295	18.7092	23.8834	27.6951	28.82	26.4847	20.8858	13.2748	5.60109	-0.179737	-2.83092	-2.25827	0.566243	4.11174	6.95802	8.29273	8.05769	6.76313	5.15575	3.91377	3.45566
FrontToBack	8	-0.968773	-0.0212414	0.860597	1.53271	1.8998	1.97308	1.86282	1.70568	1.57916	1.46753	1.30214	1.0363	0.687902	0.314444	-0.0445337	-0.40113	-0.788666	-1.20648	-1.59806	-1.90453	-2.15668	-2.52262	-3.2532	-4.5385	-6.37588	-8.53139	-10.6224	-12.2535	-13.1313	-13.1086	-12.1691	-10.3839	-7.87326	-4.79473	-1.36698	2.08831	5.13222	7.27322	8.12019	7.56713	5.90195	3.75361	1.86853	0.809484	0.7251	1.31368	2.00051	2.22709
FrontToBack	8	-0.332186	0.760932	1.25708	1.4131	1.52332	1.79182	2.27916	2.91795	3.57398	4.10842	4.41869	4.4539	4.21072	3.71991	3.02796	2.18126	1.21253	0.138996	-1.03162	-2.28046	-3.54918	-4.71023	-5.55411	-5.81321	-5.22958	-3.65376	-1.13634	2.0369	5.40082	8.44969	10.8002	12.298	13.0195	13.1752	12.9903	12.6291	12.1947	11.7669	11.4228	11.2136	11.1161	11.0051	10.6737	9.90085	8.53968	6.5915	4.22964	1.75343
FrontToBack	8	1.22228	-0.536142	-2.53051	-4.34619	-5.59463	-6.00664	-5.4715	-4.0131	-1.73922	1.17871	4.47888	7.77335	10.5729	12.4044	12.9789	12.3243	10.8034	8.9985	7.50045	6.68742	6.58545	6.88621	7.12384	6.92756	6.20745	5.16744	4.14607	3.39685	2.94612	2.60087	2.08081	1.18179	-0.111163	-1.60934	-2.98861	-3.90181	-4.08275	-3.41351	-1.95208	0.0739179	2.30041	4.29917	5.68702	6.24718	6.00291	5.19469	4.16571	3.22071
FrontToBack	8	1.12491	1.61172	1.85496	1.74242	1.29178	0.621511	-0.113216	-0.784261	-1.32711	-1.73468	-2.02283	-2.20015	-2.26681	-2.23944	-2.16505	-2.10066	-2.06205	-1.98727	-1.75133	-1.23445	-0.404113	0.640118	1.68527	2.47834	2.81677	2.6196	1.95151	1.00229	0.0280428	-0.722387	-1.08196	-1.0146	-0.620357	-0.086553	0.395407	0.705674	0.823001	0.795666	0.687855	0.546532	0.409199	0.331935	0.39801	0.685028	1.20986	1.89599	2.59461	3.15178
FrontToBack	8	-8.09451	-8.68572	-9.50697	-10.1823	-10.5261	-10.5276	-10.2538	-9.77092	-9.12381	-8.34969	-7.496	-6.63544	-5.87901	-5.36559	-5.21292	-5.44569	-5.9653	-6.59008	-7.15176	-7.56709	-7.85138	-8.0673	-8.26797	-8.45757	-8.58722	-8.57015	-8.31045	-7.73574	-6.81945	-5.59059	-4.12613	-2.54006	-0.968807	0.446239	1.58461	2.38051	2.84758	3.08218	3.22606	3.40496	3.65983	3.91893	4.01796	3.77032	3.0439	1.82605	0.257066	-1.3708
FrontToBack	8	36.0781	39.879	42.3627	43.8525	44.858	45.8305	47.0912	48.9107	51.5843	55.3744	60.3643	66.3913	73.1985	80.7736	89.6465	100.846	115.383	133.423	153.631	173.184	188.67	197.515	199.202	195.574	190.041	186.159	186.368	191.456	200.768	212.767	225.511	236.922	244.97	247.95	244.848	235.647	221.39	203.954	185.601	168.431	153.912	142.568	133.941	126.813	119.664	111.205	100.793	88.5933
FrontToBack	8	-6.35737	-3.95975	-0.128595	4.52118	9.14192	12.8647	15.0316	15.3674	14.0295	11.5321	8.58687	5.92575	4.13857	3.55114	4.14539	5.5585	7.17804	8.33302	8.51563	7.54773	5.62566	3.23545	0.982588	-0.601547	-1.21841	-0.878807	0.138298	1.43684	2.69524	3.78657	4.75332	5.66458	6.47471	6.99302	6.98006	6.29057	4.9658	3.24078	1.48353	0.105135	-0.55565	-0.357564	0.542462	1.69409	2.49463	2.44462	1.3772	-0.458487
FrontToBack	8	-107.176	-96.2422	-87.7703	-81.483	-76.8492	-73.3031	-70.4747	-68.2679	-66.7743	-66.1298	-66.4037	-67.5411	-69.3464	-71.5092	-73.7066	-75.7617	-77.7734	-80.085	-83.0335	-86.5783	-90.0414	-92.191	-91.7213	-87.9143	-81.1103	-72.6704	-64.404	-57.7573	-53.2116	-50.2035	-47.5653	-44.1984	-39.6112	-34.0839	-28.4422	-23.6115	-20.1949	-18.2729	-17.4869	-17.3091	-17.3305	-17.4155	-17.6834	-18.3673	-19.6417	-21.4915	-23.6574	-25.6736
FrontToBack	8	-1.08246	2.02878	5.41554	8.23879	9.84924	10.0359	9.04743	7.39568	5.58059	3.89931	2.41923	1.08438	-0.14145	-1.18881	-1.89468	-2.0941	-1.7272	-0.896331	0.164665	1.19208	2.00899	2.58798	3.02942	3.47508	4.01813	4.65678	5.30432	5.8264	6.08224	5.95766	5.39935	4.44535	3.2418	2.02405	1.06964	0.622215	0.817782	1.62356	2.84323	4.19286	5.44011	6.50974	7.49803	8.56701	9.80334	11.1288	12.3202	13.1063
FrontToBack	8	0.354547	-1.1097	-1.9791	-1.97945	-1.17741	0.130355	1.57587	2.83834	3.68735	3.96005	3.54427	2.41084	0.689045	-1.29043	-3.05727	-4.16916	-4.40047	-3.83848	-2.83057	-1.81494	-1.13231	-0.904887	-1.02126	-1.20493	-1.12853	-0.529426	0.687802	2.38906	4.20268	5.59864	6.04914	5.22864	3.16769	0.282375	-2.73904	-5.14557	-6.33798	-6.02693	-4.30196	-1.62198	1.28237	3.58715	4.61725	4.06909	2.11492	-0.677188	-3.58226	-6.00548
FrontToBack	8	-62.7378	-51.019	-40.9856	-32.8031	-26.1278	-20.5029	-15.6291	-11.4561	-8.1555	-6.09924	-5.9239	-8.65173	-15.7363	-28.8637	-49.421	-77.7409	-112.415	-150.091	-186.012	-215.258	-234.209	-241.658	-239.13	-230.379	-220.399	-214.35	-216.667	-230.333	-256.171	-292.187	-333.249	-371.672	-398.988	-408.545	-397.857	-369.469	-329.809	-286.595	-246.168	-212.007	-184.826	-163.737	-147.483	-135.067	-125.701	-118.51	-112.462	-106.699
FrontToBack	8	-0.755193	0.0601412	0.636185	0.826925	0.651912	0.306339	0.0957795	0.318631	1.13848	2.5051	4.15901	5.71545	6.78574	7.08143	6.46874	4.97776	2.79021	0.223186	-2.30437	-4.34146	-5.51637	-5.65042	-4.82305	-3.33868	-1.60881	0.0022573	1.29046	2.2443	2.99519	3.72295	4.55271	5.48166	6.36004	6.95308	7.06663	6.67745	5.97978	5.30324	4.94243	5.00384	5.36091	5.73118	5.81236	5.39718	4.42246	2.9603	1.17989	-0.695244
FrontToBack	8	11.2118	12.1225	12.2492	11.6986	10.6378	9.24721	7.68248	6.06454	4.49195	3.06121	1.87599	1.02976	0.566757	0.433529	0.452795	0.346306	-0.166214	-1.23013	-2.73501	-4.31409	-5.48086	-5.86548	-5.41657	-4.4528	-3.51917	-3.11304	-3.42508	-4.24588	-5.09888	-5.54174	-5.45778	-5.16094	-5.23644	-6.20657	-8.21471	-10.906	-13.5543	-15.3568	-15.741	-14.5629	-12.1331	-9.09298	-6.18604	-4.02603	-2.92695	-2.87523	-3.61583	-4.80094
FrontToBack	8	3.8184	4.71225	4.96824	4.19338	2.1942	-0.962839	-4.92216	-9.06636	-12.6541	-15.0322	-15.8559	-15.1845	-13.3983	-10.9778	-8.29397	-5.5454	-2.86914	-0.498706	1.19453	1.86657	1.46316	0.370836	-0.712705	-1.14454	-0.711907	0.233369	0.966495	0.774366	-0.702723	-3.33982	-6.62398	-9.86686	-12.4266	-13.8605	-14.0037	-12.9691	-11.0826	-8.77648	-6.47158	-4.4885	-2.99765	-2.00551	-1.37058	-0.856951	-0.230248	0.632906	1.67968	2.71009
FrontToBack	8	-4.50466	-4.99747	-5.05124	-4.66649	-3.90985	-2.91898	-1.87861	-0.975357	-0.353622	-0.0930284	-0.215474	-0.705058	-1.51126	-2.52178	-3.53399	-4.27113	-4.46746	-3.98386	-2.88962	-1.45607	-0.0684591	0.910695	1.27754	1.08533	0.669869	0.566137	1.31557	3.21664	6.1312	9.46473	12.362	14.0527	14.1737	12.9017	10.8209	8.60946	6.721	5.23246	3.91405	2.44793	0.647284	-1.44164	-3.5848	-5.49072	-6.93898	-7.84221	-8.23125	-8.19149
FrontToBack	8	37.3326	37.5872	34.3035	28.4352	21.5878	15.4453	11.1681	9.07044	8.72474	9.37891	10.4007	11.4977	12.6437	13.8307	14.8479	15.2324	14.425	12.0409	8.11515	3.18606	-1.83043	-5.94067	-8.41618	-9.03701	-8.13414	-6.43319	-4.78763	-3.9219	-4.25576	-5.82455	-8.27208	-10.9168	-12.9035	-13.4399	-12.0565	-8.7886	-4.18918	0.848267	5.39392	8.79342	10.861	11.8695	12.3457	12.7633	13.2849	13.6831	13.4938	12.3289
FrontToBack	8	201.733	177.484	155.988	138.641	126.105	118.441	115.345	116.241	120.158	125.584	130.589	133.275	132.367	127.616	119.791	110.276	100.506	91.5138	83.7618	77.2364	71.6757	66.7361	62.0619	57.3182	52.2901	47.0242	41.8962	37.5035	34.4386	33.0865	33.5477	35.6339	38.8359	42.2668	44.7314	45.0631	42.6631	37.9363	32.273	27.477	24.9065	24.8158	26.2877	27.7856	27.9937	26.4516	23.6493	20.5976
FrontToBack	8	0.775139	1.06625	0.924005	0.566179	0.17179	-0.119462	-0.16693	0.189557	1.07694	2.47113	4.06882	5.25887	5.27881	3.54842	0.0232866	-4.66281	-9.39002	-12.9995	-14.736	-14.4568	-12.5433	-9.64169	-6.41718	-3.42875	-1.11202	0.211671	0.37176	-0.5714	-2.26887	-4.12968	-5.50349	-5.93893	-5.38998	-4.24191	-3.11991	-2.56826	-2.7674	-3.44578	-4.03467	-3.9805	-3.03766	-1.39044	0.458623	1.95836	2.78834	2.98992	2.88244	2.82197
FrontToBack	8	-13.7133	-15.4579	-15.6943	-14.737	-13.1233	-11.3981	-9.91357	-8.71213	-7.50647	-5.72999	-2.60576	2.77955	11.3778	24.0213	41.198	62.7926	87.873	114.646	140.706	163.622	181.677	194.443	202.802	208.374	212.665	216.475	219.956	223.205	226.912	232.467	241.349	254.069	269.318	283.866	293.413	294.072	283.871	263.616	236.797	208.594	184.417	168.505	163.028	167.858	180.936	198.946	218.006	234.253
FrontToBack	8	2.39006	1.46005	0.817973	0.542429	0.646252	1.08848	1.82029	2.82941	4.14004	5.75587	7.57508	9.33649	10.6493	11.114	10.4834	8.78084	6.30795	3.53879	0.951212	-1.12464	-2.58835	-3.56262	-4.30956	-5.10533	-6.10593	-7.26834	-8.36084	-9.07762	-9.19814	-8.70263	-7.77749	-6.71275	-5.76345	-5.05265	-4.55045	-4.11752	-3.57827	-2.80075	-1.75749	-0.544083	0.662261	1.68497	2.41986	2.8503	3.00129	2.88227	2.47094	1.75629
FrontToBack	8	14.1343	11.9823	8.7206	5.44483	3.26242	2.9036	4.47206	7.42128	10.776	13.5067	14.9222	14.8958	13.8263	12.355	10.9971	9.88442	8.73817	7.07891	4.54636	1.17592	-2.52373	-5.7344	-7.66816	-7.90847	-6.57649	-4.24628	-1.67098	0.521828	2.01605	2.8072	3.065	2.96668	2.60779	2.01263	1.20679	0.274961	-0.63151	-1.34196	-1.73888	-1.8239	-1.74438	-1.75319	-2.10436	-2.91852	-4.0993	-5.34792	-6.2747	-6.52976
FrontToBack	8	-2.49497	-1.66843	-0.582182	0.6378	1.80192	2.65159	2.91213	2.40258	1.14373	-0.609483	-2.44359	-3.93645	-4.80234	-4.95843	-4.49495	-3.58813	-2.42281	-1.16047	0.0496604	1.05209	1.68046	1.77089	1.18225	-0.175445	-2.29483	-5.0059	-7.92789	-10.491	-12.0697	-12.1976	-10.7695	-8.1166	-4.89816	-1.85802	0.435044	1.74607	2.18021	2.06829	1.79959	1.67579	1.82733	2.20862	2.65562	2.97237	3.00944	2.71208	2.135	1.42911
FrontToBack	8	-218.753	-205.158	-182.82	-155.28	-126.574	-100.031	-77.5579	-59.6084	-45.663	-34.8689	-26.5173	-20.2213	-15.8331	-13.2486	-12.2477	-12.4493	-13.3753	-14.5524	-15.591	-16.2151	-16.2676	-15.7137	-14.65	-13.2916	-11.9202	-10.7935	-10.0577	-9.69866	-9.56393	-9.43693	-9.12885	-8.53822	-7.66045	-6.55611	-5.31356	-4.03288	-2.83215	-1.848	-1.20487	-0.953185	-1.01597	-1.1866	-1.19556	-0.810876	0.0818675	1.45806	3.18395	5.06446
FrontToBack	8	3.27875	-0.197574	-4.33158	-8.78749	-12.9415	-16.0555	-17.5598	-17.2665	-15.3824	-12.3396	-8.57928	-4.44304	-0.213719	3.76061	6.99702	8.94825	9.19865	7.66894	4.69982	0.955055	-2.79466	-5.89007	-7.90773	-8.68342	-8.28561	-6.97792	-5.16933	-3.3273	-1.86111	-1.0215	-0.860442	-1.26112	-2.00539	-2.84034	-3.53306	-3.917	-3.92597	-3.60056	-3.02701	-2.241	-1.14429	0.468961	2.77217	5.72213	8.96344	11.9063	13.9518	14.7374
FrontToBack	8	7.46727	7.8789	7.71473	6.99617	5.73512	3.97296	1.83542	-0.450061	-2.60228	-4.38005	-5.66424	-6.47204	-6.89575	-7.00336	-6.77558	-6.11809	-4.94649	-3.28038	-1.28543	0.76485	2.57977	3.93827	4.73149	4.95052	4.65072	3.91973	2.87138	1.65399	0.45503	-0.515424	-1.06593	-1.07485	-0.532764	0.443845	1.63448	2.76964	3.60124	3.97149	3.85438	3.36428	2.71893	2.17146	1.92341	2.05471	2.4978	3.069	3.54132	3.72452
FrontToBack	8	125.637	135.962	124.931	90.5605	39.882	-12.1834	-48.3271	-56.31	-34.4476	7.90697	55.082	92.2469	111.077	111.336	98.5115	79.8085	60.9924	45.2354	33.5261	25.6156	20.7105	17.7918	15.7549	13.6149	10.7579	7.13447	3.2504	-0.0723191	-2.0799	-2.43444	-1.34971	0.525134	2.38435	3.57697	3.82833	3.2908	2.4132	1.69253	1.4343	1.65042	2.13721	2.66146	3.11108	3.50911	3.89813	4.1971	4.14539	3.38852
FrontToBack	8	-0.434575	1.71716	3.77467	5.47362	6.69033	7.54983	8.34137	9.26835	10.2056	10.6629	10.0326	7.9903	4.78497	1.21481	-1.71122	-3.20799	-3.00043	-1.31967	1.31558	4.3707	7.45999	10.3671	12.9752	15.1961	16.9416	18.1273	18.6696	18.4625	17.3672	15.2589	12.1397	8.259	4.14264	0.482298	-2.09304	-3.23782	-2.99034	-1.70422	0.11452	1.95509	3.36441	3.96939	3.51702	1.96611	-0.44712	-3.24526	-5.88119	-7.95169
FrontToBack	8	-0.00449659	-0.23947	-0.350923	-0.248136	0.0679804	0.508527	0.961324	1.39258	1.94088	2.97576	5.11233	9.19089	16.2086	27.1814	42.9077	63.6652	88.9194	117.193	146.215	173.419	196.705	215.205	229.692	242.282	255.376	270.23	285.894	299.201	305.986	302.976	289.345	267.082	239.989	211.966	185.559	161.474	139.132	117.729	97.1135	78.0361	61.7395	49.2708	40.9758	36.4861	35.1373	36.5042	40.6517	47.9396
FrontToBack	9	34.303	33.8846	34.4726	35.8186	37.989	41.0816	44.8646	48.5786	51.1002	51.4537	49.4187	45.845	42.4216	40.9325	42.3513	46.2479	50.8552	53.8212	53.3193	48.9681	42.0677	34.9881	30.0126	28.2623	29.2808	31.4574	32.9571	32.5826	30.1279	26.177	21.6229	17.2602	13.6304	11.0712	9.81198	9.9839	11.547	14.219	17.4982	20.7994	23.6314	25.7233	27.0365	27.6762	27.7616	27.3314	26.3358	24.7103
FrontToBack	9	-2.67539	-1.66556	-0.718281	-0.0456184	0.242931	0.172385	-0.129464	-0.512995	-0.889259	-1.26537	-1.71114	-2.28447	-2.96426	-3.63691	-4.14195	-4.3444	-4.19293	-3.73204	-3.07616	-2.36036	-1.69421	-1.13079	-0.662133	-0.241475	0.178662	0.614373	1.04324	1.41894	1.69054	1.80794	1.71915	1.37714	0.769107	-0.0449585	-0.915879	-1.63497	-2.00954	-1.94707	-1.5076	-0.884667	-0.325885	-0.0190286	-0.00923963	-0.179273	-0.31108	-0.189251	0.301914	1.14112
FrontToBack	9	7.09882	7.41409	7.88047	8.01816	7.47765	6.1641	4.27184	2.22502	0.532898	-0.418241	-0.577514	-0.34054	-0.46571	-1.77953	-4.77948	-9.32587	-14.5842	-19.2669	-22.0729	-22.1486	-19.3927	-14.4941	-8.68974	-3.33024	0.573576	2.63798	3.11394	2.63924	1.88616	1.28217	0.921816	0.662204	0.303244	-0.266721	-1.03022	-1.88989	-2.74662	-3.54185	-4.24968	-4.84407	-5.27752	-5.48772	-5.41979	-5.04956	-4.39444	-3.51141	-2.48365	-1.4017
FrontToBack	9	22.554	21.2575	19.2752	16.9037	14.3157	11.5916	8.79744	6.05303	3.54373	1.46542	-0.0577877	-1.02877	-1.56589	-1.8325	-1.95701	-1.99256	-1.93332	-1.76114	-1.47988	-1.11887	-0.709924	-0.268442	0.208265	0.719569	1.23528	1.67705	1.92292	1.83539	1.307	0.303953	-1.11024	-2.78223	-4.50321	-6.05584	-7.25864	-7.99555	-8.2253	-7.96652	-7.26636	-6.16738	-4.69821	-2.897	-0.856073	1.25185	3.19923	4.78385	5.92436	6.71303
FrontToBack	9	-0.998477	0.576475	1.99487	3.11746	3.81587	3.98175	3.54384	2.49432	0.90909	-1.03875	-3.08742	-4.92431	-6.25633	-6.89095	-6.79566	-6.10887	-5.09587	-4.06393	-3.26452	-2.81306	-2.65821	-2.61806	-2.47808	-2.10774	-1.53548	-0.93686	-0.543174	-0.523901	-0.915138	-1.62144	-2.47499	-3.29399	-3.90896	-4.15817	-3.89308	-3.0174	-1.55246	0.318753	2.2688	3.91636	4.95392	5.25529	4.91352	4.19671	3.44382	2.94694	2.8609	3.1725
FrontToBack	9	-0.775874	-3.63781	-6.35842	-8.66288	-10.3756	-11.3945	-11.7246	-11.512	-10.9971	-10.3858	-9.72334	-8.87562	-7.64676	-5.96232	-4.00587	-2.21292	-1.1102	-1.08269	-2.18472	-4.10813	-6.30961	-8.23055	-9.4879	-9.95906	-9.74533	-9.05911	-8.09887	-6.97611	-5.72122	-4.36248	-3.01443	-1.90279	-1.27486	-1.22346	-1.53334	-1.67264	-0.99226	0.946414	4.09321	7.86001	11.3571	13.7854	14.7746	14.4696	13.3537	11.9243	10.4388	8.85914
FrontToBack	9	-54.931	-53.3874	-51.8547	-50.728	-50.016	-49.3555	-48.2002	-46.0916	-42.8793	-38.7871	-34.3062	-29.9763	-26.1931	-23.1196	-20.7508	-19.0366	-17.9733	-17.5689	-17.711	-18.0302	-17.8718	-16.3999	-12.7628	-6.18827	4.06818	18.8564	39.1567	65.7789	98.697	136.253	174.71	208.61	232.064	240.567	232.573	210.091	178.005	142.442	108.923	81.0378	60.045	45.3168	35.234	28.0479	22.3776	17.2541	11.8223	4.91239
FrontToBack	9	-2.98252	-1.53084	-0.235034	0.748012	1.39313	1.79889	2.11328	2.44912	2.84385	3.27518	3.69691	4.05457	4.27332	4.24832	3.86276	3.03504	1.76732	0.173652	-1.52366	-3.0276	-4.03279	-4.3131	-3.80217	-2.62266	-1.04194	0.62656	2.12452	3.3075	4.14565	4.6863	4.99888	5.12542	5.04602	4.67781	3.90538	2.63561	0.847374	-1.38039	-3.86716	-6.34593	-8.49105	-9.9678	-10.5083	-9.99575	-8.51815	-6.35433	-3.89423	-1.52166
FrontToBack	9	-0.327691	0.502466	1.51638	2.54585	3.37644	3.77265	3.53708	2.60175	1.11124	-0.564402	-1.9258	-2.52538	-2.14795	-0.883209	0.948164	2.97871	4.97232	6.90192	8.88307	11.011	13.2009	15.1357	16.3645	16.5016	15.4025	13.2106	10.2575	6.90538	3.43106	0.0053745	-3.26397	-6.27889	-8.92309	-11.0586	-12.5403	-13.2385	-13.0703	-12.034	-10.2444	-7.95642	-5.55193	-3.46779	-2.06116	-1.46491	-1.51602	-1.81306	-1.88965	-1.40857
FrontToBack	9	-3.98031	-1.86628	0.366522	2.30958	3.70572	4.38218	4.21193	3.15283	1.32636	-0.961661	-3.29506	-5.27781	-6.63282	-7.22854	-7.05902	-6.22622	-4.93935	-3.49343	-2.19402	-1.24716	-0.686622	-0.401009	-0.266483	-0.297167	-0.712666	-1.84225	-3.90485	-6.786	-9.97038	-12.7058	-14.3267	-14.5503	-13.5698	-11.8959	-10.0711	-8.43452	-7.07106	-5.92167	-4.94745	-4.21248	-3.84127	-3.89186	-4.25598	-4.66834	-4.833	-4.5829	-3.96156	-3.16459
FrontToBack	9	0.279012	0.547849	0.507892	0.111727	-0.580655	-1.37589	-1.99825	-2.20443	-1.88337	-1.09173	-0.0105298	1.13239	2.12536	2.79596	3.01617	2.71608	1.91313	0.731915	-0.61409	-1.87865	-2.85329	-3.4149	-3.53962	-3.28487	-2.75867	-2.08527	-1.37074	-0.673501	0.0137994	0.756902	1.64055	2.70488	3.8823	4.97828	5.72441	5.89605	5.4337	4.48498	3.32996	2.22568	1.27653	0.412771	-0.507884	-1.55667	-2.64878	-3.57482	-4.12504	-4.22212
FrontToBack	9	5.72514	5.76834	5.52655	4.44438	2.33412	-0.560384	-3.68759	-6.44587	-8.44819	-9.67274	-10.4369	-11.217	-12.4046	-14.0987	-16.0282	-17.6378	-18.3127	-17.647	-15.6416	-12.7442	-9.72455	-7.43779	-6.54851	-7.27199	-9.1967	-11.2894	-12.1765	-10.6825	-6.41193	-0.0580164	6.78643	12.2611	14.9979	14.6292	11.8318	7.95424	4.44693	2.34956	2.00669	3.06946	4.72605	6.03613	6.23321	4.91695	2.12116	-1.70725	-5.79799	-9.21426
FrontToBack	9	2.74625	8.45477	13.9	17.9371	19.8557	19.5735	17.5486	14.5185	11.2325	8.26384	5.8843	3.98219	2.06956	-0.53616	-4.36567	-9.43371	-15.0773	-20.1086	-23.2134	-23.3994	-20.3088	-14.328	-6.49243	1.75761	8.94937	13.9862	16.4722	16.7897	15.8737	14.7696	14.1889	14.2604	14.5689	14.4287	13.2497	10.8296	7.43715	3.66184	0.117258	-2.81973	-5.08698	-6.82551	-8.20407	-9.31928	-10.1981	-10.82	-11.084	-10.7544
FrontToBack	9	2.35541	-0.0432281	-1.99741	-3.20035	-3.44233	-2.64533	-0.903466	1.49715	4.11677	6.46034	8.11646	8.8769	8.79089	8.11812	7.20017	6.30649	5.53423	4.81033	3.98656	2.96034	1.74798	0.478445	-0.666417	-1.51659	-1.95193	-1.9218	-1.4611	-0.708059	0.106433	0.717576	0.930253	0.71462	0.236201	-0.213948	-0.361723	-0.0919286	0.494686	1.14798	1.62099	1.81429	1.81661	1.82264	1.985	2.30498	2.62584	2.72266	2.42234	1.68479
FrontToBack	9	2.69262	-1.03152	-4.03551	-5.68358	-5.86119	-4.99841	-3.80994	-2.90215	-2.48814	-2.35353	-2.06842	-1.27161	0.127693	1.9305	3.77114	5.29507	6.29887	6.76978	6.83928	6.67328	6.37113	5.91229	5.186	4.09262	2.66008	1.10096	-0.244431	-1.06518	-1.25159	-0.979746	-0.647179	-0.680446	-1.31028	-2.41652	-3.53725	-4.03447	-3.35794	-1.26917	2.06646	6.14741	10.2939	13.8075	16.0872	16.71	15.4951	12.5397	8.19602	2.98757
FrontToBack	9	-27.3139	-24.5371	-21.1902	-17.9763	-15.3554	-13.4713	-12.1435	-10.9473	-9.39167	-7.14443	-4.24959	-1.2331	0.992607	1.46314	-0.347361	-4.12133	-8.65804	-12.3188	-13.7815	-12.6912	-9.83294	-6.73283	-4.93309	-5.33273	-7.88479	-11.7036	-15.4454	-17.7724	-17.7444	-15.0718	-10.1762	-4.06781	1.94938	6.6515	9.23718	9.5146	7.88694	5.16319	2.31051	0.240148	-0.331054	1.01126	4.26158	8.90025	13.9198	18.0573	20.1709	19.599
FrontToBack	9	6.03378	5.13081	3.69188	1.89492	-0.0645615	-2.03795	-3.93429	-5.67613	-7.14622	-8.17812	-8.61199	-8.39046	-7.63064	-6.62565	-5.76413	-5.40215	-5.73514	-6.71739	-8.05438	-9.28295	-9.91931	-9.63096	-8.36345	-6.36027	-4.06906	-1.96714	-0.394788	0.536824	0.919549	0.937799	0.745158	0.413679	-0.0200962	-0.45617	-0.676195	-0.395823	0.58998	2.26046	4.31996	6.28276	7.64638	8.0606	7.42124	5.86422	3.69432	1.28712	-0.997657	-2.88122
FrontToBack	9	8.84679	10.3438	12.6252	15.7014	19.478	23.7433	28.1466	32.1893	35.2523	36.7098	36.0993	33.3042	28.64	22.7996	16.6661	11.083	6.68072	3.80176	2.49427	2.52308	3.37956	4.34285	4.63873	3.69977	1.40792	-1.80753	-5.12022	-7.6386	-8.76309	-8.38073	-6.81942	-4.62562	-2.31535	-0.229252	1.46246	2.69373	3.46126	3.86654	4.16248	4.71241	5.82078	7.52898	9.53128	11.2935	12.3129	12.349	11.4861	10.0123
FrontToBack	9	-0.827762	-5.37648	-10.2522	-15.0304	-19.2239	-22.2779	-23.6489	-22.9802	-20.2962	-16.1011	-11.2906	-6.89071	-3.73004	-2.18908	-2.12251	-2.97299	-4.0103	-4.58847	-4.31944	-3.11951	-1.15218	1.27279	3.79192	6.05907	7.79954	8.85479	9.20522	8.96047	8.31903	7.50754	6.71432	6.03228	5.43078	4.77876	3.90919	2.69027	1.05864	-0.987728	-3.39668	-6.03496	-8.64339	-10.8467	-12.2549	-12.6125	-11.8754	-10.1445	-7.51012	-3.96238
FrontToBack	9	-5.71052	-6.75373	-7.83112	-8.48077	-8.42686	-7.69427	-6.57647	-5.49173	-4.79878	-4.64865	-4.92429	-5.29072	-5.33799	-4.76811	-3.53935	-1.89299	-0.237831	1.04472	1.7558	1.91149	1.64856	1.09647	0.308025	-0.708235	-1.89536	-3.07319	-3.94607	-4.2004	-3.64664	-2.32619	-0.522402	1.3336	2.81083	3.60092	3.5715	2.74974	1.27913	-0.624588	-2.70948	-4.72832	-6.48191	-7.85136	-8.8057	-9.38459	-9.66426	-9.71501	-9.55731	-9.13776
FrontToBack	9	2.53523	0.353952	-1.67984	-2.93439	-2.89977	-1.40609	1.25558	4.4251	7.34757	9.47145	10.6006	10.8452	10.4504	9.62861	8.47573	6.97501	5.05907	2.69496	-0.0328743	-2.86979	-5.41202	-7.2097	-7.93414	-7.52903	-6.26702	-4.66333	-3.26913	-2.44037	-2.19391	-2.22765	-2.09018	-1.4115	-0.075053	1.74223	3.66117	5.25387	6.17358	6.20744	5.25514	3.29014	0.362123	-3.34137	-7.42376	-11.2796	-14.2151	-15.6556	-15.3381	-13.3871
FrontToBack	9	385.783	434.881	475.786	500.264	502.674	482.079	442.601	391.827	338.127	288.253	246.135	213.007	188.26	170.339	157.247	146.774	136.693	125.158	111.204	95.048	77.9699	61.7611	48.0439	37.7767	31.1216	27.6035	26.4026	26.6509	27.6908	29.2769	31.6518	35.4088	41.1462	49.0709	58.8027	69.5282	80.4101	90.9542	101.056	110.687	119.464	126.401	130.053	128.996	122.417	110.562	94.866	77.7145
FrontToBack	9	66.0368	70.5914	75.0751	79.4993	84.2221	89.3835	94.5585	98.9651	102.073	104.06	105.639	107.354	108.957	109.448	107.811	103.825	98.3189	92.7257	88.4141	86.2943	86.7972	89.8996	94.9688	100.585	104.764	105.701	102.659	96.3405	88.4213	80.5718	73.6593	67.6737	62.3224	57.7367	54.6888	54.1619	56.6406	61.6984	68.1744	74.7478	80.4334	84.6727	87.0995	87.3375	85.1077	80.5474	74.4016	67.811
FrontToBack	9	12.3678	13.6115	14.964	16.573	18.5468	20.788	22.9639	24.6501	25.5462	25.5891	24.8821	23.5182	21.4901	18.7988	15.7146	12.9883	11.8315	13.6091	19.3682	29.4086	43.0769	58.8436	74.5988	88.0482	97.1129	100.301	97.0176	87.7437	73.9692	57.8437	41.6401	27.2428	15.852	7.96746	3.57197	2.35918	3.9016	7.73418	13.4477	20.8531	30.2199	42.4159	58.7232	80.1783	106.598	135.788	163.553	184.808
FrontToBack	9	-58.4163	-55.2349	-49.0511	-40.826	-31.7666	-23.0784	-15.7482	-10.3871	-7.14559	-5.7402	-5.58974	-6.03872	-6.58228	-6.9985	-7.33177	-7.7438	-8.32424	-8.97273	-9.42056	-9.39122	-8.79507	-7.85194	-7.04613	-6.97003	-8.16557	-11.1112	-16.3716	-24.8158	-37.7108	-56.5245	-82.3883	-115.359	-153.796	-194.25	-232.107	-262.896	-283.694	-293.969	-295.419	-290.99	-283.696	-275.942	-269.597	-266.455	-268.393	-276.735	-291.057	-308.304
FrontToBack	9	-0.967507	-0.876707	-0.518634	-0.0317699	0.392967	0.568547	0.328628	-0.472535	-1.93787	-4.04492	-6.55576	-9.00618	-10.8415	-11.6539	-11.3776	-10.3026	-8.89474	-7.54665	-6.42867	-5.51035	-4.69161	-3.91698	-3.19938	-2.56523	-2.00113	-1.44403	-0.824009	-0.11208	0.653001	1.37812	1.95681	2.31769	2.4559	2.43127	2.33447	2.24398	2.19876	2.19964	2.23136	2.28314	2.35818	2.46175	2.56901	2.57829	2.2781	1.37956	-0.354819	-2.92018
FrontToBack	9	-9.48046	-2.76971	4.63554	11.543	16.9552	20.5811	23.1112	25.9298	30.2332	36.0026	41.5666	44.2508	41.8829	34.2473	23.5001	13.221	6.6827	5.38654	8.65527	14.3288	19.9667	23.8102	25.0963	23.8384	20.4644	15.6207	10.1526	5.07941	1.39324	-0.267803	0.122848	2.00049	4.51231	6.91995	8.85075	10.2719	11.2582	11.7637	11.5698	10.4393	8.33933	5.55946	2.6342	0.127608	-1.57031	-2.31242	-2.12391	-1.09414
FrontToBack	9	10.4939	12.1123	13.4739	14.1415	13.7682	12.2807	9.92525	7.14857	4.37603	1.82319	-0.561179	-2.99845	-5.70089	-8.70477	-11.7969	-14.5597	-16.5196	-17.3363	-16.9508	-15.6163	-13.8016	-12.0187	-10.6699	-9.97564	-9.98907	-10.6492	-11.8145	-13.2535	-14.6153	-15.4492	-15.315	-13.9591	-11.4549	-8.20806	-4.80017	-1.75498	0.644988	2.39635	3.66901	4.63671	5.34256	5.66203	5.36352	4.22628	2.16016	-0.714019	-4.05246	-7.34622
FrontToBack	9	-0.378758	0.707219	1.15542	0.854189	-0.170012	-1.74492	-3.62671	-5.59485	-7.49468	-9.21765	-10.6449	-11.6059	-11.8741	-11.2222	-9.51494	-6.81481	-3.41955	0.220296	3.71709	7.0022	10.4823	14.9761	21.4391	30.6032	42.7113	57.4649	74.1707	91.9787	110.068	127.704	144.159	158.562	169.814	176.651	177.962	173.256	163.09	149.157	133.875	119.569	107.627	98.083	89.908	81.8391	73.2531	64.5217	56.6508	50.4811
FrontToBack	9	13.9117	14.46	13.9332	12.7179	11.2677	9.89578	8.67424	7.47682	6.12231	4.52694	2.78745	1.17441	0.0630444	-0.157009	0.825739	3.15665	6.73605	11.1785	15.8404	19.9325	22.6978	23.6051	22.5001	19.6563	15.6941	11.3768	7.35619	3.9801	1.2594	-0.992238	-2.94088	-4.57354	-5.69596	-6.07007	-5.59407	-4.40274	-2.83157	-1.27109	-0.00360588	0.886556	1.48482	1.93147	2.29628	2.52855	2.51116	2.17888	1.61122	1.02376
FrontToBack	9	48.6976	63.1983	74.4393	81.146	82.668	79.2472	71.8392	61.7171	50.2045	38.6414	28.3633	20.4691	15.4666	13.1042	12.5893	13.0349	13.7794	14.3802	14.4007	13.2982	10.5659	6.03433	0.0754286	-6.45603	-12.5258	-17.316	-20.5574	-22.7281	-25.1089	-29.6866	-38.8939	-55.1551	-80.2581	-114.591	-156.41	-201.436	-243.166	-274.151	-288.044	-281.705	-256.381	-217.326	-171.989	-127.61	-89.3077	-59.2824	-37.139	-20.7826
FrontToBack	9	6.61969	9.62501	12.9927	15.7658	17.0503	16.356	13.8031	10.104	6.30729	3.42002	2.07492	2.38078	3.98537	6.27381	8.5852	10.3756	11.3154	11.34	10.6394	9.56556	8.47175	7.56441	6.86747	6.30475	5.82314	5.43075	5.13519	4.85327	4.40908	3.64328	2.55348	1.35449	0.400654	0.0138481	0.313867	1.15562	2.21078	3.15002	3.81359	4.25684	4.63714	5.0256	5.29171	5.16277	4.42232	3.10631	1.54664	0.225875
FrontToBack	10	8.4647	2.8458	-1.68668	-4.9395	-6.88856	-7.58892	-7.19785	-6.02027	-4.47773	-2.98586	-1.78964	-0.847968	0.154673	1.64784	3.91172	6.84538	9.90107	12.2665	13.2288	12.5374	10.5638	8.15676	6.27438	5.57941	6.19321	7.69781	9.36162	10.489	10.7825	10.6081	11.0714	13.8018	20.4334	31.9002	47.8326	66.3686	84.5462	99.1636	107.752	109.263	104.215	94.3286	81.8411	68.8242	56.7194	46.2062	37.3598	29.945
FrontToBack	10	1.731	-1.42334	-4.48688	-6.7383	-7.80176	-7.76338	-7.07079	-6.29925	-5.91789	-6.15639	-6.9964	-8.25003	-9.67143	-11.0526	-12.273	-13.2861	-14.0541	-14.4759	-14.3641	-13.5092	-11.801	-9.33219	-6.40727	-3.44414	-0.832936	1.15957	2.4009	2.8653	2.6368	1.96488	1.29536	1.18149	2.05539	3.98522	6.5802	9.13474	10.9393	11.5926	11.1605	10.104	9.0358	8.40384	8.27012	8.27473	7.81919	6.36109	3.67088	-0.0695624
FrontToBack	10	-4.2002	-3.90443	-3.3325	-2.5499	-1.64969	-0.765794	-0.0551409	0.352973	0.411017	0.173851	-0.226382	-0.634175	-0.912541	-0.953505	-0.658088	0.0719794	1.30422	2.99337	4.89791	6.56087	7.41689	7.00959	5.22316	2.39311	-0.787032	-3.52563	-5.22783	-5.67875	-5.04813	-3.74648	-2.22647	-0.82362	0.307682	1.16152	1.79483	2.2472	2.50813	2.53252	2.27421	1.70501	0.813156	-0.40002	-1.90329	-3.60294	-5.3186	-6.79681	-7.76876	-8.03323
FrontToBack	10	1.61145	1.2947	1.53847	2.66578	4.79572	7.68728	10.7045	12.9547	13.5603	11.9629	8.13429	2.61684	-3.61905	-9.44023	-13.841	-16.1627	-16.1861	-14.1049	-10.4296	-5.86403	-1.16462	3.02533	6.32898	8.70177	10.3466	11.5185	12.3555	12.8603	13.0273	12.9672	12.8885	12.9428	13.0826	13.0767	12.6782	11.813	10.6453	9.4929	8.66493	8.32689	8.44861	8.83106	9.18525	9.23523	8.81927	7.9587	6.86192	5.85362
FrontToBack	10	8.66108	11.9344	16.3477	21.4234	26.2162	29.596	30.6863	29.2365	25.7252	21.1258	16.4632	12.4048	9.10373	6.34348	3.84834	1.54251	-0.392639	-1.65844	-2.04505	-1.57427	-0.497884	0.790934	1.88495	2.44924	2.28378	1.3655	-0.122492	-1.81242	-3.25141	-4.06501	-4.1069	-3.50909	-2.60004	-1.73303	-1.12498	-0.789048	-0.586237	-0.352116	-0.00650951	0.416137	0.831704	1.20337	1.59814	2.15876	3.02174	4.24247	5.77389	7.48334
FrontToBack	10	-2.06175	-2.02912	-2.42537	-2.98831	-3.16132	-2.30766	0.00300069	3.76374	8.48457	13.3785	17.6915	20.9974	23.3029	24.9297	26.2667	27.55	28.7701	29.7282	30.1638	29.8749	28.7677	26.8464	24.1792	20.8825	17.1334	13.1959	9.42567	6.22526	3.94117	2.73776	2.51407	2.92238	3.49854	3.8423	3.76396	3.33501	2.84287	2.68218	3.22225	4.68245	7.04094	10.0202	13.1677	16.0173	18.2521	19.7768	20.6629	21.0213
FrontToBack	10	-0.752611	-0.959101	-1.1229	-1.12225	-0.880631	-0.397244	0.258718	0.978857	1.65408	2.20445	2.59478	2.83321	2.95228	2.9736	2.87688	2.59071	2.0242	1.11949	-0.104162	-1.55007	-3.08461	-4.58533	-5.95672	-7.10546	-7.90714	-8.21191	-7.90564	-6.99572	-5.66055	-4.21799	-3.01688	-2.30165	-2.1179	-2.30418	-2.57429	-2.64875	-2.37369	-1.77386	-1.022	-0.350479	0.0508197	0.101861	-0.152112	-0.575508	-1.00168	-1.29099	-1.36889	-1.23772
FrontToBack	10	1.47455	1.524	1.81865	2.24151	2.6418	2.89986	2.97211	2.89804	2.76508	2.65301	2.59068	2.54937	2.47204	2.31186	2.05629	1.72629	1.364	1.02104	0.751297	0.598523	0.577106	0.653654	0.749883	0.766261	0.616661	0.251161	-0.335486	-1.10217	-1.95864	-2.769	-3.37727	-3.65746	-3.56709	-3.17244	-2.6249	-2.09748	-1.70894	-1.47097	-1.28143	-0.969779	-0.37915	0.547687	1.71837	2.90592	3.82984	4.26821	4.14903	3.57412
FrontToBack	10	6.11702	7.0239	7.55086	7.5897	7.1456	6.29355	5.11933	3.69776	2.12136	0.555702	-0.736012	-1.4376	-1.28975	-0.212457	1.63041	3.86482	6.02498	7.69676	8.62499	8.7497	8.17741	7.11638	5.81314	4.51152	3.43488	2.77268	2.65121	3.0879	3.95037	4.96275	5.78135	6.12934	5.9236	5.32135	4.64132	4.19505	4.11972	4.31254	4.49962	4.38993	3.81971	2.81527	1.56253	0.319517	-0.678765	-1.29108	-1.50336	-1.42353
FrontToBack	10	2.8209	2.91337	2.65896	2.23811	1.83879	1.54044	1.27551	0.890372	0.257242	-0.634471	-1.66417	-2.63984	-3.38394	-3.78582	-3.80465	-3.45038	-2.78019	-1.91132	-1.01028	-0.233731	0.358573	0.849351	1.4227	2.24394	3.33083	4.49305	5.38099	5.62825	5.01952	3.60417	1.69179	-0.26823	-1.86485	-2.86833	-3.27476	-3.24478	-2.98889	-2.6649	-2.33706	-1.99813	-1.62544	-1.22486	-0.840876	-0.537795	-0.38143	-0.435167	-0.762925	-1.41463
FrontToBack	10	3.71586	4.25691	3.97693	3.02025	1.67619	0.256297	-1.0011	-1.95758	-2.55484	-2.79305	-2.73219	-2.49335	-2.2252	-2.02974	-1.89328	-1.68134	-1.2164	-0.392254	0.750432	2.03471	3.22445	4.11356	4.57475	4.5688	4.13696	3.39751	2.53468	1.7543	1.20847	0.923435	0.7859	0.606119	0.226494	-0.391793	-1.15653	-1.90064	-2.45903	-2.70609	-2.54888	-1.9052	-0.71491	1.0103	3.13127	5.36785	7.35165	8.72854	9.26779	8.93717
FrontToBack	10	-4.43543	-3.71175	-2.50736	-1.03414	0.445541	1.65828	2.37611	2.47997	2.00362	1.13675	0.17308	-0.58705	-0.942774	-0.862263	-0.480809	-0.0290767	0.273723	0.311754	0.107853	-0.210782	-0.493655	-0.645549	-0.655893	-0.566663	-0.413451	-0.193059	0.116821	0.508411	0.915903	1.23582	1.38081	1.3251	1.11236	0.829509	0.568105	0.394131	0.330551	0.351173	0.383819	0.327642	0.0877383	-0.378873	-1.0222	-1.68808	-2.15557	-2.22122	-1.79753	-0.972707
FrontToBack	10	2.74439	3.34939	4.04234	4.87232	5.819	6.7496	7.43499	7.6318	7.19465	6.15886	4.74441	3.27516	2.05398	1.25611	0.885367	0.806544	0.826598	0.788043	0.628412	0.383642	0.137109	-0.0513025	-0.190222	-0.349547	-0.606129	-0.978893	-1.39276	-1.69406	-1.71148	-1.33299	-0.561298	0.482368	1.60601	2.62461	3.4242	3.99177	4.40361	4.79146	5.296	6.01417	6.94623	7.96214	8.81394	9.20601	8.90271	7.8289	6.11725	4.08751
FrontToBack	10	4.85895	5.36022	5.71959	6.01939	6.27253	6.43144	6.41181	6.11471	5.45122	4.37883	2.94122	1.28622	-0.363642	-1.77815	-2.79579	-3.36663	-3.55398	-3.49581	-3.35334	-3.25819	-3.27304	-3.3659	-3.40767	-3.201	-2.54846	-1.34607	0.33649	2.24591	4.03625	5.42971	6.35646	6.98136	7.59634	8.44104	9.5599	10.767	11.7221	12.0657	11.5444	10.0894	7.83467	5.09658	2.32095	0.00680793	-1.40233	-1.64038	-0.720171	1.04228
FrontToBack	10	7.74077	6.36437	5.57861	5.43304	5.69333	5.96192	5.84969	5.1269	3.81057	2.15523	0.542238	-0.696016	-1.43479	-1.8006	-2.06501	-2.44654	-2.95098	-3.35214	-3.32402	-2.6388	-1.31638	0.346811	1.8717	2.76837	2.71367	1.68529	-0.00445913	-1.7891	-3.03948	-3.2889	-2.39919	-0.585956	1.70165	3.97375	5.86449	7.19682	7.9582	8.23281	8.14697	7.82691	7.36266	6.76378	5.94253	4.75135	3.07711	0.940383	-1.4609	-3.78993
FrontToBack	10	-2.75484	-2.66572	-2.28413	-1.60346	-0.62301	0.637304	2.11159	3.67919	5.18418	6.47323	7.43034	7.99318	8.15043	7.9264	7.36436	6.51356	5.42313	4.14412	2.73744	1.2898	-0.0742886	-1.19474	-1.90937	-2.11019	-1.79591	-1.07961	-0.134732	0.89145	1.93977	3.02598	4.16273	5.26969	6.14493	6.52166	6.18641	5.08955	3.39245	1.42615	-0.414967	-1.79947	-2.55663	-2.71562	-2.47843	-2.13982	-1.98021	-2.16455	-2.67985	-3.33785
FrontToBack	10	4.79415	5.39151	7.63002	10.9503	14.5186	17.484	19.2175	19.4666	18.3844	16.4377	14.239	12.3618	11.198	10.8868	11.3158	12.1718	13.0131	13.3593	12.7971	11.1041	8.34828	4.91447	1.41756	-1.47952	-3.26999	-3.74294	-3.00448	-1.39819	0.62167	2.59461	4.11762	4.87626	4.6761	3.48487	1.46842	-1.01226	-3.4705	-5.42441	-6.54556	-6.76398	-6.27845	-5.46088	-4.6995	-4.24052	-4.10231	-4.08265	-3.85624	-3.11208
FrontToBack	10	-46.169	-40.4633	-33.9264	-26.6631	-19.0064	-11.4661	-4.63229	0.955261	4.93459	7.22342	8.04536	7.86094	7.20704	6.51291	5.97187	5.52585	4.95688	4.03148	2.63202	0.828248	-1.13527	-2.92056	-4.21915	-4.85439	-4.825	-4.27019	-3.39056	-2.37292	-1.35705	-0.445471	0.271083	0.703099	0.777736	0.469115	-0.179875	-1.05908	-2.02096	-2.92657	-3.69053	-4.30341	-4.81992	-5.31709	-5.8443	-6.39243	-6.90176	-7.30238	-7.56452	-7.72666
FrontToBack	10	-4.2491	-4.64318	-4.69114	-4.39758	-3.91065	-3.44685	-3.19179	-3.22519	-3.50391	-3.9024	-4.28626	-4.5764	-4.76989	-4.91175	-5.04155	-5.15622	-5.20705	-5.13024	-4.88239	-4.46476	-3.92624	-3.35195	-2.83956	-2.46546	-2.24497	-2.10197	-1.87252	-1.35448	-0.395706	1.01766	2.7151	4.36888	5.59062	6.06425	5.65925	4.47669	2.80051	0.979551	-0.703139	-2.10394	-3.20765	-4.05475	-4.6653	-5.00777	-5.0186	-4.64568	-3.8838	-2.79362
FrontToBack	10	-9.99256	-6.46734	-3.01186	-0.543568	0.591022	0.589523	-0.0696839	-0.925778	-1.69223	-2.25964	-2.61454	-2.775	-2.76909	-2.62509	-2.35728	-1.9368	-1.29286	-0.361945	0.824048	2.06307	3.00162	3.26606	2.6562	1.27253	-0.531206	-2.35826	-3.99822	-5.49579	-7.00151	-8.53052	-9.83882	-10.5361	-10.3526	-9.3528	-7.93135	-6.60074	-5.72801	-5.39468	-5.44787	-5.66994	-5.93856	-6.26765	-6.72177	-7.27747	-7.74059	-7.78912	-7.12105	-5.62408
FrontToBack	10	-18.0198	-17.3207	-14.7007	-10.4645	-5.30986	-0.0998867	4.40733	7.76138	9.88648	11.0072	11.4854	11.6519	11.7075	11.7204	11.6959	11.6496	11.6312	11.6793	11.7586	11.7378	11.4547	10.8239	9.91095	8.90579	8.00836	7.31361	6.76338	6.1916	5.41012	4.28965	2.80129	1.02061	-0.898761	-2.76822	-4.4039	-5.64944	-6.37875	-6.51161	-6.04416	-5.07484	-3.76851	-2.26537	-0.595307	1.30199	3.44547	5.65039	7.49446	8.46898
FrontToBack	10	1.13828	1.79222	2.12378	2.34517	2.72377	3.46055	4.59533	5.98712	7.38	8.50919	9.19258	9.36984	9.09422	8.49602	7.73547	6.94879	6.19969	5.46396	4.67161	3.79329	2.9137	2.22739	1.94411	2.16004	2.78502	3.5774	4.25963	4.63333	4.62594	4.26484	3.6295	2.82557	1.98534	1.25875	0.775222	0.589677	0.656622	0.857496	1.06811	1.21793	1.30332	1.34988	1.36304	1.30936	1.14839	0.887872	0.615539	0.472269
FrontToBack	10	152.811	168.521	175.503	172.542	160.865	143.532	124.291	106.439	92.1259	82.2181	76.5838	74.5408	75.2223	77.7706	81.3706	85.2173	88.5139	90.5634	90.9457	89.7056	87.4402	85.2179	84.3554	86.1584	91.7259	101.817	116.687	135.826	157.68	179.592	198.199	210.265	213.669	208.077	194.964	177.001	157.134	137.775	120.399	105.612	93.5112	84.1204	77.6649	74.6	75.4145	80.3773	89.4054	102.132
FrontToBack	10	-13.5312	-14.3392	-14.8778	-15.9651	-18.5347	-23.4471	-31.3672	-42.7363	-57.8256	-76.8219	-99.8418	-126.786	-157.058	-189.327	-221.572	-251.497	-277.101	-296.999	-310.266	-316.019	-313.253	-301.322	-280.83	-254.291	-225.864	-200.175	-180.881	-169.897	-167.705	-174.321	-189.978	-214.806	-247.619	-284.77	-320.137	-346.698	-359.051	-355.555	-338.952	-315.216	-291.363	-273.328	-264.672	-266.197	-276.151	-290.761	-305.047	-313.967
FrontToBack	10	-147.988	-186.788	-221.118	-247.2	-263.045	-268.784	-266.268	-258.251	-247.606	-236.921	-228.415	-223.947	-224.805	-231.246	-242.011	-254.219	-263.948	-267.427	-262.371	-248.846	-229.236	-207.339	-187.025	-171.033	-160.333	-154.205	-150.868	-148.358	-145.287	-141.196	-136.452	-131.812	-127.947	-125.162	-123.336	-122.025	-120.591	-118.38	-114.945	-110.281	-104.918	-99.7298	-95.4923	-92.4606	-90.2495	-88.1203	-85.4447	-81.9813
FrontToBack	10	-9.93781	-12.8536	-14.3842	-14.6093	-13.7696	-12.122	-9.86153	-7.12707	-4.061	-0.868875	2.16548	4.72365	6.53063	7.42327	7.37538	6.47468	4.88134	2.8025	0.494643	-1.73119	-3.54116	-4.67196	-5.05542	-4.91318	-4.72945	-5.0858	-6.39941	-8.70191	-11.5917	-14.4293	-16.6961	-18.3007	-19.608	-21.1302	-23.0604	-24.9785	-25.9752	-25.1421	-22.1074	-17.257	-11.5202	-5.90333	-1.08934	2.69505	5.55939	7.72838	9.36441	10.4915
FrontToBack	10	-67.1537	-50.9142	-37.3388	-26.6558	-19.0143	-14.4062	-12.6016	-13.2167	-15.9746	-21.0227	-29.1116	-41.4307	-59.0873	-82.3997	-110.341	-140.429	-169.169	-192.897	-208.709	-215.2	-212.821	-203.843	-191.928	-181.403	-176.359	-179.744	-192.632	-213.801	-239.798	-265.588	-285.784	-296.121	-294.706	-282.484	-262.754	-239.979	-218.45	-201.362	-190.502	-186.375	-188.343	-194.587	-202.053	-206.835	-205.213	-195.049	-176.761	-153.24
FrontToBack	10	-0.997931	1.61857	3.88911	5.26348	5.35252	4.12271	1.93367	-0.59336	-2.7966	-4.18706	-4.56996	-4.04552	-2.91654	-1.55487	-0.277055	0.742824	1.50659	2.16109	2.90388	3.86442	5.0165	6.18129	7.11109	7.59526	7.50913	6.78504	5.35769	3.16107	0.203258	-3.33141	-7.04372	-10.3833	-12.787	-13.8152	-13.2433	-11.1079	-7.72164	-3.64409	0.425022	3.8203	6.08775	7.06898	6.86044	5.70027	3.88271	1.75	-0.274944	-1.70873
FrontToBack	10	-1.56959	-2.72536	-3.23573	-3.30267	-3.4247	-4.09007	-5.4651	-7.25089	-8.78189	-9.29828	-8.24358	-5.46633	-1.27803	3.61601	8.29881	11.9163	13.9834	14.5842	14.3244	14.0119	14.2225	15.0138	15.9621	16.483	16.2049	15.1494	13.6414	12.0526	10.5875	9.24119	7.91565	6.57546	5.30967	4.28249	3.63342	3.42971	3.70221	4.50921	5.93738	7.9981	10.4821	12.8952	14.5685	14.9104	13.6743	11.0761	7.69952	4.23256
FrontToBack	10	5.79292	4.60153	3.02125	1.34327	-0.111617	-1.0613	-1.34326	-0.966782	-0.10508	0.979183	2.02393	2.83209	3.28413	3.32299	2.93632	2.15483	1.06383	-0.186094	-1.38991	-2.33595	-2.88257	-3.02273	-2.88704	-2.672	-2.53732	-2.54393	-2.66627	-2.85612	-3.0903	-3.36789	-3.66838	-3.92505	-4.04433	-3.9585	-3.66652	-3.23032	-2.73271	-2.23676	-1.77724	-1.384	-1.10243	-0.982338	-1.03842	-1.21906	-1.42139	-1.55221	-1.59315	-1.61689
FrontToBack	10	1.90709	4.7014	6.78971	8.09477	8.63542	8.47638	7.66797	6.22158	4.15957	1.61943	-1.05803	-3.35187	-4.72778	-4.88349	-3.92439	-2.34619	-0.817582	0.109689	0.187647	-0.53204	-1.85076	-3.57932	-5.59779	-7.80763	-10.0674	-12.1859	-13.9862	-15.3803	-16.3874	-17.0869	-17.5446	-17.7745	-17.7427	-17.3945	-16.6694	-15.5068	-13.8565	-11.7006	-9.06949	-6.05302	-2.83496	0.236564	2.5935	3.51396	2.35737	-1.1295	-6.65221	-13.4945
FrontToBack	11	4.25439	5.88671	6.64729	6.32816	4.91559	2.55519	-0.488448	-3.85929	-7.137	-9.88856	-11.7481	-12.5064	-12.1802	-11.0224	-9.45446	-7.93405	-6.8096	-6.22427	-6.10933	-6.25413	-6.41104	-6.38637	-6.08945	-5.53516	-4.80402	-3.99233	-3.1852	-2.47249	-1.97715	-1.83794	-2.12082	-2.71216	-3.29191	-3.45431	-2.92733	-1.76308	-0.365665	0.673806	0.851734	-0.00963745	-1.6753	-3.59596	-5.12855	-5.77503	-5.33336	-3.91999	-1.88189	0.334401
FrontToBack	11	0.106652	0.979684	1.24372	0.794891	-0.277892	-1.72668	-3.24567	-4.58453	-5.60875	-6.29181	-6.66224	-6.75814	-6.62248	-6.33286	-6.02788	-5.88665	-6.05478	-6.55575	-7.25755	-7.93279	-8.38566	-8.55333	-8.50809	-8.35776	-8.13239	-7.75203	-7.1009	-6.14413	-4.98409	-3.81638	-2.81889	-2.06263	-1.48863	-0.953367	-0.299304	0.579093	1.69025	2.929	4.0891	4.91345	5.17129	4.75326	3.75141	2.48275	1.41332	0.977737	1.3634	2.38092
FrontToBack	11	226.792	252.374	277.443	298.427	312.222	317.039	312.907	301.622	286.124	269.528	254.294	241.928	233.223	228.662	228.465	232.167	238.117	243.53	245.317	241.36	231.45	217.309	201.731	187.356	175.766	167.223	161.012	155.98	150.955	144.904	136.931	126.326	112.768	96.5911	78.8996	61.3538	45.672	33.0838	24.0173	18.1568	14.7905	13.233	13.1157	14.4664	17.6086	22.9744	30.8943	41.4003
FrontToBack	11	-2.12026	-1.62502	-1.00999	-0.564896	-0.556629	-1.06212	-1.92461	-2.83343	-3.4655	-3.60553	-3.19879	-2.33875	-1.22143	-0.0944222	0.796161	1.26244	1.22668	0.742726	-0.032676	-0.903369	-1.70705	-2.3467	-2.77999	-2.97093	-2.84674	-2.28763	-1.16016	0.604251	2.92948	5.5428	7.99606	9.75938	10.3648	9.54377	7.30992	3.96468	0.0341877	-3.84396	-7.06475	-9.21139	-10.1844	-10.2479	-9.94516	-9.88403	-10.4696	-11.7025	-13.1685	-14.2266
FrontToBack	11	-12.0127	-8.59599	-4.7326	-1.17739	1.53258	3.18385	3.91503	4.13468	4.34066	4.90229	5.91706	7.21644	8.51189	9.58056	10.3734	10.9696	11.4177	11.5778	11.1103	9.65928	7.13894	3.92619	0.793273	-1.41686	-2.18685	-1.55032	-0.0231549	1.68524	2.98433	3.56513	3.37483	2.48709	0.996267	-0.998921	-3.33592	-5.73394	-7.80858	-9.17386	-9.57785	-9.00604	-7.68895	-6.02669	-4.45561	-3.31904	-2.76252	-2.67974	-2.72199	-2.39009
FrontToBack	11	-38.2909	-36.0781	-33.1561	-29.923	-26.7176	-23.6904	-20.8248	-18.053	-15.3695	-12.8727	-10.7266	-9.0801	-7.98671	-7.35801	-6.96052	-6.46374	-5.53393	-3.9526	-1.71402	0.948511	3.6277	5.87329	7.33211	7.84105	7.45113	6.38903	4.98134	3.57011	2.43621	1.75001	1.55236	1.77141	2.26837	2.8964	3.55562	4.21857	4.91443	5.67046	6.43781	7.04711	7.23745	6.7682	5.56267	3.79894	1.87627	0.265145	-0.679138	-0.836496
FrontToBack	11	13.9854	11.4506	8.55551	5.53175	2.76908	0.716093	-0.292944	-0.192323	0.762987	2.08452	3.23416	3.81873	3.70595	3.01551	2.00933	0.946415	-0.00342688	-0.751607	-1.2083	-1.21819	-0.58782	0.793468	2.82431	5.16086	7.31553	8.82193	9.35572	8.76408	7.02957	4.24701	0.638933	-3.41794	-7.4232	-10.8659	-13.3803	-14.8523	-15.411	-15.3039	-14.7353	-13.7593	-12.2851	-10.1796	-7.40725	-4.1335	-0.751499	2.18785	4.11086	4.58387
FrontToBack	11	33.8484	23.0194	15.5062	10.9284	8.8539	8.75882	9.99576	11.8248	13.5303	14.5888	14.8202	14.4277	13.8782	13.6413	13.9041	14.4154	14.5615	13.6422	11.2014	7.23622	2.19725	-3.19647	-8.22214	-12.3865	-15.5509	-17.9062	-19.805	-21.5112	-22.9951	-23.9034	-23.7446	-22.1826	-19.2484	-15.331	-10.9754	-6.64569	-2.61529	0.972332	3.96163	6.09602	7.06364	6.65406	4.92952	2.30382	-0.525761	-2.76821	-3.77013	-3.19476
FrontToBack	11	2.26234	1.69085	0.779508	-0.473163	-1.93497	-3.35811	-4.46075	-5.02666	-4.97709	-4.38974	-3.4603	-2.42541	-1.46914	-0.660663	0.0548854	0.800171	1.68737	2.75676	3.9581	5.16006	6.1653	6.73676	6.65047	5.78568	4.20828	2.18633	0.097194	-1.73935	-3.20239	-4.38527	-5.45739	-6.45728	-7.16414	-7.16651	-6.1047	-3.93747	-1.04302	1.91169	4.2605	5.6035	5.92753	5.5356	4.86654	4.29284	3.99352	3.92585	3.8906	3.64116
FrontToBack	11	-1.40623	-1.14309	-0.810069	-0.367049	0.137838	0.59255	0.906199	1.08999	1.2653	1.60109	2.23691	3.24844	4.66133	6.46255	8.57032	10.7741	12.7143	13.9603	14.1741	13.2741	11.4875	9.25444	7.02568	5.07992	3.46098	2.07186	0.840061	-0.167466	-0.779264	-0.866685	-0.483864	0.138667	0.751171	1.27022	1.82681	2.62889	3.74324	4.97329	5.92606	6.21995	5.69394	4.50381	3.06893	1.9059	1.4217	1.7457	2.67124	3.7404
FrontToBack	11	1.78136	0.603573	-0.725762	-2.10465	-3.63944	-5.53626	-7.99446	-11.123	-14.8691	-18.9396	-22.7343	-25.3487	-25.714	-22.8835	-16.3906	-6.51663	5.67726	18.6105	30.6331	40.4571	47.378	51.2192	52.102	50.23	45.8306	39.2642	31.1714	22.4967	14.3129	7.51371	2.53653	-0.733447	-2.84153	-4.50775	-6.37641	-8.86845	-12.1495	-16.157	-20.6228	-25.0731	-28.8492	-31.2148	-31.5716	-29.7189	-26.0158	-21.3125	-16.6209	-12.6538
FrontToBack	11	-13.4267	-11.6546	-10.7864	-11.035	-12.3002	-14.2342	-16.3954	-18.4398	-20.2398	-21.874	-23.4963	-25.1803	-26.8361	-28.2398	-29.1462	-29.404	-29.007	-28.0458	-26.5831	-24.5328	-21.6446	-17.6431	-12.4626	-6.42274	-0.216109	5.30144	9.38972	11.6197	11.915	10.4829	7.72086	4.14563	0.342758	-3.09707	-5.64485	-6.89699	-6.60973	-4.72129	-1.37187	3.0695	7.9947	12.6033	16.0405	17.6156	17.0282	14.4926	10.673	6.44541
FrontToBack	11	1.37271	-0.0633557	-0.980466	-1.37812	-1.43418	-1.43116	-1.61264	-2.04717	-2.58067	-2.90141	-2.6872	-1.75936	-0.174153	1.78694	3.71497	5.21059	6.00024	5.98927	5.25441	3.99946	2.51368	1.13212	0.188585	-0.0619128	0.467632	1.63508	3.0847	4.3572	5.05916	5.02813	4.41436	3.63979	3.22893	3.56763	4.68333	6.15806	7.24677	7.17138	5.45992	2.14931	-2.24502	-6.95043	-11.1981	-14.3894	-16.1386	-16.2488	-14.6933	-11.6241
FrontToBack	11	1.48815	-0.657252	-2.47547	-3.65868	-4.01646	-3.51726	-2.27008	-0.466629	1.67323	3.91492	5.99713	7.63664	8.57777	8.66826	7.90387	6.40284	4.32375	1.79641	-1.07195	-4.11331	-7.01257	-9.31385	-10.5558	-10.4687	-9.10453	-6.8079	-4.05055	-1.24304	1.36244	3.64629	5.52845	6.89099	7.56575	7.38898	6.2873	4.35342	1.8671	-0.761359	-3.11655	-4.91575	-6.08921	-6.76125	-7.14872	-7.44101	-7.72117	-7.95834	-8.0599	-7.94422
FrontToBack	11	5.77275	4.9036	3.84188	2.58829	1.18376	-0.264195	-1.60642	-2.71672	-3.54815	-4.13877	-4.56915	-4.90848	-5.19263	-5.43839	-5.66824	-5.90785	-6.15053	-6.3203	-6.27191	-5.85738	-5.02493	-3.90545	-2.81449	-2.16558	-2.31947	-3.44801	-5.45933	-8.01643	-10.6292	-12.7932	-14.1232	-14.4409	-13.7876	-12.3744	-10.5019	-8.48383	-6.58916	-5.0034	-3.81072	-3.00856	-2.55542	-2.43255	-2.67463	-3.34473	-4.44922	-5.85355	-7.25591	-8.27278
FrontToBack	11	-1.84076	-1.36898	-0.895455	-0.446014	-0.0170849	0.319125	0.40125	0.106687	-0.490466	-1.06835	-1.18894	-0.545121	0.8273	2.51967	3.93509	4.59134	4.34733	3.41821	2.17159	0.871015	-0.466604	-2.01086	-3.938	-6.26196	-8.78083	-11.1411	-12.9661	-13.9796	-14.087	-13.3921	-12.1509	-10.6731	-9.20696	-7.85391	-6.56112	-5.20636	-3.73377	-2.25314	-1.02041	-0.291249	-0.139108	-0.362421	-0.564123	-0.358482	0.406662	1.55396	2.65034	3.21726
FrontToBack	11	13.0479	12.5025	10.6982	7.96057	4.8359	1.91091	-0.357128	-1.72766	-2.1633	-1.75689	-0.669994	0.887276	2.64845	4.31886	5.65354	6.56283	7.16841	7.76525	8.68798	10.1391	12.0586	14.1038	15.7587	16.5272	16.1108	14.4815	11.8226	8.40066	4.46358	0.210491	-4.1843	-8.56333	-12.8049	-16.8508	-20.6911	-24.3076	-27.6165	-30.444	-32.5604	-33.7435	-33.8453	-32.8192	-30.6959	-27.5275	-23.3573	-18.2605	-12.4491	-6.35959
FrontToBack	11	0.530652	2.12413	3.73854	5.02627	5.80935	6.10202	6.01578	5.62151	4.87422	3.66695	1.98426	0.0424933	-1.69804	-2.68681	-2.52634	-1.16321	1.0811	3.64119	5.90602	7.37947	7.76457	7.00298	5.30149	3.1282	1.11774	-0.127924	-0.270195	0.629026	2.14667	3.68774	4.71558	4.91106	4.21067	2.74829	0.758841	-1.50358	-3.80584	-5.93466	-7.67288	-8.78815	-9.06121	-8.35126	-6.64875	-4.06957	-0.789002	3.01534	7.14534	11.2973
FrontToBack	11	-0.957096	-1.14439	-1.42156	-1.78595	-2.26344	-2.90355	-3.76201	-4.87496	-6.2303	-7.73498	-9.1945	-10.329	-10.8425	-10.5329	-9.39387	-7.65163	-5.70823	-4.01017	-2.89982	-2.50995	-2.74048	-3.31386	-3.88081	-4.12732	-3.84696	-2.96341	-1.51859	0.34784	2.41524	4.40959	6.05919	7.1783	7.73316	7.84599	7.71615	7.50529	7.25701	6.9043	6.35207	5.57075	4.63524	3.6872	2.85471	2.18543	1.63372	1.10599	0.532344	-0.0758282
FrontToBack	11	-9.56962	-6.55987	-4.19431	-2.6525	-1.91082	-1.78297	-2.01525	-2.38743	-2.76534	-3.08029	-3.26745	-3.22498	-2.84309	-2.09409	-1.11862	-0.225016	0.239924	0.100045	-0.488531	-1.05195	-1.02136	-0.0446608	1.80299	4.04776	6.05492	7.3207	7.65157	7.1759	6.24611	5.31959	4.85542	5.20209	6.467	8.41302	10.472	11.9135	12.1141	10.8015	8.16181	4.77286	1.40048	-1.25665	-2.78341	-3.14915	-2.65972	-1.78674	-0.958719	-0.41083
FrontToBack	12	6.30521	4.45454	2.76393	0.851871	-1.34878	-3.56722	-5.2431	-5.63839	-4.0374	-0.0166618	6.30348	14.1646	22.3108	29.3252	34.011	35.6687	34.1954	30.0359	24.0481	17.3272	11.0058	6.04616	3.07013	2.27742	3.47723	6.19808	9.80943	13.6087	16.8823	18.9866	19.4736	18.2145	15.4391	11.6278	7.29002	2.73317	-2.04611	-7.28348	-13.207	-19.7488	-26.3445	-31.9299	-35.1777	-34.9326	-30.7104	-23.0596	-13.581	-4.52011
FrontToBack	12	-13.2043	-12.3723	-10.8148	-8.66263	-6.09776	-3.39043	-0.919835	0.865843	1.56164	0.963765	-0.804246	-3.26924	-5.71277	-7.36843	-7.63708	-6.25932	-3.39148	0.440201	4.50599	8.10051	10.7359	12.2197	12.6144	12.1461	11.1315	9.92599	8.854	8.09752	7.60113	7.07954	6.16549	4.63849	2.60051	0.492189	-1.07544	-1.58615	-0.849792	0.92046	3.21405	5.44113	7.12916	7.98751	7.8363	6.49742	3.77656	-0.414232	-5.86435	-11.9444
FrontToBack	12	-139.816	-128.874	-119.748	-112.546	-106.816	-101.911	-97.1944	-92.0415	-85.8484	-78.1894	-69.0518	-58.9268	-48.6416	-39.0219	-30.6111	-23.5897	-17.8862	-13.3513	-9.88883	-7.5049	-6.28177	-6.29206	-7.4751	-9.54037	-11.9723	-14.1748	-15.6965	-16.4126	-16.548	-16.5364	-16.813	-17.6948	-19.4308	-22.3832	-27.1889	-34.7198	-45.7642	-60.5036	-78.051	-96.333	-112.508	-123.82	-128.561	-126.681	-119.764	-110.333	-100.809	-92.5952
FrontToBack	12	-1.1857	-0.580354	-0.151753	0.0148559	-0.0424153	-0.176346	-0.192582	0.0616524	0.624384	1.39164	2.15363	2.67959	2.8175	2.55806	2.02843	1.4182	0.881367	0.476696	0.180853	-0.0417716	-0.168079	-0.0971667	0.298993	1.07978	2.1466	3.22098	3.92518	3.94992	3.22646	1.98965	0.666086	-0.360602	-0.952607	-1.24663	-1.49585	-1.85594	-2.27845	-2.57292	-2.56144	-2.18816	-1.50549	-0.563011	0.69837	2.46776	5.00083	8.55069	13.3678	19.7659
FrontToBack	12	1.51251	0.616867	-0.268262	-0.947995	-1.26556	-1.14972	-0.664725	-0.0377844	0.379798	0.233637	-0.664917	-2.21285	-4.01499	-5.52862	-6.28138	-6.05078	-4.91731	-3.18841	-1.25256	0.556704	2.04227	3.16	3.98708	4.65842	5.3003	5.97232	6.63844	7.16448	7.35079	6.99896	6.00043	4.41035	2.45326	0.443316	-1.34213	-2.75571	-3.77554	-4.407	-4.55271	-3.9489	-2.23705	0.822528	5.08919	9.89416	14.1488	16.7133	16.8527	14.5221
FrontToBack	12	-3.3368	-4.83049	-6.35953	-7.77163	-8.86194	-9.40302	-9.20354	-8.17002	-6.34553	-3.90817	-1.11985	1.75723	4.54218	7.16041	9.58912	11.7473	13.4052	14.1898	13.7091	11.7484	8.43481	4.27179	-0.0070847	-3.71708	-6.50724	-8.50181	-10.2113	-12.2437	-14.956	-18.2318	-21.5149	-24.1024	-25.5432	-25.9129	-25.7748	-25.8258	-26.4306	-27.3419	-27.7913	-26.9061	-24.2037	-19.8871	-14.7894	-10.0142	-6.4623	-4.48026	-3.78272	-3.66303
FrontToBack	12	9.79865	8.40448	6.89395	5.05908	2.93203	0.741561	-1.25629	-2.93964	-4.36003	-5.64191	-6.82583	-7.77336	-8.21684	-7.92837	-6.91225	-5.49742	-4.27561	-3.91095	-4.90458	-7.40167	-11.098	-15.2753	-18.9695	-21.2398	-21.4613	-19.532	-15.907	-11.44	-7.09293	-3.62458	-1.37755	-0.238764	0.220758	0.501363	0.950121	1.6548	2.48122	3.19916	3.60664	3.59743	3.16103	2.34872	1.23912	-0.0710147	-1.45575	-2.74987	-3.77458	-4.41172
FrontToBack	12	-42.0853	-38.2682	-34.2128	-30.1261	-26.8844	-25.8976	-28.8667	-37.4654	-53.0119	-76.1892	-106.85	-143.861	-184.972	-226.751	-264.819	-294.552	-312.231	-316.223	-307.612	-289.864	-267.623	-245.22	-225.624	-210.215	-199.261	-192.569	-189.885	-190.949	-195.408	-202.803	-212.624	-224.269	-236.828	-248.897	-258.669	-264.378	-264.86	-259.912	-250.291	-237.427	-223.011	-208.531	-194.847	-181.96	-169.168	-155.61	-140.915	-125.504
FrontToBack	12	2.76185	5.74841	8.12643	8.49639	5.27485	-2.89683	-16.7115	-35.8867	-59.1237	-84.3472	-109.139	-131.213	-148.803	-160.864	-167.102	-167.89	-164.137	-157.112	-148.187	-138.487	-128.593	-118.53	-108.159	-97.7895	-88.5831	-82.364	-80.8184	-84.585	-92.89	-104	-116.105	-127.905	-138.457	-146.638	-150.964	-150.19	-144.29	-134.868	-124.475	-115.2	-107.579	-100.578	-92.5892	-82.6256	-70.9041	-58.5674	-46.9242	-36.802
FrontToBack	12	-12.1981	-11.2345	-8.48331	-4.71202	-0.994929	1.62283	2.44168	1.28518	-1.50025	-5.17867	-8.8225	-11.526	-12.6265	-11.8964	-9.64479	-6.64385	-3.86918	-2.138	-1.80573	-2.66335	-4.08728	-5.36571	-6.04495	-6.12104	-5.98393	-6.14488	-6.89849	-8.10533	-9.21363	-9.50928	-8.46795	-6.0366	-2.71026	0.637503	3.09865	4.09404	3.58914	2.06765	0.290629	-1.02585	-1.46161	-0.968693	0.222483	1.7917	3.50079	5.27651	7.18326	9.32842
FrontToBack	12	14.4461	11.1831	8.40258	6.23621	4.48114	2.84755	1.20543	-0.321573	-1.44141	-1.87258	-1.49122	-0.384984	1.16205	2.70455	3.69094	3.57489	2.01181	-0.940567	-4.74904	-8.56822	-11.5879	-13.3703	-13.9649	-13.7372	-13.0554	-12.0704	-10.7257	-8.93714	-6.75578	-4.37614	-2.00416	0.276189	2.52192	4.82936	7.2038	9.49677	11.4398	12.739	13.1721	12.6483	11.2262	9.09934	6.56734	3.99252	1.74024	0.10382	-0.759333	-0.841177
FrontToBack	12	-126.595	-133.279	-139.138	-143.457	-146.357	-148.967	-153.317	-161.794	-176.127	-196.26	-219.752	-242.27	-259.181	-267.475	-266.944	-260	-250.437	-242.065	-237.95	-240.277	-250.276	-267.786	-290.624	-314.412	-333.438	-342.412	-338.341	-321.518	-295.137	-263.812	-231.85	-202.139	-176.011	-153.827	-135.698	-121.801	-112.205	-106.464	-103.397	-101.269	-98.3358	-93.4299	-86.3076	-77.6316	-68.6601	-60.8276	-55.3682	-53.0577
FrontToBack	12	-0.81588	-1.39603	-0.789146	0.63721	2.18816	3.05777	2.64324	0.797636	-2.10234	-5.29831	-7.92898	-9.32604	-9.22732	-7.84984	-5.80798	-3.90202	-2.83234	-2.93054	-4.01092	-5.42383	-6.31735	-6.01022	-4.30419	-1.56917	1.43353	3.88441	5.19272	5.10794	3.65352	1.00068	-2.6035	-6.8236	-11.1945	-15.1334	-18.0413	-19.4648	-19.2432	-17.569	-14.9302	-11.9594	-9.25618	-7.25034	-6.14989	-5.9625	-6.55322	-7.69084	-9.06568	-10.2927
FrontToBack	12	-2.56388	-2.36654	-1.99423	-1.29189	-0.234848	1.06208	2.388	3.50308	4.20712	4.39157	4.07207	3.38475	2.54459	1.76728	1.18763	0.814702	0.555379	0.289132	-0.0535673	-0.468105	-0.913045	-1.36626	-1.83853	-2.33069	-2.77878	-3.04845	-2.99431	-2.53853	-1.70749	-0.6073	0.623916	1.84214	2.89039	3.59931	3.83436	3.57946	2.9987	2.41103	2.17627	2.54545	3.55628	5.01603	6.57058	7.81505	8.40906	8.1618	7.07629	5.34362
FrontToBack	12	-1.61808	-2.09043	-1.44025	-0.052602	1.31325	1.9081	1.37986	-0.0643369	-1.79557	-3.08657	-3.42469	-2.67332	-1.05761	0.966306	2.87829	4.23943	4.78402	4.45153	3.36369	1.76555	-0.046832	-1.79129	-3.24042	-4.23718	-4.68995	-4.57102	-3.92519	-2.87992	-1.62416	-0.344795	0.852739	1.97939	3.11451	4.3005	5.46018	6.40321	6.9164	6.86718	6.24939	5.15996	3.74777	2.17961	0.630163	-0.729705	-1.76613	-2.42901	-2.77822	-2.96219
FrontToBack	12	-215.147	-203.541	-196.555	-193.068	-191.429	-190.302	-189.124	-187.897	-186.615	-184.909	-182.294	-178.739	-174.945	-171.95	-170.356	-169.834	-169.341	-167.814	-164.76	-160.363	-155.239	-150.228	-146.411	-145.161	-147.942	-155.883	-169.401	-188.129	-211.012	-236.261	-261.093	-281.69	-293.884	-294.555	-283.046	-261.658	-234.879	-207.749	-184.282	-166.604	-154.948	-148.184	-144.486	-141.904	-138.79	-134.11	-127.614	-119.813
FrontToBack	12	0.826637	7.83294	12.7153	14.6921	13.9409	11.4099	8.28717	5.47293	3.33976	1.818	0.640062	-0.450132	-1.60099	-2.84532	-4.12041	-5.3031	-6.26067	-6.91356	-7.27474	-7.42389	-7.44604	-7.37008	-7.17029	-6.80757	-6.2765	-5.61185	-4.85621	-4.02146	-3.07843	-1.98665	-0.749705	0.535561	1.67263	2.42112	2.59504	2.15138	1.20619	-0.0347338	-1.39019	-2.7796	-4.20979	-5.68109	-7.08881	-8.20005	-8.73435	-8.49459	-7.45989	-5.79228
FrontToBack	12	7.5902	8.5579	10.2972	12.9281	16.3228	20.1572	24.0013	27.4086	29.9925	31.4861	31.7837	30.9485	29.1711	26.6847	23.6737	20.2171	16.2905	11.8168	6.74071	1.11178	-4.83981	-10.663	-15.7356	-19.4262	-21.3245	-21.4105	-20.0578	-17.8543	-15.3567	-12.9211	-10.6884	-8.68063	-6.90665	-5.39811	-4.17522	-3.20086	-2.38228	-1.62867	-0.918553	-0.320874	0.0519162	0.124813	-0.0765142	-0.412926	-0.664789	-0.593574	-0.0195709	1.09714
FrontToBack	12	9.61157	10.4989	10.8837	10.6755	9.90851	8.68561	7.15498	5.50972	3.9774	2.77515	2.04667	1.81164	1.96043	2.29843	2.62466	2.81976	2.90545	3.04247	3.44347	4.2239	5.26512	6.17434	6.37816	5.29567	2.49386	-2.23686	-8.86351	-17.0837	-26.2727	-35.4754	-43.5362	-49.3849	-52.3694	-52.4743	-50.3153	-46.9206	-43.3947	-40.5872	-38.8688	-38.0696	-37.5968	-36.6921	-34.7508	-31.5905	-27.5561	-23.3947	-19.9301	-17.6864
FrontToBack	12	1.47092	1.62709	1.5508	1.47738	1.44604	1.28726	0.72271	-0.481684	-2.38807	-4.84117	-7.50666	-9.95416	-11.7457	-12.5197	-12.0796	-10.475	-8.03075	-5.28107	-2.81276	-1.08229	-0.293695	-0.389902	-1.13964	-2.2597	-3.50091	-4.67294	-5.62406	-6.2218	-6.36582	-6.02873	-5.29258	-4.33961	-3.38406	-2.57156	-1.90366	-1.24221	-0.398719	0.740292	2.13338	3.59987	4.91384	5.91087	6.53997	6.84468	6.89833	6.7403	6.34347	5.62963
FrontToBack	12	-283.941	-292.816	-305.496	-320.41	-334.984	-346.221	-351.302	-348.287	-336.766	-318.122	-295.177	-271.385	-249.964	-233.338	-222.928	-219.147	-221.441	-228.426	-238.244	-249.13	-259.965	-270.536	-281.285	-292.647	-304.313	-314.853	-321.987	-323.435	-317.914	-305.703	-288.495	-268.661	-248.405	-229.226	-211.847	-196.445	-182.96	-171.311	-161.496	-153.56	-147.435	-142.732	-138.602	-133.836	-127.226	-118.044	-106.405	-93.3268
FrontToBack	12	-5.82747	-5.93887	-5.82138	-5.5254	-5.08685	-4.48589	-3.67561	-2.65895	-1.55336	-0.582877	0.0104493	0.0904655	-0.292345	-0.921365	-1.53436	-1.97245	-2.26661	-2.60611	-3.21403	-4.2122	-5.5601	-7.09393	-8.62233	-10.0073	-11.1847	-12.1387	-12.874	-13.4232	-13.873	-14.3657	-15.0419	-15.9472	-16.9673	-17.8501	-18.3105	-18.1557	-17.3495	-15.9825	-14.1832	-12.0435	-9.61515	-6.97113	-4.27538	-1.79697	0.153245	1.33266	1.662	1.25704
FrontToBack	12	-2.14128	-0.947642	-0.72857	-1.12507	-1.57894	-1.72204	-1.64491	-1.85413	-2.93027	-5.11748	-8.11487	-11.2044	-13.5891	-14.709	-14.3469	-12.5404	-9.44407	-5.26621	-0.28444	5.14223	10.6395	15.9173	20.805	25.1453	28.6162	30.6488	30.5742	27.9721	23.0017	16.4822	9.63228	3.61041	-0.883225	-3.74699	-5.33852	-6.18894	-6.74149	-7.22618	-7.68372	-8.07514	-8.38205	-8.63014	-8.83707	-8.94308	-8.80255	-8.25976	-7.26843	-5.97389
FrontToBack	12	-184.135	-201.216	-223.223	-245.113	-261.95	-270.82	-271.949	-268.396	-264.469	-263.672	-267.195	-273.651	-279.982	-282.911	-280.116	-270.741	-255.339	-235.537	-213.607	-191.887	-172.128	-154.987	-140.01	-126.179	-112.697	-99.4833	-87.1016	-76.2731	-67.4407	-60.7317	-56.2776	-54.5017	-56.0167	-61.1267	-69.3434	-79.3878	-89.8179	-99.9164	-110.213	-122.202	-137.341	-155.9	-176.359	-195.732	-210.686	-218.884	-219.963	-215.754
FrontToBack	12	-152.275	-163.826	-180.845	-202.366	-225.73	-246.912	-261.669	-267.017	-262.29	-249.238	-231.105	-211.207	-191.801	-173.778	-157.186	-142.05	-128.906	-118.758	-112.691	-111.561	-116.092	-127.287	-146.633	-175.587	-214.224	-259.73	-305.867	-344.236	-367.065	-370.151	-354.306	-324.599	-288.024	-251.022	-217.976	-190.972	-170.383	-155.709	-146.318	-142.005	-143.316	-151.528	-168.166	-194.039	-228.121	-266.875	-304.578	-334.788
FrontToBack	12	5.39144	0.331422	-3.37282	-5.40681	-5.95265	-5.49415	-4.58426	-3.6745	-3.03928	-2.77774	-2.85789	-3.17346	-3.59391	-4.00362	-4.33816	-4.6157	-4.94133	-5.44838	-6.17849	-6.96313	-7.40706	-7.02308	-5.4685	-2.7462	0.750518	4.37053	7.42627	9.38508	9.97175	9.19346	7.32037	4.82152	2.24239	0.0370748	-1.57322	-2.6449	-3.4271	-4.19841	-5.10718	-6.10012	-6.97086	-7.50063	-7.61021	-7.42904	-7.23267	-7.28014	-7.65312	-8.19626
FrontToBack	12	28.2202	32.5265	36.7464	40.8271	44.5665	47.5264	49.0812	48.5857	45.5919	40.0338	32.3026	23.1781	13.629	4.56991	-3.31057	-9.57284	-13.9183	-16.0691	-15.7708	-12.969	-8.07866	-2.158	3.17732	6.15157	5.41787	0.61291	-7.36111	-16.4707	-24.0965	-27.8376	-26.3186	-19.7203	-9.82263	0.485392	8.08745	10.6113	7.16496	-1.41058	-12.8261	-24.0449	-32.1312	-34.981	-31.7472	-22.9197	-10.1194	4.30982	17.823	28.2319
FrontToBack	12	-8.63534	-8.12235	-7.24079	-6.06569	-4.7722	-3.60077	-2.77481	-2.41426	-2.49622	-2.88153	-3.38456	-3.84404	-4.15882	-4.28829	-4.23643	-4.04277	-3.78323	-3.56832	-3.52193	-3.73619	-4.22165	-4.87745	-5.51043	-5.89847	-5.87641	-5.39471	-4.51896	-3.36597	-2.01468	-0.448892	1.42817	3.70827	6.35865	9.12466	11.5038	12.8337	12.5022	10.2282	6.28643	1.52093	-2.92066	-6.03451	-7.35803	-7.09642	-5.92527	-4.60547	-3.6401	-3.13757
FrontToBack	12	81.1499	82.0285	81.1886	77.7609	71.8819	64.6335	57.4425	51.319	46.4232	42.1785	37.7567	32.5664	26.4841	19.807	13.0625	6.8137	1.52574	-2.48028	-4.98036	-5.70197	-4.15326	0.457825	9.10798	22.6628	41.544	65.5497	93.9162	125.522	159.031	192.839	224.926	252.852	274.141	286.969	290.83	286.775	277.015	264.114	250.217	236.745	224.587	214.491	207.191	203.107	201.835	201.931	201.282	197.95
FrontToBack	12	2.14757	7.30767	10.8945	12.9759	13.4242	12.1508	9.31707	5.39901	1.10186	-2.81395	-5.72225	-7.27913	-7.48767	-6.66556	-5.3416	-4.12965	-3.61412	-4.245	-6.2323	-9.44857	-13.3996	-17.3147	-20.3687	-21.9593	-21.9137	-20.5287	-18.4226	-16.2805	-14.6061	-13.5737	-13.0149	-12.5174	-11.5933	-9.84943	-7.11015	-3.41745	1.12416	6.64764	13.8603	24.229	39.8151	62.6407	93.6865	131.885	173.658	213.462	245.38	265.173
FrontToBack	12	-0.011152	-1.14977	-2.00962	-2.59296	-2.96817	-3.24744	-3.57244	-4.09023	-4.9037	-6.01266	-7.29476	-8.56287	-9.69157	-10.7548	-12.109	-14.3855	-18.3914	-24.9315	-34.5754	-47.4218	-62.9599	-80.1455	-97.7513	-114.884	-131.388	-147.85	-165.105	-183.519	-202.473	-220.376	-235.18	-245.038	-248.739	-245.818	-236.476	-221.486	-202.104	-179.9	-156.485	-133.244	-111.233	-91.2689	-74.1028	-60.4476	-50.7937	-45.126	-42.797	-42.7002
FrontToBack	12	4.13586	3.96439	3.53872	3.07911	2.88774	3.22204	4.16061	5.53809	6.99044	8.08156	8.45129	7.93174	6.6099	4.83688	3.17668	2.29246	2.76684	4.90129	8.55635	13.1149	17.614	21.0352	22.6672	22.3893	20.7257	18.6072	16.9286	16.1154	15.9282	15.6091	14.2837	11.3984	6.97022	1.55934	-3.97107	-8.7527	-12.1434	-13.838	-13.8829	-12.623	-10.6146	-8.49514	-6.82887	-5.94603	-5.83679	-6.1507	-6.33241	-5.86589
FrontToBack	12	-16.645	-15.453	-13.0061	-9.42838	-4.91105	0.245227	5.6482	10.8951	15.6675	19.762	23.0213	25.2194	26.0116	25.0378	22.1526	17.6326	12.1955	6.7709	2.14543	-1.31307	-3.6933	-5.35865	-6.67549	-7.82159	-8.74776	-9.28563	-9.30651	-8.84132	-8.09465	-7.36776	-6.94859	-7.04414	-7.7574	-9.06668	-10.7658	-12.4137	-13.3903	-13.1007	-11.2424	-7.97652	-3.89661	0.171992	3.42363	5.26773	5.4405	4.04775	1.538	-1.41908
FrontToBack	12	-7.15182	-3.0318	2.52675	8.79411	14.7628	19.2878	21.405	20.7364	17.7287	13.5005	9.296	5.84057	3.00449	0.0103681	-3.94267	-9.05399	-14.6996	-19.7289	-23.0486	-24.1251	-23.1557	-20.9026	-18.3396	-16.2954	-15.2109	-15.0653	-15.4651	-15.8489	-15.7142	-14.7816	-13.0386	-10.6805	-8.00173	-5.30527	-2.86882	-0.957865	0.158055	0.239235	-0.830299	-2.93389	-5.68684	-8.52668	-10.9118	-12.5159	-13.3098	-13.4801	-13.2587	-12.7848
FrontToBack	12	31.792	34.3356	37.3378	41.4261	46.976	53.8115	61.1448	67.7917	72.5426	74.5287	73.4752	69.7976	64.5112	58.9465	54.3116	51.2658	49.7169	48.9958	48.3417	47.4143	46.4983	46.2559	47.1793	49.0879	50.9693	51.2613	48.4469	41.7122	31.3859	18.9448	6.5414	-3.77471	-10.7779	-14.4054	-15.582	-15.6884	-15.964	-17.0985	-19.1074	-21.467	-23.4173	-24.3083	-23.8291	-21.9946	-18.9152	-14.5795	-8.9192	-2.19678
FrontToBack	12	10.6506	11.8848	13.0849	12.7394	9.57986	2.77844	-7.88924	-21.9082	-37.9541	-53.9871	-67.5809	-76.4029	-78.6842	-73.5042	-60.8619	-41.6717	-17.8142	7.81217	31.5526	49.8921	60.8595	65.2264	66.4618	69.021	75.7154	85.8805	95.7145	100.679	98.3076	89.5049	77.6187	66.1881	57.0444	49.9035	43.3688	36.36	28.9278	22.0926	17.0418	14.351	13.7212	14.2794	15.1365	15.79	16.1689	16.3923	16.4545	16.0177
FrontToBack	12	17.6344	19.1534	20.2029	20.1682	18.3169	14.1074	7.50115	-0.790307	-9.21427	-15.5614	-17.5039	-13.3923	-3.00064	12.1778	29.3036	45.1105	56.9507	63.504	64.8937	62.2763	57.1934	51.023	44.7189	38.834	33.6615	29.3309	25.8105	22.903	20.3487	18.0306	16.127	15.0362	15.067	16.1088	17.5672	18.675	19.0228	18.9602	19.5769	22.1943	27.5861	35.3336	43.7124	50.2615	52.8001	50.3603	43.5247	34.0149
FrontToBack	12	18.1151	10.8194	7.23075	6.65681	8.10014	10.4941	12.9633	15.0331	16.6894	18.2667	20.2456	23.0487	26.8883	31.6652	36.9437	42.0421	46.268	49.2181	50.9926	52.1848	53.654	56.2269	60.4582	66.4683	73.7753	81.1434	86.6397	88.1129	84.0455	74.3708	60.7213	45.8698	32.6302	22.8118	16.7502	13.5461	11.7644	10.1627	8.12232	5.66717	3.19082	1.10824	-0.37423	-1.30389	-1.88204	-2.31273	-2.66453	-2.77294
FrontToBack	12	310.717	295.993	284.931	282.69	291.765	311.538	338.657	368.278	395.759	418.011	433.946	443.957	449.037	450.179	448.324	444.604	440.421	437.12	435.377	434.717	433.482	429.391	420.412	405.5	384.8	359.265	330.073	298.351	265.434	233.351	204.925	183.142	170.041	165.861	169.043	177.067	187.475	198.378	208.278	215.636	218.818	216.608	208.891	196.877	182.553	167.719	153.263	139.193
FrontToBack	12	-82.0338	-69.043	-59.0811	-51.7784	-46.233	-41.4015	-36.4915	-31.1824	-25.663	-20.5518	-16.7376	-15.1072	-16.1706	-19.7331	-24.8368	-30.0956	-34.2779	-36.8317	-38.0488	-38.8277	-40.1735	-42.7026	-46.3431	-50.3378	-53.5347	-54.85	-53.715	-50.3028	-45.4285	-40.1749	-35.4373	-31.6094	-28.5394	-25.7498	-22.7705	-19.4188	-15.8774	-12.5752	-9.95961	-8.32206	-7.74335	-8.15685	-9.42343	-11.3637	-13.7252	-16.1577	-18.244	-19.6078
FrontToBack	12	-70.0177	-63.4842	-56.7375	-48.658	-38.7293	-27.4934	-16.541	-7.98528	-3.64384	-4.3012	-9.42892	-17.5067	-26.8031	-36.1936	-45.6346	-56.1246	-69.3108	-86.9889	-110.61	-140.742	-176.461	-214.951	-251.715	-281.64	-300.588	-306.742	-300.96	-286.035	-265.422	-242.2	-218.659	-196.35	-176.172	-158.329	-142.287	-126.979	-111.318	-94.7484	-77.5267	-60.5826	-45.1017	-32.0759	-22.0388	-15.0239	-10.6726	-8.37186	-7.35502	-6.77958
FrontToBack	12	258.156	282.492	300.97	315.391	328.232	340.408	350.323	354.877	351.675	340.842	325.185	308.715	294.72	284.737	278.909	277.014	279.016	284.606	292.323	299.371	302.693	300.73	294.56	287.471	283.058	282.967	285.655	286.945	282.113	268.341	246.206	219.392	192.952	171.155	156.13	147.829	144.985	146.298	151.178	159.826	172.757	189.988	210.175	230.1	245.01	250.001	241.99	221.201
FrontToBack	12	-69.4503	-69.4073	-68.1181	-65.2958	-61.1493	-56.1603	-50.7854	-45.2632	-39.616	-33.7858	-27.7525	-21.5286	-15.0739	-8.27904	-1.1328	6.01226	12.2953	16.458	17.115	12.8985	2.36393	-16.1734	-44.4935	-83.7995	-133.715	-191.509	-252.17	-309.599	-358.554	-396.389	-423.543	-442.327	-454.718	-460.632	-457.913	-444.045	-418.321	-382.987	-342.745	-303.16	-269.027	-243.413	-227.431	-220.461	-220.542	-224.908	-230.601	-235.063
BackToFront	1	5.71658	8.32261	11.63	14.5503	16.037	15.4888	12.9345	8.89912	4.02109	-1.34759	-7.31717	-14.2861	-22.501	-31.6007	-40.4381	-47.3577	-50.8411	-50.2064	-45.9547	-39.5394	-32.6557	-26.4438	-21.0574	-15.8243	-9.86899	-2.79643	4.99108	12.5043	18.7394	23.2053	26.0842	27.9907	29.6103	31.5439	34.4616	39.3551	47.5687	60.4393	78.664	101.691	127.424	152.4	172.465	183.839	184.267	173.825	154.953	131.659
BackToFront	1	-144.074	-136.275	-128.324	-121.82	-117.078	-113.339	-109.581	-105.322	-100.883	-97.0138	-94.2512	-92.5267	-91.2964	-90.0169	-88.5058	-86.866	-85.0759	-82.7049	-79.1358	-74.2116	-68.7601	-64.4394	-62.8285	-64.3094	-67.5498	-70.0434	-69.4866	-65.1725	-58.5404	-52.4905	-49.8138	-51.6241	-56.6948	-62.0995	-64.8167	-63.4014	-58.7989	-53.8634	-51.8727	-54.8659	-62.6689	-73.0556	-82.8573	-89.4058	-91.5893	-90.0757	-86.6717	-83.2072
BackToFront	1	-0.352136	-1.36342	-2.66097	-3.83311	-4.50703	-4.4729	-3.73607	-2.48328	-0.991166	0.471278	1.7113	2.63976	3.26563	3.66114	3.90637	4.03234	3.99966	3.7411	3.25402	2.67758	2.2778	2.31523	2.85202	3.61049	3.97815	3.18405	0.581349	-4.07918	-10.5068	-17.9254	-25.306	-31.6614	-36.2643	-38.7088	-38.8566	-36.7835	-32.8026	-27.5293	-21.8737	-16.8838	-13.48	-12.2096	-13.1392	-15.9019	-19.8427	-24.1799	-28.1533	-31.159
BackToFront	1	113.322	122.041	131.8	142.142	151.757	158.873	161.895	159.959	153.159	142.407	129.042	114.376	99.3935	84.7124	70.7732	58.0747	47.2572	38.9655	33.5602	30.8616	30.066	29.9103	29.045	26.4961	22.0365	16.3083	10.6371	6.61121	5.6	8.37883	14.9441	24.5184	35.7056	46.7585	55.9189	61.7743	63.5625	61.3591	56.1099	49.4776	43.4843	39.9787	40.0579	43.6516	49.4978	55.5697	59.8279	60.9609
BackToFront	1	-21.5073	-21.6429	-22.2872	-24.3207	-28.2915	-34.2225	-41.7201	-50.3436	-59.9909	-70.9918	-83.7395	-97.9829	-112.197	-123.536	-128.62	-124.912	-111.991	-91.9773	-68.8337	-46.8895	-29.3877	-17.7271	-11.5906	-9.64633	-10.3185	-12.2689	-14.5247	-16.4026	-17.4134	-17.2611	-15.9242	-13.7374	-11.3491	-9.50183	-8.69	-8.88562	-9.52884	-9.85455	-9.39916	-8.37633	-7.67185	-8.43886	-11.5227	-17.003	-24.0397	-31.039	-36.0798	-37.5158
BackToFront	1	-0.140011	-0.37983	-0.292035	-0.118614	-0.0370076	-0.100801	-0.250386	-0.372002	-0.371345	-0.215153	0.0705098	0.437543	0.853025	1.31416	1.83348	2.40338	2.95811	3.35101	3.36727	2.78193	1.45576	-0.568774	-3.02051	-5.43811	-7.29186	-8.14724	-7.81041	-6.39785	-4.29882	-2.03358	-0.0609893	1.37926	2.31111	2.93155	3.44106	3.89308	4.14233	3.90929	2.9158	1.02679	-1.64611	-4.69616	-7.4394	-9.03537	-8.73331	-6.19698	-1.76316	3.5419
BackToFront	1	96.6053	95.136	88.4279	80.0191	73.5749	71.4287	73.8779	79.4978	86.2449	92.7515	99.1294	106.83	117.619	132.214	149.363	165.903	177.794	181.614	175.807	161.134	140.173	116.203	92.0474	69.4581	49.225	31.7379	17.4706	7.02554	0.774399	-1.5289	-0.810732	1.6611	4.79436	8.04118	11.4235	15.2121	19.4559	23.6421	26.7185	27.524	25.4023	20.6369	14.4191	8.35394	3.79659	1.38716	0.989378	1.97024
BackToFront	1	48.2544	43.0992	34.9369	26.7947	20.9833	17.9613	16.5375	15.1775	13.3996	12.2075	13.244	17.2786	23.1555	27.9997	28.6325	23.3236	12.8116	0.00827758	-11.3864	-18.5554	-20.6644	-18.9424	-15.8539	-13.8739	-14.4679	-17.664	-22.2845	-26.602	-29.0702	-28.8247	-25.8223	-20.6612	-14.2531	-7.52628	-1.26519	3.93105	7.65828	9.746	10.3076	9.72862	8.54725	7.26438	6.17501	5.308	4.49451	3.52248	2.29987	0.949941
BackToFront	1	115.317	109.932	107.99	112.579	123.248	135.678	143.391	140.574	124.398	95.6345	57.5836	14.3984	-29.9958	-71.9774	-107.84	-133.791	-146.718	-145.332	-130.903	-107.057	-78.7092	-50.6857	-26.6138	-8.40266	3.74112	10.9872	15.524	20.28	28.6193	43.761	67.7687	100.364	138.207	175.334	204.888	221.475	222.985	210.984	189.616	163.748	137.335	112.643	90.4064	70.5156	52.7496	37.1603	24.0349	13.6069
BackToFront	1	-0.366036	-0.385162	-0.294591	-0.11612	0.0757559	0.19951	0.206091	0.088923	-0.130948	-0.417783	-0.711283	-0.900887	-0.820218	-0.295549	0.754749	2.221	3.77952	4.98707	5.46436	5.07283	3.9816	2.58386	1.30666	0.422789	-0.0414625	-0.265793	-0.503915	-0.937017	-1.58291	-2.29123	-2.8138	-2.91448	-2.47314	-1.5467	-0.357319	0.785148	1.60015	1.93125	1.78436	1.29618	0.668497	0.10409	-0.23133	-0.221997	0.195182	1.02632	2.20536	3.5778
BackToFront	1	-3.73704	-3.79302	-3.79476	-3.96657	-4.4058	-4.97591	-5.32189	-5.0282	-3.8353	-1.79546	0.728369	3.21323	5.1976	6.45555	7.04732	7.23416	7.31062	7.44131	7.5788	7.50158	6.95471	5.82679	4.29108	2.83595	2.16064	2.9436	5.57461	9.96171	15.5283	21.416	26.8126	31.2673	34.8819	38.3269	42.6556	48.9101	57.5927	68.2088	79.1787	88.2908	93.5604	94.0615	90.2769	83.8098	76.6729	70.5654	66.4389	64.4186
BackToFront	1	-75.6312	-81.7867	-84.0159	-82.1791	-77.7924	-73.4716	-71.7826	-74.0356	-79.6976	-86.8131	-93.2597	-98.1021	-102.186	-107.518	-115.79	-126.975	-138.922	-148.259	-152.068	-149.366	-141.554	-131.64	-122.736	-116.648	-113.264	-110.983	-107.89	-103.023	-97.1111	-92.4664	-92.1769	-99.0077	-114.402	-137.776	-166.247	-194.95	-218.139	-230.915	-230.996	-219.637	-201.164	-181.229	-164.609	-153.555	-147.378	-143.368	-138.528	-131.248
BackToFront	1	-0.308082	0.165239	2.45479	7.11863	14.8524	26.3657	42.0504	61.5225	83.2689	104.666	122.516	133.96	137.387	132.899	122.157	107.734	92.3617	78.4158	67.7007	61.3811	59.8455	62.4709	67.498	72.2847	74.0075	70.5711	61.3147	47.2027	30.4603	13.8583	-0.0464362	-9.46369	-13.5781	-12.4254	-6.58151	3.11944	15.6862	29.8931	44.2175	56.9891	66.8224	73.1232	76.3667	77.9	79.3401	81.8578	85.7269	90.3101
BackToFront	1	-77.9213	-71.1649	-66.3083	-63.8686	-64.2181	-67.4721	-73.5325	-82.1622	-92.9318	-105.025	-117.075	-127.259	-133.707	-135.017	-130.596	-120.704	-106.326	-89.0646	-71.0992	-54.996	-43.1959	-37.2583	-37.2414	-41.6266	-47.8969	-53.4856	-56.6108	-56.6342	-53.8818	-49.1407	-43.15	-36.3348	-28.8715	-20.9988	-13.3565	-7.10447	-3.67183	-4.18654	-8.86534	-16.7201	-25.8204	-34.0542	-40.0103	-43.4893	-45.3169	-46.5406	-47.4906	-47.3035
BackToFront	1	-156.304	-158.722	-165.459	-175.129	-184.333	-188.579	-184.003	-169.129	-145.701	-118.159	-91.9526	-71.5425	-58.9626	-53.5243	-52.6213	-53.1238	-52.6758	-50.3882	-46.7801	-43.1308	-40.5962	-39.4532	-38.7927	-36.8275	-31.7308	-22.634	-10.2355	3.38817	15.7532	25.2014	31.6394	36.2769	40.496	44.6185	47.4848	47.2465	42.9009	35.4896	28.0243	24.0575	25.7622	32.7469	42.3371	51.1061	56.6705	58.6792	58.4984	57.9479
BackToFront	2	-62.1096	-77.6918	-91.4257	-100.676	-103.38	-98.801	-87.8852	-72.9949	-57.1549	-43.1678	-33.0061	-27.6709	-27.4094	-32.0331	-41.1284	-54.1426	-70.4348	-89.3296	-110.101	-131.796	-152.983	-171.678	-185.678	-193.25	-193.801	-188.122	-178.062	-165.834	-153.375	-142.017	-132.534	-125.418	-121.215	-120.775	-125.27	-135.822	-152.742	-174.659	-198.091	-217.96	-229.056	-227.871	-213.901	-189.762	-160.134	-130.109	-103.723	-83.1961
BackToFront	2	-11.1425	-11.8583	-11.3076	-9.79651	-7.98858	-6.67733	-6.43856	-7.35299	-8.98165	-10.6325	-11.7566	-12.2217	-12.3016	-12.4216	-12.8595	-13.6022	-14.4083	-14.9811	-15.0959	-14.6072	-13.371	-11.1993	-7.93418	-3.61328	1.38571	6.37098	10.561	13.4126	14.8447	15.2126	15.0453	14.7197	14.2823	13.5109	12.1474	10.1294	7.67059	5.15969	2.96011	1.25276	0.0101843	-0.906511	-1.62024	-2.17579	-2.56625	-2.80225	-2.94945	-3.09297
BackToFront	2	148.862	143.747	136.443	131.314	132.048	140.739	157.559	180.882	207.539	233.143	252.673	261.578	257.233	240.135	214.008	184.557	157.379	136.118	121.746	113.159	108.488	106.24	105.695	106.601	108.634	111.141	113.407	115.258	117.622	122.645	133.18	151.681	178.836	212.449	247.19	275.602	290.27	286.373	263.494	225.807	180.518	135.365	96.3217	66.4403	46.0352	33.7872	28.0132	27.4783
BackToFront	2	-9.84308	-10.2781	-10.0168	-9.05755	-7.55174	-5.76768	-4.00514	-2.50704	-1.41055	-0.74727	-0.463322	-0.433602	-0.474781	-0.390758	-0.0598467	0.476611	0.998199	1.19982	0.858009	-0.0294913	-1.22032	-2.3352	-3.03228	-3.14692	-2.73142	-1.9915	-1.17461	-0.472719	0.0178593	0.279637	0.330121	0.188304	-0.129538	-0.594638	-1.15173	-1.72467	-2.23634	-2.62951	-2.87322	-2.95758	-2.88681	-2.67841	-2.36632	-1.99964	-1.6345	-1.3201	-1.08663	-0.937059
BackToFront	2	-2.96196	-3.33556	-3.87654	-4.94539	-6.72947	-9.22782	-12.2472	-15.4259	-18.314	-20.5073	-21.7991	-22.2902	-22.3972	-22.7315	-23.8749	-26.1459	-29.4769	-33.4778	-37.6469	-41.5905	-45.0939	-48.0058	-50.0356	-50.6504	-49.1892	-45.1677	-38.6021	-30.1687	-21.0915	-12.8058	-6.54364	-3.01963	-2.31958	-3.98328	-7.18981	-10.951	-14.2804	-16.3542	-16.6772	-15.2077	-12.3669	-8.89539	-5.60437	-3.13424	-1.81227	-1.6395	-2.36642	-3.60631
BackToFront	2	9.42201	5.01023	1.808	0.312955	0.946267	4.05527	9.91039	18.7259	30.7267	46.2687	65.9496	90.5802	120.877	156.863	197.197	238.874	277.65	309.203	330.474	340.47	340.116	331.39	316.428	297.167	275.539	253.736	234.063	218.356	207.377	200.719	197.335	196.385	197.874	202.771	212.622	228.862	252.022	280.984	312.528	341.576	362.347	370.202	363.351	343.491	314.987	283.02	251.75	223.397
BackToFront	2	-52.4906	-52.3201	-52.7065	-53.8205	-56.1238	-60.0497	-65.5437	-71.7889	-77.3382	-80.6324	-80.6685	-77.5099	-72.4013	-67.4066	-64.6531	-65.4573	-69.7102	-75.8783	-81.694	-85.2351	-85.8173	-84.1911	-81.9304	-80.3701	-79.7095	-78.8008	-75.7399	-68.9395	-58.0807	-44.4288	-30.3645	-18.4278	-10.4136	-6.94404	-7.63452	-11.6409	-18.2702	-27.3853	-39.5143	-55.6878	-77.079	-104.509	-137.897	-175.814	-215.383	-252.69	-283.655	-304.992
BackToFront	2	-390.456	-362.172	-323.852	-282.485	-244.296	-213.257	-190.898	-177.127	-171.349	-173.169	-182.41	-198.591	-220.297	-244.856	-268.569	-287.479	-298.45	-300.064	-292.92	-279.18	-261.657	-243.009	-225.398	-210.525	-199.668	-193.469	-191.676	-193.225	-196.774	-201.286	-206.174	-210.867	-214.315	-215.01	-211.621	-203.761	-192.238	-178.6	-164.419	-150.815	-138.433	-127.617	-118.471	-110.771	-104.004	-97.7206	-92.0728	-88.1311
BackToFront	2	34.8455	35.6823	36.6321	37.3342	37.5166	36.9409	35.3813	32.698	28.9541	24.4711	19.7449	15.2689	11.3693	8.16052	5.61984	3.69704	2.36616	1.59991	1.32799	1.43778	1.82368	2.42895	3.24452	4.2696	5.48243	6.8411	8.2962	9.78855	11.2205	12.4412	13.2635	13.5197	13.1145	12.0506	10.4243	8.41131	6.26116	4.28984	2.84547	2.22881	2.58467	3.81584	5.57707	7.37354	8.73007	9.34843	9.18136	8.39862
BackToFront	2	6.85254	4.04867	1.53466	-0.268369	-1.11847	-1.00686	-0.139585	1.14579	2.49184	3.62368	4.39986	4.80532	4.89459	4.72818	4.32396	3.64788	2.64161	1.28176	-0.354738	-2.0551	-3.49783	-4.34413	-4.36692	-3.55099	-2.12084	-0.4684	0.982183	1.91931	2.23109	2.00649	1.46016	0.831715	0.308126	-0.00151033	-0.0499532	0.173521	0.650325	1.31934	2.06663	2.73885	3.18313	3.29284	3.03921	2.47803	1.7361	0.980868	0.376883	0.03375
BackToFront	2	39.1957	40.3724	42.344	44.0449	44.5894	43.681	41.6646	39.2208	36.9188	34.9101	32.9245	30.5324	27.4818	23.9071	20.3021	17.2957	15.3676	14.6511	14.9033	15.6288	16.2764	16.419	15.8623	14.6664	13.0977	11.5314	10.3232	9.68464	9.60985	9.89595	10.26	10.4935	10.5665	10.6191	10.852	11.3962	12.2442	13.2731	14.3176	15.2324	15.9031	16.2231	16.0739	15.3431	13.9728	12.0066	9.60466	7.01731
BackToFront	2	175.646	185.163	207.599	244.044	293.315	350.246	405.118	445.532	460.575	445.373	403.391	345.013	283.142	228.298	185.746	155.626	135.166	121.173	111.411	104.716	100.546	98.7639	99.8198	104.838	115.086	130.801	150.068	168.652	181.172	183.151	172.822	151.708	123.734	93.4258	64.1084	36.767	9.82095	-20.2303	-57.4022	-104.329	-160.429	-220.973	-277.762	-321.431	-344.524	-343.964	-321.854	-284.38
BackToFront	2	-153.301	-167.916	-188.437	-211.586	-233.522	-250.581	-259.955	-260.182	-251.36	-235.067	-213.967	-191.211	-169.76	-151.79	-138.3	-129.064	-122.978	-118.689	-115.263	-112.55	-111.091	-111.739	-115.34	-122.786	-135.276	-154.364	-181.296	-215.752	-254.69	-292.276	-321.344	-335.844	-333.02	-314.16	-283.621	-246.835	-208.459	-171.479	-137.383	-106.899	-80.6688	-59.5025	-44.2355	-35.372	-32.7398	-35.2842	-41.1259	-47.9474
BackToFront	2	-15.1068	-19.2974	-22.605	-23.5938	-20.6716	-12.4657	1.77534	21.8628	46.5045	73.3901	99.581	122.209	139.341	150.707	157.924	164.019	172.336	185.251	203.2	224.413	245.499	262.718	273.472	277.463	276.975	276.117	279.275	289.34	306.386	327.297	346.581	358.212	357.843	344.476	320.763	291.789	262.96	238.121	218.768	204.514	194.2	186.805	181.63	177.878	174.217	168.875	160.384	148.466
BackToFront	2	-9.83089	-11.457	-13.3343	-15.0709	-16.3869	-17.1496	-17.3174	-16.8572	-15.7218	-13.9158	-11.5928	-9.08075	-6.78223	-5.00293	-3.83043	-3.15383	-2.80181	-2.68641	-2.84288	-3.34786	-4.19352	-5.2184	-6.15117	-6.74172	-6.91804	-6.91276	-7.33172	-9.15928	-13.6911	-22.3935	-36.6838	-57.6377	-85.6457	-120.079	-159.074	-199.595	-237.866	-270.151	-293.631	-307.072	-311.043	-307.65	-299.927	-291.058	-283.585	-278.757	-276.225	-274.321
BackToFront	2	-0.66314	-0.408411	0.106229	0.742495	1.38204	1.9791	2.54836	3.09474	3.53424	3.68007	3.31163	2.29517	0.673127	-1.32973	-3.38437	-5.17128	-6.47306	-7.21774	-7.46843	-7.36995	-7.07046	-6.64879	-6.08921	-5.33206	-4.37576	-3.36531	-2.58491	-2.33916	-2.77831	-3.77902	-4.96398	-5.86002	-6.11099	-5.62855	-4.61501	-3.46697	-2.63149	-2.47442	-3.18506	-4.70812	-6.71898	-8.67939	-9.9981	-10.2474	-9.3329	-7.52006	-5.31201	-3.2521
BackToFront	2	-23.4888	-39.2133	-58.7721	-80.9666	-103.516	-123.652	-139.136	-149.169	-154.631	-157.444	-159.397	-161.116	-161.787	-159.78	-153.789	-143.785	-131.23	-118.426	-107.343	-98.5658	-90.896	-81.7758	-68.2876	-48.1892	-20.4683	14.7528	56.662	104.012	154.836	205.859	252.309	288.775	311.022	317.818	311.543	296.979	278.883	259.788	239.356	215.581	186.914	153.898	119.41	87.608	62.4928	46.9936	42.9249	51.4573
BackToFront	2	72.2034	50.1752	36.6082	29.436	26.6257	26.6013	28.3303	31.1257	34.3574	37.2748	39.087	39.2294	37.6024	34.5711	30.7162	26.5127	22.1529	17.5942	12.7317	7.52948	2.00025	-3.93167	-10.5902	-18.6638	-29.2843	-44.0634	-64.9909	-94.0181	-132.253	-178.982	-231.037	-283.035	-328.678	-362.745	-382.973	-390.988	-391.747	-391.519	-395.169	-403.902	-414.566	-420.926	-416.338	-396.578	-361.589	-315.573	-265.71	-220.299
BackToFront	2	-87.8614	-84.7426	-82.6277	-80.0383	-75.8163	-69.4546	-61.2453	-52.1347	-43.3182	-35.7495	-29.8073	-25.2578	-21.5025	-17.9375	-14.2392	-10.4575	-6.91925	-4.03572	-2.11668	-1.26812	-1.38378	-2.21102	-3.44261	-4.80113	-6.09156	-7.21845	-8.16679	-8.94664	-9.51941	-9.74877	-9.42764	-8.39613	-6.69011	-4.61243	-2.6495	-1.25343	-0.617239	-0.579497	-0.725497	-0.617293	-0.0131076	1.04984	2.33568	3.57255	4.58193	5.29967	5.71097	5.7726
BackToFront	2	26.5808	26.5596	28.4585	32.6634	40.0766	51.8922	69.4083	93.6731	124.892	161.759	201.128	238.394	268.591	287.807	294.266	288.678	273.86	253.976	233.779	217.954	210.41	213.372	226.442	246.148	266.512	280.795	283.83	273.927	253.35	227.095	200.573	177.432	158.593	142.834	128.348	114.171	100.682	89.0541	80.2592	74.3823	70.6264	67.8387	65.0693	61.8087	57.9094	53.4681	48.8861	45.0427
BackToFront	2	-0.783239	-0.910441	-1.0647	-1.10739	-0.988639	-0.771898	-0.584226	-0.526163	-0.613373	-0.784885	-0.96701	-1.13703	-1.3365	-1.62524	-2.00907	-2.39824	-2.63073	-2.55609	-2.12832	-1.45168	-0.744844	-0.239613	-0.0561924	-0.10941	-0.0876772	0.462168	1.94199	4.45932	7.65639	10.7444	12.7783	13.061	11.4619	8.47493	4.98836	1.89638	-0.243566	-1.35352	-1.74397	-1.87551	-2.11101	-2.57305	-3.14155	-3.56148	-3.5899	-3.12469	-2.26267	-1.26939
BackToFront	2	-90.4654	-86.5264	-84.7781	-83.7348	-82.2446	-80.0133	-77.5602	-75.6702	-74.7293	-74.3897	-73.7705	-72.0388	-68.9812	-65.2145	-61.919	-60.2674	-60.8714	-63.5252	-67.3334	-71.1023	-73.7708	-74.6996	-73.7627	-71.287	-67.9081	-64.3656	-61.2499	-58.7624	-56.6133	-54.1553	-50.7199	-45.98	-40.1333	-33.8152	-27.8198	-22.8026	-19.1021	-16.7096	-15.3362	-14.5202	-13.7547	-12.6258	-10.9383	-8.77579	-6.46012	-4.41895	-3.03121	-2.52188
BackToFront	3	-67.9922	-60.7581	-55.7193	-53.1225	-52.5289	-52.9478	-53.1996	-52.387	-50.2734	-47.3761	-44.7086	-43.3374	-44.0254	-47.165	-52.9792	-61.772	-73.9841	-89.9269	-109.279	-130.599	-151.191	-167.567	-176.462	-175.989	-166.348	-149.687	-129.215	-108.093	-88.6562	-72.2104	-59.2522	-49.8004	-43.6208	-40.3095	-39.314	-39.9806	-41.6462	-43.7408	-45.8439	-47.656	-48.9061	-49.2619	-48.3303	-45.7698	-41.4656	-35.6564	-28.9354	-22.1116
BackToFront	3	12.1758	9.45262	6.04868	2.55346	-0.362593	-2.15533	-2.5507	-1.5794	0.477552	3.18433	6.04578	8.59546	10.4755	11.4997	11.6681	11.1099	9.96563	8.26529	5.89166	2.67516	-1.40321	-6.02852	-10.5213	-14.0369	-15.9104	-15.9662	-14.5965	-12.5654	-10.6519	-9.33327	-8.64915	-8.25984	-7.62171	-6.19733	-3.6611	-0.0739749	4.02706	7.70592	9.9082	9.87364	7.49034	3.39552	-1.25599	-5.24145	-7.71403	-8.43636	-7.7389	-6.27408
BackToFront	3	5.9486	5.54288	4.19088	1.78421	-1.66986	-6.11614	-11.5919	-18.4123	-27.2932	-39.2583	-55.2451	-75.4997	-99.0832	-123.872	-147.237	-167.173	-183.276	-196.967	-210.726	-226.68	-245.261	-264.657	-281.356	-291.578	-292.887	-285.249	-271.06	-254.267	-239.054	-228.695	-224.872	-227.479	-234.777	-243.858	-251.372	-254.428	-251.358	-241.998	-227.354	-208.855	-187.683	-164.559	-140.004	-114.793	-90.1844	-67.7668	-49.0334	-34.9624
BackToFront	3	-22.0902	-24.0122	-23.1061	-20.9127	-19.0695	-18.5408	-19.2664	-20.3401	-20.559	-19.0302	-15.5437	-10.5902	-5.09631	-0.0672593	3.69352	5.72093	5.90044	4.40534	1.59569	-2.102	-6.28878	-10.6195	-14.7332	-18.1457	-20.2178	-20.3047	-18.0774	-13.8509	-8.67614	-4.04287	-1.28486	-1.0087	-2.9032	-6.04856	-9.50868	-12.8006	-15.9579	-19.2263	-22.6869	-26.1071	-29.0883	-31.3386	-32.826	-33.7094	-34.1387	-34.1135	-33.5016	-32.1845
BackToFront	3	-5.64427	-4.94729	-4.13011	-3.36104	-2.78215	-2.43982	-2.267	-2.13268	-1.92367	-1.61197	-1.26093	-0.960401	-0.73059	-0.462356	0.0434511	0.947946	2.23492	3.66264	4.85109	5.45702	5.33105	4.57165	3.45842	2.31522	1.37525	0.704209	0.209652	-0.27328	-0.856967	-1.50421	-2.0159	-2.12474	-1.64578	-0.603021	0.744415	1.98823	2.72296	2.68708	1.8342	0.319041	-1.57562	-3.52869	-5.24865	-6.5101	-7.16904	-7.17596	-6.59361	-5.60218
BackToFront	3	-9.87725	-10.353	-10.6921	-10.8049	-10.616	-10.1218	-9.3899	-8.49755	-7.46745	-6.26706	-4.88155	-3.40138	-2.04494	-1.0877	-0.740897	-1.0571	-1.91458	-3.07267	-4.25316	-5.20391	-5.73152	-5.71788	-5.13144	-4.03832	-2.60194	-1.06644	0.282079	1.17551	1.43818	1.0527	0.185598	-0.858154	-1.74521	-2.24567	-2.31461	-2.07026	-1.6823	-1.23904	-0.69709	0.0467705	1.00442	1.99134	2.67006	2.73535	2.11449	1.02461	-0.167404	-1.18243
BackToFront	3	2.9451	0.844089	-0.0953775	0.640373	3.37806	8.25091	15.283	24.4928	35.9132	49.4845	64.8486	81.1574	97.0296	110.756	120.738	126.019	126.649	123.692	118.817	113.688	109.444	106.551	105.027	104.859	106.317	110.039	116.888	127.725	143.161	163.216	186.877	211.723	233.993	249.403	254.56	248.342	232.464	210.843	188.053	167.68	151.383	138.972	129.25	120.993	113.57	107.032	101.809	98.3229
BackToFront	3	140.64	148.768	162.043	179.218	198.196	215.808	228.373	232.809	227.708	213.773	193.466	170.104	146.903	126.303	109.697	97.4618	89.1671	83.8758	80.5012	78.1531	76.357	75.0596	74.4132	74.4638	74.9391	75.2858	74.9661	73.8191	72.2269	70.9092	70.4399	70.7978	71.2776	70.8506	68.7455	64.8729	59.8407	54.584	49.8767	46.0024	42.7392	39.6017	36.1677	32.2985	28.1513	24.0221	20.1418	16.5712
BackToFront	3	-122.043	-152.207	-176.489	-190.4	-191.539	-180.474	-160.53	-136.52	-112.99	-92.8155	-76.7478	-64.0001	-53.4049	-44.4654	-37.7862	-34.7779	-36.9238	-45.0556	-58.9849	-77.591	-99.2078	-122.026	-144.275	-164.16	-179.774	-189.252	-191.261	-185.584	-173.411	-157.053	-139.184	-122.007	-106.772	-93.8299	-83.0499	-74.2769	-67.5261	-62.869	-60.1757	-58.9768	-58.5984	-58.4947	-58.5166	-58.8868	-59.8878	-61.5299	-63.5115	-65.5712
BackToFront	3	-116.723	-98.7945	-86.6913	-81.3393	-82.0944	-86.9277	-92.9175	-97.0214	-96.9817	-92.0415	-83.0792	-72.0364	-60.9244	-50.9641	-42.3066	-34.3801	-26.533	-18.5313	-10.6705	-3.56344	2.15685	6.02613	7.78417	7.35061	4.82713	0.551976	-4.8616	-10.571	-15.6526	-19.2968	-20.9694	-20.4873	-18.0041	-13.9344	-8.8477	-3.35565	1.98855	6.75814	10.6751	13.5963	15.4954	16.462	16.7179	16.6124	16.5643	16.946	17.9577	19.5615
BackToFront	3	-25.6262	-21.4134	-14.8752	-7.38824	-0.236626	5.43227	8.65681	8.83823	5.97522	0.788624	-5.43141	-11.1956	-15.2341	-16.7264	-15.2862	-10.7823	-3.19188	7.38027	20.5003	35.1434	49.5562	61.4153	68.3341	68.604	61.8826	49.4809	34.0192	18.5237	5.36547	-4.41464	-11.0646	-15.456	-18.2732	-19.5423	-18.7156	-15.1312	-8.55851	0.432423	10.3519	19.0091	24.0801	23.9488	18.4665	9.18858	-1.16803	-9.84791	-15.2119	-17.3425
BackToFront	3	-168.474	-165.37	-157.175	-145.988	-134.038	-123.134	-114.461	-108.592	-105.527	-104.696	-105.012	-105.1	-103.727	-100.26	-94.8962	-88.5155	-82.2043	-76.7263	-72.2133	-68.2116	-63.996	-58.9543	-52.8636	-45.9722	-38.8843	-32.3023	-26.7393	-22.3257	-18.8053	-15.7217	-12.6982	-9.67575	-7.02397	-5.51591	-6.21662	-10.3389	-19.0825	-33.4476	-53.9924	-80.5516	-111.977	-146.038	-179.627	-209.325	-232.21	-246.607	-252.417	-250.887
BackToFront	3	-114.73	-135.421	-154.148	-166.175	-168.911	-162.588	-149.843	-134.433	-119.754	-107.863	-99.3345	-93.7367	-90.2638	-88.1227	-86.6152	-85.1001	-83.0562	-80.2611	-76.9415	-73.7159	-71.3169	-70.2693	-70.7598	-72.7841	-76.3868	-81.6857	-88.5475	-96.1382	-102.816	-106.659	-106.416	-102.232	-95.5743	-88.3554	-81.8517	-76.1251	-70.2519	-63.0833	-53.9914	-43.1965	-31.6371	-20.577	-11.1976	-4.29882	-0.151383	1.49863	1.28706	-0.00747359
BackToFront	3	-22.78	-23.8147	-26.0997	-28.6611	-30.7824	-32.1844	-33.0801	-34.0364	-35.6511	-38.1794	-41.3196	-44.3132	-46.3324	-46.9291	-46.2593	-44.9377	-43.6254	-42.6324	-41.78	-40.5824	-38.5876	-35.6499	-31.9812	-28.0014	-24.1181	-20.5874	-17.5171	-14.9691	-13.0536	-11.9242	-11.6699	-12.1834	-13.1138	-13.9578	-14.2494	-13.7412	-12.478	-10.7368	-8.88325	-7.23696	-5.99993	-5.26102	-5.03752	-5.32259	-6.11339	-7.41173	-9.18911	-11.3267
BackToFront	3	132.752	120.652	109.172	97.8332	86.3985	75.3004	65.5286	58.1169	53.5722	51.5757	51.1149	50.9588	50.2039	48.5941	46.4713	44.4243	42.8801	41.8568	40.9921	39.7701	37.7944	34.9652	31.5329	28.0692	25.4226	24.6765	27.0863	33.9367	46.2716	64.5155	88.1069	115.357	143.715	170.426	193.288	211.065	223.371	230.19	231.527	227.502	218.777	206.827	193.701	181.307	170.699	161.823	153.866	145.92
BackToFront	3	26.7471	26.6159	24.6336	21.1741	16.6966	11.7086	6.73388	2.26238	-1.33198	-3.87772	-5.45587	-6.36812	-7.00276	-7.64731	-8.32004	-8.73272	-8.39772	-6.83043	-3.68925	1.24188	8.20295	17.5487	29.5984	44.2406	60.5531	76.8032	91.0079	101.849	109.422	115.322	121.938	131.295	144.029	159.032	173.92	186.055	193.604	196.129	194.502	190.338	185.298	180.607	176.89	174.197	172.059	169.521	165.228	157.706
BackToFront	3	65.0502	63.5392	63.1026	63.9246	66.0859	69.3409	73.1082	76.6123	79.0587	79.724	77.9914	73.406	65.8127	55.5238	43.3904	30.6888	18.8458	9.12237	2.38262	-0.997386	-1.10649	1.5843	6.32818	12.2288	18.3893	24.0753	28.8606	32.7275	36.1055	39.8496	45.1519	53.3587	65.6667	82.7158	104.185	128.585	153.448	175.96	193.868	206.268	213.883	218.657	222.816	227.813	233.631	238.744	240.776	237.54
BackToFront	4	-25.5369	-35.339	-47.3469	-60.8493	-74.6286	-87.0394	-96.2918	-100.894	-100.084	-94.051	-83.8221	-70.915	-56.9409	-43.3261	-31.181	-21.236	-13.7928	-8.71131	-5.50152	-3.52553	-2.23363	-1.31446	-0.70017	-0.45747	-0.658357	-1.30001	-2.29047	-3.4651	-4.60881	-5.48205	-5.8705	-5.65134	-4.84372	-3.6056	-2.17342	-0.783281	0.383576	1.20411	1.58763	1.46461	0.826049	-0.194771	-1.26919	-1.92726	-1.74666	-0.592453	1.24756	3.15432
BackToFront	4	-12.4547	-12.0399	-11.7648	-11.6313	-11.4816	-11.0746	-10.1922	-8.73419	-6.76839	-4.52458	-2.3456	-0.616929	0.31671	0.248256	-0.798967	-2.53136	-4.45293	-6.04032	-6.95171	-7.14864	-6.85373	-6.37001	-5.88181	-5.37363	-4.71531	-3.8356	-2.83956	-1.95751	-1.34686	-0.88754	-0.145631	1.41729	4.08029	7.55886	10.9658	13.098	12.9134	9.95469	4.51737	-2.4732	-9.77029	-16.1382	-20.6055	-22.6049	-22.0217	-19.1714	-14.7237	-9.57594
BackToFront	4	-29.447	-23.4723	-18.9407	-16.2902	-15.6948	-16.9023	-19.2673	-21.9542	-24.1867	-25.441	-25.5249	-24.5607	-22.885	-20.8883	-18.823	-16.6579	-14.0764	-10.6577	-6.17656	-0.851424	4.61797	9.28618	12.3692	13.6184	13.4439	12.7045	12.2568	12.512	13.2472	13.7693	13.3093	11.3924	7.98458	3.39353	-1.9398	-7.59323	-13.1983	-18.4129	-22.9279	-26.5344	-29.1958	-31.0364	-32.2183	-32.7644	-32.4469	-30.8319	-27.495	-22.3125
BackToFront	4	333.021	336.746	347.254	363.586	381.184	393.63	395.098	382.517	356.59	321.334	282.515	245.799	215.429	193.8	181.778	179.283	185.688	199.823	219.709	242.32	263.726	279.764	287.109	284.301	272.22	253.709	232.481	211.853	193.89	179.285	167.829	159.008	152.351	147.438	143.76	140.686	137.625	134.287	130.862	128.006	126.671	127.917	132.859	142.732	158.919	182.661	214.386	252.835
BackToFront	4	1.95014	2.67519	3.89573	5.49098	7.34816	9.48979	12.1693	15.8954	21.3914	29.5178	41.1654	57.0837	77.5877	102.162	129.116	155.544	177.81	192.478	197.35	192.142	178.494	159.382	138.245	118.196	101.515	89.4755	82.4109	79.9251	81.1371	84.9129	90.0609	95.5135	100.486	104.563	107.652	109.817	111.115	111.597	111.502	111.471	112.498	115.446	120.342	125.911	129.813	129.608	123.985	113.489
BackToFront	4	-58.4956	-53.9902	-49.006	-44.1861	-39.8026	-35.8623	-32.2806	-29.0028	-26.0314	-23.3838	-21.0343	-18.8769	-16.7284	-14.3673	-11.6017	-8.3437	-4.66199	-0.783272	2.96659	6.2569	8.83524	10.5537	11.3351	11.1226	9.87419	7.6282	4.6013	1.23895	-1.84982	-4.0722	-5.07225	-4.88324	-3.92938	-2.87233	-2.36716	-2.84237	-4.39762	-6.8604	-9.95409	-13.4664	-17.3071	-21.4168	-25.5986	-29.4177	-32.2792	-33.6716	-33.4309	-31.8495
BackToFront	4	3.4409	4.51077	5.56093	6.25711	6.21126	5.12784	2.94017	-0.132027	-3.62738	-6.97139	-9.62763	-11.2211	-11.5938	-10.7947	-9.02118	-6.54981	-3.67989	-0.70713	2.08769	4.44323	6.14221	7.05308	7.18408	6.71078	5.95135	5.28207	5.01931	5.3164	6.11316	7.15648	8.07917	8.51063	8.17614	6.94211	4.77468	1.60413	-2.85794	-9.26042	-18.5859	-31.8725	-49.6962	-71.5948	-95.7233	-119.017	-137.922	-149.454	-152.161	-146.551
BackToFront	4	-61.6549	-63.6798	-66.4595	-67.8741	-66.3785	-61.3925	-53.4307	-43.8714	-34.4435	-26.6396	-21.276	-18.3404	-17.1486	-16.713	-16.154	-14.9915	-13.2177	-11.1683	-9.29013	-7.92777	-7.21635	-7.09565	-7.40755	-8.00965	-8.84497	-9.94089	-11.3496	-13.0714	-15.0061	-16.9568	-18.689	-20.0219	-20.9101	-21.4682	-21.9097	-22.4215	-23.0481	-23.6663	-24.0754	-24.1439	-23.8904	-23.429	-22.8118	-21.9021	-20.4053	-18.0662	-14.904	-11.3082
BackToFront	4	67.3021	65.8315	64.4743	63.0648	61.7309	60.9378	61.4417	64.1872	70.1687	80.3024	95.3339	115.815	142.105	174.258	211.664	252.424	292.824	327.436	350.281	356.792	345.681	319.624	284.247	245.965	209.836	178.483	152.311	130.495	111.926	95.7087	81.2268	68.0709	56.0235	45.1041	35.55	27.6812	21.69	17.4748	14.6148	12.4952	10.5227	8.32702	5.85373	3.30705	0.94494	-1.20028	-3.58424	-7.25138
BackToFront	4	0.432836	0.0843813	-0.418633	-1.10552	-1.95685	-2.88656	-3.75865	-4.4271	-4.783	-4.78873	-4.48278	-3.94874	-3.26432	-2.46626	-1.56118	-0.5807	0.360636	1.05541	1.2673	0.838999	-0.213126	-1.67911	-3.21717	-4.46723	-5.15818	-5.16469	-4.50537	-3.2984	-1.70956	0.0859871	1.91981	3.63142	5.06766	6.09556	6.63401	6.69993	6.43743	6.09421	5.92823	6.08428	6.51731	7.02148	7.34513	7.30532	6.82683	5.90668	4.57483	2.90642
BackToFront	4	-11.5182	-9.18493	-6.76466	-4.58416	-2.86864	-1.69076	-0.991325	-0.654565	-0.581643	-0.708625	-0.984082	-1.33963	-1.70493	-2.04193	-2.3673	-2.71772	-3.08327	-3.35469	-3.33558	-2.81963	-1.69298	-0.0104305	1.99015	3.93562	5.40927	6.06171	5.71296	4.42605	2.51504	0.46938	-1.20893	-2.19757	-2.48519	-2.36202	-2.26133	-2.53326	-3.26496	-4.22646	-4.93906	-4.80372	-3.22093	0.331469	6.24011	14.679	25.4888	38.0469	51.2132	63.4387
BackToFront	4	5.16527	6.28034	7.42987	8.31148	8.5793	7.9718	6.42755	4.13485	1.4704	-1.14315	-3.39904	-5.2012	-6.65349	-7.95593	-9.26898	-10.6051	-11.7918	-12.5184	-12.4552	-11.3999	-9.39044	-6.72795	-3.89534	-1.40565	0.35255	1.21515	1.24918	0.674528	-0.265184	-1.41451	-2.74727	-4.30891	-6.09618	-7.94829	-9.53265	-10.452	-10.4244	-9.43297	-7.75207	-5.83161	-4.11033	-2.87125	-2.21548	-2.13639	-2.60631	-3.58158	-4.90486	-6.16136
BackToFront	4	305.536	283.079	255.783	229.543	208.706	195.781	191.952	197.632	212.385	234.263	259.275	281.831	296.325	299.183	290.232	272.68	251.819	233.312	221.846	220.423	229.987	249.103	273.785	297.987	315.061	319.877	310.625	289.341	260.863	230.827	203.791	182.285	166.909	157.003	151.311	148.421	147.073	146.544	147.028	149.724	156.308	167.84	183.631	200.795	214.955	221.909	219.424	208.172
BackToFront	4	-62.5925	-56.3816	-52.6709	-50.6158	-49.3548	-48.4776	-48.1177	-48.6101	-49.9594	-51.5273	-52.1894	-50.9121	-47.3894	-42.326	-37.1434	-33.2359	-31.1723	-30.2702	-28.7521	-24.3841	-15.2802	-0.559268	19.3242	42.6028	66.5322	87.9751	104.134	113.252	115.037	110.655	102.276	92.3731	83.0063	75.3068	69.3225	64.2794	59.2035	53.6309	48.0673	43.9241	43.0057	46.8996	56.6879	73.0679	96.5425	127.2	163.927	203.533
BackToFront	4	32.2653	37.7755	43.7161	49.9458	55.7795	60.3214	62.9654	63.6942	63.0276	61.7477	60.636	60.3197	61.1585	63.0858	65.4801	67.262	67.3085	65.0213	60.6785	55.316	50.1939	46.2068	43.6017	42.1055	41.2587	40.6491	39.9044	38.5601	36.0399	31.8696	26.0154	19.0867	12.214	6.62005	3.11754	1.80548	2.11898	3.16631	4.14303	4.60437	4.50723	4.08311	3.67123	3.6112	4.18728	5.56918	7.70998	10.2513
BackToFront	4	-341.767	-333.07	-329.732	-332.992	-341.073	-349.484	-352.424	-345.007	-325.362	-295.462	-260.139	-224.881	-193.806	-168.925	-150.782	-139.592	-135.855	-140.069	-151.901	-169.482	-189.297	-206.798	-217.555	-218.607	-209.447	-192.174	-170.585	-148.638	-129.067	-112.85	-99.6208	-88.521	-78.8681	-70.348	-62.892	-56.5439	-51.3881	-47.4284	-44.3339	-41.2578	-36.9953	-30.5437	-21.7408	-11.5275	-1.62613	6.17351	10.6777	11.5897
BackToFront	4	112.69	145.97	183.865	223.841	261.527	291.423	308.501	309.984	296.344	270.969	238.719	204.215	170.696	139.793	112.02	87.4885	66.4224	49.3045	36.723	29.1343	26.7352	29.5024	37.2976	49.8567	66.601	86.3962	107.534	128.075	146.4	161.573	173.241	181.161	184.791	183.369	176.469	164.628	149.532	133.658	119.666	109.966	106.576	111.032	124.016	144.697	170.192	195.715	215.7	225.576
BackToFront	4	81.2734	86.9995	89.0582	88.612	87.2225	86.2794	86.5182	87.8656	89.7042	91.3936	92.709	93.8819	95.1982	96.4744	96.8711	95.2783	91.0406	84.4751	76.7623	69.2726	62.8341	57.4644	52.69	48.1212	43.8099	40.1722	37.6328	36.3292	36.0854	36.5964	37.6003	38.8837	40.169	41.057	41.1478	40.2738	38.6594	36.8567	35.4818	34.9191	35.1758	35.9454	36.8073	37.4216	37.6032	37.2537	36.2318	34.3067
BackToFront	4	-211.016	-180.486	-152.417	-129.649	-112.135	-98.2063	-86.2941	-75.9308	-67.5812	-61.7534	-58.2482	-56.1217	-54.2966	-52.2573	-50.2862	-49.0754	-49.0564	-49.9667	-50.9766	-51.3021	-50.8779	-50.6644	-52.4136	-58.0901	-69.3186	-87.0643	-111.474	-141.652	-175.337	-208.785	-237.264	-256.248	-262.862	-256.832	-240.426	-217.485	-192.061	-167.28	-144.8	-124.887	-106.933	-90.1137	-73.9479	-58.572	-44.6663	-33.1134	-24.5529	-19.0537
BackToFront	4	7.38178	7.74058	7.13178	5.24134	1.99762	-2.31147	-7.07591	-11.5477	-15.0815	-17.3162	-18.2274	-18.0555	-17.1632	-15.8877	-14.4395	-12.8775	-11.1694	-9.30392	-7.39509	-5.70312	-4.54745	-4.14735	-4.48694	-5.27597	-6.04282	-6.30242	-5.7341	-4.28693	-2.18427	0.168259	2.32699	3.94595	4.85603	5.06893	4.72776	4.04003	3.22366	2.46637	1.89137	1.52764	1.30289	1.07798	0.716897	0.160044	-0.543062	-1.25989	-1.84065	-2.18122
BackToFront	4	76.6152	65.1659	50.8494	36.4247	24.2554	15.6937	10.9631	9.49921	10.4619	13.1129	16.8826	21.2016	25.3146	28.2945	29.2989	27.9221	24.411	19.5951	14.5691	10.3011	7.3711	5.92451	5.79926	6.69233	8.26163	10.1486	11.9909	13.4896	14.5151	15.1587	15.6597	16.2317	16.8992	17.4508	17.5226	16.7573	14.9562	12.1847	8.8008	5.39258	2.62258	1.02733	0.857314	2.02544	4.18075	6.84646	9.55142	11.8975
BackToFront	4	-21.0474	-22.9012	-22.3665	-19.5925	-15.1747	-10.0044	-5.04643	-1.09846	1.39342	2.40675	2.29204	1.62628	1.01532	0.895415	1.38913	2.27043	3.06519	3.2576	2.51992	0.85909	-1.38283	-3.67185	-5.4927	-6.53365	-6.77152	-6.43745	-5.89745	-5.50963	-5.51792	-6.00526	-6.90198	-8.0153	-9.06856	-9.73703	-9.70085	-8.71262	-6.67748	-3.71245	-0.155058	3.49781	6.70778	9.02446	10.1773	10.1001	8.90118	6.80937	4.12675	1.19744
BackToFront	4	6.83227	4.07344	1.6924	-0.025818	-1.08882	-1.76173	-2.39013	-3.19699	-4.1718	-5.1094	-5.75178	-5.93735	-5.6771	-5.13698	-4.55724	-4.15576	-4.05316	-4.24079	-4.59788	-4.9489	-5.13618	-5.07629	-4.77647	-4.31254	-3.79115	-3.31712	-2.9721	-2.78929	-2.71828	-2.59809	-2.17708	-1.21092	0.390399	2.44056	4.47688	5.91261	6.29076	5.5043	3.86543	1.97411	0.456119	-0.302931	-0.297956	0.133418	0.498992	0.388695	-0.348007	-1.56835
BackToFront	5	42.9758	64.9552	92.6853	124.577	157.595	187.644	210.465	222.819	223.437	213.293	195.047	172	147.114	122.522	99.5776	79.1395	61.8034	47.9212	37.504	30.1722	25.2411	21.9168	19.499	17.5108	15.7231	14.0965	12.6903	11.5714	10.7513	10.1637	9.68581	9.19458	8.62822	8.0234	7.50363	7.22955	7.33759	7.89935	8.91226	10.3121	11.993	13.8238	15.6574	17.3339	18.6803	19.5197	19.7086	19.2045
BackToFront	5	389.52	410.669	419.216	411.803	388.965	355.281	318.057	285.208	263.225	255.776	263.059	281.76	305.639	326.857	338.028	334.49	315.9	286.377	253.084	223.895	205.176	200.371	209.537	229.555	254.8	278.286	293.325	295.362	283.287	259.493	228.595	195.473	163.662	134.794	109.076	86.2068	66.0809	48.9784	35.3505	25.5216	19.5361	17.1887	18.1133	21.8135	27.6003	34.5175	41.3687	46.9146
BackToFront	5	-252.367	-254.012	-243.753	-223.744	-197.975	-170.896	-146.068	-125.546	-110.199	-100.55	-97.4244	-101.907	-114.693	-135.339	-161.898	-191.086	-218.789	-240.733	-253.247	-254.144	-243.527	-224.055	-200.312	-177.317	-158.772	-145.885	-137.285	-130.019	-121.039	-108.498	-92.3364	-74.0601	-55.9732	-40.2818	-28.4394	-20.9098	-17.3212	-16.8535	-18.6629	-22.1752	-27.1357	-33.4211	-40.7274	-48.3519	-55.2502	-60.4112	-63.3999	-64.7935
BackToFront	5	-1.87027	-1.51152	-1.31793	-1.43672	-1.89351	-2.57122	-3.25305	-3.70071	-3.72867	-3.23874	-2.22119	-0.742759	1.06157	2.99273	4.80217	6.22105	7.0048	6.98498	6.11805	4.51603	2.43934	0.244433	-1.70229	-3.11129	-3.83223	-3.88134	-3.44084	-2.83108	-2.44347	-2.63392	-3.60286	-5.32065	-7.54198	-9.90547	-12.0636	-13.7769	-14.9386	-15.5525	-15.7038	-15.5595	-15.3744	-15.4605	-16.0833	-17.3166	-18.94	-20.4688	-21.3308	-21.1081
BackToFront	5	10.3463	12.1199	12.7457	12.0986	10.4056	8.11056	5.69678	3.56094	1.96613	1.05369	0.869586	1.38169	2.48146	3.98693	5.6619	7.26443	8.61863	9.68415	10.5841	11.5579	12.8413	14.519	16.4288	18.1785	19.2839	19.3625	18.2869	16.2287	13.5892	10.8701	8.54536	6.96767	6.31182	6.54696	7.44205	8.61942	9.65644	10.2124	10.1322	9.48479	8.51937	7.55763	6.86824	6.57334	6.6234	6.84566	7.03832	7.0606
BackToFront	5	-5.09792	-4.1166	-3.49359	-3.41675	-3.86872	-4.59932	-5.22111	-5.39095	-4.98425	-4.16241	-3.28943	-2.74731	-2.75727	-3.305	-4.19035	-5.14623	-5.94589	-6.45116	-6.60685	-6.41281	-5.90469	-5.15752	-4.31274	-3.62698	-3.53338	-4.69426	-8.01125	-14.5473	-25.3214	-40.9577	-61.2556	-84.8459	-109.181	-131.021	-147.384	-156.58	-158.862	-156.33	-152.137	-149.447	-150.717	-157.575	-171.116	-192.076	-220.499	-254.971	-292.075	-326.767
BackToFront	5	33.5845	35.4586	36.711	37.3583	37.3899	36.6772	34.9872	32.116	28.0694	23.1793	18.0781	13.5318	10.2032	8.44535	8.20093	9.04209	10.3412	11.5035	12.1674	12.2865	12.0678	11.8186	11.773	11.9705	12.2116	12.1077	11.2241	9.27923	6.31552	2.74016	-0.804861	-3.68092	-5.47527	-6.11762	-5.89148	-5.41997	-5.69079	-8.11758	-14.5297	-26.9559	-47.125	-75.7943	-112.172	-153.76	-196.761	-236.884	-270.187	-293.638
BackToFront	5	62.5539	54.9994	46.5492	37.9713	29.8905	22.613	16.1495	10.3868	5.26868	0.875495	-2.60717	-4.96281	-5.99683	-5.55802	-3.57046	-0.108569	4.4972	9.58528	14.1958	17.2599	17.9172	15.8458	11.4414	5.72606	0.000893287	-4.59714	-7.4237	-8.40405	-7.86844	-6.2695	-3.93115	-0.936229	2.8161	7.41065	12.6803	18.0644	22.6751	25.5699	26.1108	24.2338	20.4979	15.9066	11.5852	8.44513	6.93224	6.92425	7.79485	8.62965
BackToFront	5	78.0305	77.3109	74.5468	68.3564	58.8832	47.8469	37.8722	31.38	29.5697	31.9796	36.8175	41.8583	45.4355	47.056	47.3931	47.7312	49.1723	52.0019	55.5242	58.4505	59.648	58.8615	57.019	55.9613	57.7561	63.9876	75.3717	91.7922	112.545	136.47	161.817	186.026	205.779	217.61	218.941	209.105	189.787	164.634	138.19	114.618	96.6848	85.2522	79.3186	76.5302	74.037	69.4785	61.7643	51.3277
BackToFront	5	7.19889	7.70768	8.48686	9.33963	10.027	10.5215	10.9706	11.375	11.287	9.87002	6.35506	0.591525	-6.71094	-14.2083	-20.4332	-24.253	-25.0732	-22.8321	-17.9425	-11.236	-3.83303	3.12624	8.78824	12.719	14.7688	14.8104	12.6438	8.19846	1.89022	-5.19823	-11.5268	-15.6362	-16.723	-14.9337	-11.2329	-6.92794	-3.10887	-0.285307	1.60499	2.8678	3.65235	3.76883	2.84789	0.70656	-2.37752	-5.71496	-8.55847	-10.5027
BackToFront	5	27.8817	29.8655	31.8009	33.6161	35.0468	35.6749	35.1845	33.6802	31.8259	30.6551	31.1188	33.6126	37.7608	42.5838	46.953	50.0711	51.7019	52.0313	51.2774	49.3437	45.7937	40.2018	32.6476	23.9806	15.6185	8.96435	4.79569	2.9989	2.77527	3.14129	3.39169	3.29913	3.02826	2.92359	3.31435	4.411	6.252	8.66906	11.2711	13.4971	14.7749	14.745	13.4433	11.3313	9.13645	7.58235	7.14314	7.93496
BackToFront	5	38.353	49.3619	62.6457	77.09	90.8859	102.396	111.211	118.728	127.746	141.089	159.924	182.712	205.47	223.296	232.413	231.689	222.936	209.905	196.651	186.126	179.711	177.717	180.343	188.295	202.546	223.347	249.165	276.343	299.842	314.785	318.05	309.184	290.325	265.281	238.25	212.675	190.548	172.25	156.847	142.697	128.196	112.434	95.5179	78.444	62.6134	49.2519	39.0096	31.863
BackToFront	5	-10.4356	-15.5991	-21.3345	-27.4835	-33.9821	-40.7043	-47.3405	-53.3938	-58.3041	-61.6482	-63.3071	-63.5106	-62.7128	-61.3498	-59.5907	-57.2195	-53.7261	-48.5871	-41.6036	-33.1264	-24.0448	-15.5371	-8.694	-4.17334	-2.01924	-1.70708	-2.38808	-3.23131	-3.7099	-3.72027	-3.499	-3.43148	-3.87627	-5.12602	-7.5013	-11.5148	-17.9863	-28.0497	-43.0346	-64.2585	-92.7458	-128.885	-172.048	-220.31	-270.487	-318.672	-361.224	-395.818
BackToFront	5	1.11114	3.44303	8.93353	19.0776	35.1123	57.7877	87.2119	122.669	162.393	203.464	242.098	274.44	297.692	311.104	316.401	317.365	318.648	324.18	335.776	352.549	371.456	388.746	401.602	409.178	412.554	413.772	414.508	415.08	414.219	409.627	399.056	381.382	357.233	328.876	299.436	271.837	247.991	228.644	213.825	203.52	197.99	197.476	201.459	208.035	213.981	215.695	210.611	198.334
BackToFront	5	-27.7657	-33.0573	-36.3203	-37.1381	-36.0048	-33.9905	-32.032	-30.2992	-28.0446	-24.0363	-17.3121	-7.82234	3.3867	14.5126	23.6519	29.4213	31.2783	29.4818	24.8311	18.3819	11.2443	4.45076	-1.16645	-5.09239	-7.18905	-7.65364	-6.89654	-5.41901	-3.74204	-2.37059	-1.72532	-2.01996	-3.13992	-4.62747	-5.82588	-6.13816	-5.27848	-3.40561	-1.0966	0.817901	1.48277	0.250077	-3.16335	-8.62338	-15.6616	-23.6557	-32.0607	-40.6257
BackToFront	5	42.5072	41.1234	41.1775	43.2666	48.4525	58.0601	73.3426	95.1181	123.397	157.025	193.455	228.908	259.063	280.188	290.28	289.676	280.833	267.396	253.044	240.589	231.615	226.611	225.429	227.844	233.958	244.18	258.635	276.234	294.017	307.46	311.918	304.573	285.808	259.179	230.028	203.517	183.087	169.891	163.146	160.909	160.796	160.496	158.16	152.819	144.719	135.335	126.846	121.22
BackToFront	5	-147.368	-174.656	-203.281	-232.808	-263.335	-295.512	-329.88	-365.702	-399.924	-427.135	-440.96	-436.436	-412.183	-371.181	-319.716	-265.155	-213.727	-169.3	-133.387	-105.908	-86.0445	-72.7491	-64.8846	-61.1964	-60.3311	-60.9807	-62.0794	-62.9622	-63.3813	-63.3963	-63.1818	-62.8743	-62.5427	-62.2862	-62.3585	-63.1676	-65.1044	-68.3292	-72.744	-78.2601	-85.1825	-94.3298	-106.605	-122.129	-139.476	-155.625	-166.859	-170.236
BackToFront	5	17.2521	16.5422	16.9815	18.0899	19.4588	20.9243	22.5518	24.4548	26.5805	28.6124	30.0531	30.4362	29.5281	27.4163	24.4568	21.1418	17.9598	15.2959	13.3765	12.2569	11.8485	11.9826	12.4819	13.2015	14.0255	14.8263	15.4381	15.6654	15.3386	14.3831	12.8713	11.0327	9.21312	7.79016	7.06517	7.16269	7.97374	9.17626	10.3328	11.0341	11.0169	10.1826	8.48983	5.75229	1.43478	-5.46343	-16.3605	-32.8273
BackToFront	5	182.438	210.583	231.235	240.301	236.487	221.663	199.988	176.24	154.203	135.835	121.414	110.303	101.753	95.2947	90.6835	87.6074	85.5015	83.6384	81.4345	78.7481	75.9389	73.6281	72.2768	71.8142	71.5182	70.2289	66.8176	60.7035	52.158	42.2385	32.3744	23.8352	17.3574	13.0979	10.8636	10.4149	11.635	14.4769	18.7582	23.9697	29.2523	33.5953	36.1743	36.6472	35.2466	32.611	29.4644	26.3407
BackToFront	5	-66.8863	-64.3169	-59.2216	-51.8977	-43.0659	-33.5856	-24.3146	-16.1045	-9.81992	-6.25352	-5.9255	-8.85405	-14.472	-21.8181	-30.0231	-38.9208	-49.4684	-63.6342	-83.6238	-110.68	-144.043	-180.7	-216.195	-246.209	-268.186	-282.25	-291.035	-298.508	-308.281	-322.071	-338.895	-355.354	-366.917	-369.67	-361.768	-343.978	-319.212	-291.425	-264.445	-241.169	-223.243	-211.096	-204.163	-201.171	-200.418	-200.042	-198.303	-193.888
BackToFront	5	1.19337	8.87344	19.134	33.2355	52.6662	78.4877	110.514	146.75	183.547	216.596	242.401	259.554	269.154	274.193	278.245	284.057	292.601	302.823	312.045	316.868	314.345	303.133	284.194	260.636	236.621	215.812	200.148	189.582	182.806	178.42	175.772	175.048	176.692	180.625	185.794	190.332	192.251	190.309	184.575	176.38	167.632	159.886	153.668	148.445	143.237	137.476	131.544	126.646
BackToFront	5	-295.739	-302.485	-303.703	-305.24	-311.526	-323.847	-340.224	-356.717	-369.329	-375.585	-375.207	-369.829	-362.101	-354.733	-349.861	-348.792	-351.909	-358.496	-366.512	-372.664	-373.11	-364.771	-346.667	-320.5	-290.079	-259.869	-233.479	-212.878	-198.613	-190.688	-189.398	-195.512	-209.65	-231.218	-257.557	-283.958	-304.725	-314.938	-312.096	-296.858	-272.542	-243.709	-214.582	-188.044	-165.46	-147.078	-132.533	-121.179
BackToFront	5	-219.457	-218.113	-206.134	-186.853	-164.755	-143.974	-127.147	-114.968	-106.445	-99.6149	-92.4116	-83.4147	-72.2837	-59.7563	-47.2447	-36.2132	-27.6377	-21.7914	-18.4227	-17.1765	-17.9898	-21.2328	-27.5064	-37.2061	-50.0936	-65.1856	-81.1285	-96.9624	-112.853	-130.26	-151.234	-177.054	-206.918	-237.507	-263.865	-281.265	-287.1	-281.774	-268.143	-249.909	-229.968	-209.577	-188.607	-166.469	-143.005	-118.847	-95.1899	-73.281
BackToFront	5	-327.261	-342.927	-352.18	-351.922	-341.541	-323.015	-300.141	-277.137	-257.24	-241.868	-230.592	-221.766	-213.397	-203.931	-192.715	-180.076	-167.008	-154.597	-143.412	-133.156	-122.786	-111.053	-97.1851	-81.3526	-64.6929	-48.9491	-35.9569	-27.2235	-23.6956	-25.6446	-32.5851	-43.2441	-55.7179	-67.9062	-78.1238	-85.5968	-90.5559	-93.8618	-96.4039	-98.6229	-100.413	-101.368	-101.155	-99.7663	-97.5312	-94.9082	-92.1863	-89.2551
BackToFront	5	-116.486	-115.377	-116.625	-118.581	-119.498	-118.328	-115.298	-112.01	-111.047	-115.194	-126.461	-145.184	-169.545	-195.843	-219.559	-236.843	-245.696	-246.253	-240.118	-229.293	-215.429	-199.771	-183.556	-168.28	-155.43	-145.83	-139.159	-134.11	-129.205	-123.771	-118.445	-114.885	-114.868	-119.276	-127.526	-137.671	-147.07	-153.276	-154.733	-151.037	-142.76	-131.05	-117.259	-102.751	-88.8384	-76.7302	-67.3631	-61.1765
BackToFront	5	21.1889	23.7994	27.2039	31.8554	37.5022	43.1504	47.3537	48.7359	46.529	40.8877	32.8356	23.8904	15.5807	9.10344	5.22562	4.32118	6.35988	10.7669	16.325	21.3247	24.0932	23.6515	20.1774	14.9236	9.67116	5.96846	4.57382	5.3015	7.28666	9.48418	11.1541	12.1263	12.7486	13.5695	14.947	16.7982	18.6313	19.8158	19.9088	18.8281	16.7803	14.0406	10.7764	7.06636	3.08911	-0.690122	-3.52485	-4.63949
BackToFront	5	-138.578	-122.295	-108.494	-96.5603	-86.254	-77.5609	-70.5469	-65.4311	-62.7682	-63.4322	-68.2433	-77.3532	-89.7514	-103.22	-114.847	-121.885	-122.593	-116.678	-105.216	-90.1312	-73.5199	-57.032	-41.4299	-26.3162	-10.0537	10.0393	37.0654	73.4721	119.791	173.738	230.302	283.056	326.349	357.397	377.202	389.684	399.293	408.305	415.277	415.667	404.355	378.665	340.112	293.983	247.2	205.88	173.91	152.849
BackToFront	5	-79.1056	-79.5014	-78.5752	-75.5791	-70.2258	-62.8706	-54.6851	-47.6137	-44.0241	-46.214	-56.0036	-74.4779	-101.738	-136.518	-175.828	-215.041	-248.824	-272.715	-284.658	-285.599	-278.773	-268.074	-256.403	-244.777	-232.495	-218.086	-200.499	-179.972	-158.193	-137.69	-120.731	-108.299	-99.7208	-93.2018	-86.9352	-80.1231	-73.2675	-67.5991	-64.08	-62.6637	-62.2714	-61.4178	-59.021	-54.8788	-49.6046	-44.1839	-39.4945	-36.0455
BackToFront	5	5.82897	1.06714	-4.62347	-10.2901	-14.8191	-17.1945	-16.699	-13.0497	-6.51648	1.98251	10.8947	18.2716	22.2517	21.6521	16.4062	7.62288	-2.78423	-12.7157	-20.4666	-25.0475	-26.2074	-24.2752	-19.9653	-14.2233	-8.10703	-2.66639	1.18915	2.81716	1.93895	-1.30109	-6.32866	-12.2064	-17.8061	-22.0741	-24.311	-24.3443	-22.4901	-19.3192	-15.3591	-10.9076	-6.0629	-0.883427	4.46891	9.7378	14.6838	19.1693	23.1189	26.4061
BackToFront	5	5.52949	-1.99232	-3.97016	-1.67112	2.37583	5.70115	6.90514	5.9354	3.69381	1.37248	-0.0916948	-0.256662	0.864536	3.0115	5.92188	9.51012	13.8871	19.1883	25.2745	31.4702	36.5355	38.9609	37.4983	31.696	22.1836	10.5591	-1.08886	-10.8232	-17.3908	-20.4212	-20.2473	-17.4884	-12.6663	-6.0668	2.09396	11.3526	20.7797	29.0689	34.9468	37.7108	37.5863	35.6862	33.5904	32.7997	34.366	38.8222	46.2649	56.3401
BackToFront	5	98.3949	94.6386	90.9505	86.5571	80.7822	73.887	67.2871	62.89	61.9496	64.2177	67.9888	71.0084	71.6356	69.5227	65.4776	60.7353	56.1856	51.9949	47.7269	42.7678	36.7726	29.9199	22.8912	16.6215	11.9477	9.32571	8.72885	9.74395	11.7679	14.1947	16.5284	18.4271	19.7096	20.3419	20.3979	19.9909	19.1952	18.0208	16.485	14.7738	13.3875	13.1227	14.8061	18.8706	25.0177	32.209	39.0324	44.239
BackToFront	5	-4.16298	-5.31818	-6.00068	-6.10737	-5.88196	-5.80499	-6.35521	-7.75305	-9.81181	-11.9891	-13.6205	-14.2252	-13.7184	-12.4394	-10.9833	-9.93852	-9.62696	-9.94807	-10.3789	-10.1607	-8.63365	-5.59221	-1.47151	2.77595	6.07966	7.71906	7.61037	6.30038	4.75792	4.17281	5.92042	11.6563	23.3162	42.7633	71.0241	107.397	148.976	191.032	228.301	256.677	274.591	283.506	287.353	291.143	299.225	313.682	333.372	354.021
BackToFront	5	6.20427	1.48061	-4.18741	-10.7406	-18.0278	-25.57	-32.5952	-38.3445	-42.4414	-45.0201	-46.513	-47.2612	-47.2885	-46.4408	-44.7747	-42.8336	-41.5104	-41.5299	-42.9302	-45.0038	-46.8527	-48.2842	-50.4788	-55.9726	-67.8747	-88.6657	-119.115	-157.763	-201.138	-244.622	-283.657	-314.904	-336.951	-350.35	-357.077	-359.714	-360.666	-361.575	-362.944	-364.017	-363.068	-358.115	-347.822	-332.096	-312.044	-289.405	-265.865	-242.687
BackToFront	5	-7.73891	-7.11418	-7.19822	-8.13237	-9.94901	-12.7013	-16.5377	-21.6126	-27.8402	-34.6458	-40.9347	-45.4046	-47.1041	-45.9533	-42.9096	-39.6506	-37.9018	-38.7255	-42.0835	-46.85	-51.2706	-53.6974	-53.3097	-50.4836	-46.5794	-43.1942	-41.2485	-40.4343	-39.374	-36.4223	-30.6463	-22.4173	-13.2959	-5.2993	0.0135597	2.14435	1.64245	-0.448763	-3.28813	-6.6185	-10.5914	-15.2559	-20.1707	-24.581	-28.1611	-31.904	-38.5087	-51.7948
BackToFront	5	-173.455	-164.136	-157.766	-152.792	-148.536	-145.159	-143.317	-143.853	-147.627	-155.354	-167.261	-182.605	-199.334	-214.26	-223.911	-225.812	-219.59	-207.237	-192.245	-178.035	-166.554	-157.869	-150.876	-144.538	-138.755	-134.28	-131.875	-131.395	-131.547	-130.5	-126.925	-120.731	-113.023	-105.386	-99.0497	-94.4833	-91.6367	-90.5639	-91.9814	-97.3747	-108.529	-126.625	-151.259	-179.851	-207.881	-230.095	-242.3	-242.943
BackToFront	5	-42.0878	-37.9249	-33.217	-28.9536	-25.9773	-24.6546	-24.7151	-25.3562	-25.5981	-24.732	-22.6426	-19.8395	-17.1941	-15.528	-15.27	-16.3332	-18.2351	-20.3607	-22.2193	-23.5717	-24.395	-24.7396	-24.5988	-23.8849	-22.5328	-20.6452	-18.557	-16.7411	-15.5948	-15.2318	-15.407	-15.6221	-15.3667	-14.3876	-12.8548	-11.3239	-10.4788	-10.7654	-12.1254	-14.0061	-15.6749	-16.6445	-16.952	-17.1111	-17.7867	-19.3949	-21.8676	-24.692
BackToFront	5	14.9039	12.3614	10.0706	8.25777	7.00778	6.38086	6.5206	7.60164	9.60917	12.117	14.2969	15.2612	14.5806	12.6426	10.5659	9.67561	10.8301	13.979	18.1556	21.8333	23.4209	21.7049	16.1634	7.15627	-4.06974	-15.6262	-25.4924	-32.1092	-34.7978	-33.8318	-30.1841	-25.1365	-19.925	-15.5026	-12.4124	-10.7519	-10.2322	-10.3293	-10.4818	-10.2493	-9.37886	-7.78199	-5.48518	-2.59627	0.712926	4.24228	7.83238	11.4332
BackToFront	5	-162.687	-136.625	-117.357	-105.138	-98.4148	-94.9551	-92.9342	-91.577	-91.0983	-91.9819	-94.0387	-95.8967	-95.4028	-90.7894	-81.8737	-70.4189	-59.3395	-51.201	-46.946	-45.5844	-44.9398	-42.9308	-38.6462	-32.6946	-26.7354	-22.5079	-20.8742	-21.373	-22.5047	-22.5924	-20.7104	-17.1381	-13.0872	-9.93283	-8.47495	-8.68592	-10.0175	-11.9658	-14.4444	-17.7261	-22.0474	-27.2889	-33.1216	-39.6994	-48.4835	-62.479	-85.3238	-119.336
BackToFront	5	-27.3433	-28.1431	-27.7717	-26.1394	-23.4386	-20.0579	-16.4381	-12.9652	-9.94513	-7.61798	-6.14604	-5.54292	-5.59797	-5.87886	-5.86829	-5.1911	-3.80741	-2.05225	-0.491785	0.319608	0.0545058	-1.28907	-3.41758	-5.86294	-8.14213	-9.90386	-11.0107	-11.5212	-11.5863	-11.3244	-10.7591	-9.84786	-8.56802	-6.98007	-5.22593	-3.47559	-1.87486	-0.532522	0.455958	0.987005	0.952686	0.254389	-1.22011	-3.68473	-7.57703	-13.6317	-22.8042	-36.0019
BackToFront	5	-51.8317	-45.0638	-39.3861	-35.4589	-33.1697	-31.6884	-29.8298	-26.537	-21.2657	-14.1497	-5.9046	2.43772	9.8435	15.5139	18.9981	20.2093	19.3997	17.1094	14.069	11.0327	8.58259	6.98297	6.15898	5.8014	5.53438	5.06518	4.26082	3.14926	1.86727	0.590394	-0.532837	-1.42824	-2.12487	-2.76538	-3.60141	-4.98308	-7.35722	-11.2752	-17.3778	-26.2907	-38.3925	-53.5129	-70.7369	-88.5033	-105.033	-118.878	-129.295	-136.279
BackToFront	5	15.0519	19.8978	25.5735	32.1338	39.5771	47.7032	56.013	63.7324	69.9633	73.8914	74.9472	72.8666	67.6826	59.7238	49.6493	38.4757	27.4991	18.0714	11.2727	7.60922	6.86516	8.18863	10.3794	12.2769	13.0869	12.5386	10.8415	8.51154	6.16428	4.34558	3.41412	3.47378	4.37009	5.76774	7.29353	8.65074	9.61954	9.91533	9.00608	6.03433	-0.0676346	-10.2998	-25.2981	-45.1391	-69.2934	-96.6421	-125.473	-153.456
BackToFront	5	-18.7349	-21.0511	-21.0876	-19.2667	-16.5628	-14.1125	-12.7185	-12.491	-12.8175	-12.6931	-11.2692	-8.35914	-4.64769	-1.481	-0.318598	-2.09292	-6.76436	-13.2507	-19.7434	-24.2765	-25.3459	-22.3691	-15.8283	-7.04761	2.29958	10.7302	17.3059	21.6787	23.8858	24.077	22.3574	18.8262	13.738	7.63575	1.32448	-4.33195	-8.6967	-11.5885	-13.3628	-14.8361	-17.105	-21.3037	-28.3184	-38.4824	-51.3333	-65.5694	-79.323	-90.7165
BackToFront	5	185.832	204.376	226.802	249.48	268.343	280.195	283.974	281.29	275.849	271.901	272.376	277.532	284.746	289.566	287.589	276.362	256.408	230.942	204.453	180.969	162.894	150.894	144.558	143.132	145.733	151.005	156.76	160.178	158.702	151.138	138.225	122.303	106.24	92.2712	81.3402	73.1731	66.8609	61.5097	56.6086	52.0296	47.7937	43.8444	39.9726	35.9358	31.6481	27.3278	23.4885	20.7832
BackToFront	5	6.39063	6.66668	6.56413	6.13678	5.46409	4.65628	3.84672	3.16359	2.69161	2.45058	2.40442	2.49993	2.70644	3.03045	3.48019	3.99976	4.41302	4.44862	3.86361	2.62392	1.01766	-0.400654	-1.04649	-0.601357	0.805182	2.63807	4.19645	4.91557	4.57916	3.36087	1.70256	0.107599	-1.05181	-1.63396	-1.7144	-1.49567	-1.21282	-1.07669	-1.25382	-1.83771	-2.80146	-3.96259	-5.02291	-5.68551	-5.79127	-5.38431	-4.6716	-3.91237
BackToFront	5	14.5722	13.5813	11.8976	10.0924	8.70773	7.98575	7.77209	7.65376	7.23766	6.38883	5.28598	4.27132	3.61214	3.32987	3.20282	2.9212	2.28542	1.32149	0.256274	-0.614419	-1.07784	-1.09446	-0.796318	-0.409409	-0.151347	-0.148962	-0.409922	-0.842793	-1.30896	-1.67203	-1.83354	-1.75204	-1.45908	-1.0726	-0.792653	-0.856288	-1.44388	-2.56764	-4.00095	-5.30588	-5.97227	-5.6174	-4.15531	-1.84878	0.779078	3.13548	4.76117	5.46719
BackToFront	5	-32.2678	-32.0714	-31.0616	-29.9104	-29.4153	-30.7813	-35.7878	-46.628	-65.321	-92.8018	-128.044	-167.721	-206.802	-240.031	-263.694	-276.767	-280.868	-279.127	-274.754	-270.157	-266.995	-266.759	-271.122	-281.489	-297.847	-317.736	-336.287	-347.702	-347.61	-335.063	-313.058	-287.336	-264.195	-248.482	-242.614	-246.734	-259.434	-278.395	-300.601	-322.342	-339.442	-348.044	-345.738	-332.416	-310.324	-283.195	-254.959	-228.693
BackToFront	6	-106.035	-75.5454	-51.9517	-36.6304	-28.3163	-24.4021	-22.2869	-20.2595	-17.7368	-14.974	-12.5033	-10.6121	-9.09228	-7.33723	-4.69056	-0.834691	3.98375	8.99482	13.1766	15.6169	15.8171	13.855	10.3783	6.44117	3.21466	1.6444	2.16991	4.6156	8.28909	12.2196	15.4159	17.0619	16.6427	14.0366	9.57153	4.0049	-1.62751	-6.27438	-9.1563	-9.94886	-8.80042	-6.20427	-2.8226	0.660211	3.63048	5.61737	6.36414	5.88616
BackToFront	6	4.36249	10.2472	16.231	21.3742	24.853	26.0183	24.4884	20.2794	13.8949	6.27872	-1.40143	-8.051	-12.9062	-15.6522	-16.4	-15.5639	-13.7148	-11.4479	-9.288	-7.62355	-6.66705	-6.42835	-6.70008	-7.04253	-6.79181	-5.11478	-1.1462	5.82221	16.1543	29.7437	45.9233	63.383	80.1324	93.6996	101.713	102.746	96.9586	86.0209	72.2614	57.5581	42.7457	27.9135	13.2104	-0.625499	-12.5226	-21.858	-29.0281	-35.2374
BackToFront	6	-1.52063	0.175281	2.14527	3.96469	5.2723	5.8581	5.69078	4.88211	3.62477	2.13006	0.602523	-0.758259	-1.74185	-2.13665	-1.77311	-0.59493	1.28106	3.5503	5.77556	7.50206	8.39011	8.30903	7.34552	5.72971	3.72371	1.54378	-0.645788	-2.67921	-4.34222	-5.39078	-5.64793	-5.11897	-4.03332	-2.76506	-1.66158	-0.890155	-0.390532	0.0406279	0.611041	1.42567	2.47486	3.69033	5.02262	6.48491	8.15681	10.1546	12.5731	15.4029
BackToFront	6	2.88122	4.08702	4.97858	5.40271	5.38891	5.14796	4.93755	4.91928	5.10769	5.42718	5.80286	6.19488	6.54924	6.72673	6.49687	5.65528	4.19782	2.42709	0.866507	0.00727263	0.0455392	0.789254	1.78888	2.57141	2.82751	2.46017	1.55198	0.31582	-0.933798	-1.83383	-2.07626	-1.5379	-0.354569	1.11405	2.41856	3.17114	3.14273	2.27376	0.632919	-1.62902	-4.30137	-7.11668	-9.76791	-11.9466	-13.4047	-14.0013	-13.7196	-12.6392
BackToFront	6	1.46586	4.23196	6.79023	9.17608	11.5409	13.9959	16.472	18.6623	20.0803	20.2253	18.7892	15.814	11.7346	7.29705	3.3935	0.855284	0.241215	1.66488	4.71952	8.55854	12.1205	14.4351	14.8965	13.4204	10.4349	6.71468	3.1056	0.24482	-1.62312	-2.65133	-3.23838	-3.79501	-4.55148	-5.47434	-6.30813	-6.70161	-6.35892	-5.15657	-3.18777	-0.726076	1.8695	4.25786	6.18616	7.50989	8.18389	8.24878	7.81868	7.05435
BackToFront	6	-332.767	-346.894	-340.257	-316.464	-283.133	-249.596	-224.508	-213.945	-220.189	-241.243	-271.198	-301.599	-323.682	-330.887	-320.715	-295.173	-259.661	-220.915	-185.006	-156.209	-136.924	-128.237	-130.491	-143.529	-166.631	-198.407	-236.822	-279.285	-322.717	-363.595	-398.142	-422.827	-435.152	-434.456	-422.314	-402.191	-378.362	-354.555	-333.037	-314.641	-299.571	-288.22	-281.255	-278.892	-279.995	-281.866	-281.013	-274.5
BackToFront	6	8.13004	8.54143	8.78165	8.66712	7.94084	6.36449	3.85161	0.599949	-2.85957	-5.77347	-7.43328	-7.48365	-6.09501	-3.88823	-1.64625	0.0230667	0.894977	1.1257	1.09016	1.17532	1.63627	2.55122	3.85543	5.40052	6.99951	8.44287	9.50011	9.93804	9.57719	8.37989	6.52128	4.38514	2.4532	1.12325	0.546082	0.574282	0.855145	1.01192	0.812748	0.240123	-0.552447	-1.34951	-1.97451	-2.34083	-2.44725	-2.34803	-2.11067	-1.77753
BackToFront	6	169.549	200.139	226.473	246.916	260.037	264.71	260.54	248.395	230.656	210.849	192.687	178.975	170.947	168.436	170.714	177.385	188.656	204.783	225.055	247.093	267.039	280.708	285.189	280.087	267.73	252.179	237.506	226.207	218.532	212.999	207.656	201.259	193.706	185.577	177.235	168.223	157.456	144.147	128.826	113.644	101.608	95.1347	94.8405	99.3578	106.255	113.353	119.504	124.387
BackToFront	6	-0.308669	-3.01919	-5.58634	-7.52091	-8.51029	-8.53326	-7.85383	-6.89253	-6.04472	-5.5404	-5.40473	-5.51289	-5.68538	-5.76587	-5.65426	-5.30215	-4.70171	-3.88674	-2.94313	-1.99811	-1.17479	-0.53124	-0.0327525	0.406909	0.838289	1.20145	1.32563	1.00695	0.123734	-1.27381	-2.93967	-4.48536	-5.49349	-5.65877	-4.90371	-3.41623	-1.58008	0.169367	1.49398	2.23111	2.38434	2.05673	1.38099	0.47825	-0.552736	-1.62962	-2.67915	-3.63692
BackToFront	6	6.66424	5.07846	3.06671	0.685642	-1.85087	-4.18847	-5.92671	-6.72345	-6.37983	-4.88062	-2.407	0.68758	3.93806	6.86895	9.10274	10.4431	10.9056	10.6979	10.154	9.6392	9.44295	9.69093	10.3066	11.0327	11.51	11.3835	10.4094	8.53247	5.91152	2.88968	-0.0906479	-2.59656	-4.31471	-5.12121	-5.09987	-4.49565	-3.63085	-2.80624	-2.22747	-1.96118	-1.93318	-1.95784	-1.8041	-1.2799	-0.316281	0.990155	2.39788	3.60701
BackToFront	6	19.7959	15.395	11.7217	8.89509	6.91858	5.74284	5.29147	5.45035	6.05806	6.92161	7.86042	8.74364	9.49147	10.0361	10.2752	10.0653	9.27679	7.88842	6.05773	4.10636	2.40617	1.22129	0.596651	0.359723	0.226635	-0.0622173	-0.653986	-1.56835	-2.71762	-3.92833	-4.95903	-5.5515	-5.52013	-4.84376	-3.68638	-2.31839	-0.973678	0.261591	1.45732	2.73929	4.15156	5.57961	6.79172	7.58969	7.99143	8.34979	9.37388	12.0725
BackToFront	6	-2.58308	-2.30473	-1.88475	-1.39543	-0.840424	-0.168458	0.671319	1.64452	2.57995	3.19858	3.22962	2.5603	1.31882	-0.168184	-1.53229	-2.53671	-3.15779	-3.52861	-3.79146	-3.97112	-3.95644	-3.59296	-2.80939	-1.68282	-0.407101	0.797646	1.76342	2.39505	2.64499	2.48441	1.90375	0.942052	-0.28659	-1.59358	-2.75549	-3.57594	-3.94734	-3.88151	-3.49345	-2.94236	-2.36049	-1.80931	-1.28809	-0.785893	-0.337466	-0.038762	-0.00364986	-0.28422
BackToFront	6	-3.42189	-5.91208	-7.85255	-8.7264	-8.42022	-7.21737	-5.60471	-4.01872	-2.67616	-1.53706	-0.35228	1.29754	3.98053	8.33286	14.8324	23.4484	33.3363	42.8006	49.6739	52.0528	49.1113	41.6003	31.7251	22.3671	15.9578	13.5384	14.469	16.9154	18.8149	18.7924	16.588	12.8916	8.80049	5.26394	2.76577	1.32243	0.671143	0.494765	0.560284	0.749384	1.02501	1.38685	1.84807	2.41264	3.04394	3.62439	3.94324	3.736
BackToFront	6	-6.69111	-17.9188	-26.3523	-30.492	-29.9196	-25.3906	-18.442	-10.7378	-3.43478	3.22355	10.0495	18.8208	31.9644	51.9874	80.6884	118.347	163.203	211.517	258.252	298.196	327.192	343.172	346.777	341.303	331.777	323.261	318.988	319.317	322.175	324.795	325.648	325.295	325.661	328.343	333.207	338.159	340.085	336.142	324.582	304.881	277.537	243.977	206.632	168.806	134.017	104.899	82.2992	65.184
BackToFront	6	2.9944	3.58856	3.18589	1.92486	0.204307	-1.36041	-2.09118	-1.46039	0.722631	4.22945	8.47023	12.6581	16.01	17.922	18.0919	16.604	13.9494	10.9483	8.53014	7.42704	7.9054	9.67772	12.0484	14.2088	15.5288	15.7123	14.7902	13.017	10.7591	8.41553	6.35672	4.85246	3.98935	3.62241	3.40793	2.95313	2.04337	0.878444	0.191554	1.16606	5.11726	13.0452	25.2126	40.9198	58.5424	75.8193	90.3095	99.914
BackToFront	6	0.496251	0.0943366	-0.589316	-1.4317	-2.40308	-3.52546	-4.77519	-6.00965	-6.97419	-7.39351	-7.0854	-6.03237	-4.37404	-2.34438	-0.2032	1.80007	3.42962	4.46481	4.7272	4.13323	2.7438	0.777456	-1.4294	-3.50586	-5.14396	-6.17609	-6.60504	-6.58118	-6.33417	-6.08613	-5.97421	-6.01478	-6.12264	-6.17698	-6.09496	-5.87288	-5.57229	-5.27309	-5.02902	-4.85336	-4.72997	-4.63043	-4.52405	-4.38356	-4.19059	-3.94023	-3.63671	-3.28139
BackToFront	6	11.0456	10.9016	10.4407	9.80727	9.122	8.41632	7.62898	6.66238	5.47177	4.12721	2.81167	1.74712	1.09251	0.871572	0.970296	1.19859	1.37527	1.38929	1.21148	0.863911	0.381048	-0.200901	-0.816703	-1.34076	-1.60613	-1.48992	-1.02268	-0.430905	-0.0733946	-0.301535	-1.33664	-3.21886	-5.80969	-8.80199	-11.7244	-13.9932	-15.0521	-14.5668	-12.5828	-9.54023	-6.14214	-3.12193	-1.02294	-0.0638154	-0.133621	-0.896257	-1.94559	-2.94053
BackToFront	6	26.2933	25.3371	25.0065	25.1438	25.2898	24.8894	23.5467	21.2083	18.1958	15.0766	12.4511	10.7678	10.251	10.9512	12.839	15.8578	19.8849	24.6574	29.7635	34.7623	39.3486	43.382	46.6566	48.5264	47.7021	42.5005	31.5462	14.5883	-7.00796	-30.391	-51.9516	-68.3786	-77.6625	-79.7029	-76.2776	-70.3146	-64.6709	-60.9144	-58.7132	-56.1828	-51.0127	-41.6928	-28.0834	-10.9946	8.89184	32.0029	60.0546	95.2583
BackToFront	6	1.27723	-0.116439	-1.39157	-2.2219	-2.4267	-1.98081	-1.0007	0.277727	1.54198	2.47688	2.85609	2.60236	1.78605	0.553477	-0.985497	-2.89216	-5.54954	-9.81725	-17.1135	-29.2957	-48.2329	-75.1208	-109.786	-150.325	-193.294	-234.41	-269.485	-295.268	-310.027	-313.788	-308.238	-296.232	-280.924	-264.757	-248.723	-232.318	-214.279	-193.696	-170.825	-147.086	-124.314	-103.798	-85.7933	-69.7587	-55.0687	-41.6571	-30.1783	-21.6519
BackToFront	6	6.71694	8.95459	11.3753	13.6355	15.3109	16.0015	15.4576	13.6931	11.0319	8.029	5.26666	3.13177	1.70664	0.86177	0.471198	0.59165	1.44674	3.22629	5.84438	8.85417	11.5938	13.4814	14.2643	14.076	13.2853	12.2544	11.1554	9.92387	8.34186	6.17713	3.31624	-0.151275	-3.92054	-7.54396	-10.5723	-12.7034	-13.8633	-14.1711	-13.8253	-12.9898	-11.756	-10.1761	-8.32495	-6.32947	-4.36063	-2.59943	-1.20494	-0.277486
BackToFront	6	168.449	182.725	195.808	209.556	226.828	250.285	280.695	315.609	349.382	374.945	386.633	382.541	365.034	339.134	309.903	280.436	251.554	223.009	195.089	169.421	148.485	134.314	127.352	126.276	128.898	133.611	140.51	151.494	169.169	194.982	227.516	261.968	291.388	309.335	312.683	303.032	285.87	267.906	254.09	245.954	242.059	240.012	238.658	239.025	243.553	254.276	271.268	292.393
BackToFront	6	-9.0989	-9.40529	-8.82789	-7.68104	-6.50026	-5.74904	-5.62953	-6.07844	-6.90308	-7.92145	-9.01685	-10.0965	-11.0216	-11.5848	-11.5608	-10.808	-9.3575	-7.43887	-5.41699	-3.66731	-2.44538	-1.80942	-1.62332	-1.62436	-1.52993	-1.14174	-0.42348	0.479218	1.2881	1.70116	1.52166	0.754578	-0.373075	-1.47691	-2.14867	-2.10458	-1.29866	0.0502968	1.52297	2.63392	2.98336	2.37906	0.888209	-1.19675	-3.4646	-5.51435	-7.04549	-7.88055
BackToFront	6	24.3601	34.3064	47.7463	65.189	87.6079	116.394	152.788	196.963	247.203	299.715	349.374	391.239	422.228	442.137	453.447	459.931	464.67	468.453	469.387	464.036	449.567	425.736	395.573	364.295	337.152	317.443	305.743	300.389	298.669	297.982	296.644	294.218	291.32	288.925	287.506	286.545	284.812	281.272	275.966	270.223	265.998	264.724	266.384	269.38	271.354	270.505	266.688	261.656
BackToFront	6	278.463	262.804	252.795	250.368	257.941	277.348	308.353	347.45	387.717	420.182	436.48	431.794	406.666	366.75	320.63	276.832	241.373	216.636	201.602	192.984	186.768	179.741	170.57	160.109	150.777	145.304	145.453	151.297	161.328	173.227	184.814	194.731	202.548	208.377	212.32	214.181	213.658	210.855	206.631	202.413	199.541	198.693	199.914	203.295	209.76	221.312	240.497	269.396
BackToFront	6	-7.80735	-7.95416	-7.98457	-7.74324	-7.12994	-6.16516	-5.00319	-3.89824	-3.14092	-2.97434	-3.51307	-4.68412	-6.21902	-7.70631	-8.705	-8.88534	-8.15663	-6.71504	-4.98393	-3.44881	-2.46626	-2.13185	-2.27532	-2.57048	-2.69494	-2.45334	-1.82066	-0.910663	0.0891267	0.978489	1.58629	1.79632	1.56773	0.949762	0.0837614	-0.819154	-1.52803	-1.85766	-1.72764	-1.18657	-0.394084	0.437329	1.11084	1.50284	1.58315	1.39719	1.01926	0.505067
BackToFront	6	-151.215	-166.17	-188.442	-217.219	-251.234	-288.792	-327.448	-363.604	-392.656	-410.062	-412.973	-401.474	-378.632	-349.259	-318.073	-288.176	-260.475	-234.128	-207.687	-180.305	-152.424	-125.642	-101.888	-82.5094	-67.8054	-57.2488	-50.0995	-45.9211	-44.6417	-46.1911	-50.0615	-55.1686	-60.1578	-63.9489	-66.1578	-67.1128	-67.5034	-67.9417	-68.7865	-70.3481	-73.3273	-79.108	-89.6059	-106.573	-130.653	-160.646	-193.451	-224.807
BackToFront	6	-10.3914	-15.3588	-17.9639	-17.9859	-15.892	-12.5666	-8.94074	-5.70952	-3.23644	-1.61572	-0.783965	-0.586796	-0.774169	-0.981123	-0.765614	0.264935	2.28794	5.15224	8.39841	11.4161	13.6635	14.8366	14.9158	14.0922	12.6422	10.8245	8.83802	6.82732	4.90113	3.13828	1.58044	0.22837	-0.946277	-1.97747	-2.88057	-3.6385	-4.19831	-4.4787	-4.39015	-3.86962	-2.91901	-1.6261	-0.147117	1.34134	2.69636	3.83296	4.71312	5.31857
BackToFront	6	-91.7626	-98.0865	-104.925	-114.036	-126.698	-143.32	-163.419	-185.818	-208.838	-230.433	-248.452	-261.16	-267.888	-269.44	-267.92	-265.991	-265.912	-268.775	-274.226	-280.777	-286.572	-290.332	-292.035	-292.947	-294.938	-299.348	-306.013	-312.991	-317.279	-316.208	-308.788	-296.188	-281.061	-266.195	-253.343	-242.941	-234.708	-228.527	-224.882	-224.505	-227.522	-232.78	-237.885	-240.054	-237.255	-229.022	-216.56	-202.291
BackToFront	6	5.7139	7.57676	9.38255	11.1317	12.8416	14.4808	15.9177	16.9225	17.2258	16.6196	15.0546	12.6935	9.88504	7.06598	4.62689	2.80662	1.65839	1.09166	0.943362	1.03264	1.17643	1.19288	0.925509	0.291938	-0.667507	-1.79269	-2.86115	-3.68591	-4.19354	-4.44739	-4.60185	-4.81633	-5.17632	-5.66604	-6.20043	-6.69277	-7.11372	-7.50921	-7.97305	-8.58897	-9.37593	-10.2607	-11.0942	-11.6993	-11.92	-11.6476	-10.8247	-9.4622
BackToFront	7	-117.955	-110.708	-97.7529	-81.9427	-66.0248	-51.7415	-39.7296	-30.0554	-22.7823	-18.0739	-15.8375	-15.3857	-15.5626	-15.3355	-14.3869	-13.225	-12.722	-13.4719	-15.4553	-18.1937	-21.1868	-24.2668	-27.7095	-32.1989	-38.8493	-49.3103	-65.7202	-90.1866	-123.701	-164.86	-209.148	-249.523	-278.423	-290.442	-284.335	-263.32	-233.547	-201.675	-172.813	-149.615	-132.54	-120.721	-112.911	-108.26	-106.865	-109.979	-119.669	-137.817
BackToFront	7	-9.46909	-9.73528	-9.7909	-9.22816	-7.62966	-4.81765	-1.08302	2.76351	5.6181	6.51527	5.05764	1.61024	-2.83759	-7.06738	-10.0807	-11.4145	-11.2169	-10.1044	-8.8767	-8.20279	-8.37588	-9.22621	-10.2376	-10.8245	-10.6388	-9.72914	-8.46474	-7.28397	-6.4348	-5.87382	-5.35302	-4.6124	-3.5373	-2.19621	-0.760446	0.617317	1.86784	2.98285	3.95186	4.75244	5.42501	6.15983	7.27246	9.01152	11.3038	13.631	15.1738	15.1749
BackToFront	7	-3.14338	-10.9834	-18.2444	-25.3427	-32.3987	-38.8569	-43.5017	-44.9552	-42.4335	-36.3305	-28.2411	-20.3305	-14.3392	-10.7546	-8.6281	-6.18456	-1.90294	4.54618	12.0729	18.7798	23.0124	24.1774	22.8295	20.0564	16.6632	12.7657	8.0586	2.49116	-3.22112	-7.6965	-9.5882	-8.42826	-5.02951	-1.1557	1.36482	1.5462	-0.334789	-3.00816	-4.95705	-5.19647	-3.67436	-1.15009	1.30076	2.83687	3.17708	2.60634	1.74419	1.27636
BackToFront	7	-49.5112	-71.0156	-98.7941	-131.242	-164.445	-193.026	-211.94	-218.333	-212.473	-197.42	-177.809	-158.54	-143.919	-137.321	-141.037	-155.953	-181.029	-212.927	-246.252	-274.682	-292.729	-297.443	-289.3	-271.863	-250.479	-230.678	-216.966	-212.184	-217.192	-230.587	-248.594	-265.645	-275.94	-275.562	-263.999	-244.14	-220.685	-198.018	-178.762	-163.591	-151.991	-143.217	-136.919	-133.29	-132.853	-136.071	-142.931	-152.711
BackToFront	7	5.34413	6.18801	7.27637	8.52013	9.75842	10.7713	11.345	11.3708	10.9154	10.2066	9.52748	9.07451	8.86505	8.74215	8.46871	7.84743	6.80716	5.42198	3.87238	2.37453	1.10666	0.159175	-0.479254	-0.892876	-1.18717	-1.43941	-1.67386	-1.86988	-1.97875	-1.94607	-1.72464	-1.30899	-0.776885	-0.325691	-0.242932	-0.802402	-2.11028	-3.99341	-5.99864	-7.53349	-8.09111	-7.46615	-5.85464	-3.77497	-1.82254	-0.365633	0.644789	1.6149
BackToFront	7	2.07776	-0.643362	-3.23241	-5.57453	-7.42811	-8.38046	-7.93059	-5.61325	-1.07831	5.83577	14.9707	25.6594	36.6248	46.1376	52.4742	54.5067	52.1273	46.2844	38.6072	30.8105	24.1568	19.1831	15.761	13.3984	11.6068	10.137	8.96639	8.07784	7.22064	5.8739	3.48024	-0.196324	-4.84294	-9.66026	-13.6635	-16.0348	-16.3432	-14.5799	-11.0487	-6.20713	-0.525601	5.59301	11.8265	17.8804	23.4032	27.9212	30.8542	31.6457
BackToFront	7	-133.773	-120.359	-106.835	-94.3584	-84.3017	-77.5761	-74.2278	-73.4186	-73.7517	-73.8136	-72.7233	-70.4988	-68.0864	-67.0225	-68.8081	-74.2158	-82.8074	-92.9381	-102.369	-109.317	-113.489	-116.526	-121.488	-131.522	-148.266	-170.793	-195.657	-218.051	-233.552	-239.63	-236.284	-225.671	-211.076	-195.772	-182.16	-171.323	-162.982	-155.828	-148.184	-138.811	-127.531	-115.3	-103.675	-93.9469	-86.4932	-80.742	-75.7511	-70.9973
BackToFront	7	-78.0338	-73.205	-69.8522	-67.6737	-66.5285	-66.5356	-67.8073	-70.0831	-72.6177	-74.4816	-75.1001	-74.6478	-73.9986	-74.2096	-75.8444	-78.5624	-81.2597	-82.7106	-82.3409	-80.6681	-79.1648	-79.653	-83.6379	-91.9635	-104.9	-122.414	-144.214	-169.417	-196.021	-220.715	-239.422	-248.522	-246.254	-233.536	-213.74	-191.449	-170.786	-154.12	-141.709	-132.353	-124.566	-117.579	-111.612	-107.379	-105.275	-104.856	-105.026	-104.764
BackToFront	7	138.624	130.407	124.159	118.952	113.643	107.399	99.9258	91.3519	81.9902	72.2322	62.6022	53.7888	46.4883	41.1038	37.5229	35.1715	33.3174	31.4083	29.2128	26.7225	23.9546	20.8431	17.2911	13.3094	9.10678	5.0507	1.5253	-1.22153	-3.15356	-4.41445	-5.21894	-5.72843	-5.95769	-5.75721	-4.86893	-3.06173	-0.289443	3.18581	6.79085	9.78211	11.4885	11.5481	10.0308	7.39677	4.31589	1.43472	-0.813933	-2.28894
BackToFront	7	-467.481	-499.494	-521.853	-534.715	-536.691	-524.97	-496.746	-451.26	-391.208	-322.629	-253.267	-190.35	-138.896	-101.232	-77.5906	-67.2106	-69.2746	-83.2836	-108.761	-144.448	-187.425	-232.683	-273.632	-303.568	-317.621	-314.327	-296.05	-268.058	-236.698	-207.542	-184.24	-168.332	-159.732	-157.352	-159.493	-163.985	-168.359	-170.342	-168.612	-163.5	-157.183	-153.162	-155.093	-165.319	-183.618	-206.719	-229.051	-244.599
BackToFront	7	59.7115	45.412	31.7934	20.6842	13.1195	9.03952	7.56289	7.57063	8.22738	9.20736	10.6399	12.9346	16.6724	22.6217	31.8441	45.7214	65.7387	92.9095	126.967	165.681	204.786	238.817	262.698	273.435	271.125	258.811	241.335	223.774	210.172	202.928	202.784	209.092	220.066	233.003	244.62	251.642	251.571	243.373	227.793	207.146	184.655	163.535	146.15	133.542	125.545	121.419	120.709	123.813
BackToFront	7	132.927	133.532	134.276	134.274	133.098	130.671	126.923	121.528	113.967	103.894	91.5326	77.8034	64.0752	51.7108	41.6802	34.4242	29.9633	28.1139	28.6854	31.5951	36.9018	44.7405	55.1606	67.9216	82.3965	97.7419	113.363	129.46	147.271	168.635	194.837	225.177	256.092	281.58	295.059	291.956	271.74	238.335	198.725	160.508	129.581	108.862	98.2382	95.37	96.8086	99.0036	99.0116	94.8712
BackToFront	7	279.92	272.074	259.175	243.702	227.998	213.574	200.939	189.92	180.16	171.451	163.791	157.237	151.741	147.141	143.358	140.753	140.465	144.477	155.168	174.332	201.979	235.455	269.448	297.07	311.739	309.162	288.667	253.374	209.179	162.978	120.763	86.2498	60.3541	41.4929	26.3597	10.8146	-9.27212	-37.1274	-74.0236	-118.264	-164.807	-206.162	-234.681	-245.44	-238.372	-218.535	-194.453	-175.437
BackToFront	7	-10.4313	-12.5319	-13.991	-14.569	-14.085	-12.4057	-9.44875	-5.23182	0.0304313	5.83406	11.3787	15.7015	17.928	17.5474	14.5921	9.65009	3.70386	-2.14411	-6.97038	-10.258	-11.9772	-12.4902	-12.3259	-11.9267	-11.489	-10.9584	-10.1527	-8.91763	-7.22795	-5.20128	-3.05578	-1.05764	0.519246	1.42934	1.49974	0.674167	-0.965291	-3.21692	-5.81004	-8.46033	-10.9027	-12.8974	-14.2284	-14.7176	-14.26	-12.857	-10.6259	-7.77559
BackToFront	7	41.1203	42.7285	40.8248	35.3817	27.5832	19.2922	12.3328	8.0291	7.23734	10.7695	19.8673	36.33	62.0222	97.7884	142.18	190.717	236.36	271.376	289.952	290.36	275.537	251.816	226.52	205.674	192.828	189.174	194.395	207.423	226.643	249.633	272.948	292.432	304.153	305.596	296.5	278.916	256.46	233.164	212.391	196.193	185.154	178.655	175.367	173.78	172.567	170.699	167.369	161.943
BackToFront	7	-207.592	-213.769	-222.055	-231.745	-241.986	-252.079	-261.55	-269.999	-276.86	-281.277	-282.228	-278.852	-270.875	-258.882	-244.237	-228.636	-213.52	-199.703	-187.455	-176.894	-168.342	-162.297	-159.055	-158.283	-158.914	-159.47	-158.631	-155.783	-151.327	-146.76	-144.554	-147.797	-159.482	-181.407	-213.007	-250.72	-288.479	-319.375	-337.817	-341.179	-330.179	-308.035	-279.055	-247.391	-216.349	-188.175	-164.092	-144.403
BackToFront	7	11.3527	13.7618	15.3276	15.2905	13.3211	9.57952	4.62519	-0.766765	-5.82449	-9.98001	-12.9988	-15.0002	-16.358	-17.5169	-18.7926	-20.2372	-21.6298	-22.6048	-22.859	-22.3286	-21.2348	-19.9768	-18.94	-18.3336	-18.126	-18.0861	-17.8943	-17.2923	-16.2327	-14.9606	-13.9478	-13.6634	-14.2867	-15.546	-16.8146	-17.4218	-16.9845	-15.5555	-13.5276	-11.387	-9.47706	-7.8699	-6.37439	-4.64153	-2.34268	0.643599	4.10664	7.52852
BackToFront	7	11.678	9.93245	7.45886	4.87683	2.775	1.54826	1.31841	1.95391	3.15618	4.56447	5.83883	6.70782	6.9903	6.61172	5.62794	4.24086	2.77346	1.58291	0.938295	0.926245	1.44035	2.25619	3.13725	3.91206	4.49154	4.85315	5.01823	5.04246	4.99847	4.94119	4.86226	4.66945	4.21915	3.39865	2.21458	0.833173	-0.456674	-1.34486	-1.61265	-1.20697	-0.239678	1.07736	2.52661	3.951	5.25588	6.35291	7.10163	7.31456
BackToFront	7	-217.153	-251.506	-273.964	-282.19	-277.166	-262.548	-243.052	-222.722	-203.833	-186.752	-170.6	-154.23	-137.017	-119.135	-101.333	-84.499	-69.3291	-56.2505	-45.5244	-37.3276	-31.7022	-28.4218	-26.9164	-26.3516	-25.8583	-24.7928	-22.8977	-20.3008	-17.3793	-14.583	-12.2971	-10.7751	-10.1317	-10.3534	-11.3173	-12.8109	-14.5761	-16.378	-18.0909	-19.769	-21.659	-24.1367	-27.5844	-32.274	-38.3331	-45.8522	-55.1219	-66.8939
BackToFront	7	255.186	225.519	197.301	173.916	156.166	143.065	133.005	124.616	117.144	110.467	104.99	101.543	101.235	105.198	114.277	128.849	148.909	174.273	204.569	238.748	274.338	307.105	331.73	343.474	340.049	322.613	295.286	263.463	231.897	203.499	179.241	158.858	141.703	127.249	115.102	104.753	95.3967	86.0219	75.7661	64.3136	52.0931	40.1434	29.7261	21.8918	17.234	15.9119	17.9205	23.4564
BackToFront	7	76.7349	63.3589	49.4584	36.0598	24.3181	15.1136	8.83961	5.41458	4.43807	5.37975	7.71013	10.9505	14.6634	18.4463	21.9675	25.0433	27.6941	30.1077	32.4828	34.8243	36.8233	37.9261	37.5744	35.4842	31.8036	27.0774	22.065	17.5129	13.9712	11.6847	10.5677	10.2617	10.2733	10.1514	9.64166	8.75149	7.70408	6.80843	6.30892	6.27574	6.58418	6.98203	7.21647	7.15165	6.82184	6.39384	6.07161	6.00539
BackToFront	7	-24.5452	-41.0181	-68.2201	-106.743	-154.79	-207.597	-258.046	-298.452	-322.813	-328.59	-317.285	-293.675	-264.113	-234.627	-209.49	-190.707	-178.52	-172.621	-173.433	-182.694	-202.766	-234.853	-276.986	-323.077	-363.916	-389.968	-394.774	-377.36	-342.599	-299.566	-258.803	-229.619	-218.13	-226.159	-250.94	-285.639	-320.907	-347.365	-358.371	-351.995	-331.282	-302.716	-273.583	-249.415	-232.519	-221.963	-214.746	-207.415
BackToFront	7	147.476	142.695	137.089	130.409	123.04	115.632	108.733	102.727	98.1418	96.0151	97.9679	105.809	120.82	143.069	171.082	201.99	232.062	257.431	274.85	282.33	279.544	267.861	249.975	229.211	208.694	190.637	175.939	164.204	154.164	144.363	133.851	122.583	111.375	101.407	93.5663	87.9684	83.9349	80.4153	76.5594	72.0637	67.103	61.9654	56.7203	51.1716	45.0899	38.5001	31.7845	25.5469
BackToFront	7	-150.298	-174.855	-194.888	-207.655	-211.219	-205.071	-190.321	-169.359	-145.168	-120.585	-97.784	-78.0448	-61.8014	-48.8666	-38.7368	-30.8671	-24.8297	-20.3274	-17.1093	-14.8851	-13.3111	-12.0564	-10.8925	-9.7411	-8.64433	-7.68734	-6.91174	-6.25477	-5.48617	-4.10559	-1.18529	4.74912	15.6038	33.1911	58.3379	89.995	124.923	158.329	185.3	202.366	208.389	204.466	193.096	177.207	159.473	142.006	126.247	112.939
BackToFront	7	-189.587	-190.552	-192.343	-192.62	-188.924	-180.091	-166.931	-151.793	-137.354	-125.423	-116.333	-109.101	-102.124	-94.0061	-84.1902	-73.142	-62.0778	-52.3762	-44.976	-40.0539	-37.1178	-35.4048	-34.316	-33.6212	-33.3393	-33.4204	-33.4431	-32.512	-29.3714	-22.6215	-10.8804	7.13689	32.4612	65.4259	104.964	148.079	190.116	226.118	252.773	269.798	279.787	286.468	292.449	297.82	300.402	297.324	286.86	269.471
BackToFront	7	-9.52679	-8.56302	-7.04858	-4.69644	-1.69961	1.18598	2.8932	2.50673	-0.286204	-4.97261	-10.3236	-14.8072	-17.1356	-16.7169	-13.8206	-9.39853	-4.67959	-0.743568	1.74275	2.57115	1.89547	0.106191	-2.25251	-4.54848	-6.16601	-6.67313	-5.99111	-4.45828	-2.70745	-1.37909	-0.799452	-0.799668	-0.789976	-0.0685265	1.79302	4.69432	8.01364	10.8633	12.4478	12.354	10.6605	7.86513	4.68878	1.8444	-0.16052	-1.12985	-1.16409	-0.539979
BackToFront	7	12.0901	21.0745	28.4414	34.4014	39.1777	42.5172	43.6641	41.8283	36.7828	29.1992	20.5843	12.9306	8.24067	8.0009	12.6893	21.5258	32.7248	44.2888	55.0173	65.179	76.4622	91.2097	111.324	137.302	167.745	199.461	228.143	249.459	260.249	259.437	248.284	229.913	208.285	187.078	168.841	154.651	144.28	136.723	130.861	125.958	121.794	118.388	115.59	112.92	109.815	106.071	102.05	98.4286
BackToFront	7	172.596	171.029	168.522	164.869	160.197	154.875	149.363	144.09	139.384	135.44	132.319	130.026	128.655	128.469	129.8	132.789	137.186	142.393	147.789	153.103	158.556	164.695	172.029	180.713	190.436	200.465	209.731	216.875	220.363	218.785	211.383	198.567	182.096	164.703	149.243	137.741	130.786	127.574	126.603	126.701	127.925	131.861	141.126	158.149	183.681	215.716	249.442	278.535
BackToFront	7	6.62536	8.15837	8.77811	8.02139	5.76234	2.37335	-1.39682	-4.75454	-7.18559	-8.57026	-9.06401	-8.8833	-8.17044	-7.00454	-5.48591	-3.78291	-2.09272	-0.578278	0.636884	1.40367	1.49742	0.679667	-1.13422	-3.7143	-6.51221	-8.8423	-10.1415	-10.1348	-8.83078	-6.42087	-3.21012	0.365468	3.71972	6.2168	7.40304	7.23263	6.10928	4.70633	3.6914	3.53566	4.47613	6.56443	9.70119	13.6488	18.0887	22.773	27.6776	33.0202
BackToFront	7	140.126	133.642	128.386	122.878	116.662	110.233	104.469	99.8737	96.1276	92.2264	87.1039	80.2814	72.115	63.5266	55.4709	48.5381	42.9094	38.5763	35.5377	33.7778	33.0698	32.8581	32.4082	31.1809	29.1417	26.7624	24.728	23.6568	24.1564	27.2113	34.5577	48.561	71.4094	103.853	144.062	187.208	226.159	253.25	262.656	252.429	225.263	187.514	146.902	110	80.6332	59.6858	46.0063	37.6371
BackToFront	8	-5.6081	-4.32337	-2.67093	-1.05085	0.248917	1.18805	1.97571	2.91876	4.19635	5.71842	7.16202	8.15951	8.5047	8.24538	7.62724	6.93903	6.36275	5.90058	5.40959	4.73911	3.92892	3.40812	4.11939	7.50205	15.2973	29.1386	49.9592	77.3217	108.953	140.815	167.95	185.922	192.32	187.609	174.886	158.684	143.369	131.865	125.135	122.475	122.307	123.031	123.599	123.655	123.363	123.129	123.442	124.91
BackToFront	8	480.756	491.924	495.202	493.662	489.549	483.358	474.133	460.83	443.879	425.82	410.387	400.39	395.689	392.643	385.562	369.418	342.283	306.175	265.981	227.233	193.97	167.651	147.354	130.832	115.767	100.636	84.994	69.2645	54.3174	41.072	30.2429	22.2158	16.9981	14.2292	13.2587	13.3076	13.6686	13.8757	13.7734	13.4573	13.1142	12.8362	12.5078	11.8333	10.501	8.3925	5.72007	3.01482
BackToFront	8	-2.23749	-0.64644	0.743575	1.78873	2.52909	3.14161	3.84692	4.81111	6.0888	7.62238	9.2891	10.9716	12.6318	14.3801	16.5252	19.593	24.313	31.5808	42.4213	57.9211	79.0542	106.279	138.917	174.529	208.759	236.088	251.541	252.772	241.445	223.008	204.765	193.156	191.661	200.333	216.921	238.579	262.952	288.086	311.598	330.087	339.565	336.876	321.278	295.195	263.565	232.068	205.142	184.758
BackToFront	8	0.878752	0.228794	-0.271836	-0.510723	-0.496732	-0.343582	-0.204885	-0.199106	-0.364004	-0.660395	-1.01152	-1.34929	-1.64173	-1.89273	-2.12329	-2.34972	-2.57172	-2.77505	-2.9408	-3.0537	-3.09967	-3.05894	-2.90151	-2.5957	-2.12324	-1.49184	-0.734941	0.094238	0.924413	1.66031	2.18181	2.36388	2.12131	1.46002	0.507169	-0.499949	-1.26727	-1.52016	-1.07831	0.0951711	1.88188	4.03171	6.2131	8.07353	9.31083	9.73789	9.32984	8.2151
BackToFront	8	6.50667	5.79808	5.05219	4.42703	4.04139	3.98623	4.36479	5.29835	6.85978	8.96086	11.2898	13.3753	14.7772	15.2905	15.0297	14.3366	13.5837	13.0064	12.654	12.4447	12.2439	11.9041	11.2723	10.2192	8.71217	6.89547	5.09905	3.73531	3.11994	3.32034	4.13066	5.1962	6.20846	7.03964	7.72947	8.34342	8.82229	8.94686	8.45651	7.24043	5.46656	3.5618	2.05814	1.39641	1.77705	3.10108	4.9959	6.90768
BackToFront	8	-277.294	-295.441	-315.602	-334.512	-347.438	-350.258	-341.38	-322.428	-297.404	-270.908	-246.445	-225.634	-208.46	-194.148	-181.981	-171.685	-163.299	-156.817	-151.943	-148.162	-145.128	-143.072	-142.923	-145.913	-152.788	-163.038	-174.654	-184.652	-190.158	-189.483	-182.63	-171.033	-156.8	-141.923	-127.807	-115.162	-104.085	-94.1806	-84.7092	-74.8137	-63.8754	-51.8711	-39.5491	-28.2711	-19.5602	-14.5456	-13.5563	-16.0175
BackToFront	8	-6.85684	-3.87188	-1.05469	1.06147	2.16827	2.26485	1.62747	0.681405	-0.159146	-0.638775	-0.751141	-0.746675	-1.03353	-1.98693	-3.73471	-6.02663	-8.28108	-9.80432	-10.0857	-9.0102	-6.89079	-4.30675	-1.84384	0.144949	1.64466	2.91389	4.28234	5.91532	7.66633	9.1029	9.69867	9.09001	7.24926	4.45397	1.05067	-2.88608	-7.81859	-14.8015	-25.2641	-40.5581	-61.3782	-87.2279	-116.153	-144.951	-169.919	-187.959	-197.592	-199.444
BackToFront	8	-6.09993	4.53843	15.2204	24.1424	30.0068	32.5728	32.7049	31.9028	31.5881	32.5697	34.9083	38.1256	41.5052	44.3064	45.8779	45.7563	43.7717	40.083	35.0816	29.2022	22.7819	16.0619	9.31093	2.94295	-2.47795	-6.36495	-8.28968	-8.11648	-6.03198	-2.48288	1.91689	6.46571	10.4421	13.1964	14.2818	13.5863	11.3874	8.27422	4.94958	2.0022	-0.256528	-1.82147	-2.89488	-3.7098	-4.36437	-4.7406	-4.54744	-3.46294
BackToFront	8	27.3174	22.0333	16.1993	10.5512	5.65724	1.81501	-0.868213	-2.36476	-2.69476	-1.98581	-0.530183	1.25882	3.01446	4.61421	6.26097	8.3603	11.25	14.9544	19.1351	23.2723	26.9485	30.0294	32.6228	34.8717	36.7636	38.1482	38.9901	39.7304	41.5193	46.167	55.7722	72.1087	95.9058	126.218	160.148	193.186	220.27	237.283	242.371	236.423	222.466	204.289	185.045	166.475	149.006	132.455	116.82	102.673
BackToFront	8	12.3796	15.898	18.9006	20.9076	21.595	20.8779	18.9203	16.064	12.7164	9.24407	5.91234	2.88393	0.253449	-1.9128	-3.55992	-4.65255	-5.19507	-5.24427	-4.9041	-4.29707	-3.53212	-2.68181	-1.79086	-0.895391	-0.0327509	0.779762	1.57204	2.41409	3.35762	4.36266	5.27882	5.91007	6.13067	5.96203	5.55328	5.07367	4.59537	4.04578	3.26083	2.10598	0.598306	-1.0381	-2.41627	-3.12636	-2.91209	-1.80217	-0.111113	1.70071
BackToFront	8	-54.4588	-37.746	-22.3063	-5.25197	17.1024	48.3322	90.4834	142.608	200.053	255.182	299.618	327.178	336.209	330.158	316.145	302.252	294.781	296.543	306.586	321.139	335.213	344.365	346.214	341.322	333.097	326.531	326.066	333.414	346.379	359.46	366.115	361.626	345.093	319.514	290.047	261.622	237.278	217.944	203.332	192.963	186.585	183.938	184.4	186.956	190.453	193.75	195.516	194.037
BackToFront	8	-4.61627	-5.36555	-1.82429	5.39049	15.7799	29.4551	47.2331	70.2097	98.9442	132.61	168.587	202.819	230.908	249.491	257.246	255.07	245.419	231.241	215.083	198.708	183.22	169.355	157.621	148.149	140.436	133.334	125.493	116.184	105.997	96.9028	91.4482	91.4152	96.6897	105.032	112.95	117.215	116.183	110.215	101.073	90.7587	80.5452	70.6913	60.8247	50.5892	40.0963	29.9666	21.0522	14.08
BackToFront	8	2.82392	3.9695	4.24175	2.99953	0.0231751	-4.28094	-8.93769	-12.7442	-14.7613	-14.7196	-13.1209	-10.9772	-9.33008	-8.80501	-9.40965	-10.6294	-11.7189	-12.0333	-11.2679	-9.54695	-7.35306	-5.32254	-3.98431	-3.54553	-3.83053	-4.40663	-4.82191	-4.81732	-4.39062	-3.69859	-2.89372	-2.02082	-1.05169	-0.0136789	0.897461	1.3338	0.955896	-0.352588	-2.36162	-4.55753	-6.36688	-7.40594	-7.61041	-7.18595	-6.44221	-5.63069	-4.86978	-4.16303
BackToFront	8	-35.9344	-28.5768	-23.4592	-19.9936	-17.469	-15.0414	-11.9851	-8.06046	-3.69242	0.187947	2.52337	2.45275	-0.571636	-6.77953	-16.0193	-27.624	-40.4209	-53.0406	-64.3988	-73.9566	-81.4929	-86.5415	-88.0265	-84.5347	-75.1739	-60.4413	-42.4578	-24.3511	-9.15742	1.12314	5.88726	5.71377	1.88082	-4.07335	-10.6212	-16.3937	-20.2817	-21.5096	-19.6677	-14.6732	-6.67607	4.10622	17.6045	34.1309	54.4857	79.7458	110.613	146.466
BackToFront	8	-279.147	-263.551	-242.193	-218.541	-195.707	-175.425	-158.065	-143.429	-131.615	-123.289	-119.317	-120.202	-125.892	-136.1	-150.745	-169.919	-193.152	-218.445	-241.948	-258.876	-265.382	-260.287	-245.578	-225.336	-203.822	-183.899	-166.542	-151.399	-137.71	-124.969	-113.134	-102.558	-93.838	-87.6115	-84.2607	-83.6145	-84.8927	-87.0074	-89.0517	-90.5914	-91.535	-91.7304	-90.7095	-87.8677	-82.9726	-76.567	-69.892	-64.3292
BackToFront	8	1.22798	2.77938	3.71585	3.94833	3.68779	3.32748	3.265	3.75138	4.82965	6.35937	8.08539	9.70759	10.9349	11.5293	11.3457	10.3608	8.68481	6.55151	4.2967	2.31211	0.968419	0.505315	0.932309	1.99657	3.25618	4.22789	4.53962	4.01291	2.67007	0.695886	-1.59402	-3.78228	-5.40112	-6.03803	-5.47397	-3.79181	-1.38054	1.18854	3.36386	4.79266	5.39473	5.31504	4.81197	4.15431	3.56769	3.21868	3.2044	3.53225
BackToFront	8	408.777	375.889	340.705	310.042	288.69	278.431	277.954	283.339	288.996	289.163	279.786	260.054	232.713	202.86	175.857	155.615	144.128	142.171	150.197	168.483	196.279	230.707	266.441	296.764	315.619	319.57	308.679	285.931	255.702	222.154	188.278	155.822	125.841	99.3755	77.8514	63.0383	56.7086	60.2176	74.1381	97.9715	129.942	166.992	205.116	240.089	268.4	288.097	299.224	303.685
BackToFront	8	-1.02722	-1.99751	-3.76884	-5.89949	-7.81354	-8.94797	-8.88362	-7.43525	-4.68582	-0.975639	3.15878	7.09695	10.2812	12.3461	13.1772	12.8735	11.6585	9.80155	7.5921	5.34854	3.41231	2.09496	1.59262	1.91676	2.88518	4.18379	5.47042	6.46969	7.01954	7.05726	6.57942	5.60883	4.20057	2.46596	0.589246	-1.1945	-2.64921	-3.59064	-3.91323	-3.59132	-2.66809	-1.25652	0.446415	2.14877	3.49406	4.15276	3.95807	3.02114
BackToFront	8	-19.4148	-24.1692	-29.2192	-34.1029	-38.411	-41.9088	-44.6088	-46.764	-48.7697	-50.9954	-53.6007	-56.3993	-58.8384	-60.1209	-59.4446	-56.2836	-50.6055	-42.9458	-34.3088	-25.936	-19.0261	-14.498	-12.8465	-14.1002	-17.84	-23.2456	-29.1522	-34.1477	-36.7673	-35.8075	-30.7039	-21.8242	-10.5028	1.25604	11.3086	17.9065	20.0518	17.6134	11.2654	2.28328	-7.80789	-17.7077	-26.7514	-34.9954	-42.8553	-50.5075	-57.4793	-62.7413
BackToFront	8	-28.1315	-25.7676	-23.3397	-21.0939	-19.2333	-17.7835	-16.5883	-15.425	-14.1415	-12.7225	-11.2683	-9.92971	-8.83287	-8.01779	-7.39945	-6.77652	-5.89941	-4.57314	-2.74878	-0.548375	1.77695	3.93425	5.66216	6.76853	7.13874	6.74657	5.68877	4.21378	2.69473	1.51187	0.881109	0.734562	0.745504	0.517006	-0.165073	-1.16346	-2.01255	-2.12932	-1.098	1.11226	4.08812	7.08754	9.2821	10.0532	9.21955	7.08919	4.27693	1.38802
BackToFront	8	-0.926901	-0.803566	-0.769245	-0.830382	-0.994754	-1.27788	-1.71029	-2.33223	-3.16463	-4.16228	-5.17757	-5.96868	-6.26702	-5.87896	-4.77228	-3.10218	-1.16606	0.687657	2.15463	3.04233	3.29894	3.01137	2.37894	1.66586	1.13389	0.968836	1.23075	1.85278	2.68836	3.57685	4.39091	5.05016	5.5112	5.75356	5.76863	5.54882	5.07642	4.32953	3.30756	2.06662	0.72348	-0.580868	-1.74308	-2.73296	-3.57782	-4.30805	-4.9143	-5.35564
BackToFront	9	7.11014	9.91502	12.2879	13.6704	13.7294	12.5068	10.4055	8.01378	5.86493	4.26332	3.25923	2.75791	2.67485	3.03163	3.94579	5.52551	7.73208	10.2727	12.5812	13.9219	13.6158	11.331	7.30943	2.38632	-2.26428	-5.5667	-6.93997	-6.43551	-4.55281	-1.8721	1.26545	4.88106	9.31292	15.147	23.2077	34.5249	50.0781	70.2317	94.0657	119.068	141.603	158.165	166.905	168.64	166.716	165.665	169.173	178.296
BackToFront	9	23.0361	25.5267	26.425	25.3392	22.4213	18.4407	14.5557	11.8893	11.1217	12.2998	14.9342	18.3033	21.7645	24.914	27.5462	29.5307	30.7505	31.1583	30.8567	30.0709	28.9889	27.5927	25.6466	22.8709	19.1798	14.7896	10.1206	5.56934	1.32797	-2.62928	-6.41094	-10.0572	-13.4999	-16.6544	-19.5415	-22.2998	-25.047	-27.6667	-29.7019	-30.4586	-29.3083	-26.0313	-21.0259	-15.2597	-9.97037	-6.22051	-4.49916	-4.5491
BackToFront	9	-63.4505	-61.6226	-60.3363	-60.0283	-60.9934	-63.2199	-66.1649	-68.6826	-69.3067	-66.8753	-61.2053	-53.4063	-45.5682	-39.8898	-37.6451	-38.5331	-40.8363	-42.3945	-41.9127	-39.821	-38.1028	-39.1179	-44.115	-52.3623	-61.4311	-68.4024	-71.2066	-69.3183	-63.5612	-55.3739	-46.1184	-36.7988	-28.1479	-20.7973	-15.2903	-11.921	-10.5684	-10.6936	-11.542	-12.445	-13.0695	-13.4997	-14.1413	-15.5064	-17.9873	-21.7029	-26.4677	-31.8545
BackToFront	9	-5.00278	-7.14734	-9.74711	-12.4539	-14.7915	-16.2841	-16.6239	-15.7916	-14.051	-11.8104	-9.4291	-7.09787	-4.85487	-2.70941	-0.766451	0.734765	1.48799	1.24638	-0.0664783	-2.30566	-5.1202	-8.01346	-10.4334	-11.8953	-12.1312	-11.23	-9.68225	-8.26011	-7.74002	-8.59194	-10.7986	-13.9005	-17.2244	-20.1564	-22.3288	-23.6627	-24.2902	-24.4053	-24.1165	-23.3619	-21.9475	-19.6938	-16.6175	-13.0173	-9.40299	-6.29515	-4.02448	-2.63317
BackToFront	9	-172.739	-162.598	-154.526	-148.209	-142.742	-137.224	-131.045	-123.858	-115.452	-105.736	-94.8638	-83.3562	-72.0615	-61.9168	-53.6397	-47.5136	-43.3559	-40.6349	-38.6478	-36.6886	-34.1914	-30.8486	-26.6792	-22.004	-17.3187	-13.1134	-9.73342	-7.34605	-6.00617	-5.74627	-6.60918	-8.59874	-11.5949	-15.319	-19.4021	-23.5402	-27.6393	-31.847	-36.437	-41.6233	-47.448	-53.8122	-60.6259	-67.9412	-76.0054	-85.2641	-96.4289	-110.636
BackToFront	9	2.14318	2.37504	2.31619	2.21392	2.36717	3.01763	4.25626	6.00146	8.03405	10.0646	11.7907	12.9372	13.2908	12.75	11.3803	9.44847	7.38257	5.64923	4.5764	4.21603	4.33281	4.54998	4.58192	4.41956	4.35146	4.7928	6.01012	7.8888	9.881	11.187	11.1033	9.38464	6.43133	3.19304	0.803835	0.105366	1.28576	3.81352	6.70756	9.01023	10.218	10.4555	10.3093	10.4395	11.1858	12.3879	13.4898	13.86
BackToFront	9	13.3415	15.504	20.1506	27.1242	36.0435	46.5954	58.707	72.5001	88.0218	104.878	121.977	137.588	149.775	157.014	158.659	154.993	146.868	135.239	120.945	104.828	88.0123	72.013	58.5447	49.1165	44.6672	45.4091	50.8663	59.9933	71.2768	82.8488	92.6913	98.9914	100.577	97.2684	89.9452	80.2367	69.943	60.4575	52.4668	46.0322	40.9122	36.8602	33.7139	31.2862	29.2383	27.0999	24.4707	21.2841
BackToFront	9	-10.6867	-6.43166	-3.50126	-1.72154	-0.764047	-0.306376	-0.110694	-0.0356824	-0.00948412	-0.00169703	0	0.0499608	0.229674	0.807364	2.41788	6.50958	15.7648	34.3591	67.4218	119.16	189.744	272.262	352.02	409.952	429.568	404.11	339.766	252.944	163.344	86.8499	31.6425	-1.65407	-17.2989	-21.3262	-19.3308	-15.4151	-11.9956	-10.0018	-9.37478	-9.49335	-9.64053	-9.23068	-7.98142	-5.89927	-3.16025	0.0509344	3.65009	7.63887
BackToFront	9	16.6256	23.5305	32.6283	43.6106	55.5839	67.0774	76.3806	82.074	83.47	80.7398	74.7133	66.5213	57.277	47.881	38.9338	30.719	23.2587	16.457	10.2811	4.87266	0.494421	-2.65623	-4.61452	-5.63964	-6.01485	-5.82047	-4.88088	-2.95235	-0.00727226	3.60636	7.25041	10.2515	12.1481	12.7963	12.3268	11.0349	9.28751	7.46762	5.93303	4.95938	4.67116	4.99626	5.67883	6.36222	6.7116	6.52222	5.76577	4.56474
BackToFront	9	17.6981	21.5957	25.7485	30.7235	37.1161	45.3446	55.6849	68.538	84.6723	105.082	130.313	159.494	189.687	216.127	233.558	238.155	229.111	209.003	182.729	155.584	131.504	112.336	98.2928	89.1441	85.2883	88.0453	98.9388	118.352	144.355	172.539	197.173	213.22	218.165	212.719	200.114	184.564	169.729	157.772	149.144	142.977	137.848	132.66	127.242	122.284	118.659	116.618	115.518	114.28
BackToFront	9	10.0939	10.8977	9.77094	6.65236	1.97656	-3.42544	-8.5676	-12.5974	-15.0281	-15.8286	-15.3472	-14.1098	-12.574	-10.953	-9.17651	-7.01786	-4.30719	-1.11886	2.18864	5.09833	7.14538	8.08503	7.93311	6.89073	5.22097	3.1581	0.882919	-1.44051	-3.61225	-5.37646	-6.46953	-6.72097	-6.15414	-5.00839	-3.66018	-2.47247	-1.67303	-1.32394	-1.39264	-1.85045	-2.7189	-4.02664	-5.71291	-7.55403	-9.17337	-10.1395	-10.1098	-8.9506
BackToFront	9	199.749	186.002	169.885	151.45	131.395	110.846	91.2665	74.446	62.4492	57.4378	61.3636	75.5937	100.48	134.901	175.893	218.674	257.324	286.139	301.204	301.48	288.89	267.412	241.711	215.962	193.308	175.914	165.296	162.552	168.232	181.925	201.811	224.563	245.831	261.287	267.857	264.606	252.892	235.722	216.654	198.717	183.739	172.282	164.124	159.09	157.847	162.162	174.316	195.732
BackToFront	9	7.90051	6.61569	5.84579	5.73124	6.29911	7.4735	9.07075	10.7947	12.2619	13.0863	13.0009	11.9666	10.2027	8.11979	6.17816	4.73613	3.94695	3.73962	3.87774	4.06269	4.03203	3.63037	2.83402	1.7468	0.57046	-0.432622	-0.986396	-0.865852	0.0269425	1.58998	3.50048	5.27779	6.42836	6.61496	5.76616	4.0873	1.98626	-0.0245343	-1.4206	-1.75289	-0.759821	1.52314	4.7175	8.19653	11.3009	13.5674	14.8255	15.1253
BackToFront	9	3.72815	4.48222	4.77349	4.48259	3.63806	2.42904	1.14545	0.0741688	-0.595993	-0.81847	-0.674708	-0.320344	0.075098	0.372786	0.485449	0.379406	0.0635137	-0.427101	-1.0467	-1.7432	-2.45101	-3.08172	-3.53043	-3.70498	-3.56693	-3.15924	-2.59858	-2.03293	-1.58319	-1.30249	-1.1715	-1.13	-1.11859	-1.09943	-1.04223	-0.890469	-0.550974	0.0667112	0.96935	2.01576	2.92521	3.37667	3.15328	2.25472	0.918938	-0.46017	-1.47596	-1.85954
BackToFront	9	22.7705	17.0794	10.6755	4.69731	-0.38383	-4.80848	-9.2343	-14.2351	-19.8642	-25.5588	-30.5203	-34.3351	-37.336	-40.3485	-43.9603	-47.9271	-51.2522	-52.9151	-52.6687	-51.2951	-50.1821	-50.5768	-52.9778	-56.9108	-61.0891	-63.8997	-64.1008	-61.4665	-56.9693	-52.2578	-48.6791	-46.5071	-44.9516	-42.9053	-39.8077	-35.9508	-32.0916	-28.8352	-26.3858	-24.8664	-24.8506	-27.5808	-34.5913	-46.9603	-64.6903	-86.6653	-111.216	-136.876
BackToFront	9	-1.81653	-1.18662	-0.399401	0.351721	0.941481	1.32569	1.51425	1.55683	1.54879	1.6228	1.89595	2.3959	3.02669	3.6119	3.98887	4.08595	3.93159	3.60217	3.15263	2.57263	1.77975	0.645389	-0.948321	-3.02694	-5.44183	-7.84662	-9.77147	-10.7848	-10.662	-9.47382	-7.55496	-5.3833	-3.43416	-2.06161	-1.42785	-1.48537	-2.01191	-2.68925	-3.20211	-3.32069	-2.9416	-2.08574	-0.873871	0.501474	1.80599	2.80912	3.34856	3.39166
BackToFront	9	-23.7137	-17.7112	-12.1271	-7.45918	-3.84839	-1.17794	0.782012	2.30204	3.74611	5.69318	9.01614	14.8129	24.1548	37.6927	55.2457	75.5423	96.2963	114.69	128.142	135.06	135.247	129.811	120.676	109.951	99.396	90.1288	82.5824	76.655	71.9676	68.1286	64.9019	62.2163	60.0411	58.2266	56.423	54.1292	50.8425	46.236	40.2878	33.3245	25.9659	18.9832	13.1023	8.81235	6.24958	5.20292	5.22678	5.79665
BackToFront	9	2.04042	1.6521	1.24031	0.831063	0.325666	-0.387363	-1.30696	-2.27377	-3.02502	-3.30544	-2.95914	-1.9649	-0.42376	1.46965	3.4548	5.2312	6.49315	6.95118	6.32473	4.27131	0.26293	-6.53829	-17.2938	-33.2464	-55.1938	-82.8112	-114.2	-146.011	-174.282	-195.694	-208.698	-213.997	-214.259	-213.267	-214.894	-222.181	-236.625	-257.746	-283.046	-308.507	-329.577	-342.391	-344.81	-336.888	-320.619	-299.094	-275.408	-251.775
BackToFront	9	-32.0389	-18.2003	-9.29059	-5.9699	-7.9772	-14.4351	-24.2063	-36.3132	-50.4248	-67.2538	-88.5851	-116.681	-153.111	-197.401	-246.172	-293.345	-331.582	-354.493	-358.707	-344.889	-317.312	-282.275	-246.13	-213.727	-187.725	-168.786	-156.316	-149.334	-147.114	-149.43	-156.361	-167.781	-182.729	-199.009	-213.344	-222.226	-223.214	-216.058	-202.97	-187.778	-174.352	-165.143	-160.605	-159.698	-160.968	-163.479	-167.102	-172.241
BackToFront	9	11.9646	6.91648	4.7063	5.0527	7.5582	11.8596	17.8595	26.0032	37.4769	54.1477	78.1073	110.841	152.287	200.226	250.397	297.398	336.069	362.769	376.078	376.746	367.051	349.936	328.274	304.458	280.328	257.255	236.185	217.604	201.466	187.253	174.217	161.709	149.401	137.251	125.28	113.343	101.121	88.3627	75.1861	62.1642	50.05	39.2472	29.3489	19.068	6.69596	-9.06087	-28.2388	-49.2147
BackToFront	9	-4.1589	-4.11634	-3.75827	-3.35756	-3.18188	-3.37803	-3.89345	-4.47008	-4.72154	-4.28266	-2.98395	-0.982621	1.22215	2.92434	3.46436	2.50262	0.193768	-2.83083	-5.67139	-7.47437	-7.70998	-6.30001	-3.56753	-0.0688079	3.59421	6.91199	9.53617	11.2818	12.0778	11.8911	10.6773	8.41007	5.19186	1.36908	-2.45112	-5.53787	-7.27862	-7.40902	-6.11688	-3.96729	-1.68095	0.141065	1.22587	1.68185	1.88346	2.25619	3.06944	4.32276
BackToFront	9	-185.393	-195.97	-200.161	-197.589	-189.551	-178.102	-165.165	-152.168	-140.154	-129.944	-122.03	-116.286	-111.86	-107.515	-102.285	-96.0275	-89.4849	-83.8463	-80.1713	-79.1121	-81.0634	-86.4581	-95.769	-109.043	-125.257	-142.075	-156.39	-165.496	-168.22	-165.3	-158.768	-150.787	-142.705	-134.894	-127.31	-120.182	-114.231	-110.277	-108.637	-108.834	-109.816	-110.412	-109.596	-106.431	-99.9536	-89.3919	-74.7509	-57.3385
BackToFront	9	-6.88062	-6.7605	-5.87258	-4.07961	-1.53489	1.32558	3.93219	5.79651	6.67731	6.61186	5.82343	4.58087	3.10375	1.54053	-0.00305815	-1.44461	-2.73785	-3.91343	-5.10471	-6.52532	-8.37946	-10.732	-13.4006	-15.9522	-17.8439	-18.6654	-18.3509	-17.2316	-15.8828	-14.8606	-14.4699	-14.6847	-15.2212	-15.6941	-15.7629	-15.2218	-14.0276	-12.2819	-10.1795	-7.93251	-5.69453	-3.52296	-1.40587	0.650622	2.53747	4.02379	4.84195	4.83152
BackToFront	9	-16.9391	-37.9369	-65.2698	-99.3379	-138.365	-177.46	-209.197	-225.976	-223.158	-201.231	-165.708	-124.802	-86.2706	-55.0839	-32.7878	-18.3202	-9.38614	-3.59198	0.948778	5.4208	10.3018	15.4364	20.198	23.718	25.1366	23.8099	19.4649	12.2943	2.95766	-7.55024	-18.1145	-27.6564	-35.1305	-39.4621	-39.6694	-35.2994	-26.9718	-16.5613	-6.68477	0.353719	3.53816	3.40959	1.484	-0.734043	-2.48371	-3.84216	-5.30425	-7.2696
BackToFront	9	-1.60718	-0.914736	-1.06594	-2.62036	-5.78538	-10.2482	-15.2323	-19.751	-22.933	-24.2567	-23.6161	-21.2586	-17.6864	-13.5635	-9.60587	-6.40339	-4.22477	-2.91028	-1.96564	-0.829104	0.827121	2.92656	5.03728	6.57018	7.02805	6.18285	4.14756	1.32317	-1.7548	-4.60345	-6.93407	-8.66813	-9.8487	-10.5277	-10.7307	-10.5155	-10.0505	-9.62155	-9.5364	-9.99249	-11.0135	-12.4811	-14.2245	-16.068	-17.8226	-19.2602	-20.1503	-20.3629
BackToFront	10	37.6756	28.5129	19.6599	12.0941	6.72275	4.20658	4.79065	8.20165	13.6564	20.0209	26.1127	31.0627	34.563	36.8479	38.3944	39.522	40.1488	39.8623	38.2479	35.2423	31.2794	27.1361	23.5873	21.0771	19.5854	18.7408	18.0858	17.3349	16.4918	15.7911	15.5359	15.9426	17.062	18.7678	20.7535	22.5292	23.4711	22.9936	20.8171	17.1858	12.8667	8.88267	6.11545	4.99888	5.45062	7.01688	9.09638	11.108
BackToFront	10	16.1839	18.3941	18.8596	17.5269	14.9211	11.8921	9.21149	7.27293	6.05395	5.3231	4.91205	4.87129	5.41887	6.74286	8.79298	11.1986	13.3564	14.6394	14.6138	13.1686	10.5296	7.18853	3.79614	1.04055	-0.497325	-0.510802	0.883184	3.09567	5.1922	6.20047	5.48862	3.0451	-0.504143	-4.14674	-6.89215	-8.11642	-7.70595	-5.97764	-3.47519	-0.776795	1.61663	3.30878	4.00774	3.54235	1.90628	-0.693798	-3.82201	-6.85337
BackToFront	10	-12.3958	-14.4403	-18.1571	-22.4975	-26.8462	-30.9036	-34.5081	-37.4649	-39.4591	-40.1042	-39.1108	-36.4774	-32.5668	-28.0024	-23.4447	-19.378	-16.0163	-13.3422	-11.2384	-9.64082	-8.68882	-8.8478	-10.9945	-16.4084	-26.5985	-42.9077	-65.941	-95.0023	-127.84	-160.943	-190.397	-212.951	-226.82	-231.839	-228.968	-219.537	-204.684	-185.279	-162.247	-136.94	-111.248	-87.3219	-67.0862	-51.7942	-41.8346	-36.8125	-35.8198	-37.7435
BackToFront	10	4.08677	5.6501	6.76023	7.33271	7.44145	7.30988	7.23385	7.45691	8.06268	8.95399	9.9307	10.8176	11.5592	12.2317	12.9699	13.8545	14.8147	15.5908	15.7837	14.9826	12.9331	9.67192	5.55778	1.17017	-2.88499	-6.16704	-8.50091	-9.94922	-10.704	-10.9747	-10.9303	-10.6919	-10.3372	-9.88835	-9.29772	-8.45796	-7.25438	-5.62626	-3.59971	-1.27132	1.23282	3.78361	6.24549	8.45851	10.2405	11.4157	11.8532	11.4838
BackToFront	10	-333.08	-331.672	-337.721	-351.36	-369.865	-388.305	-401.424	-405.904	-401.809	-392.359	-382.147	-374.763	-371.063	-368.888	-364.253	-353.291	-334	-307.031	-275.364	-243.207	-214.747	-193.227	-180.5	-176.912	-181.298	-191.082	-202.637	-212.082	-216.378	-214.278	-206.575	-195.475	-183.446	-172.193	-162.235	-153.095	-143.788	-133.28	-120.821	-106.188	-89.8429	-72.9176	-56.9564	-43.4884	-33.6142	-27.7714	-25.7361	-26.7858
BackToFront	10	-20.0135	-19.4397	-17.7491	-14.9298	-11.3444	-7.5897	-4.26681	-1.78259	-0.271017	0.357709	0.314655	-0.154737	-0.827435	-1.55505	-2.32031	-3.23848	-4.46689	-6.04382	-7.77745	-9.2719	-10.0827	-9.89224	-8.60427	-6.34425	-3.41728	-0.264654	2.60786	4.7626	5.99652	6.43451	6.45657	6.47071	6.66221	6.87122	6.66884	5.57149	3.26883	-0.247881	-4.69398	-9.60446	-14.4826	-18.921	-22.6549	-25.545	-27.5099	-28.456	-28.2492	-26.756
BackToFront	10	-0.297161	0.256377	0.646467	0.356235	-1.03524	-3.57296	-6.79605	-9.85483	-11.8331	-12.1135	-10.5905	-7.64244	-3.91897	-0.0923709	3.30503	5.9246	7.57252	8.16788	7.72796	6.36638	4.28778	1.74721	-1.0371	-3.96248	-7.13232	-10.9901	-16.5796	-25.9787	-42.7278	-71.8198	-118.556	-185.933	-271.226	-363.613	-445.026	-495.091	-498.444	-450.839	-360.801	-246.235	-128.221	-25.2546	50.0682	91.8464	100.245	80.363	40.8301	-7.98034
BackToFront	11	3.30797	1.31006	-0.115067	-1.10217	-1.82437	-2.3874	-2.79229	-2.97247	-2.8699	-2.4904	-1.90519	-1.20687	-0.461448	0.304848	1.08174	1.84149	2.53328	3.11241	3.58258	4.00904	4.48159	5.03888	5.60409	5.98087	5.92903	5.28571	4.06551	2.47953	0.858322	-0.480004	-1.34775	-1.73349	-1.76607	-1.62948	-1.48096	-1.40525	-1.40996	-1.44703	-1.4452	-1.34691	-1.14276	-0.890602	-0.698508	-0.668496	-0.824904	-1.07658	-1.24868	-1.176
BackToFront	11	4.56391	4.65966	4.28474	3.4859	2.43922	1.39353	0.589562	0.186571	0.218632	0.597183	1.14612	1.64985	1.89113	1.68084	0.902067	-0.432662	-2.1272	-3.80792	-5.01119	-5.34163	-4.63599	-3.05681	-1.06163	0.757173	1.90007	2.15556	1.66261	0.808383	0.018496	-0.442719	-0.551086	-0.452531	-0.305513	-0.150716	0.111808	0.63931	1.53873	2.8178	4.41564	6.24938	8.20693	10.0779	11.4957	11.9768	11.0771	8.60028	4.75029	0.15324
BackToFront	11	-9.2572	-9.98002	-10.417	-10.3463	-9.56471	-7.98397	-5.71402	-3.0711	-0.502559	1.55377	2.8024	3.16793	2.77801	1.87706	0.709913	-0.56457	-1.89959	-3.32056	-4.84659	-6.41325	-7.83868	-8.85614	-9.2063	-8.75337	-7.56417	-5.90114	-4.11641	-2.49786	-1.15216	0.00485912	1.14454	2.37345	3.62469	4.66114	5.1859	5.0033	4.13535	2.83484	1.48041	0.415041	-0.189417	-0.371397	-0.319076	-0.257073	-0.346463	-0.637379	-1.07591	-1.54668
BackToFront	12	17.6859	22.4982	24.3955	23.2278	19.696	14.9203	9.96911	5.62782	2.46652	1.0006	1.70221	4.77561	9.86822	15.972	21.6447	25.4706	26.5299	24.6666	20.4533	14.9113	9.13723	4.01645	0.117498	-2.24586	-2.89219	-1.67634	1.54212	6.87646	14.3349	23.678	34.2467	44.8723	54.0163	60.1691	62.3737	60.6307	56.0129	50.4873	46.5507	46.8031	53.4827	67.9678	90.2884	118.802	150.237	180.251	204.463	219.707
BackToFront	12	15.5341	13.873	13.209	14.6675	18.8967	25.6625	33.7885	41.5183	47.1226	49.4196	47.9547	42.8326	34.4459	23.3769	10.5466	-2.58266	-14.0406	-21.7638	-24.2492	-21.1164	-13.2666	-2.55374	8.8493	19.0606	26.798	31.3275	32.2254	29.2259	22.3192	12.0393	-0.321507	-12.8275	-23.4029	-30.5014	-33.5775	-33.1017	-30.1455	-25.8272	-20.9474	-15.9547	-11.121	-6.69293	-2.88962	0.193348	2.62052	4.5164	5.90146	6.61375
BackToFront	12	11.4659	13.0162	13.2713	12.7529	12.0049	11.3264	10.6549	9.63034	7.78297	4.7597	0.510176	-4.61586	-9.88375	-14.3076	-16.8955	-16.9525	-14.3545	-9.6766	-4.09427	0.946982	4.18652	4.94175	3.27588	-0.125636	-4.26755	-8.17796	-11.1035	-12.5532	-12.2736	-10.255	-6.78146	-2.44743	1.92765	5.48858	7.55868	7.79491	6.24599	3.31825	-0.332446	-3.9693	-6.97504	-9.00494	-10.0248	-10.2041	-9.75169	-8.80138	-7.42527	-5.73518
BackToFront	12	-4.42578	-3.52151	-2.36721	-1.07584	0.237147	1.47149	2.54009	3.34543	3.76178	3.64398	2.87072	1.39826	-0.698734	-3.21064	-5.79601	-8.01751	-9.4371	-9.78129	-9.11437	-7.89633	-6.83154	-6.54018	-7.23583	-8.61916	-10.0857	-11.1305	-11.7074	-12.3134	-13.7599	-16.7729	-21.6711	-28.3057	-36.2877	-45.3653	-55.7063	-67.892	-82.5768	-99.9958	-119.615	-140.157	-159.981	-177.59	-191.969	-202.644	-209.569	-212.996	-213.401	-211.391
BackToFront	12	-0.78095	3.39666	8.22896	12.606	15.5398	16.4763	15.407	12.7524	9.11983	5.09031	1.13212	-2.37076	-5.07059	-6.67211	-7.01696	-6.15846	-4.35727	-1.98895	0.56015	2.93891	4.80947	5.83467	5.74831	4.50114	2.37157	-0.0810605	-2.23405	-3.66912	-4.31229	-4.36903	-4.1324	-3.82763	-3.5957	-3.57104	-3.92117	-4.76102	-5.98257	-7.13697	-7.48276	-6.20914	-2.73583	3.04349	10.6719	19.2184	27.5102	34.4323	39.2052	41.5583
BackToFront	12	6.81117	9.48056	11.1801	11.4821	10.2613	7.76458	4.56741	1.41446	-1.00802	-2.28321	-2.37082	-1.56848	-0.356552	0.792577	1.54949	1.76286	1.40761	0.513162	-0.874925	-2.67903	-4.76276	-6.934	-8.99622	-10.8103	-12.3171	-13.5096	-14.3904	-14.9545	-15.1828	-14.993	-14.1426	-12.1667	-8.49005	-2.74595	4.84485	13.3111	21.1633	26.9549	29.8671	29.9944	28.1945	25.6331	23.2843	21.6295	20.6229	19.8738	18.901	17.3535
BackToFront	12	-14.7492	-14.1892	-11.8259	-8.72453	-6.06036	-4.58082	-4.36773	-5.00081	-5.95047	-6.91235	-7.89045	-9.04406	-10.4624	-12.047	-13.559	-14.7714	-15.5927	-16.0904	-16.4228	-16.7715	-17.3282	-18.3119	-19.9134	-22.1258	-24.5541	-26.4091	-26.8093	-25.2854	-22.1715	-18.5969	-16.0779	-16.0156	-19.4557	-27.1732	-39.7911	-57.5489	-79.6864	-103.883	-126.394	-143.133	-151.257	-150.291	-142.052	-129.457	-115.062	-100.334	-85.9555	-72.6518
BackToFront	12	-6.02274	-4.05768	-2.43808	-1.49336	-1.39403	-2.10848	-3.36257	-4.64877	-5.35019	-4.99269	-3.52318	-1.42634	0.456486	1.34592	0.936394	-0.470576	-2.18904	-3.56979	-4.33645	-4.64704	-4.891	-5.39958	-6.26073	-7.32092	-8.31313	-8.981	-9.11395	-8.51175	-6.98198	-4.44979	-1.14277	2.30216	4.96528	6.00764	5.082	2.53147	-0.755499	-3.73897	-5.62548	-6.07473	-5.17639	-3.30421	-0.958911	1.34495	3.16309	4.18786	4.28729	3.49562
BackToFront	12	73.8921	87.3237	102.633	118.914	133.97	145.033	149.949	148.22	141.33	132.094	123.331	116.601	111.757	107.555	102.892	97.7966	93.5279	91.7353	93.3095	97.7226	103.255	107.883	110.173	109.644	106.519	101.263	94.3557	86.4546	78.6199	72.2063	68.2934	67.0428	67.5298	68.3292	68.4844	68.1511	68.3723	70.1386	73.4378	77.015	78.9911	77.8558	73.1545	65.5473	56.3895	47.2226	39.4042	33.905
BackToFront	12	-17.1569	-21.3519	-24.2408	-25.6664	-25.4968	-23.8135	-21.006	-17.6767	-14.37	-11.32	-8.37715	-5.18271	-1.447	2.86363	7.58343	12.6073	18.185	25.0716	34.464	47.7714	66.2715	90.6673	120.619	154.454	189.345	222.012	249.669	270.675	284.639	292.089	294.119	292.138	287.579	281.429	273.89	264.614	253.584	241.989	232.243	226.907	227.167	231.955	238.245	242.254	240.763	231.997	215.916	193.991
BackToFront	12	4.28093	5.87527	6.73381	6.68929	5.78182	4.30718	2.75452	1.61267	1.12343	1.1299	1.13127	0.532294	-1.04704	-3.56969	-6.58261	-9.40053	-11.3658	-12.0659	-11.4288	-9.68645	-7.24029	-4.50539	-1.79786	0.690412	2.84583	4.56976	5.75428	6.31674	6.25962	5.70238	4.8501	3.91182	3.01836	2.18977	1.36936	0.496721	-0.431164	-1.34891	-2.16364	-2.81319	-3.2997	-3.67784	-4.00933	-4.31709	-4.56754	-4.68955	-4.61443	-4.31323
BackToFront	12	10.8318	11.2727	10.1567	8.24995	6.35918	5.05894	4.55117	4.68121	5.06829	5.27918	4.97676	4.00991	2.43297	0.468889	-1.55959	-3.31237	-4.50577	-4.97479	-4.70756	-3.84499	-2.6378	-1.36847	-0.269524	0.528861	0.993864	1.13743	0.947135	0.345729	-0.794386	-2.58394	-5.02368	-7.9275	-10.8967	-13.3774	-14.8092	-14.8405	-13.5322	-11.4379	-9.4739	-8.59182	-9.38646	-11.833	-15.2883	-18.7517	-21.2359	-22.0622	-20.9621	-18.0075
BackToFront	12	186.265	178.98	174.074	172.054	173.462	178.515	186.85	197.622	209.953	223.41	238.101	254.157	270.827	285.823	295.521	296.129	285.244	262.94	231.771	195.795	159.265	125.631	97.1638	75.0257	59.4858	50.0683	45.6552	44.6627	45.3617	46.2792	46.5134	45.8151	44.3856	42.5102	40.2239	37.1966	32.8798	26.83	19.0346	10.0822	1.07564	-6.69891	-12.231	-15.1828	-16.0249	-15.8282	-15.7701	-16.5819
BackToFront	12	-14.8584	-4.59062	4.38671	11.0166	15.1793	17.56	19.2613	21.3146	24.2495	27.8884	31.4608	33.9918	34.7638	33.6035	30.8626	27.1531	23.0423	18.8892	14.8876	11.2278	8.23185	6.34379	5.96249	7.21486	9.81517	13.1151	16.3265	18.7939	20.1675	20.4131	19.7028	18.286	16.4134	14.317	12.2097	10.2686	8.6086	7.27159	6.25858	5.59779	5.41523	5.95715	7.52843	10.343	14.3347	19.0175	23.4906	26.6341
BackToFront	12	29.5947	25.6679	19.7082	11.3524	0.735093	-11.3036	-23.2317	-33.1442	-39.3359	-40.9151	-38.1585	-32.4049	-25.5194	-19.1946	-14.4243	-11.3516	-9.47659	-8.03527	-6.34693	-4.00057	-0.881092	2.8837	6.95384	10.7492	13.4348	14.0381	11.7674	6.43548	-1.24969	-9.7631	-17.2554	-22.2442	-24.1451	-23.3736	-21.0007	-18.1962	-15.7722	-14.026	-12.8742	-12.1151	-11.6289	-11.4119	-11.4689	-11.6694	-11.6861	-11.0743	-9.45621	-6.70645
BackToFront	12	246.968	273.02	289.474	297.145	298.362	295.817	291.591	286.773	281.696	276.511	271.689	268.198	267.262	269.814	275.871	284.147	292.181	297.003	296.093	288.173	273.507	253.655	230.924	207.803	186.548	168.898	155.885	147.703	143.696	142.467	142.131	140.731	136.81	130.018	121.409	113.099	107.296	105.168	106.271	108.939	111.371	112.638	112.935	113.038	113.483	114.134	114.372	113.622
BackToFront	12	-106.64	-107.334	-109.161	-112.406	-117.371	-124.983	-137.044	-155.876	-183.372	-219.95	-264.047	-312.845	-364.182	-418.821	-481.431	-558.908	-655.864	-769.137	-884.661	-979.65	-1030.41	-1022.36	-956.778	-850.089	-726.036	-605.519	-499.848	-410.223	-331.949	-259.388	-188.508	-116.656	-41.4035	39.4052	125.941	214.311	296.196	361.265	401.598	415.657	409.331	393.26	377.971	369.701	369.091	372.988	377.727	381.754
BackToFront	12	54.2485	63.1245	73.087	83.2432	92.3467	99.2325	103.214	104.23	102.709	99.254	94.3876	88.4783	81.8696	75.0884	68.9566	64.4774	62.4873	63.2185	65.9805	69.1587	70.5839	68.174	60.579	47.5199	29.6066	7.7157	-17.6727	-46.668	-79.4626	-115.441	-152.599	-187.793	-217.738	-240.093	-253.968	-259.71	-258.389	-251.526	-241.116	-229.56	-219.092	-210.795	-203.915	-196.123	-184.808	-168.666	-148.619	-127.511
BackToFront	12	188.241	153.854	123.16	97.9925	78.8666	65.4607	57.1132	53.1615	53.046	56.2315	62.051	69.6019	77.7384	85.1614	90.5775	92.9449	91.7898	87.4939	81.3639	75.3501	71.5129	71.5501	76.715	88.1243	107.078	134.881	172.002	216.975	265.827	312.56	350.617	374.639	381.739	371.927	347.803	313.846	275.527	238.28	206.399	182.087	165.059	152.956	142.489	130.853	116.761	100.646	84.0526	68.6764
BackToFront	12	2.1358	2.19707	1.57782	0.323449	-1.34073	-3.00087	-4.13578	-4.29743	-3.31624	-1.41485	0.848358	2.78633	3.83992	3.77062	2.72237	1.15095	-0.343353	-1.22213	-1.19058	-0.289287	1.14217	2.61557	3.68947	4.11833	3.89796	3.20976	2.32309	1.51399	1.0296	1.07309	1.77551	3.1359	4.95407	6.80217	8.07516	8.12172	6.4155	2.70626	-2.89299	-9.89995	-17.5341	-24.8624	-31.0081	-35.3828	-37.8672	-38.8592	-39.1597	-39.7401
BackToFront	12	84.9516	83.7855	81.1365	77.7311	73.9513	70.0982	66.491	63.1998	59.4985	53.4175	41.7944	21.0242	-11.6344	-56.6559	-111.362	-170.065	-225.381	-270.333	-300.445	-314.968	-316.724	-310.717	-302.2	-295.032	-290.872	-289.261	-288.327	-285.736	-279.651	-269.456	-256.054	-241.542	-228.331	-218.135	-211.347	-207.124	-204.014	-200.693	-196.411	-191.073	-185.081	-179.12	-173.922	-170.003	-167.423	-165.711	-164.036	-161.643
BackToFront	12	382.816	363.861	347.436	336.443	331.235	330.104	330.196	328.514	322.799	312.148	297.205	279.806	262.13	245.753	231.167	218.053	206.113	195.762	188.122	184.345	184.805	188.79	194.839	201.365	207.14	211.454	214.129	215.539	216.574	218.334	221.536	225.934	230.21	232.541	231.543	227.048	220.29	213.548	209.611	211.353	221.366	241.341	271.087	307.563	344.705	374.573	389.641	385.256
BackToFront	12	-50.9042	-88.7344	-135.901	-188.728	-240.756	-284.387	-313.385	-325.013	-320.727	-305.161	-284.081	-262.38	-242.868	-226.089	-210.922	-195.633	-179.025	-161.294	-144.246	-130.75	-123.789	-125.737	-138.244	-162.509	-199.174	-247.414	-303.647	-361.077	-411.048	-445.959	-462.135	-460.914	-447.326	-427.424	-406.031	-385.991	-368.616	-354.276	-342.392	-331.145	-317.712	-299.376	-274.961	-245.595	-214.256	-184.445	-158.843	-138.636
BackToFront	12	-12.5874	-4.9235	1.22158	5.28799	8.97021	15.7067	29.3456	52.6755	86.3906	128.676	175.365	220.586	257.909	281.833	289.251	280.323	258.337	228.573	196.625	166.85	141.477	120.552	102.501	84.8951	65.065	40.488	9.14909	-29.8686	-75.6033	-124.688	-171.693	-210.579	-236.795	-248.982	-249.342	-242.501	-233.486	-225.87	-220.802	-217.168	-212.588	-204.788	-192.762	-177.255	-160.326	-144.227	-130.259	-118.322
BackToFront	12	-0.242426	5.05686	9.49549	12.2654	13.0062	11.8907	9.52295	6.70466	4.17176	2.38442	1.43516	1.08771	0.941813	0.649009	0.0896316	-0.580118	-1.02713	-0.925124	-0.116638	1.32593	3.1571	5.0782	6.84624	8.31189	9.38409	9.96851	9.94642	9.22761	7.84753	6.03432	4.17988	2.71413	1.94248	1.93241	2.50148	3.31158	4.02381	4.44546	4.59756	4.66456	4.85507	5.25408	5.77208	6.2298	6.52922	6.79074	7.3491	8.6125
BackToFront	12	-250.517	-302.982	-354.662	-402.389	-444.371	-479.421	-505.675	-519.916	-518.251	-497.9	-458.976	-405.112	-342.523	-278.112	-217.656	-164.86	-121.376	-87.3594	-62.1002	-44.4924	-33.362	-27.7398	-27.0398	-31.0444	-39.6105	-52.2514	-67.8522	-84.8142	-101.617	-117.461	-132.485	-147.312	-162.203	-176.492	-188.862	-198.365	-205.421	-211.915	-220.12	-231.088	-243.645	-254.736	-260.957	-260.312	-253.114	-241.594	-228.601	-216.223
BackToFront	12	-60.1592	-59.1771	-56.7483	-52.1118	-45.1363	-36.5226	-27.6323	-19.9774	-14.6197	-11.7954	-10.9534	-11.1471	-11.5178	-11.5771	-11.1731	-10.2455	-8.61865	-5.98541	-2.0439	3.40943	10.5665	19.7954	31.6678	46.6323	64.41	83.4896	101.149	114.168	120.005	117.848	109.006	96.3873	83.2881	72.1096	63.6481	57.2742	51.7681	46.2087	40.365	34.4976	28.9138	23.7249	18.9586	14.8105	11.7032	10.0539	9.96083	11.1082
BackToFront	12	2.39849	2.97598	3.38288	3.68669	3.99986	4.42894	5.04871	5.90876	7.05519	8.53348	10.3512	12.4134	14.4768	16.1774	17.1423	17.1429	16.2043	14.6055	12.7656	11.0739	9.75184	8.80649	8.08495	7.38145	6.54114	5.51385	4.35427	3.18208	2.1321	1.31264	0.783993	0.55518	0.591883	0.825462	1.1613	1.48828	1.69717	1.70373	1.47937	1.07414	0.632343	0.380182	0.579845	1.43965	3.00486	5.07923	7.23414	8.92727
BackToFront	12	-184.563	-189.17	-190.891	-188.115	-179.844	-166.246	-148.677	-129.143	-109.541	-91.1379	-74.5163	-59.8563	-47.219	-36.6393	-28.0642	-21.3052	-16.1055	-12.2695	-9.72665	-8.45388	-8.31985	-8.97056	-9.86175	-10.4163	-10.2244	-9.16587	-7.40921	-5.30083	-3.2199	-1.46918	-0.238226	0.365838	0.261868	-0.638995	-2.41181	-5.05147	-8.40492	-12.1612	-15.9188	-19.2989	-22.0284	-23.9449	-24.9396	-24.9145	-23.8124	-21.7049	-18.8566	-15.6927
BackToFront	12	-156.95	-156.747	-152.387	-145.429	-138.167	-132.797	-130.769	-132.458	-137.149	-143.343	-149.35	-154.001	-157.096	-159.303	-161.529	-164.215	-167.13	-169.763	-171.913	-173.837	-175.805	-177.519	-178.057	-176.527	-172.913	-168.313	-164.326	-162.081	-161.787	-163.211	-166.609	-173.22	-184.758	-202.188	-224.679	-249.472	-272.716	-290.7	-300.811	-301.989	-294.752	-280.999	-263.561	-245.493	-229.259	-216.205	-206.672	-200.669
BackToFront	12	-4.68323	-4.75	-3.66142	-1.98149	-0.334346	0.677521	0.621892	-0.565864	-2.45893	-4.22261	-4.93454	-4.00216	-1.46403	1.99574	5.3162	7.48835	7.94515	6.76352	4.59785	2.37815	0.911018	0.578045	1.2849	2.67784	4.49056	6.82636	10.2221	15.4819	23.3733	34.3416	48.3423	64.7987	82.5984	100.068	115.005	124.957	127.888	123.044	111.546	96.2415	80.7225	67.9952	59.4764	54.789	52.3158	50.0852	46.5276	40.8519
FullRotation	1	11.2465	9.44459	7.84155	6.36314	4.92916	3.45287	1.82922	-0.0483387	-2.24899	-4.76331	-7.4918	-10.2508	-12.7824	-14.7582	-15.8104	-15.6216	-14.0624	-11.2999	-7.78457	-4.09206	-0.696462	2.18565	4.59314	6.67014	8.47545	9.87502	10.5756	10.2813	8.87061	6.49942	3.56971	0.598944	-1.93229	-3.68023	-4.47353	-4.3134	-3.37093	-1.96994	-0.524883	0.580382	1.13254	1.17837	1.00788	1.02821	1.58256	2.79782	4.54069	6.49797
FullRotation	1	-253.956	-249.872	-249.11	-252.314	-260.33	-272.807	-287.038	-297.951	-299.598	-287.528	-260.859	-222.881	-179.898	-138.953	-105.624	-82.8006	-70.6709	-67.5177	-70.777	-77.9855	-87.4693	-98.697	-112.186	-128.925	-149.462	-173.048	-197.297	-218.596	-233.152	-238.195	-232.777	-217.872	-195.842	-169.652	-142.232	-116.146	-93.4857	-75.7765	-63.8279	-57.5915	-56.2043	-58.271	-62.2982	-67.0711	-71.8332	-76.2452	-80.2397	-83.8793
FullRotation	1	-2.96176	-2.98175	-2.24191	-1.07451	0.228854	1.43297	2.35436	2.87251	2.95347	2.66586	2.17971	1.74344	1.62851	2.02551	2.9125	3.9681	4.62016	4.25039	2.46735	-0.697764	-4.76578	-8.93517	-12.2714	-13.8915	-13.139	-9.76611	-4.0892	2.98256	10.1347	16.0357	19.7669	21.0855	20.3825	18.3862	15.7886	13.0092	10.1906	7.37915	4.73495	2.62721	1.55295	1.93009	3.88111	7.12589	11.0386	14.8381	17.8217	19.5423
FullRotation	1	-2.91045	-3.30255	-3.51592	-3.51568	-3.29993	-2.91004	-2.42487	-1.94303	-1.55833	-1.33949	-1.31222	-1.44935	-1.67149	-1.87158	-1.96073	-1.91759	-1.80633	-1.74357	-1.82821	-2.08119	-2.43535	-2.78147	-3.03147	-3.15505	-3.17069	-3.11268	-3.00714	-2.87258	-2.72731	-2.58153	-2.41074	-2.145	-1.69838	-1.03702	-0.233353	0.537736	1.07327	1.24152	1.04714	0.623626	0.164187	-0.166765	-0.29348	-0.239531	-0.0951686	0.0334263	0.065864	-0.0345507
FullRotation	1	188.106	178.014	170.255	162.723	154.962	148.558	146.107	149.442	158.22	169.67	179.598	184.021	180.571	169.062	151.174	129.631	107.351	86.8821	70.1351	58.3584	52.19	51.7128	56.4493	65.368	77.0662	90.3054	104.829	122.024	144.803	176.334	217.988	267.499	318.521	362.09	389.469	395.046	377.981	342.005	293.741	240.498	188.471	141.831	102.631	71.2286	46.8595	28.2033	13.7729	2.09969
FullRotation	1	-120.858	-129.747	-141.896	-159.924	-184.25	-211.803	-236.743	-252.995	-257.154	-249.978	-235.581	-218.914	-203.234	-189.058	-175.041	-159.857	-143.658	-128.18	-115.644	-107.403	-103.241	-101.677	-100.868	-99.4815	-97.034	-93.6524	-89.5168	-84.4233	-77.7703	-68.983	-58.1084	-46.1804	-35.074	-26.871	-23.0513	-23.9426	-28.752	-36.1899	-45.3826	-56.529	-70.8285	-89.5413	-112.579	-137.44	-159.306	-172.57	-173.21	-160.831
FullRotation	1	-36.6812	-33.1315	-29.2168	-24.8452	-20.3524	-16.4045	-13.7463	-12.901	-13.9227	-16.3143	-19.163	-21.4711	-22.5505	-22.3004	-21.2156	-20.1026	-19.6385	-20.0304	-20.9832	-22.0544	-23.2182	-25.3384	-30.2119	-40.0412	-56.4712	-79.6021	-107.483	-136.421	-162.067	-180.832	-191.008	-193.109	-189.356	-182.687	-175.796	-170.591	-168.091	-168.539	-171.485	-175.769	-179.547	-180.598	-176.996	-167.958	-154.419	-138.902	-124.549	-113.729
FullRotation	1	25.5771	34.8905	49.6783	68.8987	90.518	111.781	129.896	142.842	149.904	151.713	149.852	146.244	142.591	139.963	138.623	138.12	137.714	136.997	136.452	137.57	142.38	152.493	168.08	187.28	206.402	220.967	227.214	223.426	210.448	191.2	169.505	148.855	131.616	118.822	110.381	105.46	102.928	101.824	101.717	102.774	105.419	109.704	114.836	119.223	121.161	119.736	115.35	109.449
FullRotation	1	36.4544	36.3101	35.1823	33.3268	30.7587	27.3073	22.786	17.1939	10.8296	4.21542	-2.12544	-7.88441	-13.0038	-17.5084	-21.2792	-23.9623	-25.0983	-24.3804	-21.8578	-17.9572	-13.3274	-8.6267	-4.37739	-0.936513	1.46313	2.68967	2.74553	1.8276	0.335485	-1.21548	-2.34881	-2.76999	-2.43124	-1.5077	-0.31598	0.78781	1.50851	1.69103	1.35269	0.651296	-0.191582	-0.969502	-1.53015	-1.78132	-1.69379	-1.32474	-0.842049	-0.505095
FullRotation	1	-0.133813	0.51435	1.39561	1.82956	1.28992	-0.437006	-3.21749	-6.65271	-10.2184	-13.3901	-15.7269	-16.9277	-16.8853	-15.7345	-13.8586	-11.8254	-10.2523	-9.63535	-10.1843	-11.7207	-13.6909	-15.336	-15.983	-15.3452	-13.6673	-11.622	-9.98819	-9.27815	-9.49974	-10.1739	-10.5749	-10.0605	-8.32256	-5.4586	-1.87216	1.90427	5.35527	8.04674	9.63082	9.85039	8.58109	5.88527	2.03059	-2.56103	-7.40569	-12.0385	-16.0484	-19.0858
FullRotation	1	5.08365	1.0842	-1.36977	-2.23171	-1.68277	-0.0506396	2.27006	4.89362	7.49921	9.8451	11.7331	12.9462	13.2038	12.1729	9.55292	5.2157	-0.645297	-7.44037	-14.2454	-20.012	-23.8527	-25.2876	-24.3542	-21.5515	-17.6591	-13.5166	-9.83625	-7.08235	-5.40962	-4.64897	-4.35531	-3.94088	-2.89491	-1.01367	1.47725	4.00092	5.88712	6.67707	6.3109	5.1035	3.54571	2.05287	0.801823	-0.281533	-1.39859	-2.70354	-4.16758	-5.54716
FullRotation	1	-158.365	-185.269	-206.306	-218.641	-220.752	-212.682	-195.833	-172.524	-145.588	-118.092	-93.0478	-72.9516	-59.1915	-51.6286	-48.6766	-47.9749	-47.3844	-45.8255	-43.5472	-41.7168	-41.5587	-43.4932	-46.7144	-49.4489	-49.7857	-46.6865	-40.6386	-33.5759	-28.0276	-25.8775	-27.3625	-30.8912	-33.8521	-34.0219	-30.7912	-25.4901	-20.6243	-18.508	-20.134	-24.935	-31.4952	-38.6837	-46.4866	-56.0348	-68.8277	-85.5633	-105.216	-124.891
FullRotation	1	-0.620129	-1.65081	-2.63629	-3.27166	-3.35068	-2.85097	-1.94789	-0.943971	-0.149243	0.239518	0.20221	-0.121323	-0.519626	-0.819072	-0.957013	-0.980791	-0.983834	-1.02874	-1.11105	-1.18072	-1.19316	-1.14315	-1.05683	-0.954697	-0.820496	-0.600597	-0.231136	0.327386	1.06742	1.93097	2.81966	3.61344	4.19166	4.45961	4.37478	3.96809	3.34586	2.66648	2.0946	1.74998	1.67633	1.84076	2.16236	2.54597	2.90592	3.17422	3.30277	3.26942
FullRotation	2	8.29322	6.02761	5.75138	7.2965	10.129	13.4993	16.5881	18.6366	19.0885	17.755	14.932	11.37	8.05278	5.87403	5.37261	6.6422	9.40242	13.135	17.1932	20.8804	23.5286	24.612	23.8679	21.3839	17.6078	13.271	9.22956	6.25042	4.79286	4.86657	6.03969	7.6111	8.87191	9.33679	8.84929	7.55162	5.77522	3.92084	2.36075	1.35526	0.979504	1.07978	1.30118	1.20894	0.473559	-0.960629	-2.81849	-4.59222
FullRotation	2	-1.21561	-4.03242	-7.6862	-11.3967	-14.3634	-16.0011	-16.0458	-14.5315	-11.6967	-7.90159	-3.59084	0.71305	4.44317	7.09803	8.41912	8.53961	7.97703	7.41063	7.33693	7.8074	8.42661	8.62689	8.04814	6.78246	5.3326	4.32371	4.15842	4.82994	5.98397	7.15585	8.001	8.3831	8.30835	7.81325	6.90941	5.60835	3.96583	2.09369	0.128198	-1.80677	-3.62342	-5.27074	-6.71831	-7.91727	-8.7559	-9.0525	-8.62377	-7.41149
FullRotation	2	17.0792	19.9165	21.1803	20.419	17.5278	12.8183	6.97171	0.884061	-4.5415	-8.594	-10.8979	-11.4761	-10.7134	-9.2194	-7.6169	-6.33527	-5.49363	-4.92942	-4.3418	-3.47188	-2.23477	-0.759087	0.662086	1.683	2.03123	1.61378	0.553711	-0.849956	-2.22605	-3.24376	-3.68919	-3.49008	-2.70285	-1.48902	-0.0908625	1.19616	2.07951	2.34833	1.96534	1.11891	0.200695	-0.315643	-0.0563041	1.08283	2.874	4.8373	6.43538	7.28351
FullRotation	2	19.7465	11.2381	2.64953	-4.57505	-9.2157	-10.7061	-9.22498	-5.46893	-0.292127	5.5625	11.5529	17.289	22.4636	26.8213	30.156	32.2883	33.0218	32.1192	29.3556	24.6506	18.2176	10.6402	2.80384	-4.31213	-9.90826	-13.5835	-15.4038	-15.8005	-15.3627	-14.6226	-13.9017	-13.2384	-12.3896	-10.9047	-8.27689	-4.15609	1.43998	8.00959	14.625	20.1742	23.7079	24.7589	23.4943	20.6311	17.151	13.9433	11.5351	10.0091
FullRotation	2	-217.063	-183.302	-149.562	-121.689	-102.286	-90.5014	-83.2555	-77.0896	-69.6648	-60.3318	-49.7947	-39.3377	-30.154	-23.038	-18.3535	-16.0218	-15.4001	-15.1768	-13.5377	-8.74251	0.0656294	12.2562	25.7485	37.8005	46.1879	50.1327	50.4437	48.8135	46.7545	44.8813	42.9818	40.7179	38.3256	36.7003	36.7851	38.7869	41.9219	44.9518	47.0666	48.3435	49.3589	50.2762	50.2181	47.52	40.7656	29.8654	16.411	3.05855
FullRotation	2	-2.98786	-3.323	-3.61068	-3.76941	-3.75042	-3.54593	-3.17019	-2.63955	-1.97205	-1.21401	-0.467367	0.114235	0.376505	0.241985	-0.234013	-0.868957	-1.42326	-1.69463	-1.58758	-1.13228	-0.465074	0.208519	0.660335	0.705214	0.275723	-0.527124	-1.45748	-2.22477	-2.62292	-2.6064	-2.26738	-1.74191	-1.1131	-0.379344	0.510188	1.58886	2.82964	4.1456	5.42259	6.55219	7.44699	8.03295	8.23421	7.96347	7.13119	5.67719	3.61794	1.09246
FullRotation	2	339.665	348.988	352.71	348.873	336.724	317.732	295.679	275.684	262.634	259.77	267.996	285.965	310.515	337.111	360.305	374.644	376.195	364.19	341.69	314.491	288.578	267.545	251.511	238.07	224.478	209.635	194.814	183	177.481	180.437	191.986	209.861	229.77	246.412	254.911	252.212	237.874	213.992	184.366	153.348	124.775	101.282	84.0426	72.9652	67.1948	65.7011	67.6304	72.2688
FullRotation	2	8.55081	9.32614	9.43193	8.75992	7.51872	6.13222	5.04409	4.51446	4.50017	4.67321	4.58599	3.91244	2.64918	1.15468	-0.00763713	-0.34953	0.29097	1.66737	3.242	4.43205	4.84352	4.39213	3.27778	1.85594	0.483794	-0.590337	-1.25865	-1.5125	-1.36904	-0.817446	0.177936	1.61722	3.3876	5.22217	6.73653	7.53817	7.36188	6.16989	4.17451	1.78595	-0.487587	-2.15792	-2.86929	-2.49038	-1.1513	0.799024	2.91392	4.79128
FullRotation	2	-46.1237	-31.7261	-22.3288	-17.8492	-17.5503	-20.1871	-24.2189	-28.0632	-30.3844	-30.3595	-27.8331	-23.2809	-17.6018	-11.8368	-6.93932	-3.65457	-2.47775	-3.62723	-6.99385	-12.093	-18.0844	-23.9114	-28.5609	-31.3555	-32.1467	-31.292	-29.4035	-26.9877	-24.1726	-20.6728	-15.9917	-9.68204	-1.42475	9.19443	23.0551	41.6414	66.607	98.8001	137.248	178.801	218.801	252.487	276.364	288.86	290.153	281.606	265.302	243.831
FullRotation	2	30.4279	28.3767	25.1228	21.2796	17.5601	14.5226	12.4134	11.1656	10.5218	10.1995	10.0085	9.87196	9.75225	9.54628	9.03017	7.90604	5.94093	3.12325	-0.258061	-3.67326	-6.53372	-8.40923	-9.17128	-8.997	-8.24586	-7.28657	-6.36208	-5.54484	-4.7743	-3.93867	-2.95174	-1.79855	-0.535965	0.743194	1.95473	3.04404	3.96059	4.61142	4.84106	4.48077	3.45074	1.85251	-0.0188426	-1.76115	-3.01122	-3.57498	-3.48345	-2.95488
FullRotation	2	3.26006	3.31753	3.15025	2.69585	1.98428	1.17297	0.524484	0.314298	0.708158	1.67144	2.96441	4.21997	5.05176	5.12779	4.1636	1.84351	-2.29536	-8.94095	-18.9771	-33.3153	-52.6104	-76.9683	-105.761	-137.635	-170.713	-202.955	-232.598	-258.578	-280.753	-299.76	-316.438	-331.013	-342.476	-348.618	-346.871	-335.632	-315.361	-288.873	-260.665	-235.691	-218.258	-211.453	-216.966	-234.802	-262.639	-295.281	-325.099	-344.008
FullRotation	2	14.9409	15.249	14.6375	12.9997	10.3696	7.04408	3.56298	0.536267	-1.58419	-2.65568	-2.8446	-2.49505	-1.96363	-1.5025	-1.2203	-1.09315	-0.994776	-0.745388	-0.188511	0.71226	1.80892	2.7903	3.30292	3.11272	2.21006	0.794439	-0.84476	-2.45862	-3.88999	-5.02838	-5.73757	-5.84886	-5.24864	-3.99834	-2.38294	-0.831702	0.257052	0.686575	0.537408	0.111685	-0.217559	-0.178911	0.282564	0.992281	1.63701	1.91167	1.65974	0.942019
FullRotation	2	-379.042	-379.808	-381.652	-380.919	-376.283	-368.997	-361.501	-355.358	-349.841	-342.06	-328.566	-307.434	-279.58	-248.535	-218.909	-194.496	-177.175	-167.132	-164.158	-169.095	-184.31	-212.615	-254.944	-308.081	-363.999	-411.696	-440.917	-445.903	-427.157	-390.445	-343.883	-294.888	-248.415	-206.8	-170.619	-139.723	-113.971	-93.6127	-79.4973	-73.1912	-76.9589	-93.3753	-124.459	-170.427	-228.594	-293.107	-355.979	-409.263
FullRotation	2	-1.41825	0.823537	3.40016	6.03394	8.47627	10.5573	12.1391	13.0525	13.1072	12.187	10.358	7.89469	5.19712	2.65452	0.551917	-0.92908	-1.65188	-1.49468	-0.408545	1.47448	3.77221	5.9122	7.31062	7.59392	6.74254	5.08632	3.15053	1.43067	0.202105	-0.545503	-1.02895	-1.50123	-2.09238	-2.75009	-3.30136	-3.58591	-3.56932	-3.36971	-3.18952	-3.20437	-3.47974	-3.95542	-4.49255	-4.9396	-5.18427	-5.16919	-4.88842	-4.36842
FullRotation	2	2.79831	2.49807	2.09043	1.14949	-0.162591	-1.07585	-0.666491	1.54281	5.28788	9.7786	14.2258	18.2593	21.9406	25.4231	28.5758	30.8808	31.6705	30.5146	27.477	23.0986	18.152	13.3502	9.15595	5.74665	3.07452	0.956479	-0.844731	-2.5428	-4.25565	-5.95666	-7.47723	-8.56628	-8.98747	-8.61622	-7.50309	-5.88246	-4.11948	-2.6047	-1.63055	-1.29998	-1.51267	-2.03591	-2.62391	-3.12303	-3.51509	-3.88593	-4.34988	-4.97139
FullRotation	2	77.2458	79.1283	83.669	92.0228	104.537	119.946	135.202	146.322	149.943	144.762	132.017	114.774	96.5244	79.9009	66.115	55.1597	46.4134	39.2085	33.1177	27.9642	23.6969	20.2688	17.5886	15.5338	13.9851	12.8429	12.021	11.4321	10.9842	10.5873	10.17	9.69492	9.16663	8.62412	8.11598	7.66703	7.25823	6.83364	6.33876	5.76716	5.18943	4.73719	4.54251	4.66131	5.03119	5.50016	5.92017	6.24975
FullRotation	2	-4.59199	-3.81089	-2.88653	-1.87811	-0.840361	0.138785	0.929339	1.38425	1.36727	0.77323	-0.453154	-2.27917	-4.52693	-6.83333	-8.6836	-9.54962	-9.09709	-7.36599	-4.81388	-2.17852	-0.202935	0.646273	0.341816	-0.743029	-2.03584	-3.0272	-3.45634	-3.35132	-2.93414	-2.46431	-2.11557	-1.92927	-1.85208	-1.8065	-1.75184	-1.70287	-1.71638	-1.86291	-2.2014	-2.75561	-3.50029	-4.36912	-5.28956	-6.2204	-7.14944	-8.03925	-8.76251	-9.09737
FullRotation	2	-490.401	-444.292	-404.726	-380.704	-376.03	-388.714	-411.577	-434.21	-446.089	-439.916	-413.793	-371.244	-319.176	-264.938	-213.948	-168.809	-129.884	-96.5643	-68.3856	-45.5174	-28.6939	-18.921	-17.271	-24.8166	-42.5315	-70.9146	-109.3	-155.139	-203.808	-249.302	-285.754	-309.061	-317.817	-313.159	-297.809	-275.007	-247.808	-218.762	-189.739	-161.82	-135.353	-110.327	-86.9352	-66.0387	-49.3087	-39.0988	-38.2387	-49.8202
FullRotation	2	-2.77754	-4.3311	-5.88975	-7.07392	-7.56755	-7.30598	-6.56347	-5.86909	-5.77251	-6.5704	-8.13954	-9.96996	-11.3783	-11.7803	-10.88	-8.70221	-5.49636	-1.60405	2.63709	6.91827	10.9491	14.436	17.0903	18.6615	18.9916	18.0608	16.0115	13.1342	9.82271	6.49505	3.49646	1.0058	-1.00522	-2.72796	-4.38905	-6.11212	-7.84854	-9.44388	-10.8029	-12.0477	-13.5291	-15.6406	-18.5254	-21.8821	-25.0349	-27.269	-28.2179	-28.0591
FullRotation	2	90.8379	107.57	135.605	171.939	211.437	247.525	273.802	285.911	282.862	267.227	244.25	220.309	201.322	191.543	192.954	205.196	225.853	250.876	275.147	293.287	300.829	295.474	277.915	251.66	221.806	193.319	169.645	152.237	140.94	134.743	132.32	132.175	132.566	131.587	127.567	119.641	108.119	94.3877	80.3525	67.7003	57.3565	49.3633	43.1608	38.0416	33.5127	29.4033	25.7469	22.5815
FullRotation	2	-51.3793	-41.0312	-32.9935	-29.7302	-32.1541	-39.5755	-50.5415	-64.0637	-80.4992	-101.482	-128.801	-162.722	-200.714	-237.475	-266.534	-282.742	-284.348	-273.465	-254.702	-232.833	-210.864	-189.489	-167.941	-145.431	-122.179	-99.5418	-79.3467	-63.0222	-51.0216	-42.7737	-37.0502	-32.5118	-28.178	-23.6584	-19.0925	-14.8693	-11.3141	-8.53004	-6.48353	-5.24972	-5.23539	-7.23031	-12.2346	-21.1665	-34.574	-52.4757	-74.3451	-99.2134
FullRotation	2	-4.89928	-3.1271	-1.65051	-0.64242	-0.245712	-0.510581	-1.34185	-2.48932	-3.6003	-4.32399	-4.43087	-3.89192	-2.89359	-1.78003	-0.950186	-0.735293	-1.29187	-2.54172	-4.18248	-5.77423	-6.87604	-7.18556	-6.62555	-5.34552	-3.63948	-1.82393	-0.13753	1.28903	2.39414	3.11976	3.38491	3.1138	2.30232	1.06167	-0.385505	-1.75834	-2.78803	-3.28129	-3.16741	-2.52442	-1.57104	-0.611216	0.0653869	0.290491	0.0858912	-0.343409	-0.690138	-0.66669
FullRotation	3	3.57532	-1.66205	-7.12165	-12.4841	-17.372	-21.3986	-24.2683	-25.8661	-26.272	-25.687	-24.3351	-22.417	-20.1369	-17.7434	-15.5104	-13.6468	-12.2002	-11.0402	-9.9393	-8.67889	-7.11106	-5.15423	-2.79305	-0.119298	2.60307	4.92766	6.31417	6.26978	4.46747	0.793187	-4.64221	-11.4846	-19.1182	-26.7142	-33.3847	-38.3906	-41.2938	-41.9831	-40.599	-37.4317	-32.8386	-27.1865	-20.8251	-14.1201	-7.552	-1.79263	2.35594	4.21199
FullRotation	3	-2.71276	-1.38028	0.468875	2.71434	5.47965	9.4242	15.8746	26.5918	43.0958	65.741	92.9936	121.407	146.508	164.281	172.559	171.598	163.623	151.67	138.403	125.506	113.777	103.714	96.1262	92.3908	94.2219	103.066	119.415	142.336	169.419	197.144	221.6	239.362	248.337	248.291	240.838	228.815	215.246	202.361	191.089	181.234	172.114	163.251	154.718	147.022	140.684	135.821	131.964	128.216
FullRotation	3	-119.424	-130.851	-132.164	-124.709	-111.954	-98.0186	-86.1757	-77.934	-72.965	-69.7064	-66.305	-61.4909	-55.0518	-47.7369	-40.6962	-34.7943	-30.1797	-26.3039	-22.2914	-17.4036	-11.3541	-4.39429	2.79451	9.31293	14.279	17.0167	17.1548	14.6283	9.62104	2.51685	-6.10983	-15.4786	-24.6247	-32.5049	-38.1896	-41.0887	-41.1222	-38.751	-34.8259	-30.2838	-25.8099	-21.6145	-17.4379	-12.7695	-7.15926	-0.458271	7.08259	14.8188
FullRotation	3	5.14823	5.40932	5.57365	5.5981	5.47363	5.25259	5.05746	5.04675	5.34029	5.937	6.67285	7.25177	7.34228	6.70277	5.28198	3.26237	1.02882	-0.923334	-2.12191	-2.25123	-1.24435	0.708705	3.24543	5.9721	8.58725	10.9224	12.891	14.4026	15.3238	15.5245	14.9779	13.8353	12.416	11.1086	10.2368	9.94807	10.17	10.6335	10.9506	10.718	9.62561	7.54308	4.56249	0.980276	-2.77882	-6.26907	-9.12407	-11.1121
FullRotation	3	-139.185	-159.209	-177.226	-190.438	-197.035	-196.796	-191.027	-181.906	-171.583	-161.527	-152.367	-144.161	-136.815	-130.337	-124.835	-120.353	-116.744	-113.734	-111.134	-109.048	-107.934	-108.445	-111.201	-116.545	-124.369	-133.964	-143.956	-152.447	-157.488	-157.791	-153.31	-145.327	-135.883	-126.867	-119.244	-112.836	-106.694	-99.7518	-91.3712	-81.5251	-70.6503	-59.3756	-48.3171	-38.0243	-29.0181	-21.8314	-16.9867	-14.8919
FullRotation	3	170.08	153.755	138.547	125.725	115.442	107.089	99.8399	93.1069	86.7315	80.9414	76.1769	72.8892	71.3466	71.4796	72.8177	74.5896	76.0103	76.6938	77.0408	78.4052	82.8674	92.5689	108.775	131.043	156.926	182.46	203.324	216.162	219.468	213.662	200.434	181.838	159.67	135.347	110.162	85.5435	63.0453	44.074	29.5696	19.8641	14.8006	13.9944	17.0843	23.8223	33.9797	47.1042	62.2576	77.8764
FullRotation	3	-5.41166	-3.97174	-3.09454	-2.60895	-2.12017	-1.20889	0.386743	2.67418	5.41378	8.21471	10.6743	12.5089	13.6272	14.1239	14.2095	14.113	14.0057	13.9653	13.9873	14.0273	14.0532	14.0835	14.204	14.5693	15.3955	16.9351	19.41	22.9015	27.2269	31.8858	36.1311	39.1746	40.4527	39.8404	37.7111	34.8013	31.9229	29.6426	28.0765	26.8981	25.5504	23.5404	20.6585	17.0182	12.9347	8.74645	4.70259	0.957626
FullRotation	3	-6.97918	-7.35691	-7.74154	-7.86663	-7.42545	-6.21322	-4.17548	-1.37023	2.08255	6.01151	10.1669	14.2054	17.7253	20.3402	21.7483	21.7616	20.3172	17.5047	13.6292	9.25976	5.19025	2.26914	1.1404	2.01012	4.56021	8.0617	11.6327	14.5165	16.251	16.6836	15.8717	13.9657	11.1471	7.63658	3.73246	-0.169969	-3.60736	-6.11908	-7.33408	-7.0478	-5.27082	-2.23171	1.68741	6.09319	10.7769	15.8862	21.9665	29.7957
FullRotation	3	14.2453	15.0143	15.6562	15.7087	14.8688	13.0375	10.3021	6.88491	3.06493	-0.909934	-4.88642	-8.80427	-12.6213	-16.2134	-19.3319	-21.6857	-23.1362	-23.9112	-24.7038	-26.5772	-30.7052	-38.0752	-49.2812	-64.4441	-83.1933	-104.621	-127.221	-148.946	-167.525	-181.027	-188.484	-190.317	-188.427	-185.933	-186.549	-193.566	-208.578	-230.392	-254.827	-275.822	-287.554	-286.647	-273.327	-251.008	-224.611	-198.552	-175.342	-155.298
FullRotation	3	-46.7128	-52.8293	-57.8267	-61.2444	-62.8372	-62.5967	-60.7518	-57.7119	-53.9265	-49.7091	-45.1393	-40.1227	-34.5728	-28.5774	-22.438	-16.5811	-11.4455	-7.42918	-4.90913	-4.26948	-5.89251	-10.0885	-16.9838	-26.3621	-37.5039	-49.1007	-59.3759	-66.4712	-69.0139	-66.6293	-60.138	-51.3325	-42.4333	-35.4777	-31.8627	-32.1323	-35.9664	-42.3002	-49.5494	-55.9523	-60.0094	-60.9056	-58.7488	-54.4912	-49.5317	-45.1501	-42.0183	-40.0048
FullRotation	3	-244.677	-213.352	-187.54	-167.703	-152.948	-141.927	-133.502	-127.073	-122.611	-120.429	-120.757	-123.233	-126.6	-128.848	-127.882	-122.439	-112.749	-100.528	-88.2247	-77.9537	-70.6708	-66.0105	-62.774	-59.7037	-56.0934	-51.9656	-47.8439	-44.3569	-41.915	-40.5762	-40.0641	-39.8544	-39.279	-37.6619	-34.502	-29.6614	-23.4719	-16.6863	-10.2781	-5.16788	-1.98189	-0.918615	-1.74176	-3.87697	-6.56832	-9.04981	-10.6925	-11.1006
FullRotation	3	-3.35495	-1.55358	0.126704	1.45929	2.31447	2.64885	2.47872	1.85353	0.838528	-0.495586	-2.06444	-3.74957	-5.37508	-6.71561	-7.54958	-7.74708	-7.34696	-6.57212	-5.75872	-5.22172	-5.12232	-5.41094	-5.87606	-6.26438	-6.38916	-6.16354	-5.56196	-4.57355	-3.20808	-1.5511	0.193024	1.73118	2.78223	3.18335	2.93599	2.17037	1.07328	-0.169531	-1.38594	-2.40562	-3.06152	-3.22533	-2.8672	-2.09646	-1.14927	-0.314872	0.163358	0.161186
FullRotation	3	-33.4101	-34.372	-35.97	-37.5882	-38.6001	-38.4235	-36.7011	-33.5033	-29.3779	-25.1659	-21.6543	-19.2624	-17.9299	-17.2429	-16.6911	-15.8928	-14.6902	-13.1123	-11.2824	-9.34131	-7.42103	-5.64864	-4.13896	-2.95679	-2.06516	-1.31594	-0.515197	0.448685	1.4967	2.35251	2.66881	2.21961	1.04595	-0.533628	-2.0485	-3.06379	-3.33434	-2.86591	-1.87448	-0.679293	0.420257	1.2322	1.6967	1.85167	1.77718	1.5586	1.28164	1.03298
FullRotation	3	7.27369	7.31338	6.98398	6.52317	6.05201	5.55808	4.97078	4.2502	3.41839	2.52643	1.60912	0.688796	-0.170121	-0.807138	-0.989126	-0.514542	0.649531	2.30264	4.05602	5.47447	6.23076	6.2088	5.5215	4.45228	3.34567	2.48143	1.97541	1.75074	1.59662	1.28706	0.695523	-0.150767	-1.09278	-1.91053	-2.40772	-2.4841	-2.18243	-1.68799	-1.2647	-1.13858	-1.38463	-1.88198	-2.37417	-2.58813	-2.35116	-1.63112	-0.508534	0.896292
FullRotation	3	58.4787	55.7774	51.9141	47.8985	44.8739	43.664	44.4178	46.5648	49.0983	51.0103	51.6223	50.6905	48.3431	44.9848	41.245	37.8972	35.6675	34.92	35.3887	36.1665	36.0725	34.2637	30.7549	26.4852	22.8367	20.8611	20.7106	21.637	22.5556	22.7805	22.4372	22.2929	23.1338	25.1145	27.5088	29.0406	28.6045	25.9418	21.8551	17.829	15.2806	14.8721	16.254	18.3454	19.9634	20.4453	19.9364	19.1966
FullRotation	3	-46.3627	-47.1549	-45.1747	-41.3702	-36.5722	-31.226	-25.3051	-18.4695	-10.4067	-1.18114	8.5984	17.8852	25.509	30.5226	32.4332	31.2526	27.4141	21.6252	14.7207	7.54183	0.85688	-4.67674	-8.51632	-10.2337	-9.53929	-6.35048	-0.897146	6.17072	13.7419	20.3562	24.5389	25.3013	22.6155	17.568	12.0135	7.82045	6.08123	6.71972	8.70043	10.6877	11.755	11.7485	11.1326	10.4358	9.64744	7.944	3.96002	-3.50599
FullRotation	3	80.8294	59.0349	38.516	20.852	7.2363	-1.71528	-5.96552	-5.90864	-2.19866	4.35284	12.804	22.1137	31.2543	39.4042	46.1099	51.2867	55.011	57.2164	57.5078	55.257	49.9658	41.6881	31.2438	20.0836	9.87829	2.05287	-2.5252	-3.63263	-1.6104	2.78059	8.51284	14.4638	19.6249	23.3178	25.3263	25.849	25.2698	23.8619	21.6097	18.2671	13.6149	7.74622	1.19311	-5.17648	-10.4203	-13.797	-14.9404	-13.8939
FullRotation	3	-13.5564	-12.9492	-9.36635	-3.82232	2.30752	7.65776	11.1476	12.1049	10.2979	5.94419	-0.274023	-7.24918	-13.6058	-17.995	-19.4689	-17.8172	-13.7316	-8.6802	-4.45769	-2.53273	-3.4591	-6.65269	-10.6753	-13.8811	-15.083	-13.9068	-10.7506	-6.49538	-2.18518	1.22461	3.0754	3.19857	2.03052	0.520453	-0.211229	0.650439	3.24772	6.98494	10.7952	13.5889	14.6604	13.8846	11.6568	8.658	5.58289	2.94222	0.97667	-0.336485
FullRotation	3	-57.2025	-58.7854	-58.6179	-56.8239	-53.916	-50.3718	-46.3731	-41.8698	-36.8526	-31.5931	-26.683	-22.858	-20.722	-20.4954	-21.9031	-24.2483	-26.6702	-28.4699	-29.3446	-29.3894	-28.8784	-27.9731	-26.566	-24.3631	-21.1527	-17.0759	-12.7029	-8.83773	-6.14919	-4.85152	-4.63627	-4.89669	-5.10177	-5.08095	-5.0669	-5.48735	-6.66898	-8.61885	-11.0063	-13.3127	-15.0562	-15.956	-15.9758	-15.2545	-14.0017	-12.4207	-10.6892	-8.97318
FullRotation	3	6.82224	9.22409	11.6837	13.3413	13.4205	11.6096	8.22741	4.07938	0.106493	-2.95695	-4.74894	-5.23634	-4.55669	-2.86631	-0.279347	3.09643	7.06813	11.2759	15.1806	18.1514	19.6366	19.3574	17.4389	14.4126	11.074	8.24041	6.4993	6.04313	6.65619	7.85143	9.09262	9.99552	10.4222	10.4428	10.2108	9.83089	9.29052	8.48519	7.31741	5.80787	4.14564	2.6377	1.58166	1.13496	1.2584	1.76286	2.43075	3.14685
FullRotation	3	62.621	59.7022	57.8314	55.4395	51.3808	45.3405	37.9091	30.3143	23.9341	19.7917	18.2339	18.9092	21.0297	23.7724	26.607	29.3914	32.2178	35.1271	37.9014	40.062	41.0876	40.7103	39.1146	36.914	34.9129	33.7769	33.7859	34.8019	36.4559	38.4476	40.7876	43.8735	48.399	55.1587	64.8007	77.5421	92.8833	109.465	125.246	138.044	146.253	149.331	147.802	142.785	135.399	126.399	116.23	105.321
FullRotation	3	4.18602	-4.03909	-12.0277	-18.1402	-21.0752	-20.1341	-15.3456	-7.46377	2.16253	11.8482	19.9274	25.1087	26.7089	24.6992	19.5992	12.3251	4.06779	-3.81262	-9.9519	-13.2386	-13.0866	-9.58999	-3.4626	4.19853	12.2061	19.5048	25.2824	28.9913	30.3311	29.23	25.8508	20.6146	14.2051	7.49382	1.36311	-3.52229	-6.88752	-8.88249	-9.97885	-10.7777	-11.7945	-13.2574	-14.9871	-16.4279	-16.8751	-15.8102	-13.1584	-9.29769
FullRotation	3	1.96963	0.62137	-0.493915	-1.149	-1.28482	-1.00661	-0.50488	0.0392435	0.51204	0.874797	1.14199	1.35951	1.58818	1.88386	2.2639	2.67471	2.98309	3.01124	2.60248	1.68468	0.295679	-1.438	-3.34433	-5.2349	-6.90521	-8.12664	-8.67303	-8.38939	-7.28038	-5.54066	-3.49719	-1.47004	0.358439	1.98879	3.52945	5.04698	6.43908	7.41439	7.61008	6.78409	4.9749	2.52554	-0.0439603	-2.24466	-3.78552	-4.61956	-4.86226	-4.65822
FullRotation	4	-124.622	-138.123	-147.318	-150.974	-148.755	-141.564	-131.338	-120.349	-110.392	-102.319	-96.1446	-91.5507	-88.4368	-87.1017	-87.9466	-90.8979	-95.0101	-98.6203	-100.062	-98.4872	-94.1925	-88.2009	-81.411	-74.0091	-65.618	-56.0523	-46.0343	-37.2511	-31.6435	-30.4041	-33.3616	-39.1311	-45.898	-52.3139	-57.9864	-63.3108	-68.7989	-74.3103	-78.6552	-79.8408	-75.9134	-65.9843	-50.8674	-32.94	-15.2289	-0.275903	10.7818	18.7424
FullRotation	4	-89.6394	-103.444	-116.285	-127.081	-135.364	-141.191	-144.848	-146.697	-147.397	-148.337	-151.849	-160.789	-177.466	-202.378	-233.423	-266.107	-294.82	-314.672	-323.204	-321.245	-312.668	-303.15	-298.431	-302.528	-316.34	-336.951	-358.006	-371.352	-369.653	-349.065	-310.721	-260.256	-205.644	-154.475	-111.946	-80.2235	-58.9849	-46.5374	-40.9104	-40.6116	-44.9635	-54.0004	-67.958	-86.4963	-108.016	-129.499	-147.14	-157.595
FullRotation	4	0.0113858	-1.29398	-2.18814	-2.60524	-2.52636	-1.96915	-1.00068	0.248514	1.59556	2.8449	3.83372	4.45825	4.67477	4.48763	3.93866	3.10107	2.07343	0.97208	-0.0765262	-0.937644	-1.47166	-1.54383	-1.05743	0.00554351	1.549	3.37166	5.21837	6.85814	8.13752	8.97921	9.33218	9.1219	8.25544	6.69381	4.5444	2.09574	-0.25632	-2.15917	-3.43837	-4.12799	-4.38345	-4.35092	-4.086	-3.56737	-2.77693	-1.77799	-0.745783	0.0669019
FullRotation	4	6.24498	8.95779	10.6594	11.1269	10.4142	8.79494	6.67735	4.50413	2.65155	1.34999	0.661081	0.521625	0.8256	1.47991	2.39297	3.41128	4.27666	4.66635	4.32102	3.18529	1.47011	-0.418882	-2.05209	-3.15532	-3.69371	-3.8291	-3.78654	-3.72556	-3.68468	-3.62168	-3.49616	-3.33074	-3.18012	-3.03201	-2.67778	-1.66439	0.607862	4.62119	10.4054	17.3213	24.1426	29.4759	32.3308	32.4998	30.502	27.141	23.0134	18.3167
FullRotation	4	3.6923	3.26468	3.12094	2.97648	2.44692	1.21531	-0.835654	-3.58968	-6.75423	-9.95763	-12.819	-14.9846	-16.1522	-16.1252	-14.9003	-12.744	-10.1876	-7.89585	-6.43752	-6.05905	-6.5866	-7.50886	-8.20999	-8.21339	-7.33306	-5.66304	-3.47484	-1.09618	1.14247	2.91778	3.91877	3.91138	2.84316	0.93448	-1.31668	-3.23734	-4.15492	-3.58057	-1.35026	2.30512	6.77075	11.158	14.5127	16.0845	15.5596	13.1483	9.46491	5.25212
FullRotation	4	240.891	270.035	283.137	279.007	260.047	230.99	197.145	162.953	131.312	103.644	80.3585	61.3535	46.331	34.8922	26.5163	20.5675	16.3878	13.4567	11.5085	10.5378	10.684	12.0723	14.6929	18.3687	22.7923	27.5829	32.3241	36.5815	39.9299	42.0154	42.6408	41.8288	39.8126	36.9369	33.5093	29.6815	25.4385	20.7212	15.6169	10.4992	6.00499	2.8362	1.48256	2.01191	4.02557	6.79535	9.50121	11.4794
FullRotation	4	2.73036	1.31934	-0.297107	-1.70826	-2.42005	-2.04119	-0.474677	1.95501	4.54531	6.44281	6.9773	5.92887	3.59631	0.633756	-2.23365	-4.46587	-5.81359	-6.26582	-5.9141	-4.84476	-3.11975	-0.836104	1.802	4.46387	6.75204	8.31082	8.92518	8.55125	7.27411	5.23005	2.5645	-0.544285	-3.81413	-6.8196	-9.04272	-10.0262	-9.54723	-7.72791	-4.9984	-1.93733	0.960422	3.47003	5.69035	7.90056	10.2635	12.527	13.9394	13.5142
FullRotation	4	103.533	82.7845	65.0712	50.5957	39.2195	30.6079	24.3379	19.9931	17.2575	15.9736	16.1192	17.6992	20.6057	24.5275	28.9572	33.2967	36.9985	39.675	41.1189	41.249	40.041	37.519	33.8221	29.2802	24.4038	19.7448	15.6956	12.3545	9.55421	7.03149	4.62355	2.37152	0.488802	-0.756246	-1.16365	-0.674957	0.614851	2.49029	4.68413	6.96361	9.20747	11.4282	13.7161	16.1261	18.5656	20.743	22.2031	22.4357
FullRotation	4	-4.25526	-4.65934	-5.97214	-7.90057	-9.97987	-11.7727	-13.0602	-13.9189	-14.628	-15.462	-16.4974	-17.5627	-18.3554	-18.6351	-18.359	-17.6771	-16.8127	-15.9137	-14.9633	-13.7818	-12.1075	-9.71666	-6.53839	-2.73064	1.31517	5.04628	7.87901	9.35536	9.26816	7.75225	5.3043	2.74411	1.06822	1.19906	3.67368	8.39444	14.5921	21.0569	26.557	30.2336	31.777	31.3272	29.219	25.7709	21.2445	15.941	10.2938	4.84055
FullRotation	4	10.9802	9.85704	9.1559	8.34393	6.83441	4.29	0.802094	-3.09998	-6.60422	-8.88674	-9.41397	-8.16161	-5.64877	-2.76436	-0.454686	0.58443	0.0942573	-1.73346	-4.37858	-7.18385	-9.5439	-11.0513	-11.5602	-11.159	-10.0655	-8.49713	-6.58087	-4.34247	-1.77435	1.05182	3.87042	6.16052	7.2122	6.37078	3.41338	-1.1331	-5.98253	-9.51457	-10.4759	-8.57453	-4.60837	-0.0563254	3.61596	5.55142	5.74724	4.9186	4.12462	4.31938
FullRotation	4	234.694	218.652	208.013	203.924	206.809	215.913	228.87	241.888	250.796	252.576	246.58	234.703	220.386	207.038	196.718	189.703	184.969	181.122	177.19	172.929	168.661	164.964	162.53	162.258	165.382	173.313	187.056	206.361	229.09	251.234	267.818	274.429	268.783	251.58	226.224	197.499	169.854	146.097	127.006	111.823	99.1549	87.743	76.8471	66.3023	56.4458	48.0154	41.956	39.0593
FullRotation	4	-4.62323	-6.02549	-6.77071	-6.46997	-5.03024	-2.77666	-0.373343	1.43173	2.08611	1.40657	-0.405053	-2.84461	-5.22439	-6.80283	-6.94902	-5.33505	-2.08856	2.19505	6.63002	10.3391	12.7279	13.6006	13.0946	11.5215	9.23634	6.59181	3.94783	1.65473	-0.0142575	-0.9454	-1.20226	-0.965365	-0.440473	0.201848	0.833175	1.36178	1.73542	1.95452	2.05647	2.07851	2.02508	1.88421	1.67943	1.51535	1.56403	1.98542	2.8213	3.92144
FullRotation	4	-193.95	-204.578	-206.316	-198.479	-182.465	-161.17	-137.893	-115.265	-94.6836	-76.3909	-59.9904	-45.0054	-31.1318	-18.0625	-5.00152	9.79911	29.0817	55.9599	92.7062	139.426	193.296	248.905	299.726	340.162	367.334	381.917	387.776	390.51	395.29	404.582	416.595	425.363	422.842	402.392	362.013	305.607	241.594	179.734	127.928	90.5485	68.7419	62.0185	69.9015	92.6375	130.62	182.959	246.048	313.07
FullRotation	4	-3.78238	-2.81933	-1.97505	-1.37917	-1.10268	-1.15125	-1.48259	-2.02437	-2.68131	-3.33354	-3.85019	-4.12519	-4.11897	-3.87427	-3.48735	-3.05419	-2.63159	-2.24718	-1.94923	-1.85362	-2.13792	-2.96707	-4.38582	-6.24695	-8.23431	-9.97769	-11.1927	-11.7562	-11.6802	-11.0256	-9.83916	-8.16217	-6.08926	-3.81166	-1.60175	0.254351	1.52841	2.08707	1.89004	0.972332	-0.563054	-2.53656	-4.68833	-6.70051	-8.25714	-9.11544	-9.16211	-8.4252
FullRotation	4	1.54263	3.7419	5.9617	7.45179	7.32878	4.76139	-0.747186	-9.07212	-19.3201	-29.9517	-39.1753	-45.4747	-48.0464	-46.9778	-43.1294	-37.8174	-32.4366	-28.1372	-25.6102	-25.0037	-25.9745	-27.8585	-29.9134	-31.5447	-32.4502	-32.6458	-32.3934	-32.0526	-31.9023	-31.9963	-32.1201	-31.8647	-30.7493	-28.299	-24.0508	-17.5779	-8.65113	2.47396	14.822	26.7452	36.3122	41.8767	42.5657	38.5124	30.8053	21.2087	11.7233	4.07294
FullRotation	4	-8.69164	-9.71958	-10.2715	-10.0624	-8.96193	-7.10143	-4.8888	-2.89298	-1.63864	-1.40348	-2.11887	-3.42027	-4.81804	-5.89969	-6.4677	-6.55672	-6.33848	-5.98356	-5.55322	-4.97267	-4.07246	-2.66678	-0.61045	2.18661	5.7818	10.1991	15.3439	20.8449	25.9258	29.4824	30.4286	28.2021	23.1377	16.4617	9.86423	4.85836	2.24091	1.8864	2.90634	4.04055	4.09155	2.26247	-1.65837	-7.27731	-13.7223	-19.8921	-24.755	-27.6114
FullRotation	4	-36.5903	-52.7163	-79.6023	-118.192	-167.088	-221.785	-275.058	-318.815	-346.877	-357.386	-353.545	-342.231	-331.224	-326.417	-330.108	-340.703	-353.571	-362.673	-362.648	-350.885	-328.763	-301.337	-275.44	-257.042	-249.135	-250.983	-258.765	-267.084	-270.738	-266.284	-253.005	-232.925	-209.815	-187.732	-169.908	-158.575	-155.406	-161.73	-177.877	-202.002	-229.456	-253.671	-268.424	-270.307	-259.966	-241.441	-220.105	-200.448
FullRotation	4	-5.26654	-5.59996	-5.46385	-4.81216	-3.65274	-2.12051	-0.507261	0.806961	1.50323	1.47872	0.914287	0.21	-0.183434	0.0475717	0.960577	2.35583	3.87949	5.17425	6.00395	6.30403	6.15401	5.71049	5.14946	4.63338	4.30392	4.26825	4.58419	5.24519	6.18334	7.28838	8.4258	9.44889	10.2047	10.556	10.4227	9.8282	8.91271	7.89287	6.97476	6.26471	5.72353	5.19533	4.50259	3.56107	2.44207	1.32259	0.339705	-0.552524
FullRotation	4	-11.1907	-9.71851	-8.12043	-6.94692	-6.89068	-8.55235	-12.1847	-17.5268	-23.8093	-29.9489	-34.8583	-37.75	-38.3165	-36.7305	-33.4955	-29.232	-24.4997	-19.7174	-15.1832	-11.1419	-7.83135	-5.46471	-4.15879	-3.85968	-4.32164	-5.16539	-5.99286	-6.5037	-6.5602	-6.18219	-5.48913	-4.62973	-3.72984	-2.87421	-2.11515	-1.49411	-1.05882	-0.862144	-0.940226	-1.27589	-1.77307	-2.26289	-2.55551	-2.52129	-2.16552	-1.65319	-1.26218	-1.28
FullRotation	4	13.1577	4.33939	-4.29525	-11.8485	-17.2347	-19.6006	-18.7491	-15.3233	-10.6081	-6.01028	-2.4781	-0.183456	1.3532	2.78174	4.41317	6.0328	7.15941	7.54648	7.5214	7.88054	9.39748	12.3091	16.147	20.0113	23.0476	24.7849	25.1495	24.2536	22.2067	19.1165	15.2341	11.052	7.20138	4.18905	2.16804	0.93014	0.12387	-0.480236	-0.885135	-0.982961	-0.762606	-0.411656	-0.227406	-0.417667	-0.967428	-1.67512	-2.31151	-2.75486
FullRotation	4	-1.165	-0.868134	-0.878941	-0.819036	-0.359805	0.652646	2.15542	3.92543	5.69567	7.25772	8.48958	9.29665	9.53269	8.99788	7.58779	5.55109	3.71313	3.48747	6.59769	14.5953	28.389	47.9891	72.5475	100.647	130.728	161.516	192.29	222.786	252.669	280.785	304.695	321.009	326.594	320.111	302.983	279.088	253.257	229.383	209.24	192.597	178.355	165.768	154.89	146.109	139.351	133.743	128.017	121.261
FullRotation	4	112.671	104.145	97.6144	92.0088	87.3986	84.6175	84.3377	86.2868	89.1592	91.2709	91.5334	90.126	88.4917	88.7246	92.7812	101.973	116.888	137.482	162.946	191.224	218.58	239.888	249.967	245.535	226.723	197.194	162.742	129.135	100.376	78.0772	61.9463	50.7691	43.2691	38.5165	35.9428	35.1983	36.0442	38.3203	41.9069	46.6067	51.9667	57.1822	61.2123	63.1321	62.5432	59.8102	55.9471	52.1934
FullRotation	4	-138.082	-168.305	-209.191	-256.459	-302.023	-336.471	-352.325	-346.636	-321.748	-284.059	-241.51	-201.069	-167.209	-141.719	-124.449	-114.321	-110.067	-110.578	-115.016	-122.996	-134.867	-151.883	-175.879	-208.22	-248.309	-292.419	-333.778	-364.283	-377.287	-370.08	-344.748	-306.988	-263.651	-220.38	-180.444	-144.945	-113.855	-87.0505	-64.8149	-47.7553	-36.3907	-30.7449	-30.1694	-33.4445	-39.0797	-45.6862	-52.2836	-58.4708
FullRotation	4	40.3928	26.3111	12.5576	-0.891444	-14.1367	-26.6496	-37.2747	-44.9161	-49.4128	-51.8854	-54.2016	-57.7988	-62.6274	-66.9448	-68.1723	-64.3124	-55.0788	-42.1005	-28.1645	-16.0033	-7.30263	-2.35206	-0.344882	-0.00721876	-0.176058	-0.0969469	0.556057	1.79579	3.41275	4.99628	5.93393	5.48943	2.98842	-1.95424	-9.30072	-18.6351	-29.3605	-40.9383	-53.0599	-65.6797	-78.8775	-92.5458	-105.983	-117.585	-124.863	-124.922	-115.249	-94.5114
FullRotation	4	-44.2958	-40.2848	-36.6688	-33.9255	-32.0146	-30.5535	-29.1423	-27.5856	-25.8867	-24.0844	-22.1127	-19.8111	-17.0603	-13.9094	-10.5857	-7.38547	-4.54341	-2.17769	-0.333852	0.923971	1.45066	1.02941	-0.542707	-3.32306	-7.0955	-11.3152	-15.1869	-17.8955	-18.9272	-18.3462	-16.8746	-15.6798	-15.9244	-18.2533	-22.4688	-27.561	-32.0961	-34.7732	-34.8734	-32.3998	-27.8877	-22.0554	-15.5119	-8.66121	-1.78457	4.80889	10.6875	15.3125
FullRotation	4	89.6877	88.8765	88.3506	89.3793	93.8502	103.531	119.303	140.514	164.641	187.564	204.635	212.331	209.682	198.632	183.029	166.814	152.472	140.544	130.214	120.366	110.363	100.207	90.2243	80.6757	71.6001	62.9522	54.8433	47.6643	41.9501	38.0683	35.9425	35.0319	34.6164	34.2208	33.8868	34.0835	35.2754	37.3995	39.5881	40.3546	38.2099	32.4054	23.3865	12.6622	2.13562	-6.74	-13.5209	-18.7686
FullRotation	4	61.4757	60.833	62.5997	65.4424	67.8955	68.8537	67.8023	64.7581	60.0603	54.1849	47.6708	41.1514	35.3975	31.295	29.7103	31.2731	36.1597	43.9907	53.9251	64.9472	76.245	87.5096	98.9924	111.23	124.491	138.165	150.41	158.38	159.105	150.741	133.614	110.434	85.4396	62.7986	45.0895	32.6446	24.0367	17.2967	11.0532	4.9704	-0.584849	-5.2119	-8.93931	-12.2346	-15.6997	-19.8048	-24.907	-31.5434
FullRotation	4	-66.8532	-67.0294	-65.5109	-63.5006	-62.2752	-62.4246	-63.633	-65.0862	-66.0846	-66.3488	-65.8585	-64.4858	-61.832	-57.435	-51.1696	-43.5029	-35.3909	-27.8845	-21.7141	-17.1089	-13.9182	-11.8804	-10.8145	-10.6095	-11.067	-11.7459	-11.9191	-10.6464	-6.88657	0.380129	11.9843	28.2663	48.6583	71.3247	93.1676	110.419	119.741	119.376	109.75	93.1452	72.6272	50.8329	29.2826	8.44698	-11.7473	-31.564	-51.5723	-73.0088
FullRotation	4	-0.711848	-4.56566	-7.9247	-10.1916	-10.9588	-10.1503	-8.06518	-5.29175	-2.51554	-0.301608	1.04936	1.50808	1.21188	0.334179	-0.984234	-2.62093	-4.42193	-6.17835	-7.65613	-8.65359	-9.04593	-8.79794	-7.95176	-6.6097	-4.91818	-3.05385	-1.20748	0.430798	1.68587	2.41247	2.517	1.98464	0.906083	-0.512286	-1.96957	-3.13196	-3.72296	-3.60981	-2.84489	-1.63988	-0.287308	0.928256	1.78895	2.16164	1.9974	1.33341	0.304551	-0.869588
FullRotation	4	-4.45874	-1.65921	1.17176	3.64617	5.46527	6.49332	6.79068	6.57825	6.13986	5.69717	5.32215	4.93102	4.36611	3.51196	2.37544	1.08336	-0.189864	-1.31127	-2.24048	-3.02206	-3.73757	-4.44798	-5.1552	-5.79166	-6.23963	-6.36766	-6.06926	-5.28713	-4.0204	-2.32293	-0.305706	1.85094	3.88934	5.48872	6.32457	6.16401	4.97092	2.96725	0.610233	-1.52548	-2.92298	-3.28474	-2.60808	-1.14796	0.704739	2.55584	4.09497	5.12314
FullRotation	4	-8.53323	-7.44316	-5.04961	-1.87225	1.41534	4.21603	6.17232	7.19955	7.39549	6.90706	5.83931	4.25998	2.27895	0.129985	-1.82612	-3.21114	-3.79768	-3.63805	-3.0595	-2.52342	-2.42062	-2.90985	-3.87147	-4.97794	-5.83999	-6.16297	-5.85898	-5.07429	-4.12456	-3.36671	-3.06535	-3.30778	-3.99452	-4.88971	-5.69474	-6.11397	-5.90575	-4.93037	-3.19897	-0.905969	1.58582	3.8233	5.39214	6.04421	5.78422	4.87359	3.7653	2.98119
FullRotation	4	-12.3377	-11.149	-9.83292	-8.74824	-8.26912	-8.66489	-9.9626	-11.8623	-13.7669	-14.9106	-14.5252	-11.9616	-6.76863	1.22478	11.7815	24.1433	37.0574	49.0261	58.7195	65.3592	68.8747	69.749	68.6603	66.1276	62.3742	57.4738	51.6602	45.544	40.022	35.873	33.2918	31.7034	30.0308	27.282	23.086	17.8607	12.5402	8.0846	5.08381	3.6493	3.55816	4.47003	6.05504	8.00103	10.0009	11.8302	13.5385	15.6741
FullRotation	5	146.915	145.978	148.827	155.123	164.623	176.924	191.035	205.14	216.888	224.203	226.207	223.713	218.981	214.903	214.135	218.576	229.191	245.822	266.771	288.424	305.555	312.702	306.255	286.132	255.999	221.802	189.439	162.845	143.318	130.079	121.39	115.547	111.371	108.268	106.078	104.897	104.963	106.566	109.932	115.043	121.438	128.169	134.066	138.318	141.137	144.06	149.567	159.984
FullRotation	5	5.23004	6.79228	7.75402	8.08934	7.81757	6.98053	5.64828	3.9338	1.99042	-0.013627	-1.9328	-3.66862	-5.16845	-6.39979	-7.31962	-7.86005	-7.93977	-7.49653	-6.52132	-5.07711	-3.29298	-1.34136	0.589118	2.31514	3.67451	4.54401	4.86267	4.66192	4.08315	3.36601	2.78931	2.57585	2.79473	3.3142	3.84348	4.06372	3.79246	3.10044	2.30742	1.84704	2.05724	3.00218	4.41673	5.80846	6.66682	6.68172	5.86305	4.50814
FullRotation	5	-37.7109	-45.0899	-50.6227	-53.7628	-54.6933	-54.1978	-53.2872	-52.7903	-53.1204	-54.3024	-56.1681	-58.5545	-61.3615	-64.4977	-67.841	-71.3658	-75.4694	-81.344	-91.1179	-107.464	-132.579	-166.773	-207.299	-248.195	-281.616	-300.366	-300.545	-282.987	-252.763	-217.073	-182.725	-154.369	-133.999	-121.447	-115.18	-112.938	-112.117	-110.125	-104.841	-95.14	-81.2162	-64.5176	-47.2557	-31.7036	-19.5895	-11.7847	-8.32322	-8.62457
FullRotation	5	134.785	123.379	109.986	94.5144	77.7209	60.9387	45.6284	32.9408	23.4677	17.2417	13.8966	12.8418	13.3589	14.6375	15.8357	16.2115	15.2962	13.0167	9.69763	5.94425	2.45774	-0.146857	-1.4775	-1.43014	-0.171867	1.94853	4.53206	7.25105	9.9159	12.4699	14.9362	17.3606	19.791	22.2937	24.9724	27.9349	31.2006	34.6021	37.7729	40.2667	41.7574	42.1935	41.8172	41.0542	40.3745	40.2141	40.9635	42.959
FullRotation	5	48.3867	47.865	48.1463	49.3637	51.2836	53.4421	55.2739	56.209	55.7994	53.9034	50.8339	47.3192	44.2071	42.04	40.7347	39.5733	37.5151	33.675	27.7362	20.1211	11.8728	4.30641	-1.40821	-4.57984	-5.12605	-3.50496	-0.511976	2.96075	6.14305	8.55573	10.1036	11.0564	11.8937	13.0429	14.6355	16.4147	17.8828	18.6137	18.5486	18.0782	17.8345	18.3127	19.5508	21.0693	22.1078	22.0072	20.5065	17.7951
FullRotation	5	-8.3174	-8.35785	-8.27101	-8.39168	-9.14568	-11.0599	-14.8438	-21.4685	-32.0958	-47.738	-68.6846	-93.942	-121.047	-146.508	-166.808	-179.557	-184.237	-182.213	-176.053	-168.576	-162.1	-158.108	-157.29	-159.761	-165.273	-173.413	-183.782	-196.094	-210.05	-224.946	-239.208	-250.259	-255.023	-251.032	-237.6	-216.396	-190.963	-165.395	-142.845	-124.669	-110.571	-99.5291	-90.827	-84.5527	-81.3182	-81.4892	-84.5146	-88.8563
FullRotation	5	-185.582	-163.602	-145.261	-130.806	-120.189	-113.31	-110.144	-110.711	-115.036	-123.223	-135.629	-152.894	-175.577	-203.419	-234.628	-265.724	-292.186	-309.717	-315.558	-309.269	-292.715	-269.33	-243.043	-217.338	-194.765	-176.934	-164.8	-158.939	-159.689	-167.15	-181.127	-200.97	-225.277	-251.545	-276.072	-294.484	-302.908	-299.317	-284.318	-260.892	-233.208	-205.203	-179.599	-157.7	-139.744	-125.41	-114.16	-105.354
FullRotation	5	-217.021	-219.155	-228.651	-247.164	-274.719	-308.404	-342.276	-368.858	-381.728	-377.935	-358.987	-329.891	-296.852	-264.857	-236.293	-211.014	-187.459	-164.046	-140.128	-116.251	-93.8345	-74.604	-60.1179	-51.5569	-49.7725	-55.4635	-69.2878	-91.7405	-122.72	-160.892	-203.174	-244.784	-280.104	-304.178	-314.23	-310.462	-295.759	-274.492	-251.021	-228.544	-208.626	-191.425	-176.349	-162.827	-150.842	-141.024	-134.259	-131.068
FullRotation	5	236.614	256.054	267.793	273.509	275.901	278.061	282.908	292.614	307.97	327.843	349.046	366.93	376.625	374.54	359.481	332.966	298.637	261.102	224.685	192.512	166.152	145.765	130.552	119.279	110.701	103.784	97.7444	91.9554	85.8439	78.8824	70.6981	61.241	50.8839	40.3669	30.5744	22.2458	15.7439	11.0035	7.67764	5.43179	4.2657	4.74411	8.04917	15.8158	29.7544	51.1182	80.1334	115.58
FullRotation	5	-1.22275	-4.04614	-7.60467	-12.3609	-18.5841	-26.5828	-36.9925	-50.9015	-69.5928	-93.8483	-123.035	-154.488	-183.735	-205.74	-216.722	-215.628	-204.434	-187.099	-167.781	-149.299	-132.543	-116.927	-101.408	-85.4286	-69.31	-54.0301	-40.6533	-29.8051	-21.4703	-15.1465	-10.1822	-6.06964	-2.57209	0.302761	2.39776	3.50632	3.46171	2.22105	-0.0606431	-2.99235	-5.97597	-8.31515	-9.39721	-8.90142	-6.95739	-4.17029	-1.45476	0.275398
FullRotation	5	348.582	346.3	333.765	311.339	282.086	250.392	220.25	194.133	172.863	156.201	143.522	134.124	127.124	121.308	115.259	107.786	98.4282	87.6731	76.7727	67.2449	60.3702	56.9335	57.3314	61.9387	71.5314	87.4822	111.494	144.763	186.762	234.193	280.818	318.675	340.455	342.075	324.203	291.933	252.795	214.121	180.965	155.335	136.693	123.131	112.532	103.259	94.3579	85.4117	76.3199	67.1191
FullRotation	5	-117.61	-114.562	-113.633	-112.983	-111.496	-108.786	-105.035	-100.743	-96.474	-92.6971	-89.6801	-87.4154	-85.5471	-83.4029	-80.2254	-75.5738	-69.6705	-63.4328	-58.1069	-54.6959	-53.5271	-54.1748	-55.733	-57.2183	-57.8971	-57.4127	-55.7333	-52.9958	-49.364	-44.9849	-40.0568	-34.9214	-30.0653	-26.0022	-23.113	-21.5736	-21.4147	-22.661	-25.4364	-29.9899	-36.6647	-45.8799	-58.1511	-74.1158	-94.4769	-119.771	-149.974	-184.065
FullRotation	5	109.6	103.394	101.352	104.738	113.448	126.627	143.409	163.144	184.881	206.59	224.881	235.796	236.387	226.174	207.512	184.606	161.754	141.851	125.822	113.074	102.431	92.9433	84.1746	76.0156	68.312	60.6509	52.4746	43.4309	33.7076	24.1107	15.8215	9.97744	7.29362	7.88488	11.3047	16.725	23.163	29.7085	35.72	40.9559	45.5716	49.954	54.4275	58.9609	63.0313	65.7482	66.2054	63.8998
FullRotation	5	-305.3	-313.572	-322.552	-332.964	-345.601	-360.497	-376.378	-390.588	-399.541	-399.607	-388.201	-364.76	-331.252	-291.977	-252.657	-219.108	-195.922	-185.567	-188.064	-201.211	-221.192	-243.477	-263.926	-279.916	-291.101	-299.392	-307.975	-319.659	-335.284	-352.957	-368.579	-377.439	-376.136	-363.862	-342.47	-315.422	-286.333	-257.914	-231.751	-208.715	-189.453	-174.557	-164.428	-159.181	-158.826	-163.614	-174.098	-190.586
FullRotation	5	288.339	281.876	271.861	260.345	249.289	239.981	232.836	227.747	224.803	224.843	229.347	239.579	255.425	274.695	293.447	307.313	313.149	310.142	299.828	285.131	269.061	253.807	240.563	229.98	222.706	219.537	221.005	226.649	234.512	241.355	243.626	238.803	226.395	208.116	187.165	167.032	150.365	138.316	130.468	125.288	120.88	115.793	109.556	102.703	96.2745	91.0662	87.0765	83.4918
FullRotation	5	40.3505	35.5126	28.7928	21.4341	14.789	9.87466	7.14242	6.49928	7.4836	9.48406	11.9522	14.5869	17.4444	20.9028	25.4701	31.5198	39.1291	48.127	58.3147	69.6955	82.552	97.3402	114.461	134.012	155.575	178.11	200.064	219.794	236.165	248.981	258.897	266.876	273.697	279.993	286.811	296.058	310.093	330.329	355.61	381.556	401.609	409.456	401.593	378.717	345.322	307.898	272.699	244.052
FullRotation	5	-2.65852	3.5022	9.69621	15.7153	22.2191	30.4171	41.4919	56.0638	73.871	93.6758	113.326	129.997	140.704	143.128	136.515	122.177	103.182	83.2435	65.3186	50.6586	38.7846	28.3103	18.0581	7.81451	-1.61716	-8.9572	-13.16	-13.901	-11.664	-7.50552	-2.68182	1.69524	4.8824	6.57841	6.86159	6.03037	4.43355	2.36045	0.0232926	-2.40706	-4.7721	-6.93661	-8.81851	-10.3973	-11.6828	-12.6651	-13.2903	-13.4939
FullRotation	5	62.964	60.9722	58.189	55.1073	52.5519	51.3559	51.9949	54.3558	57.7473	61.1634	63.7082	64.9969	65.3128	65.396	65.9496	67.1491	68.4965	69.142	68.4809	66.5912	64.1829	62.0699	60.5562	59.205	57.1797	53.8932	49.4601	44.6278	40.3009	37.0848	35.173	34.5405	35.1356	36.8402	39.2715	41.6916	43.2048	43.1514	41.4404	38.6203	35.7127	33.9673	34.7074	39.2942	49.1284	65.5376	89.4295	120.705
FullRotation	5	-167.366	-151.369	-139.431	-130.568	-123.884	-118.601	-114.022	-109.603	-105.078	-100.511	-96.1748	-92.3337	-89.0731	-86.2817	-83.7732	-81.4414	-79.3333	-77.6015	-76.3781	-75.6641	-75.3006	-75.0174	-74.5038	-73.4433	-71.518	-68.4269	-63.9777	-58.2272	-51.5849	-44.7614	-38.5422	-33.4825	-29.7033	-26.9164	-24.6866	-22.8155	-21.7018	-22.5604	-27.4236	-38.8572	-59.3289	-90.2948	-131.264	-179.301	-229.364	-275.543	-312.783	-338.374
FullRotation	5	-170.213	-171.524	-176.664	-184.264	-192.511	-199.69	-204.539	-206.245	-204.248	-198.129	-187.775	-173.654	-156.928	-139.221	-122.151	-106.908	-94.0635	-83.6117	-75.1269	-67.9563	-61.4452	-55.1889	-49.231	-44.0667	-40.3862	-38.6672	-38.865	-40.4415	-42.7834	-45.8181	-50.4549	-58.4982	-71.8827	-91.4443	-115.792	-141.002	-161.561	-172.36	-170.788	-157.822	-137.475	-114.974	-94.7099	-79.0375	-68.2713	-61.5111	-57.5913	-55.6831
FullRotation	5	77.2898	74.3944	69.5036	61.804	51.7087	40.5974	30.1319	21.5714	15.4209	11.4978	9.25508	8.13097	7.777	8.16494	9.64017	12.9663	19.3272	30.2207	47.2027	71.4944	103.517	142.458	186.013	230.461	271.225	303.83	324.992	333.416	329.958	317.164	298.406	277.018	255.663	236.023	218.779	203.819	190.638	178.819	168.441	160.214	155.277	154.78	159.472	169.479	184.264	202.662	222.868	242.457
FullRotation	5	52.1497	70.1248	89.3075	107.883	123.783	135.075	140.356	139.023	131.372	118.529	102.271	84.755	68.1751	54.4309	44.8939	40.3531	41.0967	47.0039	57.4939	71.3119	86.3316	99.6677	108.301	110.1	104.795	94.3526	82.4448	73.2182	69.9154	73.9437	84.6723	99.8443	116.284	130.625	139.954	142.359	137.347	125.979	110.597	94.1639	79.4442	68.3504	61.6398	58.9869	59.2872	61.0545	62.8096	63.416
FullRotation	5	1.16139	1.21054	1.61241	2.27467	3.01474	3.66607	4.15396	4.49705	4.75004	4.94259	5.05049	5.01547	4.78252	4.33348	3.69024	2.89543	1.98683	0.987773	-0.0788879	-1.16759	-2.19863	-3.07143	-3.68974	-3.9786	-3.8858	-3.38664	-2.50647	-1.3555	-0.134252	0.915353	1.6014	1.85653	1.74415	1.39768	0.94425	0.472154	0.0441994	-0.278039	-0.44718	-0.470641	-0.439401	-0.501451	-0.784943	-1.31816	-1.99756	-2.62516	-2.98986	-2.94804
FullRotation	5	146.813	165.846	177.737	181.145	176.697	166.555	153.498	139.955	127.407	116.31	106.399	97.1244	88.0317	78.9672	70.1006	61.8045	54.4763	48.4073	43.7533	40.5546	38.7234	37.9649	37.72	37.2415	35.8303	33.1186	29.2292	24.7116	20.2945	16.5972	13.9359	12.2904	11.3953	10.8926	10.473	9.98389	9.48502	9.26364	9.81253	11.7917	15.9975	23.3642	34.9925	52.1025	75.7462	106.168	141.979	179.642
[truncated: 205 more rows]
[truncated: 373 more columns]

## Sheet: Ext5b_top
Stimulus	Fly_id	0	1	2	3	4	5	6	7	8	9	10	11	12	13	14	15	16	17	18	19	20	21	22	23	24	25	26	27	28	29	30	31	32	33	34	35	36	37	38	39	40	41	42	43	44	45	46	47
[truncated: 922 more rows]
[truncated: 373 more columns]

[truncated: 1 more sheets: Ext5c_top]
