# Supplementary material for: Bilateral interactions of optic-flow sensitive neurons coordinate course control in flies
Source: Nat Commun. 2024 Oct 12;15:8830. doi: 10.1038/s41467-024-53173-w (PMC11470938; doi:10.1038/s41467-024-53173-w)
Supplement: Supplementary file 10 — Source Data [file 41467_2024_53173_MOESM10_ESM.zip › Source Data S6.xlsx]

## Sheet: one_replicate
Isoform	24 h	48 h	72 h	adult
shakB-Lethal	0.988229	1.3937	0.587673	0.845816
shakB-Neural	2.88732	27.2998	7.11582	4.09096
shakB-RD	0	0	0	13.9277
shakB-RE	0.276268	0.935337	0.231604	0.359978
shakB-RF	1.75866	15.3892	22.7406	15.6776
shakB-Neural+16	29.835	217.486	68.7843	61.554

## Sheet: replicates
W1118 (TPM)	24h_A_1	24h_A_2	24h_A_3	24h_A_4	48h_A_1	48h_A_2	48h_A_3	48h_A_4	72h_A_1	72h_A_2	72h_A_3	72h_A_4	Adult_A_1	Adult_A_2	Adult_A_3	Adult_A_4
shakB-Lethal	0.99	1.82	0.98	0.99	1.39	1.23	1.6	0.82	0.59	1.27	0.04	0.61	0.85	1.5	1.42	2.28
shakB-Neural	2.89	2.66	2.67	2.68	27.3	28.24	29.72	29.38	7.12	7.07	5.98	6.67	4.09	3.75	5.47	4.98
shakB-RD	0	0	0	0	0	0	0	0	0	0	0	0	13.93	18.8	16.31	13.51
shakB-RE	0.28	0.21	0.16	0.31	0.94	1.1	0.95	0.92	0.23	0.24	0.25	0.33	0.36	0.19	0.49	0.32
shakB-RF	1.76	1.42	2.19	2.99	15.39	15.34	9.54	12.35	22.74	20.91	16.86	18.78	15.68	12.15	19.34	17.9
shakB-Neural+16	29.83	29.55	28.08	28.31	217.49	231.45	244.77	230.56	68.79	70.44	70.63	75.61	61.56	65.59	67.29	70.82
Total	35.75	35.66	34.08	35.28	262.51	277.36	286.58	274.03	99.47	99.93	93.76	102	96.47	101.98	110.32	109.81
