# Supplementary material for: Bilateral interactions of optic-flow sensitive neurons coordinate course control in flies
Source: Nat Commun. 2024 Oct 12;15:8830. doi: 10.1038/s41467-024-53173-w (PMC11470938; doi:10.1038/s41467-024-53173-w)
Supplement: Supplementary file 10 — Source Data [file 41467_2024_53173_MOESM10_ESM.zip › Source Data S7.xlsx]

## Sheet: Sheet1
Protein ID	Regulated	Fold Change
BAI	Up ShakB2	1.9844
FBgn0027552	Up ShakB2	2.0351
Cyp28d1	Up ShakB2	3.4979
CG10135	Up FlpD18/ShakB2	1.8856/2.1168
primo-1	Up FlpD18/ShakB2	2.1985/1.7486
Acbp2	Up FlpD18/ShakB2	17.6966/19.8546
NT5E-2	Up ShakB2	1.6084
CG8545	Up ShakB2	1.7266
CG7144	Up ShakB2	2.0409
Surf4	Up ShakB2	1.7594
PQBP1	Up ShakB2	1.6426
CG14275	Up ShakB2	2.9053
CG8245	Up ShakB2	10.3324
p130cas	Up ShakB2	1.9853
Kek6	Up ShakB2	8.7011
CG10126	Up FlpD18	1.724
CG6208	Up FlpD18	2.0952
TotA	Up FlpD18	4.1491
GstD8	Up FlpD18	2.2118
Obp44a	Down ShakB2	0.4892
Ctl1	Down ShakB2	0.6127
CG1780	Down ShakB2	0.2645
GstE1	Down ShakB2	0.2038
Fipi	Down ShakB2	0.6145
KaiR1D	Down ShakB2	0.4739
Obp99b	Down ShakB2	0.2648
Cyp28a5	Down ShakB2	0.1967
CG12926	Down ShakB2	0.4749
CG5474	Down ShakB2	0.44
strat	Down ShakB2	0.3963
Prx2540-1	Down ShakB2	0.4257
OBP99A	Down ShakB2	0.339
CG32195	Down ShakB2	0.6347
CG9331	Down ShakB2	0.4586
CG7883	Down ShakB2	0.3974
CG6153	Down ShakB2	0.5223
Spn55B	Down ShakB2	0.6414
OAT	Down ShakB2	0.2619
Irk2	Down ShakB2	0.5482
Obp56a	Down ShakB2	0.2264
Ance	Down ShakB2	0.6135
Cys	Down ShakB2	0.601
Nepl21	Down ShakB2	0.4358
Rbp6	Down ShakB2	0.5628
GstD8	Down ShakB2	0.2122
