# Supplementary material for: Bilateral interactions of optic-flow sensitive neurons coordinate course control in flies
Source: Nat Commun. 2024 Oct 12;15:8830. doi: 10.1038/s41467-024-53173-w (PMC11470938; doi:10.1038/s41467-024-53173-w)
Supplement: Supplementary file 10 — Source Data [file 41467_2024_53173_MOESM10_ESM.zip › Source Data S8.xlsx]

## Sheet: Ext8d
Distance	Control-1	Control-2	Control-3	Control-4	Control-5	Control-6	Control-7	Control-8	Control-9	shakB2-1	shakB2-2	shakB2-3	shakB2-4	shakB2-5	FlpStopD-1	FlpStopD-2	FlpStopD-3	FlpStopD-4	FlpStopD-5
1	1.00	1.00	1.00	1.00	1.00	1.00	1.00	1.00	1.00	1.00	1.00	1.00	1.00	1.00	1.00	1.00	1.00	1.00	1.00
2	4.00	2.00	2.00	4.00	2.00	2.00	2.00	2.00	2.00	2.00	2.00	2.00	2.00	2.00	2.00	2.00	3.00	2.00	1.00
3	2.00	3.00	2.00	2.00	3.00	2.00	4.00	3.00	3.00	3.00	5.00	4.00	3.00	2.00	2.00	2.00	2.00	4.00	4.00
4	1.00	3.00	2.00	3.00	4.00	2.00	6.00	5.00	7.00	4.00	5.00	3.00	4.00	2.00	3.00	1.00	2.00	6.00	4.00
5	3.00	3.00	3.00	4.00	4.00	3.00	7.00	4.00	5.00	4.00	3.00	3.00	6.00	3.00	3.00	3.00	2.00	8.00	3.00
6	4.00	4.00	4.00	2.00	6.00	4.00	6.00	6.00	7.00	3.00	3.00	5.00	7.00	4.00	3.00	4.00	9.00	10.00	4.00
7	5.00	4.00	5.00	3.00	4.00	4.00	6.00	6.00	5.00	3.00	3.00	7.00	8.00	4.00	3.00	4.00	7.00	7.00	4.00
8	4.00	2.00	5.00	6.00	3.00	6.00	5.00	7.00	6.00	2.00	4.00	6.00	5.00	4.00	5.00	6.00	5.00	6.00	5.00
9	5.00	5.00	6.00	4.00	6.00	7.00	7.00	6.00	5.00	2.00	5.00	7.00	4.00	3.00	5.00	6.00	8.00	7.00	7.00
10	4.00	6.00	8.00	7.00	7.00	5.00	5.00	4.00	5.00	3.00	7.00	3.00	7.00	3.00	7.00	4.00	5.00	6.00	7.00
11	9.00	5.00	7.00	7.00	8.00	5.00	5.00	5.00	5.00	3.00	5.00	3.00	9.00	4.00	7.00	5.00	4.00	6.00	5.00
12	6.00	6.00	5.00	7.00	7.00	8.00	4.00	4.00	4.00	5.00	6.00	6.00	7.00	6.00	6.00	6.00	5.00	11.00	6.00
13	6.00	4.00	6.00	9.00	6.00	7.00	7.00	5.00	5.00	9.00	5.00	6.00	6.00	8.00	7.00	10.00	12.00	15.00	8.00
14	5.00	5.00	7.00	6.00	8.00	7.00	13.00	7.00	4.00	8.00	6.00	7.00	7.00	8.00	9.00	9.00	11.00	6.00	7.00
15	10.00	6.00	6.00	8.00	9.00	6.00	13.00	10.00	8.00	7.00	7.00	9.00	9.00	9.00	10.00	9.00	6.00	11.00	9.00
16	8.00	8.00	6.00	10.00	11.00	8.00	11.00	10.00	9.00	7.00	7.00	10.00	8.00	7.00	11.00	10.00	7.00	8.00	6.00
17	10.00	7.00	8.00	8.00	5.00	10.00	8.00	6.00	10.00	7.00	9.00	10.00	10.00	9.00	9.00	8.00	4.00	10.00	8.00
18	10.00	8.00	7.00	9.00	4.00	6.00	7.00	11.00	7.00	8.00	12.00	13.00	12.00	8.00	9.00	5.00	9.00	14.00	11.00
19	10.00	9.00	6.00	13.00	7.00	8.00	7.00	9.00	10.00	7.00	12.00	11.00	14.00	8.00	10.00	6.00	10.00	12.00	13.00
20	10.00	5.00	11.00	11.00	12.00	9.00	7.00	9.00	10.00	13.00	13.00	14.00	11.00	12.00	10.00	10.00	6.00	8.00	14.00
21	9.00	11.00	12.00	10.00	10.00	5.00	11.00	14.00	10.00	10.00	11.00	10.00	10.00	9.00	16.00	11.00	7.00	19.00	10.00
22	8.00	9.00	12.00	16.00	10.00	6.00	8.00	7.00	8.00	8.00	14.00	9.00	8.00	10.00	13.00	12.00	13.00	12.00	14.00
23	8.00	8.00	11.00	14.00	12.00	12.00	11.00	8.00	10.00	11.00	13.00	13.00	17.00	10.00	15.00	14.00	9.00	16.00	10.00
24	9.00	10.00	13.00	11.00	9.00	14.00	13.00	11.00	16.00	11.00	10.00	13.00	13.00	12.00	13.00	10.00	12.00	12.00	10.00
25	8.00	12.00	11.00	10.00	13.00	16.00	16.00	15.00	15.00	13.00	16.00	15.00	16.00	14.00	14.00	12.00	16.00	9.00	13.00
26	9.00	10.00	12.00	13.00	7.00	9.00	13.00	12.00	11.00	8.00	12.00	15.00	13.00	12.00	18.00	10.00	13.00	12.00	14.00
27	8.00	14.00	14.00	12.00	12.00	9.00	13.00	13.00	9.00	10.00	14.00	15.00	13.00	9.00	12.00	11.00	15.00	14.00	17.00
28	13.00	15.00	13.00	16.00	14.00	10.00	13.00	12.00	13.00	13.00	15.00	17.00	15.00	11.00	15.00	9.00	13.00	10.00	18.00
29	15.00	14.00	16.00	15.00	13.00	15.00	11.00	15.00	14.00	15.00	18.00	13.00	19.00	15.00	17.00	12.00	13.00	12.00	17.00
30	13.00	13.00	20.00	15.00	12.00	13.00	9.00	14.00	16.00	10.00	20.00	15.00	21.00	13.00	19.00	14.00	14.00	13.00	18.00
31	8.00	15.00	14.00	18.00	12.00	13.00	12.00	12.00	14.00	16.00	10.00	15.00	20.00	13.00	20.00	15.00	12.00	14.00	15.00
32	10.00	16.00	19.00	15.00	13.00	15.00	18.00	19.00	14.00	17.00	11.00	14.00	16.00	16.00	15.00	15.00	16.00	11.00	21.00
33	12.00	11.00	17.00	17.00	12.00	13.00	15.00	19.00	17.00	17.00	9.00	14.00	19.00	20.00	23.00	12.00	20.00	11.00	12.00
34	11.00	15.00	19.00	17.00	17.00	14.00	15.00	19.00	15.00	18.00	11.00	18.00	20.00	21.00	18.00	14.00	15.00	11.00	18.00
35	15.00	18.00	16.00	19.00	17.00	11.00	13.00	19.00	20.00	17.00	13.00	16.00	19.00	18.00	12.00	13.00	12.00	9.00	17.00
36	15.00	15.00	18.00	18.00	17.00	7.00	12.00	20.00	12.00	18.00	11.00	12.00	18.00	23.00	11.00	15.00	12.00	14.00	18.00
37	12.00	17.00	16.00	14.00	14.00	8.00	14.00	21.00	19.00	16.00	9.00	11.00	20.00	22.00	12.00	11.00	12.00	10.00	21.00
38	7.00	17.00	14.00	11.00	16.00	9.00	11.00	16.00	16.00	12.00	7.00	10.00	14.00	20.00	12.00	10.00	15.00	9.00	20.00
39	11.00	16.00	11.00	10.00	16.00	7.00	10.00	15.00	11.00	11.00	8.00	8.00	10.00	26.00	8.00	10.00	15.00	7.00	12.00
40	7.00	11.00	8.00	9.00	18.00	8.00	12.00	16.00	11.00	15.00	7.00	9.00	8.00	22.00	12.00	7.00	17.00	7.00	8.00
41	8.00	9.00	8.00	9.00	13.00	6.00	10.00	13.00	9.00	10.00	5.00	8.00	7.00	13.00	8.00	6.00	12.00	7.00	6.00
42	6.00	4.00	7.00	8.00	8.00	5.00	7.00	10.00	7.00	7.00	4.00	4.00	8.00	9.00	7.00	6.00	6.00	4.00	8.00
43	3.00	2.00	4.00	6.00	7.00	4.00	4.00	10.00	4.00	6.00	2.00	3.00	7.00	4.00	5.00	4.00	8.00	5.00	5.00
44	4.00	2.00	3.00	5.00	5.00	2.00	1.00	8.00	3.00	5.00	2.00	3.00	5.00	4.00	4.00	4.00	5.00	4.00	3.00
45	3.00	3.00	1.00	1.00	1.00	1.00	1.00	1.00	1.00	2.00	1.00	1.00	3.00	2.00	2.00	2.00	5.00	2.00	1.00
46	0.00	0.00	0.00	0.00	0.00	0.00	0.00	0.00	0.00	0.00	0.00	0.00	0.00	0.00	0.00	0.00	0.00	0.00	0.00

## Sheet: Ext8e
Distance	control-1	control-2	control-3	control-4	control-5	control-6	control-7	shakB2-1	shakB2-2	shakB2-3	shakB2-4	FlpD-1	FlpD-2
1	1.00	1.00	1.00	1.00	1.00	1.00	1.00	1.00	1.00	1.00	1.00	1.00	1.00
2	2.00	2.00	3.00	2.00	2.00	2.00	3.00	4.00	3.00	2.00	2.00	2.00	2.00
3	2.00	5.00	3.00	3.00	2.00	2.00	3.00	3.00	4.00	4.00	3.00	3.00	4.00
4	2.00	6.00	3.00	5.00	3.00	2.00	5.00	2.00	5.00	4.00	3.00	4.00	3.00
5	3.00	4.00	4.00	4.00	4.00	3.00	3.00	4.00	7.00	5.00	3.00	5.00	4.00
6	7.00	4.00	5.00	7.00	5.00	3.00	4.00	4.00	6.00	3.00	4.00	4.00	5.00
7	5.00	4.00	7.00	6.00	8.00	4.00	3.00	4.00	5.00	6.00	5.00	4.00	8.00
8	4.00	5.00	10.00	6.00	6.00	3.00	7.00	4.00	5.00	5.00	8.00	6.00	5.00
9	4.00	7.00	9.00	5.00	4.00	3.00	5.00	7.00	5.00	8.00	6.00	6.00	7.00
10	3.00	6.00	8.00	7.00	5.00	6.00	8.00	5.00	5.00	6.00	6.00	7.00	10.00
11	5.00	8.00	9.00	8.00	8.00	7.00	11.00	4.00	7.00	10.00	7.00	6.00	10.00
12	6.00	7.00	8.00	7.00	8.00	15.00	10.00	6.00	8.00	9.00	10.00	6.00	10.00
13	7.00	7.00	9.00	10.00	6.00	11.00	8.00	7.00	10.00	7.00	9.00	8.00	10.00
14	9.00	8.00	8.00	8.00	6.00	12.00	9.00	6.00	10.00	10.00	7.00	8.00	11.00
15	9.00	10.00	7.00	9.00	10.00	10.00	9.00	7.00	10.00	16.00	6.00	8.00	12.00
16	12.00	8.00	10.00	15.00	10.00	10.00	9.00	12.00	13.00	12.00	8.00	10.00	10.00
17	9.00	7.00	11.00	13.00	13.00	12.00	11.00	8.00	10.00	14.00	9.00	11.00	9.00
18	8.00	11.00	11.00	14.00	12.00	13.00	12.00	9.00	10.00	15.00	11.00	8.00	14.00
19	7.00	13.00	16.00	15.00	16.00	15.00	12.00	7.00	11.00	16.00	10.00	9.00	16.00
20	8.00	10.00	13.00	13.00	21.00	13.00	11.00	9.00	9.00	16.00	11.00	11.00	9.00
21	5.00	8.00	11.00	12.00	16.00	10.00	12.00	10.00	10.00	22.00	9.00	12.00	16.00
22	7.00	14.00	16.00	17.00	19.00	9.00	11.00	12.00	10.00	21.00	9.00	12.00	16.00
23	6.00	11.00	19.00	22.00	17.00	12.00	17.00	12.00	14.00	15.00	11.00	9.00	14.00
24	10.00	14.00	13.00	22.00	16.00	12.00	11.00	17.00	13.00	16.00	11.00	12.00	15.00
25	13.00	14.00	12.00	20.00	14.00	16.00	14.00	15.00	12.00	16.00	10.00	13.00	21.00
26	10.00	14.00	14.00	19.00	16.00	17.00	18.00	10.00	12.00	20.00	12.00	11.00	25.00
27	9.00	15.00	13.00	20.00	20.00	16.00	15.00	13.00	18.00	20.00	9.00	12.00	22.00
28	15.00	15.00	16.00	20.00	24.00	13.00	14.00	11.00	16.00	23.00	16.00	11.00	16.00
29	14.00	16.00	18.00	16.00	21.00	15.00	15.00	17.00	14.00	24.00	10.00	10.00	16.00
30	14.00	15.00	14.00	11.00	19.00	18.00	15.00	15.00	15.00	23.00	12.00	12.00	17.00
31	11.00	14.00	15.00	18.00	20.00	15.00	15.00	13.00	17.00	26.00	15.00	15.00	20.00
32	12.00	16.00	15.00	28.00	21.00	17.00	15.00	12.00	16.00	22.00	16.00	14.00	20.00
33	20.00	16.00	19.00	21.00	25.00	17.00	17.00	18.00	19.00	23.00	17.00	16.00	20.00
34	13.00	15.00	19.00	22.00	22.00	22.00	23.00	15.00	19.00	21.00	13.00	21.00	22.00
35	16.00	23.00	19.00	19.00	18.00	18.00	16.00	17.00	20.00	21.00	14.00	17.00	22.00
36	17.00	17.00	18.00	22.00	13.00	18.00	16.00	14.00	22.00	24.00	18.00	17.00	21.00
37	21.00	16.00	26.00	23.00	15.00	19.00	20.00	17.00	17.00	27.00	20.00	16.00	20.00
38	23.00	19.00	20.00	19.00	13.00	19.00	17.00	17.00	18.00	19.00	18.00	15.00	16.00
39	21.00	16.00	23.00	14.00	14.00	26.00	20.00	14.00	14.00	15.00	22.00	14.00	20.00
40	19.00	17.00	21.00	16.00	11.00	21.00	21.00	15.00	19.00	10.00	20.00	16.00	21.00
41	18.00	20.00	19.00	14.00	11.00	26.00	24.00	16.00	21.00	9.00	20.00	15.00	23.00
42	19.00	16.00	19.00	10.00	10.00	22.00	24.00	17.00	20.00	8.00	20.00	19.00	16.00
43	22.00	19.00	18.00	9.00	9.00	19.00	22.00	19.00	23.00	11.00	22.00	16.00	18.00
44	16.00	16.00	18.00	14.00	11.00	22.00	16.00	18.00	16.00	12.00	15.00	17.00	14.00
45	19.00	14.00	14.00	13.00	10.00	17.00	18.00	15.00	18.00	9.00	16.00	16.00	15.00
46	17.00	13.00	16.00	15.00	10.00	19.00	18.00	15.00	22.00	8.00	14.00	14.00	12.00
47	16.00	12.00	12.00	10.00	11.00	18.00	21.00	18.00	20.00	10.00	12.00	17.00	11.00
48	13.00	12.00	16.00	11.00	11.00	13.00	14.00	17.00	12.00	7.00	11.00	18.00	8.00
49	15.00	12.00	11.00	12.00	9.00	19.00	13.00	19.00	13.00	7.00	11.00	17.00	8.00
50	14.00	12.00	12.00	8.00	7.00	17.00	14.00	12.00	15.00	9.00	9.00	16.00	8.00
51	10.00	11.00	9.00	7.00	5.00	11.00	11.00	12.00	10.00	6.00	11.00	9.00	9.00
52	8.00	10.00	4.00	5.00	4.00	4.00	6.00	4.00	6.00	6.00	5.00	8.00	5.00
53	6.00	5.00	4.00	4.00	3.00	2.00	2.00	1.00	3.00	3.00	3.00	3.00	2.00
54	0.00	0.00	0.00	0.00	0.00	0.00	0.00	0.00	0.00	0.00	0.00	0.00	0.00

## Sheet: Ext8f
Distance	control-1	control-2	control-3	control-4	control-5	control-6	control-7	shakB2-1	shakB2-2	shakB2-3	shakB2-4	FlpD-1	FlpD-2	FlpD-3	FlpD-4
1	1.00	1.00	1.00	1.00	1.00	1.00	1.00	1.00	1.00	1.00	1.00	1.00	1.00	1.00	1.00
2	2.00	4.00	2.00	2.00	2.00	2.00	2.00	2.00	2.00	2.00	2.00	2.00	2.00	4.00	2.00
3	2.00	4.00	2.00	2.00	2.00	4.00	3.00	2.00	2.00	2.00	2.00	2.00	3.00	4.00	2.00
4	2.00	4.00	2.00	2.00	3.00	4.00	3.00	2.00	2.00	2.00	2.00	3.00	4.00	5.00	2.00
5	4.00	3.00	2.00	2.00	3.00	4.00	3.00	3.00	2.00	4.00	2.00	5.00	3.00	6.00	3.00
6	4.00	4.00	2.00	4.00	3.00	6.00	3.00	2.00	2.00	4.00	3.00	4.00	4.00	8.00	3.00
7	6.00	7.00	4.00	3.00	3.00	6.00	4.00	2.00	3.00	4.00	2.00	7.00	5.00	10.00	3.00
8	6.00	6.00	4.00	3.00	5.00	9.00	4.00	3.00	4.00	4.00	4.00	7.00	5.00	10.00	6.00
9	6.00	4.00	4.00	3.00	4.00	8.00	8.00	3.00	6.00	4.00	6.00	6.00	7.00	7.00	5.00
10	8.00	8.00	6.00	5.00	5.00	6.00	9.00	3.00	3.00	3.00	5.00	5.00	9.00	10.00	7.00
11	7.00	7.00	6.00	5.00	6.00	10.00	9.00	3.00	4.00	5.00	4.00	5.00	9.00	11.00	9.00
12	6.00	8.00	4.00	6.00	9.00	10.00	7.00	6.00	5.00	8.00	7.00	8.00	7.00	10.00	8.00
13	8.00	10.00	8.00	7.00	7.00	11.00	7.00	5.00	6.00	8.00	7.00	6.00	9.00	10.00	7.00
14	10.00	10.00	9.00	8.00	10.00	11.00	6.00	10.00	8.00	10.00	9.00	6.00	8.00	10.00	8.00
15	10.00	12.00	10.00	7.00	11.00	9.00	6.00	6.00	11.00	8.00	8.00	7.00	7.00	14.00	8.00
16	10.00	10.00	9.00	11.00	7.00	13.00	7.00	6.00	10.00	12.00	11.00	10.00	8.00	12.00	8.00
17	13.00	11.00	8.00	11.00	10.00	13.00	8.00	6.00	11.00	8.00	12.00	8.00	14.00	11.00	8.00
18	14.00	14.00	12.00	10.00	12.00	17.00	11.00	9.00	9.00	9.00	10.00	12.00	10.00	12.00	7.00
19	11.00	17.00	15.00	9.00	13.00	16.00	12.00	9.00	8.00	12.00	13.00	13.00	8.00	18.00	12.00
20	12.00	17.00	13.00	14.00	13.00	14.00	11.00	10.00	7.00	17.00	13.00	12.00	7.00	13.00	11.00
21	13.00	15.00	17.00	15.00	11.00	14.00	12.00	7.00	9.00	13.00	12.00	16.00	8.00	12.00	13.00
22	13.00	15.00	19.00	12.00	9.00	16.00	16.00	7.00	10.00	13.00	10.00	15.00	16.00	19.00	14.00
23	12.00	14.00	22.00	11.00	13.00	16.00	13.00	9.00	13.00	14.00	13.00	17.00	16.00	15.00	13.00
24	14.00	21.00	14.00	15.00	16.00	18.00	14.00	11.00	14.00	16.00	14.00	13.00	17.00	16.00	13.00
25	14.00	20.00	24.00	16.00	11.00	16.00	13.00	12.00	15.00	18.00	15.00	16.00	18.00	17.00	16.00
26	16.00	23.00	27.00	15.00	14.00	20.00	12.00	11.00	11.00	14.00	18.00	19.00	15.00	23.00	18.00
27	17.00	18.00	19.00	21.00	16.00	18.00	14.00	10.00	13.00	13.00	22.00	14.00	14.00	20.00	16.00
28	19.00	15.00	27.00	22.00	16.00	19.00	14.00	12.00	17.00	20.00	18.00	20.00	12.00	17.00	14.00
29	17.00	18.00	19.00	18.00	15.00	16.00	12.00	15.00	16.00	18.00	22.00	19.00	18.00	15.00	16.00
30	16.00	18.00	28.00	14.00	15.00	19.00	15.00	15.00	14.00	15.00	21.00	20.00	17.00	20.00	17.00
31	17.00	16.00	24.00	20.00	19.00	17.00	14.00	15.00	15.00	17.00	17.00	18.00	15.00	20.00	20.00
32	20.00	25.00	24.00	24.00	16.00	17.00	14.00	19.00	16.00	18.00	18.00	16.00	13.00	20.00	21.00
33	18.00	20.00	23.00	18.00	14.00	23.00	18.00	14.00	17.00	20.00	22.00	14.00	14.00	23.00	21.00
34	17.00	20.00	19.00	23.00	19.00	22.00	19.00	14.00	14.00	18.00	21.00	18.00	19.00	25.00	18.00
35	15.00	23.00	27.00	21.00	18.00	24.00	16.00	13.00	19.00	17.00	24.00	20.00	22.00	25.00	19.00
36	16.00	17.00	22.00	18.00	16.00	22.00	16.00	19.00	17.00	17.00	29.00	14.00	18.00	24.00	20.00
37	19.00	19.00	22.00	22.00	15.00	23.00	15.00	19.00	17.00	15.00	27.00	11.00	17.00	24.00	21.00
38	17.00	19.00	20.00	18.00	14.00	22.00	15.00	18.00	19.00	15.00	24.00	14.00	18.00	18.00	21.00
39	16.00	16.00	17.00	17.00	12.00	24.00	15.00	18.00	18.00	12.00	20.00	16.00	17.00	23.00	16.00
40	10.00	15.00	11.00	16.00	15.00	19.00	18.00	15.00	14.00	12.00	15.00	10.00	13.00	22.00	15.00
41	13.00	11.00	10.00	14.00	14.00	20.00	13.00	15.00	12.00	11.00	14.00	13.00	16.00	15.00	16.00
42	10.00	11.00	6.00	10.00	15.00	15.00	14.00	16.00	12.00	13.00	13.00	12.00	13.00	15.00	14.00
43	4.00	12.00	6.00	12.00	7.00	13.00	17.00	16.00	13.00	10.00	11.00	12.00	13.00	18.00	10.00
44	4.00	9.00	6.00	9.00	5.00	8.00	14.00	13.00	8.00	13.00	9.00	10.00	10.00	16.00	9.00
45	3.00	8.00	3.00	6.00	4.00	8.00	15.00	11.00	8.00	9.00	6.00	6.00	8.00	17.00	8.00
46	2.00	6.00	1.00	4.00	4.00	6.00	14.00	11.00	5.00	4.00	6.00	5.00	6.00	6.00	6.00
47	1.00	2.00	1.00	3.00	3.00	2.00	4.00	11.00	3.00	4.00	2.00	5.00	3.00	3.00	5.00
48	1.00	1.00	1.00	2.00	1.00	1.00	1.00	4.00	2.00	1.00	2.00	1.00	1.00	1.00	3.00
49	0.00	0.00	0.00	0.00	0.00	0.00	0.00	0.00	0.00	0.00	0.00	0.00	0.00	0.00	0.00

## Sheet: Ext8gik
HSN			HSE			HSS
Control	shakB2	FlpD	Control	shakB2	FlpD	Control	shakB2	FlpD
978.264	984.125	1094.22	1190.93	1347.28	1174.77	1047.87	1087.15	1086.3
933.069	792.191	995.899	1443.78	1406.03	1466.71	1278.52	1194.87	1135.39
1039.14	1008.44	1043.2	1471.28	1499.15	NaN	1376.27	1103.89	1375.42
1151.53	1158.3	934.895	1321.86	1229.49	NaN	1219.07	1272.75	1052.43
975.466	1255.13	975.584	1392.39	NaN	NaN	1093.51	NaN	NaN
1095.03	NaN	NaN	1200.14	NaN	NaN	1105.22	NaN	NaN
1017.9	NaN	NaN	1346.33	NaN	NaN	1126.97	NaN	NaN
888.463	NaN	NaN	NaN	NaN	NaN	1200.14	NaN	NaN
1014.95	NaN	NaN	NaN	NaN	NaN	1178.66	NaN	NaN

## Sheet: Ext8hjl
HSN	HSN	HSN	HSE	HSE	HSE	HSS	HSS	HSS
Control	shakB2	FlpD	Control	shakB2	FlpD	Control	shakB2	FlpD
5211.48	5939.51	6934.32	7487.36	8502.5	7458.18	6655.64	5594	6429.28
4984.52	4898.23	7564.61	6258.88	6142.21	9221.02	6108.41	8265.75	6980.83
6141.72	5186.97	6928	8589.16	5677.71		5682.37	5709.73	5672.35
5895.14	6500.66	5329.83	7651.96	5962.8		5338.91	6362.36	6016.84
7082.09	6355.33		6839.17			6132.65
6783.24			6460.56			5788.79
6521.51			5405.38			5086.98
6438.45						5858.26
6599.09
