# Supplementary material for: Bilateral interactions of optic-flow sensitive neurons coordinate course control in flies
Source: Nat Commun. 2024 Oct 12;15:8830. doi: 10.1038/s41467-024-53173-w (PMC11470938; doi:10.1038/s41467-024-53173-w)
Supplement: Supplementary file 10 — Source Data [file 41467_2024_53173_MOESM10_ESM.zip › Source Data S10.xlsx]

## Sheet: Ext10ab
responsePD	responseND	genotype
8.06132	-1.95225	FlpND
7.7856	-1.2711	FlpND
8.74345	-1.27901	FlpND
9.55445	-2.652	FlpND
10.1179	-4.02457	FlpND
11.3904	-2.24019	FlpND
7.44383	-2.04928	FlpND
5.44241	-1.80332	FlpND
8.22097	-2.44043	FlpND
7.82998	-0.936275	FlpND
8.85869	-3.01081	CantonS
8.24044	-0.705389	CantonS
10.9659	-0.968443	CantonS
7.42503	-0.499746	CantonS
4.81898	0.00655259	CantonS
6.11061	-1.76711	CantonS

## Sheet: Ext10de
genotype	celltype	ON_response	OFF_response
FlpD	HS	1.16049	0.763989
FlpD	HS	0.252894	0.584726
FlpD	HS	1.7685	-2.04107
FlpD	HS	1.8944	1.3089
FlpD	HS	1.00205	0.76593
FlpD	HS	-0.991982	0.553541
FlpD	HS	0.506342	0.560758
FlpD	HS	0.588136	-0.17437
FlpND	HS	0.94706	0.0202068
FlpND	HS	1.83851	0.129796
FlpND	HS	1.08914	0.214962
FlpND	HS	2.4188	0.655212
FlpND	HS	2.11925	0.186382
FlpND	HS	2.89281	-0.101572
FlpND	HS	1.22233	0.270174
FlpND	HS	2.34442	0.235737
FlpND	HS	3.1631	0.530187
FlpND	HS	3.53955	1.42916
FlpNDxDB331	HS	1.12616	-0.107766
FlpNDxDB331	HS	0.812237	-0.139945
FlpNDxDB331	HS	1.44007	0.706505
FlpNDxDB331	HS	3.2257	0.821202
FlpNDxDB331	HS	3.65553	1.49585
FlpNDxDB331	HS	2.0138	0.828706
shakB2	HS	0.0936964	0.299835
shakB2	HS	0.254854	-0.0526782
shakB2	HS	0.0571026	-0.410945
shakB2	HS	0.33867	0.102007
shakB2	HS	0.537822	-0.334713

## Sheet: Ext10fg
genotype	celltype	direction	response	ON_OFF_edge
FlpD	HSE	180	-2.65667	on
FlpD	HSE	0	6.04847	on
FlpD	HSE	180	-0.60217	off
FlpD	HSE	0	2.27983	off
FlpD	HSN	180	-2.26379	on
FlpD	HSN	0	4.31955	on
FlpD	HSN	180	-0.575839	off
FlpD	HSN	0	1.28198	off
FlpD	HSN	180	-2.56031	off
FlpD	HSN	0	2.93171	off
FlpD	HSN	180	-2.01346	on
FlpD	HSN	0	7.5038	on
FlpD	HSN	180	-3.43907	off
FlpD	HSN	0	5.08938	off
FlpD	HSN	180	-5.39195	on
FlpD	HSN	0	6.99121	on
FlpD	HSN	180	-1.93648	off
FlpD	HSN	0	2.14457	off
FlpD	HSN	180	-4.75904	on
FlpD	HSN	0	8.36699	on
FlpD	HSN	180	-1.99636	off
FlpD	HSN	0	2.67486	off
FlpD	HSN	180	-4.00257	on
FlpD	HSN	0	5.78815	on
FlpD	HSS	180	-5.0499	off
FlpD	HSS	0	3.03063	off
FlpD	HSS	180	-3.98085	on
FlpD	HSS	0	3.06263	on
FlpND	HSE	180	-1.73215	off
FlpND	HSE	0	3.64106	off
FlpND	HSE	180	-1.72858	on
FlpND	HSE	0	7.24988	on
FlpND	HSE	180	-3.04505	off
FlpND	HSE	0	3.97032	off
FlpND	HSE	180	-2.27884	on
FlpND	HSE	0	5.82994	on
FlpND	HSE	180	-3.69093	on
FlpND	HSE	0	9.38307	on
FlpND	HSE	180	-3.14925	off
FlpND	HSE	0	6.49706	off
FlpND	HSN	180	-2.56498	off
FlpND	HSN	0	4.57991	off
FlpND	HSN	180	-1.82687	on
FlpND	HSN	0	9.40267	on
FlpND	HSN	180	-3.80693	off
FlpND	HSN	0	6.70947	off
FlpND	HSN	180	-0.372634	on
FlpND	HSN	0	8.72594	on
FlpND	HSN	180	-0.804519	off
FlpND	HSN	0	1.5034	off
FlpND	HSN	180	-2.32021	on
FlpND	HSN	0	6.09128	on
FlpND	HSS	180	-2.71831	on
FlpND	HSS	0	6.15465	on
FlpND	HSS	180	-2.35802	off
FlpND	HSS	0	4.47498	off
FlpND	HSS	180	-2.95586	off
FlpND	HSS	0	4.36736	off
FlpND	HSS	180	0.206585	on
FlpND	HSS	0	7.19102	on
FlpNDxDB331	HSE	180	-3.68631	on
FlpNDxDB331	HSE	0	8.13099	on
FlpNDxDB331	HSE	180	-2.79823	off
FlpNDxDB331	HSE	0	7.08843	off
FlpNDxDB331	HSE	180	-0.706403	off
FlpNDxDB331	HSE	0	2.28265	off
FlpNDxDB331	HSE	180	-1.69388	on
FlpNDxDB331	HSE	0	6.36702	on
FlpNDxDB331	HSS	180	-2.61891	on
FlpNDxDB331	HSS	0	8.21451	on
FlpNDxDB331	HSS	180	-2.01865	off
FlpNDxDB331	HSS	0	6.56784	off
FlpNDxDB331	HSS	180	-0.666274	off
FlpNDxDB331	HSS	0	1.16594	off
FlpNDxDB331	HSS	180	-0.666274	on
FlpNDxDB331	HSS	0	1.16594	on
FlpNDxDB331	HSS	180	-1.40078	on
FlpNDxDB331	HSS	0	2.76003	on
FlpNDxDB331	HSS	180	-0.634056	off
FlpNDxDB331	HSS	0	1.38693	off
FlpNDxDB331	HSS	180	-1.71062	on
FlpNDxDB331	HSS	0	3.05645	on
