# Supplementary material for: Bilateral interactions of optic-flow sensitive neurons coordinate course control in flies
Source: Nat Commun. 2024 Oct 12;15:8830. doi: 10.1038/s41467-024-53173-w (PMC11470938; doi:10.1038/s41467-024-53173-w)
Supplement: Supplementary file 10 — Source Data [file 41467_2024_53173_MOESM10_ESM.zip › Source Data S11.xlsx]

## Sheet: Ext11h
10	20	30	40	50	60	70	80	90	strain
0.96059	0.715854	0.514259	0.375514	0.281332	0.200115	0.139801	0.0676737	0.00809966	FlpND
0.754775	0.499545	0.34936	0.268992	0.194524	0.131808	0.0677588	0.0152356	0.00368441	FlpND
0.76477	0.66024	0.556223	0.432661	0.315209	0.227922	0.13327	0.0842025	0.0269697	FlpND
0.905972	0.629066	0.531315	0.389023	0.240899	0.138699	0.0575973	0.0145411	0.0024636	FlpND
0.718408	0.536027	0.377849	0.283955	0.20985	0.150148	0.0991594	0.0524747	0.0131152	FlpND
0.96059	0.715854	0.514259	0.375514	0.281332	0.200115	0.139801	0.0676737	0.00809966	FlpD
0.754775	0.499545	0.34936	0.268992	0.194524	0.131808	0.0677588	0.0152356	0.00368441	FlpD
0.76477	0.66024	0.556223	0.432661	0.315209	0.227922	0.13327	0.0842025	0.0269697	FlpD
0.905972	0.629066	0.531315	0.389023	0.240899	0.138699	0.0575973	0.0145411	0.0024636	FlpD
0.718408	0.536027	0.377849	0.283955	0.20985	0.150148	0.0991594	0.0524747	0.0131152	FlpD

## Sheet: Ext11i
10	20	30	40	50	60	70	80	90	strain
0.870316	0.62853	0.45883	0.309136	0.149456	0.0645728	0.0210713	0.00623911	0.00190123	FlpND
0.9063	0.507131	0.241175	0.129891	0.089961	0.0588033	0.0344674	0.0186011	0.00121118	FlpND
0.866293	0.592613	0.415635	0.242576	0.139937	0.0760291	0.0476671	0.0207173	0.00345634	FlpND
0.827977	0.623044	0.442263	0.286131	0.150713	0.0879112	0.0418094	0.0160432	0.0036216	FlpND
0.860344	0.617393	0.403928	0.253987	0.14641	0.0750747	0.0457722	0.0224196	0.00683645	FlpND
0.818948	0.597876	0.413122	0.202361	0.136805	0.0872344	0.0556106	0.0281715	0.00633703	FlpND
0.870316	0.62853	0.45883	0.309136	0.149456	0.0645728	0.0210713	0.00623911	0.00190123	FlpD
0.9063	0.507131	0.241175	0.129891	0.089961	0.0588033	0.0344674	0.0186011	0.00121118	FlpD
0.866293	0.592613	0.415635	0.242576	0.139937	0.0760291	0.0476671	0.0207173	0.00345634	FlpD
0.827977	0.623044	0.442263	0.286131	0.150713	0.0879112	0.0418094	0.0160432	0.0036216	FlpD
0.860344	0.617393	0.403928	0.253987	0.14641	0.0750747	0.0457722	0.0224196	0.00683645	FlpD
0.818948	0.597876	0.413122	0.202361	0.136805	0.0872344	0.0556106	0.0281715	0.00633703	FlpD

## Sheet: Ext11m
ipsi	contra	ratio	strain
3.39514	0.703814	0.2073	FlpND
4.25754	0.86952	0.20423	FlpND
5.93732	1.44044	0.242608	FlpND
5.36831	1.74641	0.325318	FlpND
5.02981	0.377956	0.0751432	FlpND
2.40372	0.219264	0.0912184	FlpD
3.7723	0.511951	0.135714	FlpD
4.28934	0.541688	0.126287	FlpD
3.18263	0.275313	0.086505	FlpD
4.0147	0.516459	0.128642	FlpD
3.766	0.970274	0.257641	FlpNDxDB331
3.15017	0.479755	0.152295	FlpNDxDB331
4.99065	2.48021	0.496972	FlpNDxDB331

## Sheet: Ext11o
ipsi	contra	ratio	strain
4.23959	3.0746	0.725212	FlpND
3.57627	1.86412	0.521248	FlpND
2.62934	1.06656	0.405637	FlpND
2.35181	1.08647	0.461971	FlpND
3.34436	0.936994	0.280172	FlpND
3.1493	1.02285	0.324786	FlpND
3.04194	1.35877	0.446679	FlpND
3.11531	1.57118	0.504343	FlpND
2.99049	0.658671	0.220255	FlpD
2.7452	0.855364	0.311585	FlpD
3.57652	1.1037	0.308596	FlpD
2.66447	0.4913	0.184389	FlpD
3.31773	0.701871	0.211552	FlpD
4.26143	0.725921	0.170347	FlpD
3.88252	0.735944	0.189553	FlpNDxDB331
3.50539	0.827147	0.235964	FlpNDxDB331
2.78742	1.20963	0.43396	FlpNDxDB331
2.94486	1.42201	0.482878	FlpNDxDB331
5.27044	1.6374	0.310677	FlpNDxDB331
