# Supplementary material for: Bilateral interactions of optic-flow sensitive neurons coordinate course control in flies
Source: Nat Commun. 2024 Oct 12;15:8830. doi: 10.1038/s41467-024-53173-w (PMC11470938; doi:10.1038/s41467-024-53173-w)
Supplement: Supplementary file 10 — Source Data [file 41467_2024_53173_MOESM10_ESM.zip › Source Data S12.xlsx]

## Sheet: Ext12a
straightness	stim_type	genotype
0.925484	pre	FlpND
0.869241	pre	FlpND
0.832735	pre	FlpND
0.870485	pre	FlpND
0.850575	pre	FlpND
0.874681	pre	FlpND
0.938039	pre	FlpND
0.900811	pre	FlpND
0.866624	pre	FlpND
0.852851	pre	FlpND
0.861513	pre	FlpND
0.928243	pre	FlpND
0.763118	pre	FlpND
0.847347	pre	FlpND
0.858972	pre	FlpND
0.865219	pre	FlpND
0.810354	pre	FlpND
0.847096	pre	FlpND
0.913076	FrontToBack	FlpND
0.847497	FrontToBack	FlpND
0.759603	FrontToBack	FlpND
0.879953	FrontToBack	FlpND
0.856109	FrontToBack	FlpND
0.891287	FrontToBack	FlpND
0.712939	FrontToBack	FlpND
0.694622	FrontToBack	FlpND
0.865479	FrontToBack	FlpND
0.859225	FrontToBack	FlpND
0.848816	FrontToBack	FlpND
0.913332	FrontToBack	FlpND
0.87636	FrontToBack	FlpND
0.81388	FrontToBack	FlpND
0.82349	FrontToBack	FlpND
0.847697	FrontToBack	FlpND
0.79238	FrontToBack	FlpND
0.802219	FrontToBack	FlpND
0.73122	BackToFront	FlpND
0.833317	BackToFront	FlpND
0.773564	BackToFront	FlpND
0.904831	BackToFront	FlpND
0.919396	BackToFront	FlpND
0.802494	BackToFront	FlpND
0.776631	BackToFront	FlpND
NaN	BackToFront	FlpND
0.713296	BackToFront	FlpND
0.68441	BackToFront	FlpND
0.799575	BackToFront	FlpND
0.802154	BackToFront	FlpND
NaN	BackToFront	FlpND
0.80457	BackToFront	FlpND
0.831551	BackToFront	FlpND
0.870726	BackToFront	FlpND
0.771547	BackToFront	FlpND
0.861732	BackToFront	FlpND
0.858962	FullRotation	FlpND
0.688225	FullRotation	FlpND
0.693982	FullRotation	FlpND
0.902335	FullRotation	FlpND
0.800588	FullRotation	FlpND
0.883048	FullRotation	FlpND
0.882728	FullRotation	FlpND
0.813031	FullRotation	FlpND
0.857283	FullRotation	FlpND
0.751171	FullRotation	FlpND
0.837785	FullRotation	FlpND
NaN	FullRotation	FlpND
0.797205	FullRotation	FlpND
0.763671	FullRotation	FlpND
0.689758	FullRotation	FlpND
0.778433	FullRotation	FlpND
0.758525	FullRotation	FlpND
0.567788	FullRotation	FlpND
0.8807	pre	FlpD
0.758381	pre	FlpD
0.812454	pre	FlpD
0.888027	pre	FlpD
0.761898	pre	FlpD
0.842546	pre	FlpD
0.89572	pre	FlpD
0.866695	pre	FlpD
0.880441	pre	FlpD
0.915211	pre	FlpD
0.849934	pre	FlpD
0.904962	pre	FlpD
0.832159	pre	FlpD
0.847922	pre	FlpD
0.844868	pre	FlpD
0.741633	pre	FlpD
0.880625	pre	FlpD
0.847973	pre	FlpD
0.798325	FrontToBack	FlpD
0.693626	FrontToBack	FlpD
0.663453	FrontToBack	FlpD
0.744434	FrontToBack	FlpD
0.726318	FrontToBack	FlpD
0.796331	FrontToBack	FlpD
0.8543	FrontToBack	FlpD
0.773646	FrontToBack	FlpD
0.812116	FrontToBack	FlpD
0.848298	FrontToBack	FlpD
0.780151	FrontToBack	FlpD
0.848083	FrontToBack	FlpD
0.766803	FrontToBack	FlpD
0.818103	FrontToBack	FlpD
0.753711	FrontToBack	FlpD
0.734	FrontToBack	FlpD
0.811993	FrontToBack	FlpD
0.735737	FrontToBack	FlpD
0.815253	BackToFront	FlpD
0.724712	BackToFront	FlpD
0.740866	BackToFront	FlpD
0.683951	BackToFront	FlpD
0.742285	BackToFront	FlpD
0.800924	BackToFront	FlpD
0.822633	BackToFront	FlpD
0.709894	BackToFront	FlpD
0.77123	BackToFront	FlpD
0.810705	BackToFront	FlpD
0.80783	BackToFront	FlpD
0.710895	BackToFront	FlpD
0.719182	BackToFront	FlpD
0.828118	BackToFront	FlpD
0.712605	BackToFront	FlpD
0.788804	BackToFront	FlpD
0.793543	BackToFront	FlpD
0.793347	BackToFront	FlpD
0.7339	FullRotation	FlpD
0.633223	FullRotation	FlpD
0.740033	FullRotation	FlpD
0.718392	FullRotation	FlpD
0.677613	FullRotation	FlpD
0.722025	FullRotation	FlpD
NaN	FullRotation	FlpD
NaN	FullRotation	FlpD
NaN	FullRotation	FlpD
NaN	FullRotation	FlpD
NaN	FullRotation	FlpD
NaN	FullRotation	FlpD
0.541611	FullRotation	FlpD
0.781981	FullRotation	FlpD
0.760527	FullRotation	FlpD
0.694775	FullRotation	FlpD
0.688672	FullRotation	FlpD
0.681833	FullRotation	FlpD

## Sheet: Ext12b
saccades	saccade_type	stim_type	genotype
0.387755	syn	Front to Back	FlpND_18
2.4	syn	Front to Back	FlpND_18
1.93506	syn	Front to Back	FlpND_18
0.216216	syn	Front to Back	FlpND_18
0	syn	Front to Back	FlpND_18
0.740741	syn	Front to Back	FlpND_18
2.89474	syn	Front to Back	FlpND_18
0.416667	syn	Front to Back	FlpND_18
0.153846	syn	Front to Back	FlpND_18
0.37931	syn	Front to Back	FlpND_18
0.645161	syn	Front to Back	FlpND_18
0.344828	syn	Front to Back	FlpND_18
0	syn	Front to Back	FlpND_18
1.61017	syn	Front to Back	FlpND_18
1.38	syn	Front to Back	FlpND_18
0.807692	syn	Front to Back	FlpND_18
2.58065	syn	Front to Back	FlpND_18
2.13043	syn	Front to Back	FlpND_18
3.61224	anti	Front to Back	FlpND_18
9.3125	anti	Front to Back	FlpND_18
7.36364	anti	Front to Back	FlpND_18
7.62162	anti	Front to Back	FlpND_18
4.21429	anti	Front to Back	FlpND_18
5.96296	anti	Front to Back	FlpND_18
5.21053	anti	Front to Back	FlpND_18
5.66667	anti	Front to Back	FlpND_18
8.69231	anti	Front to Back	FlpND_18
7.31034	anti	Front to Back	FlpND_18
6.67742	anti	Front to Back	FlpND_18
4.51724	anti	Front to Back	FlpND_18
5.92593	anti	Front to Back	FlpND_18
7.20339	anti	Front to Back	FlpND_18
12.88	anti	Front to Back	FlpND_18
10.5962	anti	Front to Back	FlpND_18
5.29032	anti	Front to Back	FlpND_18
6.17391	anti	Front to Back	FlpND_18
1.84375	syn	Back to Front	FlpND_18
4.44286	syn	Back to Front	FlpND_18
2.85075	syn	Back to Front	FlpND_18
1.58621	syn	Back to Front	FlpND_18
NaN	syn	Back to Front	FlpND_18
1.71429	syn	Back to Front	FlpND_18
4.90909	syn	Back to Front	FlpND_18
NaN	syn	Back to Front	FlpND_18
0.636364	syn	Back to Front	FlpND_18
4	syn	Back to Front	FlpND_18
4.66667	syn	Back to Front	FlpND_18
1.23077	syn	Back to Front	FlpND_18
NaN	syn	Back to Front	FlpND_18
3.18367	syn	Back to Front	FlpND_18
10.2041	syn	Back to Front	FlpND_18
4.08571	syn	Back to Front	FlpND_18
2.17021	syn	Back to Front	FlpND_18
3.12195	syn	Back to Front	FlpND_18
0.71875	anti	Back to Front	FlpND_18
1.42857	anti	Back to Front	FlpND_18
2.20896	anti	Back to Front	FlpND_18
1.06897	anti	Back to Front	FlpND_18
NaN	anti	Back to Front	FlpND_18
2.42857	anti	Back to Front	FlpND_18
1.63636	anti	Back to Front	FlpND_18
NaN	anti	Back to Front	FlpND_18
2.36364	anti	Back to Front	FlpND_18
1.86667	anti	Back to Front	FlpND_18
1	anti	Back to Front	FlpND_18
1.92308	anti	Back to Front	FlpND_18
NaN	anti	Back to Front	FlpND_18
4.12245	anti	Back to Front	FlpND_18
0.428571	anti	Back to Front	FlpND_18
1.17143	anti	Back to Front	FlpND_18
0.765957	anti	Back to Front	FlpND_18
3.31707	anti	Back to Front	FlpND_18
1.78947	syn	Full rotation	FlpND_18
7.23333	syn	Full rotation	FlpND_18
5.42857	syn	Full rotation	FlpND_18
1	syn	Full rotation	FlpND_18
0.875	syn	Full rotation	FlpND_18
2.2	syn	Full rotation	FlpND_18
0.909091	syn	Full rotation	FlpND_18
NaN	syn	Full rotation	FlpND_18
1.14286	syn	Full rotation	FlpND_18
1.6087	syn	Full rotation	FlpND_18
2.0625	syn	Full rotation	FlpND_18
NaN	syn	Full rotation	FlpND_18
NaN	syn	Full rotation	FlpND_18
3.325	syn	Full rotation	FlpND_18
7.08571	syn	Full rotation	FlpND_18
2.98214	syn	Full rotation	FlpND_18
4.61905	syn	Full rotation	FlpND_18
3.7907	syn	Full rotation	FlpND_18
1.42105	anti	Full rotation	FlpND_18
2.53333	anti	Full rotation	FlpND_18
3.96429	anti	Full rotation	FlpND_18
3.21429	anti	Full rotation	FlpND_18
3.75	anti	Full rotation	FlpND_18
1.6	anti	Full rotation	FlpND_18
2.54545	anti	Full rotation	FlpND_18
NaN	anti	Full rotation	FlpND_18
4.28571	anti	Full rotation	FlpND_18
6	anti	Full rotation	FlpND_18
2.5625	anti	Full rotation	FlpND_18
NaN	anti	Full rotation	FlpND_18
NaN	anti	Full rotation	FlpND_18
5.725	anti	Full rotation	FlpND_18
3.88571	anti	Full rotation	FlpND_18
3.94643	anti	Full rotation	FlpND_18
2.19048	anti	Full rotation	FlpND_18
2.2093	anti	Full rotation	FlpND_18
5.72549	syn	Front to Back	FlpD_18
4.87273	syn	Front to Back	FlpD_18
6.34483	syn	Front to Back	FlpD_18
4.40426	syn	Front to Back	FlpD_18
5.12698	syn	Front to Back	FlpD_18
4.10938	syn	Front to Back	FlpD_18
2.04494	syn	Front to Back	FlpD_18
5.24719	syn	Front to Back	FlpD_18
3.18605	syn	Front to Back	FlpD_18
1.4359	syn	Front to Back	FlpD_18
3.75556	syn	Front to Back	FlpD_18
0.329268	syn	Front to Back	FlpD_18
2.7931	syn	Front to Back	FlpD_18
2.72464	syn	Front to Back	FlpD_18
4.37209	syn	Front to Back	FlpD_18
3.51282	syn	Front to Back	FlpD_18
3.06897	syn	Front to Back	FlpD_18
5.33333	syn	Front to Back	FlpD_18
3.90196	anti	Front to Back	FlpD_18
4.23636	anti	Front to Back	FlpD_18
3.96552	anti	Front to Back	FlpD_18
4.46809	anti	Front to Back	FlpD_18
4.42857	anti	Front to Back	FlpD_18
4	anti	Front to Back	FlpD_18
7.62921	anti	Front to Back	FlpD_18
4.58427	anti	Front to Back	FlpD_18
4.27907	anti	Front to Back	FlpD_18
3.47436	anti	Front to Back	FlpD_18
4.25556	anti	Front to Back	FlpD_18
9.28049	anti	Front to Back	FlpD_18
6	anti	Front to Back	FlpD_18
6.30435	anti	Front to Back	FlpD_18
3.62791	anti	Front to Back	FlpD_18
4.76923	anti	Front to Back	FlpD_18
3.62069	anti	Front to Back	FlpD_18
2.77778	anti	Front to Back	FlpD_18
4.68	syn	Back to Front	FlpD_18
5.33929	syn	Back to Front	FlpD_18
4.85714	syn	Back to Front	FlpD_18
5.87234	syn	Back to Front	FlpD_18
4.34921	syn	Back to Front	FlpD_18
4.4697	syn	Back to Front	FlpD_18
7.32222	syn	Back to Front	FlpD_18
6.47778	syn	Back to Front	FlpD_18
7.86207	syn	Back to Front	FlpD_18
6.97619	syn	Back to Front	FlpD_18
6.21348	syn	Back to Front	FlpD_18
9.75385	syn	Back to Front	FlpD_18
6.48276	syn	Back to Front	FlpD_18
5.94203	syn	Back to Front	FlpD_18
5.69767	syn	Back to Front	FlpD_18
6.63415	syn	Back to Front	FlpD_18
6.75862	syn	Back to Front	FlpD_18
5.33333	syn	Back to Front	FlpD_18
5.02	anti	Back to Front	FlpD_18
3.14286	anti	Back to Front	FlpD_18
4	anti	Back to Front	FlpD_18
3.93617	anti	Back to Front	FlpD_18
3.39683	anti	Back to Front	FlpD_18
1.51515	anti	Back to Front	FlpD_18
1.94444	anti	Back to Front	FlpD_18
3.26667	anti	Back to Front	FlpD_18
2.33333	anti	Back to Front	FlpD_18
0.952381	anti	Back to Front	FlpD_18
3.22472	anti	Back to Front	FlpD_18
0.307692	anti	Back to Front	FlpD_18
3.93103	anti	Back to Front	FlpD_18
1.21739	anti	Back to Front	FlpD_18
3.16279	anti	Back to Front	FlpD_18
2.34146	anti	Back to Front	FlpD_18
2.65517	anti	Back to Front	FlpD_18
2.77778	anti	Back to Front	FlpD_18
6.44444	syn	Full rotation	FlpD_18
3.96154	syn	Full rotation	FlpD_18
8.16667	syn	Full rotation	FlpD_18
6.82143	syn	Full rotation	FlpD_18
3.58333	syn	Full rotation	FlpD_18
5.15385	syn	Full rotation	FlpD_18
NaN	syn	Full rotation	FlpD_18
NaN	syn	Full rotation	FlpD_18
NaN	syn	Full rotation	FlpD_18
NaN	syn	Full rotation	FlpD_18
NaN	syn	Full rotation	FlpD_18
NaN	syn	Full rotation	FlpD_18
5.6	syn	Full rotation	FlpD_18
5.3125	syn	Full rotation	FlpD_18
4.13889	syn	Full rotation	FlpD_18
3.72222	syn	Full rotation	FlpD_18
6.63333	syn	Full rotation	FlpD_18
6.71429	syn	Full rotation	FlpD_18
4.58333	anti	Full rotation	FlpD_18
3	anti	Full rotation	FlpD_18
3.66667	anti	Full rotation	FlpD_18
3.35714	anti	Full rotation	FlpD_18
2.33333	anti	Full rotation	FlpD_18
2.15385	anti	Full rotation	FlpD_18
NaN	anti	Full rotation	FlpD_18
NaN	anti	Full rotation	FlpD_18
NaN	anti	Full rotation	FlpD_18
NaN	anti	Full rotation	FlpD_18
NaN	anti	Full rotation	FlpD_18
NaN	anti	Full rotation	FlpD_18
3.5	anti	Full rotation	FlpD_18
3.5625	anti	Full rotation	FlpD_18
2.38889	anti	Full rotation	FlpD_18
4	anti	Full rotation	FlpD_18
2.7	anti	Full rotation	FlpD_18
0.857143	anti	Full rotation	FlpD_18

## Sheet: Ext12c
datatype	Genotype	Frame1	Frame2	Frame3	Frame4	Frame5	Frame6	Frame7	Frame8	Frame9	Frame10	Frame11	Frame12	Frame13	Frame14	Frame15	Frame16	Frame17	Frame18	Frame19	Frame20
syn_saccade_turns	FlpND_18	-36.5994	-34.0691	-31.5531	-28.9212	-26.1485	-23.3681	-20.5151	-17.4798	-13.8011	-8.41635	0	9.64003	18.0202	23.941	28.3154	31.8465	35.051	37.9782	40.6927	43.2357
syn_saccade_angular_speed	FlpND_18	160.672	160.015	164.68	171.061	175.739	181.738	198.989	245.881	378.565	514.042	592.535	517.184	396.795	284.62	230.903	200.736	183.289	168.61	159.541	157.008
anti_saccade_turns	FlpND_18	-12.7893	-12.3802	-12.1209	-11.9118	-11.7216	-11.4967	-11.2318	-10.802	-9.81649	-7.03597	0	8.26216	14.9801	18.9933	21.4318	23.0412	24.2135	25.1675	26.0133	26.7411
anti_saccade_angular_speed	FlpND_18	27.0329	18.8311	14.4852	13.3049	14.4118	19.5568	35.6137	86.8528	243.991	404.99	497.024	414.568	284.307	168.982	109.435	77.8	62.3868	53.1637	45.8336	40.76
syn_saccade_turns	FlpD_18	-31.5686	-29.2199	-26.9688	-24.6915	-22.3327	-19.948	-17.5226	-15.099	-12.1591	-7.90448	0	8.85196	16.5149	21.0291	24.24	26.9396	29.4341	31.7534	33.8962	36.0111
syn_saccade_angular_speed	FlpD_18	147.821	143.185	143.896	146.767	150.326	151.738	161.741	195.678	323.23	459.241	543.456	455.839	326.7	214.042	175.47	156.977	145.113	136.677	133.072	135.413
anti_saccade_turns	FlpD_18	-12.4853	-12.1655	-11.8047	-11.5835	-11.3745	-11.2946	-11.2665	-11.1423	-10.4964	-8.04153	0	9.60613	17.3563	20.4172	21.71	22.5021	23.2245	23.9097	24.6223	25.2405
anti_saccade_angular_speed	FlpD_18	24.645	20.1306	17.0071	11.3059	7.48791	5.70635	17.7429	66.0801	246.758	443.663	564.77	444.543	262.209	108.247	60.4967	46.556	44.573	42.6401	41.2542	39.8252

## Sheet: Ext12d
saccades	saccade_type	genotype
44.8719	syn	FlpND_18
48.9476	syn	FlpND_18
51.6002	syn	FlpND_18
41.1994	syn	FlpND_18
NaN	syn	FlpND_18
47.1982	syn	FlpND_18
38.3085	syn	FlpND_18
NaN	syn	FlpND_18
42.8784	syn	FlpND_18
48.9614	syn	FlpND_18
47.4954	syn	FlpND_18
NaN	syn	FlpND_18
NaN	syn	FlpND_18
47.8905	syn	FlpND_18
47.8588	syn	FlpND_18
47.7572	syn	FlpND_18
48.9605	syn	FlpND_18
54.4217	syn	FlpND_18
38.9332	anti	FlpND_18
41.5117	anti	FlpND_18
41.5898	anti	FlpND_18
38.5714	anti	FlpND_18
NaN	anti	FlpND_18
36.6621	anti	FlpND_18
32.9398	anti	FlpND_18
NaN	anti	FlpND_18
32.3562	anti	FlpND_18
36.9539	anti	FlpND_18
37.4941	anti	FlpND_18
NaN	anti	FlpND_18
NaN	anti	FlpND_18
39.031	anti	FlpND_18
42.9988	anti	FlpND_18
38.2378	anti	FlpND_18
38.6796	anti	FlpND_18
43.5742	anti	FlpND_18
45.0227	syn	FlpD_18
48.589	syn	FlpD_18
41.665	syn	FlpD_18
36.7268	syn	FlpD_18
48.2999	syn	FlpD_18
38.722	syn	FlpD_18
NaN	syn	FlpD_18
NaN	syn	FlpD_18
NaN	syn	FlpD_18
NaN	syn	FlpD_18
NaN	syn	FlpD_18
NaN	syn	FlpD_18
40.1832	syn	FlpD_18
45.237	syn	FlpD_18
43.0295	syn	FlpD_18
56.3049	syn	FlpD_18
43.3489	syn	FlpD_18
36.6429	syn	FlpD_18
38.4137	anti	FlpD_18
46.8216	anti	FlpD_18
36.7015	anti	FlpD_18
32.386	anti	FlpD_18
43.9981	anti	FlpD_18
31.9936	anti	FlpD_18
NaN	anti	FlpD_18
NaN	anti	FlpD_18
NaN	anti	FlpD_18
NaN	anti	FlpD_18
NaN	anti	FlpD_18
NaN	anti	FlpD_18
34.7246	anti	FlpD_18
38.268	anti	FlpD_18
40.3889	anti	FlpD_18
50.3205	anti	FlpD_18
37.8233	anti	FlpD_18
27.667	anti	FlpD_18

## Sheet: Ext12e
saccades	saccade_type	genotype
443.285	syn	FlpND_18
534.41	syn	FlpND_18
563.399	syn	FlpND_18
478.719	syn	FlpND_18
NaN	syn	FlpND_18
530.214	syn	FlpND_18
467.095	syn	FlpND_18
NaN	syn	FlpND_18
496.754	syn	FlpND_18
542.662	syn	FlpND_18
493.36	syn	FlpND_18
NaN	syn	FlpND_18
NaN	syn	FlpND_18
585.171	syn	FlpND_18
610.297	syn	FlpND_18
543.75	syn	FlpND_18
579.459	syn	FlpND_18
616.164	syn	FlpND_18
409.216	anti	FlpND_18
508.166	anti	FlpND_18
542.258	anti	FlpND_18
476.942	anti	FlpND_18
NaN	anti	FlpND_18
476.929	anti	FlpND_18
439.687	anti	FlpND_18
NaN	anti	FlpND_18
423.142	anti	FlpND_18
479.649	anti	FlpND_18
441.578	anti	FlpND_18
NaN	anti	FlpND_18
NaN	anti	FlpND_18
533.647	anti	FlpND_18
621.213	anti	FlpND_18
505.368	anti	FlpND_18
531.435	anti	FlpND_18
556.406	anti	FlpND_18
593.98	syn	FlpD_18
567.46	syn	FlpD_18
528.088	syn	FlpD_18
471.493	syn	FlpD_18
611.21	syn	FlpD_18
467.587	syn	FlpD_18
NaN	syn	FlpD_18
NaN	syn	FlpD_18
NaN	syn	FlpD_18
NaN	syn	FlpD_18
NaN	syn	FlpD_18
NaN	syn	FlpD_18
483.252	syn	FlpD_18
555.831	syn	FlpD_18
570.285	syn	FlpD_18
664.199	syn	FlpD_18
470.708	syn	FlpD_18
475.814	syn	FlpD_18
594.014	anti	FlpD_18
619.081	anti	FlpD_18
568.038	anti	FlpD_18
515.534	anti	FlpD_18
629.523	anti	FlpD_18
451.394	anti	FlpD_18
NaN	anti	FlpD_18
NaN	anti	FlpD_18
NaN	anti	FlpD_18
NaN	anti	FlpD_18
NaN	anti	FlpD_18
NaN	anti	FlpD_18
494.57	anti	FlpD_18
567.377	anti	FlpD_18
607.779	anti	FlpD_18
641.578	anti	FlpD_18
504.522	anti	FlpD_18
506.845	anti	FlpD_18

## Sheet: Ext12f-h
anti_saccadic_turns	syn_saccadic_turns	smooth_turns	saccade_turns	genotype	stim_type
0	0	79.5999	0	FlpND_18	FrontToBack
-113.548	0	-38.4426	-113.548	FlpND_18	FrontToBack
-10.414	37.3908	29.6163	26.9768	FlpND_18	FrontToBack
-162.431	127.476	111.474	-34.955	FlpND_18	FrontToBack
-179.559	0	-97.6443	-179.559	FlpND_18	FrontToBack
-87.0002	26.097	64.9492	-60.9032	FlpND_18	FrontToBack
-238.113	0	-140.685	-238.113	FlpND_18	FrontToBack
-7.88072	5.03186	30.7336	-2.84886	FlpND_18	FrontToBack
-110.957	0	-157.226	-110.957	FlpND_18	FrontToBack
-266.302	100.396	-44.3001	-165.906	FlpND_18	FrontToBack
-21.4702	0	-112.227	-21.4702	FlpND_18	FrontToBack
0	0	7.37231	0	FlpND_18	FrontToBack
-296.371	0	-238.484	-296.371	FlpND_18	FrontToBack
0	29.7461	25.9504	29.7461	FlpND_18	FrontToBack
-28.5199	0	-72.8404	-28.5199	FlpND_18	FrontToBack
-57.771	26.762	-16.3461	-31.009	FlpND_18	FrontToBack
-12.0454	0	-18.4442	-12.0454	FlpND_18	FrontToBack
0	0	-26.1631	0	FlpND_18	FrontToBack
-300.694	0	-134.101	-300.694	FlpND_18	FrontToBack
-62.8125	0	-45.8661	-62.8125	FlpND_18	FrontToBack
0	0	27.5405	0	FlpND_18	FrontToBack
-224.478	0	-90.5876	-224.478	FlpND_18	FrontToBack
-159.123	0	-147.789	-159.123	FlpND_18	FrontToBack
-151.171	0	-180.37	-151.171	FlpND_18	FrontToBack
-142.84	0	-100.772	-142.84	FlpND_18	FrontToBack
-135.605	55.443	98.017	-80.1621	FlpND_18	FrontToBack
-302.346	107.01	145.182	-195.336	FlpND_18	FrontToBack
-270.316	0	-176.767	-270.316	FlpND_18	FrontToBack
-108.705	0	-155.374	-108.705	FlpND_18	FrontToBack
-46.2133	9.2592	-68.8823	-36.9541	FlpND_18	FrontToBack
0	0	0.982712	0	FlpND_18	FrontToBack
-31.6583	0	-46.3647	-31.6583	FlpND_18	FrontToBack
-180.989	38.3847	-22.8481	-142.604	FlpND_18	FrontToBack
-65.4753	0	-58.6228	-65.4753	FlpND_18	FrontToBack
-78.1751	0	-71.3781	-78.1751	FlpND_18	FrontToBack
-36.2866	0	-95.1085	-36.2866	FlpND_18	FrontToBack
0	0	2.59538	0	FlpND_18	FrontToBack
-55.9565	0	-34.4505	-55.9565	FlpND_18	FrontToBack
-206.001	0	-225.635	-206.001	FlpND_18	FrontToBack
-55.3805	85.9223	-76.2525	30.5418	FlpND_18	FrontToBack
-58.489	25.8342	-9.25976	-32.6548	FlpND_18	FrontToBack
-97.1179	0	-69.8696	-97.1179	FlpND_18	FrontToBack
0	0	1.37989	0	FlpND_18	FrontToBack
-132.517	0	-134.918	-132.517	FlpND_18	FrontToBack
-142.156	0	-184.012	-142.156	FlpND_18	FrontToBack
-81.7536	0	-97.6856	-81.7536	FlpND_18	FrontToBack
-113.711	0	-239.484	-113.711	FlpND_18	FrontToBack
0	87.158	100.599	87.158	FlpND_18	FrontToBack
-489.438	64.4635	97.9944	-424.974	FlpND_18	FrontToBack
-739.943	0	-213.699	-739.943	FlpND_18	FrontToBack
-274.8	133.232	72.3483	-133.33	FlpND_18	FrontToBack
-525.46	0	-139.325	-525.46	FlpND_18	FrontToBack
-644.486	0	-352.725	-644.486	FlpND_18	FrontToBack
-586.077	0	-195.881	-586.077	FlpND_18	FrontToBack
-430.634	14.6	-212.17	-415.071	FlpND_18	FrontToBack
-87.5926	428.927	538.766	406.153	FlpND_18	FrontToBack
-544.847	0	-247.749	-544.847	FlpND_18	FrontToBack
-336.048	57.1285	10.4173	-278.92	FlpND_18	FrontToBack
-346.473	21.9676	-226.655	-324.505	FlpND_18	FrontToBack
-315.921	103.348	-2.20692	-212.574	FlpND_18	FrontToBack
-328.194	59.5071	-150.339	-269.997	FlpND_18	FrontToBack
-87.3321	451.373	355.412	364.041	FlpND_18	FrontToBack
-179.198	297.35	111.937	118.151	FlpND_18	FrontToBack
-359.232	328.186	193.973	-31.2875	FlpND_18	FrontToBack
-544.692	65.7712	-152.743	-478.921	FlpND_18	FrontToBack
-388.579	20.5264	-49.9375	-368.053	FlpND_18	FrontToBack
-320.292	150.387	145.111	-169.906	FlpND_18	FrontToBack
-293.212	0	-111.803	-293.212	FlpND_18	FrontToBack
-389.922	16.4157	-105.366	-373.506	FlpND_18	FrontToBack
0	543.507	655.559	543.507	FlpND_18	FrontToBack
-378.936	0	-151.263	-378.936	FlpND_18	FrontToBack
-280.848	0	-199.323	-280.848	FlpND_18	FrontToBack
-291.808	0	-118.419	-291.808	FlpND_18	FrontToBack
-69.8571	125.515	80.5628	55.658	FlpND_18	FrontToBack
-162.449	480.992	332.054	318.543	FlpND_18	FrontToBack
-497.275	0	-298.134	-497.275	FlpND_18	FrontToBack
-117.172	292.166	345.908	174.994	FlpND_18	FrontToBack
-153.668	448.758	447.729	295.091	FlpND_18	FrontToBack
-186.804	204.003	74.7162	17.1988	FlpND_18	FrontToBack
0	789.516	524.977	789.516	FlpND_18	FrontToBack
-168.962	281.345	149.194	112.384	FlpND_18	FrontToBack
-491.032	150.136	-88.6679	-340.895	FlpND_18	FrontToBack
-367.138	153.946	8.1397	-213.192	FlpND_18	FrontToBack
-236.152	232.522	81.5362	-3.63049	FlpND_18	FrontToBack
-281.006	91.7993	-23.6504	-187.498	FlpND_18	FrontToBack
-112.082	0	-27.7226	-112.082	FlpND_18	FrontToBack
-261.583	102.078	170.031	-159.505	FlpND_18	FrontToBack
-409.361	0	-220.123	-409.361	FlpND_18	FrontToBack
-161.497	0	-143.545	-161.497	FlpND_18	FrontToBack
-459.133	0	-103.685	-459.133	FlpND_18	FrontToBack
-604.362	71.5681	-58.7832	-532.794	FlpND_18	FrontToBack
-599.146	0	-231.229	-599.146	FlpND_18	FrontToBack
-93.8983	484.71	280.779	390.811	FlpND_18	FrontToBack
-275.371	26.7381	-217.15	-248.633	FlpND_18	FrontToBack
-102.713	0	-196.627	-102.713	FlpND_18	FrontToBack
-360.184	0	-71.0655	-360.184	FlpND_18	FrontToBack
-50.5284	453.991	598.135	403.463	FlpND_18	FrontToBack
-446.101	0	-143.915	-446.101	FlpND_18	FrontToBack
0	671.256	764.463	671.256	FlpND_18	FrontToBack
-401.043	0	-169.579	-401.043	FlpND_18	FrontToBack
34.4148	519.379	570.665	553.794	FlpND_18	FrontToBack
-413.156	0	-268.074	-413.156	FlpND_18	FrontToBack
-297.552	149.751	11.189	-147.801	FlpND_18	FrontToBack
-515.65	0	-69.8038	-515.65	FlpND_18	FrontToBack
-36.8242	30.3597	7.65073	-6.4645	FlpND_18	FrontToBack
0	147.979	122.993	147.979	FlpND_18	FrontToBack
-365.325	31.588	-109.424	-333.737	FlpND_18	FrontToBack
-517.681	0	-307.357	-517.681	FlpND_18	FrontToBack
-137.729	0	-214.71	-137.729	FlpND_18	FrontToBack
-280.61	77.7041	33.2523	-202.861	FlpND_18	FrontToBack
0	0	6.90474	0	FlpND_18	FrontToBack
-484.298	0	-293.408	-484.298	FlpND_18	FrontToBack
-346.663	40.355	-47.6311	-306.308	FlpND_18	FrontToBack
-467.392	0	-158.135	-467.392	FlpND_18	FrontToBack
-95.5841	514.106	430.52	418.521	FlpND_18	FrontToBack
-430.478	0	-383.188	-430.478	FlpND_18	FrontToBack
-571.003	0	-203.54	-571.003	FlpND_18	FrontToBack
-524.345	0	-233.237	-524.345	FlpND_18	FrontToBack
-426.349	0	-210.921	-426.349	FlpND_18	FrontToBack
-345.773	124.595	-52.8951	-221.178	FlpND_18	FrontToBack
-278.801	58.136	-97.1234	-220.665	FlpND_18	FrontToBack
-74.6524	0	-102.632	-74.6524	FlpND_18	FrontToBack
-178.461	0	-144.266	-178.461	FlpND_18	FrontToBack
-461.098	80.904	-196.718	-380.194	FlpND_18	FrontToBack
-310.05	74.1077	8.85186	-235.942	FlpND_18	FrontToBack
-161.399	0	-233.361	-161.399	FlpND_18	FrontToBack
-182.993	233.994	231.257	51.0004	FlpND_18	FrontToBack
-12.6523	592.11	576.802	579.457	FlpND_18	FrontToBack
-302.268	0	53.0792	-302.268	FlpND_18	FrontToBack
-324.647	0	-79.9507	-324.647	FlpND_18	FrontToBack
-384.492	0	-109.951	-384.492	FlpND_18	FrontToBack
-71.3099	0	-163.091	-71.3099	FlpND_18	FrontToBack
-324.827	152.673	46.2921	-172.153	FlpND_18	FrontToBack
-196.245	46.766	192.651	-149.479	FlpND_18	FrontToBack
-366.886	0	-188.607	-366.886	FlpND_18	FrontToBack
-266.814	599.112	508.316	332.298	FlpND_18	FrontToBack
-338.758	39.9756	-49.8522	-298.782	FlpND_18	FrontToBack
-267.963	370.314	-8.01688	115.389	FlpND_18	FrontToBack
-289.512	0	-69.3353	-289.512	FlpND_18	FrontToBack
-271.013	133.873	47.5523	-137.14	FlpND_18	FrontToBack
-208.246	72.1175	-25.5212	-136.129	FlpND_18	FrontToBack
-102.955	756.067	511.626	653.112	FlpND_18	FrontToBack
-167.586	77.693	172.268	-89.8931	FlpND_18	FrontToBack
-255.503	34.4306	-72.8366	-221.073	FlpND_18	FrontToBack
-208.188	0.659622	-221.317	-207.529	FlpND_18	FrontToBack
-180.197	138.399	122.951	-41.7981	FlpND_18	FrontToBack
-476.954	19.8075	91.0415	-457.147	FlpND_18	FrontToBack
-114.384	173.692	178.48	59.308	FlpND_18	FrontToBack
-325.118	0	-117.568	-325.118	FlpND_18	FrontToBack
-211.193	181.414	55.4877	-29.7794	FlpND_18	FrontToBack
-454.471	14.7089	-57.8781	-439.762	FlpND_18	FrontToBack
-342.725	266.008	161.969	-76.7624	FlpND_18	FrontToBack
-143.158	33.1848	-29.2835	-112.242	FlpND_18	FrontToBack
-90.6839	559.277	598.744	468.593	FlpND_18	FrontToBack
-378.158	323.767	-36.6818	-54.3912	FlpND_18	FrontToBack
-104.19	0	-72.8401	-104.19	FlpND_18	FrontToBack
-273.44	0	-89.88	-273.44	FlpND_18	FrontToBack
-302.07	0	-152.639	-302.07	FlpND_18	FrontToBack
-176.442	945.834	851.698	769.392	FlpND_18	FrontToBack
-152.331	565.49	323.733	410.367	FlpND_18	FrontToBack
-203.821	26.0524	31.9396	-177.769	FlpND_18	FrontToBack
-170.682	0	-123.7	-170.682	FlpND_18	FrontToBack
-458.278	0	-181.744	-458.278	FlpND_18	FrontToBack
-42.6591	613.891	1365.79	571.231	FlpND_18	FrontToBack
-219.003	0	-138.073	-219.003	FlpND_18	FrontToBack
-229.149	0	-97.0817	-229.149	FlpND_18	FrontToBack
-510.345	123.506	91.0115	-386.839	FlpND_18	FrontToBack
-181.108	46.8612	-69.3039	-134.247	FlpND_18	FrontToBack
-223.888	682.136	346.564	458.248	FlpND_18	FrontToBack
-146.122	41.0354	-175.577	-105.087	FlpND_18	FrontToBack
-141.484	24.1697	-87.0962	-117.314	FlpND_18	FrontToBack
-89.5558	20.8598	-131.358	-68.6959	FlpND_18	FrontToBack
-49.7745	767.94	266.875	705.838	FlpND_18	FrontToBack
-68.3633	0	-137.384	-68.3633	FlpND_18	FrontToBack
-21.0736	19.6736	37.0046	-1.4	FlpND_18	FrontToBack
-271.126	26.5596	-101.766	-244.567	FlpND_18	FrontToBack
-194.866	0	-94.961	-194.866	FlpND_18	FrontToBack
-314.647	88.8385	423.065	-216.571	FlpND_18	FrontToBack
-190.078	0	-97.791	-190.078	FlpND_18	FrontToBack
-68.6583	0	-64.1307	-68.6583	FlpND_18	FrontToBack
-117.88	0	-130.854	-117.88	FlpND_18	FrontToBack
-215.66	0	36.8369	-215.66	FlpND_18	FrontToBack
-330.856	0	76.5094	-330.856	FlpND_18	FrontToBack
0	72.0354	76.8834	72.0354	FlpND_18	FrontToBack
-198.539	0	-89.4844	-198.539	FlpND_18	FrontToBack
0	0	17.5027	0	FlpND_18	FrontToBack
-144.1	0	-147.349	-144.1	FlpND_18	FrontToBack
-218.293	0	-132.411	-218.293	FlpND_18	FrontToBack
-104.765	364.872	275.726	260.106	FlpND_18	FrontToBack
-30.3434	0	-31.5025	-30.3434	FlpND_18	FrontToBack
-116.668	0	-50.9807	-116.668	FlpND_18	FrontToBack
-74.6752	0	-116.543	-74.6752	FlpND_18	FrontToBack
0	35.3566	32.9465	35.3566	FlpND_18	FrontToBack
-233.914	27.6396	-200.796	-206.274	FlpND_18	FrontToBack
-246.249	0	-113.094	-246.249	FlpND_18	FrontToBack
-313.662	247.341	32.1467	-66.3204	FlpND_18	FrontToBack
-347.862	0	-87.7149	-347.862	FlpND_18	FrontToBack
-138.392	0	-204.15	-138.392	FlpND_18	FrontToBack
-229.192	189.392	389.341	-39.7999	FlpND_18	FrontToBack
-397.601	0	-0.517796	-397.601	FlpND_18	FrontToBack
-169.508	663.224	140.961	493.717	FlpND_18	FrontToBack
-276.768	0	-105.529	-276.768	FlpND_18	FrontToBack
-110.544	0	-4.59675	-110.544	FlpND_18	FrontToBack
-170.11	51.3	21.2567	-118.81	FlpND_18	FrontToBack
-192.308	0	-135.846	-192.308	FlpND_18	FrontToBack
-346.626	86.6646	-28.835	-260.353	FlpND_18	FrontToBack
-259.589	0	44.9112	-259.589	FlpND_18	FrontToBack
-379.55	72.4357	3.72219	-307.114	FlpND_18	FrontToBack
-304.268	30.9656	4.1688	-273.302	FlpND_18	FrontToBack
-241.512	0	-29.3605	-241.512	FlpND_18	FrontToBack
-244.975	0	-215.796	-244.975	FlpND_18	FrontToBack
-453.286	0	-110.411	-453.286	FlpND_18	FrontToBack
-138.703	0	-8.88698	-138.703	FlpND_18	FrontToBack
-153.847	0	-219.471	-153.847	FlpND_18	FrontToBack
-370.614	0	-218.44	-370.614	FlpND_18	FrontToBack
-388.635	0	-193.913	-388.635	FlpND_18	FrontToBack
-321.423	0	-153.722	-321.423	FlpND_18	FrontToBack
-253.224	0	-191.494	-253.224	FlpND_18	FrontToBack
-310.246	0	-196.913	-310.246	FlpND_18	FrontToBack
-138.248	0	-315.07	-138.248	FlpND_18	FrontToBack
-266.009	137.373	137.096	-128.635	FlpND_18	FrontToBack
-328.297	0	-261.955	-328.297	FlpND_18	FrontToBack
-496.963	0	-182.652	-496.963	FlpND_18	FrontToBack
-106.573	0	-253.679	-106.573	FlpND_18	FrontToBack
-272.066	0	-366.443	-272.066	FlpND_18	FrontToBack
-124.714	0	-162.058	-124.714	FlpND_18	FrontToBack
-257.019	0	-197.745	-257.019	FlpND_18	FrontToBack
-184.031	0	-315.693	-184.031	FlpND_18	FrontToBack
-64.1498	0	-64.9404	-64.1498	FlpND_18	FrontToBack
-55.8645	0	-120.315	-55.8645	FlpND_18	FrontToBack
-114.478	0	-86.7594	-114.478	FlpND_18	FrontToBack
0	0	-4.7397	0	FlpND_18	FrontToBack
-185.686	0	-213.067	-185.686	FlpND_18	FrontToBack
-198.546	0	-48.7975	-198.546	FlpND_18	FrontToBack
-78.0456	0	-325.843	-78.0456	FlpND_18	FrontToBack
-196.263	0	-360.796	-196.263	FlpND_18	FrontToBack
-182.499	0	-108.471	-182.499	FlpND_18	FrontToBack
0	0	-0.466164	0	FlpND_18	FrontToBack
0	0	2.96552	0	FlpND_18	FrontToBack
-290.681	0	-178.101	-290.681	FlpND_18	FrontToBack
-285.439	0	-394.936	-285.439	FlpND_18	FrontToBack
-117.245	0	-132.227	-117.245	FlpND_18	FrontToBack
-233.833	201.89	361.478	-36.9219	FlpND_18	FrontToBack
-303.304	20.8002	-70.4397	-282.504	FlpND_18	FrontToBack
-97.3865	283.503	365.111	186.116	FlpND_18	FrontToBack
-99.352	309.916	236.749	210.564	FlpND_18	FrontToBack
-287.858	53.2005	18.6145	-235.698	FlpND_18	FrontToBack
-255.371	351.42	270.672	91.1124	FlpND_18	FrontToBack
-326.302	49.6142	78.5725	-276.688	FlpND_18	FrontToBack
-226.793	209.267	38.631	-17.5261	FlpND_18	FrontToBack
-254.957	0	-35.5664	-254.957	FlpND_18	FrontToBack
-445.595	0	-93.3844	-445.595	FlpND_18	FrontToBack
-276.493	256.112	477.56	-21.4496	FlpND_18	FrontToBack
-354.212	0	-127.378	-354.212	FlpND_18	FrontToBack
-300.369	105.2	34.0681	-195.168	FlpND_18	FrontToBack
0	0	10.2531	0	FlpND_18	FrontToBack
-440.358	0	-100.333	-440.358	FlpND_18	FrontToBack
-394.56	235.489	120.552	-135.199	FlpND_18	FrontToBack
-505.624	30.6813	-64.4755	-476.592	FlpND_18	FrontToBack
-169.121	203.975	115.661	34.8547	FlpND_18	FrontToBack
-122.607	135.381	141.799	12.7741	FlpND_18	FrontToBack
-297.574	0	-56.1256	-297.574	FlpND_18	FrontToBack
-200.207	92.0658	-98.9071	-108.141	FlpND_18	FrontToBack
0	0	-2.68315	0	FlpND_18	FrontToBack
0	0	48.4246	0	FlpND_18	FrontToBack
-49.5841	0	-13.9999	-49.5841	FlpND_18	FrontToBack
-192.456	0	-66.3069	-192.456	FlpND_18	FrontToBack
-79.0177	123.404	-118.653	44.3861	FlpND_18	FrontToBack
-90.5997	190.01	145.27	99.4099	FlpND_18	FrontToBack
-311.75	8.8718	-175.452	-302.879	FlpND_18	FrontToBack
-30.126	960.064	406.356	929.938	FlpND_18	FrontToBack
-289.743	0	-55.832	-289.743	FlpND_18	FrontToBack
0	0	-1.6637	0	FlpND_18	FrontToBack
-391.753	0	-304.671	-391.753	FlpND_18	FrontToBack
-282.133	0	-59.238	-282.133	FlpND_18	FrontToBack
-243.088	234.813	-22.5481	-8.27407	FlpND_18	FrontToBack
-51.5232	134.715	84.5413	83.1918	FlpND_18	FrontToBack
-256.334	0	-61.2644	-256.334	FlpND_18	FrontToBack
-199.043	0	-51.6712	-199.043	FlpND_18	FrontToBack
-248.864	0	-164.956	-248.864	FlpND_18	FrontToBack
-66.0245	0	-131.23	-66.0245	FlpND_18	FrontToBack
-168.481	0	-122.848	-168.481	FlpND_18	FrontToBack
-256.744	0	-98.879	-256.744	FlpND_18	FrontToBack
-386.268	0	-80.7042	-386.268	FlpND_18	FrontToBack
-331.248	59.4742	-38.304	-271.774	FlpND_18	FrontToBack
-227.384	0	-202.416	-227.384	FlpND_18	FrontToBack
-174.835	0	-99.7698	-174.835	FlpND_18	FrontToBack
-311.01	3.91985	-86.1855	-307.09	FlpND_18	FrontToBack
-423.396	3.28277	-167.453	-420.114	FlpND_18	FrontToBack
-85.7139	0	-194.044	-85.7139	FlpND_18	FrontToBack
-254.952	160.345	103.8	-93.536	FlpND_18	FrontToBack
-391.94	10.1997	-192.924	-381.741	FlpND_18	FrontToBack
-429.771	0	-74.4737	-429.771	FlpND_18	FrontToBack
-180.453	0	-303.469	-180.453	FlpND_18	FrontToBack
-78.898	533.207	749.525	454.309	FlpND_18	FrontToBack
-441.741	0	-180.935	-441.741	FlpND_18	FrontToBack
-193.535	0	-154.367	-193.535	FlpND_18	FrontToBack
0	0	-0.985077	0	FlpND_18	FrontToBack
-367.901	32.1455	-52.2875	-335.755	FlpND_18	FrontToBack
-327.649	65.1611	108.185	-262.488	FlpND_18	FrontToBack
-285.753	0	-35.8994	-285.753	FlpND_18	FrontToBack
-360.568	80.8992	-175.345	-279.669	FlpND_18	FrontToBack
-581.299	14.5184	-221.516	-566.781	FlpND_18	FrontToBack
-512.47	0	-326.146	-512.47	FlpND_18	FrontToBack
-485.44	0	-201.525	-485.44	FlpND_18	FrontToBack
-408.851	63.3981	-61.367	-345.453	FlpND_18	FrontToBack
-426.393	72.2406	-209.883	-354.152	FlpND_18	FrontToBack
-452.866	81.3239	-101.806	-367.883	FlpND_18	FrontToBack
-570.44	0	-218.648	-570.44	FlpND_18	FrontToBack
-463.702	0	-253.731	-463.702	FlpND_18	FrontToBack
-425.878	136.215	-168.197	-292.237	FlpND_18	FrontToBack
-378.077	281.026	58.9944	-97.0504	FlpND_18	FrontToBack
-379.956	85.1142	-82.8995	-294.504	FlpND_18	FrontToBack
-358.112	135.822	-130.672	-223.25	FlpND_18	FrontToBack
-633.152	0	-213.842	-633.152	FlpND_18	FrontToBack
-592.618	0	-160.26	-592.618	FlpND_18	FrontToBack
-500.526	0	-173.621	-500.526	FlpND_18	FrontToBack
-274.417	289.598	196.696	21.701	FlpND_18	FrontToBack
-513.578	0	-216.09	-513.578	FlpND_18	FrontToBack
-551.37	20.5946	-173.493	-532.316	FlpND_18	FrontToBack
-678.478	0	-121.106	-678.478	FlpND_18	FrontToBack
-454.297	0	-236.438	-454.297	FlpND_18	FrontToBack
-439.476	122.929	-84.3279	-316.547	FlpND_18	FrontToBack
-319.452	0	-90.4211	-319.452	FlpND_18	FrontToBack
-614.411	92.064	-194.799	-522.347	FlpND_18	FrontToBack
-450.016	303.045	-43.1033	-156.66	FlpND_18	FrontToBack
-686.129	46.5944	-129.19	-639.535	FlpND_18	FrontToBack
-707.265	0	-259.114	-707.265	FlpND_18	FrontToBack
-810.839	0	-239.293	-810.839	FlpND_18	FrontToBack
-635.42	59.7591	-198.63	-577.548	FlpND_18	FrontToBack
-386.956	46.2105	-4.09402	-340.746	FlpND_18	FrontToBack
-505.937	0	-116.472	-505.937	FlpND_18	FrontToBack
-300.704	0	-155.785	-300.704	FlpND_18	FrontToBack
-77.0211	382.102	22.5411	305.081	FlpND_18	FrontToBack
-426.12	49.3692	-29.6835	-376.751	FlpND_18	FrontToBack
-640.535	0	-141.294	-640.535	FlpND_18	FrontToBack
-476.51	30.8383	-47.1929	-445.671	FlpND_18	FrontToBack
-335.027	0	-83.366	-335.027	FlpND_18	FrontToBack
-429.695	0	-109.918	-429.695	FlpND_18	FrontToBack
-929.3	0	-260.842	-929.3	FlpND_18	FrontToBack
-648.623	55.4378	-129.439	-593.185	FlpND_18	FrontToBack
-505.738	134.933	-64.2508	-370.805	FlpND_18	FrontToBack
-524.443	0	-213.145	-524.443	FlpND_18	FrontToBack
-807.442	0	-255.241	-807.442	FlpND_18	FrontToBack
-158.446	583.786	-31.1511	425.341	FlpND_18	FrontToBack
-171.835	489.001	143.714	317.272	FlpND_18	FrontToBack
-412.664	24.7073	49.7989	-387.956	FlpND_18	FrontToBack
-395.662	46.3253	-116.267	-349.337	FlpND_18	FrontToBack
-497.877	0	-31.2972	-497.877	FlpND_18	FrontToBack
-541.227	0	30.3751	-541.227	FlpND_18	FrontToBack
-276.257	0	-125.056	-276.257	FlpND_18	FrontToBack
-307.152	89.065	-189.315	-220.408	FlpND_18	FrontToBack
-410.419	0	-121.341	-410.419	FlpND_18	FrontToBack
-43.1976	59.8326	5.20564	16.6349	FlpND_18	FrontToBack
-298.647	54.61	-38.2903	-244.037	FlpND_18	FrontToBack
-385.339	0	-34.7577	-385.339	FlpND_18	FrontToBack
-290.887	142.705	233.136	-148.182	FlpND_18	FrontToBack
-254.419	24.9857	-83.3355	-229.433	FlpND_18	FrontToBack
-436.909	0	-31.4658	-436.909	FlpND_18	FrontToBack
-230.582	200.634	44.2225	-29.9477	FlpND_18	FrontToBack
-401.132	0	-93.4203	-401.132	FlpND_18	FrontToBack
-364.352	68.2119	-36.0534	-296.14	FlpND_18	FrontToBack
-457.819	0	-43.7615	-457.819	FlpND_18	FrontToBack
-314.046	0	61.6878	-314.046	FlpND_18	FrontToBack
-717.94	0	-259.898	-717.94	FlpND_18	FrontToBack
-408.941	23.9571	-244.689	-384.984	FlpND_18	FrontToBack
-541.472	0	-231.87	-541.472	FlpND_18	FrontToBack
-281.548	0	-159.293	-281.548	FlpND_18	FrontToBack
-242.555	0	-22.3422	-242.555	FlpND_18	FrontToBack
-175.18	0	-144.175	-175.18	FlpND_18	FrontToBack
-253.287	0	-88.9604	-253.287	FlpND_18	FrontToBack
-597.151	0	-80.3148	-597.151	FlpND_18	FrontToBack
-397.994	0	-280.841	-397.994	FlpND_18	FrontToBack
-359.977	0	-127.906	-359.977	FlpND_18	FrontToBack
-246.348	32.8441	-49.0204	-213.504	FlpND_18	FrontToBack
-194.337	0	-99.23	-194.337	FlpND_18	FrontToBack
-123.022	0	-170.193	-123.022	FlpND_18	FrontToBack
-198.114	0	-137.927	-198.114	FlpND_18	FrontToBack
-207.486	51.4149	-144.187	-156.071	FlpND_18	FrontToBack
-31.5881	359.233	219.238	327.645	FlpND_18	FrontToBack
-197.764	0	-159.055	-197.764	FlpND_18	FrontToBack
-555.744	29.3562	-250.533	-526.388	FlpND_18	FrontToBack
-263.652	188.969	33.8929	-74.6831	FlpND_18	FrontToBack
0	662.783	429.477	662.783	FlpND_18	FrontToBack
-609.23	0	-448.198	-609.23	FlpND_18	FrontToBack
-669.305	0	-124.822	-669.305	FlpND_18	FrontToBack
-325.163	0	-405.303	-325.163	FlpND_18	FrontToBack
-83.1203	0	-217.531	-83.1203	FlpND_18	FrontToBack
-209.334	0	-176.698	-209.334	FlpND_18	FrontToBack
-701.134	0	-258.566	-701.134	FlpND_18	FrontToBack
-435.625	0	-188.634	-435.625	FlpND_18	FrontToBack
-485.278	0	-383.631	-485.278	FlpND_18	FrontToBack
-237.221	0	-293.557	-237.221	FlpND_18	FrontToBack
-607.644	0	-289.689	-607.644	FlpND_18	FrontToBack
-219.185	0	-29.3803	-219.185	FlpND_18	FrontToBack
-291.882	0	-107.03	-291.882	FlpND_18	FrontToBack
-350.504	0	-264.085	-350.504	FlpND_18	FrontToBack
-38.1611	0	-144.735	-38.1611	FlpND_18	FrontToBack
-21.2259	19.6295	25.6537	-1.59636	FlpND_18	FrontToBack
-496.645	0	-214.365	-496.645	FlpND_18	FrontToBack
-365.476	0	-39.7106	-365.476	FlpND_18	FrontToBack
-496.56	0	-194.093	-496.56	FlpND_18	FrontToBack
-641.022	0	-245.613	-641.022	FlpND_18	FrontToBack
-111.881	528.48	502.613	416.6	FlpND_18	FrontToBack
-313.106	144.35	77.9932	-168.756	FlpND_18	FrontToBack
-65.6965	516.401	269.344	450.704	FlpND_18	FrontToBack
-246.528	194.658	279.628	-51.8707	FlpND_18	FrontToBack
-199.112	0	-75.3965	-199.112	FlpND_18	FrontToBack
-159.562	0	-284.672	-159.562	FlpND_18	FrontToBack
-230.957	164.314	240.636	-66.6432	FlpND_18	FrontToBack
-161.581	62.475	-76.9461	-99.1057	FlpND_18	FrontToBack
-254.891	140.507	-22.4553	-114.383	FlpND_18	FrontToBack
-151.466	44.9938	-80.7071	-106.472	FlpND_18	FrontToBack
-244.395	107.695	-46.662	-136.7	FlpND_18	FrontToBack
-311.607	0	-117.536	-311.607	FlpND_18	FrontToBack
-213.932	0	-78.0226	-213.932	FlpND_18	FrontToBack
-142.722	170.226	11.7428	27.5031	FlpND_18	FrontToBack
0	0	20.9295	0	FlpND_18	FrontToBack
0	458.553	580.733	458.553	FlpND_18	FrontToBack
-230.078	0	-119.622	-230.078	FlpND_18	FrontToBack
-271.398	0	-180.444	-271.398	FlpND_18	FrontToBack
-309.712	68.1273	117.603	-241.584	FlpND_18	FrontToBack
-226.946	112.718	-123.227	-114.228	FlpND_18	FrontToBack
-134.543	162.063	129.465	27.5198	FlpND_18	FrontToBack
0	0	19.9152	0	FlpND_18	FrontToBack
-136.477	502.702	343.369	366.225	FlpND_18	FrontToBack
-207.669	0	-82.3707	-207.669	FlpND_18	FrontToBack
-35.7777	54.6376	20.1629	18.8598	FlpND_18	FrontToBack
-118.169	0	-100.819	-118.169	FlpND_18	FrontToBack
-24.27	521.896	434.333	497.626	FlpND_18	FrontToBack
-367.562	356.55	140.099	-0.358864	FlpND_18	FrontToBack
-187.284	477.37	407.932	284.374	FlpND_18	FrontToBack
-282.145	36.892	78.1547	-245.253	FlpND_18	FrontToBack
0	0	-21.5609	0	FlpND_18	FrontToBack
0	0	10.4468	0	FlpND_18	FrontToBack
-62.6177	213.834	17.1074	151.217	FlpND_18	FrontToBack
-221.341	0	-32.851	-221.341	FlpND_18	FrontToBack
-342.402	0	-173.349	-342.402	FlpND_18	FrontToBack
-198.369	433.795	235.625	235.426	FlpND_18	FrontToBack
-207.856	56.1528	40.9677	-151.703	FlpND_18	FrontToBack
-23.0703	0	49.9645	-23.0703	FlpND_18	FrontToBack
0	196.855	306.607	196.855	FlpND_18	FrontToBack
-166.823	0	-242.307	-166.823	FlpND_18	FrontToBack
-62.8993	82.8988	82.9239	19.9994	FlpND_18	FrontToBack
-54.4022	0	-9.97217	-54.4022	FlpND_18	FrontToBack
-117.292	175.25	143.248	57.9585	FlpND_18	FrontToBack
0	138.606	268.172	138.606	FlpND_18	FrontToBack
-465.102	31.6262	121.792	-433.476	FlpND_18	FrontToBack
-84.2837	0	-14.8717	-84.2837	FlpND_18	FrontToBack
-257.823	0	-91.7204	-257.823	FlpND_18	FrontToBack
-226.267	0	-75.1524	-226.267	FlpND_18	FrontToBack
-34.6692	384.673	266.457	350.003	FlpND_18	FrontToBack
-320.611	364.342	45.2627	39.2728	FlpND_18	FrontToBack
0	170.169	84.8855	170.169	FlpND_18	FrontToBack
-223.185	442.772	175.702	219.587	FlpND_18	FrontToBack
0	285.937	617.246	285.937	FlpND_18	FrontToBack
-284.254	48.7835	-44.1496	-235.471	FlpND_18	FrontToBack
-666.148	96.4561	-272.852	-569.692	FlpND_18	FrontToBack
-223.267	393.3	178.237	170.033	FlpND_18	FrontToBack
-53.4171	383.392	297.608	329.975	FlpND_18	FrontToBack
-190.258	154.228	273.07	-36.0298	FlpND_18	FrontToBack
-63.4157	0	-104.334	-63.4157	FlpND_18	FrontToBack
0	207.99	393.689	207.99	FlpND_18	FrontToBack
0	540.45	465.946	540.45	FlpND_18	FrontToBack
-95.7641	130.24	70.4615	34.476	FlpND_18	FrontToBack
-124.559	117.218	172.469	-7.34107	FlpND_18	FrontToBack
0	906.691	786.304	906.691	FlpND_18	FrontToBack
0	574.812	1311.23	574.812	FlpND_18	FrontToBack
0	882.431	396.859	882.431	FlpND_18	FrontToBack
-156.185	164.876	6.57702	8.69101	FlpND_18	FrontToBack
0	893.759	1194.31	893.759	FlpND_18	FrontToBack
-219.684	286.482	31.3215	66.7982	FlpND_18	FrontToBack
-348.931	0	-268.016	-348.931	FlpND_18	FrontToBack
-148.244	0	-204.227	-148.244	FlpND_18	FrontToBack
-404.541	220.247	-32.5265	-184.112	FlpND_18	FrontToBack
-229.417	0	-188.078	-229.417	FlpND_18	FrontToBack
-289.332	54.6797	-90.6851	-234.652	FlpND_18	FrontToBack
-285.537	0	-174.432	-285.537	FlpND_18	FrontToBack
-403.811	0	-326.557	-403.811	FlpND_18	FrontToBack
-235.764	0	-209.057	-235.764	FlpND_18	FrontToBack
-251.295	0	-593.142	-251.295	FlpND_18	FrontToBack
-372.271	61.8407	-77.027	-310.431	FlpND_18	FrontToBack
-183.545	0	-173.519	-183.545	FlpND_18	FrontToBack
-294.474	0	-203.479	-294.474	FlpND_18	FrontToBack
-190.842	0	-322.101	-190.842	FlpND_18	FrontToBack
-197.532	0	-179.026	-197.532	FlpND_18	FrontToBack
-173.512	0	-98.0654	-173.512	FlpND_18	FrontToBack
-164.289	0	-308.862	-164.289	FlpND_18	FrontToBack
-225.89	0	-81.8242	-225.89	FlpND_18	FrontToBack
-192.117	106.105	20.0815	-86.0118	FlpND_18	FrontToBack
-210.183	0	-344.918	-210.183	FlpND_18	FrontToBack
-191.715	38.9825	-42.668	-152.732	FlpND_18	FrontToBack
-83.2427	242.348	206.067	159.106	FlpND_18	FrontToBack
-80.6646	577.381	538.411	496.717	FlpND_18	FrontToBack
-234.981	0	-344.115	-234.981	FlpND_18	FrontToBack
-211.755	124.972	-28.4676	-86.783	FlpND_18	FrontToBack
-184.22	37.3245	93.9688	-146.895	FlpND_18	FrontToBack
-299.49	0	-331.981	-299.49	FlpND_18	FrontToBack
-277.121	0	-336.056	-277.121	FlpND_18	FrontToBack
-219.815	45.3058	-280.325	-174.509	FlpND_18	FrontToBack
-438.628	0	-273.789	-438.628	FlpND_18	FrontToBack
-92.5178	0	-68.2275	-92.5178	FlpND_18	FrontToBack
-311.155	0	-294.597	-311.155	FlpND_18	FrontToBack
-160.688	168.229	178.927	4.03032	FlpND_18	FrontToBack
-152.851	0	-61.339	-152.851	FlpND_18	FrontToBack
0	644.685	432.461	644.685	FlpND_18	FrontToBack
-108.469	52.1482	29.3644	-56.3211	FlpND_18	FrontToBack
-424.146	62.044	-61.8089	-362.102	FlpND_18	FrontToBack
-264.698	0	-14.896	-264.698	FlpND_18	FrontToBack
-276.593	0	-142.126	-276.593	FlpND_18	FrontToBack
-184.568	0	-225.637	-184.568	FlpND_18	FrontToBack
-514.713	0	-84.6481	-514.713	FlpND_18	FrontToBack
-410.228	0	-146.338	-410.228	FlpND_18	FrontToBack
-531.992	0	-259.909	-531.992	FlpND_18	FrontToBack
-381.576	0	-24.1492	-381.576	FlpND_18	FrontToBack
-90.2558	68.9523	-42.9395	-21.3035	FlpND_18	FrontToBack
-245.741	0	-8.42317	-245.741	FlpND_18	FrontToBack
-263.177	0	-217.365	-263.177	FlpND_18	FrontToBack
-259.096	0	-76.4835	-259.096	FlpND_18	FrontToBack
0	0	-0.0439224	0	FlpND_18	FrontToBack
-346.911	0	-321.629	-346.911	FlpND_18	FrontToBack
0	119.105	162.529	119.105	FlpND_18	FrontToBack
-336.973	0	-191.372	-336.973	FlpND_18	FrontToBack
-206.57	0	-158.377	-206.57	FlpND_18	FrontToBack
-296.926	0	-227.381	-296.926	FlpND_18	FrontToBack
-204.005	0	-411.299	-204.005	FlpND_18	FrontToBack
-316.669	0	-207.915	-316.669	FlpND_18	FrontToBack
-332.517	0	-229.463	-332.517	FlpND_18	FrontToBack
-224.604	0	-180.423	-224.604	FlpND_18	FrontToBack
-136.44	0	-395.37	-136.44	FlpND_18	FrontToBack
-201.495	0	-409.524	-201.495	FlpND_18	FrontToBack
-413.679	0	-352.901	-413.679	FlpND_18	FrontToBack
-344.046	0	-219.571	-344.046	FlpND_18	FrontToBack
-41.2181	0	-87.9703	-41.2181	FlpND_18	FrontToBack
-170.977	0	-111.195	-170.977	FlpND_18	FrontToBack
-322.82	0	-194.297	-322.82	FlpND_18	FrontToBack
-294.72	0	-283.357	-294.72	FlpND_18	FrontToBack
-194.811	0	6.56615	-194.811	FlpND_18	FrontToBack
-171.089	0	-186.448	-171.089	FlpND_18	FrontToBack
-466.973	0	-138.23	-466.973	FlpND_18	FrontToBack
0	0	0.842793	0	FlpND_18	FrontToBack
-247.912	0	-101.552	-247.912	FlpND_18	FrontToBack
-400.722	0	-108.903	-400.722	FlpND_18	FrontToBack
-362.149	0	-97.9419	-362.149	FlpND_18	FrontToBack
-201.116	53.7825	97.2592	-147.334	FlpND_18	FrontToBack
-219.103	0	-77.1752	-219.103	FlpND_18	FrontToBack
-245.401	0	-53.1635	-245.401	FlpND_18	FrontToBack
-357.565	0	13.4169	-357.565	FlpND_18	FrontToBack
-475.612	63.9765	-102.206	-411.635	FlpND_18	FrontToBack
-461.618	47.0915	-335.841	-414.527	FlpND_18	FrontToBack
-295.192	358.21	276.173	63.0189	FlpND_18	FrontToBack
-47.3024	0	17.8029	-47.3024	FlpND_18	FrontToBack
-322.061	0	-164.867	-322.061	FlpND_18	FrontToBack
-161.501	0	-58.9556	-161.501	FlpND_18	FrontToBack
-380.825	0	-154.358	-380.825	FlpND_18	FrontToBack
-114.167	20.5673	57.7389	-93.7204	FlpND_18	FrontToBack
-276.205	0	-129.531	-276.205	FlpND_18	FrontToBack
0	0	7.04308	0	FlpND_18	FrontToBack
-49.2406	0	-143.45	-49.2406	FlpND_18	FrontToBack
-73.8071	0	-53.6167	-73.8071	FlpND_18	FrontToBack
-333.522	0	-36.5199	-333.522	FlpND_18	FrontToBack
-232.949	0	-72.15	-232.949	FlpND_18	FrontToBack
-45.9443	0	11.5155	-45.9443	FlpND_18	FrontToBack
-170.361	0	-79.9507	-170.361	FlpND_18	FrontToBack
-154.211	141.427	69.5287	-12.7847	FlpND_18	FrontToBack
0	0	10.2655	0	FlpND_18	FrontToBack
-336.702	86.9964	-146.678	-252.03	FlpND_18	FrontToBack
-430.183	152.131	-31.7006	-278.052	FlpND_18	FrontToBack
-535.604	0	-316.71	-535.604	FlpND_18	FrontToBack
-186.948	0	-38.519	-186.948	FlpND_18	FrontToBack
-39.6056	42.5228	111.01	2.91719	FlpND_18	FrontToBack
-192.144	0	-125.665	-192.144	FlpND_18	FrontToBack
-190.166	0	-102.698	-190.166	FlpND_18	FrontToBack
-245.72	0	-229.699	-245.72	FlpND_18	FrontToBack
-297.508	0	-133.909	-297.508	FlpND_18	FrontToBack
-193.496	0	-263.976	-193.496	FlpND_18	FrontToBack
-260.846	0	-255.654	-260.846	FlpND_18	FrontToBack
-450.445	0	-204.437	-450.445	FlpND_18	FrontToBack
-108.043	0	0.66428	-108.043	FlpND_18	FrontToBack
0	0	5.17615	0	FlpND_18	FrontToBack
-200.87	0	-276.373	-200.87	FlpND_18	FrontToBack
-258.785	0	-429.066	-258.785	FlpND_18	FrontToBack
-71.0329	0	-282.016	-71.0329	FlpND_18	FrontToBack
-55.7722	364.625	330.379	303.891	FlpND_18	FrontToBack
-59.0829	0	-182.377	-59.0829	FlpND_18	FrontToBack
-40.7954	0	-98.7913	-40.7954	FlpND_18	FrontToBack
-386.318	0	-42.4591	-386.318	FlpND_18	FrontToBack
-159.27	0	-127.994	-159.27	FlpND_18	FrontToBack
-145.551	63.4295	225.466	-82.1213	FlpND_18	FrontToBack
-134.747	154.707	100.148	22.9875	FlpND_18	FrontToBack
0	19.8643	55.4895	19.8643	FlpND_18	FrontToBack
-281.261	0	-57.9079	-281.261	FlpND_18	FrontToBack
-163.557	0	-133.284	-163.557	FlpND_18	FrontToBack
-159.463	0	-147.918	-159.463	FlpND_18	FrontToBack
-141.281	0	-96.726	-141.281	FlpND_18	FrontToBack
-120.566	72.4963	111.71	-48.0702	FlpND_18	FrontToBack
-61.4735	0	-60.7316	-61.4735	FlpND_18	FrontToBack
-245.758	0	-45.5509	-245.758	FlpND_18	FrontToBack
-154.676	224.231	59.6273	70.2587	FlpND_18	FrontToBack
-72.8135	33.5653	-24.9011	-39.2482	FlpND_18	FrontToBack
-39.9567	0	66.8614	-39.9567	FlpND_18	FrontToBack
-181.483	99.3474	-69.1344	-82.1355	FlpND_18	FrontToBack
-120.591	0	-224.864	-120.591	FlpND_18	FrontToBack
-135.422	0	-194.47	-135.422	FlpND_18	FrontToBack
-51.3038	0	-198.868	-51.3038	FlpND_18	FrontToBack
-119.511	0	-219.477	-119.511	FlpND_18	FrontToBack
0	0	-73.5537	0	FlpND_18	FrontToBack
-94.1967	0	-200.848	-94.1967	FlpND_18	FrontToBack
-22.8781	0	-22.4562	-22.8781	FlpND_18	FrontToBack
-103.561	0	-180.38	-103.561	FlpND_18	FrontToBack
-76.5402	0	-224.656	-76.5402	FlpND_18	FrontToBack
-97.9109	0	-250.838	-97.9109	FlpND_18	FrontToBack
-92.8005	0	-230.046	-92.8005	FlpND_18	FrontToBack
0	0	-78.3405	0	FlpND_18	FrontToBack
-80.6588	0	-314.794	-80.6588	FlpND_18	FrontToBack
-12.775	0	-172.151	-12.775	FlpND_18	FrontToBack
-76.8379	0	-220.991	-76.8379	FlpND_18	FrontToBack
-479.04	0	-180.492	-479.04	FlpND_18	FrontToBack
-112.498	0	-162.273	-112.498	FlpND_18	FrontToBack
-62.321	0	-126.641	-62.321	FlpND_18	FrontToBack
-54.8075	0	-166.89	-54.8075	FlpND_18	FrontToBack
-84.6899	0	-224.7	-84.6899	FlpND_18	FrontToBack
-121.153	0	-239.865	-121.153	FlpND_18	FrontToBack
-172.916	0	-236.562	-172.916	FlpND_18	FrontToBack
-211.028	0	-235.436	-211.028	FlpND_18	FrontToBack
-200.34	0	-158.18	-200.34	FlpND_18	FrontToBack
-423.503	0	-111.317	-423.503	FlpND_18	FrontToBack
-191.741	0	-107.803	-191.741	FlpND_18	FrontToBack
-66.5706	0	-167.91	-66.5706	FlpND_18	FrontToBack
-127.414	0	-218.027	-127.414	FlpND_18	FrontToBack
-216.307	0	-133.574	-216.307	FlpND_18	FrontToBack
-145.863	0	-112.074	-145.863	FlpND_18	FrontToBack
-144.698	0	-158.322	-144.698	FlpND_18	FrontToBack
-177.668	0	-104.521	-177.668	FlpND_18	FrontToBack
-174.23	0	-187.247	-174.23	FlpND_18	FrontToBack
-358.552	0	-234.615	-358.552	FlpND_18	FrontToBack
-387.547	0	-231.511	-387.547	FlpND_18	FrontToBack
-64.4472	0	-300.685	-64.4472	FlpND_18	FrontToBack
-64.0907	0	-211.803	-64.0907	FlpND_18	FrontToBack
0	0	-2.09282	0	FlpND_18	FrontToBack
-343.97	0	-185.708	-343.97	FlpND_18	FrontToBack
-196.092	0	-149.252	-196.092	FlpND_18	FrontToBack
-137.952	0	-196.815	-137.952	FlpND_18	FrontToBack
-52.002	0	-228.88	-52.002	FlpND_18	FrontToBack
-108.978	0	-265.97	-108.978	FlpND_18	FrontToBack
-187.109	0	-260.109	-187.109	FlpND_18	FrontToBack
-283.032	0	-95.1558	-283.032	FlpND_18	FrontToBack
-57.6903	0	-309.33	-57.6903	FlpND_18	FrontToBack
-58.6319	0	-260.558	-58.6319	FlpND_18	FrontToBack
-69.1891	0	-279.137	-69.1891	FlpND_18	FrontToBack
-93.6645	0	-33.1186	-93.6645	FlpND_18	FrontToBack
-275.726	0	-140.733	-275.726	FlpND_18	FrontToBack
-312.027	0	-166.224	-312.027	FlpND_18	FrontToBack
-189.358	0	-180.619	-189.358	FlpND_18	FrontToBack
-127.275	0	-293.201	-127.275	FlpND_18	FrontToBack
-190.563	0	-290.915	-190.563	FlpND_18	FrontToBack
-313.758	0	-163.447	-313.758	FlpND_18	FrontToBack
-142.999	0	-187.3	-142.999	FlpND_18	FrontToBack
-122.229	0	-178.904	-122.229	FlpND_18	FrontToBack
0	0	-0.598747	0	FlpND_18	FrontToBack
-93.1446	0	-194.292	-93.1446	FlpND_18	FrontToBack
-223.423	0	-168.573	-223.423	FlpND_18	FrontToBack
0	0	3.67693	0	FlpND_18	FrontToBack
0	0	-0.378265	0	FlpND_18	FrontToBack
-178.171	0	-152.173	-178.171	FlpND_18	FrontToBack
0	0	-0.383858	0	FlpND_18	FrontToBack
-322.573	0	-193.964	-322.573	FlpND_18	FrontToBack
-152.102	325.276	167.576	173.174	FlpND_18	FrontToBack
-8.33529	149.116	132.072	140.781	FlpND_18	FrontToBack
-314.802	0	5.20305	-314.802	FlpND_18	FrontToBack
-200.361	28.9054	-21.8913	-171.456	FlpND_18	FrontToBack
-104.249	62.7633	57.9288	-41.4853	FlpND_18	FrontToBack
-64.9939	0	25.6316	-64.9939	FlpND_18	FrontToBack
-369.026	0	-12.1914	-369.026	FlpND_18	FrontToBack
-138.115	0	-49.126	-138.115	FlpND_18	FrontToBack
-287.543	0	-193.754	-287.543	FlpND_18	FrontToBack
-29.9788	0	-28.5812	-29.9788	FlpND_18	FrontToBack
-247.081	0	-49.5472	-247.081	FlpND_18	FrontToBack
-127.427	0	-98.665	-127.427	FlpND_18	FrontToBack
-179.498	0	-76.0441	-179.498	FlpND_18	FrontToBack
-190.901	0	-67.023	-190.901	FlpND_18	FrontToBack
-259.19	0	-74.2669	-259.19	FlpND_18	FrontToBack
-145.597	0	43.1394	-145.597	FlpND_18	FrontToBack
-141.858	0	-50.0032	-141.858	FlpND_18	FrontToBack
-133.383	0	-78.5409	-133.383	FlpND_18	FrontToBack
0	0	7.58269	0	FlpND_18	FrontToBack
-188.81	0	29.4147	-188.81	FlpND_18	FrontToBack
-282.298	0	-88.3682	-282.298	FlpND_18	FrontToBack
-89.5348	160.764	70.6648	69.244	FlpND_18	FrontToBack
0	0	1.83854	0	FlpND_18	FrontToBack
-70.1692	0	-27.2853	-70.1692	FlpND_18	FrontToBack
-80.21	67.0177	40.3333	-14.3224	FlpND_18	FrontToBack
-72.4009	30.6403	20.6819	-41.7607	FlpND_18	FrontToBack
-18.5865	34.6883	-0.674176	16.1018	FlpND_18	FrontToBack
-151.103	123.144	88.8317	-27.9595	FlpND_18	FrontToBack
-75.2169	88.0138	173.551	12.7969	FlpND_18	FrontToBack
-368.136	229.207	3.12716	-132.863	FlpND_18	FrontToBack
-101.524	273.688	-4.34686	179.689	FlpND_18	FrontToBack
-138.961	258.796	173.655	119.834	FlpND_18	FrontToBack
-32.4727	158.063	81.5965	125.59	FlpND_18	FrontToBack
0	414.59	491.524	414.59	FlpND_18	FrontToBack
-106.278	176.425	173.598	68.254	FlpND_18	FrontToBack
-274.928	246.285	7.40693	-28.6435	FlpND_18	FrontToBack
-122.699	101.834	147.441	-20.8653	FlpND_18	FrontToBack
-76.4233	0	-5.03942	-76.4233	FlpND_18	FrontToBack
0	18.6197	79.6791	18.6197	FlpND_18	FrontToBack
-104.944	0	-52.0151	-104.944	FlpND_18	FrontToBack
-243.269	0	58.7081	-243.269	FlpND_18	FrontToBack
-158.487	0	81.5582	-158.487	FlpND_18	FrontToBack
-269.4	0	-255.469	-269.4	FlpND_18	FrontToBack
0	0	-59.8423	0	FlpND_18	FrontToBack
-217.415	0	-200.836	-217.415	FlpND_18	FrontToBack
-85.1967	0	-200.925	-85.1967	FlpND_18	FrontToBack
-200.706	0	-161.11	-200.706	FlpND_18	FrontToBack
-206.281	26.7386	-204.908	-179.542	FlpND_18	FrontToBack
-204.071	0	-324.946	-204.071	FlpND_18	FrontToBack
-165.055	90.3668	-89.8966	-74.6877	FlpND_18	FrontToBack
-269.848	0	-209.376	-269.848	FlpND_18	FrontToBack
-88.6909	0	-334.303	-88.6909	FlpND_18	FrontToBack
-175.915	0	-208.575	-175.915	FlpND_18	FrontToBack
-157.801	0	-112.374	-157.801	FlpND_18	FrontToBack
0	0	3.83379	0	FlpND_18	FrontToBack
-148.036	0	-278.176	-148.036	FlpND_18	FrontToBack
0	0	2.28189	0	FlpND_18	FrontToBack
-246.607	28.8551	-279.863	-217.752	FlpND_18	FrontToBack
0	84.5993	334.458	84.5993	FlpND_18	BackToFront
0	0	226.457	0	FlpND_18	BackToFront
-20.7546	0	71.0899	-20.7546	FlpND_18	BackToFront
-234.794	53.0981	40.5004	-181.696	FlpND_18	BackToFront
-117.138	279.542	250.729	162.404	FlpND_18	BackToFront
-44.259	37.4169	58.432	-6.84214	FlpND_18	BackToFront
-13.9183	0	83.443	-13.9183	FlpND_18	BackToFront
-36.6198	558.226	788.08	521.606	FlpND_18	BackToFront
-24.0376	0	13.3832	-24.0376	FlpND_18	BackToFront
0	0	5.56895	0	FlpND_18	BackToFront
0	165.789	479.287	165.789	FlpND_18	BackToFront
0	0	63.6219	0	FlpND_18	BackToFront
0	44.4233	62.7317	44.4233	FlpND_18	BackToFront
0	0	117.273	0	FlpND_18	BackToFront
0	0	197.159	0	FlpND_18	BackToFront
0	450.384	1079.33	450.384	FlpND_18	BackToFront
-32.6186	45.0644	263.981	12.4458	FlpND_18	BackToFront
0	0	10.6006	0	FlpND_18	BackToFront
0	225.109	391.06	225.109	FlpND_18	BackToFront
-33.9158	0	-49.2431	-33.9158	FlpND_18	BackToFront
-35.7044	0	-2.15515	-35.7044	FlpND_18	BackToFront
-37.1037	0	38.1402	-37.1037	FlpND_18	BackToFront
0	331.231	615.906	331.231	FlpND_18	BackToFront
0	58.5511	123.61	58.5511	FlpND_18	BackToFront
0	103.623	85.3938	103.623	FlpND_18	BackToFront
-46.4783	0	-15.4599	-46.4783	FlpND_18	BackToFront
-20.6402	23.0986	64.3074	2.45831	FlpND_18	BackToFront
0	0	78.7848	0	FlpND_18	BackToFront
-64.488	15.2	61.782	-49.288	FlpND_18	BackToFront
0	545.328	1150.41	545.328	FlpND_18	BackToFront
-107.592	0	24.1283	-107.592	FlpND_18	BackToFront
-215.602	162.071	-34.4342	-53.5304	FlpND_18	BackToFront
-28.9337	542.577	260.175	513.643	FlpND_18	BackToFront
-28.207	215.522	70.5835	187.315	FlpND_18	BackToFront
0	776.478	499.597	776.478	FlpND_18	BackToFront
0	495.024	589.894	495.024	FlpND_18	BackToFront
0	566.821	573.642	566.821	FlpND_18	BackToFront
-286.269	0	-91.844	-286.269	FlpND_18	BackToFront
-177.167	160.889	73.3404	-16.2773	FlpND_18	BackToFront
0	631.072	641.884	631.072	FlpND_18	BackToFront
-93.5828	252.736	116.04	159.153	FlpND_18	BackToFront
0	26.909	83.4386	26.909	FlpND_18	BackToFront
-33.7527	116.672	188.135	82.919	FlpND_18	BackToFront
-444.742	189.457	-199.593	-255.285	FlpND_18	BackToFront
-261.006	43.2599	-86.8244	-217.746	FlpND_18	BackToFront
0	86.9412	95.2211	86.9412	FlpND_18	BackToFront
0	695.196	595.284	695.196	FlpND_18	BackToFront
-218.268	20.0479	-245.766	-198.22	FlpND_18	BackToFront
-14.4357	631.841	476.064	617.405	FlpND_18	BackToFront
0	327.998	328.59	327.998	FlpND_18	BackToFront
-146.763	19.2677	-48.1486	-127.495	FlpND_18	BackToFront
-20.6443	457.125	538.906	436.48	FlpND_18	BackToFront
0	92.5355	61.0914	92.5355	FlpND_18	BackToFront
-14.2532	0	-1.77657	-14.2532	FlpND_18	BackToFront
0	0	9.69076	0	FlpND_18	BackToFront
-58.487	482.428	240.296	433.174	FlpND_18	BackToFront
-102.626	259.623	61.118	156.997	FlpND_18	BackToFront
0	0	54.4061	0	FlpND_18	BackToFront
-304.802	14.012	-151.926	-290.79	FlpND_18	BackToFront
0	375.245	353.468	375.245	FlpND_18	BackToFront
-159.109	134.273	253.9	-24.8359	FlpND_18	BackToFront
0	0	30.3793	0	FlpND_18	BackToFront
0	148.466	100.807	148.466	FlpND_18	BackToFront
0	313.015	321.286	313.015	FlpND_18	BackToFront
-171.566	162.651	67.4974	-8.91555	FlpND_18	BackToFront
-127.422	0	-113.313	-127.422	FlpND_18	BackToFront
-175.696	28.5974	-81.3331	-147.099	FlpND_18	BackToFront
-63.9964	132.586	210.163	68.5896	FlpND_18	BackToFront
0	117.186	151.099	117.186	FlpND_18	BackToFront
-139.058	0	-34.2615	-139.058	FlpND_18	BackToFront
0	485.394	524.4	485.394	FlpND_18	BackToFront
0	112.393	103.229	112.393	FlpND_18	BackToFront
-50.6876	24.8255	-25.1011	-25.8621	FlpND_18	BackToFront
0	97.1155	87.7298	97.1155	FlpND_18	BackToFront
0	182.292	205.144	182.292	FlpND_18	BackToFront
-195.787	22.0533	35.5338	-173.734	FlpND_18	BackToFront
0	364.612	554.065	364.612	FlpND_18	BackToFront
0	30.1766	57.5137	30.1766	FlpND_18	BackToFront
-76.0131	79.2777	-76.0091	3.26458	FlpND_18	BackToFront
-48.6028	0	-38.2104	-48.6028	FlpND_18	BackToFront
-27.2562	276.864	320.588	249.608	FlpND_18	BackToFront
0	141.493	282.439	141.493	FlpND_18	BackToFront
0	0	229.005	0	FlpND_18	BackToFront
0	696.148	495.229	696.148	FlpND_18	BackToFront
-29.7196	332.041	259.103	302.321	FlpND_18	BackToFront
-1.38953	0	21.3387	-1.38953	FlpND_18	BackToFront
0	0	261.215	0	FlpND_18	BackToFront
-24.6978	496.155	438.018	471.458	FlpND_18	BackToFront
0	0	112.996	0	FlpND_18	BackToFront
-82.5237	0	-44.6793	-82.5237	FlpND_18	BackToFront
0	520.832	454.897	520.832	FlpND_18	BackToFront
0	28.4211	88.6664	28.4211	FlpND_18	BackToFront
0	358.072	285.482	358.072	FlpND_18	BackToFront
-81.3311	416.856	278.821	335.525	FlpND_18	BackToFront
0	558.79	407.809	558.79	FlpND_18	BackToFront
0	0	6.86401	0	FlpND_18	BackToFront
0	384.383	519.365	384.383	FlpND_18	BackToFront
-326.122	0	-247.441	-326.122	FlpND_18	BackToFront
-68.5871	23.4513	-14.352	-45.1357	FlpND_18	BackToFront
0	49.1455	73.9663	49.1455	FlpND_18	BackToFront
-184.424	29.9155	-71.5712	-154.508	FlpND_18	BackToFront
-268.89	0	-198.294	-268.89	FlpND_18	BackToFront
-301.59	397.922	191.526	96.3323	FlpND_18	BackToFront
0	300.622	279.204	300.622	FlpND_18	BackToFront
0	0	-12.3208	0	FlpND_18	BackToFront
0	472.463	370.553	472.463	FlpND_18	BackToFront
0	0	-30.3609	0	FlpND_18	BackToFront
-127.268	14.79	-12.9597	-112.478	FlpND_18	BackToFront
-85.2199	228.333	69.7623	143.113	FlpND_18	BackToFront
-119.41	15.5568	58.4527	-103.853	FlpND_18	BackToFront
-57.224	218.437	159.779	161.213	FlpND_18	BackToFront
-83.3454	194.247	58.4267	110.901	FlpND_18	BackToFront
-195.707	76.4373	73.2254	-119.269	FlpND_18	BackToFront
-46.7428	61.675	-27.7302	14.9322	FlpND_18	BackToFront
-126.919	617.826	402.627	490.25	FlpND_18	BackToFront
0	403.321	303.428	403.321	FlpND_18	BackToFront
-116.281	17.535	-44.2469	-98.7461	FlpND_18	BackToFront
0	58.9869	61.9836	58.9869	FlpND_18	BackToFront
-119.062	413.136	286.853	294.074	FlpND_18	BackToFront
-346.724	13.3213	-49.5811	-333.402	FlpND_18	BackToFront
0	0	244.748	0	FlpND_18	BackToFront
0	261.624	314.185	261.624	FlpND_18	BackToFront
-214.715	0	-37.4937	-214.715	FlpND_18	BackToFront
0	190.073	371.062	190.073	FlpND_18	BackToFront
0	0	238.026	0	FlpND_18	BackToFront
0	0	45.4326	0	FlpND_18	BackToFront
-56.7187	0	-11.3593	-56.7187	FlpND_18	BackToFront
-419.97	303.941	-57.0261	-116.029	FlpND_18	BackToFront
-56.5809	0	58.9468	-56.5809	FlpND_18	BackToFront
-140.65	61.9975	47.6429	-78.652	FlpND_18	BackToFront
0	0	183.9	0	FlpND_18	BackToFront
-207.817	0	-116.363	-207.817	FlpND_18	BackToFront
-382.044	265.519	-134.504	-116.525	FlpND_18	BackToFront
-31.9472	104.271	407.982	72.3233	FlpND_18	BackToFront
-47.1122	0	-60.1407	-47.1122	FlpND_18	BackToFront
0	73.7029	198.304	73.7029	FlpND_18	BackToFront
-185.254	725.828	149.533	540.574	FlpND_18	BackToFront
-58.8268	410.039	435.001	351.212	FlpND_18	BackToFront
-14.4783	0	-17.8068	-14.4783	FlpND_18	BackToFront
-26.7784	0	6.09165	-26.7784	FlpND_18	BackToFront
0	0	36.7703	0	FlpND_18	BackToFront
-88.5591	267.577	103.538	179.018	FlpND_18	BackToFront
0	0	41.9612	0	FlpND_18	BackToFront
-274.677	59.6098	-7.22826	-215.068	FlpND_18	BackToFront
0	21.1051	143.678	21.1051	FlpND_18	BackToFront
-459.61	214.683	71.5519	-244.927	FlpND_18	BackToFront
-223.76	126.198	56.2365	-97.5625	FlpND_18	BackToFront
-111.934	206.046	112.805	94.112	FlpND_18	BackToFront
0	0	38.3394	0	FlpND_18	BackToFront
-284.376	139.255	99.3869	-145.121	FlpND_18	BackToFront
0	37.575	116.526	37.575	FlpND_18	BackToFront
-302.147	98.5372	-27.8189	-205.987	FlpND_18	BackToFront
-33.2836	0	61.9823	-33.2836	FlpND_18	BackToFront
0	0	85.5729	0	FlpND_18	BackToFront
-230.177	592.495	197.855	362.318	FlpND_18	BackToFront
0	0	56.3265	0	FlpND_18	BackToFront
0	466.746	467.538	466.746	FlpND_18	BackToFront
-35.2305	42.8031	-88.7927	7.57265	FlpND_18	BackToFront
-45.0231	0	13.7451	-45.0231	FlpND_18	BackToFront
0	0	73.1875	0	FlpND_18	BackToFront
-191.285	0	-82.4993	-191.285	FlpND_18	BackToFront
0	42.4958	217.477	42.4958	FlpND_18	BackToFront
0	0	-14.5261	0	FlpND_18	BackToFront
0	0	133.583	0	FlpND_18	BackToFront
-97.5025	34.0897	-5.50497	-63.4128	FlpND_18	BackToFront
-399.97	153.759	2.05887	-246.211	FlpND_18	BackToFront
-70.5279	87.0062	146.063	16.4782	FlpND_18	BackToFront
-20.9317	149.6	152.725	128.669	FlpND_18	BackToFront
-72.4041	50.9678	52.3212	-21.4362	FlpND_18	BackToFront
-183.16	77.4693	-29.9504	-105.691	FlpND_18	BackToFront
-188.412	330.207	204.177	141.794	FlpND_18	BackToFront
0	0	5.68992	0	FlpND_18	BackToFront
-313.771	31.7552	9.49046	-282.015	FlpND_18	BackToFront
-139.393	10.9789	33.487	-128.415	FlpND_18	BackToFront
0	341.676	433.444	341.676	FlpND_18	BackToFront
0	69.5616	202.76	69.5616	FlpND_18	BackToFront
-104.432	0	12.4579	-104.432	FlpND_18	BackToFront
0	181.114	283.361	181.114	FlpND_18	BackToFront
-39.8571	57.7638	254.939	17.9067	FlpND_18	BackToFront
0	19.5016	228.153	19.5016	FlpND_18	BackToFront
-70.8734	0	-110.235	-70.8734	FlpND_18	BackToFront
-58.9545	0	254.31	-58.9545	FlpND_18	BackToFront
0	0	205.494	0	FlpND_18	BackToFront
-150.626	0	-35.154	-150.626	FlpND_18	BackToFront
0	0	110.567	0	FlpND_18	BackToFront
-56.1522	262.031	461.352	205.878	FlpND_18	BackToFront
0	0	173.847	0	FlpND_18	BackToFront
0	20.9166	134.936	20.9166	FlpND_18	BackToFront
0	0	28.4895	0	FlpND_18	BackToFront
0	0	217.977	0	FlpND_18	BackToFront
0	70.8428	76.0235	70.8428	FlpND_18	BackToFront
0	141.726	332.877	141.726	FlpND_18	BackToFront
0	176.703	279.073	176.703	FlpND_18	BackToFront
0	0	200.736	0	FlpND_18	BackToFront
0	0	17.882	0	FlpND_18	BackToFront
-126.074	0	-70.2815	-126.074	FlpND_18	BackToFront
0	0	3.05871	0	FlpND_18	BackToFront
0	475.166	265.522	475.166	FlpND_18	BackToFront
0	600.309	555.226	600.309	FlpND_18	BackToFront
-75.9601	440.499	132.537	364.539	FlpND_18	BackToFront
-34.4217	439.832	103.06	405.41	FlpND_18	BackToFront
-203.171	283.801	-21.6401	80.6301	FlpND_18	BackToFront
-29.738	274.31	125.293	244.572	FlpND_18	BackToFront
0	836.099	538.15	836.099	FlpND_18	BackToFront
0	792.782	392.547	792.782	FlpND_18	BackToFront
-25.0719	35.8884	-47.3871	10.8165	FlpND_18	BackToFront
0	297.995	153.608	297.995	FlpND_18	BackToFront
0	398.087	294.67	398.087	FlpND_18	BackToFront
-264.257	203.965	-6.90108	-62.6162	FlpND_18	BackToFront
-296.347	84.2605	-64.2933	-212.087	FlpND_18	BackToFront
-19.5736	79.2726	-247.56	59.699	FlpND_18	BackToFront
-68.498	786.793	213.178	718.295	FlpND_18	BackToFront
0	0	8.31178	0	FlpND_18	BackToFront
0	611.594	336.838	611.594	FlpND_18	BackToFront
0	88.8711	153.061	88.8711	FlpND_18	BackToFront
-279.235	0	-53.0842	-279.235	FlpND_18	BackToFront
-287.556	0	-44.8326	-287.556	FlpND_18	BackToFront
0	0	-6.05746	0	FlpND_18	BackToFront
-344.724	0	-12.4965	-344.724	FlpND_18	BackToFront
-413.359	0	-134.347	-413.359	FlpND_18	BackToFront
-534.133	25.9156	-69.349	-508.218	FlpND_18	BackToFront
-413.759	0	-112.096	-413.759	FlpND_18	BackToFront
-446.285	15.7549	-24.9839	-430.53	FlpND_18	BackToFront
-494.599	0	-171.9	-494.599	FlpND_18	BackToFront
0	0	-0.620293	0	FlpND_18	BackToFront
-387.967	0	-45.7097	-387.967	FlpND_18	BackToFront
-173.679	0	-109.192	-173.679	FlpND_18	BackToFront
-148.142	0	22.4323	-148.142	FlpND_18	BackToFront
-180.898	0	-2.35143	-180.898	FlpND_18	BackToFront
-47.6569	38.6546	28.0137	-9.00226	FlpND_18	BackToFront
-460.296	0	-93.1503	-460.296	FlpND_18	BackToFront
-472.264	0	-39.7458	-472.264	FlpND_18	BackToFront
0	0	19.0666	0	FlpND_18	BackToFront
-67.0328	501.128	205.851	434.096	FlpND_18	BackToFront
0	165.222	93.4712	165.222	FlpND_18	BackToFront
-237.246	45.9982	-104.354	-191.247	FlpND_18	BackToFront
0	0	10.5627	0	FlpND_18	BackToFront
-36.723	0	-98.1192	-36.723	FlpND_18	BackToFront
0	51.561	171.872	51.561	FlpND_18	BackToFront
-110.26	124.359	88.0793	14.099	FlpND_18	BackToFront
0	0	8.27062	0	FlpND_18	BackToFront
-190.698	0	-219.32	-190.698	FlpND_18	BackToFront
0	42.9449	36.48	42.9449	FlpND_18	BackToFront
0	730.255	619.418	730.255	FlpND_18	BackToFront
-176.009	162.341	-145.691	-13.6675	FlpND_18	BackToFront
0	0	7.08089	0	FlpND_18	BackToFront
0	641.713	480.095	641.713	FlpND_18	BackToFront
0	753.09	447.417	753.09	FlpND_18	BackToFront
0	670.892	597.622	670.892	FlpND_18	BackToFront
0	559.051	568.418	559.051	FlpND_18	BackToFront
0	534.396	494.508	534.396	FlpND_18	BackToFront
0	245.924	169.348	245.924	FlpND_18	BackToFront
0	101.547	127.533	101.547	FlpND_18	BackToFront
0	789.08	404.011	789.08	FlpND_18	BackToFront
0	598.77	411.666	598.77	FlpND_18	BackToFront
0	534.32	402.157	534.32	FlpND_18	BackToFront
0	484.565	420.59	484.565	FlpND_18	BackToFront
-61.3789	445.128	500.184	385.528	FlpND_18	BackToFront
0	608.116	586.753	608.116	FlpND_18	BackToFront
0	449.052	330.733	449.052	FlpND_18	BackToFront
0	656.053	417.801	656.053	FlpND_18	BackToFront
-115.347	462.223	219.485	346.876	FlpND_18	BackToFront
0	640.76	408.821	640.76	FlpND_18	BackToFront
-12.7234	733.825	288.397	721.102	FlpND_18	BackToFront
0	645.582	412.609	645.582	FlpND_18	BackToFront
0	449.48	403.318	449.48	FlpND_18	BackToFront
-48.8999	270.774	205.522	221.874	FlpND_18	BackToFront
0	455.622	493.942	455.622	FlpND_18	BackToFront
-31.8936	525.409	403.421	493.516	FlpND_18	BackToFront
0	543.633	497.46	543.633	FlpND_18	BackToFront
0	782.126	595.916	782.126	FlpND_18	BackToFront
0	435.191	309.491	435.191	FlpND_18	BackToFront
0	477.984	466.978	477.984	FlpND_18	BackToFront
0	588.473	525.408	588.473	FlpND_18	BackToFront
0	250.081	276.91	250.081	FlpND_18	BackToFront
0	434.119	411.699	434.119	FlpND_18	BackToFront
-7.76464	518.814	417.257	511.049	FlpND_18	BackToFront
0	387.969	490.481	387.969	FlpND_18	BackToFront
-61.7939	287.827	184.168	226.033	FlpND_18	BackToFront
0	390.672	357.999	390.672	FlpND_18	BackToFront
0	478.33	422.199	478.33	FlpND_18	BackToFront
-74.1591	412.663	411.261	338.504	FlpND_18	BackToFront
0	100.407	179.29	100.407	FlpND_18	BackToFront
0	355.629	289.772	355.629	FlpND_18	BackToFront
-24.9351	422.971	310.691	398.036	FlpND_18	BackToFront
0	432.002	417.956	432.002	FlpND_18	BackToFront
-45.0427	651.166	381.167	606.123	FlpND_18	BackToFront
0	415.301	399.77	415.301	FlpND_18	BackToFront
-156.568	121.622	-48.9239	-34.9467	FlpND_18	BackToFront
0	338.588	438.652	338.588	FlpND_18	BackToFront
-152.364	414.476	253.946	261.607	FlpND_18	BackToFront
0	464.835	378.898	464.835	FlpND_18	BackToFront
-18.7211	615.623	393.109	596.902	FlpND_18	BackToFront
-103.553	232.846	90.2157	129.292	FlpND_18	BackToFront
0	258.466	269.64	258.466	FlpND_18	BackToFront
-121.056	306.167	134.702	186.258	FlpND_18	BackToFront
-58.3839	96.2964	146.306	37.9125	FlpND_18	BackToFront
-116.276	52.5266	109.043	-63.7493	FlpND_18	BackToFront
0	0	31.2077	0	FlpND_18	BackToFront
-21.623	0	-10.0905	-21.623	FlpND_18	BackToFront
0	112.262	205.276	112.262	FlpND_18	BackToFront
0	683.889	366.952	683.889	FlpND_18	BackToFront
-132.395	133.163	130.276	0.767707	FlpND_18	BackToFront
-59.4023	464.601	234.292	405.199	FlpND_18	BackToFront
0	503.667	485.643	503.667	FlpND_18	BackToFront
0	552.972	476.777	552.972	FlpND_18	BackToFront
-116.297	206.729	211.635	90.4315	FlpND_18	BackToFront
0	77.0163	36.4728	77.0163	FlpND_18	BackToFront
0	503.644	608.226	503.644	FlpND_18	BackToFront
-182.733	0	-117.411	-182.733	FlpND_18	BackToFront
0	0	18.8758	0	FlpND_18	BackToFront
-46.6777	418.313	265.791	371.635	FlpND_18	BackToFront
-29.9007	0	53.7557	-29.9007	FlpND_18	BackToFront
0	151.304	272.878	151.304	FlpND_18	BackToFront
-198.269	0	-133.988	-198.269	FlpND_18	BackToFront
-76.7105	0	-6.31517	-76.7105	FlpND_18	BackToFront
-105.004	0	-50.1526	-105.004	FlpND_18	BackToFront
0	0	35.764	0	FlpND_18	BackToFront
-31.0533	0	-153.701	-31.0533	FlpND_18	BackToFront
0	561.709	616.335	561.709	FlpND_18	BackToFront
-146.965	7.80593	-91.0181	-139.159	FlpND_18	BackToFront
0	202.226	334.703	202.226	FlpND_18	BackToFront
0	525.016	464.529	525.016	FlpND_18	BackToFront
0	301.138	835.239	301.138	FlpND_18	BackToFront
0	0	3.68196	0	FlpND_18	BackToFront
-182.924	64.9139	-21.9019	-118.01	FlpND_18	BackToFront
-25.8464	299.642	392.164	273.796	FlpND_18	BackToFront
0	120.166	431.421	120.166	FlpND_18	BackToFront
0	360.832	530.826	360.832	FlpND_18	BackToFront
-53.282	1033.17	399.173	979.889	FlpND_18	BackToFront
-123.229	19.5679	-39.8573	-103.661	FlpND_18	BackToFront
-201.842	63.0079	167.058	-138.834	FlpND_18	BackToFront
0	13.2417	48.2133	13.2417	FlpND_18	BackToFront
0	0	102.655	0	FlpND_18	BackToFront
-61.5552	0	-2.45306	-61.5552	FlpND_18	BackToFront
0	445.383	407.8	445.383	FlpND_18	BackToFront
-76.1504	0	28.8693	-76.1504	FlpND_18	BackToFront
0	41.3978	164.333	41.3978	FlpND_18	BackToFront
-23.3682	40.9434	62.9297	17.5752	FlpND_18	BackToFront
0	0	-6.46248	0	FlpND_18	BackToFront
-39.4606	0	-20.4181	-39.4606	FlpND_18	BackToFront
0	22.9861	143.82	22.9861	FlpND_18	BackToFront
0	232.093	332.822	232.093	FlpND_18	BackToFront
0	0	47.0141	0	FlpND_18	BackToFront
0	96.3086	96.9941	96.3086	FlpND_18	BackToFront
0	0	15.9309	0	FlpND_18	BackToFront
0	0	-6.87798	0	FlpND_18	BackToFront
0	108.554	122.562	108.554	FlpND_18	BackToFront
0	0	8.70888	0	FlpND_18	BackToFront
0	39.5986	151.989	39.5986	FlpND_18	BackToFront
-35.9963	708.572	607.932	672.576	FlpND_18	BackToFront
0	317.259	163.484	317.259	FlpND_18	BackToFront
0	93.758	167.707	93.758	FlpND_18	BackToFront
0	0	89.8786	0	FlpND_18	BackToFront
0	0	5.46416	0	FlpND_18	BackToFront
0	0	-1.56169	0	FlpND_18	BackToFront
0	32.2135	105.164	32.2135	FlpND_18	BackToFront
-91.1689	459.885	231.545	368.716	FlpND_18	BackToFront
0	216.853	176.981	216.853	FlpND_18	BackToFront
0	28.2333	101.682	28.2333	FlpND_18	BackToFront
-66.4677	28.7466	71.7678	-37.7211	FlpND_18	BackToFront
-31.3872	35.0593	-64.4355	3.67213	FlpND_18	BackToFront
-22.3342	650.966	423.356	628.632	FlpND_18	BackToFront
-200.838	569.679	313.235	368.84	FlpND_18	BackToFront
0	158.912	176.931	158.912	FlpND_18	BackToFront
-166.231	468.703	198.409	303.854	FlpND_18	BackToFront
0	0	54.4728	0	FlpND_18	BackToFront
0	64.2349	91.8724	64.2349	FlpND_18	BackToFront
-270.311	218.266	-121.837	-52.0442	FlpND_18	BackToFront
0	0	62.9363	0	FlpND_18	BackToFront
0	0	14.099	0	FlpND_18	BackToFront
0	0	-4.58282	0	FlpND_18	BackToFront
-17.973	0	16.1208	-17.973	FlpND_18	BackToFront
0	0	17.9369	0	FlpND_18	BackToFront
0	0	15.5913	0	FlpND_18	BackToFront
-85.2419	0	-33.191	-85.2419	FlpND_18	BackToFront
0	0	17.2979	0	FlpND_18	BackToFront
0	383.721	215.099	383.721	FlpND_18	BackToFront
-133.429	305.092	208.581	171.663	FlpND_18	BackToFront
0	542.791	461.464	542.791	FlpND_18	BackToFront
-132.111	23.3573	-0.227654	-108.754	FlpND_18	BackToFront
-298.325	55.7166	66.8781	-240.708	FlpND_18	BackToFront
-44.0658	0	-2.91418	-44.0658	FlpND_18	BackToFront
-41.4517	24.0347	40.1498	-17.417	FlpND_18	BackToFront
-629.148	0	-129.333	-629.148	FlpND_18	BackToFront
0	259.926	241.803	259.926	FlpND_18	BackToFront
-185.225	0	-20.0453	-185.225	FlpND_18	BackToFront
-264.226	0	-233.262	-264.226	FlpND_18	BackToFront
0	0	8.83919	0	FlpND_18	BackToFront
-222.024	0	-243.676	-222.024	FlpND_18	BackToFront
-232.509	114.444	171.718	-109.336	FlpND_18	BackToFront
-202.817	273.632	141.922	70.8158	FlpND_18	BackToFront
-7.73397	1182.2	812.549	1174.47	FlpND_18	BackToFront
-455.04	186.695	37.6788	-269.171	FlpND_18	BackToFront
-32.0186	163.222	122.204	131.203	FlpND_18	BackToFront
0	0	191.975	0	FlpND_18	BackToFront
-41.3052	0	29.5132	-41.3052	FlpND_18	BackToFront
-347.776	0	-58.8078	-347.776	FlpND_18	BackToFront
0	57.745	65.4319	57.745	FlpND_18	BackToFront
0	0	44.0776	0	FlpND_18	BackToFront
0	0	8.20991	0	FlpND_18	BackToFront
-383.16	256.24	370.95	-126.92	FlpND_18	BackToFront
0	0	4.32155	0	FlpND_18	BackToFront
0	0	-2.34858	0	FlpND_18	BackToFront
-293.661	296.2	45.9975	2.53955	FlpND_18	BackToFront
-53.7832	272.64	238.343	218.857	FlpND_18	BackToFront
0	0	15.7534	0	FlpND_18	BackToFront
0	352.389	193.205	352.389	FlpND_18	BackToFront
0	0	4.16939	0	FlpND_18	BackToFront
-300.393	4.61374	-187.39	-295.78	FlpND_18	BackToFront
-22.015	264.832	132.824	242.817	FlpND_18	BackToFront
-83.5997	22.143	54.856	-61.4567	FlpND_18	BackToFront
-299.625	350.443	74.6751	52.4598	FlpND_18	BackToFront
0	251.377	185.841	251.377	FlpND_18	BackToFront
-215.987	212.691	151.711	-3.29579	FlpND_18	BackToFront
-18.8252	607.048	375.712	588.223	FlpND_18	BackToFront
-472.055	0	-0.943771	-472.055	FlpND_18	BackToFront
0	0	12.8505	0	FlpND_18	BackToFront
0	96.7676	-131.385	96.7676	FlpND_18	BackToFront
-91.8374	0	-52.8015	-91.8374	FlpND_18	BackToFront
0	0	1.78483	0	FlpND_18	BackToFront
-139.865	0	-114.807	-139.865	FlpND_18	BackToFront
-245.037	47.4165	-46.5652	-186.805	FlpND_18	BackToFront
-34.703	68.5422	50.805	33.8392	FlpND_18	BackToFront
0	0	8.22362	0	FlpND_18	BackToFront
-363.091	0	-75.9762	-363.091	FlpND_18	BackToFront
0	0	2.30854	0	FlpND_18	BackToFront
0	0	20.4921	0	FlpND_18	BackToFront
0	0	40.129	0	FlpND_18	BackToFront
-244.579	353.681	147.52	109.102	FlpND_18	BackToFront
0	220.497	238.68	220.497	FlpND_18	BackToFront
-80.5014	0	-234.147	-80.5014	FlpND_18	BackToFront
-343.816	0	-201.197	-343.816	FlpND_18	BackToFront
0	33.7888	34.8011	33.7888	FlpND_18	BackToFront
-102.995	81.4463	-78.8048	-21.5486	FlpND_18	BackToFront
0	576.345	714.84	576.345	FlpND_18	BackToFront
-23.7046	435.987	517.653	412.282	FlpND_18	BackToFront
0	333.095	518.429	333.095	FlpND_18	BackToFront
-4.07139	0	-9.74047	-4.07139	FlpND_18	BackToFront
-64.3745	0	-31.363	-64.3745	FlpND_18	BackToFront
0	0	24.2379	0	FlpND_18	BackToFront
0	0	11.3603	0	FlpND_18	BackToFront
-211.605	379.479	94.0881	167.874	FlpND_18	BackToFront
0	424.044	488.967	424.044	FlpND_18	BackToFront
-15.5612	0	16.1652	-15.5612	FlpND_18	BackToFront
0	0	20.6843	0	FlpND_18	BackToFront
0	722.301	930.402	722.301	FlpND_18	BackToFront
-139.613	427.716	29.371	288.103	FlpND_18	BackToFront
-260.308	350.676	105.449	90.3675	FlpND_18	BackToFront
-57.7779	265.434	225.059	207.656	FlpND_18	BackToFront
-12.1407	595.553	328.073	583.413	FlpND_18	BackToFront
0	69.7102	68.096	69.7102	FlpND_18	BackToFront
0	0	2.39798	0	FlpND_18	BackToFront
-34.8167	791.31	354.887	756.494	FlpND_18	BackToFront
0	0	135.436	0	FlpND_18	BackToFront
-267.114	0	-139.757	-267.114	FlpND_18	BackToFront
-22.7113	896.733	293.174	874.022	FlpND_18	BackToFront
0	0	19.8956	0	FlpND_18	BackToFront
0	0	2.57399	0	FlpND_18	BackToFront
-128.938	347.079	6.96681	218.141	FlpND_18	BackToFront
-102.447	73.2881	-158.991	-29.159	FlpND_18	BackToFront
-100.335	0	76.0401	-100.335	FlpND_18	BackToFront
-39.1102	155.908	26.236	116.798	FlpND_18	BackToFront
-35.2075	0	-121.769	-35.2075	FlpND_18	BackToFront
-18.5692	41.6877	65.6219	23.1185	FlpND_18	BackToFront
-61.8158	0	-11.2072	-61.8158	FlpND_18	BackToFront
-90.3428	19.2344	-67.5893	-71.1084	FlpND_18	BackToFront
0	0	77.264	0	FlpND_18	BackToFront
0	0	24.5561	0	FlpND_18	BackToFront
-29.5445	0	-12.7176	-29.5445	FlpND_18	BackToFront
0	30.248	242.719	30.248	FlpND_18	BackToFront
0	0	215.577	0	FlpND_18	BackToFront
0	0	6.85012	0	FlpND_18	BackToFront
-16.6029	0	-13.7404	-16.6029	FlpND_18	BackToFront
-203.207	0	-76.7115	-203.207	FlpND_18	BackToFront
-145.374	17.0303	-48.8777	-128.343	FlpND_18	BackToFront
0	0	2.74403	0	FlpND_18	BackToFront
0	0	2.49146	0	FlpND_18	BackToFront
0	0	41.6357	0	FlpND_18	BackToFront
-348.58	48.8717	84.9979	-299.709	FlpND_18	BackToFront
-67.2275	0	59.0287	-67.2275	FlpND_18	BackToFront
0	22.7499	11.5959	22.7499	FlpND_18	BackToFront
-42.0373	395.094	160.938	335.774	FlpND_18	BackToFront
0	0	4.70025	0	FlpND_18	BackToFront
-78.8252	305.883	159.142	227.058	FlpND_18	BackToFront
0	0	-100.625	0	FlpND_18	BackToFront
0	853.29	415.21	853.29	FlpND_18	BackToFront
-40.237	0	-36.6895	-40.237	FlpND_18	BackToFront
0	720.424	530.149	720.424	FlpND_18	BackToFront
-350.136	100.574	75.6215	-249.562	FlpND_18	BackToFront
0	0	-1.45017	0	FlpND_18	BackToFront
-20.5732	0	11.4295	-20.5732	FlpND_18	BackToFront
-42.9579	509.426	405.931	466.468	FlpND_18	BackToFront
-140.704	118.609	27.8579	-22.0957	FlpND_18	BackToFront
-106.353	31.5771	-139.72	-74.7761	FlpND_18	BackToFront
-98.8279	223.844	25.9298	125.016	FlpND_18	BackToFront
0	0	-20.8287	0	FlpND_18	BackToFront
-50.6151	148.104	59.0305	97.489	FlpND_18	BackToFront
0	24.3173	198.265	24.3173	FlpND_18	FullRotation
-8.41058	0	385.906	-8.41058	FlpND_18	FullRotation
-147.119	99.2628	294.978	-47.8562	FlpND_18	FullRotation
-66.0474	301.484	324.179	235.436	FlpND_18	FullRotation
-87.6485	100.444	156.577	12.7951	FlpND_18	FullRotation
0	61.5396	228.624	61.5396	FlpND_18	FullRotation
-47.6433	0	159.841	-47.6433	FlpND_18	FullRotation
0	108.981	308.194	108.981	FlpND_18	FullRotation
-232.807	75.8879	116.478	-156.072	FlpND_18	FullRotation
0	182.014	329.53	182.014	FlpND_18	FullRotation
-43.7258	0	36.0229	-43.7258	FlpND_18	FullRotation
-23.6434	39.4667	153.465	15.8233	FlpND_18	FullRotation
0	0	29.7278	0	FlpND_18	FullRotation
0	0	211.4	0	FlpND_18	FullRotation
-68.5023	26.7318	134.273	-41.7705	FlpND_18	FullRotation
0	61.1461	223.916	61.1461	FlpND_18	FullRotation
0	250.581	622.212	250.581	FlpND_18	FullRotation
0	159.208	556.571	159.208	FlpND_18	FullRotation
-285.29	328.688	227.485	43.3976	FlpND_18	FullRotation
0	76.921	542.709	76.921	FlpND_18	FullRotation
-34.2145	791.686	406.853	757.472	FlpND_18	FullRotation
0	891.584	941.862	891.584	FlpND_18	FullRotation
0	716.558	1116.57	716.558	FlpND_18	FullRotation
-291.779	269.292	192.342	-25.7967	FlpND_18	FullRotation
-237.5	299.09	482.283	61.5899	FlpND_18	FullRotation
0	0	44.3065	0	FlpND_18	FullRotation
0	775.381	1080.28	775.381	FlpND_18	FullRotation
0	908.917	756.634	908.917	FlpND_18	FullRotation
0	848.82	1283.65	848.82	FlpND_18	FullRotation
-131.612	362.744	466.807	231.132	FlpND_18	FullRotation
-70.0059	486.724	853.894	416.718	FlpND_18	FullRotation
-182.924	199.432	172.929	16.5075	FlpND_18	FullRotation
-330.827	48.5594	170.727	-282.465	FlpND_18	FullRotation
-56.1169	456.232	609.552	400.116	FlpND_18	FullRotation
-21.8161	0	125.976	-21.8161	FlpND_18	FullRotation
-138.167	648.579	401.898	491.371	FlpND_18	FullRotation
0	825.704	551.558	825.704	FlpND_18	FullRotation
0	792.826	1048.22	792.826	FlpND_18	FullRotation
0	1095.97	801.308	1095.97	FlpND_18	FullRotation
-257.483	88.3545	133.447	-170.171	FlpND_18	FullRotation
-21.7309	543.668	997.38	521.937	FlpND_18	FullRotation
-265.933	139.176	166.499	-126.757	FlpND_18	FullRotation
-174.031	69.1096	343.267	-104.921	FlpND_18	FullRotation
-63.7404	100.845	294.061	37.105	FlpND_18	FullRotation
-211.597	220.859	387.002	9.26165	FlpND_18	FullRotation
-40.0905	580.881	632.745	540.791	FlpND_18	FullRotation
0	709.881	841.911	709.881	FlpND_18	FullRotation
-33.1881	947.405	883.912	914.216	FlpND_18	FullRotation
-389.375	237.215	22.3149	-152.159	FlpND_18	FullRotation
-47.5901	21.1773	133.833	-26.4128	FlpND_18	FullRotation
-84.63	282.493	33.2113	196.993	FlpND_18	FullRotation
-289.679	770.166	913.26	480.487	FlpND_18	FullRotation
-41.608	103.166	258.139	61.5581	FlpND_18	FullRotation
-213.733	487.917	390.793	274.184	FlpND_18	FullRotation
-12.3851	154.343	479.104	141.958	FlpND_18	FullRotation
-64.1628	200.974	461.355	136.811	FlpND_18	FullRotation
-334.975	407.123	507.97	63.8749	FlpND_18	FullRotation
-214.05	784.629	474.574	562.258	FlpND_18	FullRotation
-13.722	71.3928	150.551	57.6708	FlpND_18	FullRotation
-107.722	409.505	532.359	301.783	FlpND_18	FullRotation
-29.908	53.5533	269.28	23.6454	FlpND_18	FullRotation
-205.625	1099.57	1053.87	893.949	FlpND_18	FullRotation
-52.2717	36.6961	69.8339	-15.5756	FlpND_18	FullRotation
0	0	325.607	0	FlpND_18	FullRotation
0	0	200.852	0	FlpND_18	FullRotation
-31.0591	0	148.357	-31.0591	FlpND_18	FullRotation
-107.354	445.903	530.848	338.549	FlpND_18	FullRotation
-384.203	347.321	110.149	-67.6898	FlpND_18	FullRotation
-23.1117	59.4394	346.578	36.3278	FlpND_18	FullRotation
-95.9544	1261.44	730.772	1165.49	FlpND_18	FullRotation
-138.433	58.0236	216.457	-80.4091	FlpND_18	FullRotation
-252.002	160.458	185.031	-94.2826	FlpND_18	FullRotation
-215.412	440.955	250.095	224.717	FlpND_18	FullRotation
-179.998	422.601	398.305	260.246	FlpND_18	FullRotation
-65.4245	242.108	504.184	176.683	FlpND_18	FullRotation
0	1139.66	978.231	1139.66	FlpND_18	FullRotation
-44.2013	0	101.552	-44.2013	FlpND_18	FullRotation
-205.302	57.3845	88.4727	-147.917	FlpND_18	FullRotation
-27.7101	0	238.169	-27.7101	FlpND_18	FullRotation
-90.5491	55.1295	118.914	-35.4196	FlpND_18	FullRotation
-30.0788	34.6006	166.02	4.5218	FlpND_18	FullRotation
-11.5749	0	312.347	-11.5749	FlpND_18	FullRotation
-23.5617	27.8832	284.788	4.32145	FlpND_18	FullRotation
-16.8246	94.4324	218.345	77.6078	FlpND_18	FullRotation
-239.273	134.985	135.894	-104.289	FlpND_18	FullRotation
-316.912	60.1079	91.8727	-256.805	FlpND_18	FullRotation
-8.38702	0	294.099	-8.38702	FlpND_18	FullRotation
-74.6669	0	99.8385	-74.6669	FlpND_18	FullRotation
-55.094	0	81.9545	-55.094	FlpND_18	FullRotation
-105.591	18.092	33.4586	-87.4986	FlpND_18	FullRotation
-82.8025	61.5632	214.215	-21.2393	FlpND_18	FullRotation
0	0	139.82	0	FlpND_18	FullRotation
-73.5731	56.2472	276.153	-17.3258	FlpND_18	FullRotation
-276.733	80.8637	145.089	-195.869	FlpND_18	FullRotation
0	0	267.484	0	FlpND_18	FullRotation
0	0	89.9081	0	FlpND_18	FullRotation
-20.8101	0	130.962	-20.8101	FlpND_18	FullRotation
-209.257	45.2702	113.319	-165.324	FlpND_18	FullRotation
-22.2174	0	55.1051	-22.2174	FlpND_18	FullRotation
-32.0145	19.2205	88.6125	-12.794	FlpND_18	FullRotation
-102.669	0	116.746	-102.669	FlpND_18	FullRotation
-101.205	0	4.22885	-101.205	FlpND_18	FullRotation
0	67.3229	310.478	67.3229	FlpND_18	FullRotation
-61.5114	0	15.558	-61.5114	FlpND_18	FullRotation
-141.518	73.9451	107.12	-67.5727	FlpND_18	FullRotation
-405.655	213.014	90.9337	-202.039	FlpND_18	FullRotation
-44.6191	23.5906	-59.6792	-21.0285	FlpND_18	FullRotation
-154.76	40.5258	204.094	-114.235	FlpND_18	FullRotation
-23.681	0	-45.4865	-23.681	FlpND_18	FullRotation
-70.2829	0	25.1452	-70.2829	FlpND_18	FullRotation
-44.3774	0	106.322	-44.3774	FlpND_18	FullRotation
0	30.4048	269.845	30.4048	FlpND_18	FullRotation
-17.3928	0	298.885	-17.3928	FlpND_18	FullRotation
-28.4008	0	105.813	-28.4008	FlpND_18	FullRotation
-240.052	47.517	90.246	-192.535	FlpND_18	FullRotation
-258.961	91.0962	125.12	-167.858	FlpND_18	FullRotation
0	0	35.9754	0	FlpND_18	FullRotation
-21.338	0	31.1165	-21.338	FlpND_18	FullRotation
-86.1767	56.1189	-98.3887	-30.0578	FlpND_18	FullRotation
-232.608	353.779	180.78	121.171	FlpND_18	FullRotation
-139.365	76.787	240.243	-63.6404	FlpND_18	FullRotation
-200.305	820.145	476.85	616.571	FlpND_18	FullRotation
-580.749	461.215	109.415	-121.01	FlpND_18	FullRotation
-392.638	189.26	175.76	-204.293	FlpND_18	FullRotation
-162.866	65.5036	283.943	-97.3622	FlpND_18	FullRotation
-244.894	341.691	376.867	103.243	FlpND_18	FullRotation
-140.707	148.543	349.187	7.83672	FlpND_18	FullRotation
-313.121	347.154	29.3453	25.3778	FlpND_18	FullRotation
-27.6502	300.789	220.874	273.139	FlpND_18	FullRotation
-384.568	126.156	97.4994	-261.702	FlpND_18	FullRotation
-123.795	27.5372	214.12	-96.2583	FlpND_18	FullRotation
-388.441	91.0247	131.106	-299.499	FlpND_18	FullRotation
-435.912	227.319	97.1995	-208.594	FlpND_18	FullRotation
-190.738	70.2884	223.201	-120.45	FlpND_18	FullRotation
-94.9668	0	85.6307	-94.9668	FlpND_18	FullRotation
-35.6582	47.3321	191.977	11.6739	FlpND_18	FullRotation
-148.108	22.6312	377.518	-125.477	FlpND_18	FullRotation
-242.843	273.804	233.793	30.9616	FlpND_18	FullRotation
-66.1612	0	160.886	-66.1612	FlpND_18	FullRotation
-31.0247	0	224.893	-31.0247	FlpND_18	FullRotation
-19.3471	114.019	351.622	94.6718	FlpND_18	FullRotation
-243.652	57.7567	191.966	-185.895	FlpND_18	FullRotation
-31.5723	65.786	107.062	34.2137	FlpND_18	FullRotation
-369.253	46.7187	166.571	-322.534	FlpND_18	FullRotation
-19.9378	0	233.765	-19.9378	FlpND_18	FullRotation
-204.399	0	121.073	-204.399	FlpND_18	FullRotation
-67.681	62.633	282.49	-5.04807	FlpND_18	FullRotation
-227.612	341.867	308.244	108.658	FlpND_18	FullRotation
-158.798	0	39.1573	-158.798	FlpND_18	FullRotation
-486.796	174.34	177.954	-304.673	FlpND_18	FullRotation
-211.797	324.042	178.8	110.903	FlpND_18	FullRotation
-248.305	79.6367	132.1	-173.608	FlpND_18	FullRotation
-217.953	83.3076	24.2821	-134.645	FlpND_18	FullRotation
-202.131	170.828	300.991	-38.9201	FlpND_18	FullRotation
-137.068	0	159.583	-137.068	FlpND_18	FullRotation
-219.401	398.506	323.159	179.105	FlpND_18	FullRotation
-170.217	46.5881	14.3943	-123.629	FlpND_18	FullRotation
-128.534	124.021	220.684	-4.51304	FlpND_18	FullRotation
-128.08	419.381	499.244	291.51	FlpND_18	FullRotation
0	434.721	536.097	434.721	FlpND_18	FullRotation
0	1234.3	604.96	1234.3	FlpND_18	FullRotation
-202.861	20.8293	139.737	-183.117	FlpND_18	FullRotation
0	559.211	805.998	559.211	FlpND_18	FullRotation
0	610.357	373.478	610.357	FlpND_18	FullRotation
0	602.319	754.771	602.319	FlpND_18	FullRotation
-23.0341	199.747	214.395	176.713	FlpND_18	FullRotation
-12.961	510.577	590.059	497.616	FlpND_18	FullRotation
-301.167	145.771	53.4833	-155.052	FlpND_18	FullRotation
-319.649	379.444	228.055	57.0463	FlpND_18	FullRotation
-60.1596	731.614	605.1	671.455	FlpND_18	FullRotation
-224.169	330.998	270.922	101.934	FlpND_18	FullRotation
-47.661	544.05	554.851	496.389	FlpND_18	FullRotation
-307.147	414.604	159.464	105.845	FlpND_18	FullRotation
-128.528	879.726	534.422	751.199	FlpND_18	FullRotation
-301.903	394.504	123.994	84.0334	FlpND_18	FullRotation
0	973.213	650.527	973.213	FlpND_18	FullRotation
-161.579	582.963	373.378	415.958	FlpND_18	FullRotation
-237.708	369.61	269.306	136.82	FlpND_18	FullRotation
-164.014	668.284	671.703	504.27	FlpND_18	FullRotation
-203.283	509.081	516.845	305.799	FlpND_18	FullRotation
-318.82	277.517	221.637	-41.6069	FlpND_18	FullRotation
0	459.443	340.089	459.443	FlpND_18	FullRotation
-118.348	811.682	330.683	693.379	FlpND_18	FullRotation
-159.302	741.639	420.946	579.703	FlpND_18	FullRotation
-64.0914	450.681	613.559	386.59	FlpND_18	FullRotation
-245.742	634.684	305.901	378.332	FlpND_18	FullRotation
-215.877	626.613	148.759	418.198	FlpND_18	FullRotation
-276.763	339.877	390.306	56.3164	FlpND_18	FullRotation
-345.02	337.232	232.472	-16.611	FlpND_18	FullRotation
-139.533	259.335	79.2681	116.346	FlpND_18	FullRotation
-41.1112	214.026	100.191	172.915	FlpND_18	FullRotation
-174.744	899.609	688.083	725.587	FlpND_18	FullRotation
-76.8923	556.782	159.952	479.89	FlpND_18	FullRotation
-54.8661	207.652	431.664	152.786	FlpND_18	FullRotation
-202.98	427.777	268.78	224.189	FlpND_18	FullRotation
-73.5048	686.686	714.387	613.181	FlpND_18	FullRotation
-280.121	225.419	236.097	-57.9335	FlpND_18	FullRotation
-303.005	214.665	-40.1035	-90.9863	FlpND_18	FullRotation
0	364.29	445.049	364.29	FlpND_18	FullRotation
0	0	86.8213	0	FlpND_18	FullRotation
-171.616	140.805	320.897	-30.8112	FlpND_18	FullRotation
-161.802	487.64	265.134	325.838	FlpND_18	FullRotation
-295.479	253.66	186.779	-47.18	FlpND_18	FullRotation
-398.375	384.989	131.071	27.144	FlpND_18	FullRotation
-16.7998	180.932	266.556	164.132	FlpND_18	FullRotation
-39.1896	800.066	387.927	760.876	FlpND_18	FullRotation
-134.839	713.598	456.481	578.758	FlpND_18	FullRotation
-329.298	452.816	19.8588	122.147	FlpND_18	FullRotation
-260.539	517.244	236.66	259.574	FlpND_18	FullRotation
-199.553	415.367	579.865	230.976	FlpND_18	FullRotation
-10.5153	120.672	151.899	110.157	FlpND_18	FullRotation
0	0	205.399	0	FlpND_18	FullRotation
-90.9543	330.258	320.9	239.304	FlpND_18	FullRotation
0	239.326	474.977	239.326	FlpND_18	FullRotation
-413.831	320.091	-19.491	-93.8064	FlpND_18	FullRotation
-94.8741	462.88	394.559	368.006	FlpND_18	FullRotation
-430.294	371.566	101.219	-58.3507	FlpND_18	FullRotation
-237.451	277.523	342.918	40.0726	FlpND_18	FullRotation
-352.077	216.2	28.8948	-140.258	FlpND_18	FullRotation
-203.283	106.133	-0.825734	-97.1494	FlpND_18	FullRotation
-169.137	540.462	278.377	357.129	FlpND_18	FullRotation
-513.495	241.564	122.734	-273.269	FlpND_18	FullRotation
-79.0963	219.203	453.678	140.107	FlpND_18	FullRotation
-131.132	444.736	269.17	313.605	FlpND_18	FullRotation
-251.423	434.749	-8.71996	181.791	FlpND_18	FullRotation
-68.7293	159.258	162.842	90.5286	FlpND_18	FullRotation
-25.8543	63.3313	102.806	37.477	FlpND_18	FullRotation
-145.94	195.317	450.965	47.031	FlpND_18	FullRotation
-40.4392	142.851	124.637	102.411	FlpND_18	FullRotation
-151.656	22.0133	95.5206	-129.643	FlpND_18	FullRotation
-216.814	45.9639	58.032	-171.215	FlpND_18	FullRotation
-54.3218	122.907	231.69	68.5852	FlpND_18	FullRotation
-129.548	43.3595	56.223	-86.1889	FlpND_18	FullRotation
-36.828	0	265.179	-36.828	FlpND_18	FullRotation
-37.8969	25.2673	360.271	-12.6297	FlpND_18	FullRotation
-132.373	51.0023	165.342	-81.3706	FlpND_18	FullRotation
0	195.89	364.325	195.89	FlpND_18	FullRotation
-251.903	120.575	65.6656	-138.65	FlpND_18	FullRotation
0	38.4098	257.908	38.4098	FlpND_18	FullRotation
-26.5226	0	132.985	-26.5226	FlpND_18	FullRotation
-145.472	0	64.0877	-145.472	FlpND_18	FullRotation
-25.3611	57.6527	344.84	32.2916	FlpND_18	FullRotation
0	190.475	325.14	190.475	FlpND_18	FullRotation
-40.1139	0	34.9388	-40.1139	FlpND_18	FullRotation
-198.781	23.0032	65.1145	-175.778	FlpND_18	FullRotation
0	892.65	962.006	892.65	FlpND_18	FullRotation
-209.506	20.0154	118.484	-189.49	FlpND_18	FullRotation
-28.6203	22.7832	132.054	-5.83717	FlpND_18	FullRotation
0	0	285.399	0	FlpND_18	FullRotation
-187.446	33.6879	69.4808	-153.759	FlpND_18	FullRotation
-116.025	0	162.942	-116.025	FlpND_18	FullRotation
0	488.081	1195.44	488.081	FlpND_18	FullRotation
-231.645	98.4691	55.7882	-139.825	FlpND_18	FullRotation
-271.809	17.6943	112.63	-254.115	FlpND_18	FullRotation
0	95.3735	177.078	95.3735	FlpND_18	FullRotation
-27.6838	120.794	342.608	93.1102	FlpND_18	FullRotation
-179.488	0	138.946	-179.488	FlpND_18	FullRotation
-155.187	0	153.703	-155.187	FlpND_18	FullRotation
0	103.897	345.166	103.897	FlpND_18	FullRotation
-10.2189	0	87.1623	-10.2189	FlpND_18	FullRotation
0	913.606	545.638	913.606	FlpND_18	FullRotation
-312.05	131.314	70.0683	-185.367	FlpND_18	FullRotation
-59.5991	25.8002	93.4524	-33.7989	FlpND_18	FullRotation
-262.436	0	91.1545	-262.436	FlpND_18	FullRotation
0	0	239.502	0	FlpND_18	FullRotation
-173.107	94.6688	54.3847	-78.4383	FlpND_18	FullRotation
-162.2	380.544	364.855	217.279	FlpND_18	FullRotation
-199.53	196.467	15.4573	14.4424	FlpND_18	FullRotation
0	603.139	704.184	603.139	FlpND_18	FullRotation
-79.8178	24.7266	46.4621	-55.0912	FlpND_18	FullRotation
-37.8776	59.7693	413.601	21.8917	FlpND_18	FullRotation
-244.992	397.089	110.692	144.713	FlpND_18	FullRotation
-410.362	273.541	119.935	-144.362	FlpND_18	FullRotation
-71.9594	0	145.63	-71.9594	FlpND_18	FullRotation
-140.865	385.757	206.758	244.893	FlpND_18	FullRotation
-32.8738	0	99.0181	-32.8738	FlpND_18	FullRotation
0	1138.78	783.041	1138.78	FlpND_18	FullRotation
0	65.5504	175.814	65.5504	FlpND_18	FullRotation
-25.4614	0	-66.784	-25.4614	FlpND_18	FullRotation
-61.007	0	27.5144	-61.007	FlpND_18	FullRotation
-297.719	129.669	76.9731	-169.14	FlpND_18	FullRotation
-120.871	473.05	1009.25	352.179	FlpND_18	FullRotation
0	402.391	652.283	402.391	FlpND_18	FullRotation
-211.947	491.227	68.339	274.23	FlpND_18	FullRotation
-252.822	75.2029	84.3611	-182.378	FlpND_18	FullRotation
-143.922	534.74	389.336	388.498	FlpND_18	FullRotation
-53.7518	32.3708	57.5105	-21.381	FlpND_18	FullRotation
-22.7722	124.286	316.177	101.514	FlpND_18	FullRotation
-98.1548	0	191.434	-98.1548	FlpND_18	FullRotation
-203.974	0	53.5351	-203.974	FlpND_18	FullRotation
-26.7587	735.319	686.052	708.56	FlpND_18	FullRotation
-215.43	153.79	203.425	-64.87	FlpND_18	FullRotation
-221.651	372.35	390.127	132.493	FlpND_18	FullRotation
-73.0007	780.745	424.962	707.744	FlpND_18	FullRotation
-83.8405	567.471	349.764	481.56	FlpND_18	FullRotation
0	398.254	599.929	398.254	FlpND_18	FullRotation
-75.4653	153.214	374.445	77.7488	FlpND_18	FullRotation
-48.3008	0	270.467	-48.3008	FlpND_18	FullRotation
0	86.1168	334.239	86.1168	FlpND_18	FullRotation
0	0	98.1234	0	FlpND_18	FullRotation
-23.3895	129.616	298.057	106.227	FlpND_18	FullRotation
0	32.214	334.728	32.214	FlpND_18	FullRotation
0	237.387	363.616	237.387	FlpND_18	FullRotation
0	54.5312	248.338	54.5312	FlpND_18	FullRotation
-88.8669	870.807	460.669	788.103	FlpND_18	FullRotation
-200.316	0	33.8386	-200.316	FlpND_18	FullRotation
-16.2752	0	11.8632	-16.2752	FlpND_18	FullRotation
0	499.463	757.596	499.463	FlpND_18	FullRotation
0	345.379	535.477	345.379	FlpND_18	FullRotation
-120.317	309.507	611.219	189.191	FlpND_18	FullRotation
0	1077.44	708.68	1077.44	FlpND_18	FullRotation
-98.3689	470.433	347.167	368.615	FlpND_18	FullRotation
0	230.339	461.577	230.339	FlpND_18	FullRotation
-28.9042	102.638	305.31	73.7338	FlpND_18	FullRotation
-105.822	203.779	240.468	97.9572	FlpND_18	FullRotation
-102.635	624.997	640.411	519.523	FlpND_18	FullRotation
-76.4484	478.702	561.143	402.253	FlpND_18	FullRotation
-10.7169	758.052	570.701	747.335	FlpND_18	FullRotation
0	0	153.26	0	FlpND_18	FullRotation
0	40.7459	397.61	40.7459	FlpND_18	FullRotation
0	483.097	553.165	483.097	FlpND_18	FullRotation
0	733.22	968.403	733.22	FlpND_18	FullRotation
0	844.564	651.763	844.564	FlpND_18	FullRotation
0	236.967	332.146	236.967	FlpND_18	FullRotation
-11.0324	27.5699	257.141	16.5375	FlpND_18	FullRotation
-29.45	114.071	313.58	84.6211	FlpND_18	FullRotation
37.2009	361.67	265.655	334.804	FlpND_18	FullRotation
0	799.404	532.562	799.404	FlpND_18	FullRotation
-95.428	822.497	743.65	729.435	FlpND_18	FullRotation
-49.5004	121.684	247.464	72.1835	FlpND_18	FullRotation
-129.61	0	267.523	-129.61	FlpND_18	FullRotation
-116.88	549.417	851.567	432.536	FlpND_18	FullRotation
0	657.631	376.717	657.631	FlpND_18	FullRotation
0	130.942	548.595	130.942	FlpND_18	FullRotation
-30.5079	0	151.023	-30.5079	FlpND_18	FullRotation
-38.6983	0	60.4497	-38.6983	FlpND_18	FullRotation
0	512.284	539.991	512.284	FlpND_18	FullRotation
-244.315	183.08	122.386	-62.4236	FlpND_18	FullRotation
-36.3116	134.323	100.741	98.0118	FlpND_18	FullRotation
-112.498	0	28.5774	-112.498	FlpND_18	FullRotation
-142.661	958.27	487.38	813.302	FlpND_18	FullRotation
-446.946	259.432	229.543	-187.514	FlpND_18	FullRotation
-230.278	33.8626	239.912	-196.415	FlpND_18	FullRotation
0	27.5055	107.543	27.5055	FlpND_18	FullRotation
-35.2876	675.114	1020.37	639.827	FlpND_18	FullRotation
-53.1755	0	-17.9866	-53.1755	FlpND_18	FullRotation
0	692.423	481.893	692.423	FlpND_18	FullRotation
-47.1524	0	98.0287	-47.1524	FlpND_18	FullRotation
-35.2416	0	77.385	-35.2416	FlpND_18	FullRotation
-173.605	269.155	417.764	95.5497	FlpND_18	FullRotation
-136.635	0	-32.2084	-136.635	FlpND_18	FullRotation
-191.831	0	-40.7837	-191.831	FlpND_18	FullRotation
-68.3375	0	106.929	-68.3375	FlpND_18	FullRotation
0	609.966	867.778	609.966	FlpND_18	FullRotation
-55.1491	0	13.547	-55.1491	FlpND_18	FullRotation
-155.973	301.784	573.393	142.574	FlpND_18	FullRotation
0	0	44.4855	0	FlpND_18	FullRotation
-53.3289	0	50.7581	-53.3289	FlpND_18	FullRotation
0	0	128.405	0	FlpND_18	FullRotation
-136.531	914.28	632.211	776.168	FlpND_18	FullRotation
0	324.753	930.647	324.753	FlpND_18	FullRotation
0	53.8919	59.6884	53.8919	FlpND_18	FullRotation
0	380.653	531.82	380.653	FlpND_18	FullRotation
-70.6231	133.185	391.388	62.5623	FlpND_18	FullRotation
-158.901	609.317	707.691	448.292	FlpND_18	FullRotation
-62.9738	40.0788	207.025	-22.895	FlpND_18	FullRotation
-44.1338	176.83	438.728	132.696	FlpND_18	FullRotation
-117.387	410.355	810.179	292.968	FlpND_18	FullRotation
-118.438	47.0443	138.303	-71.394	FlpND_18	FullRotation
-77.2349	52.3413	168.337	-24.8936	FlpND_18	FullRotation
-74.2037	109.193	157.844	34.9894	FlpND_18	FullRotation
-278.59	85.8064	54.0225	-192.954	FlpND_18	FullRotation
-32.2116	35.3027	233.717	3.09117	FlpND_18	FullRotation
-267.522	58.5638	75.3242	-219.307	FlpND_18	FullRotation
-94.8242	0	71.3575	-94.8242	FlpND_18	FullRotation
-38.0922	0	145.294	-38.0922	FlpND_18	FullRotation
-37.5666	0	74.3956	-37.5666	FlpND_18	FullRotation
-167.806	0	141.05	-167.806	FlpND_18	FullRotation
-268.399	481.658	198.958	206.271	FlpND_18	FullRotation
-36.7921	0	183.388	-36.7921	FlpND_18	FullRotation
0	217.71	327.888	217.71	FlpND_18	FullRotation
-27.2399	0	154.715	-27.2399	FlpND_18	FullRotation
0	0	37.915	0	FlpND_18	FullRotation
-44.659	0	70.0814	-44.659	FlpND_18	FullRotation
-154.142	0	-51.8255	-154.142	FlpND_18	FullRotation
0	0	76.7716	0	FlpND_18	FullRotation
-90.9275	0	-52.2405	-90.9275	FlpND_18	FullRotation
-109.227	0	146.933	-109.227	FlpND_18	FullRotation
-34.7899	0	84.8861	-34.7899	FlpND_18	FullRotation
-43.3757	0	252.828	-43.3757	FlpND_18	FullRotation
-217.545	0	87.8841	-217.545	FlpND_18	FullRotation
-91.824	0	20.5489	-91.824	FlpND_18	FullRotation
-202.035	0	77.3497	-202.035	FlpND_18	FullRotation
-149.316	31.8356	125.6	-117.481	FlpND_18	FullRotation
-210.268	70.9758	29.3077	-146.233	FlpND_18	FullRotation
-115.144	115.785	137.206	0.640723	FlpND_18	FullRotation
-36.8872	18.5539	133.58	-18.3333	FlpND_18	FullRotation
-37.983	0	132.702	-37.983	FlpND_18	FullRotation
-148.05	0	57.0307	-148.05	FlpND_18	FullRotation
-206.397	42.9534	65.6318	-163.444	FlpND_18	FullRotation
-128.717	59.8992	66.3068	-68.8179	FlpND_18	FullRotation
-35.027	36.5236	149.085	1.49663	FlpND_18	FullRotation
-61.7505	0	90.6894	-61.7505	FlpND_18	FullRotation
-149.453	74.1303	-29.9616	-75.3227	FlpND_18	FullRotation
-51.0343	0	64.8164	-51.0343	FlpND_18	FullRotation
-320.131	126.695	71.5166	-194.776	FlpND_18	FullRotation
-146.203	116.746	144.808	-30.8903	FlpND_18	FullRotation
-94.7931	32.226	85.6125	-62.5671	FlpND_18	FullRotation
-117.006	154.744	228.137	37.7376	FlpND_18	FullRotation
-19.7059	55.9606	88.8078	36.2546	FlpND_18	FullRotation
-186.528	0	44.1063	-186.528	FlpND_18	FullRotation
-158.146	456.683	250.409	297.318	FlpND_18	FullRotation
-267.195	164.461	185.87	-102.734	FlpND_18	FullRotation
-48.2197	178.45	315.681	130.231	FlpND_18	FullRotation
-99.103	194.254	54.2779	87.736	FlpND_18	FullRotation
0	41.8292	205.381	41.8292	FlpND_18	FullRotation
-31.9574	110.185	172.016	78.228	FlpND_18	FullRotation
-34.8722	0	70.3813	-34.8722	FlpND_18	FullRotation
-13.0916	19.6106	169.809	6.51908	FlpND_18	FullRotation
-174.019	22.3518	85.9662	-151.667	FlpND_18	FullRotation
0	40.2198	127.536	40.2198	FlpND_18	FullRotation
-179.07	21.1327	195.902	-157.937	FlpND_18	FullRotation
0	24.4003	-3.12349	24.4003	FlpND_18	FullRotation
-24.0519	0	-33.6547	-24.0519	FlpND_18	FullRotation
-16.7135	0	138.595	-16.7135	FlpND_18	FullRotation
0	304.932	252.831	304.932	FlpND_18	FullRotation
-135.089	0	106.104	-135.089	FlpND_18	FullRotation
-186.401	43.9871	-87.7067	-142.414	FlpND_18	FullRotation
-33.5905	195.151	546.02	161.561	FlpND_18	FullRotation
0	0	395.634	0	FlpND_18	FullRotation
-45.4562	0	169.253	-45.4562	FlpND_18	FullRotation
0	0	199.851	0	FlpND_18	FullRotation
-19.0269	0	152.882	-19.0269	FlpND_18	FullRotation
-29.0607	36.0274	77.0947	6.96669	FlpND_18	FullRotation
-54.9465	26.3209	185.825	-28.6256	FlpND_18	FullRotation
-199.062	18.5521	93.53	-180.51	FlpND_18	FullRotation
-132.552	43.7438	183.324	-92.1686	FlpND_18	FullRotation
-16.3572	0	85.3798	-16.3572	FlpND_18	FullRotation
0	0	243.442	0	FlpND_18	FullRotation
-18.012	24.7847	36.4426	6.77263	FlpND_18	FullRotation
-79.6182	52.6212	90.0569	-26.997	FlpND_18	FullRotation
-107.302	0	18.6477	-107.302	FlpND_18	FullRotation
-123.411	37.2897	122.755	-86.1211	FlpND_18	FullRotation
0	81.048	228.683	81.048	FlpND_18	FullRotation
-230.626	63.1016	128.393	-167.524	FlpND_18	FullRotation
-28.5503	0	170.525	-28.5503	FlpND_18	FullRotation
0	176.394	259.016	176.394	FlpND_18	FullRotation
0	0	237.287	0	FlpND_18	FullRotation
-45.8098	100.352	172.796	54.5421	FlpND_18	FullRotation
0	20.0623	237.263	20.0623	FlpND_18	FullRotation
-70.0636	261.121	263.496	191.057	FlpND_18	FullRotation
0	47.0189	318.043	47.0189	FlpND_18	FullRotation
-52.6983	157.251	155.331	104.552	FlpND_18	FullRotation
0	130.11	241.808	130.11	FlpND_18	FullRotation
-27.5671	19.7106	267.1	-7.85643	FlpND_18	FullRotation
-74.1475	0	114.149	-74.1475	FlpND_18	FullRotation
0	70.3311	265.868	70.3311	FlpND_18	FullRotation
-76.1164	32.1938	42.1744	-43.9226	FlpND_18	FullRotation
-51.1703	122.38	111.817	71.2098	FlpND_18	FullRotation
-45.7514	18.0166	-21.8922	-27.7348	FlpND_18	FullRotation
-40.9048	79.4001	260.852	38.4953	FlpND_18	FullRotation
-10.3228	33.6476	192.198	23.3248	FlpND_18	FullRotation
-93.8526	21.2211	120.537	-72.6314	FlpND_18	FullRotation
0	0	58.2585	0	FlpND_18	FullRotation
-82.1219	0	122.531	-82.1219	FlpND_18	FullRotation
-54.767	29.0236	79.082	-25.7434	FlpND_18	FullRotation
0	0	1.68806	0	FlpND_18	FullRotation
-100.689	0	-26.5585	-100.689	FlpND_18	FullRotation
0	0	125.014	0	FlpND_18	FullRotation
-33.9668	32.4531	309.947	-1.5137	FlpND_18	FullRotation
-93.7508	29.2698	41.691	-64.4811	FlpND_18	FullRotation
-29.4061	0	255.003	-29.4061	FlpND_18	FullRotation
-76.9646	175.31	187.282	102.979	FlpD_18	FrontToBack
-61.5497	261.552	188.029	200.002	FlpD_18	FrontToBack
-77.5369	715.429	321.587	634.62	FlpD_18	FrontToBack
-127.942	245.939	129.52	116.494	FlpD_18	FrontToBack
-367.65	83.1945	34.3377	-284.456	FlpD_18	FrontToBack
-27.2985	324.253	305.844	296.955	FlpD_18	FrontToBack
-226.251	165.967	0.851817	-58.8944	FlpD_18	FrontToBack
0	381.459	424.093	381.459	FlpD_18	FrontToBack
-62.0695	613.395	226.542	551.325	FlpD_18	FrontToBack
-54.9019	400.192	531.084	345.29	FlpD_18	FrontToBack
-28.9633	102.265	295.961	73.3014	FlpD_18	FrontToBack
-87.0758	499.194	504.053	412.118	FlpD_18	FrontToBack
0	574.531	578.507	574.531	FlpD_18	FrontToBack
-178.277	354.042	166.996	175.765	FlpD_18	FrontToBack
-65.164	143.18	194.352	78.0157	FlpD_18	FrontToBack
-292.253	283.358	2.77174	-8.89548	FlpD_18	FrontToBack
-360.043	66.6303	-272.36	-293.412	FlpD_18	FrontToBack
-30.172	703.512	307.31	673.34	FlpD_18	FrontToBack
-189.533	53.5876	-3.98736	-135.945	FlpD_18	FrontToBack
-84.4113	177.476	126.99	93.0647	FlpD_18	FrontToBack
-244.088	244.592	271.191	0.504261	FlpD_18	FrontToBack
0	52.66	186.732	52.66	FlpD_18	FrontToBack
-142.954	736.114	218.974	593.16	FlpD_18	FrontToBack
-330.598	44.609	-5.42592	-285.988	FlpD_18	FrontToBack
-55.4531	140.125	178.788	84.6722	FlpD_18	FrontToBack
-51.1015	955.705	409.543	900.895	FlpD_18	FrontToBack
-87.1598	263.771	109.052	176.611	FlpD_18	FrontToBack
0	352.064	163.958	352.064	FlpD_18	FrontToBack
-311.857	12.6813	-28.6898	-299.176	FlpD_18	FrontToBack
-104.823	0	45.3839	-104.823	FlpD_18	FrontToBack
0	0	29.3915	0	FlpD_18	FrontToBack
-103.052	117.38	130.496	14.3284	FlpD_18	FrontToBack
-290.344	336.295	-6.90449	45.9506	FlpD_18	FrontToBack
-285.492	0	-37.9853	-285.492	FlpD_18	FrontToBack
-236.212	614.94	280.345	379.933	FlpD_18	FrontToBack
0	0	67.4704	0	FlpD_18	FrontToBack
-21.5904	0	-20.2235	-21.5904	FlpD_18	FrontToBack
-286.908	70.4105	-32.8403	-177.812	FlpD_18	FrontToBack
-27.6452	0	10.2245	-27.6452	FlpD_18	FrontToBack
-359.244	134.563	-97.0109	-224.682	FlpD_18	FrontToBack
-214.131	448.281	98.6529	234.15	FlpD_18	FrontToBack
-322.334	236.669	-67.6486	-85.6644	FlpD_18	FrontToBack
-102.864	361.493	20.8467	258.629	FlpD_18	FrontToBack
-206.515	435.751	41.2029	206.266	FlpD_18	FrontToBack
-54.1084	295.505	213.674	241.396	FlpD_18	FrontToBack
-146.983	218.055	114.397	71.0719	FlpD_18	FrontToBack
-49.3747	154.311	140.144	104.936	FlpD_18	FrontToBack
-152.995	98.068	20.892	-54.9266	FlpD_18	FrontToBack
-153.349	164.647	238.929	11.2986	FlpD_18	FrontToBack
-255.127	157.132	-12.0748	-99.2036	FlpD_18	FrontToBack
-213.037	0	7.04088	-213.037	FlpD_18	FrontToBack
0	99.8756	115.156	99.8756	FlpD_18	FrontToBack
0	880.056	431.767	880.056	FlpD_18	FrontToBack
0	25.4681	358.18	25.4681	FlpD_18	FrontToBack
0	107.542	214.491	107.542	FlpD_18	FrontToBack
-89.5315	0	-49.9816	-89.5315	FlpD_18	FrontToBack
-162.5	0	-54.5931	-162.5	FlpD_18	FrontToBack
-37.7399	0	226.661	-37.7399	FlpD_18	FrontToBack
-31.8117	0	112.46	-31.8117	FlpD_18	FrontToBack
0	0	179.808	0	FlpD_18	FrontToBack
-217.916	0	-92.3037	-217.916	FlpD_18	FrontToBack
-14.685	26.1104	299.779	11.4254	FlpD_18	FrontToBack
0	237.073	346.201	237.073	FlpD_18	FrontToBack
0	67.9082	231.968	67.9082	FlpD_18	FrontToBack
-65.3613	280.516	223.525	215.154	FlpD_18	FrontToBack
-81.0936	27.1369	-35.2283	-53.9567	FlpD_18	FrontToBack
-133.389	100.457	115.717	-32.9324	FlpD_18	FrontToBack
-97.8306	126.56	347.369	28.7294	FlpD_18	FrontToBack
-141.978	92.0996	122.144	-49.8785	FlpD_18	FrontToBack
-34.7965	125.159	122.481	90.3622	FlpD_18	FrontToBack
-113.317	18.5477	232.76	-94.7688	FlpD_18	FrontToBack
-37.9851	81.5304	184.859	43.5453	FlpD_18	FrontToBack
-147.011	0	56.8538	-147.011	FlpD_18	FrontToBack
-222.754	0	-72.6205	-222.754	FlpD_18	FrontToBack
-141.944	0	-31.2742	-141.944	FlpD_18	FrontToBack
-144	0	-96.5868	-144	FlpD_18	FrontToBack
-268.616	45.9899	26.6595	-222.626	FlpD_18	FrontToBack
-106.304	23.9694	10.3467	-82.335	FlpD_18	FrontToBack
0	579.926	313.831	579.926	FlpD_18	FrontToBack
-13.1727	44.2859	191.269	31.1131	FlpD_18	FrontToBack
-33.8276	49.9282	42.4892	16.1006	FlpD_18	FrontToBack
0	62.5222	38.5581	62.5222	FlpD_18	FrontToBack
-5.93318	44.0337	253.501	38.1005	FlpD_18	FrontToBack
-22.7495	82.8576	151.804	60.1081	FlpD_18	FrontToBack
0	46.5559	217.332	46.5559	FlpD_18	FrontToBack
-6.31792	0	138.456	-6.31792	FlpD_18	FrontToBack
-226.853	366.321	-26.2869	146.863	FlpD_18	FrontToBack
-99.5262	278.498	123.78	178.972	FlpD_18	FrontToBack
-46.8672	214.171	293.192	167.304	FlpD_18	FrontToBack
-100.771	86.9239	102.119	-13.8467	FlpD_18	FrontToBack
-181.295	15.8138	-73.033	-165.481	FlpD_18	FrontToBack
-128.453	0	28.0212	-128.453	FlpD_18	FrontToBack
-265.901	0	-74.2748	-265.901	FlpD_18	FrontToBack
-28.1732	0	6.10025	-28.1732	FlpD_18	FrontToBack
-124.455	0	-78.7845	-124.455	FlpD_18	FrontToBack
-170.389	0	-80.4215	-170.389	FlpD_18	FrontToBack
-206.66	0	-127.852	-206.66	FlpD_18	FrontToBack
-105.1	0	52.6193	-105.1	FlpD_18	FrontToBack
-15.8599	0	92.4234	-15.8599	FlpD_18	FrontToBack
-201.436	0	47.2043	-201.436	FlpD_18	FrontToBack
-155.488	0	25.4733	-155.488	FlpD_18	FrontToBack
0	22.0341	215.694	22.0341	FlpD_18	FrontToBack
-152.323	0	-116.781	-152.323	FlpD_18	FrontToBack
-183.342	0	-27.9292	-183.342	FlpD_18	FrontToBack
-154.714	0	-4.29948	-154.714	FlpD_18	FrontToBack
-264.052	0	-160.589	-264.052	FlpD_18	FrontToBack
-69.315	0	-44.7383	-69.315	FlpD_18	FrontToBack
-44.6642	0	-87.5243	-44.6642	FlpD_18	FrontToBack
-112.154	0	-154.818	-112.154	FlpD_18	FrontToBack
0	115.389	195.412	115.389	FlpD_18	FrontToBack
0	44.9528	129.48	44.9528	FlpD_18	FrontToBack
-95.5184	0	-63.1938	-95.5184	FlpD_18	FrontToBack
-25.7756	0	30.5323	-25.7756	FlpD_18	FrontToBack
-51.3909	0	-34.9442	-51.3909	FlpD_18	FrontToBack
-40.2354	0	24.8043	-40.2354	FlpD_18	FrontToBack
-118.573	0	-216.181	-118.573	FlpD_18	FrontToBack
-124.569	0	-97.9371	-124.569	FlpD_18	FrontToBack
-87.1058	0	-208.365	-87.1058	FlpD_18	FrontToBack
-15.5061	103.728	114.698	88.222	FlpD_18	FrontToBack
-119.905	0	-126.678	-119.905	FlpD_18	FrontToBack
-78.7492	0	-142.077	-78.7492	FlpD_18	FrontToBack
-53.7994	0	4.36259	-53.7994	FlpD_18	FrontToBack
-87.9763	0	-48.2381	-87.9763	FlpD_18	FrontToBack
-80.4533	96.3205	227.139	15.8672	FlpD_18	FrontToBack
-75.736	0	-162.468	-75.736	FlpD_18	FrontToBack
-57.3127	0	-9.71737	-57.3127	FlpD_18	FrontToBack
-95.747	0	-107.304	-95.747	FlpD_18	FrontToBack
-27.0934	43.2463	-84.2454	16.1529	FlpD_18	FrontToBack
-34.0464	388.52	115.732	354.474	FlpD_18	FrontToBack
-120.391	199.192	368.497	78.8009	FlpD_18	FrontToBack
-204.268	215.922	153.774	11.6531	FlpD_18	FrontToBack
0	251.782	227.871	251.782	FlpD_18	FrontToBack
0	227.639	288.52	227.639	FlpD_18	FrontToBack
0	362.538	583.313	362.538	FlpD_18	FrontToBack
-38.2519	107.724	41.6567	69.4725	FlpD_18	FrontToBack
-134.382	222.117	183.87	87.7356	FlpD_18	FrontToBack
-257.443	219.387	87.7679	-39.6603	FlpD_18	FrontToBack
-241.264	85.4525	52.1813	-155.811	FlpD_18	FrontToBack
-88.0196	136.49	159.13	48.4704	FlpD_18	FrontToBack
-48.0238	78.6759	191.848	30.6521	FlpD_18	FrontToBack
0	185.851	338.894	185.851	FlpD_18	FrontToBack
-9.38956	99.4459	382.553	90.0563	FlpD_18	FrontToBack
0	51.0455	260.905	51.0455	FlpD_18	FrontToBack
0	348.856	713.688	348.856	FlpD_18	FrontToBack
0	23.6123	157.893	23.6123	FlpD_18	FrontToBack
0	48.4435	361.284	48.4435	FlpD_18	FrontToBack
-37.2536	232.684	241.254	195.43	FlpD_18	FrontToBack
-143.668	180.35	174.027	36.682	FlpD_18	FrontToBack
-81.8704	56.8961	190.458	-24.9743	FlpD_18	FrontToBack
-249.258	1.29811	23.8633	-247.96	FlpD_18	FrontToBack
-65.9647	79.5293	320.194	13.5646	FlpD_18	FrontToBack
-41.1753	225.102	424.515	183.927	FlpD_18	FrontToBack
-414.169	36.6751	45.5948	-377.494	FlpD_18	FrontToBack
-51.0068	513.589	338.569	462.582	FlpD_18	FrontToBack
-40.0858	56.521	96.1247	16.4352	FlpD_18	FrontToBack
-83.8922	272.989	469.276	188.065	FlpD_18	FrontToBack
0	260.604	368.84	260.604	FlpD_18	FrontToBack
-562.595	18.1949	-111.887	-551.292	FlpD_18	FrontToBack
-173.064	109.756	18.0172	-63.3071	FlpD_18	FrontToBack
-141.864	45.4415	75.7809	-92.2739	FlpD_18	FrontToBack
-200.399	360.568	25.9726	152.975	FlpD_18	FrontToBack
-28.9139	99.3407	296.869	70.4268	FlpD_18	FrontToBack
-57.3092	346.259	279.316	286.51	FlpD_18	FrontToBack
-191.638	32.6478	-0.971347	-159.761	FlpD_18	FrontToBack
-468.846	12.7966	-102.59	-453.977	FlpD_18	FrontToBack
-86.5959	115.459	156.258	28.8632	FlpD_18	FrontToBack
-24.0806	0	71.3307	-24.0806	FlpD_18	FrontToBack
-12.4652	28.836	48.7679	16.3709	FlpD_18	FrontToBack
-191.603	0	-10.4755	-191.603	FlpD_18	FrontToBack
-245.209	87.6853	63.2201	-157.524	FlpD_18	FrontToBack
-347.929	-11.7451	119.194	-359.674	FlpD_18	FrontToBack
-41.0104	640.431	182.345	599.421	FlpD_18	FrontToBack
-182.288	67.7931	90.0297	-114.495	FlpD_18	FrontToBack
-278.214	20.3246	52.1043	-257.889	FlpD_18	FrontToBack
-19.3649	47.1812	260.544	27.8163	FlpD_18	FrontToBack
-176.598	65.9384	196.156	-110.66	FlpD_18	FrontToBack
-74.2053	120.521	167.182	41.2888	FlpD_18	FrontToBack
-230.656	97.5308	-27.4949	-115.044	FlpD_18	FrontToBack
-54.1523	148.807	73.3796	94.6548	FlpD_18	FrontToBack
-143.162	67.3843	239.126	-75.7779	FlpD_18	FrontToBack
-175.067	304.481	115.59	126.595	FlpD_18	FrontToBack
-24.9045	55.2143	134.133	30.3099	FlpD_18	FrontToBack
-10.9604	199.877	498.889	188.916	FlpD_18	FrontToBack
0	32.2854	253.633	32.2854	FlpD_18	FrontToBack
0	69.189	234.782	69.189	FlpD_18	FrontToBack
0	22.3086	160.312	22.3086	FlpD_18	FrontToBack
-80.7842	149.831	143.327	68.7183	FlpD_18	FrontToBack
-141.44	182.883	232.11	35.4757	FlpD_18	FrontToBack
-145.525	158.881	239.941	13.3561	FlpD_18	FrontToBack
-28.4977	141.81	121.984	113.312	FlpD_18	FrontToBack
-52.5927	145.906	143.707	86.3072	FlpD_18	FrontToBack
-184.526	198.244	127.09	13.6878	FlpD_18	FrontToBack
-106.214	57.7684	127.085	-48.4455	FlpD_18	FrontToBack
-70.349	56.3814	361.072	-13.9677	FlpD_18	FrontToBack
-5.73308	32.4815	232.613	26.7484	FlpD_18	FrontToBack
-40.1485	78.0437	205.993	37.8951	FlpD_18	FrontToBack
-78.0695	235.264	335.096	155.626	FlpD_18	FrontToBack
-235.379	105.371	161.684	-130.008	FlpD_18	FrontToBack
0	19.2415	103.891	19.2415	FlpD_18	FrontToBack
-154.597	0	-83.5333	-154.597	FlpD_18	FrontToBack
-137.097	106.33	179.392	-30.7663	FlpD_18	FrontToBack
-203.678	57.6588	166.462	-132.49	FlpD_18	FrontToBack
-34.5843	28.3934	229.153	-6.19092	FlpD_18	FrontToBack
-175.916	46.7746	-6.11018	-129.141	FlpD_18	FrontToBack
-78.9728	105.623	260.431	26.6498	FlpD_18	FrontToBack
-114.147	77.1978	80.1647	-36.949	FlpD_18	FrontToBack
-457.829	304.072	-37.6588	-81.1125	FlpD_18	FrontToBack
-159.75	104.514	104.478	-55.2361	FlpD_18	FrontToBack
-267.104	434.577	270.847	167.473	FlpD_18	FrontToBack
-65.7598	227.152	260.325	161.392	FlpD_18	FrontToBack
0	0	121.158	0	FlpD_18	FrontToBack
-9.98821	66.5308	23.505	56.5426	FlpD_18	FrontToBack
-73.7977	191.183	154.134	117.386	FlpD_18	FrontToBack
-58.1234	14.1023	152.955	-44.0211	FlpD_18	FrontToBack
-9.73505	61.5036	118.427	51.7686	FlpD_18	FrontToBack
-104.243	168.518	43.8468	64.2748	FlpD_18	FrontToBack
-214.292	0	-164.921	-214.292	FlpD_18	FrontToBack
-6.50843	50.3387	175.949	43.8303	FlpD_18	FrontToBack
-254.302	0	-64.8974	-254.302	FlpD_18	FrontToBack
-328.687	0	-98.0104	-328.687	FlpD_18	FrontToBack
-257.219	48.9584	143.265	-208.865	FlpD_18	FrontToBack
-224.975	0	-93.3979	-224.975	FlpD_18	FrontToBack
-196.376	87.4687	26.0384	-108.907	FlpD_18	FrontToBack
-247.795	0	-92.7089	-247.795	FlpD_18	FrontToBack
-173.126	73.2303	194.557	-99.8961	FlpD_18	FrontToBack
-267.017	0	-106.501	-267.017	FlpD_18	FrontToBack
-368.193	27.941	-172.785	-340.252	FlpD_18	FrontToBack
-362.702	0	-148.256	-362.702	FlpD_18	FrontToBack
-162.457	78.3623	48.1226	-84.095	FlpD_18	FrontToBack
-354.162	0	-136.416	-354.162	FlpD_18	FrontToBack
-78.628	0	56.8383	-78.628	FlpD_18	FrontToBack
-143.474	0	12.8617	-143.474	FlpD_18	FrontToBack
-286.083	0	-45.9121	-286.083	FlpD_18	FrontToBack
-188.714	44.7554	-121.823	-143.959	FlpD_18	FrontToBack
-320.324	33.5668	-86.6427	-286.757	FlpD_18	FrontToBack
-298.211	0	-159.91	-298.211	FlpD_18	FrontToBack
-295.089	0	-136.781	-295.089	FlpD_18	FrontToBack
-86.3316	0	-4.38873	-86.3316	FlpD_18	FrontToBack
-114.842	0	-91.9388	-114.842	FlpD_18	FrontToBack
-231.806	54.0434	-90.6692	-177.762	FlpD_18	FrontToBack
-234.896	0	-21.873	-234.896	FlpD_18	FrontToBack
-31.2945	0	96.0324	-31.2945	FlpD_18	FrontToBack
-224.624	0	-42.2759	-224.624	FlpD_18	FrontToBack
-250.355	0	-84.5142	-250.355	FlpD_18	FrontToBack
-258.454	0	-78.8354	-258.454	FlpD_18	FrontToBack
-43.7145	0	83.1925	-43.7145	FlpD_18	FrontToBack
-157.32	0	-8.30618	-157.32	FlpD_18	FrontToBack
-438.732	0	-241.296	-438.732	FlpD_18	FrontToBack
-42.9253	0	227.134	-42.9253	FlpD_18	FrontToBack
-341.766	0	-59.0739	-341.766	FlpD_18	FrontToBack
-288.751	0	-59.6875	-288.751	FlpD_18	FrontToBack
-183.97	21.6665	-20.104	-162.303	FlpD_18	FrontToBack
-274.606	0	-161.028	-274.606	FlpD_18	FrontToBack
-349.059	0	-80.1204	-349.059	FlpD_18	FrontToBack
-202.831	0	-72.6378	-202.831	FlpD_18	FrontToBack
-251.849	0	-27.5668	-251.849	FlpD_18	FrontToBack
-262.096	0	-102.218	-262.096	FlpD_18	FrontToBack
-300.877	0	-96.133	-300.877	FlpD_18	FrontToBack
-88.9223	0	-29.9348	-88.9223	FlpD_18	FrontToBack
-349.887	31.445	-82.0478	-318.442	FlpD_18	FrontToBack
-401.41	0	-193.728	-401.41	FlpD_18	FrontToBack
-238.487	0	-47.3331	-238.487	FlpD_18	FrontToBack
-109.817	13.1717	192.855	-96.6456	FlpD_18	FrontToBack
-219.232	0	-170.925	-219.232	FlpD_18	FrontToBack
-271.788	18.4087	-1.5292	-253.38	FlpD_18	FrontToBack
-128.606	45.1111	-94.6283	-83.4947	FlpD_18	FrontToBack
-511.743	0	-146.181	-511.743	FlpD_18	FrontToBack
-149.021	0	-81.1728	-149.021	FlpD_18	FrontToBack
-387.35	0	-215.613	-387.35	FlpD_18	FrontToBack
-337.526	150.363	-72.8293	-187.163	FlpD_18	FrontToBack
-96.4675	0	-200.28	-96.4675	FlpD_18	FrontToBack
-45.2876	0	-81.7973	-45.2876	FlpD_18	FrontToBack
-290.735	0	-276.666	-290.735	FlpD_18	FrontToBack
-247.56	0	-20.2059	-247.56	FlpD_18	FrontToBack
-264.064	62.3301	90.9774	-201.734	FlpD_18	FrontToBack
-424.699	0	-156.203	-424.699	FlpD_18	FrontToBack
-449.92	0	-115.822	-449.92	FlpD_18	FrontToBack
-335.589	0	-129.896	-335.589	FlpD_18	FrontToBack
-306.955	0	-249.667	-306.955	FlpD_18	FrontToBack
-81.8042	0	-145.148	-81.8042	FlpD_18	FrontToBack
-408.246	0	-111.944	-408.246	FlpD_18	FrontToBack
-171.193	0	-5.05428	-171.193	FlpD_18	FrontToBack
-35.3954	27.9226	73.0644	-7.47276	FlpD_18	FrontToBack
-58.1515	0	-17.8276	-58.1515	FlpD_18	FrontToBack
-473.977	0	-130.896	-473.977	FlpD_18	FrontToBack
-155.462	0	-50.0928	-155.462	FlpD_18	FrontToBack
-339.553	31.1751	-27.1791	-308.378	FlpD_18	FrontToBack
-409.713	0	-112.432	-409.713	FlpD_18	FrontToBack
-79.6144	0	-48.8819	-79.6144	FlpD_18	FrontToBack
-59.4679	0	-161.531	-59.4679	FlpD_18	FrontToBack
-49.5863	62.3909	188.527	12.8047	FlpD_18	FrontToBack
-215.006	0	9.49859	-215.006	FlpD_18	FrontToBack
-153.931	0	-274.809	-153.931	FlpD_18	FrontToBack
-387.704	0	-272.557	-387.704	FlpD_18	FrontToBack
-124.889	0	-179.469	-124.889	FlpD_18	FrontToBack
-263.022	0	-100.757	-263.022	FlpD_18	FrontToBack
-379.16	0	-145.595	-379.16	FlpD_18	FrontToBack
-379.911	0	-144.075	-379.911	FlpD_18	FrontToBack
-159.515	0	-31.7082	-159.515	FlpD_18	FrontToBack
-239.501	24.8888	-84.3265	-214.613	FlpD_18	FrontToBack
-407.36	71.7647	-43.3764	-335.595	FlpD_18	FrontToBack
-19.4076	672.531	195.778	653.123	FlpD_18	FrontToBack
-133.214	283.126	141.58	149.912	FlpD_18	FrontToBack
0	660.091	593.483	660.091	FlpD_18	FrontToBack
[truncated: 2,044 more rows]
