# Supplementary material for: Bilateral interactions of optic-flow sensitive neurons coordinate course control in flies
Source: Nat Commun. 2024 Oct 12;15:8830. doi: 10.1038/s41467-024-53173-w (PMC11470938; doi:10.1038/s41467-024-53173-w)
Supplement: Supplementary file 10 — Source Data [file 41467_2024_53173_MOESM10_ESM.zip › Source Data S13.xlsx]

## Sheet: Ext12a_bottom
Response_type	Stimulus	Frame1	Frame2	Frame3	Frame4	Frame5	Frame6	Frame7	Frame8	Frame9	Frame10	Frame11	Frame12	Frame13	Frame14	Frame15	Frame16	Frame17	Frame18	Frame19	Frame20	Frame21	Frame22	Frame23	Frame24	Frame25	Frame26	Frame27	Frame28	Frame29	Frame30	Frame31	Frame32	Frame33	Frame34	Frame35	Frame36	Frame37	Frame38	Frame39	Frame40	Frame41	Frame42	Frame43	Frame44	Frame45	Frame46	Frame47	Frame48
Total Response	FrontToBack	-4.15476	-4.32317	-4.48199	-4.63122	-4.77088	-4.90095	-5.02144	-5.13235	-5.23368	-5.32542	-5.40758	-5.48016	-5.54316	-5.59657	-5.6404	-5.67466	-5.46677	-5.29118	-5.04635	-4.98024	-5.08507	-5.34017	-5.5464	-5.72232	-5.77944	-5.66299	-5.26755	-4.79936	-4.24176	-3.65643	-3.04781	-2.4182	-1.77036	-0.809469	0.292694	1.41692	2.16956	2.60226	2.83317	2.9707	3.16051	3.54992	4.1197	4.6107	4.60602	4.00359	2.98518	1.8377
Saccadic Response	FrontToBack	-7.21149	-6.55158	-5.9333	-5.35664	-4.82161	-4.32821	-3.87644	-3.46629	-3.09778	-2.77088	-2.48562	-2.24198	-2.03998	-1.8796	-1.76084	-1.68372	-1.35644	-1.17939	-1.18021	-1.44194	-1.92939	-2.77276	-3.29386	-3.71782	-3.99654	-3.87361	-3.48838	-2.78758	-2.3067	-1.9041	-1.54181	-1.04735	-0.514854	0.375733	1.48896	2.5132	3.2837	3.74335	3.96529	4.11196	4.24959	4.44817	4.95345	5.47498	5.57464	5.10852	4.21344	3.37918
Smooth Response	FrontToBack	3.05673	2.22841	1.45131	0.725419	0.0507354	-0.572738	-1.145	-1.66606	-2.1359	-2.55454	-2.92196	-3.23818	-3.50318	-3.71698	-3.87956	-3.99094	-4.11033	-4.11179	-3.86615	-3.5383	-3.15568	-2.56742	-2.25254	-2.0045	-1.7829	-1.78938	-1.77917	-2.01178	-1.93506	-1.75233	-1.506	-1.37085	-1.2555	-1.1852	-1.19626	-1.09627	-1.11414	-1.14109	-1.13212	-1.14126	-1.08909	-0.898245	-0.833748	-0.864282	-0.968615	-1.10494	-1.22826	-1.54148
Total Response	BackToFront	-4.90726	-4.971	-5.01005	-5.02442	-5.01409	-4.97908	-4.91938	-4.835	-4.72592	-4.59216	-4.43371	-4.25058	-4.04275	-3.81024	-3.55304	-3.27116	-3.03367	-2.92111	-2.92638	-2.82475	-2.50133	-1.80528	-0.82105	0.166522	1.0499	1.7387	2.37675	2.92499	3.37734	3.66363	3.74578	3.78832	3.93278	4.37139	4.82604	5.35446	5.7042	5.88468	5.58561	5.13986	4.90349	5.09677	5.32966	5.48711	5.33482	5.04621	4.78989	5.03854
Saccadic Response	BackToFront	-1.79744	-1.85872	-1.90795	-1.94514	-1.97027	-1.98335	-1.98438	-1.97336	-1.9503	-1.91518	-1.86801	-1.8088	-1.73753	-1.65422	-1.55885	-1.45143	-1.92484	-2.4536	-2.97472	-3.28302	-3.32843	-2.8481	-1.89204	-0.83969	0.0849282	0.896988	1.74854	2.45325	3.0464	3.61565	4.24903	4.70809	4.95868	5.29549	5.63014	6.02302	6.22801	6.22831	5.67911	4.93443	4.28356	3.83609	3.41913	2.76551	2.09049	1.43323	1.01456	1.09791
Smooth Response	BackToFront	-3.10982	-3.11228	-3.1021	-3.07928	-3.04383	-2.99573	-2.935	-2.86163	-2.77563	-2.67698	-2.5657	-2.44178	-2.30522	-2.15603	-1.99419	-1.81972	-1.10882	-0.467504	0.0483389	0.458271	0.827102	1.04282	1.07099	1.00621	0.964975	0.841713	0.628208	0.471736	0.330946	0.0479802	-0.503253	-0.919771	-1.0259	-0.924105	-0.804099	-0.66856	-0.523812	-0.343635	-0.0934998	0.205424	0.619934	1.26068	1.91053	2.7216	3.24433	3.61298	3.77533	3.94063
Total Response	Full Rotation	-0.274545	0.201499	0.63631	1.02989	1.38223	1.69335	1.96323	2.19188	2.37929	2.52547	2.63042	2.69414	2.71662	2.69788	2.63789	2.53668	2.55891	2.49421	2.19332	1.61817	0.816794	-0.0252244	-0.564887	-0.802491	-0.713332	-0.639844	-0.513282	-0.431461	-0.4307	-0.494609	-0.635725	-0.715762	-0.723206	-0.733755	-0.878181	-1.17877	-1.49057	-1.60972	-1.52214	-1.16145	-0.607301	0.0674843	0.664817	0.895829	0.817056	0.403937	-0.187827	-1.02065
Saccadic Response	Full Rotation	0.802077	0.819167	0.832221	0.841239	0.84622	0.847165	0.844073	0.836946	0.825781	0.810581	0.791344	0.768071	0.740762	0.709416	0.674034	0.634615	1.01526	1.30529	1.37029	1.07534	0.594953	0.014027	-0.185382	-0.130675	0.152513	0.376559	0.596987	0.914825	1.18778	1.33869	1.29114	1.18143	1.03503	0.926707	0.640418	0.137303	-0.415703	-0.695398	-0.572901	-0.195383	0.220992	0.713634	1.18075	1.34303	1.1679	0.78404	0.298015	-0.514726
Smooth Response	Full Rotation	-1.07662	-0.617669	-0.195912	0.188649	0.536014	0.846182	1.11915	1.35493	1.55351	1.71489	1.83908	1.92607	1.97586	1.98846	1.96386	1.90207	1.54365	1.18892	0.823033	0.542828	0.221842	-0.0392513	-0.379505	-0.671816	-0.865844	-1.0164	-1.11027	-1.34629	-1.61848	-1.8333	-1.92686	-1.89719	-1.75823	-1.66046	-1.5186	-1.31607	-1.07487	-0.914317	-0.949236	-0.96607	-0.828293	-0.64615	-0.515937	-0.447197	-0.350844	-0.380103	-0.485843	-0.505923
[truncated: 372 more columns]

## Sheet: Ex12c_bottom
Response_type	Stimulus	Frame1	Frame2	Frame3	Frame4	Frame5	Frame6	Frame7	Frame8	Frame9	Frame10	Frame11	Frame12	Frame13	Frame14	Frame15	Frame16	Frame17	Frame18	Frame19	Frame20	Frame21	Frame22	Frame23	Frame24	Frame25	Frame26	Frame27	Frame28	Frame29	Frame30	Frame31	Frame32	Frame33	Frame34	Frame35	Frame36	Frame37	Frame38	Frame39	Frame40	Frame41	Frame42	Frame43	Frame44	Frame45	Frame46	Frame47	Frame48
Total Response	FrontToBack	14.3829	12.088	9.93984	7.93836	6.08356	4.37545	2.81402	1.39928	0.131234	-0.99013	-1.96481	-2.7928	-3.4741	-4.00872	-4.39665	-4.63789	-4.99903	-4.96014	-4.46655	-3.60374	-2.6573	-1.87688	-1.52711	-1.17248	-0.554842	0.523141	1.93913	3.45386	5.0078	5.97636	6.29512	6.04952	5.64953	5.25568	4.88848	4.58237	4.23472	3.75283	3.01752	2.17615	1.42508	0.855711	0.488123	0.311321	0.0245552	-0.172799	-0.359724	-0.304624
Saccadic Response	FrontToBack	19.5392	16.4752	13.6028	10.922	8.43282	6.13522	4.02922	2.11481	0.392003	-1.1392	-2.47881	-3.62683	-4.58324	-5.34805	-5.92127	-6.30289	-6.6336	-6.43495	-5.82444	-4.70453	-3.68364	-2.92814	-2.46755	-2.0774	-1.59126	-0.547309	0.762531	2.16093	3.36983	4.14911	4.37508	4.03521	3.37846	2.55491	1.58212	0.782532	-0.0936036	-0.829952	-1.49055	-2.10341	-2.65253	-3.05331	-3.09661	-2.79527	-2.36405	-1.78222	-1.09855	-0.405673
Smooth Response	FrontToBack	-5.15634	-4.38721	-3.66298	-2.98367	-2.34926	-1.75977	-1.21519	-0.715525	-0.260769	0.149075	0.514007	0.834028	1.10914	1.33933	1.52462	1.66499	1.63457	1.47481	1.35789	1.10079	1.02634	1.05127	0.940439	0.904915	1.03642	1.07045	1.1766	1.29293	1.63797	1.82725	1.92005	2.01431	2.27107	2.70077	3.30636	3.79984	4.32832	4.58278	4.50807	4.27955	4.07762	3.90902	3.58473	3.10659	2.3886	1.60942	0.73883	0.101049
Total Response	BackToFront	-3.2548	-2.54225	-1.89438	-1.31118	-0.792653	-0.338801	0.0503767	0.374881	0.634711	0.829868	0.96035	1.02616	1.02729	0.963754	0.835541	0.642654	0.723757	0.22282	-0.504872	-1.27244	-2.28298	-3.67935	-5.00859	-5.9974	-6.37794	-6.34038	-5.74788	-4.91734	-3.86717	-2.98858	-2.16012	-1.55532	-1.13411	-0.853753	-0.337109	0.575818	1.80214	2.93191	3.76802	4.48701	5.10555	5.28242	4.90995	4.08105	3.25443	1.96731	0.553838	-0.749736
Saccadic Response	BackToFront	-4.47465	-3.44445	-2.50461	-1.65514	-0.896024	-0.22727	0.351123	0.839155	1.23683	1.54414	1.76109	1.88768	1.9239	1.86977	1.72528	1.49042	1.24406	0.524334	-0.197664	-0.943455	-2.00237	-3.51508	-5.07015	-6.31107	-6.99263	-7.19998	-6.83632	-5.99278	-4.80658	-3.73287	-2.79566	-2.00421	-1.35202	-0.813971	-0.148545	0.909963	2.18984	3.4922	4.49514	5.28109	5.57741	5.48306	4.76259	3.60728	2.34593	0.866378	-0.701154	-2.11699
Smooth Response	BackToFront	1.21985	0.902197	0.610234	0.343959	0.10337	-0.111531	-0.300746	-0.464274	-0.602115	-0.71427	-0.800737	-0.861518	-0.896611	-0.906018	-0.889738	-0.847771	-0.520303	-0.301514	-0.307208	-0.328987	-0.280611	-0.164274	0.0615622	0.313667	0.614688	0.859597	1.08844	1.07544	0.939408	0.744289	0.635544	0.448891	0.217912	-0.0397812	-0.188564	-0.334144	-0.387706	-0.560283	-0.727115	-0.794083	-0.471859	-0.200646	0.147351	0.473773	0.908495	1.10093	1.25499	1.36726
Total Response	Full Rotation	-4.79254	-3.86545	-3.00709	-2.21747	-1.49658	-0.844418	-0.260992	0.2537	0.69966	1.07689	1.38538	1.62514	1.79617	1.89846	1.93203	1.89686	1.03203	0.175167	-0.677912	-1.496	-2.09305	-2.5147	-3.01448	-3.74841	-4.49342	-5.06166	-5.37371	-5.23525	-4.77192	-3.88088	-2.88759	-1.61642	-0.362582	0.937836	2.05353	3.08009	3.68879	3.89152	3.51055	2.83095	2.07311	1.38966	0.940553	0.611094	0.496885	0.566134	0.694461	0.693734
Saccadic Response	Full Rotation	-7.38547	-6.41385	-5.5044	-4.65712	-3.87201	-3.14908	-2.48831	-1.88972	-1.3533	-0.879048	-0.466969	-0.117061	0.170676	0.396241	0.559635	0.660858	0.227713	-0.164739	-0.574697	-0.974178	-1.37264	-1.57207	-2.04077	-2.87584	-3.82716	-4.50141	-4.69633	-4.49441	-4.05741	-3.23746	-2.22855	-0.979851	0.260993	1.46243	2.65536	3.84081	4.6217	4.96297	4.73866	4.16814	3.53139	2.92023	2.53207	2.18567	2.03729	2.04133	2.14153	2.16486
Smooth Response	Full Rotation	2.59293	2.5484	2.49731	2.43965	2.37544	2.30466	2.22732	2.14342	2.05296	1.95594	1.85235	1.7422	1.62549	1.50222	1.37239	1.236	0.804321	0.339906	-0.103214	-0.521823	-0.720414	-0.942628	-0.97371	-0.872569	-0.666258	-0.560253	-0.677381	-0.740838	-0.714514	-0.643423	-0.659038	-0.636564	-0.623575	-0.524599	-0.601836	-0.760721	-0.932912	-1.07145	-1.22811	-1.33719	-1.45828	-1.53056	-1.59151	-1.57457	-1.5404	-1.4752	-1.44707	-1.47112
[truncated: 372 more columns]

## Sheet: Ext12e_bottom
Response_type	Stimulus	Frame1	Frame2	Frame3	Frame4	Frame5	Frame6	Frame7	Frame8	Frame9	Frame10	Frame11	Frame12	Frame13	Frame14	Frame15	Frame16	Frame17	Frame18	Frame19	Frame20	Frame21	Frame22	Frame23	Frame24	Frame25	Frame26	Frame27	Frame28	Frame29	Frame30	Frame31	Frame32	Frame33	Frame34	Frame35	Frame36	Frame37	Frame38	Frame39	Frame40	Frame41	Frame42	Frame43	Frame44	Frame45	Frame46	Frame47	Frame48
Total Response	FrontToBack	-2.1285	-2.14082	-2.1517	-2.16116	-2.16919	-2.17579	-2.18097	-2.18472	-2.18704	-2.18794	-2.1874	-2.18545	-2.18206	-2.17724	-2.171	-2.16334	-1.73178	-1.35153	-1.01959	-0.861451	-0.857678	-0.924725	-0.944363	-0.987187	-1.21444	-1.73547	-2.32941	-2.96101	-3.32971	-3.56681	-3.52194	-3.42379	-3.4008	-3.60055	-4.04064	-4.43567	-4.67872	-4.61793	-4.43335	-4.15754	-3.83388	-3.46979	-3.08532	-2.69138	-2.3288	-2.2082	-2.16103	-2.17815
Saccadic Response	FrontToBack	-1.88461	-1.62166	-1.37538	-1.14577	-0.932827	-0.736553	-0.556948	-0.394011	-0.247743	-0.118144	-0.00521338	0.0910487	0.170642	0.233567	0.279823	0.309411	0.658208	1.09805	1.4997	1.59727	1.49397	1.21217	0.90259	0.639393	0.124537	-0.5019	-1.04507	-1.59964	-1.93771	-1.89857	-1.82426	-1.72162	-1.82802	-2.13246	-2.63154	-3.07919	-3.57676	-3.95989	-4.20305	-4.21979	-4.03372	-3.81847	-3.64923	-3.51203	-3.32816	-3.21165	-3.10092	-2.90598
Smooth Response	FrontToBack	-0.243894	-0.519155	-0.77632	-1.01539	-1.23636	-1.43924	-1.62402	-1.79071	-1.9393	-2.06979	-2.18219	-2.27649	-2.3527	-2.41081	-2.45083	-2.47275	-2.38999	-2.44957	-2.51929	-2.45872	-2.35165	-2.13689	-1.84695	-1.62658	-1.33898	-1.23357	-1.28434	-1.36136	-1.392	-1.66824	-1.69768	-1.70217	-1.57278	-1.4681	-1.40911	-1.35648	-1.10197	-0.658041	-0.230299	0.0622468	0.199834	0.348677	0.563905	0.820648	0.999354	1.00345	0.939888	0.727832
Total Response	BackToFront	-12.044	-11.0229	-10.0408	-9.09775	-8.19365	-7.32854	-6.50241	-5.71528	-4.96713	-4.25798	-3.58781	-2.95662	-2.36443	-1.81123	-1.29701	-0.821781	-0.401214	-0.317494	-0.477887	-0.807943	-0.997114	-1.1681	-1.16631	-0.99544	-0.714056	-0.298605	0.224221	0.854542	1.51514	1.92375	2.26087	2.45009	2.71089	2.78304	2.84695	2.89899	3.00174	2.9463	2.69732	2.52745	2.58919	2.77742	3.11786	3.45333	3.85837	4.07949	4.43286	4.98157
Saccadic Response	BackToFront	-17.5211	-15.3657	-13.3233	-11.3941	-9.57787	-7.87477	-6.28476	-4.80783	-3.44399	-2.19322	-1.05555	-0.0309498	0.880562	1.67899	2.36434	2.9366	3.25312	3.08732	2.39293	1.48874	0.611132	0.0727329	-0.215385	-0.324855	-0.251388	0.275905	0.734412	1.14725	1.59813	1.74921	1.77514	1.47531	1.40862	1.25453	1.04652	0.719746	0.524114	0.516143	0.561769	0.78092	1.27015	1.94823	2.62196	3.23352	3.95004	4.62635	5.35309	6.20212
Smooth Response	BackToFront	5.47712	4.34275	3.28248	2.2963	1.38422	0.546237	-0.217653	-0.907448	-1.52315	-2.06475	-2.53226	-2.92567	-3.24499	-3.49022	-3.66134	-3.75838	-3.65433	-3.40481	-2.87082	-2.29668	-1.60825	-1.24084	-0.95093	-0.670585	-0.462667	-0.574509	-0.510191	-0.292705	-0.0829922	0.17454	0.485729	0.974785	1.30227	1.52852	1.80043	2.17924	2.47763	2.43016	2.13555	1.74653	1.31904	0.829193	0.495907	0.219813	-0.0916608	-0.546861	-0.920234	-1.22055
Total Response	Full Rotation	-1.1329	-1.02877	-0.927529	-0.82918	-0.733722	-0.641153	-0.551475	-0.464686	-0.380788	-0.29978	-0.221662	-0.146434	-0.0740957	-0.0046479	0.0619098	0.125577	-0.149878	-0.204761	0.0403916	0.380405	0.622176	0.741453	0.814329	0.962073	1.11973	1.25009	1.25776	1.1033	0.775039	0.322204	-0.080082	-0.273927	-0.299063	-0.20977	-0.0447263	0.203123	0.303857	0.182394	-0.148345	-0.442155	-0.70727	-0.932975	-1.01709	-0.876006	-0.360007	0.237857	0.794704	1.10403
Saccadic Response	Full Rotation	-0.256994	0.234619	0.690301	1.11005	1.49387	1.84176	2.15372	2.42975	2.66984	2.87401	3.04225	3.17455	3.27092	3.33137	3.35588	3.34446	2.84901	2.49796	2.26517	2.14688	1.8947	1.70819	1.7722	1.95431	2.1227	2.22939	2.22038	2.11667	1.86514	1.36326	0.967636	0.808523	0.813115	0.803336	0.920116	1.1717	1.29909	1.27016	0.942624	0.805239	0.692271	0.608506	0.639885	0.871297	1.41342	2.01528	2.60071	2.75599
Smooth Response	Full Rotation	-0.875903	-1.26339	-1.61783	-1.93923	-2.22759	-2.48291	-2.70519	-2.89443	-3.05063	-3.17379	-3.26391	-3.32098	-3.34502	-3.33601	-3.29397	-3.21888	-2.99889	-2.70272	-2.22478	-1.76648	-1.27252	-0.966734	-0.957872	-0.992236	-1.00297	-0.979298	-0.962618	-1.01337	-1.0901	-1.04106	-1.04772	-1.08245	-1.11218	-1.01311	-0.964843	-0.968575	-0.995234	-1.08777	-1.09097	-1.24739	-1.39954	-1.54148	-1.65698	-1.7473	-1.77342	-1.77742	-1.806	-1.65196
[truncated: 372 more columns]

## Sheet: Ext12g_bottom
Response_type	Stimulus	Frame1	Frame2	Frame3	Frame4	Frame5	Frame6	Frame7	Frame8	Frame9	Frame10	Frame11	Frame12	Frame13	Frame14	Frame15	Frame16	Frame17	Frame18	Frame19	Frame20	Frame21	Frame22	Frame23	Frame24	Frame25	Frame26	Frame27	Frame28	Frame29	Frame30	Frame31	Frame32	Frame33	Frame34	Frame35	Frame36	Frame37	Frame38	Frame39	Frame40	Frame41	Frame42	Frame43	Frame44	Frame45	Frame46	Frame47	Frame48
Total Response	FrontToBack	-2.60088	-2.33333	-2.06724	-1.80262	-1.53947	-1.27779	-1.01757	-0.75883	-0.501555	-0.24575	0.0085861	0.261453	0.512852	0.762781	1.01124	1.25823	1.49564	1.79945	2.28413	2.87037	3.37521	3.63864	3.78644	4.02859	4.34114	4.63725	4.80811	4.78437	4.561	3.95781	3.23457	2.77096	2.54453	2.30461	1.52569	0.588198	-0.285111	-0.942477	-1.60221	-2.45582	-3.33451	-4.11782	-4.66111	-4.95441	-4.95095	-4.61779	-4.09865	-3.36598
Saccadic Response	FrontToBack	-0.375347	-0.271702	-0.166179	-0.0587802	0.0504959	0.161649	0.274679	0.389586	0.506369	0.62503	0.745567	0.867982	0.992273	1.11844	1.24649	1.37641	1.49491	1.61753	1.88379	2.32809	2.48523	2.64967	2.8287	3.32162	3.879	4.55864	4.92182	5.03289	4.96715	4.49606	3.78273	3.0447	2.42544	1.80215	0.961464	0.208762	-0.56603	-1.14053	-1.77435	-2.64807	-3.66724	-4.73075	-5.52178	-6.08568	-6.41081	-6.49459	-6.14764	-5.47211
Smooth Response	FrontToBack	-2.22554	-2.06162	-1.90106	-1.74384	-1.58996	-1.43943	-1.29225	-1.14842	-1.00792	-0.87078	-0.736981	-0.606528	-0.479421	-0.35566	-0.235245	-0.118176	0.000727263	0.181921	0.400336	0.542271	0.889978	0.988969	0.957738	0.706969	0.462139	0.0786087	-0.113711	-0.248518	-0.406153	-0.538248	-0.548156	-0.273736	0.119092	0.502456	0.564223	0.379435	0.280918	0.19805	0.172138	0.192254	0.332727	0.612927	0.86067	1.13127	1.45986	1.8768	2.04899	2.10612
Total Response	BackToFront	-0.11684	-1.23699	-2.26175	-3.19112	-4.02509	-4.76367	-5.40686	-5.95466	-6.40706	-6.76407	-7.02568	-7.19191	-7.26274	-7.23817	-7.11822	-6.90287	-7.28811	-7.43986	-7.42222	-7.09318	-6.58092	-5.66608	-4.42253	-2.86694	-1.54625	-0.471167	0.324836	1.29884	2.45361	3.90269	5.3223	6.363	7.0126	7.29024	7.45017	7.49298	7.47193	7.52185	7.50696	7.31197	6.71673	5.71288	4.45398	3.00429	1.72174	0.774528	0.252076	0.0171333
Saccadic Response	BackToFront	6.64308	5.08263	3.62884	2.28171	1.04123	-0.0925808	-1.11974	-2.04023	-2.85407	-3.56125	-4.16177	-4.65563	-5.04284	-5.32338	-5.49727	-5.56449	-6.07583	-6.21089	-6.28499	-6.04886	-5.62947	-4.9877	-3.96414	-2.89831	-2.12565	-1.70401	-1.80838	-1.80328	-1.31776	-0.39441	0.563156	1.13418	1.56931	1.56009	1.42551	1.2337	1.08175	0.90734	0.944453	0.861728	0.438172	-0.248995	-1.1976	-1.96504	-2.52249	-2.76988	-2.60119	-2.06949
Smooth Response	BackToFront	-6.75992	-6.31962	-5.89059	-5.47282	-5.06633	-4.67109	-4.28712	-3.91442	-3.55299	-3.20282	-2.86391	-2.53627	-2.2199	-1.91479	-1.62095	-1.33837	-1.21229	-1.22897	-1.13722	-1.04432	-0.951454	-0.67838	-0.458386	0.0313715	0.579402	1.23285	2.13321	3.10212	3.77137	4.2971	4.75914	5.22882	5.44329	5.73016	6.02467	6.25927	6.39018	6.61451	6.56251	6.45024	6.27856	5.96188	5.65157	4.96933	4.24423	3.54441	2.85327	2.08662
Total Response	Full Rotation	3.92318	3.49324	3.08368	2.69449	2.32569	1.97727	1.64922	1.34156	1.05427	0.78737	0.540845	0.3147	0.108935	-0.0764507	-0.241456	-0.386082	0.10167	0.62439	1.00395	1.04864	0.618927	0.0391216	-0.684232	-1.32492	-2.03959	-2.65894	-3.31159	-3.82301	-4.29692	-4.53215	-4.6675	-4.78945	-5.0865	-5.55544	-6.01638	-6.3751	-6.65493	-6.79114	-6.56114	-5.94251	-4.97728	-3.88492	-2.74245	-1.75798	-1.05401	-0.561682	-0.250308	-0.0140416
Saccadic Response	Full Rotation	1.80906	1.39565	1.01505	0.66726	0.352274	0.0700957	-0.179276	-0.39584	-0.579598	-0.730548	-0.848691	-0.934027	-0.986556	-1.00628	-0.993192	-0.9473	0.277126	1.44153	2.32719	2.80762	2.79035	2.53845	1.93483	1.19698	0.295795	-0.606702	-1.54422	-2.33477	-2.97927	-3.56594	-4.04486	-4.5287	-5.06765	-5.74653	-6.40689	-6.83899	-7.15606	-7.32441	-7.17908	-6.69027	-5.79093	-4.64711	-3.58402	-2.64552	-1.94966	-1.28214	-0.83972	-0.531991
Smooth Response	Full Rotation	2.11412	2.09759	2.06862	2.02723	1.97342	1.90717	1.8285	1.7374	1.63387	1.51792	1.38954	1.24873	1.09549	0.929827	0.751736	0.561218	-0.175456	-0.817137	-1.32324	-1.75899	-2.17142	-2.49933	-2.61906	-2.52191	-2.33538	-2.05224	-1.76737	-1.48824	-1.31765	-0.966208	-0.622643	-0.26075	-0.0188552	0.191089	0.390513	0.463885	0.501124	0.533266	0.617945	0.747754	0.813653	0.76219	0.841576	0.887542	0.895643	0.720455	0.589412	0.517949
[truncated: 372 more columns]

## Sheet: Ext12i_bottom
Response_type	Stimulus	Frame1	Frame2	Frame3	Frame4	Frame5	Frame6	Frame7	Frame8	Frame9	Frame10	Frame11	Frame12	Frame13	Frame14	Frame15	Frame16	Frame17	Frame18	Frame19	Frame20	Frame21	Frame22	Frame23	Frame24	Frame25	Frame26	Frame27	Frame28	Frame29	Frame30	Frame31	Frame32	Frame33	Frame34	Frame35	Frame36	Frame37	Frame38	Frame39	Frame40	Frame41	Frame42	Frame43	Frame44	Frame45	Frame46	Frame47	Frame48
Total Response	FrontToBack	-7.76409	-9.70718	-11.4826	-13.0905	-14.5306	-15.8032	-16.9081	-17.8454	-18.615	-19.217	-19.6513	-19.9181	-20.0171	-19.9486	-19.7124	-19.3085	-18.2456	-17.0671	-15.6344	-13.9364	-12.0226	-10.1654	-8.06875	-5.79241	-3.50461	-1.90222	-1.08555	-1.03453	-1.34156	-1.83651	-2.36966	-2.87712	-3.33746	-3.76118	-4.2258	-4.83553	-5.55896	-6.2682	-6.73363	-7.04434	-7.39263	-7.82616	-8.09827	-8.17041	-8.26348	-8.4134	-8.51879	-8.43772
Saccadic Response	FrontToBack	-0.872386	-3.37669	-5.67996	-7.7822	-9.68341	-11.3836	-12.8828	-14.1809	-15.278	-16.174	-16.8691	-17.3631	-17.6561	-17.748	-17.6389	-17.3288	-16.6047	-15.5145	-14.1465	-12.4089	-10.3835	-8.26638	-5.93037	-3.6109	-1.2543	0.483187	1.4546	1.72597	1.54585	1.20449	0.642883	-0.0539171	-0.650474	-1.17494	-1.70713	-2.35241	-3.21599	-4.35518	-5.29378	-6.25692	-6.79038	-7.20875	-7.2914	-7.12935	-6.98743	-7.0262	-6.85467	-6.73874
Smooth Response	FrontToBack	-6.8917	-6.3305	-5.80268	-5.30826	-4.84723	-4.41959	-4.02534	-3.66448	-3.33702	-3.04294	-2.78225	-2.55496	-2.36106	-2.20055	-2.07343	-1.9797	-1.64087	-1.55263	-1.4879	-1.52756	-1.63917	-1.89903	-2.13838	-2.18151	-2.25032	-2.3854	-2.54015	-2.76049	-2.88741	-3.041	-3.01255	-2.8232	-2.68699	-2.58623	-2.51867	-2.48312	-2.34296	-1.91302	-1.43985	-0.787414	-0.602242	-0.61741	-0.806871	-1.04106	-1.27605	-1.3872	-1.66412	-1.69899
Total Response	BackToFront	-7.02631	-3.90519	-1.01904	1.63216	4.0484	6.22968	8.176	9.88736	11.3638	12.6052	13.6117	14.3832	14.9198	15.2214	15.2881	15.1198	13.4302	11.3441	9.2887	7.23733	5.31173	3.48975	1.99132	0.682494	-0.441087	-1.23302	-1.36969	-1.0831	-0.860113	-0.884808	-1.19869	-1.43304	-1.46557	-0.94744	0.0805373	1.35421	2.29008	2.64984	2.76705	2.45658	2.07894	1.12232	0.0614578	-1.38848	-2.8494	-4.19458	-5.21762	-5.86872
Saccadic Response	BackToFront	-9.35804	-6.54264	-3.93216	-1.52662	0.673999	2.66969	4.46045	6.04628	7.42718	8.60316	9.5742	10.3403	10.9015	11.2578	11.4091	11.3555	10.0028	8.20056	6.36885	4.8106	3.59718	2.453	1.45819	0.85079	0.229879	-0.177195	-0.535875	-0.415266	-0.495316	-0.796783	-1.56597	-2.13096	-2.51214	-2.53388	-2.11114	-1.34335	-0.605697	-0.323944	-0.060498	-0.010118	-0.121896	-0.89733	-1.93951	-3.25991	-4.53388	-5.84528	-7.00685	-7.62181
Smooth Response	BackToFront	2.33174	2.63745	2.91313	3.15878	3.3744	3.55999	3.71555	3.84108	3.93659	4.00206	4.0375	4.04292	4.0183	3.96366	3.87898	3.76428	3.42749	3.14351	2.91984	2.42673	1.71456	1.03675	0.533126	-0.168295	-0.670965	-1.05583	-0.833815	-0.667832	-0.364798	-0.0880247	0.367272	0.697921	1.04657	1.58644	2.19167	2.69756	2.89578	2.97378	2.82755	2.4667	2.20083	2.01965	2.00097	1.87143	1.68448	1.6507	1.78923	1.75309
Total Response	Full Rotation	-1.87652	-1.16227	-0.502136	0.103881	0.655783	1.15357	1.59724	1.9868	2.32225	2.60357	2.83079	3.00389	3.12287	3.18774	3.19849	3.15513	3.50517	3.65928	3.61918	3.28612	2.59106	1.73016	0.909998	0.312716	-0.357078	-0.912269	-1.37157	-1.33431	-1.14002	-0.978677	-0.938347	-0.91502	-0.900051	-0.927269	-0.98568	-0.8766	-0.671761	-0.298176	0.172716	0.697381	1.35728	2.16457	3.0761	3.92883	4.69703	5.3999	5.93759	6.1506
Saccadic Response	Full Rotation	-4.18041	-3.28979	-2.46325	-1.70078	-1.00238	-0.368062	0.202187	0.708362	1.15046	1.52849	1.84245	2.09233	2.27813	2.39987	2.45753	2.45112	3.02506	3.26556	3.12988	2.56465	1.5808	0.384472	-0.575007	-1.29828	-2.09625	-2.65961	-3.04543	-2.76926	-2.2898	-1.83181	-1.3328	-0.732779	-0.185687	0.22314	0.528569	0.755726	1.0724	1.38405	1.58214	1.78619	2.01333	2.15646	2.5625	2.99161	3.37578	3.65024	3.61383	3.08342
Smooth Response	Full Rotation	2.30389	2.12752	1.96111	1.80466	1.65817	1.52163	1.39506	1.27844	1.17178	1.07508	0.988341	0.911559	0.844736	0.787872	0.740966	0.704019	0.480112	0.393716	0.489304	0.721469	1.01026	1.34569	1.48501	1.611	1.73917	1.74734	1.67386	1.43494	1.14979	0.853131	0.394448	-0.182241	-0.714364	-1.15041	-1.51425	-1.63233	-1.74416	-1.68222	-1.40942	-1.08881	-0.656047	0.00811439	0.513601	0.937217	1.32124	1.74966	2.32376	3.06717
[truncated: 372 more columns]

## Sheet: Ext12b
anti_saccadic_turns	syn_saccadic_turns	smooth_turns	saccade_turns	genotype	stim_type
-90.5427	82.49	29.1423	-3.97114	FlpND_25	FrontToBack
-191.738	131.304	12.9592	-20.333	FlpND_25	FrontToBack
-141.084	246.366	48.4486	44.3608	FlpND_25	FrontToBack
-160.275	27.7809	-15.3239	-68.3006	FlpND_25	FrontToBack
-314.888	20.1827	-57.486	-127.06	FlpND_25	FrontToBack
-213.235	56.3989	-32.0512	-82.8012	FlpND_25	FrontToBack
-188.811	8.88346	-101.691	-84.8806	FlpND_25	FrontToBack
-110.491	25.2296	-12.4594	-46.3093	FlpND_25	FrontToBack
-152.318	84.4588	9.61941	-31.9945	FlpND_25	FrontToBack
-361.017	135.343	8.4935	-129.701	FlpND_25	FrontToBack
-143.712	354.007	92.0356	81.321	FlpND_25	FrontToBack
-251.49	217.005	27.9753	-25.6644	FlpND_25	FrontToBack
-256.375	207.452	45.5597	-31.8675	FlpND_25	FrontToBack
-143.856	266.077	126.627	55.3327	FlpND_25	FrontToBack
-7.02299	182.157	85.6606	78.8488	FlpND_25	BackToFront
-22.6506	222.306	104.486	112.596	FlpND_25	BackToFront
-12.6824	161.879	54.1069	86.8028	FlpND_25	BackToFront
-7.51329	141.477	83.5241	72.7399	FlpND_25	BackToFront
-16.9491	347.4	121.542	157.163	FlpND_25	BackToFront
-15.8961	257.879	106.312	134.213	FlpND_25	BackToFront
-15.022	127.217	93.6569	48.3856	FlpND_25	BackToFront
-46.1828	111.63	7.35748	16.1145	FlpND_25	BackToFront
-9.47585	79.038	35.7763	40.0738	FlpND_25	BackToFront
-75.5556	33.4263	-1.95714	-25.6641	FlpND_25	BackToFront
-20.1547	308.066	100.413	144.369	FlpND_25	BackToFront
-39.0175	186.385	66.5402	61.0165	FlpND_25	BackToFront
-38.7959	240.486	120.508	102	FlpND_25	BackToFront
-88.0063	422.583	69.2998	181.215	FlpND_25	BackToFront
-39.6367	191.03	53.7328	75.298	FlpND_25	BackToFront
-42.4454	167.971	138.179	51.0262	FlpND_25	FullRotation
-133.342	150.794	107.243	18.5802	FlpND_25	FullRotation
-105.851	131.643	103.55	31.7469	FlpND_25	FullRotation
-20.121	129.585	129.809	47.1482	FlpND_25	FullRotation
-59.573	44.3348	51.2752	-10.3864	FlpND_25	FullRotation
-69.9978	90.813	79.0956	15.286	FlpND_25	FullRotation
-59.7327	128.501	100.608	25.3726	FlpND_25	FullRotation
-94.6895	70.7719	42.7956	-13.4396	FlpND_25	FullRotation
-76.5616	37.3561	85.5394	-11.4013	FlpND_25	FullRotation
-72.7791	55.8545	83.7146	4.91491	FlpND_25	FullRotation
-104.692	190.05	84.6175	43.7591	FlpND_25	FullRotation
-62.1247	239.539	123.784	73.2983	FlpND_25	FullRotation
-86.2775	511.509	234.667	200.724	FlpND_25	FullRotation
-121.392	275.49	123.234	107.631	FlpND_25	FullRotation
-46.4352	416.451	238.88	172.061	FlpND_25	FullRotation

## Sheet: Ext12d
anti_saccadic_turns	syn_saccadic_turns	smooth_turns	saccade_turns	genotype	stim_type
-199.026	119.502	27.6634	-40.8485	FlpD_25	FrontToBack
-139.701	110.423	38.3851	-29.8793	FlpD_25	FrontToBack
-197.972	70.9602	5.23666	-73.835	FlpD_25	FrontToBack
-230.941	113.277	1.01612	-44.8515	FlpD_25	FrontToBack
-104.287	40.5934	18.7271	-33.7423	FlpD_25	FrontToBack
-186.588	55.2545	4.87247	-62.47	FlpD_25	FrontToBack
-197.559	85.8963	10.753	-65.3325	FlpD_25	FrontToBack
-160.314	53.9613	8.99128	-57.0364	FlpD_25	FrontToBack
-68.8983	309.384	153.38	91.209	FlpD_25	FrontToBack
-74.9405	233.94	142.6	70.1848	FlpD_25	FrontToBack
-144.699	152.345	67.7217	-5.64977	FlpD_25	FrontToBack
-162.5	181.316	99.1595	10.758	FlpD_25	FrontToBack
-136.319	49.3448	54.9383	-37.8226	FlpD_25	FrontToBack
-122.145	297.871	64.071	54.1599	FlpD_25	FrontToBack
-103.163	42.0098	58.2049	-31.3455	FlpD_25	FrontToBack
-70.7456	23.0974	42.8181	-32.9098	FlpD_25	FrontToBack
-161.098	197.652	140.474	26.8601	FlpD_25	FrontToBack
-165.149	36.6237	-5.73209	-68.6938	FlpD_25	FrontToBack
-31.0612	440.834	125.953	204.31	FlpD_25	BackToFront
-26.932	319.975	112.586	148.599	FlpD_25	BackToFront
-22.0419	351.192	135.283	174.705	FlpD_25	BackToFront
-19.8114	460.658	134.983	209.819	FlpD_25	BackToFront
-7.94764	157.408	134.747	85.6644	FlpD_25	BackToFront
-12.0861	246.603	77.1011	147.662	FlpD_25	BackToFront
-10.6929	309.705	129.895	162.217	FlpD_25	BackToFront
-42.9485	99.5867	80.2306	36.4253	FlpD_25	BackToFront
-15.5214	482.598	222.237	244.466	FlpD_25	BackToFront
-36.601	308.058	170.768	157.922	FlpD_25	BackToFront
-86.0105	374.867	138.807	162.437	FlpD_25	BackToFront
-45.1945	524.602	153.884	215.52	FlpD_25	BackToFront
-13.5741	104.925	84.1912	63.1345	FlpD_25	BackToFront
-55.7569	444.998	115.859	183.086	FlpD_25	BackToFront
-28.7302	269.56	117.034	122.254	FlpD_25	BackToFront
-19.5661	71.5344	48.3508	39.7858	FlpD_25	BackToFront
-57.8625	304.974	138.556	129.621	FlpD_25	BackToFront
-1.38866	103.705	111.947	65.8167	FlpD_25	BackToFront
-22.4179	331.025	144.206	150.22	FlpD_25	BackToFront
-69.531	100.323	105.141	15.5738	FlpD_25	FullRotation
-47.1169	76.045	121.785	34.1668	FlpD_25	FullRotation
-80.9902	187.944	144.23	74.1157	FlpD_25	FullRotation
-97.048	186.047	84.2429	49.1748	FlpD_25	FullRotation
-28.8943	65.9212	141.279	30.0485	FlpD_25	FullRotation
-109.439	89.9334	86.6045	-4.44736	FlpD_25	FullRotation
-93.3994	79.8384	115.834	4.38443	FlpD_25	FullRotation
-61.2404	65.3655	114.044	2.48008	FlpD_25	FullRotation
-31.4643	278.348	215.612	121.708	FlpD_25	FullRotation
-42.5605	235.026	210.421	101.396	FlpD_25	FullRotation
-150.875	320.922	164.513	89.0979	FlpD_25	FullRotation
-97.2702	437.244	175.035	148.019	FlpD_25	FullRotation
-59.1515	93.0387	135.608	40.0252	FlpD_25	FullRotation
-56.7527	390.074	188.745	180.973	FlpD_25	FullRotation
-61.674	188.18	173.64	74.4636	FlpD_25	FullRotation
-9.74798	33.4752	93.1521	17.0569	FlpD_25	FullRotation
-41.6765	480.98	326.121	222.72	FlpD_25	FullRotation
-61.011	73.3336	91.8391	6.95306	FlpD_25	FullRotation

## Sheet: Ext12f
anti_saccadic_turns	syn_saccadic_turns	smooth_turns	saccade_turns	genotype	stim_type
-286.623	48.4139	-48.9047	-123.603	FlpND_1825	FrontToBack
-207.1	7.72024	-74.9385	-84.5736	FlpND_1825	FrontToBack
-281.334	5.91208	-67.4387	-136.087	FlpND_1825	FrontToBack
-318.501	14.5471	-59.6565	-146.729	FlpND_1825	FrontToBack
-132.768	364.099	112.38	62.6615	FlpND_1825	FrontToBack
-184.352	32.0268	-44.8837	-76.2894	FlpND_1825	FrontToBack
-151.023	34.1509	-15.3755	-65.139	FlpND_1825	FrontToBack
-3.88722	256.298	92.7614	111.941	FlpND_1825	BackToFront
-18.5284	233.719	99.9471	90.125	FlpND_1825	BackToFront
-11.4125	96.6258	52.5715	48.5226	FlpND_1825	BackToFront
-25.3951	209.685	94.3126	92.4342	FlpND_1825	BackToFront
-43.2905	360.553	132.541	161.075	FlpND_1825	BackToFront
-54.3841	25.1114	13.2725	-1.3944	FlpND_1825	BackToFront
-28.2154	204.947	126.516	99.1564	FlpND_1825	BackToFront
-48.9301	100.681	106.095	27.5006	FlpND_1825	FullRotation
-99.2077	58.0008	84.6875	-19.9502	FlpND_1825	FullRotation
-39.515	58.1127	108.481	9.04911	FlpND_1825	FullRotation
-122.234	56.0074	82.6601	-15.8678	FlpND_1825	FullRotation
-47.0143	443.548	231.792	180.114	FlpND_1825	FullRotation
-59.4364	19.2457	102.088	-6.59545	FlpND_1825	FullRotation
-41.3818	175.614	199.427	57.4287	FlpND_1825	FullRotation

## Sheet: Ext12j
anti_saccadic_turns	syn_saccadic_turns	smooth_turns	saccade_turns	genotype	stim_type
-116.754	95.2941	50.8634	-23.8113	FlpD_female18	FrontToBack
-115.861	68.1478	64.1427	-11.3459	FlpD_female18	FrontToBack
-152.215	63.4614	21.8321	-47.18	FlpD_female18	FrontToBack
-85.7324	100.761	71.8278	-2.64093	FlpD_female18	FrontToBack
-101.946	195.746	70.2356	27.1409	FlpD_female18	FrontToBack
-163.521	116.644	37.7177	-25.5783	FlpD_female18	FrontToBack
-198.66	138.346	42.7271	-23.6384	FlpD_female18	FrontToBack
-87.5902	172.742	99.2026	57.3691	FlpD_female18	FrontToBack
-161.653	136.103	66.8134	-21.3875	FlpD_female18	FrontToBack
-144.533	76.793	31.5761	-25.1978	FlpD_female18	FrontToBack
-141.797	23.8181	-17.4023	-59.2034	FlpD_female18	FrontToBack
-31.5176	385.853	135.071	184.994	FlpD_female18	BackToFront
-61.9919	139.32	33.9629	51.0239	FlpD_female18	BackToFront
-67.072	114.43	27.788	26.1188	FlpD_female18	BackToFront
-32.4142	217.822	110.803	104.35	FlpD_female18	BackToFront
-78.0386	198.417	85.1523	73.8044	FlpD_female18	BackToFront
-149.966	78.4557	-4.79241	-26.0159	FlpD_female18	BackToFront
-89.6965	191.513	50.7267	66.0027	FlpD_female18	BackToFront
-124.754	171.545	62.2453	28.5996	FlpD_female18	BackToFront
-48.9129	152.342	81.9229	60.3402	FlpD_female18	BackToFront
-26.5948	137.74	68.9957	70.3795	FlpD_female18	BackToFront
-41.9411	235.157	65.3173	127.42	FlpD_female18	BackToFront
-39.9226	175.786	143.387	61.5025	FlpD_female18	FullRotation
-55.7877	125.919	127.745	31.483	FlpD_female18	FullRotation
-55.7597	98.8723	148.953	9.8534	FlpD_female18	FullRotation
-33.26	269.43	234.493	106.325	FlpD_female18	FullRotation
-67.4404	298.457	183.623	108.668	FlpD_female18	FullRotation
-116.355	149.878	130.818	-4.12097	FlpD_female18	FullRotation
-54.1126	168.852	131.758	61.1252	FlpD_female18	FullRotation
-83.0338	366.817	204.8	109.334	FlpD_female18	FullRotation
-79.2969	198.531	175.359	66.2889	FlpD_female18	FullRotation
-56.8398	86.4722	125.05	25.2446	FlpD_female18	FullRotation
-28.0041	51.319	140.414	21.0685	FlpD_female18	FullRotation

## Sheet: Ext12h
anti_saccadic_turns	syn_saccadic_turns	smooth_turns	saccade_turns	genotype	stim_type
-100.839	20.7991	0.788629	-61.1777	FlpND_female18	FrontToBack
-167.304	72.4779	-3.53386	-39.1392	FlpND_female18	FrontToBack
-258.328	41.3372	-16.741	-108.615	FlpND_female18	FrontToBack
-208.501	78.8958	24.9614	-50.7727	FlpND_female18	FrontToBack
-170.145	40.1431	-3.09779	-64.912	FlpND_female18	FrontToBack
-147.043	202.341	72.6369	19.9103	FlpND_female18	FrontToBack
-164.961	67.4899	2.87622	-54.015	FlpND_female18	FrontToBack
-126.603	77.4266	17.4523	-42.3983	FlpND_female18	FrontToBack
-210.576	91.5935	-15.8964	-69.1434	FlpND_female18	FrontToBack
-137.363	81.1128	35.3523	-18.3797	FlpND_female18	FrontToBack
-103.402	4.17095	-39.3096	-58.5008	FlpND_female18	FrontToBack
-250.631	170.896	29.8498	-65.2136	FlpND_female18	FrontToBack
-118.863	28.0216	-4.77472	-54.4776	FlpND_female18	FrontToBack
-322.441	101.08	1.37159	-131.85	FlpND_female18	FrontToBack
-14.4257	75.9868	35.3668	28.0422	FlpND_female18	BackToFront
-27.7219	206.411	87.4231	87.5028	FlpND_female18	BackToFront
-71.9983	211.24	52.6476	74.202	FlpND_female18	BackToFront
-34.6203	81.529	46.432	37.064	FlpND_female18	BackToFront
-4.56212	102.544	36.3263	39.4083	FlpND_female18	BackToFront
-31.6498	88.7404	87.1257	31.6244	FlpND_female18	BackToFront
-5.41299	243.093	119.304	123.916	FlpND_female18	BackToFront
-69.1883	13.0377	11.1908	-24.8436	FlpND_female18	BackToFront
-27.0277	36.8008	46.0124	10.7116	FlpND_female18	BackToFront
-35.0505	46.616	18.3509	5.98655	FlpND_female18	BackToFront
-16.598	311.353	95.5022	146.505	FlpND_female18	BackToFront
-15.2991	145.268	104.219	67.8884	FlpND_female18	BackToFront
-80.0012	149.819	52.7175	52.2923	FlpND_female18	BackToFront
-65.6246	84.3506	114.804	18.2715	FlpND_female18	FullRotation
-49.3817	117.184	105.457	40.7303	FlpND_female18	FullRotation
-97.0007	133.062	99.7537	14.7686	FlpND_female18	FullRotation
-88.58	138.421	104.789	42.6136	FlpND_female18	FullRotation
-66.262	27.9466	57.7983	-9.7047	FlpND_female18	FullRotation
-54.2164	151.5	143.458	60.9054	FlpND_female18	FullRotation
-46.0836	54.4778	86.4074	4.12975	FlpND_female18	FullRotation
-96.6868	25.4256	68.1986	-34.3635	FlpND_female18	FullRotation
-89.7289	46.0122	97.9423	-15.3448	FlpND_female18	FullRotation
-51.0401	75.8964	133.631	15.3563	FlpND_female18	FullRotation
-62.7926	34.7313	73.0559	-13.6745	FlpND_female18	FullRotation
-34.8461	203.958	181.64	74.5916	FlpND_female18	FullRotation
-9.69456	97.5657	182.936	40.0378	FlpND_female18	FullRotation
-57.3861	164.604	101.828	54.3279	FlpND_female18	FullRotation

[truncated: 5 more sheets: Ext12a_top, Ext12c_top, Ext12e_top, Ext12g_top, Ext12i_top]
