# Supplementary material for: Bilateral interactions of optic-flow sensitive neurons coordinate course control in flies
Source: Nat Commun. 2024 Oct 12;15:8830. doi: 10.1038/s41467-024-53173-w (PMC11470938; doi:10.1038/s41467-024-53173-w)
Supplement: Supplementary file 10 — Source Data [file 41467_2024_53173_MOESM10_ESM.zip › Source Data S14.xlsx]

## Sheet: Ext14a_bottom
Response_type	Stimulus	Frame1	Frame2	Frame3	Frame4	Frame5	Frame6	Frame7	Frame8	Frame9	Frame10	Frame11	Frame12	Frame13	Frame14	Frame15	Frame16	Frame17	Frame18	Frame19	Frame20	Frame21	Frame22	Frame23	Frame24	Frame25	Frame26	Frame27	Frame28	Frame29	Frame30	Frame31	Frame32	Frame33	Frame34	Frame35	Frame36	Frame37	Frame38	Frame39	Frame40	Frame41	Frame42	Frame43	Frame44	Frame45	Frame46	Frame47	Frame48
Total Response	FrontToBack	7.22028	6.37712	5.593	4.86793	4.20192	3.59495	3.04704	2.55818	2.12837	1.75761	1.4459	1.19324	0.999628	0.865071	0.789565	0.773109	0.706735	0.888045	1.18243	1.70683	2.15055	2.4842	2.72046	2.97279	3.33099	3.74737	4.25682	4.70141	4.96754	4.89539	4.60111	4.12012	3.588	3.14795	2.8523	2.76188	2.77718	2.98433	3.36403	3.68619	4.03273	4.2897	4.62073	4.87634	5.10726	5.40523	5.72817	5.86825
Saccadic Response	FrontToBack	13.7188	11.9266	10.2489	8.68552	7.23653	5.90192	4.68169	3.57584	2.58436	1.70726	0.944544	0.296204	-0.237758	-0.657341	-0.962546	-1.15337	-1.54869	-1.56821	-1.35054	-0.876129	-0.263377	0.475591	1.22248	2.029	2.95384	3.63337	4.2938	4.79896	5.0427	4.97781	4.6495	4.17103	3.66727	3.02786	2.29806	1.90599	1.61998	1.59272	1.83006	2.06996	2.37469	2.77029	3.28835	3.85165	4.41219	4.88101	5.53881	6.13085
Smooth Response	FrontToBack	-6.49848	-5.54952	-4.65589	-3.81759	-3.03462	-2.30697	-1.63465	-1.01766	-0.455993	0.050343	0.501352	0.897033	1.23739	1.52241	1.75211	1.92648	2.25542	2.45625	2.53298	2.58296	2.41393	2.00861	1.49798	0.94379	0.377147	0.113994	-0.0369836	-0.0975444	-0.0751647	-0.0824213	-0.0483867	-0.050905	-0.0792655	0.120083	0.55424	0.855889	1.15721	1.39161	1.53397	1.61623	1.65804	1.51941	1.33238	1.0247	0.695068	0.524223	0.189356	-0.262596
Total Response	BackToFront	2.71184	3.19253	3.6434	4.06444	4.45565	4.81703	5.14859	5.45031	5.72221	5.96428	6.17652	6.35893	6.51152	6.63427	6.7272	6.7903	7.10107	7.19838	7.10055	6.9261	6.80985	6.70288	6.61683	6.43432	6.13492	5.77608	5.36736	4.83026	4.00375	2.97255	1.97404	1.23706	0.844945	0.895305	1.29466	1.98248	2.64846	3.12728	3.46866	3.82268	4.43803	5.04963	5.74102	6.37401	7.06892	7.55507	7.82494	7.96147
Saccadic Response	BackToFront	8.76742	8.3429	7.93936	7.5568	7.19521	6.8546	6.53497	6.23632	5.95864	5.70194	5.46622	5.25148	5.05771	4.88492	4.73311	4.60228	4.79608	5.03261	5.15742	5.25593	5.40249	5.52051	5.5782	5.54701	5.31907	4.90064	4.42043	3.88725	3.04991	2.18503	1.3128	0.582738	0.0521945	-0.240611	-0.283548	0.124604	0.624592	1.15188	1.60479	2.15876	2.92163	3.66853	4.46725	5.20754	5.92729	6.46188	6.93161	7.3064
Smooth Response	BackToFront	-6.05558	-5.15037	-4.29596	-3.49236	-2.73956	-2.03757	-1.38638	-0.786006	-0.236433	0.262335	0.710297	1.10745	1.4538	1.74935	1.99409	2.18802	2.30499	2.16577	1.94313	1.67017	1.40736	1.18237	1.03863	0.887313	0.815848	0.875438	0.946935	0.943007	0.953837	0.787517	0.661241	0.654318	0.792751	1.13592	1.57821	1.85788	2.02387	1.9754	1.86387	1.66392	1.51639	1.3811	1.27377	1.16648	1.14163	1.09319	0.893331	0.655069
Total Response	Full Rotation	-7.85723	-6.59751	-5.42216	-4.33118	-3.32458	-2.40234	-1.56448	-0.81099	-0.14187	0.442878	0.943254	1.35926	1.69089	1.93815	2.10104	2.17956	2.07336	1.76898	1.2759	0.481476	-0.486682	-1.51055	-2.33449	-2.81957	-2.99212	-2.79464	-2.31323	-1.56681	-0.816867	-0.02142	0.692443	1.33524	1.64408	1.58934	1.25007	0.741332	0.238275	-0.18217	-0.471686	-0.826088	-1.27102	-1.77216	-2.17393	-2.70391	-3.27063	-3.86047	-4.36138	-4.78821
Saccadic Response	Full Rotation	-7.1113	-5.91598	-4.79991	-3.76311	-2.80556	-1.92726	-1.12823	-0.408454	0.232063	0.793322	1.27532	1.67807	2.00155	2.24578	2.41075	2.49646	2.28569	1.93294	1.38241	0.680303	-0.0854745	-0.783822	-1.42039	-1.8318	-1.97111	-1.85307	-1.50881	-0.947346	-0.218964	0.461666	1.06064	1.62887	1.96582	1.92038	1.79413	1.35941	0.884389	0.360413	-0.00122734	-0.447742	-0.974617	-1.3898	-1.7953	-2.2858	-3.03702	-3.65133	-4.17384	-4.63321
Smooth Response	Full Rotation	-0.745929	-0.681532	-0.622249	-0.568079	-0.519023	-0.475081	-0.436251	-0.402536	-0.373933	-0.350445	-0.332069	-0.318807	-0.310659	-0.307624	-0.309703	-0.316895	-0.212331	-0.163961	-0.106512	-0.198827	-0.401208	-0.726726	-0.914098	-0.987767	-1.02101	-0.941576	-0.804417	-0.619468	-0.597903	-0.483086	-0.368195	-0.293634	-0.321741	-0.331046	-0.544065	-0.618077	-0.646114	-0.542583	-0.470459	-0.378345	-0.296405	-0.38236	-0.378629	-0.41811	-0.233606	-0.209136	-0.187543	-0.154994
[truncated: 372 more columns]

## Sheet: Ext14c_bottom
Response_type	Stimulus	Frame1	Frame2	Frame3	Frame4	Frame5	Frame6	Frame7	Frame8	Frame9	Frame10	Frame11	Frame12	Frame13	Frame14	Frame15	Frame16	Frame17	Frame18	Frame19	Frame20	Frame21	Frame22	Frame23	Frame24	Frame25	Frame26	Frame27	Frame28	Frame29	Frame30	Frame31	Frame32	Frame33	Frame34	Frame35	Frame36	Frame37	Frame38	Frame39	Frame40	Frame41	Frame42	Frame43	Frame44	Frame45	Frame46	Frame47	Frame48
Total Response	FrontToBack	4.94151	3.91847	2.96749	2.08857	1.2817	0.546885	-0.115875	-0.706581	-1.22523	-1.67183	-2.04637	-2.34886	-2.57929	-2.73767	-2.82399	-2.83826	-2.54529	-2.08617	-1.30618	-0.267807	0.860713	1.89171	2.49229	2.61807	2.25622	1.66829	0.939178	0.189746	-0.57933	-1.4978	-2.44754	-3.32623	-3.9046	-4.4666	-5.08291	-5.80202	-6.22139	-6.29728	-6.18209	-6.08546	-5.92351	-5.64386	-5.26231	-4.96289	-4.78129	-4.73141	-4.58215	-4.2791
Saccadic Response	FrontToBack	-1.90243	-2.00756	-2.09472	-2.1639	-2.2151	-2.24832	-2.26357	-2.26084	-2.24013	-2.20145	-2.14479	-2.07015	-1.97753	-1.86693	-1.73836	-1.59181	-1.27806	-0.974351	-0.489999	0.359782	1.3754	2.209	2.81945	2.99148	2.62231	1.94755	1.28718	0.564273	0.0138237	-0.656245	-1.57862	-2.37283	-3.10007	-3.74154	-4.17248	-4.50654	-4.40431	-3.91819	-3.50188	-3.06354	-2.54449	-2.19205	-1.96612	-2.01802	-2.27381	-2.52305	-2.67354	-2.75059
Smooth Response	FrontToBack	6.84393	5.92603	5.06221	4.25247	3.4968	2.79521	2.1477	1.55426	1.0149	0.52962	0.0984164	-0.27871	-0.601759	-0.870731	-1.08563	-1.24644	-1.26723	-1.11182	-0.816182	-0.627589	-0.514682	-0.317293	-0.327159	-0.373409	-0.366089	-0.279266	-0.348001	-0.374527	-0.593154	-0.841556	-0.868911	-0.953403	-0.804534	-0.72506	-0.910427	-1.29548	-1.81708	-2.37909	-2.68021	-3.02193	-3.37902	-3.45181	-3.29619	-2.94487	-2.50748	-2.20836	-1.90861	-1.5285
Total Response	BackToFront	-7.51869	-5.78392	-4.15102	-2.62	-1.19086	0.136406	1.36179	2.4853	3.50693	4.42669	5.24456	5.96056	6.57468	7.08692	7.49729	7.80578	8.22455	8.55326	8.76426	8.83168	8.44834	7.61097	6.51712	5.41925	4.44482	3.49925	2.61106	1.91704	1.49555	1.25945	0.999347	0.624413	0.129826	-0.637209	-1.58248	-2.56429	-3.32492	-3.83203	-4.07079	-3.85618	-3.11544	-2.03736	-0.96711	-0.129881	0.442198	0.849912	1.18455	1.71749
Saccadic Response	BackToFront	-6.20041	-4.87743	-3.63058	-2.45988	-1.36531	-0.346874	0.595421	1.46158	2.2516	2.96548	3.60323	4.16483	4.6503	5.05964	5.39283	5.64989	6.26638	6.53626	6.68736	6.72585	6.5367	6.01136	5.21569	4.31949	3.50116	2.70489	1.96295	1.32299	0.901275	0.610693	0.315924	-0.0823778	-0.700984	-1.50964	-2.58587	-3.80524	-4.98484	-6.01121	-6.75537	-6.85764	-6.22857	-5.26683	-4.20816	-3.3388	-2.64856	-2.29894	-2.11817	-1.8508
Smooth Response	BackToFront	-1.31828	-0.906488	-0.520435	-0.160123	0.174448	0.48328	0.766372	1.02372	1.25533	1.46121	1.64134	1.79573	1.92438	2.02729	2.10446	2.15589	1.95817	2.017	2.0769	2.10582	1.91164	1.59961	1.30143	1.09975	0.94366	0.794358	0.648113	0.594056	0.594277	0.648753	0.683423	0.706791	0.83081	0.872435	1.00339	1.24096	1.65992	2.17918	2.68458	3.00146	3.11314	3.22947	3.24105	3.20892	3.09076	3.14885	3.30272	3.56829
Total Response	Full Rotation	2.57833	2.91289	3.24025	3.56042	3.87339	4.17917	4.47775	4.76913	5.05331	5.3303	5.6001	5.86269	6.1181	6.3663	6.60731	6.84112	7.05829	7.2794	7.43747	7.6698	8.00018	8.64588	9.43789	10.1511	10.5643	10.5305	10.3635	10.0795	9.74042	9.3715	9.10487	8.98706	8.85396	8.71807	8.68013	8.73165	8.7441	8.65946	8.46752	8.16366	7.89089	7.64665	7.61562	7.49169	7.23198	6.55264	5.7581	5.05618
Saccadic Response	Full Rotation	9.8346	8.77434	7.79927	6.9094	6.10473	5.38525	4.75097	4.20188	3.73799	3.3593	3.0658	2.85749	2.73439	2.69648	2.74376	2.87624	3.12742	3.51378	4.06609	4.98036	6.11726	7.51298	8.85249	9.92544	10.4781	10.6714	10.5974	10.3656	9.89183	9.37668	8.84208	8.50209	8.1074	7.72807	7.45945	7.2328	7.00854	6.75541	6.57231	6.22403	5.86716	5.32269	5.02078	4.80589	4.49052	3.78776	2.88834	2.18785
Smooth Response	Full Rotation	-7.25627	-5.86145	-4.55902	-3.34898	-2.23134	-1.20608	-0.273221	0.567248	1.31532	1.97101	2.5343	3.0052	3.38371	3.66983	3.86355	3.96488	3.93087	3.76562	3.37138	2.68944	1.88292	1.13291	0.5854	0.22568	0.0862924	-0.140972	-0.233982	-0.286157	-0.15141	-0.00518037	0.262795	0.484976	0.746558	0.989995	1.22068	1.49885	1.73556	1.90405	1.89521	1.93963	2.02372	2.32396	2.59485	2.6858	2.74146	2.76488	2.86975	2.86833
[truncated: 372 more columns]

## Sheet: Ext14e_bottom
Response_type	Stimulus	Frame1	Frame2	Frame3	Frame4	Frame5	Frame6	Frame7	Frame8	Frame9	Frame10	Frame11	Frame12	Frame13	Frame14	Frame15	Frame16	Frame17	Frame18	Frame19	Frame20	Frame21	Frame22	Frame23	Frame24	Frame25	Frame26	Frame27	Frame28	Frame29	Frame30	Frame31	Frame32	Frame33	Frame34	Frame35	Frame36	Frame37	Frame38	Frame39	Frame40	Frame41	Frame42	Frame43	Frame44	Frame45	Frame46	Frame47	Frame48
Total Response	FrontToBack	-7.49689	-6.54114	-5.6168	-4.72389	-3.86239	-3.03232	-2.23366	-1.46643	-0.730614	-0.0262191	0.646756	1.28831	1.89845	2.47716	3.02446	3.54033	4.17802	4.83214	5.52435	6.38755	7.21772	7.99702	8.52516	8.56477	7.94476	6.94744	6.0389	5.58666	5.57248	5.77554	5.71727	5.11724	4.24333	3.51249	3.11168	2.9219	2.70399	2.37612	1.83109	1.22744	0.626827	0.1385	-0.223194	-0.337455	-0.253628	-0.0529134	0.210564	0.595367
Saccadic Response	FrontToBack	-8.77431	-7.21947	-5.74812	-4.36027	-3.05592	-1.83506	-0.697694	0.356174	1.32655	2.21343	3.01681	3.7367	4.37309	4.92598	5.39538	5.78129	5.85778	5.92937	6.03695	6.39001	6.80513	7.2333	7.3758	7.21395	6.74664	5.88707	5.16986	4.51871	4.07868	3.76667	3.45491	3.07139	2.646	2.42229	2.39055	2.54516	2.64275	2.68001	2.5538	2.26439	1.91096	1.44237	0.733788	0.154219	-0.0307091	0.141104	0.388636	0.653973
Smooth Response	FrontToBack	1.27741	0.678328	0.131318	-0.363617	-0.806476	-1.19726	-1.53597	-1.8226	-2.05716	-2.23964	-2.37005	-2.44838	-2.47464	-2.44882	-2.37093	-2.24096	-1.67976	-1.09723	-0.512596	-0.00245947	0.412583	0.763714	1.14936	1.35082	1.19812	1.06036	0.869038	1.06794	1.49379	2.00886	2.26235	2.04585	1.59733	1.0902	0.72113	0.376743	0.0612388	-0.303893	-0.722707	-1.03695	-1.28413	-1.30387	-0.956982	-0.491674	-0.222919	-0.194017	-0.178072	-0.0586056
Total Response	BackToFront	-0.903873	0.783889	2.37748	3.87691	5.28217	6.59327	7.8102	8.93296	9.96155	10.896	11.7362	12.4823	13.1343	13.692	14.1556	14.525	14.6482	14.8615	15.0836	15.3526	15.4038	15.5327	15.6306	15.647	15.1241	14.2042	13.0043	11.8877	10.6949	9.36889	7.73425	5.91317	3.95163	2.00523	0.136965	-1.56834	-3.21325	-4.71636	-5.90013	-6.555	-6.6925	-6.6548	-6.71658	-6.99725	-7.35338	-7.44736	-7.11044	-6.31613
Saccadic Response	BackToFront	3.53317	4.76599	5.90272	6.94335	7.88787	8.7363	9.48863	10.1449	10.705	11.169	11.5369	11.8088	11.9845	12.0641	12.0477	11.9351	11.4235	10.7692	10.2	9.81683	9.43875	9.16909	8.91595	8.66008	8.05307	7.17448	6.0954	5.3666	4.49271	3.43513	2.18801	0.799721	-0.557073	-2.38149	-4.19733	-5.85429	-7.22637	-8.1491	-8.62621	-8.85992	-8.73722	-8.58417	-8.70982	-8.8483	-9.31552	-9.51313	-9.32089	-8.86539
Smooth Response	BackToFront	-4.43704	-3.98211	-3.52524	-3.06643	-2.6057	-2.14303	-1.67843	-1.2119	-0.743433	-0.273034	0.199297	0.673562	1.14976	1.62789	2.10795	2.58995	3.22466	4.09228	4.88361	5.53578	5.96509	6.36357	6.71467	6.98693	7.07105	7.02967	6.90885	6.52107	6.20221	5.93376	5.54623	5.11345	4.50871	4.38672	4.3343	4.28595	4.01312	3.43274	2.72608	2.30492	2.04472	1.92936	1.99324	1.85105	1.96214	2.06577	2.21045	2.54926
Total Response	Full Rotation	-1.86784	-1.32256	-0.824309	-0.373075	0.0311406	0.388336	0.698512	0.961669	1.17781	1.34692	1.46902	1.5441	1.57216	1.5532	1.48722	1.37422	1.11676	0.629788	-0.0266419	-0.59381	-0.89801	-0.92786	-0.945133	-0.943274	-0.985675	-1.13083	-1.5339	-1.97646	-2.24955	-2.1317	-1.80402	-1.3357	-0.943945	-0.746266	-0.701073	-0.767248	-0.829762	-1.00647	-1.18408	-1.32698	-1.4091	-1.43225	-1.41254	-1.44104	-1.53463	-1.68179	-1.71896	-1.55883
Saccadic Response	Full Rotation	0.58054	1.04537	1.45679	1.81478	2.11936	2.37052	2.56825	2.71257	2.80347	2.84095	2.82501	2.75565	2.63288	2.45668	2.22706	1.94403	1.31068	0.641703	-0.119033	-0.863503	-1.37476	-1.66796	-1.98218	-2.22454	-2.48353	-2.80517	-3.1631	-3.53291	-3.79279	-3.77414	-3.48649	-3.1059	-2.61194	-2.24802	-2.02582	-1.98257	-2.18481	-2.43772	-2.73892	-3.0425	-3.35105	-3.60252	-3.78782	-3.90992	-4.0432	-4.08316	-3.8857	-3.55852
Smooth Response	Full Rotation	-2.44838	-2.36794	-2.2811	-2.18786	-2.08822	-1.98218	-1.86974	-1.7509	-1.62567	-1.49403	-1.35599	-1.21156	-1.06072	-0.903483	-0.739847	-0.569812	-0.193914	-0.0119146	0.0923915	0.269692	0.476747	0.740105	1.03705	1.28127	1.49785	1.67434	1.6292	1.55645	1.54324	1.64244	1.68248	1.77021	1.66799	1.50176	1.32474	1.21532	1.35505	1.43125	1.55484	1.71551	1.94195	2.17027	2.37527	2.46888	2.50857	2.40137	2.16674	1.99969
[truncated: 372 more columns]

## Sheet: Ext14g_bottom
Response_type	Stimulus	Frame1	Frame2	Frame3	Frame4	Frame5	Frame6	Frame7	Frame8	Frame9	Frame10	Frame11	Frame12	Frame13	Frame14	Frame15	Frame16	Frame17	Frame18	Frame19	Frame20	Frame21	Frame22	Frame23	Frame24	Frame25	Frame26	Frame27	Frame28	Frame29	Frame30	Frame31	Frame32	Frame33	Frame34	Frame35	Frame36	Frame37	Frame38	Frame39	Frame40	Frame41	Frame42	Frame43	Frame44	Frame45	Frame46	Frame47	Frame48
Total Response	FrontToBack	2.27778	1.46118	0.699688	-0.00669168	-0.657961	-1.25412	-1.79517	-2.28111	-2.71193	-3.08765	-3.40826	-3.67375	-3.88414	-4.03941	-4.13958	-4.18463	-4.24942	-4.32351	-4.29015	-4.10611	-3.67409	-3.10908	-2.61498	-2.2921	-2.0791	-1.92221	-1.93981	-2.29943	-2.84041	-3.43732	-3.71198	-3.52223	-2.83875	-1.9438	-1.13354	-0.494729	-0.113245	0.0842047	0.17592	0.422856	0.874485	1.6222	2.67807	4.06062	5.636	7.05519	8.18791	8.94441
Saccadic Response	FrontToBack	0.35053	-0.309663	-0.908001	-1.44448	-1.91911	-2.33187	-2.68279	-2.97184	-3.19904	-3.36438	-3.46787	-3.5095	-3.48927	-3.40719	-3.26325	-3.05746	-2.88019	-2.44363	-1.96624	-1.56778	-1.00946	-0.221253	0.623049	1.29184	1.77117	1.79477	1.48777	0.928816	0.289776	-0.286639	-0.632366	-0.619068	-0.0653191	0.62158	1.21202	1.59684	1.86805	2.01178	1.89317	1.71547	1.6387	1.84451	2.22411	2.88461	3.81031	4.88678	5.82487	6.4606
Smooth Response	FrontToBack	1.92725	1.77084	1.60769	1.43779	1.26115	1.07776	0.887619	0.690736	0.487108	0.276734	0.0596134	-0.164253	-0.394865	-0.632224	-0.876328	-1.12718	-1.36923	-1.87988	-2.32391	-2.53834	-2.66463	-2.88783	-3.23803	-3.58394	-3.85027	-3.71698	-3.42757	-3.22824	-3.13018	-3.15068	-3.07962	-2.90316	-2.77343	-2.56538	-2.34557	-2.09156	-1.9813	-1.92757	-1.71725	-1.29261	-0.764217	-0.222314	0.453962	1.17601	1.82569	2.16841	2.36304	2.48381
Total Response	BackToFront	-2.63954	-2.24806	-1.88104	-1.53845	-1.22032	-0.926625	-0.657379	-0.412578	-0.192223	0.0036862	0.17515	0.322169	0.444742	0.54287	0.616552	0.665789	0.569302	0.385517	0.297344	0.265821	0.363423	0.5056	0.724649	0.841759	0.704235	0.376027	0.138355	0.0638527	0.240207	0.552017	1.20288	2.00553	2.85903	3.37354	3.61144	3.64563	3.73259	3.83923	4.09572	4.32004	4.56859	4.71826	4.78158	4.62814	4.18237	3.50035	2.82992	2.30139
Saccadic Response	BackToFront	-3.87569	-3.20238	-2.56178	-1.9539	-1.37874	-0.83629	-0.326561	0.150451	0.594745	1.00632	1.38518	1.73132	2.04475	2.32546	2.57345	2.78872	3.12991	3.26865	3.39275	3.60976	3.93924	4.16926	4.38112	4.24071	3.79244	3.0909	2.51924	2.27246	2.25007	2.21392	2.46979	2.84048	3.27048	3.54048	3.63611	3.54845	3.41707	3.22662	3.06948	3.10209	3.18061	3.16862	3.03267	2.72977	2.31283	1.88448	1.48471	1.12318
Smooth Response	BackToFront	1.23615	0.954313	0.680743	0.415445	0.158419	-0.0903352	-0.330818	-0.563029	-0.786968	-1.00264	-1.21003	-1.40916	-1.60001	-1.78259	-1.9569	-2.12293	-2.56061	-2.88313	-3.09541	-3.34394	-3.57582	-3.66366	-3.65647	-3.39895	-3.0882	-2.71488	-2.38089	-2.20861	-2.00986	-1.6619	-1.26692	-0.834953	-0.411456	-0.166934	-0.0246703	0.0971756	0.315518	0.612607	1.02624	1.21795	1.38797	1.54964	1.7489	1.89836	1.86954	1.61587	1.34521	1.17821
Total Response	Full Rotation	-5.24174	-4.5304	-3.87179	-3.26592	-2.71277	-2.21236	-1.76469	-1.36974	-1.02753	-0.738056	-0.501312	-0.317302	-0.186025	-0.107481	-0.0816697	-0.108592	-0.286879	-0.725167	-1.27228	-1.7483	-2.11117	-2.35502	-2.61936	-2.85253	-3.06261	-3.20308	-3.28466	-3.40554	-3.42318	-3.35588	-3.14122	-2.96775	-2.81162	-2.56727	-2.12187	-1.63459	-1.24115	-1.07863	-0.811574	-0.305772	0.456472	1.2998	2.08374	2.8135	3.47567	3.90748	4.1789	4.31867
Saccadic Response	Full Rotation	-5.80473	-5.37744	-4.97506	-4.59759	-4.24505	-3.91741	-3.6147	-3.3369	-3.08401	-2.85605	-2.65299	-2.47486	-2.32164	-2.19333	-2.08994	-2.01147	-2.31489	-2.76828	-3.22569	-3.42351	-3.52038	-3.48657	-3.4609	-3.40794	-3.15124	-2.92158	-2.58183	-2.14939	-1.61252	-1.11778	-0.635487	-0.292078	-0.00468477	0.235995	0.284124	0.299825	0.190471	-0.219713	-0.524097	-0.565725	-0.366869	-0.00702353	0.417753	0.806486	1.21828	1.49625	1.56358	1.64325
Smooth Response	Full Rotation	0.562989	0.847036	1.10327	1.33168	1.53227	1.70505	1.85001	1.96715	2.05648	2.11799	2.15168	2.15756	2.13561	2.08585	2.00827	1.90288	2.02801	2.04311	1.95341	1.67522	1.40921	1.13156	0.841536	0.555416	0.0886323	-0.2815	-0.702831	-1.25615	-1.81066	-2.2381	-2.50573	-2.67567	-2.80693	-2.80326	-2.40599	-1.93442	-1.43162	-0.858915	-0.287477	0.259953	0.823342	1.30682	1.66598	2.00702	2.25739	2.41122	2.61533	2.67542
[truncated: 372 more columns]

## Sheet: Ext14b
anti_saccadic_turns	syn_saccadic_turns	smooth_turns	saccade_turns	genotype	stim_type
-209.822	26.9634	-17.2334	-94.2914	FlpND_monocular	FrontToBack
-176.308	78.7289	25.7446	-36.3262	FlpND_monocular	FrontToBack
-228.549	11.2343	-52.0498	-101.428	FlpND_monocular	FrontToBack
-189.279	121.687	56.6906	-28.6622	FlpND_monocular	FrontToBack
-291.56	24.5014	-18.5167	-144.485	FlpND_monocular	FrontToBack
-267.687	30.2768	-20.3152	-113.802	FlpND_monocular	FrontToBack
-420.783	76.2491	-51.151	-133.806	FlpND_monocular	FrontToBack
-310.385	27.7268	-13.924	-141.144	FlpND_monocular	FrontToBack
-259.923	6.85081	-44.4992	-120.013	FlpND_monocular	FrontToBack
-259.19	1.04363	-96.4204	-131.716	FlpND_monocular	FrontToBack
-276.904	99.9307	-24.3339	-107.802	FlpND_monocular	FrontToBack
-311.33	46.1456	-51.4041	-146.08	FlpND_monocular	FrontToBack
-465.024	8.79518	-63.3386	-232.945	FlpND_monocular	FrontToBack
-344.771	21.7848	-45.759	-164.278	FlpND_monocular	FrontToBack
-260.385	171.295	43.0298	-56.6882	FlpND_monocular	FrontToBack
-114.124	85.4839	-9.69284	-5.38614	FlpND_monocular	FrontToBack
-258.839	127.241	-6.27683	-100.746	FlpND_monocular	FrontToBack
-382.5	22.0404	-12.4998	-170.915	FlpND_monocular	FrontToBack
-14.7995	255.391	69.0829	127.25	FlpND_monocular	BackToFront
-20.4174	339.482	133.312	147.735	FlpND_monocular	BackToFront
-11.3786	98.1447	63.0182	61.4981	FlpND_monocular	BackToFront
-23.6505	388.015	96.2122	197.104	FlpND_monocular	BackToFront
-26.0695	221.036	64.3226	107.699	FlpND_monocular	BackToFront
-31.8859	471.926	163.663	212.547	FlpND_monocular	BackToFront
-94.989	419.165	183.098	146.489	FlpND_monocular	BackToFront
-80.3167	202.467	73.6385	68.8233	FlpND_monocular	BackToFront
-1.58517	232.141	84.0436	107.729	FlpND_monocular	BackToFront
-12.4738	37.3575	65.0516	23.2342	FlpND_monocular	BackToFront
-10.9044	552.776	197.102	267.264	FlpND_monocular	BackToFront
-41.9533	412.066	175.129	178.71	FlpND_monocular	BackToFront
-32.8495	229.035	88.5305	116.568	FlpND_monocular	BackToFront
-11.4724	280.629	134.206	129.166	FlpND_monocular	BackToFront
-13.8737	265.778	60.4448	120.71	FlpND_monocular	BackToFront
-45.4013	101.082	14.3733	18.6432	FlpND_monocular	BackToFront
-11.3132	277.154	79.8103	129.114	FlpND_monocular	BackToFront
-10.5876	463.865	126.076	248.147	FlpND_monocular	BackToFront
-71.846	94.822	80.2868	15.6233	FlpND_monocular	FullRotation
-58.777	142.705	127.648	53.8245	FlpND_monocular	FullRotation
-32.8732	11.0373	50.762	-10.3907	FlpND_monocular	FullRotation
-90.4422	193.646	82.8788	36.6284	FlpND_monocular	FullRotation
-36.0265	129.687	117.138	40.668	FlpND_monocular	FullRotation
-31.9041	355.863	186.954	163.686	FlpND_monocular	FullRotation
-135.114	382.102	177.788	106.616	FlpND_monocular	FullRotation
-145.295	85.4484	59.58	-25.1645	FlpND_monocular	FullRotation
-109.85	129.723	87.8711	21.0452	FlpND_monocular	FullRotation
-27.4205	8.11146	100.182	-10.1562	FlpND_monocular	FullRotation
-48.14	119.805	127.517	21.6617	FlpND_monocular	FullRotation
-30.8201	185.88	149.291	64.2372	FlpND_monocular	FullRotation
-69.7368	123.846	96.2254	35.8392	FlpND_monocular	FullRotation
-36.4712	111.192	99.0874	25.1828	FlpND_monocular	FullRotation
-72.4521	46.2524	70.0622	-13.1998	FlpND_monocular	FullRotation
-46.4467	79.3299	107.033	18.1208	FlpND_monocular	FullRotation
-26.771	44.8964	90.3663	3.96293	FlpND_monocular	FullRotation
-46.2293	161.226	107.91	47.9257	FlpND_monocular	FullRotation

## Sheet: Ext14d
anti_saccadic_turns	syn_saccadic_turns	smooth_turns	saccade_turns	genotype	stim_type
-92.6764	92.2323	35.8294	5.68686	FlpD_monocular	FrontToBack
-119.84	122.69	49.7974	3.78858	FlpD_monocular	FrontToBack
-115.078	40.852	-4.07707	-37.9667	FlpD_monocular	FrontToBack
-28.0187	41.9306	42.3699	7.43213	FlpD_monocular	FrontToBack
-114.632	138.19	41.725	-8.38764	FlpD_monocular	FrontToBack
-89.7352	81.9158	62.1958	-5.85768	FlpD_monocular	FrontToBack
-142.276	174.938	46.3422	9.15174	FlpD_monocular	FrontToBack
-65.1281	56.2575	2.73658	-1.69888	FlpD_monocular	FrontToBack
-111.63	162.202	62.1326	23.099	FlpD_monocular	FrontToBack
-112.465	105.815	43.1502	-29.9437	FlpD_monocular	FrontToBack
-117.932	94.2031	15.0548	-54.2345	FlpD_monocular	FrontToBack
-133.376	139.236	52.6466	-17.4808	FlpD_monocular	FrontToBack
-215.824	68.7649	-30.4301	-81.2656	FlpD_monocular	FrontToBack
-121.189	59.8362	-4.95904	-25.872	FlpD_monocular	FrontToBack
-78.1479	44.2766	27.3867	-19.3882	FlpD_monocular	FrontToBack
-110.765	34.3115	8.59631	-25.7273	FlpD_monocular	FrontToBack
-166.15	167.371	19.6235	3.28975	FlpD_monocular	FrontToBack
-154.647	31.8406	-30.4884	-65.7653	FlpD_monocular	FrontToBack
-147.471	114.98	97.3001	1.82392	FlpD_monocular	FrontToBack
-147.436	72.438	41.6257	-27.0204	FlpD_monocular	FrontToBack
-83.0416	145.714	76.4846	30.98	FlpD_monocular	FrontToBack
-38.3921	333.849	136.174	128.234	FlpD_monocular	FrontToBack
-169.359	56.3414	32.0942	-92.7909	FlpD_monocular	FrontToBack
-255.922	111.239	5.90325	-75.2932	FlpD_monocular	FrontToBack
-77.4098	280.114	77.621	100.335	FlpD_monocular	BackToFront
-51.7614	145.841	36.9662	58.3827	FlpD_monocular	BackToFront
-42.8256	287.751	78.9026	134.85	FlpD_monocular	BackToFront
-69.2705	209.203	72.5591	84.3171	FlpD_monocular	BackToFront
-7.8411	67.6066	58.2861	29.6307	FlpD_monocular	BackToFront
-2.62987	24.8566	30.0554	16.6629	FlpD_monocular	BackToFront
-71.6953	206.521	82.2124	93.7694	FlpD_monocular	BackToFront
-21.8342	264.335	89.6796	122.386	FlpD_monocular	BackToFront
-61.0139	295.905	103.865	102.211	FlpD_monocular	BackToFront
-19.8686	129.217	74.5258	53.1992	FlpD_monocular	BackToFront
-98.7554	217.272	75.0682	72.3046	FlpD_monocular	BackToFront
-73.8164	227.423	94.458	83.3138	FlpD_monocular	BackToFront
-93.4584	199.154	65.7461	66.4417	FlpD_monocular	BackToFront
-28.4864	442.205	138.809	189.841	FlpD_monocular	BackToFront
-78.0641	137.835	56.1686	31.3591	FlpD_monocular	BackToFront
-76.609	319.682	60.2889	134.939	FlpD_monocular	BackToFront
-36.6023	503.987	149.416	218.798	FlpD_monocular	BackToFront
-41.7795	393.382	92.1396	218.869	FlpD_monocular	BackToFront
-7.86213	267.689	185.828	141.64	FlpD_monocular	BackToFront
-29.3076	442.249	184.972	215.426	FlpD_monocular	BackToFront
-10.4531	262.678	180.659	138.991	FlpD_monocular	BackToFront
-62.5739	249.902	118.652	111.761	FlpD_monocular	BackToFront
-60.1136	281.292	120.176	142.252	FlpD_monocular	BackToFront
-76.5127	196.895	82.8277	87.0672	FlpD_monocular	BackToFront
-55.8451	372.378	130.938	181.225	FlpD_monocular	BackToFront
-127.064	185.662	30.4861	46.6652	FlpD_monocular	BackToFront
-65.7903	195.805	81.7416	86.7202	FlpD_monocular	BackToFront
-24.5888	306.02	141.241	139.752	FlpD_monocular	BackToFront
-22.8938	472.666	182.49	272.92	FlpD_monocular	BackToFront
-86.0022	235.814	75.7796	85.9192	FlpD_monocular	BackToFront
-158.054	264.17	19.1397	58.6023	FlpD_monocular	BackToFront
-93.1378	139.02	93.4163	-13.5242	FlpD_monocular	FullRotation
-22.8503	82.3604	89.3575	25.9117	FlpD_monocular	FullRotation
-72.8934	236.103	136.394	71.3463	FlpD_monocular	FullRotation
-34.6871	43.6409	72.6206	9.02452	FlpD_monocular	FullRotation
-54.0892	65.7906	65.1732	10.7509	FlpD_monocular	FullRotation
-91.5929	149.046	111.098	21.3686	FlpD_monocular	FullRotation
-70.2705	79.7252	61.6955	11.0223	FlpD_monocular	FullRotation
-95.4145	200.005	136.149	64.1687	FlpD_monocular	FullRotation
-85.7579	145.335	77.6242	36.6545	FlpD_monocular	FullRotation
-62.4087	172.401	129.605	32.4089	FlpD_monocular	FullRotation
-64.0434	73.1044	50.6441	17.1557	FlpD_monocular	FullRotation
-43.0079	385.406	210.812	191.66	FlpD_monocular	FullRotation
-60.0063	431.019	218.098	182.739	FlpD_monocular	FullRotation
-94.8223	451.508	193.577	190.821	FlpD_monocular	FullRotation
-75.3693	366.222	139.134	141.784	FlpD_monocular	FullRotation
-62.4612	333.501	143.793	125	FlpD_monocular	FullRotation
-28.6312	195.252	144.318	105.218	FlpD_monocular	FullRotation
-6.84205	140.641	216.56	76.7845	FlpD_monocular	FullRotation
-75.6101	299.933	226.336	139.391	FlpD_monocular	FullRotation
-9.9413	136.778	169.861	75.4732	FlpD_monocular	FullRotation
-48.6471	166.912	134.146	41.4446	FlpD_monocular	FullRotation
-125.896	168.86	105.686	20.2458	FlpD_monocular	FullRotation
-29.826	343.451	103.486	149.111	FlpD_monocular	FullRotation
-16.4185	117.026	111.24	35.5585	FlpD_monocular	FullRotation
-121.459	193.399	146.784	43.267	FlpD_monocular	FullRotation
-51.5869	374.586	219.942	156.292	FlpD_monocular	FullRotation
-90.0677	179.399	112.228	36.2229	FlpD_monocular	FullRotation
-150.024	387.512	168.473	122.55	FlpD_monocular	FullRotation
-50.9109	147.68	82.4047	54.5542	FlpD_monocular	FullRotation

## Sheet: Ext14f
anti_saccadic_turns	syn_saccadic_turns	smooth_turns	saccade_turns	genotype	stim_type
-97.6067	149.237	77.5231	29.0651	FlpND_gluedhead	FrontToBack
-144.634	21.7652	-10.7028	-57.8427	FlpND_gluedhead	FrontToBack
-370.354	14.5668	-61.4161	-183.364	FlpND_gluedhead	FrontToBack
-148.135	73.9109	11.5691	-30.3213	FlpND_gluedhead	FrontToBack
-195.494	35.47	-45.2402	-79.9078	FlpND_gluedhead	FrontToBack
-109.681	170.289	114.921	19.8111	FlpND_gluedhead	FrontToBack
-63.2816	189.837	120.307	49.3048	FlpND_gluedhead	FrontToBack
-254.255	57.1184	-51.3677	-105.32	FlpND_gluedhead	FrontToBack
-175.368	63.2365	13.0455	-61.4558	FlpND_gluedhead	FrontToBack
-450.477	75.1842	-23.289	-188.415	FlpND_gluedhead	FrontToBack
-288.347	23.2179	-28.0753	-127.522	FlpND_gluedhead	FrontToBack
-89.6599	79.6589	5.48927	-7.93341	FlpND_gluedhead	FrontToBack
-229.483	95.1691	-38.8334	-67.5208	FlpND_gluedhead	FrontToBack
-150.009	96.6479	11.2326	-32.579	FlpND_gluedhead	FrontToBack
-67.2096	115.727	49.537	30.0925	FlpND_gluedhead	BackToFront
-40.2829	157.43	109.805	55.8146	FlpND_gluedhead	BackToFront
-47.7385	192.655	131.27	79.198	FlpND_gluedhead	BackToFront
-89.892	68.9698	35.7982	-3.44676	FlpND_gluedhead	BackToFront
-26.1858	245.969	157.77	108.913	FlpND_gluedhead	BackToFront
-80.5771	171.187	96.5663	50.1308	FlpND_gluedhead	BackToFront
-42.036	202.937	115.659	80.1776	FlpND_gluedhead	BackToFront
-39.3747	159.101	118.576	61.5141	FlpND_gluedhead	BackToFront
-68.8805	163.682	115.656	75.7017	FlpND_gluedhead	BackToFront
-64.4165	79.6926	49.5884	30.1428	FlpND_gluedhead	BackToFront
-45.7374	375.08	131.718	179.584	FlpND_gluedhead	BackToFront
-112.64	244.407	130.168	76.2187	FlpND_gluedhead	BackToFront
-87.1431	107.511	-19.4164	-0.395614	FlpND_gluedhead	BackToFront
-55.0476	168.831	90.2232	67.6097	FlpND_gluedhead	BackToFront
-97.423	29.7905	-6.69891	-23.361	FlpND_gluedhead	BackToFront
-84.9217	225.712	191.488	73.3218	FlpND_gluedhead	FullRotation
-18.6895	211.571	269.678	95.7913	FlpND_gluedhead	FullRotation
-136.438	290.621	195.907	93.8476	FlpND_gluedhead	FullRotation
-11.9662	120.674	244.474	53.3748	FlpND_gluedhead	FullRotation
-37.5057	150.294	182.041	52.2788	FlpND_gluedhead	FullRotation
-36.8085	330.383	309.071	144.004	FlpND_gluedhead	FullRotation
-10.4091	164.857	219.746	62.7607	FlpND_gluedhead	FullRotation
-11.2285	194.458	214.319	83.1614	FlpND_gluedhead	FullRotation
-93.3257	204.042	221.93	66.2069	FlpND_gluedhead	FullRotation
-45.6797	260.988	199.449	111.406	FlpND_gluedhead	FullRotation
-210.515	522.784	206.746	153.263	FlpND_gluedhead	FullRotation
-198.619	185.795	113.592	19.8471	FlpND_gluedhead	FullRotation
-83.9032	104.422	27.979	8.53676	FlpND_gluedhead	FullRotation
-49.3686	405.586	234.97	161.554	FlpND_gluedhead	FullRotation
-92.7222	127.064	144.69	18.3173	FlpND_gluedhead	FullRotation

## Sheet: Ext14h
anti_saccadic_turns	syn_saccadic_turns	smooth_turns	saccade_turns	genotype	stim_type
-63.9031	334.405	165.918	108.786	FlpD_gluedhead	FrontToBack
-136.132	65.5018	10.8594	-29.6215	FlpD_gluedhead	FrontToBack
-68.766	48.183	49.1982	-4.23871	FlpD_gluedhead	FrontToBack
-149.348	86.4903	16.2342	-33.1634	FlpD_gluedhead	FrontToBack
-299.42	168.88	22.5405	-89.4266	FlpD_gluedhead	FrontToBack
-233.374	98.721	12.2275	-81.9013	FlpD_gluedhead	FrontToBack
-273.414	156.233	36.2349	-59.843	FlpD_gluedhead	FrontToBack
-148.637	239.698	59.0987	33.4381	FlpD_gluedhead	FrontToBack
-185.777	171.719	20.7058	-34.2632	FlpD_gluedhead	FrontToBack
-96.5774	214.336	108.546	41.7307	FlpD_gluedhead	FrontToBack
-185.987	27.0395	-33.7276	-76.5884	FlpD_gluedhead	FrontToBack
-70.737	33.199	12.8923	-16.6582	FlpD_gluedhead	FrontToBack
-150.625	117.048	62.0643	-16.6544	FlpD_gluedhead	FrontToBack
-53.5483	179.465	182.954	51.1733	FlpD_gluedhead	FrontToBack
-69.1844	35.9143	29.2321	-16.0015	FlpD_gluedhead	FrontToBack
-266.826	34.5406	-33.5138	-109.949	FlpD_gluedhead	FrontToBack
-97.9067	237.331	90.1809	82.1834	FlpD_gluedhead	BackToFront
-26.3653	187.571	78.3653	87.983	FlpD_gluedhead	BackToFront
-53.8315	97.8904	25.735	38.1753	FlpD_gluedhead	BackToFront
-31.8158	229.204	109.912	112.204	FlpD_gluedhead	BackToFront
-110.88	199.077	57.7998	61.7836	FlpD_gluedhead	BackToFront
-23.8731	111.217	65.7404	52.3149	FlpD_gluedhead	BackToFront
-56.9731	276.054	67.4342	126.843	FlpD_gluedhead	BackToFront
-79.2319	163.352	86.5518	71.8509	FlpD_gluedhead	BackToFront
-197.944	234.292	65.475	15.0333	FlpD_gluedhead	BackToFront
-9.50537	184.127	115.589	92.9339	FlpD_gluedhead	BackToFront
-19.8373	116.036	115.331	60.077	FlpD_gluedhead	BackToFront
-66.0766	109.068	51.1656	43.6619	FlpD_gluedhead	BackToFront
-23.7065	216.996	121.048	100.471	FlpD_gluedhead	BackToFront
-109.666	104.25	24.5242	9.18411	FlpD_gluedhead	BackToFront
-29.4218	40.937	50.0698	14.3337	FlpD_gluedhead	BackToFront
-21.6338	315.942	146.807	167.898	FlpD_gluedhead	BackToFront
-30.4653	604.069	330.019	270.607	FlpD_gluedhead	FullRotation
-25.7012	382.786	224.889	180.74	FlpD_gluedhead	FullRotation
-13.8962	154.429	218.432	82.2764	FlpD_gluedhead	FullRotation
-25.2077	267.01	216.61	123.887	FlpD_gluedhead	FullRotation
-145.995	318.938	125.047	66.6977	FlpD_gluedhead	FullRotation
-129.078	82.6414	129.156	11.4554	FlpD_gluedhead	FullRotation
-43.6443	334.231	192.315	144.331	FlpD_gluedhead	FullRotation
-28.638	321.524	218.81	150.18	FlpD_gluedhead	FullRotation
-82.8888	408.269	197.399	153.011	FlpD_gluedhead	FullRotation
-14.8323	198.653	263.035	77.8613	FlpD_gluedhead	FullRotation
-33.3198	230.602	230.923	89.7017	FlpD_gluedhead	FullRotation
-55.0288	157.894	164.215	55.3951	FlpD_gluedhead	FullRotation
-21.1255	314.452	255.014	154.045	FlpD_gluedhead	FullRotation
-59.4175	339.724	276.436	144.195	FlpD_gluedhead	FullRotation
-39.8607	75.7325	116.686	19.0188	FlpD_gluedhead	FullRotation
-50.8379	268.287	177.732	104.368	FlpD_gluedhead	FullRotation

## Sheet: Ext14a_top
Stimulus	Fly_id	0	1	2	3	4	5	6	7	8	9	10	11	12	13	14	15	16	17	18	19	20	21	22	23	24	25	26	27	28	29	30	31	32	33	34	35	36	37	38	39	40	41	42	43	44	45	46	47
FrontToBack	1	-45.3143	-37.117	-29.9724	-23.7582	-18.5228	-14.4038	-11.535	-9.9505	-9.523	-9.9562	-10.8564	-11.8604	-12.7666	-13.5935	-14.5233	-15.755	-17.3526	-19.174	-20.9202	-22.2804	-23.1049	-23.5206	-23.9261	-24.8459	-26.7001	-29.5918	-33.2198	-36.9589	-40.0638	-41.8984	-42.0978	-40.6242	-37.7251	-33.8312	-29.434	-24.9795	-20.8001	-17.097	-13.9636	-11.4259	-9.46901	-8.04205	-7.04977	-6.35264	-5.7881	-5.21135	-4.54228	-3.79506
FrontToBack	1	-187.117	-153.742	-127.639	-108.996	-96.5157	-88.3277	-82.7367	-78.6394	-75.5937	-73.657	-73.1422	-74.3757	-77.4366	-81.9325	-86.9645	-91.4786	-94.9647	-98.1777	-103.411	-114.02	-133.253	-162.778	-201.456	-244.885	-286.052	-317.067	-331.476	-326.261	-302.715	-265.822	-222.49	-179.427	-141.487	-110.954	-87.7788	-70.4334	-56.9712	-45.8761	-36.4581	-28.7643	-23.1798	-20.0225	-19.3506	-21.0325	-24.9286	-30.9827	-39.0986	-48.8536
FrontToBack	1	-34.6809	-27.1128	-19.3779	-12.6601	-7.84252	-5.3911	-5.3026	-7.11367	-9.99869	-12.9817	-15.2074	-16.1668	-15.7778	-14.3121	-12.2264	-10.0194	-8.18034	-7.25929	-8.01503	-11.5861	-19.5772	-33.9119	-56.3203	-87.4839	-126.133	-168.601	-209.276	-241.964	-261.67	-266.02	-255.737	-234.058	-205.492	-174.514	-144.674	-118.33	-96.8657	-81.1288	-71.76	-69.2645	-73.8079	-84.8854	-101.055	-119.926	-138.489	-153.729	-163.314	-166.102
FrontToBack	1	-78.2357	-73.8559	-68.4917	-63.2623	-59.042	-56.0523	-53.8008	-51.4008	-48.0863	-43.6203	-38.358	-32.9745	-28.0762	-23.9619	-20.6418	-18.0089	-16.0033	-14.654	-14.0208	-14.0899	-14.6764	-15.3732	-15.6085	-14.8535	-12.932	-10.2769	-7.98319	-7.63833	-11.0399	-19.93	-35.746	-59.2789	-90.1652	-126.349	-163.884	-197.457	-221.719	-232.971	-230.41	-216.244	-194.621	-169.972	-145.665	-123.547	-104.309	-88.174	-75.3523	-66.0457
FrontToBack	1	-34.2371	-33.6275	-29.4183	-22.825	-15.7866	-10.1477	-6.98346	-6.3912	-7.79257	-10.4786	-13.9945	-18.097	-22.3731	-25.9208	-27.5086	-26.271	-22.5027	-17.8893	-14.8221	-15.1021	-18.8483	-24.3608	-29.0529	-30.8565	-29.2246	-25.1896	-20.5617	-16.8515	-14.5445	-13.0852	-11.4791	-9.14816	-6.54007	-5.14191	-6.82879	-12.8412	-22.9109	-35.0366	-46.1217	-53.2752	-55.2461	-53.3631	-51.5385	-55.2726	-70.0239	-99.5418	-144.703	-203.089
FrontToBack	1	-309.985	-297.807	-292.769	-298.748	-315.974	-340.854	-366.806	-386.014	-391.753	-380.51	-353.011	-313.64	-268.545	-223.419	-182.001	-145.816	-114.891	-88.7643	-67.164	-50.1174	-37.6897	-29.6659	-25.4396	-24.1136	-24.7119	-26.3499	-28.3226	-30.117	-31.3849	-31.8933	-31.4882	-30.0933	-27.7705	-24.7848	-21.609	-18.8248	-16.9445	-16.2363	-16.6182	-17.661	-18.7043	-19.0586	-18.2376	-16.1245	-13.0014	-9.42606	-6.02391	-3.27944
FrontToBack	1	-359.188	-385.691	-387.882	-367.492	-330.688	-285.529	-239.285	-196.776	-160.149	-129.649	-104.667	-84.474	-68.4853	-56.2068	-47.1482	-40.9077	-37.4753	-37.6365	-43.2402	-57.0689	-82.1042	-120.21	-170.621	-228.964	-287.61	-337.591	-371.477	-385.802	-381.803	-364.137	-338.509	-309.677	-280.879	-254.578	-233.521	-220.968	-219.631	-229.918	-248.718	-269.771	-285.762	-291.122	-284.037	-266.628	-243.414	-219.113	-197.003	-178.441
FrontToBack	1	83.7202	120.589	168.317	222.815	276.93	322.06	350.734	358.964	347.246	319.798	282.629	241.561	201.14	164.642	134.671	113.64	103.669	105.922	119.807	142.508	169.212	194.063	211.641	218.48	214.087	200.983	183.655	166.777	153.5	144.637	139.101	135.244	132.218	130.538	131.597	136.56	145.408	156.695	168.066	177.179	182.514	183.794	181.963	178.797	176.2	175.319	175.759	175.369
FrontToBack	1	-79.4959	-73.4869	-66.2814	-58.3759	-50.4471	-43.2387	-37.4271	-33.3909	-30.9576	-29.3504	-27.5139	-24.7154	-21.0416	-17.4104	-15.0473	-14.76	-16.4806	-19.3262	-22.0823	-23.7773	-24.0361	-23.0867	-21.4949	-19.8167	-18.3543	-17.1147	-15.9472	-14.7412	-13.5449	-12.5383	-11.8954	-11.6449	-11.6211	-11.5243	-11.0293	-9.87423	-7.89363	-5.01929	-1.28283	3.16561	8.03302	12.8736	17.0976	20.0168	20.948	19.398	15.2887	9.1096
FrontToBack	1	13.5739	13.6023	13.2794	12.3313	10.7675	8.8555	7.00015	5.57504	4.77454	4.55697	4.69809	4.93287	5.12151	5.38339	6.14726	8.0991	12.021	18.5455	27.8859	39.6373	52.7611	65.7984	77.271	86.1089	91.9292	95.0472	96.2313	96.3195	95.8711	94.9996	93.4494	90.8605	87.0698	82.2923	77.0804	72.0922	67.7754	64.145	60.7865	57.144	52.9707	48.6754	45.274	43.8644	44.9026	47.7802	51.0736	53.3459
FrontToBack	1	388.621	369.772	344.334	316.527	290.214	268.212	251.865	240.977	234.186	229.667	226.031	223.075	222.055	225.189	234.501	250.449	271.059	292.051	308.003	314.123	307.936	290.212	264.776	237.299	213.634	198.432	194.541	203.102	223.845	255.06	293.228	332.806	366.764	388.061	391.601	375.807	343.12	299.21	251.28	206.142	168.753	141.543	124.509	115.763	112.278	110.695	108.15	102.955
FrontToBack	1	5.51094	3.87905	2.30304	1.06934	0.332733	0.0780998	0.154945	0.359344	0.528335	0.59651	0.588576	0.555704	0.498903	0.335123	-0.0649163	-0.782764	-1.76915	-2.82998	-3.70486	-4.18264	-4.18216	-3.74761	-2.98416	-1.99776	-0.888436	0.214079	1.12952	1.66521	1.70677	1.29894	0.66067	0.111945	-0.0530188	0.308714	1.11837	2.09346	2.85288	3.07444	2.63681	1.67826	0.539488	-0.382868	-0.79748	-0.620399	0.0195214	0.856976	1.60266	2.04249
FrontToBack	2	-3.10882	-4.56239	-5.06865	-4.75981	-3.90716	-2.83156	-1.82204	-1.07635	-0.670438	-0.571317	-0.688531	-0.934176	-1.24962	-1.57799	-1.80539	-1.72871	-1.09606	0.279687	2.38694	4.94486	7.44792	9.32543	10.1461	9.77165	8.39279	6.42803	4.34255	2.46567	0.893003	-0.488691	-1.8693	-3.35227	-4.84928	-6.09759	-6.77968	-6.68096	-5.78957	-4.30788	-2.58259	-1.00902	0.0548439	0.349847	-0.242003	-1.66241	-3.66724	-5.8538	-7.75064	-8.94514
FrontToBack	2	9.50993	8.18534	7.50601	6.98683	6.13703	4.51648	1.83672	-1.9164	-6.40282	-10.9728	-14.8568	-17.448	-18.5476	-18.4537	-17.8355	-17.4446	-17.7948	-18.9585	-20.5689	-22.0142	-22.7173	-22.3678	-21.0091	-18.9676	-16.6908	-14.5749	-12.8617	-11.6166	-10.7784	-10.2372	-9.90745	-9.77274	-9.89198	-10.3667	-11.2763	-12.6004	-14.1598	-15.6035	-16.461	-16.2507	-14.6232	-11.4968	-7.13961	-2.15223	2.66356	6.51878	8.8562	9.49433
FrontToBack	2	-1.88512	-3.19546	-4.86497	-6.46783	-7.61061	-8.03244	-7.64643	-6.53583	-4.91863	-3.08889	-1.34224	0.0920307	1.09019	1.63476	1.78765	1.65457	1.35377	0.992286	0.65256	0.383367	0.198092	0.0721599	-0.053116	-0.25486	-0.599586	-1.10277	-1.70114	-2.2419	-2.50482	-2.25139	-1.3031	0.372096	2.59786	4.99169	7.04924	8.28766	8.39556	7.33213	5.34056	2.87254	0.451665	-1.47543	-2.64557	-3.00905	-2.68337	-1.86768	-0.7681	0.433486
FrontToBack	2	0.103825	-0.723035	-1.30582	-1.52617	-1.36852	-0.920033	-0.341099	0.176232	0.456177	0.384492	-0.0588541	-0.792671	-1.66467	-2.50723	-3.19647	-3.67963	-3.95918	-4.04619	-3.92075	-3.53385	-2.85383	-1.9278	-0.909835	-0.0260002	0.516175	0.627957	0.393298	0.0404356	-0.154976	0.0124493	0.604837	1.54285	2.67238	3.84136	4.93588	5.86167	6.50803	6.74719	6.48825	5.7514	4.69969	3.59095	2.66935	2.05887	1.71754	1.46792	1.08195	0.378319
FrontToBack	2	2.34437	2.97291	3.56017	3.89576	3.80662	3.25837	2.36709	1.32787	0.315647	-0.569576	-1.292	-1.82138	-2.09295	-2.02134	-1.57107	-0.826463	-0.00352128	0.619731	0.816187	0.496073	-0.284602	-1.38126	-2.63104	-3.88327	-4.9906	-5.79833	-6.16772	-6.03253	-5.44752	-4.59308	-3.721	-3.06568	-2.7584	-2.78324	-2.99496	-3.18583	-3.16787	-2.82904	-2.1494	-1.18433	-0.0359651	1.17831	2.36181	3.47933	4.58688	5.82325	7.34478	9.22124
FrontToBack	2	2.35776	1.80267	1.54015	1.81112	2.65162	3.8239	4.8976	5.44916	5.27243	4.48368	3.45494	2.6124	2.21738	2.25795	2.50089	2.65293	2.51906	2.07123	1.41004	0.673093	-0.0372733	-0.665308	-1.16403	-1.45845	-1.44909	-1.05749	-0.280873	0.787413	1.97591	3.08415	3.93247	4.41062	4.51606	4.37109	4.19368	4.20999	4.53717	5.0999	5.64302	5.84606	5.48251	4.52861	3.15829	1.6301	0.137635	-1.27829	-2.70219	-4.21383
FrontToBack	2	4.83341	4.76468	4.4902	4.11128	3.81714	3.75639	3.98423	4.50758	5.33873	6.47346	7.80421	9.07039	9.927	10.1078	9.56168	8.44287	6.96578	5.2444	3.2738	1.07725	-1.10185	-2.75934	-3.32509	-2.49096	-0.437918	2.20728	4.66582	6.35664	7.09084	7.03509	6.52559	5.88378	5.32691	4.96917	4.84566	4.91256	5.02928	4.962	4.43722	3.23395	1.28278	-1.26801	-4.04092	-6.49088	-8.03945	-8.25996	-7.04761	-4.69149
FrontToBack	2	-229.845	-211.421	-195.515	-184.265	-178.927	-180.285	-189.003	-205.47	-228.991	-256.808	-283.735	-302.985	-308.059	-294.77	-262.306	-212.779	-149.627	-76.0348	5.53002	92.3046	179.506	259.374	322.204	359.355	366.741	346.813	307.846	261.052	217.255	184.78	169.128	173.644	199.972	247.474	311.909	384.529	452.883	503.77	527.353	520.484	487.504	438.172	384.022	335.044	298.06	276.831	272.946	286.331
FrontToBack	2	1.08652	1.87895	2.41464	2.49304	2.16353	1.73249	1.62135	2.17149	3.5031	5.49692	7.87235	10.2897	12.4144	13.938	14.589	14.1742	12.6474	10.1779	7.16331	4.15816	1.72407	0.260664	-0.108101	0.457544	1.59854	2.88258	3.91116	4.39486	4.19734	3.36568	2.12051	0.803651	-0.228556	-0.719091	-0.597348	0.00690443	0.82451	1.56523	2.04263	2.24752	2.33204	2.51051	2.92427	3.5409	4.13813	4.38813	4.00584	2.88917
FrontToBack	2	4.29644	2.22609	-0.615264	-3.78641	-6.80298	-9.18212	-10.4958	-10.4792	-9.15803	-6.8927	-4.27343	-1.90468	-0.202843	0.684497	0.815734	0.321873	-0.700007	-2.20847	-4.16431	-6.46287	-8.90498	-11.2311	-13.1831	-14.5584	-15.2318	-15.1607	-14.3913	-13.0644	-11.397	-9.62714	-7.94681	-6.46705	-5.23883	-4.2954	-3.65054	-3.23032	-2.79114	-1.93122	-0.243135	2.44844	5.91242	9.51928	12.4499	13.9998	13.8376	12.1066	9.35247	6.32267
FrontToBack	2	9.74244	8.73729	8.36268	8.81552	10.1199	12.0869	14.3507	16.4629	18.0029	18.6703	18.3434	17.1035	15.2134	13.0463	10.981	9.30057	8.13626	7.46396	7.14038	6.93597	6.54424	5.5498	3.34923	-0.962422	-8.68608	-21.4599	-40.9153	-68.0268	-102.367	-141.668	-182.052	-218.978	-248.498	-268.249	-277.724	-277.863	-270.327	-256.917	-239.355	-219.32	-198.494	-178.43	-160.243	-144.317	-130.215	-116.902	-103.207	-88.355
FrontToBack	2	-0.784935	0.115557	0.793967	1.33311	1.74706	1.9473	1.79388	1.20759	0.276303	-0.719337	-1.38973	-1.39556	-0.603438	0.835813	2.52144	3.93028	4.5885	4.22285	2.84286	0.726029	-1.68527	-3.93533	-5.6938	-6.82992	-7.39929	-7.56585	-7.50571	-7.34182	-7.13118	-6.88835	-6.6143	-6.3014	-5.9152	-5.37424	-4.55849	-3.36059	-1.76166	0.112602	2.0058	3.61617	4.71919	5.24599	5.27585	4.94517	4.34597	3.48656	2.34331	0.954331
FrontToBack	2	1.7676	3.98095	6.64849	9.76571	13.1051	16.1539	18.2138	18.6499	17.1772	14.0274	9.90051	5.7157	2.28185	0.0387066	-1.0286	-1.28503	-1.22255	-1.22957	-1.45781	-1.82811	-2.14931	-2.26843	-2.1726	-1.99474	-1.94147	-2.18613	-2.78698	-3.65635	-4.58799	-5.32076	-5.61451	-5.31382	-4.38387	-2.9119	-1.08198	0.862438	2.65662	4.05584	4.88411	5.08435	4.74409	4.07165	3.32121	2.69901	2.30042	2.10982	2.05557	2.07603
FrontToBack	2	-3.8403	-3.87082	-3.51896	-2.81111	-1.86152	-0.829431	0.131543	0.912229	1.46413	1.7901	1.91948	1.88272	1.70272	1.40367	1.02807	0.641407	0.318837	0.118295	0.0603497	0.123661	0.254709	0.378418	0.406045	0.251974	-0.129778	-0.701121	-1.32257	-1.79132	-1.92302	-1.63216	-0.966095	-0.0842646	0.794247	1.44663	1.69543	1.44979	0.734845	-0.30733	-1.45382	-2.46934	-3.17869	-3.51507	-3.52155	-3.31211	-3.01588	-2.74159	-2.57834	-2.62122
FrontToBack	2	-304.968	-312.249	-300.606	-273.749	-238.559	-202.189	-169.678	-143.139	-122.443	-106.545	-94.5273	-85.9477	-80.621	-78.2481	-78.2854	-80.2071	-84.0759	-91.1138	-103.888	-125.813	-159.878	-206.902	-263.965	-323.873	-376.328	-410.754	-419.793	-401.904	-361.764	-308.273	-251.247	-198.438	-154.063	-119.025	-92.1377	-71.4961	-55.4075	-42.7486	-32.8646	-25.1929	-18.7751	-11.7501	-0.937319	18.3309	51.8053	104.975	180.734	276.71
FrontToBack	2	2.86537	3.00213	3.16708	3.23007	3.05054	2.53563	1.68371	0.596761	-0.547542	-1.55396	-2.27022	-2.61935	-2.5924	-2.2194	-1.54664	-0.63572	0.427953	1.53885	2.59481	3.52414	4.29307	4.88529	5.27679	5.42993	5.32589	5.009	4.61139	4.32125	4.30859	4.64178	5.25284	5.96739	6.58634	6.96394	7.03893	6.81085	6.29146	5.47648	4.35707	2.9577	1.36957	-0.246879	-1.69555	-2.80305	-3.4708	-3.69081	-3.51303	-2.99597
FrontToBack	3	204.104	188.601	173.654	162.273	156.018	154.437	155.269	155.347	151.809	143.081	129.205	111.512	91.9929	72.7369	55.6292	42.1725	33.2605	28.9033	28.1038	29.0973	29.9508	29.2703	26.6938	22.9436	19.4334	17.5884	18.1835	21.0053	25.0165	28.9257	31.8315	33.5657	34.5722	35.4903	36.7578	38.474	40.5012	42.6153	44.5519	45.9462	46.3265	45.2824	42.8064	39.6311	37.3467	38.1444	44.1966	56.8204
FrontToBack	3	47.7242	68.4892	94.8669	124.173	152.465	175.32	189.064	192.01	185.103	171.585	155.79	141.665	131.735	126.821	126.399	129.139	133.317	137.052	138.548	136.487	130.512	121.54	111.668	103.638	100.095	102.933	112.908	129.451	150.516	172.547	190.872	200.793	199.17	185.756	163.446	137.173	112.015	91.5224	77.01	67.9068	62.6583	59.6172	57.5698	55.8793	54.3648	53.0759	52.0831	51.3563
FrontToBack	3	-34.7915	-36.5369	-34.1761	-27.1336	-14.879	2.659	24.5944	48.8185	72.2178	91.3837	103.524	107.216	102.73	91.9219	77.7473	63.5318	52.1141	45.1111	42.573	43.1923	44.9585	45.9402	44.8705	41.3832	35.9378	29.55	23.4182	18.5225	15.305	13.5804	12.7582	12.2942	12.1296	12.8807	15.699	21.9143	32.6169	48.2715	68.3603	91.123	113.567	131.965	142.864	144.254	136.375	121.677	103.912	86.7554
FrontToBack	3	-85.8738	-78.1819	-74.9076	-72.4376	-68.9914	-64.5366	-59.9945	-56.3061	-53.8726	-52.5574	-52.0564	-52.2393	-53.1334	-54.583	-55.9155	-55.9911	-53.7296	-48.8055	-42.0556	-35.3313	-30.8781	-30.5512	-35.1571	-44.1095	-55.4887	-66.54	-74.518	-77.5815	-75.3378	-68.756	-59.5423	-49.3708	-39.4149	-30.3344	-22.5743	-16.6586	-13.2865	-13.2307	-17.1978	-25.7723	-39.3838	-58.0962	-81.1001	-106.14	-129.402	-146.338	-153.289	-149.121
FrontToBack	3	-302.7	-242.161	-190.042	-147.18	-111.91	-81.5283	-53.277	-24.6278	6.79728	43.1348	85.7422	134.36	186.47	237.297	280.662	310.472	322.403	315.161	290.853	254.283	211.478	168.063	128.138	93.9619	66.3033	45.0591	29.778	19.9053	14.7698	13.4516	14.7011	17.0483	19.1229	20.067	19.8033	18.9907	18.653	19.657	22.264	25.9296	29.4097	31.1352	29.7379	24.5516	15.8768	4.88964	-6.77326	-17.529
FrontToBack	3	-52.6895	-40.2311	-27.798	-17.3518	-9.853	-5.22847	-2.85066	-2.12472	-2.77881	-4.74286	-7.81899	-11.4698	-14.9162	-17.4855	-18.9571	-19.6637	-20.2624	-21.3147	-22.9228	-24.6316	-25.6335	-25.1488	-22.7817	-18.6952	-13.5553	-8.30039	-3.84508	-0.837542	0.451986	0.096639	-1.6009	-4.20861	-7.19734	-9.93105	-11.7062	-11.8831	-10.0713	-6.25817	-0.808184	5.64806	12.3532	18.5271	23.438	26.4882	27.3284	25.9715	22.8373	18.6892
FrontToBack	3	-10.3582	-9.51397	-8.35029	-7.12529	-6.16396	-5.73019	-5.91609	-6.60945	-7.56057	-8.5103	-9.30687	-9.94556	-10.5225	-11.1417	-11.8465	-12.6133	-13.4082	-14.2648	-15.3256	-16.8101	-18.8921	-21.5381	-24.3928	-26.8225	-28.1316	-27.8724	-26.0648	-23.1986	-20.0089	-17.1715	-15.0817	-13.8008	-13.1334	-12.7491	-12.2944	-11.4849	-10.1879	-8.46026	-6.51636	-4.61126	-2.90569	-1.38684	0.103917	1.76917	3.76777	6.24492	9.5401	14.5347
FrontToBack	3	4.23358	8.82299	12.1531	13.8263	13.785	12.2663	9.72105	6.73279	3.91933	1.79824	0.638745	0.386019	0.725103	1.26837	1.74854	2.08516	2.28942	2.30184	1.91826	0.884557	-0.895807	-3.20397	-5.53334	-7.30891	-8.16186	-8.0814	-7.35531	-6.35658	-5.33236	-4.335	-3.30044	-2.17183	-0.947305	0.360684	1.78204	3.38951	5.24726	7.35654	9.62579	11.8449	13.6627	14.6158	14.2658	12.4179	9.28669	5.48086	1.79921	-1.02838
FrontToBack	3	-1.82874	0.142284	2.01928	3.76518	5.33409	6.67162	7.71485	8.41467	8.78202	8.91232	8.92321	8.80113	8.25178	6.69446	3.48823	-1.68187	-8.45781	-15.7336	-21.9529	-25.6674	-26.0826	-23.3123	-18.2453	-12.1177	-6.03489	-0.651904	3.87561	7.66788	10.7173	12.4873	11.7976	7.21312	-2.10589	-15.5336	-30.7189	-44.3183	-53.447	-56.9998	-56.0029	-52.7957	-49.6296	-47.5767	-46.3133	-44.6931	-41.5994	-36.5557	-29.8782	-22.4511
FrontToBack	3	-3.61006	-4.49866	-5.86083	-7.29868	-8.31926	-8.56261	-7.9511	-6.69745	-5.19119	-3.83879	-2.93692	-2.61343	-2.83484	-3.44737	-4.22726	-4.92527	-5.309	-5.20796	-4.55772	-3.42889	-2.01732	-0.589528	0.60716	1.43591	1.92542	2.25816	2.68106	3.36831	4.30671	5.2783	5.99794	6.36073	6.70614	7.97256	11.6952	19.829	34.3833	56.8363	87.3984	124.395	164.188	201.914	232.88	253.986	264.446	265.474	259.217	247.625
FrontToBack	3	221.76	199.325	173.479	150.471	133.906	124.24	119.761	118.191	117.912	118.309	119.401	121.34	124.175	127.869	132.293	137.002	140.97	142.598	140.175	132.598	119.938	103.503	85.4003	67.8328	52.4812	40.1808	30.9489	24.2548	19.3767	15.6914	12.8109	10.5667	8.91279	7.82981	7.2841	7.23674	7.66827	8.57888	9.95884	11.745	13.809	15.9933	18.1778	20.3272	22.4721	24.6455	26.8303	28.9837
FrontToBack	3	0.134331	-0.106625	0.190108	0.851068	1.6512	2.45436	3.269	4.21504	5.43604	7.0079	8.87072	10.8009	12.4404	13.3956	13.3842	12.3695	10.5959	8.4954	6.49953	4.86812	3.61774	2.57912	1.53129	0.331458	-1.01789	-2.38302	-3.56294	-4.36877	-4.68359	-4.49607	-3.90351	-3.08843	-2.27147	-1.65169	-1.35261	-1.39164	-1.68282	-2.07164	-2.38703	-2.49258	-2.31982	-1.87068	-1.19653	-0.362675	0.569018	1.53302	2.43095	3.11812
FrontToBack	3	-21.7123	-17.0839	-13.3121	-10.5706	-8.72507	-7.41424	-6.27017	-5.11605	-4.01631	-3.18184	-2.83147	-3.10633	-4.05831	-5.6625	-7.81209	-10.2834	-12.7112	-14.611	-15.4732	-14.9145	-12.836	-9.5125	-5.54822	-1.69641	1.38496	3.32202	4.07903	3.87604	3.05106	1.94809	0.867559	0.049276	-0.351086	-0.300454	0.0935846	0.625454	1.08382	1.34516	1.39894	1.2955	1.0558	0.625076	-0.0868891	-1.10516	-2.31669	-3.54793	-4.83089	-6.80969
FrontToBack	3	343.645	348.204	351.207	356.541	366.25	379.825	394.406	405.663	409.064	401.195	380.791	349.122	309.558	266.459	223.902	184.749	150.366	120.919	95.9279	74.7984	57.124	42.7585	31.7688	24.4031	21.2011	23.2522	32.5002	51.7975	84.3752	132.564	196.069	270.614	347.931	417.549	469.869	499.172	505.18	492.607	469.187	443.325	422.252	410.951	411.551	422.905	440.499	457.143	464.739	456.736
FrontToBack	3	-413.279	-455.84	-479.926	-478.021	-449.578	-400.766	-341.693	-282.622	-230.925	-189.816	-158.857	-135.511	-116.852	-100.756	-86.3364	-73.7065	-63.3887	-55.7123	-50.5012	-47.1228	-44.8269	-43.1328	-42.0681	-42.138	-44.0629	-48.399	-55.1875	-63.7642	-72.8327	-80.8346	-86.4951	-89.3176	-89.8172	-89.4868	-90.6893	-96.6702	-111.602	-140.23	-186.638	-252.1	-332.817	-418.904	-495.872	-548.672	-566.816	-548.179	-499.565	-433.85
FrontToBack	3	389.468	452.981	487.941	489.413	460.523	410.574	351.012	291.489	237.833	192.355	155.607	128.191	111.543	107.395	116.408	136.823	164.03	191.462	212.617	223.408	223.748	217.549	210.962	209.559	215.769	227.833	240.792	248.96	248.556	239.162	223.459	205.693	189.925	178.931	173.973	175.047	181.177	190.55	200.678	208.783	212.426	210.123	201.671	188.05	171.011	152.57	134.609	118.675
FrontToBack	3	-2.27585	-1.41344	-0.914655	-0.864871	-1.20375	-1.7508	-2.25294	-2.44581	-2.11888	-1.17812	0.306096	2.08304	3.75352	4.86983	5.08278	4.29172	2.71311	0.821643	-0.829291	-1.82284	-2.02636	-1.60119	-0.880405	-0.188903	0.292836	0.554021	0.668625	0.672962	0.494026	-0.0199149	-0.990052	-2.39632	-4.03772	-5.58826	-6.70984	-7.16129	-6.86067	-5.89216	-4.47754	-2.92296	-1.55055	-0.61615	-0.238153	-0.368673	-0.831385	-1.40983	-1.94183	-2.37017
FrontToBack	3	-1.68933	-1.65463	-1.3838	-0.567424	0.918549	2.93038	5.07989	6.85256	7.77798	7.59908	6.37733	4.48318	2.46483	0.845444	-0.0557477	-0.202463	0.205313	0.855829	1.46307	1.85703	2.01095	2.00578	1.95849	1.93744	1.90793	1.73041	1.22131	0.244592	-1.20562	-2.969	-4.74601	-6.19031	-7.03971	-7.24233	-7.00682	-6.7334	-6.83349	-7.5231	-8.7085	-10.0388	-11.0995	-11.6302	-11.6324	-11.3113	-10.902	-10.5044	-10.0236	-9.24032
FrontToBack	4	4.31121	-3.5895	-5.01036	-0.100887	10.1651	24.231	40.2161	56.1242	69.9871	79.9936	84.701	83.3494	76.161	64.4093	50.1219	35.4999	22.3231	11.6186	3.68495	-1.64472	-4.7255	-5.93762	-5.67121	-4.35033	-2.43941	-0.380847	1.48532	2.98961	4.17162	5.30128	6.8761	9.53283	13.809	19.7736	26.6929	32.9886	36.6331	35.8877	30.0388	19.7546	6.8786	-6.25881	-17.714	-26.6898	-33.9657	-41.9093	-54.0103	-73.8854
FrontToBack	4	4.66404	3.7997	3.04738	2.2717	1.27989	-0.101391	-1.93885	-4.14877	-6.53121	-8.86879	-11.0274	-12.9963	-14.8413	-16.6054	-18.2152	-19.4538	-20.0214	-19.6702	-18.355	-16.3186	-14.0514	-12.129	-11.0192	-10.9708	-12.0358	-14.1649	-17.262	-21.1281	-25.3485	-29.2468	-32.0038	-32.9133	-31.6391	-28.3271	-23.5203	-17.9554	-12.3595	-7.33155	-3.2966	-0.486757	1.08798	1.65085	1.60595	1.40135	1.35534	1.53371	1.7555	1.73469
FrontToBack	4	32.3986	41.0555	53.0265	67.3878	81.9889	94.5318	103.918	111.127	119.052	131.272	150.28	175.962	205.055	231.896	250.241	255.429	245.957	223.786	193.356	159.92	128.047	100.768	79.3384	63.2996	50.6566	38.1601	21.7669	-2.69891	-38.655	-87.6089	-147.928	-214.062	-277.04	-326.608	-354.462	-357.092	-336.774	-300.275	-256.063	-211.512	-171.254	-137.017	-108.515	-84.7034	-64.8103	-48.9221	-38.1416	-34.5096
FrontToBack	4	4.46137	6.32166	7.80522	8.94276	9.88733	10.81	11.7948	12.7835	13.5914	13.982	13.7607	12.8531	11.3343	9.40193	7.30134	5.23905	3.32975	1.60647	0.0806304	-1.19625	-2.11355	-2.5372	-2.37336	-1.62469	-0.409938	1.0539	2.50074	3.67241	4.37191	4.49762	4.05486	3.14248	1.9162	0.544302	-0.830001	-2.09396	-3.14733	-3.88358	-4.21125	-4.11186	-3.69215	-3.16513	-2.74936	-2.54526	-2.48274	-2.38455	-2.0899	-1.54112
FrontToBack	4	-139.81	-163.505	-180.942	-188.671	-185.153	-171.125	-148.809	-120.501	-87.5186	-50.2985	-9.7099	31.1756	66.0317	85.8911	81.5743	47.1475	-16.9836	-102.724	-195.456	-277.647	-333.87	-355.548	-343.531	-307.334	-261.315	-219.509	-191.357	-179.836	-182.079	-191.546	-200.586	-202.67	-193.985	-174.232	-146.407	-115.627	-87.4546	-66.4592	-55.5699	-56.0977	-67.9033	-89.2693	-116.608	-144.613	-167.319	-179.858	-180.035	-168.844
FrontToBack	4	-15.5267	-14.2559	-12.9648	-11.5282	-9.91086	-8.20947	-6.66344	-5.59857	-5.30836	-5.93707	-7.42359	-9.52438	-11.8943	-14.1636	-15.994	-17.1106	-17.3483	-16.7077	-15.3901	-13.7597	-12.23	-11.1252	-10.5995	-10.6445	-11.1575	-11.9894	-12.9418	-13.7372	-14.0358	-13.5329	-12.0922	-9.83675	-7.13075	-4.46833	-2.33473	-1.1044	-1.00475	-2.10607	-4.31843	-7.37982	-10.8865	-14.3862	-17.5294	-20.2072	-22.5904	-25.0093	-27.7021	-30.553
FrontToBack	4	-8.15881	-7.59643	-7.22889	-7.05758	-6.97538	-6.84065	-6.5684	-6.20867	-5.95532	-6.06866	-6.73627	-7.95582	-9.52238	-11.1271	-12.4939	-13.4385	-13.8208	-13.4536	-12.0947	-9.57036	-5.96177	-1.70527	2.49709	5.92828	8.12081	8.98745	8.76386	7.84101	6.60585	5.36397	4.33365	3.64969	3.3521	3.37173	3.55234	3.70416	3.65771	3.28447	2.49054	1.22712	-0.472398	-2.45063	-4.44245	-6.15885	-7.39896	-8.11833	-8.41316	-8.4421
FrontToBack	4	-65.3032	-49.8218	-36.2527	-25.8763	-19.3348	-16.4449	-16.3565	-18.0025	-20.6565	-24.375	-30.1405	-39.6137	-54.4864	-75.5833	-102.033	-130.956	-158.006	-178.672	-189.807	-190.595	-182.512	-168.417	-151.367	-133.806	-117.325	-102.836	-90.8089	-81.3788	-74.3392	-69.141	-64.9903	-61.0402	-56.6087	-51.3448	-45.2829	-38.7757	-32.36	-26.6441	-22.2878	-20.0812	-21.0501	-26.4601	-37.5791	-55.1426	-78.6578	-105.881	-132.888	-154.95
FrontToBack	4	4.93439	3.91324	2.70161	1.14378	-0.714771	-2.68256	-4.53012	-6.09047	-7.29348	-8.14019	-8.65283	-8.83961	-8.71113	-8.3179	-7.78327	-7.28183	-6.98572	-7.01206	-7.41221	-8.1881	-9.29855	-10.6378	-12.0226	-13.2317	-14.1059	-14.6354	-14.963	-15.2787	-15.6824	-16.1164	-16.4183	-16.4432	-16.1551	-15.619	-14.9147	-14.0459	-12.932	-11.4762	-9.67664	-7.68702	-5.78892	-4.26879	-3.26404	-2.66022	-2.10928	-1.17103	0.481169	2.89932
FrontToBack	4	103.457	86.7316	71.4673	57.9194	46.2969	36.7297	29.2147	23.5944	19.618	17.0398	15.6717	15.3329	15.7486	16.504	17.1129	17.1749	16.5169	15.2465	13.7072	12.3856	11.8296	12.5816	15.0983	19.6265	26.0472	33.7555	41.6518	48.3016	52.2477	52.4028	48.403	40.7832	30.8721	20.4082	11.0124	3.74447	-1.07233	-3.72465	-4.80104	-4.8894	-4.40939	-3.60058	-2.59786	-1.50792	-0.43139	0.558845	1.45441	2.31436
FrontToBack	4	316.268	372.996	403.843	405.849	383.02	345.716	308.121	284.703	286.524	318.039	375.186	445.688	512.138	557.231	569.19	545.072	490.647	417.315	337.871	263.052	199.939	152.164	121.206	107.861	113.097	137.783	181.262	239.523	304.255	363.981	407.311	426.89	421.938	397.908	363.56	327.156	293.76	264.674	238.672	213.914	189.365	165.156	142.04	120.539	100.423	80.775	60.4586	38.5457
FrontToBack	4	2.96099	2.01468	0.67141	-1.0139	-2.85154	-4.56342	-5.86535	-6.55083	-6.53783	-5.86491	-4.64878	-3.04115	-1.21558	0.61697	2.19995	3.2697	3.64254	3.30253	2.42972	1.33991	0.372418	-0.213856	-0.289111	0.14942	1.00109	2.09	3.20155	4.1404	4.78984	5.13735	5.24104	5.16117	4.90942	4.45383	3.76872	2.88431	1.89962	0.955224	0.185725	-0.329245	-0.602393	-0.749663	-0.955882	-1.39415	-2.13307	-3.08702	-4.04649	-4.77256
FrontToBack	4	1.23548	1.65448	1.83025	1.73168	1.42414	1.04253	0.729085	0.572883	0.588195	0.736766	0.965415	1.22411	1.45706	1.5906	1.54849	1.29344	0.866145	0.38498	0.000443654	-0.170437	-0.0911146	0.187543	0.558203	0.9046	1.14451	1.25179	1.25423	1.21309	1.19684	1.2597	1.42789	1.69096	1.99776	2.26332	2.39248	2.31486	2.01281	1.52564	0.930662	0.317343	-0.227569	-0.623172	-0.797603	-0.702346	-0.331807	0.266158	1.00021	1.75722
FrontToBack	5	-11.4614	-14.1361	-22.7698	-37.0264	-55.9838	-77.8898	-99.9226	-118.372	-129.461	-130.55	-121.126	-103.033	-79.8688	-55.8313	-34.5263	-18.1188	-7.03089	-0.146634	4.67194	10.0636	18.842	33.8199	57.4791	91.2268	134.339	183.179	231.397	271.403	296.65	303.682	293.048	268.736	236.564	202.329	170.455	143.487	122.345	106.935	96.6807	90.7794	88.2538	88.0644	89.3744	91.8353	95.6436	101.33	109.52	120.899
FrontToBack	5	166.115	170.434	177.286	186.782	197.596	207.268	213.214	213.795	208.828	199.39	187.224	174.183	161.949	151.976	145.481	143.356	146.009	153.209	163.997	176.736	189.356	199.806	206.577	209.057	207.517	202.673	195.124	184.996	172.023	155.963	137.082	116.447	95.8942	77.7	64.0212	56.2984	54.8649	58.9899	67.3921	78.9537	93.2383	110.501	131.175	155.061	180.579	204.51	222.532	230.549
FrontToBack	5	131.098	144.813	163.065	186.473	213.864	242.068	266.484	282.4	286.635	278.815	261.675	240.142	219.556	203.782	194.065	189.111	186.274	183.194	179.102	175.276	174.646	180.849	197.034	224.59	262.031	304.448	344.09	372.293	382.258	371.485	342.617	302.232	258.274	217.512	184.149	159.797	144.23	136.234	134.18	136.407	141.544	148.798	158.138	170.313	186.605	208.266	235.648	267.315
FrontToBack	5	-0.374335	-3.47532	-6.2497	-8.14205	-8.83772	-8.34026	-6.93049	-5.05147	-3.17741	-1.69837	-0.840445	-0.632519	-0.928218	-1.47839	-2.02976	-2.41245	-2.58613	-2.62839	-2.67937	-2.86315	-3.2288	-3.72931	-4.25155	-4.66528	-4.86799	-4.80132	-4.45669	-3.88416	-3.21116	-2.64139	-2.40755	-2.67875	-3.46689	-4.58609	-5.69381	-6.39769	-6.38301	-5.51218	-3.8607	-1.68181	0.685406	2.92081	4.80649	6.25666	7.29928	8.02998	8.57101	9.05387
FrontToBack	5	-172.135	-219.346	-270.335	-317.626	-353.223	-371.324	-370.697	-355.369	-333.086	-312.32	-299.398	-297.003	-304.321	-318.206	-334.49	-348.991	-358.179	-359.736	-353.02	-339.253	-321.165	-302.14	-285.195	-272.297	-264.234	-260.952	-261.973	-266.604	-273.882	-282.363	-289.952	-293.978	-291.676	-281.062	-261.909	-236.27	-208.115	-182.065	-161.793	-148.896	-142.836	-141.915	-144.685	-150.974	-162.038	-179.882	-206.126	-240.861
FrontToBack	5	30.1485	27.8598	27.4586	29.0698	31.5067	31.6686	24.4216	3.43357	-36.9073	-98.9093	-179.34	-268.786	-353.471	-419.31	-456.639	-463.463	-445.668	-414.244	-381.031	-354.926	-339.846	-334.701	-334.971	-335.105	-330.886	-320.911	-306.655	-291.245	-277.708	-267.606	-260.659	-255.363	-250.151	-244.491	-239.457	-237.546	-241.812	-254.559	-276.014	-303.504	-331.658	-353.842	-364.481	-361.329	-346.601	-326.306	-307.96	-297.643
FrontToBack	6	-21.1773	-33.6503	-56.8223	-92.7059	-141.539	-200.592	-263.605	-321.516	-364.606	-385.412	-381.141	-354.485	-312.514	-264.206	-217.74	-178.518	-148.461	-126.547	-110.179	-96.7559	-84.8324	-74.4876	-66.9379	-63.7612	-66.2394	-75.1568	-91.0943	-114.918	-147.957	-191.415	-244.962	-305.165	-364.836	-414.22	-443.914	-448.246	-427.384	-387.092	-336.374	-284.319	-237.63	-199.652	-170.849	-150.019	-135.469	-125.675	-119.385	-115.444
FrontToBack	6	3.77762	3.11802	2.38764	1.68826	1.06447	0.511951	0.0131718	-0.430654	-0.799165	-1.07708	-1.27853	-1.44868	-1.64098	-1.88641	-2.17476	-2.45762	-2.67443	-2.79091	-2.83487	-2.90467	-3.13574	-3.63317	-4.40671	-5.34771	-6.26253	-6.94156	-7.22456	-7.03368	-6.37233	-5.30653	-3.94977	-2.45487	-1.00757	0.193106	0.970494	1.21557	0.922594	0.197778	-0.767186	-1.74885	-2.55709	-3.0894	-3.35456	-3.45073	-3.5025	-3.58691	-3.69318	-3.74449
FrontToBack	6	300.228	369.841	443.4	507.603	548.808	558.152	535.118	487.673	429.026	372.906	329.688	304.74	298.836	309.597	332.915	363.953	397.875	430.531	459.124	482.569	501.315	516.621	529.604	540.476	548.295	551.328	547.918	537.559	521.731	504.015	489.209	481.633	483.32	492.975	506.198	516.897	519.198	509.126	485.551	450.279	407.335	361.595	317.101	275.642	236.211	195.606	149.938	96.4128
FrontToBack	6	56.8285	58.3576	63.0892	74.7983	97.9599	135.835	188.215	250.032	311.951	363.081	394.696	403.14	390.524	363.049	328.07	291.527	256.782	224.948	195.93	169.347	144.944	122.642	102.521	84.862	70.1308	58.856	51.4109	47.8184	47.6035	49.6843	52.3358	53.3007	50.1087	40.4704	22.6013	-4.53757	-40.8296	-84.2905	-130.383	-172.08	-201.183	-210.516	-195.832	-156.358	-93.8845	-11.4342	87.2793	197.236
FrontToBack	6	-409.446	-393.549	-381.899	-380.321	-390.067	-407.746	-427.148	-441.852	-447.403	-442.415	-428.69	-410.655	-394.321	-385.665	-388.591	-403.078	-424.458	-444.528	-454.353	-447.647	-423.189	-385.082	-340.899	-298.773	-264.992	-243.052	-234.204	-238.666	-256.485	-287.419	-329.894	-379.764	-429.865	-471.086	-494.859	-496.043	-474.851	-436.887	-391.375	-348.449	-316.569	-300.778	-302.053	-317.662	-342.261	-369.473	-393.635	-411.423
FrontToBack	6	-88.1848	-80.1011	-75.1617	-72.6019	-71.5176	-71.0986	-70.7014	-69.8404	-68.2256	-65.8645	-63.0896	-60.3633	-57.8594	-55.0183	-50.3464	-41.6119	-26.3645	-2.5827	30.6966	72.7941	120.915	170.06	213.717	245.455	260.921	259.256	243.137	217.441	187.355	156.941	128.641	103.571	82.0621	64.1145	49.6343	38.5545	30.8658	26.5606	25.5361	27.5577	32.3864	40.0679	51.2659	67.4361	90.5896	122.49	163.392	210.81
FrontToBack	6	423.538	422.543	395.058	350.341	298.856	248.925	205.234	169.257	140.621	118.368	101.61	89.6191	81.6895	76.9968	74.57	73.3715	72.4679	71.2163	69.4029	67.2602	65.3568	64.3787	64.8664	66.9716	70.3151	74.0062	76.854	77.709	75.8064	70.9702	63.5995	54.4759	44.4928	34.4674	25.1196	17.1815	11.5227	9.15652	11.1646	18.6943	33.1909	56.7294	91.9473	141.054	203.942	276.311	349.202	410.904
FrontToBack	6	-288.875	-264.789	-245.533	-233.133	-227.61	-226.755	-226.889	-224.361	-217.195	-206.119	-194.459	-186.864	-187.35	-197.482	-215.424	-236.315	-253.909	-262.938	-261.225	-250.632	-236.291	-224.416	-219.651	-223.142	-232.173	-241.439	-245.296	-239.931	-224.531	-201.143	-173.532	-145.769	-121.104	-101.421	-87.1843	-77.7463	-71.8393	-68.0976	-65.4099	-62.9757	-60.1543	-56.3565	-51.1976	-44.8403	-38.2056	-32.7414	-29.7665	-29.7511
FrontToBack	7	9.15524	6.30193	10.2691	23.0852	46.374	80.8844	125.697	177.442	230.123	276.032	307.701	320.164	312.523	288.054	252.86	213.745	176.273	143.695	116.897	95.0932	76.7819	60.5774	45.6602	31.8209	19.2282	8.14697	-1.21651	-8.69556	-14.0857	-17.1571	-17.8199	-16.3346	-13.389	-9.93802	-6.87778	-4.73518	-3.55673	-3.01996	-2.67566	-2.14985	-1.22968	0.157757	1.98449	4.12467	6.33072	8.24803	9.50498	9.85071
FrontToBack	7	-4.87534	-3.43224	-2.3711	-1.97783	-2.26555	-2.97044	-3.66248	-3.91391	-3.44184	-2.16794	-0.198941	2.221	4.752	6.99965	8.59338	9.3058	9.1598	8.44187	7.58639	6.98579	6.83502	7.0994	7.60454	8.17424	8.71964	9.24229	9.77333	10.3266	10.9428	11.8707	13.8703	18.5465	28.5424	47.352	78.5623	124.54	184.927	255.599	328.758	394.433	443.011	467.919	467.506	445.565	410.472	373.285	345.22	334.921
FrontToBack	7	363.756	322.821	294.728	279.856	274.063	271.148	265.271	252.751	232.841	207.356	179.44	152.101	127.176	105.148	85.6844	68.4939	53.9435	43.1313	37.4139	37.693	43.8335	54.5204	67.609	80.7831	92.1797	100.689	105.869	107.669	106.244	101.989	95.6969	88.5949	82.0944	77.318	74.6423	73.511	72.6534	70.6407	66.5508	60.435	53.3401	46.8365	42.264	40.1031	39.8056	40.169	39.9951	38.6405
FrontToBack	7	-2.15485	-1.48588	-0.507356	0.51988	1.07402	0.320033	-2.82336	-9.47027	-20.5501	-36.7359	-58.6209	-86.9758	-122.721	-166.254	-216.212	-268.336	-315.488	-349.413	-363.803	-357.178	-333.906	-302.735	-273.577	-254.161	-247.89	-253.404	-265.582	-277.412	-282.226	-275.728	-257.231	-229.592	-197.858	-167.282	-141.654	-122.618	-110.024	-102.776	-99.5654	-99.127	-100.135	-101.085	-100.45	-97.1104	-90.7722	-82.0706	-72.2751	-62.7874
FrontToBack	7	9.49917	9.03998	8.36235	7.39218	6.0765	4.42203	2.51159	0.490226	-1.46074	-3.14995	-4.40092	-5.0874	-5.16844	-4.70096	-3.8146	-2.66591	-1.40609	-0.176839	0.886629	1.6765	2.16265	2.43262	2.68372	3.15166	4.01132	5.29165	6.83699	8.32762	9.35465	9.53703	8.64933	6.71267	4.01248	1.03218	-1.6617	-3.54216	-4.22803	-3.56736	-1.68794	1.01589	3.97839	6.62206	8.51879	9.4895	9.60791	9.12384	8.3434	7.51479
FrontToBack	7	5.85199	7.12401	7.63365	7.45272	6.70987	5.51831	3.97406	2.20166	0.384426	-1.26057	-2.55358	-3.41696	-3.88892	-4.07542	-4.07774	-3.937	-3.62684	-3.08298	-2.25239	-1.13582	0.187464	1.56021	2.77119	3.59322	3.82369	3.32276	2.05725	0.15352	-2.0652	-4.10798	-5.45079	-5.73948	-4.96264	-3.4666	-1.78871	-0.388208	0.560261	1.20442	1.8817	2.91778	4.46016	6.40305	8.396	9.92397	10.4551	9.63131	7.43935	4.26154
FrontToBack	7	120.936	140.39	170.965	211.95	258.572	302.22	332.726	341.957	326.953	290.906	241.589	188.279	138.862	98.2989	68.5405	49.3091	39.0469	35.6824	37.1385	41.5975	47.5345	53.6233	58.6952	61.8839	62.8816	62.0549	60.2264	58.1796	56.2012	53.9957	51.0388	47.0923	42.4855	37.951	34.1736	31.4	29.3887	27.6755	25.9097	24.0061	22.0514	20.1064	18.089	15.8299	13.2377	10.4316	7.74692	5.60451
FrontToBack	7	-3.86119	-4.28711	-4.51387	-4.57975	-4.45225	-4.04475	-3.30204	-2.28333	-1.17661	-0.228069	0.357732	0.481428	0.146613	-0.576865	-1.57274	-2.66945	-3.63609	-4.23187	-4.30611	-3.88939	-3.20075	-2.54791	-2.17811	-2.167	-2.4119	-2.7105	-2.87351	-2.80292	-2.51548	-2.11181	-1.71463	-1.40196	-1.16686	-0.926697	-0.57992	-0.0726964	0.572518	1.28685	2.01649	2.76076	3.55377	4.40189	5.22897	5.87495	6.15586	5.94929	5.25281	4.18491
FrontToBack	7	28.3708	66.9542	123.387	195.087	274.084	348.103	403.724	430.527	424.442	388.814	332.807	268.008	204.835	150.089	106.239	72.0111	43.4218	14.4867	-22.4053	-75.7663	-153.001	-256.969	-382.328	-513.963	-629.514	-706.032	-728.226	-694.36	-616.872	-517.473	-419.294	-339.673	-286.292	-257.404	-245.078	-239.586	-233.107	-221.711	-205.352	-186.422	-167.777	-151.225	-137.006	-124.322	-112.425	-101.583	-93.3303	-89.7999
FrontToBack	7	-124.164	-114.273	-104.6	-95.9389	-88.5474	-82.1687	-76.2161	-70.0055	-62.9781	-54.8869	-45.9077	-36.6238	-27.8647	-20.4661	-15.0811	-12.1473	-12.018	-15.1504	-22.1957	-33.8723	-50.616	-72.1376	-97.0996	-123.103	-147.039	-165.707	-176.502	-177.976	-170.148	-154.496	-133.623	-110.625	-88.3523	-68.789	-52.7557	-39.9923	-29.5197	-20.127	-10.8567	-1.37768	7.89173	16.0326	22.1973	26.192	28.6322	30.4849	32.2728	33.565
FrontToBack	7	-0.205372	0.106506	-0.280682	-1.31958	-2.77075	-4.23858	-5.27654	-5.52049	-4.79754	-3.16867	-0.900989	1.60781	3.92106	5.65717	6.57732	6.65367	6.08949	5.26633	4.62168	4.4929	4.98749	5.93139	6.9255	7.49391	7.27146	6.15297	4.34149	2.27442	0.454861	-0.736337	-1.17307	-0.999242	-0.532199	-0.101	0.0957598	0.0501804	-0.0954313	-0.157225	-0.0228311	0.285667	0.630182	0.835428	0.787096	0.485684	0.0322926	-0.441031	-0.840747	-1.13568
FrontToBack	7	2.51123	1.14749	-0.257305	-1.46292	-2.31587	-2.79785	-3.00306	-3.0606	-3.05863	-3.01805	-2.91775	-2.73579	-2.47008	-2.13465	-1.74795	-1.32501	-0.865047	-0.323404	0.423618	1.58165	3.37249	5.90272	9.02824	12.304	15.0725	16.6716	16.6699	15.0228	12.0754	8.41948	4.66881	1.26895	-1.5755	-3.83234	-5.50204	-6.51136	-6.71486	-5.99784	-4.40536	-2.20688	0.149152	2.17675	3.52101	4.06856	3.94562	3.40229	2.65535	1.77618
FrontToBack	7	-8.20448	-7.78974	-7.39893	-7.08623	-6.88561	-6.80487	-6.83635	-6.96971	-7.18825	-7.43989	-7.60613	-7.49478	-6.88105	-5.57884	-3.52079	-0.808799	2.27521	5.31348	7.83804	9.44764	9.9134	9.23738	7.62984	5.41434	2.90372	0.315857	-2.23206	-4.65272	-6.80295	-8.44371	-9.2802	-9.05926	-7.66407	-5.16159	-1.78994	2.07985	5.98326	9.40224	11.8384	12.9333	12.5967	11.0582	8.78315	6.2749	3.86512	1.59098	-0.816006	-3.88726
FrontToBack	7	-0.949564	-0.583131	-0.41164	-0.498121	-0.854432	-1.43325	-2.13155	-2.80893	-3.32164	-3.55743	-3.45924	-3.03051	-2.32453	-1.42707	-0.439447	0.534712	1.39795	2.06445	2.46334	2.54491	2.29227	1.73592	0.96053	0.0916055	-0.738172	-1.4304	-1.94809	-2.31572	-2.59443	-2.84773	-3.11486	-3.39855	-3.66702	-3.86576	-3.93661	-3.84172	-3.58341	-3.21014	-2.80352	-2.45391	-2.2419	-2.2321	-2.47097	-2.9682	-3.66152	-4.39318	-4.93681	-5.08256
FrontToBack	7	-6.19599	-5.69324	-5.31666	-5.20512	-5.33743	-5.51288	-5.42139	-4.77214	-3.42707	-1.4769	0.773684	2.90845	4.54189	5.44558	5.61009	5.23139	4.63361	4.15994	4.06625	4.44683	5.21174	6.11988	6.8581	7.14386	6.81472	5.87682	4.49165	2.91554	1.41429	0.192109	-0.645217	-1.08023	-1.14397	-0.872543	-0.293265	0.549944	1.5513	2.52119	3.22035	3.44784	3.13352	2.37938	1.41567	0.496438	-0.207907	-0.658877	-0.92104	-1.08494
FrontToBack	7	-0.075931	-0.700222	-2.55594	-5.2584	-8.05804	-10.1109	-10.8177	-10.0702	-8.27723	-6.15772	-4.42019	-3.48968	-3.39583	-3.82617	-4.28287	-4.26463	-3.42709	-1.6919	0.715329	3.3234	5.56164	6.94979	7.24756	6.50821	5.02484	3.22153	1.53785	0.342473	-0.131268	0.17038	1.10374	2.35991	3.55594	4.36211	4.61412	4.35656	3.79461	3.18226	2.70955	2.44997	2.38308	2.45703	2.63313	2.88096	3.13672	3.27213	3.11335	2.51458
FrontToBack	7	245.314	226.011	208.493	196.144	193.655	206.048	236.867	286.149	348.994	415.548	472.899	508.623	514.769	490.552	442.401	381.275	318.598	262.792	217.829	183.931	159.375	142.11	130.416	122.718	117.177	111.665	104.269	94.0029	81.2695	67.7334	55.6899	47.2612	43.789	45.5782	51.9112	61.1908	71.1701	79.3564	83.6371	82.9775	77.8341	69.9752	61.6901	54.7737	49.8205	46.2018	42.6708	38.1919
FrontToBack	7	1.51405	2.11742	2.73747	3.3423	3.87081	4.24939	4.4185	4.35302	4.06824	3.60984	3.04003	2.4266	1.84123	1.3561	1.02994	0.880469	0.858833	0.848857	0.702912	0.304783	-0.373135	-1.24725	-2.15036	-2.89495	-3.34711	-3.4798	-3.38682	-3.25101	-3.27608	-3.60303	-4.2414	-5.04752	-5.76661	-6.12921	-5.95841	-5.2406	-4.12148	-2.83554	-1.60489	-0.563735	0.25773	0.891817	1.37113	1.69094	1.818	1.73467	1.48007	1.15851
FrontToBack	7	-1.01793	-0.793969	-0.698914	-0.93568	-1.61005	-2.66013	-3.84664	-4.83289	-5.33318	-5.24428	-4.68505	-3.91015	-3.15524	-2.50588	-1.87066	-1.07573	-0.0162346	1.22982	2.40654	3.20282	3.42065	3.07834	2.39148	1.64667	1.0589	0.687229	0.444472	0.169493	-0.283101	-0.975672	-1.85977	-2.79193	-3.58447	-4.07106	-4.16164	-3.86385	-3.27188	-2.53428	-1.81989	-1.28194	-1.01725	-1.02168	-1.1634	-1.20276	-0.871863	0.00988673	1.44236	3.22702
FrontToBack	7	-0.522911	-0.644791	-0.684707	-0.679399	-0.632896	-0.539278	-0.418009	-0.323257	-0.310856	-0.377982	-0.427305	-0.288243	0.204267	1.12333	2.40539	3.87032	5.28374	6.42319	7.12206	7.29546	6.95811	6.23425	5.33543	4.49285	3.85962	3.43686	3.07497	2.55628	1.70818	0.475467	-1.0831	-2.84941	-4.69602	-6.49196	-8.0729	-9.21701	-9.66804	-9.21415	-7.79507	-5.58017	-2.96451	-0.457562	1.49582	2.68016	3.16421	3.21965	3.15285	3.15563
FrontToBack	7	-13.8749	-14.479	-15.7313	-17.6698	-20.0752	-22.6358	-25.1546	-27.6766	-30.4545	-33.7666	-37.6844	-41.9386	-45.9827	-49.247	-51.4564	-52.8347	-54.0594	-55.9523	-59.0323	-63.1573	-67.4752	-70.7647	-72.0366	-71.1095	-68.8757	-67.1385	-68.1242	-73.8873	-85.7913	-104.119	-127.823	-154.493	-180.72	-202.991	-218.975	-228.704	-234.928	-242.224	-255.03	-275.402	-301.582	-328.131	-347.677	-353.552	-342.163	-314.038	-273.141	-224.907
FrontToBack	7	-470.567	-450.471	-416.926	-377.947	-343.164	-321.759	-320.96	-344.707	-392.083	-455.899	-522.656	-574.98	-596.352	-576.415	-514.383	-418.953	-304.966	-188.66	-83.6768	0.990308	61.2644	97.3762	113.087	114.946	111.413	111.809	125.079	158.341	215.034	292.889	382.679	469.14	534.877	566.269	558.76	518.687	460.529	400.97	352.767	321.146	303.83	293.928	283.929	269.013	248.587	225.933	206.581	196.367
FrontToBack	7	9.87824	9.70203	10.0592	10.9183	12.0385	13.1231	13.9446	14.3847	14.4145	14.0645	13.4107	12.5586	11.6102	10.6154	9.54884	8.33675	6.93298	5.3934	3.89646	2.68024	1.93551	1.71155	1.89932	2.28913	2.67037	2.91186	2.99349	2.98265	2.97779	3.04336	3.17307	3.29763	3.34103	3.28275	3.18205	3.13853	3.21828	3.40022	3.5796	3.62109	3.43027	3.02994	2.6528	2.85351	4.60457	9.29736	18.569	33.9086
FrontToBack	7	-10.2232	-10.3302	-9.99656	-9.45634	-8.97271	-8.67656	-8.49857	-8.23415	-7.68992	-6.80946	-5.70076	-4.55009	-3.49034	-2.50986	-1.46569	-0.18841	1.3874	3.14561	4.80962	6.04177	6.5717	6.28739	5.25989	3.69868	1.87259	0.0350287	-1.61284	-2.92546	-3.8047	-4.21641	-4.22646	-4.02496	-3.89331	-4.10655	-4.81417	-5.95889	-7.28456	-8.42466	-9.03273	-8.89147	-7.96866	-6.41137	-4.50472	-2.61088	-1.09793	-0.252103	-0.189268	-0.80427
FrontToBack	7	0.894681	1.88205	2.66117	3.03958	2.87648	2.12538	0.854977	-0.748629	-2.40706	-3.81618	-4.74643	-5.12857	-5.06861	-4.77073	-4.41399	-4.05978	-3.64631	-3.06732	-2.28237	-1.39323	-0.641558	-0.322859	-0.651492	-1.64118	-3.06773	-4.54211	-5.67091	-6.22195	-6.21355	-5.87448	-5.49528	-5.24745	-5.06971	-4.68997	-3.77939	-2.15384	0.0886097	2.57881	4.82584	6.42572	7.21693	7.31433	7.01368	6.62634	6.32658	6.09257	5.76421	5.18364
FrontToBack	7	-0.970221	-1.2569	-1.5734	-1.80937	-1.87753	-1.75343	-1.47988	-1.13531	-0.790059	-0.480721	-0.217002	-0.00654497	0.128522	0.161913	0.0910827	-0.0422854	-0.161324	-0.192078	-0.10902	0.0412318	0.155284	0.122832	-0.115266	-0.53417	-1.03698	-1.50341	-1.84165	-2.01075	-2.00612	-1.83221	-1.49467	-1.01842	-0.469534	0.052457	0.455895	0.706304	0.843065	0.947533	1.08095	1.23451	1.3279	1.25941	0.982426	0.560066	0.167616	0.0343579	0.354821	1.21276
FrontToBack	7	-14.6419	-12.191	-9.08175	-5.75989	-2.61997	0.0585701	2.13065	3.56688	4.4116	4.73522	4.60565	4.10009	3.34212	2.52015	1.83686	1.39842	1.11926	0.738406	-0.0279485	-1.28182	-2.82844	-4.2417	-5.07259	-5.06638	-4.25451	-2.88788	-1.28439	0.299497	1.70797	2.85017	3.65211	4.04598	4.00604	3.59111	2.94625	2.24502	1.59708	0.987113	0.290213	-0.63428	-1.83358	-3.20961	-4.55741	-5.66221	-6.38608	-6.69937	-6.65223	-6.32485
FrontToBack	7	-0.609496	-0.0182976	0.182627	0.150332	0.0863273	0.122257	0.245189	0.301167	0.070932	-0.616364	-1.79307	-3.324	-4.94228	-6.32854	-7.1954	-7.37787	-6.90898	-6.06994	-5.35312	-5.30486	-6.27241	-8.17956	-10.476	-12.3208	-12.9131	-11.7982	-9.00703	-5.0029	-0.504052	3.726	7.05582	9.10817	9.81067	9.37789	8.22296	6.83985	5.68317	5.08483	5.20802	6.03609	7.3915	8.97976	10.4692	11.5797	12.1502	12.1359	11.5455	10.3619
FrontToBack	7	1.28296	1.35614	1.59563	1.9775	2.4308	2.81871	2.9647	2.71743	2.02919	1.00653	-0.0901532	-0.912377	-1.14324	-0.634899	0.502583	1.92455	3.1997	4.01508	4.31705	4.29719	4.2331	4.29268	4.43554	4.469	4.2083	3.61913	2.84502	2.10858	1.56826	1.23332	0.991635	0.71288	0.345779	-0.0618291	-0.419183	-0.673352	-0.849201	-1.02554	-1.27266	-1.60034	-1.94961	-2.22558	-2.34627	-2.27715	-2.04056	-1.7024	-1.34749	-1.05342
FrontToBack	7	-222.798	-204.717	-191.345	-186.096	-192.271	-212.541	-247.895	-296.337	-351.991	-405.429	-445.69	-463.588	-454.937	-422.048	-372.663	-316.908	-263.89	-219.558	-186.46	-164.932	-154.63	-155.415	-167.169	-188.805	-217.216	-247.118	-272.286	-287.892	-292.785	-290.414	-287.747	-292.643	-310.83	-343.703	-387.612	-434.8	-475.731	-502.244	-510.506	-502.567	-485.559	-468.648	-458.941	-458.265	-462.348	-462.812	-450.96	-421.517
FrontToBack	8	0.912219	-10.2624	-21.0842	-29.8137	-34.7317	-34.3312	-27.4525	-13.3216	8.45227	37.7531	73.5836	113.519	153.383	187.635	210.693	218.814	211.63	192.416	166.806	140.56	117.549	98.9445	83.8121	70.4944	57.8686	45.8491	35.1194	26.5389	20.7344	18.1505	19.4731	26.1291	40.4609	65.2633	102.596	152.208	210.324	269.648	320.984	355.984	369.815	362.528	338.662	305.501	270.891	241.395	221.128	211.325
FrontToBack	8	47.8072	51.9081	55.8066	59.4206	63.0894	66.9169	70.3268	72.1289	71.0499	66.3797	58.3413	48.0118	36.9076	26.4982	17.8655	11.5755	7.71194	5.9927	5.90933	6.85977	8.25903	9.62018	10.6088	11.07	11.0219	10.6067	10.0067	9.36876	8.79022	8.39533	8.46725	9.54259	12.3631	17.6405	25.6967	36.1371	47.7385	58.6531	66.8843	70.8579	69.8656	64.2202	55.0947	44.1428	33.0583	23.2117	15.4384	9.9915
FrontToBack	8	-5.71396	-5.1839	-4.38848	-3.25676	-1.86418	-0.434707	0.763903	1.55381	1.9122	1.92446	1.67984	1.20101	0.470264	-0.478449	-1.47891	-2.24135	-2.45704	-1.94655	-0.765631	0.791035	2.28964	3.30769	3.56205	2.97113	1.64899	-0.144055	-2.069	-3.78457	-5.02251	-5.64927	-5.69142	-5.31079	-4.73179	-4.14828	-3.64853	-3.19788	-2.68615	-2.01651	-1.17538	-0.244638	0.651419	1.4153	2.01323	2.45774	2.76054	2.90006	2.82446	2.48396
FrontToBack	8	-0.0866314	-0.612755	-1.35507	-2.08928	-2.67491	-3.09384	-3.36975	-3.45088	-3.17823	-2.39544	-1.1102	0.447307	1.94012	3.13507	4.03452	4.82424	5.6901	6.64913	7.52263	8.03929	7.9804	7.26412	5.95336	4.22724	2.3571	0.682198	-0.448997	-0.776546	-0.226268	1.05899	2.76954	4.51459	5.88655	6.51015	6.13915	4.81665	2.98898	1.41886	0.855074	1.63513	3.48465	5.65385	7.29578	7.84231	7.19787	5.71076	3.99979	2.71032
FrontToBack	8	-3.7111	-2.23524	-0.00905939	2.66294	5.35739	7.63811	9.18368	9.90169	9.98631	9.87925	10.1272	11.1801	13.2086	16.0259	19.1432	21.9437	23.9007	24.7661	24.6581	24.0166	23.4338	23.4105	24.1295	25.3409	26.425	26.6218	25.3483	22.472	18.4247	14.0812	10.4346	8.20163	7.55438	8.12016	9.23151	10.2589	10.8236	10.8084	10.2371	9.17087	7.69328	5.9566	4.19714	2.6794	1.59638	0.994111	0.766056	0.710803
FrontToBack	8	-3.77653	-4.89637	-5.72033	-5.93825	-5.39186	-4.14337	-2.44569	-0.639438	0.963762	2.15272	2.83022	2.97751	2.61209	1.75535	0.433439	-1.30059	-3.3326	-5.4725	-7.46891	-9.05462	-9.99856	-10.1484	-9.45776	-8.00304	-5.98842	-3.72176	-1.54995	0.235694	1.48123	2.19865	2.52248	2.62548	2.63962	2.62768	2.61068	2.61487	2.69562	2.90586	3.24135	3.60304	3.82441	3.74704	3.30038	2.53006	1.56266	0.538568	-0.438865	-1.30868
FrontToBack	8	-5.13571	-6.02411	-6.4401	-6.46698	-6.28185	-5.95513	-5.35324	-4.22074	-2.3774	0.110374	2.90019	5.49257	7.41473	8.36318	8.2596	7.22772	5.52747	3.46385	1.2882	-0.878442	-3.0517	-5.29841	-7.59125	-9.69941	-11.2027	-11.647	-10.7647	-8.62614	-5.63542	-2.36903	0.64295	3.07474	4.83248	5.96512	6.5372	6.54502	5.91917	4.59731	2.60777	0.112391	-2.60662	-5.1974	-7.3014	-8.6288	-9.04021	-8.6095	-7.61527	-6.43524
FrontToBack	8	1.72731	1.58859	1.41441	1.2689	1.22364	1.31988	1.54809	1.85381	2.1651	2.42293	2.59791	2.68727	2.69939	2.63855	2.5011	2.28532	2.00657	1.70389	1.42793	1.21343	1.0491	0.860062	0.512995	-0.159267	-1.31891	-3.08309	-5.48746	-8.45931	-11.7974	-15.1659	-18.1174	-20.1725	-20.9549	-20.3378	-18.5228	-15.9898	-13.3288	-11.0358	-9.37288	-8.34503	-7.7721	-7.3939	-6.95711	-6.27057	-5.24207	-3.90167	-2.3977	-0.948704
FrontToBack	8	-8.54402	-9.11498	-9.27068	-8.76148	-7.63142	-6.15	-4.63632	-3.28388	-2.09274	-0.930225	0.335433	1.72933	3.15155	4.4408	5.46028	6.14758	6.5035	6.53825	6.21671	5.44243	4.09346	2.09611	-0.49947	-3.48202	-6.50615	-9.18502	-11.206	-12.411	-12.7977	-12.4611	-11.5459	-10.261	-8.92644	-7.9541	-7.6983	-8.2345	-9.23245	-10.0607	-10.1043	-9.11625	-7.38327	-5.59555	-4.48834	-4.45726	-5.35578	-6.58558	-7.42823	-7.44164
FrontToBack	8	-44.1014	-44.77	-48.6731	-55.9651	-65.9483	-77.196	-87.8834	-96.1796	-100.558	-100	-94.1514	-83.4534	-69.1701	-53.1812	-37.5342	-23.9061	-13.2219	-5.58848	-0.535039	2.59616	4.30471	4.75905	3.83519	1.30915	-2.90015	-8.55511	-15.068	-21.631	-27.4518	-31.9903	-35.0798	-36.8686	-37.6076	-37.4148	-36.1697	-33.6195	-29.6334	-24.434	-18.6505	-13.1442	-8.7029	-5.75964	-4.27182	-3.81044	-3.785	-3.69566	-3.28824	-2.58192
FrontToBack	8	1.63401	2.61594	4.07435	5.66529	6.92226	7.44358	7.06287	5.89847	4.25348	2.42671	0.549443	-1.4589	-3.78945	-6.55068	-9.5916	-12.4536	-14.5036	-15.1961	-14.3254	-12.1262	-9.16944	-6.11952	-3.48132	-1.45804	0.0394218	1.25945	2.43935	3.6829	4.93338	6.03013	6.79421	7.09411	6.87777	6.18504	5.15073	3.98142	2.88828	1.98787	1.22707	0.394296	-0.762902	-2.36787	-4.29382	-6.17735	-7.57303	-8.16871	-7.9368	-7.13906
FrontToBack	8	-10.6914	-14.3744	-17.8916	-20.9243	-23.1622	-24.2586	-23.8741	-21.8325	-18.2893	-13.778	-9.06969	-4.91801	-1.8328	0.00319684	0.673476	0.409031	-0.499	-1.73067	-2.96482	-3.94053	-4.53688	-4.78967	-4.81208	-4.66652	-4.30116	-3.60873	-2.56075	-1.29954	-0.102948	0.754871	1.1526	1.18494	1.11485	1.25631	1.84718	2.9584	4.4556	6.0216	7.24384	7.75155	7.3683	6.21445	4.70989	3.45524	3.02737	3.76393	5.62377	8.18782
FrontToBack	8	-12.7773	-10.1295	-6.68838	-2.83402	1.08605	4.79886	8.06464	10.6432	12.3348	13.089	13.0706	12.5947	11.9257	11.0816	9.80013	7.72796	4.7164	1.02306	-2.71949	-5.74401	-7.45264	-7.62388	-6.44462	-4.38471	-1.99072	0.311452	2.32894	4.08984	5.71909	7.25815	8.51391	9.01899	8.16258	5.48026	0.989979	-4.61114	-10.0597	-13.9581	-15.3419	-14.0882	-10.9594	-7.28427	-4.45536	-3.46397	-4.62396	-7.54432	-11.3381	-14.9845
FrontToBack	8	25.3406	23.9777	22.2335	20.3447	18.4625	16.6255	14.8027	12.9691	11.1529	9.41461	7.7793	6.18791	4.51974	2.67176	0.622385	-1.58413	-3.92126	-6.4449	-9.24662	-12.294	-15.2671	-17.5422	-18.3888	-17.2988	-14.2667	-9.86134	-5.05085	-0.87615	1.87539	2.87152	2.26207	0.558077	-1.57334	-3.51912	-4.87736	-5.52642	-5.60463	-5.42297	-5.34512	-5.67109	-6.55206	-7.95327	-9.6709	-11.3941	-12.7901	-13.5785	-13.5704	-12.677
FrontToBack	8	-1.32892	-0.923214	-0.589359	-0.464944	-0.565657	-0.791633	-0.980503	-0.981404	-0.721989	-0.247493	0.28432	0.65837	0.685304	0.278869	-0.507587	-1.49537	-2.43369	-3.07486	-3.25043	-2.93349	-2.26203	-1.50572	-0.977644	-0.916192	-1.38723	-2.23799	-3.12692	-3.61972	-3.33612	-2.09876	-0.0239061	2.49987	4.94936	6.85653	7.9542	8.20794	7.74161	6.73119	5.34526	3.75664	2.17919	0.862032	0.0188716	-0.268367	-0.0963064	0.299878	0.653532	0.77887
FrontToBack	8	-3.93664	-3.28376	-2.47307	-1.70309	-1.08804	-0.604325	-0.119395	0.519993	1.39359	2.45181	3.52112	4.36084	4.75516	4.60117	3.96034	3.03675	2.08749	1.30228	0.718651	0.21903	-0.390214	-1.26749	-2.45737	-3.8826	-5.39723	-6.85622	-8.1588	-9.24666	-10.0742	-10.5791	-10.6768	-10.2821	-9.34174	-7.86544	-5.94378	-3.75329	-1.54121	0.416057	1.87958	2.71834	2.94774	2.7121	2.21565	1.64164	1.1	0.630061	0.244846	-0.0147418
FrontToBack	8	5.52699	5.06028	4.30911	3.39399	2.4983	1.78766	1.31669	0.999492	0.669287	0.186935	-0.474522	-1.21724	-1.87074	-2.26834	-2.30266	-1.94651	-1.24321	-0.287885	0.792171	1.85487	2.76503	3.41849	3.75981	3.78446	3.52567	3.03897	2.39563	1.68471	1.00731	0.451021	0.0528715	-0.221743	-0.459014	-0.740188	-1.08143	-1.41584	-1.63248	-1.64887	-1.46261	-1.14436	-0.779454	-0.405016	0.00417514	0.487767	1.02283	1.47701	1.63461	1.29346
FrontToBack	8	-336.165	-309.326	-274.291	-236.913	-201.901	-172.279	-149.913	-136.397	-133.542	-143.041	-165.387	-198.606	-237.65	-275.06	-302.896	-315.191	-309.822	-288.94	-257.858	-223.022	-190.034	-162.443	-141.481	-126.505	-115.766	-107.269	-99.515	-91.9241	-84.7634	-78.6116	-73.7009	-69.5602	-65.1903	-59.6097	-52.3901	-43.8513	-34.8698	-26.4835	-19.5411	-14.5575	-11.7949	-11.492	-14.1009	-20.3731	-31.1632	-46.9359	-67.1415	-89.7904
FrontToBack	8	3.17118	4.6252	6.12649	7.36884	8.07325	8.0744	7.37695	6.15656	4.70144	3.32561	2.29888	1.81835	2.00696	2.91086	4.48167	6.557	8.86091	11.0349	12.6985	13.5342	13.3791	12.2987	10.5992	8.76073	7.31545	6.73395	7.38095	9.55055	13.5443	19.719	28.4365	39.8806	53.7861	69.2086	84.5213	97.7424	107.117	111.684	111.543	107.694	101.582	94.6076	87.7895	81.6445	76.2263	71.2613	66.3516	61.2151
FrontToBack	8	-0.557922	-1.44796	-2.1651	-2.69364	-3.00298	-3.00986	-2.56536	-1.49923	0.278343	2.66587	5.30819	7.64137	9.03458	8.99047	7.32144	4.24407	0.345065	-3.57597	-6.74743	-8.66072	-9.20386	-8.6368	-7.43494	-6.08887	-4.95742	-4.21447	-3.868	-3.80575	-3.83764	-3.74765	-3.35909	-2.60456	-1.55489	-0.38062	0.731982	1.66233	2.37874	2.92004	3.35469	3.75523	4.16918	4.58338	4.89146	4.90925	4.46036	3.49946	2.19568	0.903516
FrontToBack	8	16.9334	17.5597	17.4512	16.6814	15.3817	13.7458	12.0228	10.4884	9.37377	8.76885	8.55092	8.41002	7.99113	7.08582	5.75357	4.28563	3.0303	2.19125	1.72978	1.42345	1.03488	0.472204	-0.157682	-0.630336	-0.759851	-0.530982	-0.126648	0.166737	0.124858	-0.27234	-0.807535	-1.13001	-0.948366	-0.205312	0.864908	1.82863	2.24411	1.85122	0.674501	-0.986741	-2.64572	-3.73904	-3.73825	-2.27501	0.71118	4.85062	9.34628	13.1792
FrontToBack	9	-10.9344	-12.5705	-14.3113	-15.9259	-17.1137	-17.6723	-17.6059	-17.1209	-16.4866	-15.8379	-15.0329	-13.6793	-11.3474	-7.86403	-3.49845	1.0981	5.17605	8.21138	10.0626	10.8877	10.924	10.3202	9.12457	7.40008	5.32831	3.21182	1.37374	0.0392299	-0.713479	-0.925153	-0.68455	-0.0932067	0.728933	1.61485	2.35827	2.76774	2.74343	2.32495	1.6814	1.03902	0.583769	0.369902	0.29313	0.14764	-0.233774	-0.83442	-1.39711	-1.51837
FrontToBack	9	2.60851	4.9302	7.87875	11.0251	13.754	15.4485	15.7202	14.5813	12.4559	10.0154	7.90125	6.47246	5.70467	5.29162	4.88455	4.32184	3.71488	3.34921	3.47708	4.13946	5.12264	6.06898	6.65576	6.73914	6.38684	5.81255	5.26607	4.94705	4.96929	5.36818	6.11638	7.13046	8.25992	9.27829	9.88828	9.76292	8.62404	6.34652	3.04858	-0.877699	-4.82676	-8.12347	-10.2024	-10.761	-9.84105	-7.81613	-5.2906	-2.92502
FrontToBack	9	19.5897	24.1736	27.5699	29.49	30.2059	30.2361	29.9717	29.469	28.5111	26.8704	24.5788	22.0302	19.8465	18.5958	18.5103	19.3477	20.4461	20.9428	20.0675	17.4043	13.0268	7.46244	1.50481	-4.03866	-8.55824	-11.7423	-13.5658	-14.2159	-14.0104	-13.3293	-12.5479	-11.9536	-11.6568	-11.5411	-11.3049	-10.6048	-9.25179	-7.35975	-5.35978	-3.84404	-3.3061	-3.88979	-5.2844	-6.82352	-7.76337	-7.60393	-6.29491	-4.22161
FrontToBack	9	3.86153	2.05016	1.8131	3.50493	7.33099	13.1268	20.2622	27.762	34.6138	40.1341	44.203	47.2392	49.9159	52.7498	55.7714	58.4302	59.7905	58.9175	55.2803	48.9842	40.7427	31.6246	22.7146	14.8418	8.46648	3.71325	0.480258	-1.45879	-2.38264	-2.58097	-2.30378	-1.70591	-0.787418	0.63878	2.96155	6.77609	12.877	22.19	35.5721	53.4709	75.5454	100.442	125.884	149.074	167.3	178.544	181.988	178.289
FrontToBack	9	7.39107	3.23577	-1.4457	-6.23589	-10.5534	-13.805	-15.5442	-15.5681	-13.9461	-11.0075	-7.31082	-3.56268	-0.470506	1.44748	1.99322	1.29989	-0.278124	-2.29785	-4.32163	-5.95539	-6.89314	-6.98832	-6.31354	-5.14001	-3.8139	-2.60491	-1.62395	-0.874309	-0.376841	-0.269915	-0.792889	-2.17135	-4.47189	-7.49726	-10.749	-13.4628	-14.7345	-13.7593	-10.1403	-4.1456	3.24862	10.6121	16.5382	20.1487	21.3853	20.9625	19.9859	19.4227
FrontToBack	9	-9.08974	-9.74066	-9.98074	-9.5866	-8.56698	-7.14617	-5.6422	-4.31273	-3.25609	-2.39657	-1.54916	-0.519617	0.801038	2.38368	4.06952	5.62867	6.83971	7.55805	7.75153	7.50632	7.00084	6.45586	6.06091	5.90208	5.92142	5.94254	5.75642	5.23323	4.39434	3.40746	2.50385	1.86973	1.57454	1.57911	1.81219	2.2587	2.99163	4.11765	5.6692	7.51606	9.35787	10.8043	11.4993	11.2311	9.99349	7.98523	5.55562	3.10653
FrontToBack	9	7.71569	5.88198	3.65272	1.30309	-0.803611	-2.34169	-3.14513	-3.26392	-2.9094	-2.32356	-1.62945	-0.755323	0.533717	2.49812	5.25661	8.66285	12.3001	15.5904	17.9764	19.0857	18.8183	17.3364	14.9898	12.2194	9.46656	7.08773	5.2794	4.03674	3.18495	2.49397	1.83479	1.28351	1.10374	1.59238	2.87777	4.77454	6.79132	8.28313	8.69149	7.75691	5.62863	2.81963	0.0344432	-2.06926	-3.08672	-2.96394	-1.95686	-0.487187
FrontToBack	9	15.7989	17.0657	17.6773	17.7005	17.2905	16.5622	15.5057	13.9952	11.9136	9.31362	6.51257	4.0269	2.3638	1.77056	2.10107	2.87186	3.49784	3.56061	2.97568	1.96112	0.865284	-0.0335238	-0.619391	-0.901207	-0.905057	-0.60234	0.0754227	1.16214	2.58778	4.16323	5.62448	6.70701	7.22362	7.11364	6.45251	5.41538	4.21756	3.0503	2.03511	1.19737	0.471498	-0.253981	-1.04237	-1.79597	-2.20063	-1.79273	-0.160432	2.80851
FrontToBack	9	-1.61115	-1.00214	-0.48875	-0.352493	-0.82972	-2.01622	-3.84011	-6.09644	-8.50453	-10.7437	-12.4725	-13.3611	-13.1706	-11.8498	-9.59028	-6.79162	-3.9518	-1.5356	0.124032	0.881942	0.790769	0.0689643	-0.98317	-2.0893	-3.08231	-3.91582	-4.6115	-5.18097	-5.5831	-5.73424	-5.56392	-5.07139	-4.35572	-3.59564	-2.99603	-2.72683	-2.89093	-3.53076	-4.65476	-6.24494	-8.22274	-10.3896	-12.3995	-13.8182	-14.2677	-13.5856	-11.8973	-9.5538
FrontToBack	9	1.2032	1.5135	1.32668	0.674211	-0.209875	-0.955649	-1.2055	-0.769705	0.293655	1.70455	3.06669	3.99222	4.20278	3.59158	2.24827	0.443792	-1.43376	-2.98746	-3.9277	-4.14305	-3.6861	-2.68946	-1.27303	0.485286	2.49547	4.56853	6.38709	7.58795	7.92542	7.41948	6.38197	5.30378	4.65319	4.70331	5.4542	6.68506	8.08719	9.42195	10.6233	11.7999	13.1264	14.6821	16.3356	17.7595	18.5805	18.5748	17.7835	16.4697
FrontToBack	9	227.895	255.822	271.181	273.718	265.322	249.098	228.194	204.981	180.84	156.487	132.45	109.377	88.0441	69.1827	53.3013	40.6165	31.0958	24.5235	20.5342	18.6067	18.0723	18.1783	18.2121	17.6421	16.222	14.0156	11.3323	8.58922	6.15629	4.24778	2.90426	2.05904	1.63237	1.58876	1.92587	2.614	3.53761	4.47944	5.16275	5.33642	4.87082	3.82671	2.45543	1.1094	0.0764333	-0.59233	-1.16069	-2.11279
FrontToBack	9	2.22209	0.790442	-1.53835	-4.41871	-7.40931	-10.1185	-12.2949	-13.832	-14.7067	-14.9027	-14.3758	-13.0845	-11.0725	-8.54653	-5.88359	-3.53318	-1.83889	-0.873148	-0.377214	0.139365	1.18252	3.04443	5.67271	8.69657	11.574	13.7809	14.9532	14.9523	13.861	11.9394	9.55075	7.063	4.74778	2.72309	0.978246	-0.531487	-1.78775	-2.68138	-3.07491	-2.90492	-2.2452	-1.29078	-0.278731	0.587844	1.17673	1.41833	1.29105	0.81935
FrontToBack	9	-4.48477	-1.68335	0.817852	2.70386	3.86079	4.39104	4.5547	4.65358	4.90197	5.35394	5.92343	6.48294	6.96671	7.40387	7.86591	8.38096	8.89016	9.28185	9.45879	9.38435	9.0662	8.5186	7.73679	6.71252	5.46147	4.04048	2.54081	1.06636	-0.297225	-1.51407	-2.61334	-3.66104	-4.69216	-5.63479	-6.29558	-6.4275	-5.84991	-4.53678	-2.61554	-0.287581	2.2624	4.89613	7.47673	9.79869	11.5653	12.4577	12.2658	11.0127
FrontToBack	9	-74.1932	-110.418	-154.884	-204.267	-253.073	-294.955	-324.481	-338.616	-337.334	-323.264	-300.709	-274.532	-249.289	-228.694	-215.291	-210.198	-212.891	-221.211	-231.756	-240.734	-245.042	-243.143	-235.347	-223.38	-209.516	-195.71	-183.117	-172.05	-162.278	-153.458	-145.62	-139.615	-137.376	-141.705	-155.417	-180.007	-214.395	-254.488	-293.991	-326.261	-346.413	-352.753	-346.983	-333.279	-316.826	-302.498	-294.012	-293.529
FrontToBack	9	0.725181	0.175814	-0.558712	-1.55502	-2.8461	-4.43763	-6.30698	-8.38311	-10.5324	-12.5567	-14.2107	-15.2305	-15.3898	-14.5551	-12.7406	-10.1363	-7.1255	-4.27358	-2.25195	-1.65517	-2.74534	-5.24669	-8.35419	-11.0134	-12.3555	-12.0492	-10.379	-8.02887	-5.72225	-3.91809	-2.703	-1.88582	-1.21024	-0.54651	0.035771	0.338877	0.178946	-0.490522	-1.5548	-2.79422	-3.98295	-4.9615	-5.66582	-6.10592	-6.30837	-6.25165	-5.83977	-4.94875
FrontToBack	9	-12.0184	-9.45404	-6.20636	-3.05142	-0.855311	-0.216204	-1.21216	-3.38249	-5.94051	-8.08819	-9.28284	-9.35838	-8.49251	-7.06674	-5.48448	-4.01657	-2.72748	-1.52164	-0.277556	1.00424	2.14571	2.8663	2.9454	2.35949	1.3106	0.136091	-0.822043	-1.30946	-1.1735	-0.342291	1.17243	3.22233	5.47438	7.44982	8.68576	8.9509	8.37744	7.40463	6.54842	6.1326	6.14406	6.28535	6.17397	5.54853	4.37549	2.83108	1.21874	-0.116434
FrontToBack	9	2.40681	1.47748	0.697744	0.205248	0.0847449	0.350732	0.963041	1.85806	2.97306	4.25339	5.65073	7.11738	8.59643	10.0102	11.2623	12.2663	12.9875	13.4576	13.7328	13.816	13.6084	12.95	11.7369	10.0326	8.08038	6.19779	4.61874	3.39134	2.38944	1.42665	0.392597	-0.660602	-1.52815	-1.94373	-1.70783	-0.788587	0.651908	2.31628	3.8832	5.11031	5.88084	6.18183	6.0465	5.51121	4.61901	3.46312	2.22794	1.18334
FrontToBack	9	-4.20882	-3.81824	-3.71295	-3.63405	-3.19905	-2.12747	-0.431442	1.5464	3.27348	4.28588	4.42994	3.96098	3.44107	3.48572	4.48291	6.41902	8.88388	11.2389	12.867	13.3946	12.8048	11.4018	9.65706	8.01045	6.71524	5.78037	5.01639	4.14575	2.93781	1.3201	-0.565906	-2.4061	-3.84814	-4.68023	-4.95056	-4.94443	-5.02024	-5.40438	-6.07472	-6.8033	-7.30941	-7.42751	-7.18541	-6.78155	-6.48724	-6.54188	-7.07402	-8.06671
FrontToBack	9	4.94411	5.13524	5.60408	6.40293	7.51873	8.78345	9.84096	10.2266	9.54484	7.66623	4.82897	1.57154	-1.47833	-3.8431	-5.33435	-6.03492	-6.17262	-5.98293	-5.63074	-5.19285	-4.67402	-4.03374	-3.23215	-2.28967	-1.33225	-0.575351	-0.237253	-0.427495	-1.08851	-2.03188	-3.03967	-3.95256	-4.68454	-5.17925	-5.36592	-5.17466	-4.59697	-3.74027	-2.81891	-2.08024	-1.71062	-1.77385	-2.21145	-2.89002	-3.66734	-4.44393	-5.18193	-5.89335
FrontToBack	9	3.53568	2.40671	1.45478	0.922695	0.913948	1.3034	1.75468	1.86646	1.37921	0.317201	-1.02216	-2.23706	-3.03958	-3.40665	-3.57408	-3.89602	-4.6491	-5.8925	-7.44018	-8.94987	-10.0699	-10.5827	-10.4889	-9.99901	-9.43469	-9.06969	-8.99342	-9.06622	-9.00335	-8.53798	-7.57089	-6.21582	-4.72358	-3.34121	-2.20268	-1.31363	-0.611792	-0.0413539	0.433609	0.867073	1.37886	2.1382	3.28179	4.80388	6.49746	7.98104	8.81507	8.65694
FrontToBack	9	1.28921	0.422621	-0.603006	-1.86404	-3.17919	-4.13358	-4.25606	-3.24732	-1.12542	1.79116	5.02358	8.09709	10.6378	12.4013	13.2682	13.2504	12.4892	11.2217	9.7069	8.15181	6.68393	5.37818	4.30427	3.54092	3.13798	3.04432	3.06376	2.87884	2.15605	0.683305	-1.52092	-4.18628	-6.87111	-9.113	-10.5877	-11.2066	-11.1147	-10.5893	-9.89515	-9.16973	-8.40324	-7.5178	-6.49315	-5.44471	-4.59333	-4.13136	-4.06777	-4.16074
FrontToBack	9	-6.86782	-6.67588	-5.89073	-4.70916	-3.34929	-1.96666	-0.601519	0.79155	2.25189	3.71456	4.99485	5.86543	6.18472	5.98676	5.48159	4.96507	4.68983	4.75916	5.0967	5.50624	5.7937	5.88426	5.8694	5.95408	6.33977	7.11043	8.1816	9.32823	10.2692	10.7719	10.7377	10.233	9.44156	8.54976	7.62748	6.58864	5.27681	3.62857	1.80185	0.172124	-0.816614	-0.863666	0.0187844	1.46008	2.82032	3.3858	2.60096	0.262395
FrontToBack	9	-22.7589	-24.9217	-25.6766	-25.0174	-22.9511	-19.5321	-14.9675	-9.6999	-4.36986	0.34385	3.9312	6.19278	7.24178	7.38284	6.94178	6.14537	5.10142	3.8599	2.49941	1.17197	0.098422	-0.475291	-0.33123	0.660668	2.4706	4.85004	7.33622	9.37642	10.5412	10.7257	10.2017	9.48044	9.0512	9.15114	9.68273	10.3012	10.5935	10.2437	9.11172	7.23027	4.75295	1.89891	-1.10226	-4.06364	-6.88358	-9.55384	-12.1141	-14.575
FrontToBack	9	-81.8952	-76.2714	-72.2803	-69.5835	-67.565	-65.529	-62.8039	-58.7931	-53.0191	-45.1455	-34.935	-22.1723	-6.67138	11.5284	31.811	52.6896	71.8365	86.5739	94.6944	95.2456	88.8858	77.6225	64.0733	50.6049	38.7165	28.8635	20.7046	13.5967	7.08145	1.11366	-4.09506	-8.54964	-12.9886	-19.1426	-29.5605	-47.0375	-73.801	-110.635	-156.153	-206.482	-255.669	-296.883	-324.174	-334.16	-326.962	-305.969	-276.521	-244.116
FrontToBack	9	-404.02	-377.709	-341.601	-301.425	-262.521	-228.284	-199.712	-176.013	-155.724	-137.675	-121.373	-106.812	-94.043	-82.8588	-72.7819	-63.2859	-54.0627	-45.1519	-36.8711	-29.6026	-23.5719	-18.7442	-14.8875	-11.75	-9.22923	-7.4114	-6.45943	-6.43026	-7.164	-8.31504	-9.49311	-10.3903	-10.8054	-10.5701	-9.4813	-7.3381	-4.09913	-0.0637226	4.06213	7.30932	8.77595	8.00559	5.22175	1.28033	-2.65766	-5.57867	-6.967	-6.89387
FrontToBack	9	1.96388	3.05923	3.51435	3.37214	2.76915	1.87159	0.840962	-0.175756	-1.05006	-1.68061	-2.00966	-2.04042	-1.84748	-1.56455	-1.34579	-1.31167	-1.50542	-1.88261	-2.3315	-2.71477	-2.91142	-2.85552	-2.55784	-2.10238	-1.60957	-1.18373	-0.877565	-0.699208	-0.648329	-0.738829	-0.97565	-1.30244	-1.57758	-1.62126	-1.31759	-0.697887	0.0602503	0.726897	1.13965	1.26938	1.1887	0.975072	0.620921	0.0172727	-0.976886	-2.42126	-4.21049	-6.06989
FrontToBack	9	6.47261	7.42754	8.44771	9.28415	9.87287	10.3488	10.899	11.5968	12.3326	12.87	12.9548	12.4173	11.2325	9.53293	7.56362	5.58819	3.78792	2.21649	0.834554	-0.409693	-1.51767	-2.43643	-3.08882	-3.39767	-3.2766	-2.61883	-1.32307	0.623734	3.06447	5.66057	8.00774	9.83024	11.1431	12.2587	13.6036	15.4327	17.6043	19.5612	20.5494	19.9713	17.689	14.1217	10.0882	6.48671	3.97099	2.77027	2.70353	3.33611
FrontToBack	9	-1.78531	-0.254306	1.41429	2.73706	3.36045	3.13206	2.12382	0.604616	-1.02937	-2.35856	-3.05548	-2.97609	-2.19504	-0.971784	0.336612	1.38061	1.90969	1.82456	1.18754	0.192271	-0.891583	-1.78569	-2.26656	-2.21295	-1.62746	-0.627063	0.594242	1.81683	2.84465	3.53912	3.83298	3.72333	3.24516	2.4408	1.34719	0.0228934	-1.39788	-2.67456	-3.50366	-3.65076	-3.10167	-2.1358	-1.24264	-0.909228	-1.38817	-2.58232	-4.10603	-5.47849
FrontToBack	10	3.51524	0.955254	-0.731137	-1.37123	-1.17995	-0.595036	-0.0450657	0.225505	0.212683	0.0896883	0.07886	0.327131	0.844033	1.51282	2.15519	2.60458	2.75969	2.60616	2.20972	1.68647	1.1555	0.683977	0.248689	-0.260445	-0.982195	-1.99213	-3.22709	-4.47675	-5.45865	-5.94169	-5.84748	-5.27625	-4.44584	-3.58687	-2.85114	-2.27681	-1.81645	-1.40311	-1.01303	-0.688601	-0.508715	-0.528982	-0.735581	-1.04814	-1.36935	-1.64418	-1.88663	-2.1596
FrontToBack	10	20.8121	19.2086	17.5697	15.9981	14.5264	13.1235	11.7245	10.279	8.8009	7.40086	6.2733	5.6323	5.61882	6.22905	7.30805	8.61308	9.90585	11.0161	11.847	12.3345	12.4056	11.9699	10.9599	9.39477	7.4241	5.30801	3.32188	1.63537	0.252926	-0.919603	-1.91638	-2.59223	-2.6671	-1.93376	-0.474676	1.29643	2.82864	3.74001	4.02638	4.03315	4.21463	4.84113	5.83452	6.81922	7.33687	7.08048	6.01759	4.36343
FrontToBack	10	3.09501	3.95748	6.19106	9.73681	14.2243	19.0099	23.3175	26.4604	28.0616	28.1564	27.1303	25.514	23.7348	21.9378	19.9767	17.5785	14.5895	11.1296	7.54645	4.21055	1.31839	-1.13423	-3.2046	-4.81644	-5.70845	-5.57347	-4.29737	-2.126	0.349605	2.40398	3.46703	3.38187	2.51146	1.65042	1.74059	3.47273	6.93392	11.4773	15.9177	18.9904	19.8643	18.4642	15.4678	12.0046	9.22458	7.92964	8.39606	10.397
FrontToBack	10	-438.074	-408.608	-378.329	-353.731	-338.175	-332.472	-335.886	-346.752	-362.567	-380.044	-395.561	-405.991	-409.473	-405.652	-395.32	-379.744	-360.13	-337.387	-312.198	-285.202	-257.186	-229.236	-202.782	-179.502	-161.042	-148.62	-142.614	-142.311	-145.981	-151.305	-156.026	-158.557	-158.273	-155.413	-150.704	-144.955	-138.807	-132.707	-127.039	-122.251	-118.876	-117.375	-117.904	-120.098	-123.041	-125.489	-126.309	-124.93
FrontToBack	10	127.288	178.296	228.713	270.084	294.815	298.686	282.221	250.255	210.003	168.724	132.092	103.788	86.0035	80.1561	87.1947	107.298	139.207	179.652	223.386	264.029	295.586	314.08	318.586	311.165	295.729	276.37	255.959	235.593	215.009	193.549	171.058	148.258	126.483	107.08	90.8499	77.8397	67.5061	59.101	52.0341	46.0346	41.0781	37.1954	34.3578	32.566	32.1182	33.848	39.0856	49.219
FrontToBack	10	-1.57643	-1.28357	-1.02039	-0.664856	-0.190277	0.297349	0.608236	0.560022	0.0544131	-0.887975	-2.13193	-3.4557	-4.59724	-5.31337	-5.44086	-4.94082	-3.90831	-2.54276	-1.0835	0.271877	1.44021	2.47976	3.54162	4.74886	6.05644	7.18185	7.67279	7.10639	5.31949	2.54693	-0.615991	-3.40639	-5.14792	-5.45378	-4.30979	-2.04137	0.795516	3.54727	5.59552	6.47705	5.98038	4.19403	1.47539	-1.6617	-4.70381	-7.26537	-9.13534	-10.2428
FrontToBack	10	40.218	37.4018	35.3838	34.3696	35.0759	38.8601	47.8023	64.6058	92.1219	132.4	185.415	247.974	313.468	372.972	417.558	441.034	441.91	423.649	393.077	357.703	323.25	292.436	265.313	240.639	217.31	195.103	174.512	156.074	139.793	125.053	111.009	97.0916	83.2791	70.0041	57.8331	47.1794	38.1961	30.8385	24.9737	20.4542	17.1361	14.8768	13.5301	12.9376	12.9148	13.243	13.6901	14.0508
FrontToBack	10	4.94186	6.75424	8.83611	10.9115	12.5924	13.5002	13.3981	12.2837	10.385	8.07354	5.74754	3.74801	2.32819	1.65198	1.77853	2.6286	3.95995	5.39857	6.53153	7.02602	6.72218	5.66628	4.0858	2.32237	0.738306	-0.38681	-0.937548	-0.982682	-0.707177	-0.28151	0.253403	1.00733	2.14152	3.71481	5.58139	7.41237	8.83231	9.58142	9.61217	9.07788	8.231	7.29209	6.34835	5.33692	4.12903	2.67859	1.14342	-0.117274
FrontToBack	10	213.513	201.256	190.22	178.69	166.047	152.82	140.229	129.612	122.117	118.756	120.561	128.512	143.028	163.222	186.375	208.158	223.78	229.629	224.596	210.345	190.43	168.802	148.533	131.242	117.236	106.016	96.8001	88.9151	81.9893	75.9675	70.9408	66.8877	63.4859	60.1465	56.2678	51.5383	46.0876	40.3891	34.9983	30.3086	26.4562	23.3807	20.9403	18.9776	17.3163	15.7421	14.0382	12.0754
FrontToBack	10	8.32057	9.07209	9.20349	8.4744	6.93751	4.90257	2.79159	0.968507	-0.358289	-1.12795	-1.35111	-1.05293	-0.286204	0.798031	1.89954	2.60402	2.51779	1.44248	-0.501111	-2.87092	-5.03983	-6.42262	-6.70052	-5.93653	-4.52176	-2.97878	-1.73722	-0.998394	-0.748707	-0.8655	-1.22206	-1.71293	-2.20812	-2.50458	-2.34303	-1.5109	0.03038	2.07626	4.23291	6.067	7.27054	7.74865	7.60255	7.03801	6.26345	5.42086	4.56819	3.6995
FrontToBack	10	-0.16061	0.900415	1.67795	2.34677	3.15028	4.29136	5.81088	7.51697	9.01412	9.83384	9.62642	8.33236	6.24769	3.92319	1.93004	0.607011	-0.0577973	-0.34773	-0.604836	-1.03549	-1.64105	-2.27526	-2.7434	-2.87763	-2.56855	-1.78381	-0.579969	0.892288	2.40489	3.68571	4.46857	4.5581	3.90435	2.65554	1.14896	-0.178715	-0.927602	-0.853987	0.0807064	1.74106	3.89451	6.2894	8.69855	10.9168	12.7277	13.8654	14.0228	12.9313
FrontToBack	10	3.86781	3.07655	1.65691	-0.0420508	-1.48847	-2.14332	-1.64315	0.0630547	2.68072	5.65611	8.36772	10.3362	11.3573	11.4938	10.9555	9.98163	8.80951	7.74088	7.19489	7.64564	9.42641	12.504	16.3842	20.2215	23.0949	24.3059	23.5735	21.0628	17.2774	12.8835	8.53735	4.75592	1.84155	-0.145812	-1.37329	-2.16909	-2.90591	-3.85136	-5.04391	-6.24779	-7.03459	-6.95233	-5.72075	-3.34883	-0.139439	3.41051	6.7457	9.36591
FrontToBack	10	-6.29908	-6.59252	-6.57702	-6.54287	-6.79188	-7.46636	-8.46449	-9.47611	-10.1115	-10.052	-9.16189	-7.52781	-5.42506	-3.22467	-1.27034	0.237538	1.30368	2.1145	2.93171	3.94841	5.17686	6.42203	7.35247	7.63331	7.0581	5.62812	3.55232	1.18174	-1.09181	-2.93379	-4.14234	-4.68921	-4.72602	-4.54364	-4.48203	-4.80661	-5.59768	-6.71041	-7.83395	-8.62984	-8.88227	-8.58284	-7.9056	-7.08754	-6.28529	-5.49458	-4.58343	-3.41847
FrontToBack	10	-5.17715	-2.59725	-0.316792	1.12592	1.56483	1.26173	0.729438	0.46008	0.697541	1.37374	2.21157	2.93627	3.47484	4.03987	5.04057	6.85423	9.56498	12.8076	15.8167	17.6906	17.7776	16.0117	13.0205	9.91522	7.82669	7.41007	8.5833	10.6397	12.6619	13.9709	14.3773	14.1257	13.6568	13.3516	13.4098	13.8604	14.6544	15.7505	17.1523	18.8829	20.92	23.1476	25.3692	27.3833	29.062	30.3634	31.2661	31.6824
FrontToBack	10	45.7603	48.3338	51.5598	54.323	56.2585	57.7392	59.4219	61.6345	64.0204	65.6894	65.7694	63.9787	60.822	57.301	54.3446	52.3441	51.0679	49.9727	48.6838	47.3433	46.6309	47.4529	50.4661	55.6809	62.3256	69.0167	74.1233	76.1695	74.1681	67.8756	57.9575	45.9816	34.1026	24.4412	18.3837	16.1631	16.951	19.3822	22.1872	24.596	26.3741	27.59	28.3368	28.5867	28.2198	27.1392	25.3711	23.0778
FrontToBack	10	5.32912	3.45711	0.984647	-1.83045	-4.65958	-7.17919	-9.13825	-10.3651	-10.7187	-10.0478	-8.22025	-5.22652	-1.29096	3.09758	7.27304	10.5669	12.4855	12.8213	11.6735	9.39261	6.47984	3.46595	0.798068	-1.23626	-2.52623	-3.10435	-3.09371	-2.66905	-2.03995	-1.43777	-1.09124	-1.17913	-1.77333	-2.78257	-3.92773	-4.77685	-4.86502	-3.87789	-1.82348	0.9027	3.61476	5.567	6.22894	5.49535	3.75592	1.78554	0.483921	0.534897
FrontToBack	10	161.129	154.186	151.398	151.004	150.856	148.866	143.813	135.915	126.717	118.263	112.015	108.1	105.356	102.15	97.53	92.1273	88.4222	90.3613	102.48	128.642	170.472	225.814	287.977	346.6	390.393	410.815	405.008	376.507	333.45	285.397	240.337	203.053	175.004	155.21	141.442	131.255	122.699	114.658	106.902	99.9017	94.5273	91.667	91.8081	94.6573	98.9671	102.749	103.899	100.988
FrontToBack	10	1.2036	3.71217	4.7181	4.66702	4.14053	3.63764	3.41525	3.4615	3.59429	3.62922	3.49635	3.24563	2.97539	2.76407	2.68612	2.86158	3.46611	4.62164	6.20684	7.7125	8.26668	6.89707	2.94558	-3.52754	-11.5737	-19.5582	-25.7137	-28.8091	-28.5958	-25.7812	-21.5645	-17.0197	-12.7064	-8.66975	-4.73494	-0.823534	2.90954	6.14663	8.58365	10.0608	10.6046	10.3717	9.57779	8.44752	7.204	6.06751	5.21841	4.73548
FrontToBack	10	287.635	247.212	208.06	174.32	147.898	128.649	115.287	106.364	100.743	97.5417	95.8812	94.841	93.7345	92.4407	91.4391	91.4057	92.5985	94.463	95.8023	95.5122	93.5243	91.446	92.5327	100.956	120.647	154.078	201.29	259.326	322.247	381.885	429.401	457.362	461.756	443.196	406.829	360.948	314.872	276.894	252.966	246.249	257.207	283.793	321.567	364.014	403.459	432.637	446.466	443.3
FrontToBack	10	10.3431	10.4078	11.5487	13.3099	14.9753	15.8408	15.5025	14.0013	11.7542	9.3551	7.3781	6.26932	6.31178	7.59347	9.95519	12.956	15.9441	18.2514	19.4446	19.4961	18.7608	17.7677	16.9356	16.3854	15.9421	15.2956	14.1969	12.5721	10.5271	8.28696	6.12016	4.27562	2.92424	2.11615	1.76855	1.70567	1.74237	1.78144	1.88747	2.30014	3.37682	5.46219	8.73055	13.0449	17.8981	22.467	25.7927	27.059
FrontToBack	11	58.2567	55.116	50.9235	45.7154	40.2778	35.6601	32.6171	31.3568	31.6704	33.2717	36.0867	40.3767	46.6576	55.4332	66.7943	80.0454	93.6208	105.435	113.555	116.783	114.771	107.624	95.3665	77.7983	54.937	27.7936	-1.12314	-28.0131	-48.7001	-59.8302	-59.8238	-49.2431	-30.548	-7.42378	16.0584	36.2697	50.6969	58.3573	59.8325	56.8655	51.6228	45.8849	40.5074	35.3885	29.9037	23.5638	16.5073	9.61418
FrontToBack	11	460.915	443.251	412.942	381.573	358.701	349.054	351.521	360.056	366.175	362.196	344.046	312.504	272.423	230.46	192.489	161.828	138.871	121.892	108.391	96.2791	84.483	72.9659	62.372	53.5938	47.3984	44.1607	43.6827	45.1807	47.4857	49.4108	50.1084	49.2627	47.0985	44.2762	41.7214	40.3501	40.6903	42.5555	45.024	46.8471	47.0952	45.6231	43.0278	40.1412	37.4621	34.9582	32.3734	29.7518
FrontToBack	11	264.153	280.334	284.261	277.199	262.535	244.375	226.136	209.785	195.865	184.08	173.92	164.996	157.011	149.544	141.919	133.309	123.018	110.791	96.9624	82.4059	68.3373	56.0354	46.5401	40.3789	37.4057	36.8334	37.4781	38.1288	37.8885	36.3625	33.6499	30.1916	26.5642	23.3158	20.8986	19.6778	19.953	21.8891	25.3685	29.8703	34.5398	38.4927	41.1937	42.6537	43.2993	43.6228	43.8939	44.1286
FrontToBack	11	-256.08	-244.74	-225.254	-202.098	-179.6	-160.688	-146.58	-137.217	-131.885	-129.636	-129.462	-130.412	-131.749	-133.088	-134.38	-135.704	-137.026	-138.11	-138.776	-139.356	-141.109	-146.209	-157.179	-175.799	-201.859	-232.295	-261.339	-282.005	-288.552	-278.782	-254.909	-222.446	-187.836	-156.221	-130.45	-111.401	-98.8421	-92.0289	-89.7959	-90.481	-92.1213	-92.9811	-92.136	-89.7105	-86.6517	-84.1511	-83.0278	-83.3081
FrontToBack	11	3.94635	3.66404	2.44429	0.808113	-0.46226	-0.622102	0.743677	3.57794	7.40886	11.5436	15.2827	18.0641	19.5139	19.4453	17.8535	14.938	11.1272	7.06749	3.52473	1.20162	0.507972	1.3783	3.24034	5.20343	6.42662	6.51695	5.73235	4.85365	4.74786	5.85546	7.87624	9.84108	10.5396	9.08063	5.31382	-0.0966607	-5.93745	-10.9005	-13.9876	-14.728	-13.1964	-9.904	-5.63692	-1.26898	2.42006	4.88428	5.86289	5.35548
FrontToBack	11	6.05748	8.10728	9.31813	9.5287	8.89786	7.8972	7.25259	7.89872	10.9888	17.9297	30.3134	49.5683	76.2691	109.309	145.403	179.427	205.73	219.975	220.61	209.233	189.68	166.423	143.112	121.864	103.336	87.2801	73.1447	60.5121	49.2965	39.7377	32.2241	27.0154	23.9967	22.613	22.0465	21.5516	20.7537	19.7233	18.7885	18.201	17.8665	17.2964	15.8137	12.9004	8.49856	3.10672	-2.37189	-6.9427
FrontToBack	11	-13.0179	-14.3429	-15.0082	-14.9404	-14.2676	-13.363	-12.8027	-13.2201	-15.0765	-18.4631	-23.0275	-28.068	-32.7481	-36.3326	-38.3584	-38.6868	-37.4469	-34.9153	-31.4044	-27.1995	-22.5577	-17.7347	-13.0106	-8.68903	-5.06745	-2.38078	-0.729959	-0.0251212	0.0258013	-0.147417	-0.097276	0.493955	1.70052	3.30418	4.84364	5.76154	5.61836	4.29607	2.0962	-0.336665	-2.24538	-3.05662	-2.60335	-1.18203	0.575338	1.9526	2.42051	1.82923
FrontToBack	11	289.699	256.161	228.497	208.563	196.758	193.335	199.145	215.396	242.49	278.621	319.013	356.484	383.357	393.974	386.655	364.155	332.407	298.219	267.004	241.508	221.888	206.806	194.772	184.985	177.315	171.702	167.569	163.765	159.082	152.903	145.521	137.896	131.068	125.597	121.306	117.446	113.098	107.607	100.838	93.1737	85.3488	78.239	72.6929	69.4067	68.7843	70.7959	74.8951	80.0633
FrontToBack	11	19.8762	17.6793	15.3088	13.3235	12.1342	11.8502	12.2326	12.8051	13.0834	12.818	12.118	11.3973	11.1626	11.763	13.2085	15.1496	17.0077	18.1979	18.3378	17.3576	15.4804	13.1038	10.6525	8.46579	6.75383	5.61072	5.06092	5.10072	5.71738	6.86946	8.43535	10.1619	11.657	12.4658	12.2142	10.769	8.32521	5.37701	2.56891	0.496833	-0.470139	-0.283483	0.799747	2.32677	3.81876	4.923	5.49026	5.53849
FrontToBack	11	6.50169	8.12013	9.3408	9.89097	9.74287	9.09392	8.30419	7.78449	7.86061	8.65596	10.0606	11.7924	13.4998	14.8456	15.5406	15.3894	14.3581	12.6318	10.5453	8.38185	6.16552	3.63233	0.452125	-3.44977	-7.70773	-11.6175	-14.4226	-15.5789	-14.8259	-12.0977	-7.38399	-0.645226	8.22954	19.4567	33.3802	50.4104	70.8065	94.3089	119.741	144.801	166.258	180.632	185.215	179.038	163.357	141.446	117.741	96.6287
FrontToBack	11	34.465	26.0023	18.0161	11.5207	7.27176	5.63481	6.57365	9.73796	14.6065	20.6063	27.1615	33.6861	39.5629	44.1716	46.966	47.5832	45.9233	42.1699	36.73	30.1236	22.8646	15.3925	8.07533	1.27186	-4.60177	-9.06138	-11.6288	-11.9809	-10.1002	-6.36531	-1.50783	3.55104	7.95488	11.1549	13.0439	13.9179	14.2725	14.5493	14.9351	15.3044	15.2885	14.4264	12.3458	8.93507	4.46609	-0.40034	-4.76914	-7.80607
FrontToBack	11	-9.64568	-5.84004	-2.53453	0.0700753	1.94295	3.13988	3.72947	3.78031	3.40344	2.79461	2.20403	1.82174	1.62859	1.33757	0.500877	-1.22387	-3.80226	-6.72572	-9.18599	-10.4362	-10.1255	-8.41832	-5.84923	-3.02749	-0.360979	2.0705	4.46054	7.08805	10.0882	13.2865	16.1758	18.0668	18.3516	16.7735	13.5776	9.48134	5.46348	2.46079	1.08243	1.45901	3.26039	5.84825	8.47246	10.4312	11.1466	10.1473	6.97836	1.13432
FrontToBack	11	-13.9495	-10.9045	-8.67385	-7.26197	-6.20733	-4.82427	-2.54437	0.785477	4.79513	8.7406	11.8462	13.6473	14.1431	13.6885	12.7337	11.5843	10.3137	8.82315	6.97642	4.72633	2.20582	-0.227102	-1.99735	-2.42082	-0.931567	2.60078	7.60558	12.7792	16.4038	16.9408	13.6369	6.83735	-2.14233	-11.484	-19.4111	-24.5746	-26.2021	-24.0914	-18.5652	-10.4475	-1.01826	8.12797	15.3621	19.3821	19.5339	15.9644	9.56197	1.70593
FrontToBack	11	267.604	257.855	256.876	266.09	285.62	313.53	345.367	374.517	393.724	397.441	383.979	356.269	320.742	284.893	254.808	233.724	221.998	218.119	220.123	226.825	238.45	256.359	281.825	314.33	350.295	383.218	405.486	411.109	397.958	368.342	327.846	283.268	240.792	204.921	178.09	160.613	150.849	145.692	141.473	135.07	124.791	110.673	94.1541	77.3738	62.4615	51.0674	44.2336	42.5155
FrontToBack	11	-265.846	-253.771	-252.336	-259.757	-273.747	-291.223	-308.102	-319.783	-322.33	-313.762	-294.745	-268.29	-238.683	-210.194	-186.106	-168.293	-157.243	-152.327	-152.177	-155.137	-159.764	-165.261	-171.703	-180.001	-191.684	-208.619	-232.723	-265.517	-307.368	-356.461	-407.97	-454.177	-486.039	-495.909	-480.295	-441.236	-385.587	-322.647	-261.455	-209.047	-170.162	-147.958	-144.733	-161.852	-198.692	-251.266	-311.557	-368.51
FrontToBack	11	-510.474	-544.239	-546.224	-520.783	-477.17	-426.514	-378.793	-340.689	-314.708	-299.571	-291.586	-286.49	-281.149	-274.537	-267.698	-262.782	-261.611	-264.387	-269.186	-272.543	-270.968	-262.622	-248.247	-230.735	-213.575	-199.074	-187.409	-177.003	-165.891	-153.192	-139.811	-128.007	-120.119	-117.191	-118.24	-120.548	-120.813	-116.547	-107.043	-93.4896	-78.2994	-64.0448	-52.5297	-44.3533	-39.0622	-35.7014	-33.4489	-32.0076
FrontToBack	11	21.5218	21.2738	20.824	20.0093	18.7353	17.0192	14.9919	12.8707	10.9028	9.2904	8.13472	7.42051	7.06672	6.98837	7.13676	7.47264	7.91813	8.33239	8.56194	8.51686	8.2179	7.7533	7.18592	6.48884	5.57706	4.4263	3.18093	2.15447	1.68864	1.95574	2.84093	3.9948	5.02246	5.66759	5.87056	5.68922	5.1881	4.40556	3.40548	2.33572	1.40554	0.784572	0.496405	0.384905	0.176748	-0.396443	-1.47294	-2.97363
FrontToBack	11	-0.602388	2.01261	4.4257	6.28534	7.32002	7.45231	6.83634	5.80308	4.73705	3.94656	3.57564	3.59468	3.85192	4.15214	4.31992	4.22971	3.80833	3.03171	1.93524	0.641	-0.625757	-1.56888	-1.9278	-1.62302	-0.857265	-0.0761076	0.225343	-0.235891	-1.34633	-2.60837	-3.3503	-3.05176	-1.62699	0.463623	2.35358	3.12605	2.23186	-0.238101	-3.57535	-6.75678	-8.85667	-9.35451	-8.21834	-5.79735	-2.6371	0.678938	3.63339	5.83657
FrontToBack	11	-2.81295	-1.4858	-0.923514	-1.20031	-2.06234	-3.10053	-3.95086	-4.44531	-4.65684	-4.83387	-5.2545	-6.06774	-7.20493	-8.40451	-9.34471	-9.79804	-9.73168	-9.30247	-8.7686	-8.36593	-8.20295	-8.21113	-8.16705	-7.78252	-6.82881	-5.24228	-3.16118	-0.883446	1.23134	2.85736	3.76872	3.85814	3.13479	1.70689	-0.23781	-2.46374	-4.72301	-6.78789	-8.46365	-9.59063	-10.0539	-9.82504	-9.02878	-7.99098	-7.19964	-7.14903	-8.11565	-9.98379
FrontToBack	11	-16.2824	-17.0759	-15.6659	-12.9486	-10.0243	-7.71619	-6.27993	-5.4655	-4.86121	-4.26954	-3.8496	-3.91902	-4.5746	-5.43215	-5.72432	-4.74017	-2.31832	0.946921	3.96123	5.70394	5.78699	4.67791	3.48155	3.42073	5.29653	9.18532	14.4704	20.1254	25.0599	28.373	29.4782	28.1482	24.537	19.162	12.8128	6.3797	0.659882	-3.78091	-6.66147	-7.95774	-7.82816	-6.50856	-4.20274	-1.0147	3.02986	7.85802	13.1868	18.4367
FrontToBack	11	2.72373	3.88305	4.39766	4.36527	3.89515	3.10578	2.16043	1.2551	0.530862	0.00717493	-0.390483	-0.722246	-0.959374	-1.01939	-0.892314	-0.727545	-0.792575	-1.30368	-2.25851	-3.3929	-4.29812	-4.61324	-4.16361	-2.97526	-1.19354	0.99676	3.38679	5.70364	7.59092	8.66865	8.66676	7.56581	5.65543	3.46366	1.56921	0.377388	-0.0377899	0.0542636	0.175473	-0.150311	-1.21255	-3.01539	-5.27105	-7.45817	-8.94075	-9.1458	-7.77018	-4.92685
FrontToBack	11	-19.1199	-22.4992	-24.8646	-25.5843	-24.3361	-21.2658	-17.0012	-12.476	-8.6169	-6.01337	-4.74054	-4.44533	-4.65171	-5.09745	-5.87657	-7.28446	-9.46346	-12.0926	-14.355	-15.2368	-13.9911	-10.502	-5.35683	0.37084	5.48623	9.01265	10.4053	9.62364	7.08807	3.54524	-0.144717	-3.24062	-5.30259	-6.23999	-6.21764	-5.47351	-4.15786	-2.29241	0.127992	2.9659	5.83544	8.16598	9.41222	9.30856	7.99106	5.9322	3.72232	1.85376
FrontToBack	11	5.05165	6.59983	7.61138	7.72119	6.9436	5.70817	4.65217	4.29783	4.79829	5.86954	6.9199	7.29832	6.55478	4.61694	1.82895	-1.16042	-3.61895	-4.98747	-5.06963	-4.07937	-2.51463	-0.916939	0.365576	1.27371	1.94994	2.53806	3.02746	3.2516	3.02731	2.31763	1.28544	0.20217	-0.725087	-1.48278	-2.24035	-3.19725	-4.38233	-5.55032	-6.26617	-6.14409	-5.09431	-3.41014	-1.63639	-0.294414	0.374917	0.515126	0.563323	1.01762
FrontToBack	11	-138.11	-125.968	-114.442	-104.809	-98.2389	-95.7365	-98.2425	-106.885	-123.225	-149.138	-186.032	-233.5	-288.032	-342.739	-388.649	-417.356	-423.857	-408.252	-375.499	-333.476	-290.31	-252.136	-221.992	-200.021	-184.586	-173.67	-165.877	-160.658	-157.833	-156.905	-156.753	-155.975	-153.622	-149.777	-145.522	-142.336	-141.323	-142.846	-146.783	-153.249	-163.223	-178.608	-201.505	-232.992	-271.95	-314.567	-354.855	-386.13
FrontToBack	11	-7.69435	-5.62244	-3.41486	-1.51298	-0.146876	0.587609	0.584818	-0.324018	-2.25947	-5.11462	-8.47304	-11.7152	-14.2616	-15.8015	-16.3821	-16.3217	-15.9991	-15.6274	-15.1173	-14.1104	-12.1768	-9.09395	-5.06979	-0.793085	2.73776	4.55538	4.10059	1.4664	-2.61999	-7.07933	-10.8923	-13.4411	-14.6281	-14.7679	-14.3459	-13.7783	-13.2546	-12.6921	-11.8109	-10.3035	-8.04832	-5.25896	-2.47097	-0.350166	0.583884	0.165873	-1.37358	-3.51678
FrontToBack	11	305.117	319.789	334.602	346.533	352.374	349.694	337.705	317.506	291.532	262.554	232.84	203.895	176.728	152.289	131.759	116.624	108.711	110.305	124.19	153.292	199.61	262.571	337.481	415.081	483.02	529.185	545.658	531.516	493.027	441.14	387.486	340.781	305.014	279.745	261.826	247.434	233.552	218.573	202.202	185.007	167.938	151.99	138.065	127.007	119.743	117.395	121.25	132.584
FrontToBack	11	-78.6736	-73.4877	-68.3762	-64.1089	-61.303	-59.9685	-59.3646	-58.286	-55.6139	-50.8169	-44.1423	-36.4536	-28.8364	-22.1611	-16.7182	-11.9795	-6.50515	1.96273	16.1177	38.3527	69.6971	108.7	150.761	188.395	212.584	214.804	188.9	132.107	45.0866	-68.3972	-201.452	-343.542	-480.327	-595.11	-672.376	-702.399	-684.671	-628.229	-548.613	-463.002	-385.771	-326.031	-287.362	-268.976	-267.302	-277.263	-293.126	-309.124
FrontToBack	11	-29.9086	-25.2357	-20.7067	-16.4741	-12.4711	-8.55122	-4.66119	-0.940208	2.3	4.69715	5.98187	6.06075	5.02113	3.08455	0.557682	-2.21072	-4.88213	-7.19664	-9.03681	-10.4364	-11.5217	-12.4092	-13.1283	-13.6111	-13.752	-13.4844	-12.8194	-11.8146	-10.498	-8.80899	-6.6173	-3.82955	-0.526114	2.96526	6.11621	8.36664	9.32797	8.93706	7.48884	5.54007	3.71349	2.46027	1.87048	1.61787	1.09096	-0.321274	-2.91189	-6.46327
FrontToBack	11	-122.609	-121.203	-121.451	-122.18	-122.023	-119.8	-114.83	-107.09	-97.1459	-85.9296	-74.4106	-63.3148	-52.9695	-43.2923	-33.7977	-23.5014	-10.6773	7.33992	33.9613	72.4278	124.198	187.221	255.086	317.945	365.239	389.197	387.397	363.14	323.592	276.864	229.58	185.828	147.435	114.835	87.7835	65.6127	47.0733	30.045	11.3555	-13.0643	-47.4247	-94.6364	-154.49	-222.329	-289.281	-344.537	-378.991	-388.484
FrontToBack	11	-5.33015	-5.0207	-4.14685	-2.6499	-0.593908	1.79707	4.18989	6.24535	7.71491	8.48085	8.55106	8.04497	7.18721	6.27692	5.59494	5.26663	5.17231	4.99902	4.43993	3.41759	2.1756	1.15188	0.721439	0.968475	1.64206	2.30609	2.58642	2.3652	1.81997	1.30195	1.13489	1.44662	2.12546	2.91262	3.57464	4.05759	4.54695	5.40882	7.03157	9.62149	13.0255	16.6683	19.675	21.1674	20.6204	18.0945	14.218	9.93101
FrontToBack	11	0.72501	-1.65676	-3.995	-6.25878	-8.50298	-10.7326	-12.7879	-14.3619	-15.1555	-15.0774	-14.3461	-13.427	-12.8268	-12.8654	-13.5462	-14.5823	-15.5429	-16.0257	-15.7784	-14.7344	-12.9936	-10.7774	-8.38206	-6.12386	-4.27541	-3.012	-2.38715	-2.34858	-2.77199	-3.49216	-4.31974	-5.06177	-5.55588	-5.71877	-5.57343	-5.23459	-4.84288	-4.49092	-4.17321	-3.78678	-3.16826	-2.15417	-0.652678	1.28073	3.39117	5.23685	6.30079	6.17395
FrontToBack	11	1.04256	-1.63028	-4.41251	-6.77092	-8.24898	-8.53887	-7.50671	-5.19799	-1.84329	2.14616	6.22552	9.81945	12.4632	13.9295	14.2896	13.8806	13.1786	12.6237	12.4548	12.6313	12.8691	12.7869	12.0924	10.73	8.90891	6.98896	5.27087	3.8197	2.437	0.824716	-1.1718	-3.40759	-5.48975	-6.98601	-7.63179	-7.39092	-6.36456	-4.66327	-2.36329	0.430335	3.50755	6.5687	9.33932	11.6923	13.6644	15.3666	16.8697	18.1693
FrontToBack	11	0.20755	-1.35029	-3.19415	-5.08771	-6.59105	-7.2727	-6.92888	-5.67131	-3.85258	-1.89747	-0.159057	1.13806	1.88527	2.06234	1.72717	1.01259	0.106884	-0.787483	-1.49884	-1.91938	-2.01986	-1.85399	-1.55277	-1.30818	-1.34223	-1.86171	-3.00868	-4.81006	-7.13978	-9.69775	-12.0298	-13.6012	-13.9287	-12.7359	-10.0713	-6.32763	-2.14581	1.75221	4.73021	6.35099	6.43104	5.05992	2.59438	-0.387382	-3.19683	-5.20593	-6.02853	-5.63512
FrontToBack	11	-22.427	-23.9916	-25.108	-25.4512	-24.8334	-23.2579	-20.9632	-18.383	-15.9982	-14.1478	-12.9129	-12.1552	-11.6758	-11.3905	-11.3978	-11.9085	-13.0779	-14.8491	-16.8931	-18.6862	-19.6916	-19.5725	-18.3308	-16.3018	-13.9834	-11.7763	-9.76975	-7.70473	-5.16366	-1.89015	1.9413	5.67424	8.37497	9.18287	7.63512	3.8337	-1.57504	-7.57145	-13.0276	-17.0041	-18.9945	-19.0235	-17.5488	-15.2139	-12.5752	-9.93764	-7.35669	-4.77199
FrontToBack	11	175.648	247.12	319.299	381.525	424.158	441.57	433.778	406.029	366.627	324.079	284.727	251.616	224.669	201.832	180.514	158.81	136.052	112.673	89.6169	67.7506	47.6097	29.5059	13.7791	0.920967	-8.51018	-14.0946	-15.7236	-13.6727	-8.60385	-1.52472	6.30283	13.5625	19.1693	22.5416	23.7084	23.1943	21.7457	20.0635	18.6401	17.7394	17.4327	17.6469	18.1894	18.7766	19.0721	18.7307	17.436	14.9336
FrontToBack	11	583.712	623.866	623.29	588.802	533.799	473.37	419.914	380.894	358.852	352.642	358.799	372.648	389.34	404.98	417.537	426.981	434.397	440.487	444.421	443.848	436.167	420.333	398.09	373.879	353.389	341.473	340.334	348.684	362.075	374.256	379.085	372.403	353.244	323.888	288.82	253.065	220.753	194.487	175.684	165.522	165.878	179.684	210.276	259.696	326.504	404.168	481.218	543.697
FrontToBack	12	60.3696	40.6449	19.3791	-1.43726	-20.0235	-35.3294	-47.171	-56.0845	-63.0512	-69.1618	-75.2355	-81.4554	-87.189	-91.1504	-91.8985	-88.4293	-80.5532	-68.8864	-54.5553	-38.8564	-23.0332	-8.14427	5.13952	16.8664	28.1269	41.0722	58.3639	82.064	112.296	146.286	178.357	201.071	207.145	191.303	151.347	88.3696	6.59465	-86.6874	-181.246	-264.853	-325.594	-355.079	-351.133	-318.466	-266.902	-208.035	-151.885	-104.837
FrontToBack	12	-3.46479	-2.38265	-1.41244	-0.0628486	1.95409	4.50837	7.07803	9.00295	9.81383	9.43682	8.16415	6.43119	4.56082	2.63211	0.530646	-1.89327	-4.68361	-7.73656	-10.8452	-13.7634	-16.239	-18.021	-18.8856	-18.6998	-17.4969	-15.499	-13.0555	-10.5226	-8.15413	-6.05896	-4.23192	-2.62966	-1.25175	-0.196926	0.338939	0.146358	-0.850944	-2.47253	-4.29113	-5.81088	-6.71361	-6.99961	-6.9191	-6.75604	-6.63733	-6.50842	-6.26494	-5.91275
FrontToBack	12	-77.0816	-78.7679	-74.5133	-65.4458	-53.5746	-41.1928	-30.21	-21.6938	-15.756	-11.7281	-8.53021	-5.13216	-0.992855	3.60681	7.41623	8.22366	2.94005	-12.2668	-41.5916	-88.5631	-154.17	-234.633	-320.14	-396.017	-446.749	-461.435	-437.969	-383.64	-311.882	-237.068	-170.082	-116.412	-76.7914	-49.1625	-30.6159	-18.5452	-10.9958	-6.51384	-3.8077	-1.37205	2.87091	11.8483	29.3393	59.4154	105.13	166.692	239.892	315.797
FrontToBack	12	-4.42645	-6.58896	-8.27607	-9.11789	-8.89366	-7.56688	-5.30948	-2.51611	0.243948	2.38216	3.52953	3.73381	3.479	3.48336	4.36767	6.37206	9.26136	12.4469	15.2376	17.081	17.6948	17.0647	15.3643	12.8691	9.91688	6.90227	4.2615	2.39859	1.56003	1.71352	2.51818	3.42528	3.89226	3.59803	2.55887	1.07399	-0.448991	-1.67937	-2.43594	-2.61292	-2.04225	-0.450198	2.40182	6.44393	11.1157	15.4642	18.5428	19.8667
FrontToBack	12	-5.25943	-6.30052	-7.36252	-8.23446	-8.75072	-8.83011	-8.47276	-7.73314	-6.704	-5.49027	-4.16323	-2.70899	-1.02852	0.977048	3.27502	5.62328	7.62611	8.89481	9.21371	8.5992	7.24457	5.40779	3.33386	1.23875	-0.667757	-2.1779	-3.13625	-3.53453	-3.58903	-3.71136	-4.34379	-5.71233	-7.65316	-9.62905	-10.9586	-11.1277	-10.016	-7.92576	-5.42887	-3.1382	-1.51108	-0.747824	-0.780184	-1.33219	-2.03182	-2.55228	-2.74056	-2.67126
FrontToBack	12	2.10105	0.807401	-0.914747	-2.62948	-3.97604	-4.72202	-4.77315	-4.15864	-3.0214	-1.6145	-0.282666	0.597225	0.71179	-0.0961947	-1.77629	-4.08688	-6.64619	-9.00029	-10.6878	-11.3361	-10.7939	-9.2608	-7.31358	-5.75217	-5.28582	-6.20685	-8.23848	-10.6559	-12.6186	-13.5261	-13.2215	-11.9764	-10.3139	-8.78295	-7.76953	-7.3938	-7.50863	-7.79397	-7.89728	-7.55142	-6.59879	-4.95152	-2.54702	0.609372	4.34478	8.23408	11.6438	13.9065
FrontToBack	12	90.3525	110.252	145.196	193.298	248.897	302.956	345.336	368.131	368.408	348.902	316.379	278.69	242.155	210.365	184.487	164.297	149.065	137.861	129.44	122.146	114.146	103.973	91.0591	75.9618	60.1427	45.4363	33.4579	25.1817	20.7942	19.8596	21.7639	26.3401	34.5223	48.7649	72.8895	111.012	165.531	234.774	311.548	383.85	438.103	463.76	457.061	422.034	368.374	307.541	249.087	198.681
FrontToBack	12	-0.307877	-1.36024	-1.10953	0.0736043	1.76599	3.62885	5.42391	6.92367	7.83127	7.78846	6.50094	3.89981	0.237813	-3.96089	-8.0746	-11.5995	-14.2882	-16.153	-17.3461	-17.9936	-18.0794	-17.4309	-15.8148	-13.0869	-9.33385	-4.93878	-0.536249	3.13983	5.46187	6.0786	4.98933	2.50248	-0.860736	-4.48515	-7.76301	-10.2032	-11.5244	-11.709	-10.9732	-9.66297	-8.12852	-6.63657	-5.33815	-4.26569	-3.3287	-2.32204	-0.985639	0.858251
FrontToBack	12	-24.3925	-23.6806	-22.0003	-19.4077	-15.8949	-11.6284	-7.08694	-2.98667	-0.0403094	1.3005	0.992679	-0.621269	-2.96193	-5.41877	-7.52253	-9.0318	-9.91883	-10.2902	-10.3002	-10.0938	-9.77824	-9.4019	-8.93584	-8.28139	-7.31765	-5.96608	-4.22954	-2.1813	0.0683886	2.39402	4.64253	6.62096	8.11994	8.98576	9.20402	8.92914	8.43676	8.01005	7.82661	7.89439	8.05768	8.05616	7.59936	6.44391	4.46968	1.75905	-1.35199	-4.30514
FrontToBack	12	6.63131	5.36155	4.2247	3.2302	2.29255	1.31806	0.305432	-0.612649	-1.21568	-1.30944	-0.837831	0.0692424	1.13311	2.02338	2.46133	2.28753	1.48103	0.145477	-1.51276	-3.20886	-4.61524	-5.43092	-5.47359	-4.76296	-3.5396	-2.20016	-1.16363	-0.72745	-0.962497	-1.68782	-2.52629	-3.02688	-2.81518	-1.72869	0.104393	2.2805	4.2334	5.42153	5.5232	4.5621	2.9001	1.08648	-0.366538	-1.17451	-1.34194	-1.08324	-0.674169	-0.3325
FrontToBack	12	97.6973	66.3185	41.4085	22.7482	8.64036	-3.6879	-18.0966	-39.6529	-74.2941	-127.439	-201.503	-293.151	-391.964	-481.995	-546.36	-573.069	-559.238	-511.58	-443.192	-368.625	-299.764	-243.945	-204.22	-180.643	-171.518	-174.085	-184.785	-199.454	-213.778	-224.014	-227.831	-224.889	-216.874	-206.871	-198.295	-193.754	-194.297	-199.258	-206.675	-214.012	-218.92	-219.82	-216.265	-209.062	-200.187	-192.432	-188.817	-191.812
FrontToBack	12	1.52974	1.35878	1.60819	1.9591	2.09007	1.83182	1.26343	0.686996	0.459179	0.763814	1.47135	2.20159	2.56191	2.40053	1.89374	1.41232	1.27123	1.54636	2.06835	2.56965	2.85511	2.87465	2.67567	2.29271	1.67782	0.719022	-0.658842	-2.38181	-4.17669	-5.63548	-6.37961	-6.25328	-5.4239	-4.3143	-3.38115	-2.86744	-2.67964	-2.46181	-1.81587	-0.531785	1.2908	3.27455	4.91408	5.76954	5.62558	4.55327	2.85785	0.944312
FrontToBack	12	3.81971	2.73256	0.843143	-1.52563	-3.85537	-5.64185	-6.65252	-7.07517	-7.43915	-8.33649	-10.0924	-12.5672	-15.1947	-17.2246	-18.0392	-17.3951	-15.4922	-12.8668	-10.1623	-7.89561	-6.31056	-5.39117	-4.99783	-5.03683	-5.53797	-6.59677	-8.22197	-10.2149	-12.1731	-13.63	-14.2374	-13.8692	-12.5983	-10.5856	-7.98926	-4.95694	-1.69274	1.48701	4.18146	6.01785	6.77974	6.46396	5.25046	3.43269	1.3735	-0.515109	-1.81753	-2.22689
FrontToBack	12	-5.35375	-2.97514	-0.135082	2.43897	4.13042	4.61021	3.87617	2.16961	-0.154149	-2.73083	-5.24413	-7.43994	-9.11955	-10.1302	-10.3726	-9.83283	-8.61756	-6.95019	-5.10919	-3.32934	-1.74049	-0.381653	0.724707	1.51763	1.92011	1.91636	1.6148	1.22401	0.963982	0.974904	1.29721	1.91874	2.83135	4.03249	5.4567	6.89701	7.99133	8.3244	7.60734	5.84854	3.40975	0.910151	-0.985322	-1.79092	-1.3441	0.175969	2.33973	4.61242
FrontToBack	12	-5.98731	-7.1015	-6.49748	-4.62375	-2.293	-0.336728	0.737446	0.918529	0.626496	0.458306	0.900371	2.1462	4.0817	6.38394	8.64301	10.4465	11.4379	11.3834	10.2571	8.2891	5.928	3.70101	2.03976	1.15387	1.00699	1.38968	2.03543	2.72783	3.35313	3.88876	4.3419	4.68083	4.81082	4.62101	4.08584	3.35036	2.72536	2.56077	3.04719	4.05715	5.1304	5.63791	5.05244	3.19445	0.329613	-2.9301	-5.86928	-7.94432
FrontToBack	12	11.4482	9.39347	6.92149	4.76909	3.56882	3.60948	4.66146	5.98012	6.5449	5.4916	2.55081	-1.71737	-6.06038	-9.0082	-9.49398	-7.3285	-3.30536	1.11896	4.43383	5.6982	4.89229	2.82013	0.617163	-0.861786	-1.41264	-1.41724	-1.4517	-1.88928	-2.75727	-3.86203	-4.97703	-5.90963	-6.44379	-6.29852	-5.22884	-3.20036	-0.483117	2.46538	5.25264	7.76045	10.1515	12.6682	15.3578	17.8903	19.591	19.6852	17.663	13.5916
FrontToBack	12	-4.97254	-2.12926	0.135121	1.64983	2.56815	3.22247	3.90926	4.73435	5.61736	6.42378	7.11735	7.81447	8.70961	9.92872	11.4015	12.8242	13.734	13.6807	12.4358	10.148	7.34504	4.74501	2.95057	2.18799	2.24232	2.62326	2.86654	2.80122	2.65397	2.93526	4.17656	6.63807	10.1431	14.1094	17.756	20.3666	21.4829	20.9679	18.9632	15.8097	11.9823	8.04175	4.58071	2.13696	1.07287	1.45596	3.00228	5.12879
FrontToBack	12	-390.144	-408.864	-405.591	-387.368	-364.164	-345.21	-335.942	-336.6	-342.768	-347.427	-343.716	-327.413	-298.295	-259.929	-218.137	-178.884	-146.546	-123.174	-108.854	-102.769	-104.321	-113.757	-131.872	-158.915	-193.254	-230.682	-264.985	-289.666	-299.992	-294.341	-274.298	-243.635	-206.772	-167.316	-127.066	-85.6975	-41.2653	8.47353	64.2109	123.379	179.406	222.509	241.962	229.083	179.926	96.914	-10.9303	-129.247
FrontToBack	12	35.785	31.415	28.9735	29.826	35.8093	48.921	70.8189	102.179	142.056	187.55	234.103	276.55	310.629	334.31	348.256	355.152	358.252	359.854	360.412	358.597	352.087	338.667	317.17	288.071	253.681	217.967	185.949	162.657	151.798	154.521	168.789	189.73	210.996	226.66	232.905	228.817	216.059	197.743	177.115	156.639	137.703	120.822	106.023	93.1457	81.9664	72.2213	63.6345	56.0058
FrontToBack	12	575.62	572.885	536.664	478.88	414.18	355.567	311.223	283.293	268.619	260.845	253.025	239.869	219.037	191.306	159.787	128.665	101.91	82.4002	71.707	70.4651	79.0032	97.583	125.8	161.194	197.935	226.763	236.938	219.761	172.17	98.648	10.491	-77.2908	-150.246	-198.378	-218.358	-213.378	-190.928	-159.637	-126.597	-96.1372	-70.0396	-48.497	-30.975	-16.5796	-4.02821	8.40599	22.6925	40.4801
FrontToBack	12	-264.598	-240.583	-214.658	-189.152	-165.888	-145.924	-130.259	-120.744	-120.285	-131.817	-156.43	-191.681	-231.194	-266.07	-287.668	-290.542	-274.179	-242.772	-203.238	-162.504	-125.261	-92.9723	-64.3658	-36.9787	-9.11587	18.5252	42.1029	55.0362	49.5915	19.3953	-37.755	-117.808	-210.247	-300.382	-373.633	-420.172	-437.844	-432.093	-413.027	-391.09	-373.246	-361.157	-351.815	-340.019	-321.403	-294.528	-261.246	-225.462
FrontToBack	12	-2.68388	-2.57669	-2.44587	-2.01117	-1.06701	0.448337	2.42586	4.5915	6.56642	7.98372	8.64709	8.65497	8.395	8.36945	8.92882	10.0684	11.4171	12.4247	12.6287	11.8498	10.2207	8.06548	5.72348	3.42633	1.28324	-0.651813	-2.30295	-3.55369	-4.29715	-4.51519	-4.32247	-3.95195	-3.68279	-3.74636	-4.22576	-4.98379	-5.65682	-5.75088	-4.82965	-2.71158	0.429309	4.117	7.73727	10.7174	12.6398	13.301	12.7398	11.2529
FrontToBack	12	435.696	362.829	302.264	261.986	247.698	261.965	302.732	362.277	427.893	484.906	521.202	531.272	517.723	489.388	456.976	428.544	407.047	390.896	376.701	362.281	348.235	337.445	333.15	336.81	346.89	359.09	367.903	368.823	360.233	344.07	324.927	308.024	297.063	292.992	294.108	297.173	298.809	296.533	289.223	277.168	261.868	245.653	231.032	219.92	213.008	209.635	208.225	207.006
FrontToBack	12	-12.993	-13.9501	-15.0024	-16.0135	-16.773	-17.0832	-16.8344	-16.0479	-14.8776	-13.5673	-12.3714	-11.4568	-10.8162	-10.2361	-9.34377	-7.74412	-5.19903	-1.78873	2.03191	5.53037	7.93563	8.73282	7.87386	5.79638	3.23345	0.918003	-0.665332	-1.37308	-1.33627	-0.816124	-0.0684231	0.737386	1.54651	2.39907	3.37146	4.49537	5.70192	6.83058	7.70291	8.21076	8.35864	8.23681	7.95311	7.5702	7.08301	6.44014	5.59241	4.5511
FrontToBack	12	3.65154	5.15655	7.74217	10.7875	13.5675	15.5235	16.4408	16.454	15.9167	15.2141	14.6123	14.1892	13.8516	13.415	12.703	11.627	10.2156	8.59323	6.92716	5.38387	4.11592	3.26515	2.94898	3.19337	3.85393	4.591	4.97388	4.67801	3.6576	2.15044	0.487168	-1.17322	-2.97365	-5.24177	-8.18358	-11.595	-14.8001	-16.8728	-17.0411	-15.052	-11.3214	-6.79449	-2.58106	0.484233	2.15921	2.84987	3.35114	4.40516
FrontToBack	12	2.60924	3.02744	3.86787	5.03123	6.19033	6.87021	6.64287	5.35674	3.26083	0.925745	-1.00901	-2.11697	-2.3268	-1.86424	-1.05989	-0.162437	0.74993	1.73992	2.91035	4.28876	5.75441	7.05521	7.92389	8.24161	8.14082	7.95523	8.02829	8.49091	9.16096	9.6202	9.42527	8.32204	6.3664	3.90972	1.48287	-0.371596	-1.25765	-1.04167	0.110195	1.76221	3.30977	4.11754	3.69035	1.83637	-1.21573	-4.80454	-7.97484	-9.75785
FrontToBack	12	-1.97102	-1.57915	-1.41285	-1.70437	-2.38086	-3.15457	-3.69541	-3.77794	-3.33511	-2.43202	-1.21086	0.145231	1.42327	2.39929	2.89362	2.85545	2.4232	1.90458	1.66574	1.98011	2.92049	4.34275	5.95994	7.45023	8.54333	9.05406	8.86903	7.92104	6.17911	3.67472	0.548428	-2.91275	-6.28837	-9.10046	-10.929	-11.5162	-10.8172	-8.9905	-6.35059	-3.30557	-0.287134	2.33458	4.33496	5.68085	6.50103	6.97942	7.22378	7.16933
FrontToBack	12	1.26159	-2.95193	-9.094	-15.9418	-22.0611	-26.4348	-28.7522	-29.2995	-28.6499	-27.4038	-26.0808	-25.083	-24.5995	-24.429	-23.8592	-21.806	-17.2756	-9.97377	-0.682403	8.89177	16.7821	21.5903	23.0032	21.7535	19.1225	16.3403	14.216	13.0994	13.0401	13.929	15.494	17.2105	18.2826	17.8085	15.0939	9.93165	2.68684	-5.83327	-14.5997	-22.5294	-28.5784	-31.8476	-31.7669	-28.3203	-22.15	-14.428	-6.50048	0.524975
FrontToBack	12	-55.471	-81.9238	-126.153	-189.124	-267.458	-352.668	-432.411	-493.803	-527.643	-531.661	-511.263	-477.396	-442.547	-416.539	-403.697	-402.178	-405.437	-405.126	-394.341	-370.064	-333.951	-291.291	-248.721	-211.746	-183.111	-162.526	-147.605	-135.369	-123.607	-111.587	-100.04	-90.6206	-85.2363	-85.5591	-92.9153	-108.505	-133.667	-169.723	-217.106	-273.962	-335.033	-391.866	-434.785	-456.04	-452.587	-427.067	-386.529	-339.714
FrontToBack	12	2.01238	2.73415	3.88261	5.14435	6.1637	6.71782	6.79915	6.56965	6.23145	5.90227	5.56608	5.11702	4.44966	3.52944	2.40357	1.16241	-0.0979273	-1.28618	-2.304	-3.05692	-3.49862	-3.6825	-3.76154	-3.91579	-4.24572	-4.70814	-5.14379	-5.37368	-5.29218	-4.89787	-4.26146	-3.4765	-2.63224	-1.80488	-1.04154	-0.330438	0.409932	1.28524	2.33523	3.45199	4.38019	4.79758	4.43434	3.15488	0.990788	-1.85761	-5.02375	-8.00545
FrontToBack	12	12.2284	10.9985	10.7181	11.0719	11.6538	12.0768	12.098	11.6803	10.9675	10.2104	9.69081	9.65816	10.2632	11.4804	13.0481	14.4747	15.1443	14.5037	12.2692	8.56829	3.9501	-0.762588	-4.73966	-7.43025	-8.73671	-8.98206	-8.6896	-8.30954	-8.0565	-7.92293	-7.80609	-7.6158	-7.29485	-6.77664	-5.96187	-4.75713	-3.15348	-1.28316	0.590171	2.14511	3.10637	3.32612	2.82416	1.77562	0.4804	-0.678552	-1.29115	-1.03361
FrontToBack	12	4.20356	5.93671	6.98183	7.56027	7.95831	8.50738	9.53711	11.2692	13.6874	16.4751	19.0871	20.9418	21.642	21.1167	19.6243	17.6266	15.6032	13.8906	12.6025	11.6483	10.8166	9.87411	8.63717	7.00513	4.96687	2.60524	0.108814	-2.21566	-3.95327	-4.6391	-3.87761	-1.50149	2.28841	6.88862	11.4125	14.9461	16.8322	16.8606	15.2822	12.6656	9.6795	6.90017	4.70231	3.23846	2.47386	2.24348	2.31268	2.4437
FrontToBack	12	-18.9514	-14.4672	-9.46397	-4.85667	-1.40033	0.472813	0.75276	-0.161032	-1.6151	-2.96617	-3.8401	-4.26039	-4.56788	-5.17814	-6.31385	-7.86272	-9.43849	-10.5904	-11.0227	-10.7038	-9.80795	-8.57222	-7.14921	-5.5528	-3.68367	-1.4085	1.36047	4.60674	8.18097	11.8011	15.0974	17.6988	19.3387	19.9247	19.5371	18.3631	16.6201	14.5198	12.2827	10.155	8.39371	7.1999	6.6506	6.66911	7.07186	7.65229	8.26461	8.84613
FrontToBack	13	13.1045	13.1604	11.7304	9.00862	5.64068	2.52709	0.503263	0.0369648	1.07317	3.09897	5.38402	7.27555	8.38819	8.61704	8.00375	6.58468	4.33666	1.24725	-2.55685	-6.73481	-10.7637	-14.0631	-16.1433	-16.716	-15.738	-13.3907	-10.0125	-6.02289	-1.87087	1.97576	5.04152	6.90854	7.35393	6.48839	4.78765	2.95347	1.65337	1.28285	1.86349	3.11302	4.60774	5.95208	6.88866	7.33467	7.34645	7.02843	6.43234	5.50827
FrontToBack	13	2.90956	2.5198	2.27353	2.42706	3.10849	4.28649	5.7683	7.22113	8.23396	8.42673	7.57706	5.70695	3.08957	0.185913	-2.46139	-4.35077	-5.16067	-4.86783	-3.78506	-2.45352	-1.4112	-0.949439	-1.00646	-1.26155	-1.3644	-1.14101	-0.65634	-0.120057	0.266951	0.416506	0.362616	0.210515	0.0844594	0.0986743	0.337597	0.82506	1.49202	2.16789	2.62636	2.6776	2.28851	1.66754	1.25775	1.59075	3.03711	5.56895	8.68554	11.5823
FrontToBack	13	26.4391	34.1166	39.6305	42.0148	41.2403	38.0637	33.5042	28.2752	22.5397	16.1127	8.92288	1.37623	-5.63437	-11.0566	-14.11	-14.5669	-12.7723	-9.46284	-5.51086	-1.70117	1.41533	3.57396	4.75802	5.09474	4.74001	3.81363	2.40812	0.643054	-1.28652	-3.1057	-4.49345	-5.14397	-4.83083	-3.46918	-1.151	1.85827	5.17311	8.37222	11.0862	13.0698	14.2489	14.7397	14.8216	14.8535	15.1544	15.8863	16.9972	18.2308
FrontToBack	13	-109.39	-100.94	-92.2294	-83.3841	-74.8467	-67.2381	-61.4131	-58.6378	-60.7316	-69.9879	-88.7459	-118.547	-159.04	-207.084	-256.667	-300.041	-329.871	-341.573	-334.76	-313.13	-282.913	-250.674	-221.434	-197.778	-180.051	-167.241	-157.966	-151.073	-145.778	-141.578	-138.203	-135.637	-134.035	-133.407	-133.274	-132.663	-130.538	-126.397	-120.507	-113.601	-106.286	-98.69	-90.6151	-82.0128	-73.3348	-65.4595	-59.2961	-55.3848
FrontToBack	13	-5.72096	-9.68871	-13.0615	-15.6957	-17.4386	-18.1777	-17.8963	-16.6785	-14.663	-11.9798	-8.73559	-5.05798	-1.18756	2.46918	5.3949	7.13662	7.51192	6.69129	5.09476	3.15769	1.15083	-0.839559	-2.78692	-4.59901	-6.10205	-7.12981	-7.62099	-7.6321	-7.26589	-6.58685	-5.60081	-4.30409	-2.74968	-1.06128	0.614141	2.1706	3.54891	4.66785	5.35123	5.34669	4.48173	2.85871	0.929191	-0.673846	-1.48714	-1.5292	-1.3317	-1.61644
FrontToBack	13	5.28791	5.53636	5.95614	6.58809	7.57112	9.02488	10.8892	12.8076	14.1476	14.1869	12.4145	8.80499	3.91073	-1.31437	-5.88565	-9.16115	-11.0074	-11.6867	-11.5673	-10.8671	-9.60107	-7.74432	-5.46239	-3.21043	-1.59762	-1.08922	-1.73817	-3.11898	-4.5067	-5.1886	-4.74474	-3.17573	-0.856903	1.62749	3.69427	4.94625	5.28058	4.88464	4.11788	3.31102	2.56904	1.67421	0.174125	-2.35072	-5.96146	-10.1703	-14.0436	-16.5857
FrontToBack	13	8.21796	10.1868	11.1879	10.9152	9.16367	6.01883	1.9719	-2.13757	-5.34725	-6.84187	-6.17028	-3.35065	1.13622	6.47172	11.7222	16.0833	19.0419	20.3759	20.055	18.1555	14.8865	10.662	6.08641	1.77108	-1.92892	-5.06743	-8.01249	-11.1655	-14.6989	-18.4913	-22.2612	-25.7255	-28.6362	-30.6952	-31.5215	-30.7926	-28.5184	-25.2205	-21.8319	-19.3216	-18.2834	-18.7575	-20.387	-22.7559	-25.6343	-28.9596	-32.5965	-36.1111
FrontToBack	13	-154.497	-188.398	-238.117	-299.539	-364.173	-420.792	-458.774	-471.541	-458.409	-424.123	-376.638	-324.377	-274.079	-229.75	-192.688	-162.234	-136.855	-115.107	-96.1819	-79.9337	-66.5728	-56.3064	-49.1254	-44.7502	-42.6588	-42.144	-42.4168	-42.7567	-42.6747	-41.9747	-40.6713	-38.8077	-36.3171	-33.0384	-28.8879	-24.0621	-19.1135	-14.8263	-11.9465	-10.9106	-11.7084	-13.947	-17.1007	-20.8616	-25.4763	-31.9516	-42.0428	-57.9734
FrontToBack	13	-1.35384	-0.860133	0.399348	2.25454	4.50898	6.92177	9.19878	11.0171	12.09	12.224	11.3406	9.46732	6.74037	3.43589	-0.00164076	-2.99552	-4.96517	-5.50454	-4.51956	-2.25093	0.822428	4.1404	7.19865	9.62819	11.212	11.8723	11.6443	10.6503	9.07399	7.1372	5.08201	3.1478	1.54411	0.402975	-0.26591	-0.60064	-0.854894	-1.30564	-2.12367	-3.26336	-4.42663	-5.13111	-4.86823	-3.29922	-0.412974	3.42547	7.56457	11.2723
FrontToBack	13	-0.457756	-0.520802	0.219543	2.00334	4.84329	8.50544	12.5605	16.4711	19.6682	21.5995	21.7876	19.9399	16.1044	10.7783	4.86251	-0.575442	-4.64054	-6.88624	-7.39227	-6.6231	-5.17599	-3.5662	-2.14836	-1.15654	-0.771456	-1.12119	-2.20752	-3.82483	-5.56811	-6.96191	-7.65843	-7.58699	-6.96556	-6.15757	-5.46207	-4.95873	-4.50267	-3.86266	-2.89958	-1.66195	-0.339956	0.864473	1.84566	2.61415	3.2511	3.86324	4.56438	5.45546
FrontToBack	13	-15.8314	-33.8591	-59.9317	-94.3876	-136.247	-182.931	-230.364	-273.506	-307.234	-327.399	-331.812	-320.881	-297.546	-266.414	-232.341	-199.091	-168.684	-141.621	-117.678	-96.6804	-78.8227	-64.4845	-53.8174	-46.4465	-41.4892	-37.8554	-34.6411	-31.3994	-28.1692	-25.2852	-23.0976	-21.7469	-21.0877	-20.7541	-20.3064	-19.3763	-17.7541	-15.4057	-12.4367	-9.04428	-5.4846	-2.05864	0.90059	3.07207	4.22083	4.28143	3.40742	1.95601
FrontToBack	13	11.0917	12.9499	16.7388	22.8758	31.7964	44.0774	60.4547	81.6714	108.203	139.943	175.895	213.945	250.807	282.358	304.452	314.081	310.462	295.541	273.6	250.076	230.064	217.118	212.816	217.113	229.079	247.418	270.405	295.43	318.771	336.135	343.976	340.91	328.356	309.943	289.968	271.791	257.051	246.058	238.971	236.883	241.969	256.4	280.551	311.558	343.244	367.782	378.441	372.099
FrontToBack	13	-484.438	-523.282	-543.274	-539.432	-513.987	-475.337	-434.583	-401.654	-382.867	-380.32	-392.208	-413.23	-435.221	-448.807	-446.29	-424.658	-386.942	-340.886	-295.564	-257.835	-230.435	-212.272	-200.187	-190.852	-181.914	-172.214	-161.51	-150.1	-138.559	-127.558	-117.81	-110.113	-105.406	-104.656	-108.434	-116.333	-126.589	-136.294	-142.203	-141.817	-134.177	-120.017	-101.265	-80.243	-59.0256	-39.2143	-22.0491	-8.56974
FrontToBack	13	3.55967	3.39225	3.75208	4.68716	6.25079	8.56615	11.7756	15.895	20.6563	25.4417	29.3757	31.5679	31.4357	28.9563	24.7165	19.7071	14.9605	11.2087	8.71011	7.27656	6.43316	5.62013	4.37885	2.49702	0.0836184	-2.45479	-4.53566	-5.57791	-5.17062	-3.19224	0.132367	4.24434	8.34735	11.5927	13.3081	13.1842	11.338	8.23055	4.49989	0.795317	-2.32541	-4.44022	-5.28543	-4.79007	-3.11533	-0.658591	2.00618	4.25071
FrontToBack	13	-1.69666	-5.29939	-8.46408	-10.5394	-11.3016	-10.9559	-9.89966	-8.38234	-6.31043	-3.35155	0.708015	5.61094	10.5409	14.3877	16.2148	15.6724	13.1621	9.70438	6.58161	4.87372	5.02701	6.6122	8.43655	9.04536	7.44404	3.65821	-1.19795	-5.40476	-7.39377	-6.3706	-2.55656	2.9594	8.60432	12.7991	14.4165	13.0988	9.31114	4.11704	-1.19239	-5.41907	-7.64425	-7.35154	-4.5651	0.0164124	5.0625	8.94467	10.3103	8.6218
FrontToBack	13	-9.5007	-9.69995	-8.86768	-7.30027	-5.30139	-3.09816	-0.817251	1.49321	3.80419	6.02123	7.92438	9.17803	9.448	8.58337	6.77583	4.57908	2.73723	1.87632	2.216	3.46072	4.94283	5.923	5.88076	4.64674	2.36784	-0.599653	-3.78025	-6.62219	-8.564	-9.15621	-8.2325	-6.02662	-3.14837	-0.385092	1.59756	2.51472	2.55277	2.24721	2.22193	2.92013	4.4422	6.52422	8.62874	10.1011	10.3606	9.08698	6.35638	2.65656
FrontToBack	13	3.56047	3.57805	3.75664	3.88444	3.76325	3.28604	2.47881	1.4916	0.547439	-0.131751	-0.397852	-0.22835	0.270735	0.929895	1.62868	2.3824	3.32548	4.58319	6.11567	7.64821	8.73823	8.93839	7.9552	5.73878	2.49271	-1.3549	-5.19632	-8.32095	-10.0519	-9.94531	-7.97414	-4.60833	-0.715268	2.67629	4.65762	4.65073	2.50962	-1.4874	-6.72388	-12.3978	-17.7154	-22.0771	-25.1885	-27.0472	-27.8264	-27.7209	-26.8474	-25.2392
FrontToBack	13	12.437	10.8362	7.5646	3.0948	-1.73366	-6.01	-9.04949	-10.5488	-10.5458	-9.30082	-7.21459	-4.82097	-2.77743	-1.74819	-2.18515	-4.11121	-7.06158	-10.2398	-12.8193	-14.2349	-14.3239	-13.2859	-11.5283	-9.51326	-7.6793	-6.41807	-6.04629	-6.71715	-8.31136	-10.3925	-12.3023	-13.3884	-13.2541	-11.921	-9.81132	-7.56939	-5.79158	-4.79287	-4.51761	-4.63524	-4.76724	-4.70929	-4.5282	-4.49692	-4.95003	-6.16404	-8.30216	-11.3581
FrontToBack	13	-0.149313	-0.673099	-1.32544	-2.646	-4.7512	-7.23689	-9.34134	-10.2765	-9.55125	-7.14468	-3.46439	0.836428	5.08101	8.70919	11.3091	12.5801	12.3207	10.4952	7.34488	3.43578	-0.454905	-3.60143	-5.60988	-6.54254	-6.79678	-6.81393	-6.78803	-6.55255	-5.69993	-3.86017	-0.983964	2.52908	5.92471	8.37193	9.28661	8.52853	6.39317	3.42793	0.225232	-2.6902	-4.864	-5.89583	-5.50231	-3.64134	-0.595374	3.08771	6.77086	9.9094
FrontToBack	13	4.55463	5.75611	5.36996	3.58327	0.949643	-1.77702	-3.88217	-4.91132	-4.79504	-3.83923	-2.60106	-1.69268	-1.59214	-2.51958	-4.41468	-6.99596	-9.85465	-12.5433	-14.6518	-15.8819	-16.1236	-15.5047	-14.3742	-13.2045	-12.4338	-12.3176	-12.8461	-13.7683	-14.7077	-15.3217	-15.4403	-15.1275	-14.6437	-14.3192	-14.384	-14.8161	-15.2922	-15.2888	-14.3258	-12.2413	-9.34685	-6.34708	-4.04059	-2.94082	-3.02616	-3.75351	-4.33643	-4.13241
FrontToBack	13	-0.895301	1.35607	1.21787	-0.888659	-3.85133	-6.30491	-7.2507	-6.5178	-4.77471	-3.10456	-2.41825	-3.03801	-4.63936	-6.4925	-7.86628	-8.39124	-8.25638	-8.12551	-8.77782	-10.629	-13.3965	-16.152	-17.7585	-17.4506	-15.2153	-11.7781	-8.23934	-5.60026	-4.41071	-4.69398	-6.11152	-8.23552	-10.7378	-13.4112	-16.0708	-18.4894	-20.4601	-21.9476	-23.1851	-24.5844	-26.4998	-28.9731	-31.6478	-33.8852	-35.0206	-34.6112	-32.5679	-29.1488
FrontToBack	13	1.60519	1.9382	1.75176	1.05853	-0.105779	-1.71698	-3.76025	-6.18088	-8.81934	-11.3918	-13.543	-14.9529	-15.4343	-14.9759	-13.72	-11.9075	-9.82078	-7.73444	-5.8637	-4.30262	-2.97554	-1.63633	0.0584703	2.42854	5.64907	9.67047	14.1777	18.5699	21.9822	23.417	22.0433	17.6006	10.7031	2.7901	-4.34623	-9.26176	-11.3904	-11.1046	-9.2988	-6.80069	-3.98501	-0.773563	3.07974	7.67196	12.7857	17.8968	22.2597	25.0203
FrontToBack	13	-542.659	-609.932	-645.242	-642.607	-607.543	-554.718	-502.164	-464.66	-448.965	-452.412	-464.947	-473.537	-467.25	-441.083	-397.159	-343.015	-288.115	-240.451	-204.769	-182.771	-174.469	-179.391	-196.725	-224.434	-258.145	-290.904	-314.43	-321.583	-308.949	-278.248	-235.878	-190.925	-152.656	-128.541	-123.259	-138.423	-172.511	-220.722	-275.057	-325.233	-360.751	-373.717	-361.314	-326.688	-277.728	-224.228	-174.725	-134.359
FrontToBack	13	-17.1459	-15.4372	-12.2323	-8.09973	-3.84449	-0.215974	2.34763	3.82567	4.53226	4.8945	5.21312	5.52156	5.60462	5.1416	3.88619	1.78312	-1.01665	-4.21533	-7.44008	-10.2905	-12.3821	-13.4139	-13.2555	-11.9927	-9.87791	-7.20425	-4.18787	-0.948512	2.40382	5.6501	8.41148	10.2176	10.6703	9.62053	7.2753	4.16585	0.977221	-1.70071	-3.57822	-4.72349	-5.44227	-6.05848	-6.72291	-7.35585	-7.73507	-7.6625	-7.10109	-6.20283
FrontToBack	13	-1.23094	-1.08868	-0.971081	-0.509003	0.463545	1.8331	3.29285	4.51266	5.27818	5.52958	5.30456	4.65729	3.62743	2.29525	0.863599	-0.311922	-0.815932	-0.353083	1.06748	3.04911	4.88079	5.76514	5.13464	2.92867	-0.317685	-3.65139	-6.08133	-6.96536	-6.21178	-4.22626	-1.6846	0.719279	2.45729	3.26265	3.17015	2.50967	1.83082	1.73598	2.64539	4.59482	7.1736	9.66775	11.351	11.7871	10.9866	9.34753	7.43477	5.73928
FrontToBack	13	-1.74714	0.366797	0.911511	0.276219	-0.845109	-1.70575	-1.73023	-0.665241	1.35889	3.86436	6.1725	7.61847	7.74022	6.34303	3.4321	-0.897432	-6.48449	-13.0097	-19.8568	-26.0914	-30.6358	-32.6142	-31.6946	-28.2434	-23.2019	-17.7406	-12.8524	-9.06168	-6.34664	-4.29166	-2.37744	-0.283832	1.93699	3.88669	5.0396	5.0347	3.90079	2.06987	0.166159	-1.32774	-2.31146	-3.06199	-3.97912	-5.27678	-6.82737	-8.27096	-9.27597	-9.76209
FrontToBack	13	5.89502	5.68691	5.40742	4.81101	3.81219	2.57371	1.39869	0.516182	-0.0664616	-0.527327	-1.0448	-1.61463	-2.01502	-1.94325	-1.21844	0.0924688	1.70071	3.23147	4.36424	4.89241	4.7091	3.78712	2.20813	0.213161	-1.81146	-3.46689	-4.53886	-5.11437	-5.50967	-6.03278	-6.74839	-7.40449	-7.56299	-6.82574	-5.01506	-2.23641	1.15777	4.65528	7.69798	9.82284	10.804	10.7382	10.0109	9.13713	8.54081	8.3693	8.42333	8.22962
FrontToBack	13	0.839873	2.04372	2.6098	2.63142	2.36007	2.15767	2.36718	3.14781	4.38893	5.7543	6.80736	7.12947	6.39995	4.47052	1.45697	-2.18796	-5.72385	-8.32307	-9.38457	-8.79338	-6.99317	-4.79643	-3.00132	-1.98976	-1.51435	-0.805073	1.04396	4.60826	9.82461	15.9882	21.9916	26.658	28.997	28.3589	24.5237	17.7866	9.01102	-0.436746	-8.96176	-15.1919	-18.4503	-18.9914	-17.845	-16.3036	-15.3344	-15.2275	-15.6449	-15.9603
FrontToBack	13	-399.696	-390.367	-393.273	-405.563	-421.951	-436.316	-443.36	-440.052	-426.634	-406.807	-386.764	-372.995	-369.517	-375.768	-386.401	-393.306	-388.977	-369.587	-336.35	-294.76	-252.359	-216.303	-191.753	-181.497	-186.423	-206.08	-238.692	-280.565	-325.486	-364.997	-390.035	-393.552	-372.96	-331.142	-275.453	-215.222	-158.925	-112.212	-77.2908	-53.5329	-38.6892	-30.1229	-25.6259	-23.67	-23.1923	-23.1832	-22.3773	-19.2081
FrontToBack	13	11.7225	-39.805	-104.588	-184.621	-276.994	-373.858	-464.485	-539.018	-592.247	-625.322	-644.25	-655.95	-664.122	-667.314	-660.157	-636.819	-594.588	-535.683	-466.68	-396.279	-332.812	-282.61	-249.557	-235.403	-240.053	-261.346	-294.479	-331.803	-363.833	-381.624	-379.67	-357.808	-320.986	-276.973	-233.32	-195.142	-164.556	-141.442	-124.63	-112.763	-104.663	-99.3751	-96.1663	-94.5229	-94.1495	-94.9039	-96.7349	-99.6263
FrontToBack	13	6.78604	7.28465	8.22456	9.19253	9.7622	9.72295	9.16121	8.36948	7.66168	7.2307	7.11783	7.26846	7.58237	7.9148	8.04669	7.6991	6.61582	4.68561	2.02887	-0.998522	-3.88478	-6.09054	-7.18756	-6.97498	-5.54448	-3.26848	-0.700186	1.58983	3.18553	3.93284	3.94258	3.49726	2.9223	2.4828	2.33712	2.53452	3.03126	3.71172	4.41483	4.96737	5.21266	5.02371	4.30643	3.0019	1.11079	-1.27787	-3.96064	-6.62287
FrontToBack	13	-471.261	-440.826	-397.899	-353.825	-318.488	-298.026	-293.984	-303.85	-322.581	-344.614	-365.836	-384.881	-403.085	-422.953	-445.883	-470.646	-493.766	-511.611	-522.586	-527.66	-528.825	-526.752	-519.571	-503.754	-476.402	-437.281	-389.304	-337.405	-286.734	-241.253	-203.177	-173.104	-150.42	-133.695	-121.002	-110.181	-99.01	-85.2585	-66.6653	-41.0242	-6.5708	37.2654	88.9862	144.525	197.628	241.275	269.706	280.209
FrontToBack	13	-211.353	-200.543	-198.702	-207.119	-226.845	-257.638	-296.911	-339.618	-379.508	-411.27	-432.343	-443.276	-446.433	-443.943	-436.206	-421.834	-398.934	-366.829	-327.183	-283.914	-242.066	-206.351	-180.167	-165.504	-163.482	-174.833	-199.666	-236.444	-280.853	-325.576	-361.651	-381.115	-379.713	-358.294	-322.182	-278.961	-235.88	-198.022	-167.726	-145.056	-128.72	-116.96	-108.159	-101.128	-95.1703	-90.0514	-85.97	-83.5309
FrontToBack	14	58.1854	47.7151	40.3824	35.4836	32.5344	31.0526	30.4485	30.0842	29.4394	28.2688	26.6492	24.8668	23.2291	21.9041	20.8943	20.1283	19.5876	19.3537	19.54	20.1597	21.0337	21.8096	22.088	21.5746	20.1804	18.026	15.3778	12.5642	9.91554	7.73655	6.30581	5.89604	6.824	9.50563	14.497	22.4789	34.2119	50.5099	72.292	100.667	136.884	181.925	235.65	295.76	357.143	412.251	452.748	471.951
FrontToBack	14	-5.92602	-4.21532	-4.56394	-6.50787	-9.17121	-11.6421	-13.241	-13.6333	-12.8301	-11.1178	-8.92408	-6.64128	-4.497	-2.55285	-0.825425	0.574767	1.42001	1.47774	0.677403	-0.806385	-2.61793	-4.3857	-5.87298	-7.0164	-7.85751	-8.43404	-8.72741	-8.6901	-8.33145	-7.78985	-7.32968	-7.24503	-7.70249	-8.61293	-9.62783	-10.2923	-10.305	-9.73244	-9.05152	-8.9529	-10.0034	-12.3379	-15.5747	-18.9954	-21.901	-23.9231	-25.124	-25.8415
FrontToBack	14	17.6759	14.324	11.2259	8.56091	6.26971	4.12945	1.95778	-0.202315	-2.05821	-3.2285	-3.46808	-2.79464	-1.44124	0.308649	2.2707	4.38703	6.62686	8.83898	10.6701	11.6198	11.2219	9.26824	5.95384	1.86219	-2.21163	-5.51238	-7.52907	-8.06748	-7.19818	-5.16214	-2.32196	0.828953	3.66623	5.53201	5.93567	4.77288	2.42275	-0.354631	-2.68955	-3.91841	-3.7966	-2.53367	-0.656524	1.21613	2.59235	3.24276	3.21882	2.77197
FrontToBack	14	-7.02591	-8.70498	-10.1563	-11.0583	-11.1862	-10.5577	-9.4621	-8.34118	-7.57703	-7.31867	-7.44115	-7.64841	-7.64148	-7.24506	-6.43871	-5.30664	-3.99202	-2.68588	-1.65229	-1.20705	-1.62896	-3.02074	-5.21113	-7.76887	-10.1382	-11.8293	-12.5686	-12.3432	-11.3404	-9.83894	-8.11599	-6.40115	-4.8624	-3.59246	-2.59567	-1.80144	-1.12548	-0.545709	-0.132202	0.00680891	-0.175338	-0.59145	-1.04429	-1.32004	-1.29072	-0.948005	-0.37052	0.340317
FrontToBack	14	12.0065	11.937	12.2858	12.4325	11.9579	10.8143	9.27647	7.73807	6.48871	5.59929	4.94526	4.32241	3.5689	2.63584	1.58905	0.54441	-0.430399	-1.40156	-2.57568	-4.18337	-6.28732	-8.62162	-10.607	-11.5634	-11.0299	-8.98712	-5.85811	-2.29246	1.09588	3.88494	5.84184	6.85262	6.89265	6.07261	4.68444	3.16428	1.95784	1.37334	1.50762	2.26519	3.42418	4.69786	5.79618	6.48859	6.65541	6.28452	5.41356	4.07452
FrontToBack	14	-1.15532	-1.05966	-2.84602	-6.64644	-11.9717	-17.8405	-23.1145	-26.8945	-28.7984	-29.0021	-28.0478	-26.5423	-24.8878	-23.1534	-21.1192	-18.4618	-14.9953	-10.8551	-6.53053	-2.72416	-0.0983223	0.961616	0.463325	-1.24038	-3.61242	-6.12492	-8.41152	-10.3386	-11.9906	-13.5698	-15.2431	-16.9823	-18.484	-19.233	-18.7141	-16.685	-13.3635	-9.41355	-5.71689	-3.04628	-1.7999	-1.9197	-2.98937	-4.42983	-5.68859	-6.37747	-6.35841	-5.77156
FrontToBack	14	-2.82411	0.73187	3.85497	6.07958	7.24885	7.52964	7.28776	6.88082	6.49203	6.09164	5.54715	4.79368	3.95932	3.36666	3.41797	4.4226	6.44371	9.22523	12.2349	14.8227	16.4452	16.8617	16.2023	14.8662	13.3019	11.792	10.3606	8.84927	7.10839	5.18665	3.41254	2.31764	2.43917	4.08305	7.15694	11.1359	15.1927	18.448	20.2598	20.4289	19.2276	17.2321	15.051	13.0987	11.5255	10.3014	9.343	8.56879
FrontToBack	14	224.094	227.444	235.567	244.797	251.226	251.26	242.417	224.13	198.119	168.034	138.403	113.288	95.2168	84.8215	81.2818	83.2738	89.8866	100.995	116.883	137.372	160.999	184.772	204.689	216.839	218.649	209.772	192.233	169.757	146.552	126.102	110.435	100.025	94.1011	91.1151	89.203	86.6848	82.519	76.5321	69.244	61.401	53.5435	45.8933	38.5345	31.6155	25.3405	19.7823	14.7456	9.86624
FrontToBack	14	-15.8504	-16.2589	-16.4912	-16.2748	-15.5515	-14.5183	-13.5225	-12.8912	-12.8398	-13.4916	-14.9484	-17.2931	-20.4764	-24.1598	-27.663	-30.1252	-30.85	-29.6538	-27.0087	-23.862	-21.2278	-19.7674	-19.5843	-20.3091	-21.3689	-22.2584	-22.6691	-22.4677	-21.6154	-20.1292	-18.1191	-15.8318	-13.6231	-11.8238	-10.5686	-9.70105	-8.82961	-7.51617	-5.49496	-2.80282	0.225903	3.0842	5.25026	6.32093	6.07177	4.43106	1.37096	-3.2914
FrontToBack	14	-0.953247	-1.07831	-1.9464	-3.5235	-5.62319	-7.96052	-10.2279	-12.1624	-13.5846	-14.3986	-14.5676	-14.0831	-12.9567	-11.2391	-9.04892	-6.57815	-4.05494	-1.68289	0.405794	2.15027	3.51996	4.46465	4.89783	4.7298	3.93874	2.62811	1.03135	-0.557027	-1.88384	-2.81635	-3.34924	-3.53877	-3.41357	-2.92226	-1.96369	-0.483686	1.41295	3.41628	5.07142	5.93053	5.7205	4.44328	2.3676	-0.0684709	-2.3948	-4.23056	-5.36232	-5.75661
FrontToBack	14	-5.8772	-6.69484	-6.92867	-6.7103	-6.37459	-6.32624	-6.87053	-8.0899	-9.83108	-11.7745	-13.5397	-14.7813	-15.2683	-14.9327	-13.8681	-12.2662	-10.3226	-8.18091	-5.95752	-3.82218	-2.0315	-0.841352	-0.324115	-0.225283	-0.0107809	0.894274	2.7831	5.48343	8.3904	10.7065	11.7284	11.0721	8.76216	5.21277	1.10765	-2.77646	-5.78641	-7.58477	-8.25797	-8.27908	-8.29961	-8.82752	-9.92698	-11.1208	-11.594	-10.6219	-7.98488	-4.12109
FrontToBack	14	-5.32866	-3.01614	-0.130489	2.46356	4.0051	4.09166	2.83346	0.809885	-1.18454	-2.48485	-2.819	-2.35846	-1.56064	-0.914122	-0.731303	-1.07093	-1.78354	-2.6098	-3.2694	-3.51473	-3.1716	-2.18536	-0.661102	1.13909	2.87305	4.24298	5.10864	5.52473	5.69177	5.85395	6.19998	6.79791	7.57987	8.36714	8.93083	9.06881	8.67345	7.76475	6.47128	4.97994	3.47617	2.10202	0.932715	-0.0223036	-0.791724	-1.38988	-1.77033	-1.82808
FrontToBack	14	-16.0906	-14.555	-12.0781	-9.19084	-6.33569	-3.77758	-1.60259	0.225224	1.78621	3.13524	4.26033	5.08358	5.50954	5.50347	5.15743	4.68945	4.35375	4.30279	4.49513	4.72046	4.73785	4.43178	3.88384	3.30556	2.88028	2.60868	2.26326	1.48746	-0.000434594	-2.20981	-4.80298	-7.1847	-8.71704	-8.94809	-7.77356	-5.48274	-2.68758	-0.139423	1.52994	2.05103	1.61546	0.750815	0.02039	-0.282779	-0.262454	-0.299717	-0.780223	-1.84853
FrontToBack	14	0.496214	-1.58278	-3.30826	-4.85386	-6.43125	-8.13103	-9.8858	-11.5462	-13.0014	-14.2508	-15.3829	-16.477	-17.5008	-18.2712	-18.5047	-17.9219	-16.3536	-13.8053	-10.4774	-6.73519	-3.03021	0.216014	2.71588	4.35093	5.12072	5.05753	4.19088	2.60035	0.515912	-1.63335	-3.28872	-3.93448	-3.28209	-1.36606	1.48542	4.76125	7.88008	10.2585	11.3619	10.8009	8.4832	4.75344	0.380051	-3.67263	-6.63276	-8.26649	-8.97956	-9.5884
FrontToBack	14	5.3964	8.77323	11.2412	12.7052	13.2015	12.8349	11.7567	10.1522	8.23081	6.21336	4.33429	2.84507	1.99702	1.97867	2.82861	4.37111	6.23693	7.9729	9.1896	9.66177	9.33914	8.2882	6.63103	4.52528	2.18427	-0.109477	-2.03775	-3.33309	-3.87672	-3.74733	-3.18202	-2.4681	-1.82398	-1.34138	-1.00687	-0.774078	-0.625061	-0.581806	-0.678745	-0.922367	-1.27391	-1.66084	-2.01811	-2.3341	-2.67091	-3.11983	-3.69781	-4.24459
FrontToBack	14	4.18963	7.86609	9.83627	10.1366	9.07517	7.02744	4.29821	1.10878	-2.32383	-5.69799	-8.62248	-10.6846	-11.5547	-11.0409	-9.12219	-5.97745	-2.04124	1.99835	5.33287	7.29747	7.62742	6.53275	4.53382	2.17047	-0.213474	-2.49144	-4.62078	-6.50102	-7.94472	-8.77065	-8.93465	-8.58953	-8.02912	-7.5518	-7.3418	-7.44206	-7.82813	-8.50739	-9.55498	-11.0461	-12.936	-14.9807	-16.7727	-17.8808	-18.0159	-17.1244	-15.3632	-12.9797
FrontToBack	14	-6.57173	-3.47805	0.165677	3.66809	6.38393	7.83559	7.80605	6.39929	4.04395	1.40711	-0.788946	-1.9807	-1.92952	-0.764387	1.08675	3.03945	4.50233	5.00711	4.29957	2.39421	-0.421532	-3.63969	-6.6477	-8.88457	-10.0007	-9.959	-9.02861	-7.6536	-6.24814	-5.01865	-3.9096	-2.70199	-1.20008	0.614521	2.54751	4.28223	5.51257	6.03462	5.75773	4.67227	2.83003	0.369045	-2.44306	-5.20536	-7.46412	-8.86032	-9.26937	-8.84684
FrontToBack	14	1.03149	0.589019	0.537742	1.10392	2.27124	3.73933	5.04443	5.78268	5.817	5.34443	4.79359	4.61174	5.06199	6.11906	7.48671	8.69399	9.22004	8.62249	6.66759	3.44429	-0.588026	-4.67753	-7.9932	-9.90168	-10.1791	-9.05355	-7.06452	-4.83001	-2.8427	-1.3803	-0.527484	-0.248805	-0.443473	-0.956572	-1.57142	-2.03108	-2.10976	-1.70676	-0.896451	0.115438	1.11592	2.01351	2.88193	3.8813	5.09333	6.36788	7.28525	7.29099
FrontToBack	14	3.50117	3.62709	3.40055	3.0846	2.83526	2.63386	2.29694	1.55842	0.197822	-1.8311	-4.32342	-6.83652	-8.79385	-9.64093	-8.9933	-6.72901	-3.006	1.7771	7.05213	12.1689	16.5004	19.5674	21.1532	21.36	20.5541	19.2061	17.6879	16.1365	14.4526	12.4394	9.99379	7.2326	4.47826	2.11221	0.399049	-0.605951	-1.01118	-0.963188	-0.556023	0.14493	0.997174	1.70981	1.90818	1.31134	-0.100901	-2.06249	-4.15059	-5.97616
FrontToBack	14	-7.2816	-7.67232	-7.53425	-7.06705	-6.48201	-5.96592	-5.66418	-5.67803	-6.0577	-6.79823	-7.83765	-9.0685	-10.3641	-11.6089	-12.7163	-13.6278	-14.3086	-14.7543	-15.0044	-15.1334	-15.2013	-15.1839	-14.9292	-14.184	-12.6945	-10.3392	-7.2301	-3.72928	-0.357975	2.366	4.09737	4.75269	4.49479	3.62801	2.48458	1.34603	0.419662	-0.168161	-0.381107	-0.282794	-0.0158129	0.263063	0.464652	0.618412	0.854036	1.32392	2.10177	3.10728
FrontToBack	14	-6.92472	-10.2954	-12.7138	-13.9472	-14.0256	-13.2204	-11.9435	-10.598	-9.45986	-8.63087	-8.08754	-7.77564	-7.69863	-7.94101	-8.62405	-9.81531	-11.4477	-13.2676	-14.8521	-15.6819	-15.2852	-13.3961	-10.0809	-5.74782	-1.03168	3.40917	7.07839	9.73221	11.3597	12.1039	12.1963	11.931	11.6463	11.6608	12.1401	12.9664	13.7129	13.8097	12.8406	10.8114	8.20512	5.77764	4.21828	3.88394	4.73281	6.43413	8.52526	10.5272
FrontToBack	14	-10.9798	-10.6573	-10.8902	-11.5787	-12.6378	-13.9235	-15.1211	-15.7406	-15.2989	-13.6092	-10.9634	-8.0335	-5.5163	-3.7573	-2.62093	-1.67952	-0.556024	0.836719	2.30206	3.54585	4.37458	4.76236	4.78133	4.47058	3.75749	2.47634	0.484301	-2.20245	-5.33017	-8.45338	-11.0916	-12.9158	-13.8623	-14.109	-13.935	-13.5331	-12.8838	-11.7451	-9.79406	-6.85643	-3.13582	0.71143	3.73577	5.06977	4.34505	1.92163	-1.22046	-3.8989
FrontToBack	14	5.15452	3.8674	1.43097	-1.71185	-4.85376	-7.22673	-8.25343	-7.7496	-5.99717	-3.65275	-1.52921	-0.333129	-0.447377	-1.82917	-4.04852	-6.45042	-8.37907	-9.3877	-9.3586	-8.49908	-7.22036	-5.95637	-5.00215	-4.43801	-4.1616	-3.98939	-3.76027	-3.38998	-2.86778	-2.22781	-1.52573	-0.832077	-0.225933	0.222342	0.478315	0.562658	0.549786	0.543568	0.632643	0.837866	1.06934	1.12863	0.778011	-0.135843	-1.56509	-3.22645	-4.68816	-5.54596
FrontToBack	14	13.1535	12.5547	10.9703	8.71593	6.28401	4.17568	2.73654	2.05932	1.99715	2.27507	2.65248	3.04134	3.51699	4.22003	5.2157	6.39303	7.45374	7.99495	7.66303	6.31646	4.13248	1.57568	-0.768069	-2.42411	-3.18587	-3.11189	-2.37973	-1.12697	0.595648	2.71897	5.00835	7.0272	8.29601	8.55213	7.91889	6.83746	5.7983	5.06037	4.55302	4.01481	3.24023	2.24489	1.23002	0.392673	-0.26567	-0.983411	-2.10318	-3.84808
FrontToBack	14	-3.62636	-1.88052	0.356588	2.65741	4.57875	5.77643	6.10884	5.67203	4.72908	3.57252	2.40233	1.30695	0.344546	-0.356692	-0.584678	-0.145992	0.979004	2.53994	4.05522	4.98276	4.94827	3.91618	2.21565	0.384728	-1.09015	-2.01003	-2.52593	-2.99842	-3.74172	-4.81824	-5.99585	-6.86453	-7.02428	-6.24172	-4.5385	-2.20643	0.2368	2.16352	3.01761	2.50703	0.720168	-1.90412	-4.73778	-7.17543	-8.79565	-9.41921	-9.07256	-7.91771
FrontToBack	14	0.556857	0.363936	0.121016	0.326777	1.15803	2.34746	3.28422	3.28833	1.94542	-0.658683	-3.90928	-6.88516	-8.7394	-9.06789	-8.06501	-6.38007	-4.74356	-3.58271	-2.8404	-2.09592	-0.893435	0.929401	3.10797	5.08548	6.32041	6.57865	6.02641	5.08221	4.14207	3.37038	2.68719	1.90633	0.888554	-0.429601	-2.10102	-4.22231	-6.8686	-9.95937	-13.1756	-16.0244	-18.0008	-18.7387	-18.077	-16.0774	-13.0351	-9.48388	-6.11734	-3.6017
FrontToBack	14	14.3553	12.4331	11.2835	11.0238	11.3409	11.6026	11.1024	9.32997	6.15888	1.89884	-2.78591	-7.0392	-10.0247	-11.1236	-10.0936	-7.12621	-2.79472	2.10609	6.76645	10.544	13.0623	14.2141	14.1025	12.973	11.1664	9.08162	7.11799	5.59102	4.66013	4.32071	4.47864	5.05115	6.01988	7.38654	9.06626	10.7986	12.1574	12.685	12.0937	10.4344	8.11782	5.74371	3.80204	2.40378	1.22635	-0.278049	-2.51625	-5.4663
FrontToBack	15	-5.28859	-8.32658	-11.9205	-15.0409	-16.6132	-15.8529	-12.4796	-6.77901	0.46656	8.14606	15.0636	20.2152	23.0204	23.4243	21.8245	18.8588	15.1434	11.0718	6.74947	2.08627	-2.99928	-8.3712	-13.5828	-17.978	-20.9559	-22.2595	-22.1151	-21.1186	-19.9188	-18.8787	-17.9219	-16.6642	-14.7439	-12.138	-9.26126	-6.79373	-5.35012	-5.18593	-6.09026	-7.4985	-8.74765	-9.34273	-9.11806	-8.23705	-7.05283	-5.91729	-5.03654	-4.43565
FrontToBack	15	13.2378	10.193	7.24756	4.52049	2.09737	0.0846722	-1.4204	-2.40861	-2.98405	-3.29215	-3.39973	-3.24392	-2.69812	-1.71704	-0.433399	0.861834	1.85886	2.39096	2.52169	2.50562	2.64257	3.11347	3.89572	4.8058	5.63721	6.28586	6.77812	7.19039	7.5456	7.77752	7.78509	7.50682	6.94139	6.10594	4.9951	3.60346	1.98327	0.272596	-1.35235	-2.74366	-3.79267	-4.3716	-4.28649	-3.32793	-1.41716	1.26401	4.269	7.03362
FrontToBack	15	0.39713	1.58764	2.55816	3.24832	3.69107	3.89213	3.73531	2.99072	1.44529	-0.920959	-3.82065	-6.6963	-8.90034	-9.92816	-9.58741	-8.03431	-5.68477	-3.06245	-0.654756	1.17896	2.24111	2.48838	2.00886	0.995108	-0.287604	-1.54431	-2.51187	-3.01424	-2.99459	-2.50067	-1.64814	-0.590332	0.485104	1.3495	1.757	1.51261	0.55944	-0.970048	-2.76859	-4.4279	-5.53296	-5.75315	-4.91148	-3.03318	-0.34186	2.79967	6.00376	8.96217
FrontToBack	15	1.23471	0.84509	1.2782	2.30742	3.47932	4.19855	3.90826	2.3343	-0.32871	-3.41647	-6.01776	-7.32606	-6.94742	-5.02505	-2.1351	0.967242	3.62276	5.44509	6.3542	6.49707	6.11494	5.426	4.55304	3.51505	2.27423	0.820699	-0.743073	-2.17239	-3.14303	-3.39938	-2.91535	-1.96264	-1.01702	-0.535059	-0.727173	-1.47156	-2.4216	-3.23154	-3.74945	-4.06264	-4.38826	-4.90253	-5.625	-6.4185	-7.07935	-7.43866	-7.41402	-7.0019
FrontToBack	15	-0.901187	-3.0931	-5.43261	-7.57098	-9.10265	-9.66631	-9.0604	-7.32402	-4.7389	-1.75115	1.15181	3.5528	5.17347	5.90296	5.80573	5.11273	4.1755	3.36816	2.96363	3.03648	3.45357	3.94978	4.25945	4.22698	3.85295	3.25605	2.58247	1.92649	1.3088	0.727351	0.224656	-0.0847572	-0.0621992	0.373366	1.19164	2.26989	3.46315	4.67134	5.85649	7.01069	8.10761	9.07687	9.81411	10.2151	10.2117	9.79671	9.03023	8.02825
FrontToBack	15	-1.41267	-0.18534	1.5668	3.36535	4.62226	4.95691	4.39704	3.32464	2.23404	1.48352	1.20527	1.37853	1.94058	2.81903	3.8668	4.80444	5.26683	4.96248	3.85001	2.20451	0.522293	-0.694559	-1.16643	-0.975128	-0.562087	-0.580333	-1.65178	-4.1115	-7.83931	-12.2563	-16.4931	-19.6644	-21.1298	-20.6443	-18.3704	-14.7837	-10.5314	-6.2722	-2.53373	0.395635	2.48948	3.92106	4.94455	5.79158	6.62649	7.54931	8.60092	9.73841
FrontToBack	15	4.48705	6.26237	7.54276	8.42993	8.95105	9.00095	8.3974	7.01727	4.92271	2.4039	-0.0963837	-2.13281	-3.41181	-3.88452	-3.75072	-3.38159	-3.18931	-3.48154	-4.34494	-5.60332	-6.86824	-7.67891	-7.66656	-6.68837	-4.87277	-2.5791	-0.295833	1.48337	2.37454	2.18935	0.974539	-1.00743	-3.35247	-5.61912	-7.4262	-8.51626	-8.77177	-8.19978	-6.88936	-4.96822	-2.56486	0.204064	3.22504	6.37257	9.50008	12.4389	14.9913	16.9111
FrontToBack	15	-9.37488	-10.0547	-8.93038	-6.44519	-3.32551	-0.302875	2.09763	3.63768	4.33217	4.36951	4.03037	3.60412	3.29028	3.0907	2.75021	1.80013	-0.25861	-3.6892	-8.2875	-13.3331	-17.7864	-20.6646	-21.4078	-20.052	-17.1273	-13.3702	-9.42975	-5.72008	-2.45985	0.201276	2.09871	3.0952	3.20064	2.65556	1.87674	1.27631	1.0643	1.16732	1.31432	1.23953	0.874856	0.432807	0.323149	0.967592	2.5934	5.12833	8.22923	11.4274
FrontToBack	15	13.4294	11.3756	8.93529	6.46305	4.29569	2.67626	1.70267	1.32632	1.4101	1.80738	2.41984	3.19545	4.07856	4.95056	5.62439	5.90219	5.67458	4.98761	4.04474	3.13963	2.55844	2.48601	2.93367	3.70687	4.43335	4.67386	4.0999	2.66773	0.690001	-1.26155	-2.58244	-2.87715	-2.08093	-0.422198	1.72642	4.00329	6.14448	7.98633	9.40932	10.2765	10.4074	9.61968	7.82868	5.14818	1.92016	-1.36382	-4.21654	-6.29715
FrontToBack	15	5.36285	5.27685	5.17471	4.78099	3.93187	2.63124	1.04967	-0.52799	-1.79804	-2.54757	-2.73162	-2.47261	-1.97931	-1.43187	-0.905827	-0.376505	0.209569	0.856421	1.48935	1.98675	2.24087	2.19868	1.86434	1.27111	0.451338	-0.586934	-1.8704	-3.45472	-5.38132	-7.59812	-9.87714	-11.8031	-12.8831	-12.7521	-11.3634	-9.03673	-6.32714	-3.78576	-1.75964	-0.329816	0.605461	1.19263	1.53082	1.67254	1.68396	1.69166	1.86706	2.34938
FrontToBack	15	5.20357	5.68602	5.44752	4.51618	2.99739	1.03858	-1.18844	-3.48803	-5.62884	-7.3443	-8.3653	-8.49608	-7.71242	-6.22813	-4.47521	-2.98004	-2.1843	-2.3018	-3.27898	-4.86435	-6.71779	-8.49527	-9.88693	-10.6462	-10.6429	-9.92493	-8.73208	-7.41869	-6.3089	-5.56491	-5.14493	-4.87539	-4.58024	-4.18498	-3.72858	-3.28861	-2.88526	-2.44478	-1.86046	-1.10472	-0.298861	0.335392	0.630439	0.629572	0.631868	1.07097	2.29175	4.34846
FrontToBack	15	-0.451755	0.909972	2.00579	2.90356	3.75092	4.71881	5.91642	7.32541	8.80332	10.1576	11.2336	11.9622	12.3516	12.4573	12.355	12.1169	11.7801	11.3175	10.6431	9.66799	8.384	6.91707	5.52019	4.49971	4.11934	4.5079	5.60872	7.18263	8.87806	10.3458	11.3506	11.8205	11.8085	11.3964	10.6062	9.37618	7.60175	5.2169	2.25562	-1.11704	-4.62686	-7.94477	-10.7706	-12.9145	-14.347	-15.1937	-15.6655	-15.9565
FrontToBack	15	-0.52977	-0.0628079	0.250108	0.341262	0.259905	0.174318	0.270763	0.617082	1.08852	1.41666	1.33388	0.726072	-0.297593	-1.44905	-2.38294	-2.82389	-2.64426	-1.88034	-0.703583	0.631315	1.85097	2.73194	3.15771	3.14198	2.8082	2.32565	1.82944	1.3533	0.814821	0.0696329	-0.980085	-2.27985	-3.59498	-4.60178	-5.06299	-4.98361	-4.6412	-4.46055	-4.81039	-5.84481	-7.47374	-9.43892	-11.4126	-13.0434	-13.9557	-13.7656	-12.1728	-9.11272
FrontToBack	15	-4.80888	-2.5159	-0.458071	0.977964	1.5676	1.3508	0.603622	-0.305239	-1.09066	-1.65828	-2.08195	-2.47876	-2.86446	-3.08183	-2.8433	-1.86708	-0.0440549	2.44437	5.11856	7.32874	8.48096	8.26785	6.78344	4.45065	1.79553	-0.796548	-3.19506	-5.45851	-7.66843	-9.80482	-11.7454	-13.3576	-14.5816	-15.4317	-15.9291	-16.0377	-15.6652	-14.7175	-13.1518	-10.9845	-8.27359	-5.12594	-1.75075	1.49396	4.12877	5.68185	5.85074	4.61049
FrontToBack	15	2.79734	2.62172	2.63955	3.02507	3.83993	5.00756	6.33364	7.556	8.38758	8.55555	7.84133	6.14191	3.52921	0.277479	-3.18456	-6.38745	-8.95632	-10.6995	-11.6168	-11.8373	-11.5299	-10.8317	-9.8244	-8.5645	-7.14162	-5.71727	-4.49353	-3.61255	-3.04819	-2.57825	-1.88603	-0.734678	0.884535	2.72807	4.39781	5.50525	5.81134	5.29877	4.15867	2.71709	1.32223	0.232581	-0.455807	-0.805785	-0.956724	-1.00738	-0.934897	-0.601308
FrontToBack	15	2.61573	2.73986	2.19655	1.28956	0.396986	-0.209837	-0.438771	-0.340381	-0.0354141	0.323911	0.563043	0.498035	-0.00916212	-0.982194	-2.2935	-3.70127	-4.93507	-5.77558	-6.07854	-5.76081	-4.8029	-3.30648	-1.56423	-0.0445312	0.770117	0.637361	-0.257867	-1.31615	-1.75468	-0.927258	1.41964	5.05672	9.3447	13.4191	16.4259	17.7469	17.1609	14.8874	11.5052	7.77902	4.45818	2.10123	0.963554	0.970807	1.78756	2.96363	4.10243	4.97559
FrontToBack	16	-4.5261	-4.32737	-3.56447	-2.51451	-1.53185	-0.889906	-0.674421	-0.784018	-1.02436	-1.23172	-1.33834	-1.3515	-1.27277	-1.03602	-0.512321	0.419899	1.79278	3.507	5.3496	7.05199	8.35647	9.07306	9.12242	8.56199	7.57643	6.4153	5.29241	4.29759	3.38761	2.47055	1.52848	0.672808	0.0766366	-0.176219	-0.191672	-0.218801	-0.460775	-0.885007	-1.1847	-0.950192	0.0516919	1.67956	3.44241	4.73628	5.13821	4.57075	3.24974	1.4778
FrontToBack	16	-73.7595	-73.7976	-73.9842	-73.8676	-73.1981	-71.9148	-70.1002	-67.9741	-65.9343	-64.5299	-64.2893	-65.4362	-67.6764	-70.269	-72.4304	-73.871	-75.1375	-77.5268	-82.5885	-91.4135	-103.982	-118.817	-133.12	-143.486	-147.013	-142.406	-130.501	-113.931	-96.1103	-80.0878	-67.8022	-59.9106	-56.0238	-55.0588	-55.5615	-55.9822	-54.9622	-51.6293	-45.8249	-38.1714	-29.9237	-22.6266	-17.6725	-15.8983	-17.3694	-21.4199	-26.9248	-32.6853
FrontToBack	16	-1.46937	-2.6557	-2.93882	-2.32153	-1.0597	0.415476	1.65295	2.36636	2.55675	2.49276	2.53626	2.88868	3.4184	3.69568	3.25107	1.91856	0.0239901	-1.72254	-2.61078	-2.34856	-1.26269	-0.150345	0.129755	-0.918965	-3.21111	-6.15389	-8.92535	-10.7956	-11.3624	-10.6542	-9.1101	-7.43491	-6.35306	-6.31706	-7.31102	-8.86199	-10.2773	-10.9719	-10.7016	-9.58741	-7.9725	-6.23365	-4.66866	-3.4752	-2.77493	-2.61813	-2.95992	-3.6501
FrontToBack	16	8.71297	8.99403	8.59906	7.6207	6.34363	5.13334	4.27291	3.83863	3.6868	3.55044	3.18525	2.48198	1.50745	0.478593	-0.3077	-0.575114	-0.182027	0.793615	2.0598	3.23192	4.01425	4.32329	4.27641	4.05739	3.7799	3.44574	3.03083	2.6086	2.40211	2.69959	3.68148	5.27665	7.16105	8.90981	10.2114	11	11.4333	11.7502	12.1234	12.5981	13.1263	13.6314	14.0351	14.2318	14.054	13.291	11.7837	9.54556
FrontToBack	16	-4.91236	-3.42473	-2.34891	-1.65475	-1.08187	-0.346114	0.685303	1.93988	3.21002	4.28124	5.04792	5.56128	6.00094	6.58533	7.46372	8.6311	9.90781	11.0064	11.6713	11.8263	11.6328	11.3958	11.3543	11.4942	11.5232	11.035	9.75094	7.67382	5.075	2.35853	-0.0857332	-1.97111	-3.14467	-3.6007	-3.49113	-3.11213	-2.83258	-2.97079	-3.66392	-4.79271	-6.00211	-6.81004	-6.77153	-5.6304	-3.41824	-0.455714	2.73995	5.62175
FrontToBack	16	-0.282295	0.18195	0.329675	-0.0170405	-0.869626	-2.03704	-3.18418	-3.96326	-4.16614	-3.83018	-3.24688	-2.85527	-3.04821	-3.96675	-5.38348	-6.75358	-7.4312	-6.95264	-5.23808	-2.6132	0.344066	3.0313	5.00867	6.08013	6.27143	5.74853	4.72534	3.39989	1.93647	0.486962	-0.78612	-1.72171	-2.2183	-2.2994	-2.13017	-1.95434	-1.97808	-2.26301	-2.68976	-3.01188	-2.97425	-2.43946	-1.45541	-0.229996	0.978134	1.98433	2.7461	3.33503
FrontToBack	16	-7.78446	-11.2253	-16.7526	-24.986	-36.0979	-49.4932	-63.6669	-76.3059	-84.5892	-85.6008	-76.7747	-56.3798	-24.0881	18.3914	66.8444	114.686	154.093	178.099	182.902	169.279	142.229	108.996	76.4739	49.2789	29.1211	15.2894	5.5507	-3.10108	-13.9561	-30.0932	-53.6008	-84.5903	-120.461	-156.058	-184.993	-201.764	-203.713	-191.84	-170.18	-144.252	-119.526	-100.618	-91.2916	-94.7765	-113.844	-150.269	-203.742	-270.653
FrontToBack	16	1.59122	3.59041	5.39665	6.64492	7.05721	6.56815	5.37801	3.89101	2.56211	1.73013	1.52023	1.85103	2.51986	3.3053	4.03303	4.59267	4.9204	4.98084	4.76067	4.2766	3.58276	2.77478	1.9926	1.41843	1.25536	1.66562	2.67589	4.09415	5.5046	6.38137	6.2928	5.09902	3.03624	0.624153	-1.56125	-3.13685	-4.04852	-4.52937	-4.92061	-5.46972	-6.22093	-7.03496	-7.69503	-8.0176	-7.91973	-7.43723	-6.71364	-5.96372
FrontToBack	16	15.8277	15.496	15.3412	14.6776	13.1837	10.2963	4.6081	-6.4063	-26.0775	-57.5971	-102.611	-159.812	-224.182	-287.502	-340.251	-374.326	-385.45	-374.266	-345.716	-307.098	-265.68	-226.782	-192.911	-164.062	-138.814	-115.586	-93.4868	-72.4974	-53.1402	-35.9764	-21.2312	-8.57818	3.03673	15.5996	32.1218	56.2668	91.2639	138.243	194.711	254.154	307.388	345.346	362.084	356.539	332.316	295.839	254.024	212.508
FrontToBack	16	67.8751	84.556	105.826	131.945	162.283	194.58	224.744	247.624	258.632	255.507	239.313	214.107	185.439	158.434	136.312	119.884	107.991	98.4965	89.3256	79.1932	67.8617	55.9728	44.6133	34.8196	27.2168	21.8882	18.4739	16.3937	15.0788	14.1224	13.3309	12.6841	12.2422	12.0328	11.9693	11.8461	11.4213	10.5506	9.275	7.79699	6.34397	5.01779	3.74025	2.34116	0.715354	-1.06804	-2.78568	-4.1794
FrontToBack	16	-11.1183	-13.921	-16.5238	-18.4868	-19.5408	-19.6942	-19.2354	-18.5949	-18.1233	-17.9273	-17.8568	-17.6275	-16.9741	-15.7292	-13.8164	-11.2069	-7.91521	-4.03779	0.189712	4.38165	8.06044	10.7831	12.2815	12.5693	11.9464	10.9027	9.93539	9.38715	9.37713	9.86168	10.747	11.9526	13.37	14.7694	15.7644	15.9105	14.9074	12.7956	10.0141	7.26518	5.2295	4.27293	4.29961	4.81926	5.17917	4.81962	3.43779	1.02313
FrontToBack	16	22.1609	17.758	13.6458	10.097	7.65606	7.3381	10.683	19.609	36.0327	61.2555	95.2379	136.036	179.761	221.302	255.69	279.606	292.395	296.131	294.757	292.64	293.035	296.93	302.67	306.581	304.476	293.45	273.136	245.811	215.399	185.975	160.521	140.358	125.251	113.926	104.725	96.2157	87.588	78.7411	70.0856	62.2038	55.5659	50.3948	46.6605	44.1089	42.2904	40.6138	38.4739	35.4489
FrontToBack	16	-6.12774	-8.92474	-11.4504	-13.3579	-14.0203	-12.9219	-10.0243	-5.88517	-1.47026	2.20505	4.42994	5.00677	4.27493	2.95438	1.8895	1.76627	2.91553	5.25706	8.39036	11.7592	14.8031	17.0507	18.1767	18.0602	16.8501	14.9845	13.1058	11.8639	11.6845	12.6007	14.2333	15.9182	16.9394	16.7741	15.2574	12.5937	9.2153	5.57383	2.0044	-1.27099	-4.03239	-5.9888	-6.83107	-6.39963	-4.83238	-2.58	-0.26707	1.50194
FrontToBack	16	9.20033	8.90968	8.01377	6.47051	4.35503	1.90008	-0.551451	-2.65678	-4.18869	-5.08722	-5.43655	-5.3921	-5.10451	-4.67334	-4.13636	-3.49419	-2.74529	-1.91877	-1.07753	-0.29529	0.378324	0.932677	1.37521	1.69254	1.82712	1.6971	1.24596	0.493008	-0.45014	-1.39801	-2.13994	-2.49394	-2.35734	-1.73498	-0.738475	0.447017	1.61679	2.59662	3.2711	3.57984	3.49527	3.0045	2.11371	0.875286	-0.591484	-2.11374	-3.51671	-4.67871
FrontToBack	16	-1.04189	-2.10417	-2.86045	-2.9973	-2.32223	-0.874615	1.04858	2.98885	4.50599	5.3454	5.5062	5.17894	4.60686	3.95102	3.23644	2.38961	1.34166	0.131243	-1.04163	-1.84749	-1.93836	-1.09689	0.649709	3.01156	5.52614	7.69753	9.11376	9.49515	8.71577	6.83917	4.19418	1.41002	-0.673065	-1.25762	0.0831685	3.17178	7.22717	11.1249	13.798	14.5923	13.4386	10.7853	7.37424	3.96598	1.14736	-0.734392	-1.52823	-1.21905
FrontToBack	16	7.45406	7.55283	7.53571	7.34494	6.98783	6.45619	5.6642	4.46805	2.75849	0.567944	-1.88415	-4.23788	-6.10906	-7.21553	-7.46033	-6.9459	-5.91772	-4.6648	-3.41779	-2.30293	-1.37331	-0.690554	-0.374984	-0.56879	-1.32345	-2.50339	-3.79474	-4.8329	-5.37016	-5.37426	-5.00637	-4.51497	-4.12029	-3.95161	-4.03838	-4.33294	-4.73556	-5.11865	-5.35959	-5.38367	-5.19561	-4.87005	-4.49323	-4.09755	-3.64875	-3.11897	-2.58981	-2.29282
FrontToBack	16	-25.6836	-22.6684	-19.2537	-15.7155	-12.4119	-9.72264	-7.95602	-7.24941	-7.51338	-8.4494	-9.64139	-10.6941	-11.3717	-11.6755	-11.8116	-12.0399	-12.4898	-13.0514	-13.4376	-13.3684	-12.7622	-11.797	-10.8158	-10.1458	-9.95029	-10.1814	-10.6356	-11.0443	-11.1577	-10.7833	-9.80607	-8.19997	-6.05122	-3.57305	-1.09318	1.01337	2.43331	3.03331	2.92086	2.40826	1.8878	1.68383	1.95497	2.68581	3.74112	4.93923	6.09784	7.05591
FrontToBack	16	0.237411	3.59774	6.42875	8.0607	8.22334	7.08062	5.07518	2.72443	0.490141	-1.25952	-2.24955	-2.32636	-1.49541	0.069082	2.08841	4.28473	6.47301	8.59497	10.6867	12.8211	15.0425	17.3161	19.4821	21.2419	22.2026	21.9939	20.4207	17.575	13.8432	9.79441	6.01044	2.93569	0.816869	-0.275725	-0.387161	0.346325	1.67606	3.20811	4.44689	4.93891	4.47239	3.20313	1.61564	0.31399	-0.251507	0.0110228	0.78384	1.4535
FrontToBack	16	10.2729	10.7778	10.4589	9.4125	7.94703	6.412	5.01119	3.7507	2.56967	1.53337	0.888566	0.884642	1.48506	2.22018	2.34984	1.25787	-1.18734	-4.5493	-8.06181	-11.0038	-12.9673	-13.8791	-13.8284	-12.8797	-11.0217	-8.28725	-4.91413	-1.40414	1.6007	3.54544	4.16279	3.53798	2.03457	0.142182	-1.67991	-3.11501	-4.03358	-4.45507	-4.46302	-4.12664	-3.48755	-2.59577	-1.53831	-0.405117	0.77936	2.08101	3.5827	5.25858
FrontToBack	16	-5.09645	-7.44881	-9.41799	-10.7236	-11.216	-10.8979	-9.93687	-8.6451	-7.40286	-6.53552	-6.18671	-6.25311	-6.42315	-6.31935	-5.68184	-4.49995	-3.01765	-1.61092	-0.613262	-0.192423	-0.332326	-0.897484	-1.70625	-2.57012	-3.3045	-3.75231	-3.83088	-3.57524	-3.13596	-2.72653	-2.54527	-2.71667	-3.25643	-4.06015	-4.90415	-5.48048	-5.4807	-4.71414	-3.21748	-1.28766	0.589253	1.89687	2.25578	1.52396	-0.196465	-2.61171	-5.29429	-7.73824
FrontToBack	17	428.178	360.151	282.044	206.629	142.885	94.7953	61.9962	41.488	29.4654	22.666	19.0559	17.992	20.1186	27.0982	41.1209	64.0233	96.0786	134.89	175.136	209.71	232.067	238.666	230.192	210.898	186.589	162.492	142.03	126.63	116.078	108.876	102.471	93.5529	78.6308	54.9924	21.8645	-18.6822	-61.6667	-100.378	-128.558	-142.679	-143.122	-133.636	-119.476	-105.362	-94.2985	-87.5645	-85.3549	-87.3274
FrontToBack	17	204.506	182.561	169.083	163.475	164.091	169.177	177.522	188.602	202.139	217.3	232.004	242.868	246.064	238.784	220.57	193.759	162.762	132.577	107.221	88.6934	76.7979	69.782	65.4425	62.1189	59.0966	56.367	54.1191	52.4276	51.2893	50.8045	51.2358	52.8916	55.942	60.2715	65.3768	70.3333	73.8899	74.7703	72.1625	66.2737	58.7165	52.5023	51.5426	59.7304	79.8259	112.37	154.887	201.72
FrontToBack	17	7.64275	6.37754	4.51716	2.49213	0.766334	-0.320883	-0.651796	-0.337877	0.350052	1.08814	1.6027	1.74732	1.54317	1.17994	0.965591	1.22882	2.19318	3.87468	6.05676	8.36868	10.4316	11.9933	12.9671	13.3661	13.1912	12.3777	10.8443	8.61001	5.87858	3.01517	0.423996	-1.59632	-2.93259	-3.63933	-3.85833	-3.73742	-3.39255	-2.90787	-2.34465	-1.73135	-1.04129	-0.185342	0.952521	2.4395	4.2145	6.05829	7.63992	8.63163
FrontToBack	17	0.00116231	0.191542	0.262631	-0.019544	-0.758152	-1.85647	-3.04617	-4.00676	-4.51372	-4.53405	-4.21871	-3.807	-3.50413	-3.40338	-3.48363	-3.66206	-3.84865	-3.96202	-3.90946	-3.57661	-2.86322	-1.76711	-0.45169	0.760352	1.49356	1.47061	0.627938	-0.864533	-2.67801	-4.44308	-5.85073	-6.70225	-6.90919	-6.46978	-5.44863	-3.97529	-2.25262	-0.551309	0.835318	1.6766	1.89359	1.60085	1.06696	0.613441	0.500081	0.850061	1.62843	2.66641
FrontToBack	17	12.6756	15.1251	17.6421	19.2149	18.8695	16.1369	11.3547	5.523	-0.271737	-5.61072	-11.3299	-19.7462	-34.4479	-59.5624	-98.4191	-151.779	-216.275	-284.071	-344.421	-386.845	-404.572	-396.628	-367.621	-325.59	-279.102	-234.911	-196.893	-166.255	-142.456	-124.191	-109.998	-98.5343	-88.7525	-80.1661	-72.9871	-67.8444	-65.0507	-63.8977	-62.6034	-59.1042	-52.1859	-42.1329	-30.4097	-18.6704	-7.88645	1.76523	10.2585	16.8929
FrontToBack	17	3.13753	2.15488	0.882199	-0.409162	-1.4248	-1.95687	-1.94742	-1.48531	-0.76272	-0.0146126	0.540912	0.760841	0.621134	0.225878	-0.232565	-0.551218	-0.599501	-0.369458	0.0254305	0.397391	0.553419	0.359293	-0.221023	-1.11732	-2.17769	-3.21299	-4.05382	-4.5955	-4.81998	-4.78247	-4.57592	-4.29185	-3.99828	-3.73921	-3.54689	-3.45085	-3.47556	-3.62586	-3.87091	-4.13219	-4.28945	-4.20534	-3.77405	-2.97465	-1.90518	-0.771005	0.174202	0.70764
FrontToBack	17	-120.891	-108.077	-97.6157	-89.8395	-85.2444	-83.946	-85.4847	-89.1365	-94.5913	-102.536	-114.633	-132.639	-156.997	-185.727	-214.401	-237.398	-249.859	-249.381	-236.647	-214.844	-188.314	-161.103	-135.941	-113.875	-94.5136	-76.7203	-59.4913	-42.6529	-27.0642	-14.2213	-5.49925	-1.46192	-1.62644	-4.73752	-9.31188	-14.0981	-18.2706	-21.3826	-23.2421	-23.8298	-23.2738	-21.8245	-19.7812	-17.3947	-14.7979	-12.0095	-9.00742	-5.82438
FrontToBack	17	-4.68238	-4.98637	-5.44488	-6.05064	-6.69094	-7.19379	-7.4171	-7.32845	-7.03113	-6.72066	-6.59229	-6.7481	-7.14013	-7.57637	-7.78333	-7.51188	-6.64033	-5.23128	-3.50777	-1.76496	-0.278442	0.733532	1.08446	0.591779	-0.882323	-3.30869	-6.36756	-9.44357	-11.7993	-12.866	-12.4911	-10.9939	-8.98968	-7.08953	-5.64733	-4.68571	-4.00764	-3.38939	-2.72772	-2.06789	-1.54028	-1.27358	-1.34683	-1.78151	-2.551	-3.58124	-4.75365	-5.92342
FrontToBack	17	-28.168	-29.8046	-37.0008	-51.801	-75.2831	-106.98	-144.316	-182.496	-215.265	-236.512	-242.149	-231.434	-207.101	-174.2	-138.146	-102.752	-69.1379	-36.0569	-1.59834	34.5537	69.5888	97.793	112.616	109.57	88.4657	53.8784	13.6785	-23.6405	-51.641	-67.5913	-72.6021	-70.5359	-66.4935	-65.6856	-73.0064	-92.9699	-129.344	-184.035	-255.454	-337.296	-418.815	-487.045	-530.357	-541.87	-521.22	-474.086	-410.04	-339.957
FrontToBack	17	478.327	532.405	556.194	550.353	521.506	479.3	433.375	391.402	358.314	336.189	324.325	319.583	317.325	312.972	303.64	289.04	271.116	252.666	235.802	221.119	207.898	194.981	181.616	167.83	154.269	141.78	130.978	121.95	114.161	106.594	98.0875	87.6932	74.8569	59.339	40.9605	19.3626	-6.04892	-35.8456	-69.9935	-107.088	-143.784	-174.93	-194.722	-198.595	-185.032	-156.29	-117.681	-75.7802
FrontToBack	17	-53.0578	-55.6113	-57.981	-60.0738	-61.4388	-61.2102	-58.448	-52.6912	-44.3486	-34.6645	-25.2816	-17.6963	-12.8855	-11.1896	-12.3523	-15.6199	-19.9298	-24.2301	-27.8524	-30.7189	-33.2305	-35.909	-39.0344	-42.4615	-45.6101	-47.5375	-47.0574	-42.9666	-34.3387	-20.6895	-1.78451	22.8372	54.1637	93.2939	140.21	192.367	244.163	288.006	316.75	326.282	316.869	292.629	259.625	223.742	189.341	159.04	134.245	115.945
FrontToBack	17	71.7159	74.394	80.0337	90.3852	107.319	131.857	163.257	198.639	233.482	262.834	282.75	291.374	289.243	278.804	263.446	246.492	230.536	217.262	207.607	202.075	201.028	204.798	213.547	226.801	242.894	258.727	270.302	273.976	267.898	252.836	231.907	209.344	188.951	172.937	161.564	153.543	146.878	139.755	131.179	121.177	110.552	100.258	90.6551	80.994	69.433	53.6024	31.4526	2.03715
FrontToBack	17	-3.02773	-4.67291	-5.67243	-6.04783	-5.79903	-4.93115	-3.54008	-1.85846	-0.210502	1.10657	1.92696	2.24691	2.17562	1.86327	1.46052	1.125	1.04631	1.44089	2.5403	4.6053	8.05878	13.7208	23.0692	38.2963	61.9143	95.7917	139.829	190.881	242.683	287.216	317.146	328.283	320.837	298.971	269.017	237.315	208.542	184.902	166.177	150.472	135.455	119.681	103.533	89.3546	80.8067	81.8781	96.1402	126.479
FrontToBack	17	175.818	140.88	107.507	78.6169	55.6636	38.9291	27.8157	20.981	16.3629	11.1825	2.04255	-14.8667	-43.3072	-86.0655	-143.451	-211.63	-281.891	-341.95	-379.539	-386.886	-363.784	-317.452	-259.335	-200.805	-150.153	-112.01	-88.6217	-81.4909	-92.147	-121.747	-169.956	-233.86	-307.526	-382.494	-449.105	-498.308	-523.441	-521.568	-494.06	-446.246	-386.197	-322.941	-264.675	-217.428	-184.435	-166.145	-160.683	-164.534
FrontToBack	17	1.35442	0.717314	0.137231	-0.2731	-0.436427	-0.332826	0.00940297	0.533313	1.16468	1.81424	2.38471	2.78974	2.98138	2.96449	2.78966	2.52677	2.24267	1.99866	1.8642	1.92255	2.24369	2.82863	3.56419	4.23664	4.61924	4.59195	4.21625	3.70783	3.31343	3.16435	3.19493	3.17583	2.83595	1.99875	0.655975	-1.04691	-2.8833	-4.61974	-6.05146	-7.00365	-7.33058	-6.94223	-5.85321	-4.2213	-2.33093	-0.517614	0.945621	1.93657
FrontToBack	17	356.504	354.333	341.76	318.505	287.596	253.725	221.527	194.454	174.323	161.285	154.002	150.086	146.844	142.153	135.028	125.592	114.495	102.302	89.2887	75.7636	62.5172	50.9199	42.5258	38.5206	39.5159	45.9316	58.734	79.9586	112.417	158.358	217.468	285.225	352.745	408.724	442.932	449.697	429.693	389.214	337.479	283.465	233.663	191.403	157.463	131.217	111.647	97.8368	88.9042	83.6358
FrontToBack	17	-21.1335	-9.2439	10.2644	33.4616	54.9332	69.3047	73.0204	65.5098	49.1292	28.0137	6.55524	-11.5999	-23.6735	-27.1646	-19.1416	4.14811	47.0613	113.576	205.396	319.434	445.715	567.362	663.831	716.916	717.098	667.104	580.836	478.346	379.557	299.56	246.773	223.333	226.233	248.266	278.963	306.322	319.576	312.229	283.918	240.157	190.052	143.109	106.423	83.1338	72.3176	70.0292	70.9573	70.1379
FrontToBack	17	4.95476	3.83381	2.17331	0.401893	-0.985531	-1.67178	-1.66533	-1.24984	-0.779054	-0.481721	-0.406324	-0.510708	-0.785641	-1.29935	-2.13569	-3.29131	-4.62598	-5.89967	-6.8649	-7.33836	-7.21669	-6.44835	-5.014	-2.94512	-0.368694	2.46812	5.22686	7.56164	9.2158	10.0916	10.2624	9.9346	9.37842	8.854	8.54879	8.53777	8.77103	9.09662	9.31316	9.24453	8.80339	8.01505	6.97776	5.77899	4.42187	2.82404	0.908125	-1.27364
FrontToBack	17	-79.0177	-69.3518	-61.3714	-56.1192	-54.3344	-56.4231	-62.2939	-71.0626	-80.8983	-89.2909	-93.757	-92.6874	-85.8842	-74.5342	-60.6606	-46.3648	-33.1951	-21.8852	-12.5036	-4.8714	1.04439	5.00364	6.69971	6.09836	3.62533	0.0522137	-3.81046	-7.35623	-10.2111	-12.1119	-12.8291	-12.2334	-10.4256	-7.76681	-4.74051	-1.743	1.03858	3.56211	5.75535	7.37692	8.05835	7.52595	5.88047	3.7389	2.09577	1.91359	3.62915	6.85035
FrontToBack	17	206.143	217.655	225.15	228.083	225.877	218.208	205.645	190.146	174.893	163.361	158.054	159.532	166.212	174.929	181.973	184.143	179.531	167.891	150.595	130.213	109.811	92.1033	78.7327	69.9344	64.7226	61.5074	58.834	55.8835	52.5541	49.2161	46.4302	44.8526	45.3362	49.035	57.3058	71.3641	91.8371	118.434	149.882	184.106	218.506	250.183	276.104	293.337	299.512	293.47	275.798	248.887
FrontToBack	17	-1.90907	-1.79837	-1.61653	-1.31136	-0.874122	-0.330572	0.287386	0.969134	1.73248	2.60581	3.59633	4.65994	5.69075	6.53619	7.04153	7.10179	6.70294	5.92738	4.9303	3.90004	3.02133	2.44345	2.24691	2.40848	2.783	3.12888	3.18947	2.80757	2.01554	1.04879	0.259567	-0.0335289	0.307715	1.17363	2.2587	3.20946	3.79025	3.96673	3.8578	3.58717	3.15016	2.39503	1.14222	-0.654447	-2.82286	-5.02789	-6.91735	-8.25762
FrontToBack	17	62.9414	57.4215	51.741	45.609	38.401	29.5553	18.9956	7.28002	-4.57854	-15.4564	-24.3957	-30.6998	-33.8925	-33.6963	-30.1583	-23.8905	-16.2028	-8.86876	-3.49137	-0.802293	-0.362288	-0.912023	-1.13666	-0.342764	1.33782	3.21225	4.46835	4.49576	2.98133	-0.145644	-4.77849	-10.6283	-17.1609	-23.5774	-28.9345	-32.414	-33.6159	-32.6836	-30.1757	-26.7843	-23.1093	-19.6087	-16.6267	-14.3259	-12.4392	-9.97763	-5.12559	4.50848
BackToFront	1	-347.997	-347.063	-347.183	-344.224	-335.093	-318.779	-296.673	-272.066	-249.086	-231.454	-221.4	-218.982	-222.011	-226.687	-228.822	-225.267	-214.938	-199.009	-180.243	-161.827	-146.28	-134.823	-127.331	-122.764	-119.819	-117.494	-115.314	-113.205	-111.214	-109.402	-107.999	-107.622	-109.154	-113.175	-119.275	-125.825	-130.516	-131.387	-127.681	-119.976	-109.602	-97.8277	-85.4002	-72.6477	-59.9007	-47.7969	-37.2289	-29.0097
BackToFront	1	-318.191	-302.192	-285.122	-270.22	-257.376	-244.348	-229.083	-211.67	-194.773	-182.352	-177.473	-180.529	-188.876	-198.04	-203.717	-203.404	-196.864	-185.487	-171.253	-156.003	-141.221	-128.035	-117.126	-108.568	-101.834	-96.1342	-90.8926	-86.0056	-81.6854	-78.0503	-74.8656	-71.679	-68.2189	-64.6473	-61.3926	-58.694	-56.2955	-53.5911	-50.0932	-45.794	-41.1288	-36.6626	-32.8552	-30.0996	-28.8611	-29.6034	-32.4269	-36.7232
BackToFront	1	-11.9688	-11.5792	-12.7951	-16.5775	-23.4598	-33.2029	-44.7873	-56.7471	-67.6328	-76.3262	-82.0965	-84.5071	-83.4054	-79.1111	-72.7106	-66.2217	-62.4427	-64.4687	-74.9989	-95.6179	-126.228	-164.827	-207.792	-250.711	-289.528	-321.544	-345.883	-363.265	-375.32	-383.797	-389.929	-394.058	-395.542	-392.98	-384.779	-369.918	-348.589	-322.393	-293.931	-265.974	-240.606	-218.74	-200.223	-184.388	-170.713	-159.184	-150.194	-144.109
BackToFront	1	-4.5961	-4.05751	-3.68524	-3.48882	-3.87868	-5.83381	-10.8988	-20.9777	-37.9318	-63.0355	-96.3575	-136.22	-178.969	-219.298	-251.24	-269.632	-271.583	-257.396	-230.491	-196.343	-160.842	-128.786	-103.077	-84.7456	-73.468	-68.0977	-66.9548	-67.9626	-68.8898	-67.8304	-63.7796	-56.985	-48.8046	-41.0982	-35.4414	-32.57	-32.2699	-33.6498	-35.5472	-36.8438	-36.661	-34.501	-30.3706	-24.8063	-18.7046	-12.9758	-8.18383	-4.37468
BackToFront	1	-321.03	-307.66	-282.394	-250.383	-216.879	-186.28	-161.661	-144.516	-134.622	-130.222	-128.726	-127.771	-126.134	-123.948	-122.124	-121.403	-121.7	-122.144	-121.682	-119.7	-116.186	-111.406	-105.52	-98.5523	-90.7665	-83.0397	-76.7651	-73.2031	-72.6655	-74.1174	-75.5077	-74.6581	-70.1977	-62.0534	-51.3241	-39.7117	-28.8475	-19.8096	-12.9582	-8.05975	-4.5805	-2.00425	-0.0551567	1.23963	1.63807	0.857468	-1.25099	-4.59615
BackToFront	1	324.514	296.196	259.764	222.251	188.698	161.307	139.724	122.075	106.19	90.5193	74.5482	58.7066	43.9598	31.3161	21.4469	14.5192	10.2291	7.95316	6.92702	6.40146	5.7683	4.66084	3.01234	1.05006	-0.787349	-1.95307	-1.83519	0.332172	5.66228	15.771	32.689	58.3843	93.9331	138.64	189.557	241.825	289.898	329.293	358.068	377.257	389.951	399.406	407.143	412.043	410.933	400.338	378.416	346.109
BackToFront	1	-12.5023	-11.7099	-10.9694	-9.97049	-8.59881	-6.98886	-5.47794	-4.49329	-4.42966	-5.56374	-8.00418	-11.6475	-16.1391	-20.8995	-25.2879	-28.8779	-31.6858	-34.1447	-36.7706	-39.7035	-42.4563	-44.1005	-43.8132	-41.4411	-37.7021	-33.891	-31.2668	-30.4819	-31.348	-33.0206	-34.4506	-34.848	-33.9313	-31.8892	-29.1488	-26.1243	-23.088	-20.1767	-17.4591	-14.9763	-12.7386	-10.7172	-8.86506	-7.16218	-5.65163	-4.44153	-3.67309	-3.47474
BackToFront	1	-54.8734	-68.1084	-86.6679	-110.674	-139.947	-173.159	-207.051	-236.466	-255.587	-260.014	-248.632	-224.176	-192.108	-158.411	-127.523	-101.425	-80.0894	-62.6472	-48.3813	-37.0091	-28.3668	-21.9998	-17.0808	-12.7148	-8.35493	-4.00788	-0.111845	2.79578	4.37494	4.59584	3.65983	1.85643	-0.521903	-3.17008	-5.73105	-7.81983	-9.13414	-9.586	-9.35011	-8.78221	-8.28281	-8.24996	-9.22241	-12.1641	-18.6982	-31.0806	-51.7749	-82.6679
BackToFront	1	-130.625	-119.999	-114.669	-115.793	-123.841	-137.782	-154.696	-170.208	-179.758	-180.142	-170.525	-152.496	-129.251	-104.469	-81.387	-62.2662	-48.2082	-39.1947	-34.3044	-32.0888	-31.011	-29.8333	-27.8534	-24.9744	-21.6172	-18.4967	-16.3119	-15.4577	-15.8755	-17.1157	-18.5504	-19.6392	-20.1086	-20.0032	-19.5994	-19.2471	-19.1986	-19.4961	-19.9488	-20.2176	-19.9648	-19.0245	-17.5028	-15.7669	-14.2959	-13.4782	-13.4522	-14.098
BackToFront	1	-195.468	-157.142	-130.43	-114.224	-105.603	-101.813	-101.447	-104.672	-112.646	-126.401	-145.612	-167.8	-188.501	-202.55	-206.012	-197.852	-180.41	-158.393	-136.903	-119.579	-107.775	-100.985	-97.9538	-97.621	-99.3453	-102.537	-106.23	-109.095	-109.948	-108.407	-105.245	-102.217	-101.44	-104.615	-112.393	-124.096	-137.857	-151.095	-161.186	-166.116	-164.985	-158.239	-147.58	-135.532	-124.772	-117.431	-114.598	-116.183
BackToFront	1	8.02115	5.88256	3.34187	-1.26029	-9.14626	-20.6637	-34.8799	-49.5755	-61.8148	-68.9176	-69.3936	-63.4196	-52.6991	-39.8577	-27.6755	-18.4153	-13.3707	-12.7138	-15.6757	-21.083	-28.132	-37.1693	-50.0958	-70.0452	-100.19	-141.987	-193.608	-249.444	-301.187	-340.209	-360.215	-359.025	-338.811	-304.938	-264.113	-222.589	-184.909	-153.349	-128.062	-107.762	-90.6844	-75.4421	-61.4794	-49.0587	-38.9612	-32.203	-29.9289	-33.4411
BackToFront	1	516.912	521.404	500.057	462.224	418.183	376.279	341.622	316.025	298.529	286.16	275.076	262.043	245.747	227.279	209.56	196.161	190.158	193.291	205.337	223.704	243.611	259.33	266.275	262.972	251.782	237.911	227.282	224.335	230.604	244.421	261.635	277.006	285.836	285.279	274.947	256.667	233.648	209.486	187.379	169.7	157.854	152.297	152.602	157.577	165.375	173.62	179.591	180.619
BackToFront	1	320.531	307.024	291.842	277.46	264.136	250.507	235.084	217.586	199.381	182.979	171.04	165.46	166.866	174.538	186.624	200.492	213.243	222.417	226.866	227.438	226.996	229.402	237.7	252.31	270.303	286.269	294.519	291.51	277.407	256.151	234.231	218.794	215.75	228.212	255.45	292.561	331.214	361.684	375.804	369.783	345.616	310.36	273.626	244.363	228.203	226.078	234.338	246.179
BackToFront	1	-113.28	-112.301	-113.515	-120.248	-136.873	-167.136	-212.099	-268.538	-328.602	-381.309	-415.657	-424.239	-405.743	-365.086	-311.171	-253.501	-199.363	-152.665	-114.404	-83.9392	-60.1603	-42.0881	-28.9524	-20.0453	-14.6075	-11.8395	-10.9862	-11.4125	-12.6086	-14.1392	-15.5797	-16.5	-16.5124	-15.3699	-13.0459	-9.7291	-5.67216	-0.909541	5.08728	13.7001	27.2567	48.8159	81.5692	127.873	188.053	259.313	335.275	406.629
BackToFront	2	-65.3947	-68.1838	-70.7477	-73.6042	-77.4921	-83.4688	-93.0242	-108.047	-130.382	-160.868	-198.134	-237.896	-273.465	-297.664	-305.405	-295.679	-271.902	-240.488	-208.459	-181.275	-161.751	-150.255	-145.747	-146.976	-153.227	-164.337	-180.084	-199.379	-219.803	-237.892	-250.117	-254.116	-249.511	-237.905	-222.176	-205.547	-190.95	-180.792	-176.844	-179.953	-189.583	-203.558	-218.408	-230.334	-236.391	-235.325	-227.666	-215.174
BackToFront	2	-7.74882	-4.83215	-2.01106	0.115414	1.08419	0.763103	-0.574043	-2.33153	-3.80291	-4.43254	-4.02553	-2.81315	-1.32964	-0.143444	0.422018	0.429264	0.246896	0.310949	0.869132	1.86062	2.97678	3.84931	4.24401	4.15992	3.79747	3.4309	3.25904	3.30773	3.42386	3.35821	2.89884	1.99597	0.823731	-0.261104	-0.856354	-0.697467	0.203776	1.54185	2.84234	3.67302	3.83458	3.43419	2.80594	2.32271	2.20014	2.39584	2.65318	2.65776
BackToFront	2	-0.542352	0.250463	1.17678	2.10514	2.90499	3.46464	3.71146	3.63392	3.29408	2.82055	2.37893	2.12311	2.15105	2.48835	3.1103	3.97858	5.05503	6.27494	7.50528	8.53423	9.12212	9.08978	8.40233	7.19344	5.72868	4.31943	3.22998	2.60407	2.43203	2.56299	2.75615	2.75921	2.39612	1.63841	0.627359	-0.375787	-1.1026	-1.40446	-1.32765	-1.09188	-0.977694	-1.17947	-1.70281	-2.36592	-2.90469	-3.11949	-2.97373	-2.5899
BackToFront	2	6.26926	3.74944	1.31201	-0.731598	-2.14771	-2.86361	-2.9796	-2.69736	-2.21071	-1.62887	-0.972726	-0.230812	0.581536	1.40145	2.14717	2.76091	3.2334	3.59109	3.8617	4.04479	4.10911	4.01634	3.75273	3.34223	2.83007	2.24666	1.57902	0.77359	-0.226104	-1.42763	-2.75252	-4.03811	-5.07765	-5.68311	-5.74145	-5.24383	-4.28015	-3.01015	-1.62849	-0.337328	0.678517	1.28289	1.43008	1.19419	0.75726	0.341553	0.114955	0.123061
BackToFront	2	-2.04427	-1.64363	-1.04408	-0.348192	0.300542	0.764439	0.960184	0.879889	0.575332	0.117759	-0.438198	-1.06746	-1.762	-2.50585	-3.24978	-3.89464	-4.29084	-4.26143	-3.64984	-2.37845	-0.490874	1.84629	4.38621	6.86654	9.06472	10.8207	12.0328	12.6442	12.6446	12.086	11.1014	9.90043	8.7348	7.83816	7.36506	7.35035	7.70135	8.22235	8.66341	8.78552	8.42647	7.5497	6.25253	4.7262	3.17734	1.74874	0.47827	-0.674926
BackToFront	2	5.92627	5.69926	5.20317	4.37576	3.15472	1.51682	-0.489752	-2.7396	-5.0495	-7.2058	-8.98709	-10.1839	-10.6278	-10.2381	-9.07516	-7.37446	-5.52695	-3.98696	-3.12829	-3.10661	-3.8077	-4.91856	-6.08561	-7.06391	-7.76774	-8.20983	-8.39803	-8.28122	-7.78543	-6.90475	-5.76893	-4.62985	-3.76076	-3.32815	-3.30691	-3.49755	-3.6297	-3.49369	-3.01656	-2.25279	-1.31728	-0.321857	0.64657	1.51818	2.23001	2.73165	2.99293	3.00141
BackToFront	2	-3.9254	-3.20063	-2.19214	-1.05441	0.0436155	0.989488	1.76067	2.40285	2.96832	3.46398	3.84683	4.06996	4.14203	4.1492	4.22158	4.45819	4.86584	5.34588	5.7439	5.92483	5.82995	5.48095	4.93691	4.23907	3.38072	2.31809	1.01059	-0.529431	-2.20129	-3.81016	-5.10695	-5.86792	-5.9924	-5.56907	-4.87284	-4.27731	-4.1136	-4.53363	-5.44305	-6.54068	-7.45242	-7.89677	-7.80147	-7.31573	-6.71715	-6.26722	-6.08688	-6.11035
BackToFront	2	1.21506	-0.398209	-1.53578	-2.29218	-2.88605	-3.52404	-4.27752	-5.03453	-5.54323	-5.53029	-4.83623	-3.51002	-1.81311	-0.126822	1.19575	1.96085	2.18164	2.02772	1.71883	1.43054	1.25706	1.22994	1.35021	1.60335	1.94366	2.2813	2.49027	2.45109	2.10143	1.46927	0.667974	-0.145438	-0.828758	-1.30671	-1.59258	-1.77179	-1.95216	-2.20285	-2.51257	-2.79141	-2.92432	-2.84858	-2.61196	-2.36809	-2.3027	-2.52915	-3.01417	-3.57979
BackToFront	3	-4.13112	-4.99044	-8.40272	-13.3264	-17.9102	-20.378	-19.8926	-16.8727	-12.6324	-8.64768	-5.93726	-4.85176	-5.25075	-6.81615	-9.26384	-12.36	-15.8135	-19.1905	-21.9548	-23.629	-23.9651	-22.9994	-20.9606	-18.1191	-14.7198	-11.0588	-7.60714	-4.99978	-3.78323	-4.03548	-5.13696	-5.92862	-5.24434	-2.51978	1.90067	6.94423	11.352	14.2495	15.4642	15.5066	15.3131	15.8991	18.0259	21.9383	27.2325	32.9131	37.6793	40.3697
BackToFront	3	10.0216	9.1368	9.23851	9.43843	8.8318	6.87111	3.54667	-0.66813	-5.04782	-8.89058	-11.7167	-13.3253	-13.7284	-13.0419	-11.4017	-8.93482	-5.75919	-1.99776	2.1968	6.59627	10.854	14.5133	17.1031	18.3014	18.079	16.7306	14.7516	12.6203	10.603	8.69382	6.71318	4.50563	2.11389	-0.163556	-1.87351	-2.6182	-2.28207	-1.14992	0.176336	1.07194	1.28582	1.22649	1.93574	4.66987	10.238	18.4251	27.857	36.4565
BackToFront	3	-26.3507	-27.9484	-29.0597	-29.2325	-28.3071	-26.358	-23.6391	-20.5757	-17.7738	-15.9212	-15.565	-16.8017	-19.0784	-21.2494	-21.9622	-20.2136	-15.817	-9.51259	-2.65482	3.34965	7.55268	9.68047	10.0291	9.18745	7.78072	6.33402	5.24011	4.75547	4.98555	5.86428	7.18097	8.6718	10.1366	11.5119	12.829	14.0942	15.1623	15.7286	15.4574	14.1915	12.0899	9.59739	7.2309	5.31852	3.83913	2.48132	0.872093	-1.15907
BackToFront	3	-123.533	-111.115	-102.09	-95.0951	-88.9172	-82.4485	-74.8043	-65.6116	-55.2036	-44.4846	-34.5254	-26.1477	-19.7471	-15.3725	-12.9107	-12.1991	-13.0161	-15.0092	-17.6673	-20.3869	-22.6336	-24.1536	-25.1936	-26.684	-30.3545	-38.7153	-54.7937	-81.4861	-120.497	-171.096	-229.237	-287.68	-337.457	-370.357	-381.469	-370.675	-342.415	-303.918	-262.751	-224.755	-193.046	-168.164	-148.96	-133.615	-120.415	-108.15	-96.2352	-84.6858
BackToFront	3	-16.4263	-13.1446	-8.7594	-3.55979	2.05753	7.65423	12.8036	17.1213	20.2845	22.0444	22.2529	20.9135	18.262	14.8093	11.2826	8.40971	6.62855	5.88418	5.6787	5.38074	4.62007	3.49153	2.39809	1.60502	0.821928	-0.823235	-4.28933	-9.85566	-16.611	-22.6283	-25.8086	-24.9092	-20.127	-12.9375	-5.37908	0.721514	4.19271	4.54863	1.8176	-3.61013	-11.0105	-19.3254	-27.2692	-33.5937	-37.4241	-38.4909	-37.1307	-34.0712
BackToFront	3	25.8348	15.9144	6.78359	-0.995914	-7.1385	-11.5106	-14.0351	-14.6765	-13.4833	-10.6223	-6.35775	-0.984063	5.21341	11.9178	18.6709	24.8012	29.4994	32.0669	32.2261	30.314	27.242	24.2129	22.3168	22.129	23.4642	25.3818	26.496	25.4917	21.641	15.0769	6.70793	-2.16389	-10.315	-16.9393	-21.7256	-24.6845	-25.8701	-25.1884	-22.4359	-17.5483	-10.8908	-3.36117	3.7982	9.39805	12.6968	13.6082	12.6679	10.8211
BackToFront	3	9.86136	10.6295	10.4466	9.23083	7.1397	4.46753	1.50158	-1.56153	-4.58768	-7.40844	-9.75726	-11.321	-11.8854	-11.4724	-10.3485	-8.88656	-7.37111	-5.89307	-4.41314	-2.93692	-1.6531	-0.902251	-0.975754	-1.87653	-3.2176	-4.3504	-4.67365	-3.96181	-2.5346	-1.17	-0.783398	-2.01685	-4.92939	-8.93834	-13.0291	-16.1087	-17.3213	-16.21	-12.7372	-7.25194	-0.45888	6.6369	12.8776	17.2066	18.9529	18.0262	14.9351	10.6246
BackToFront	3	7.14116	14.7326	20.5957	23.9522	24.4477	22.256	18.0305	12.7497	7.49033	3.21309	0.585392	-0.127856	0.910133	3.18358	6.00518	8.75397	11.0561	12.807	13.9965	14.4671	13.7842	11.3657	6.82734	0.343071	-7.22095	-14.5071	-20.1024	-22.9828	-22.7665	-19.7245	-14.6224	-8.49904	-2.4474	2.58099	5.9238	7.28248	6.70964	4.54591	1.35579	-2.12659	-5.08638	-6.80152	-6.88133	-5.44156	-3.09222	-0.676143	1.09298	1.90498
BackToFront	3	110.455	95.2265	78.6812	61.8574	45.9909	32.08	20.674	11.8555	5.339	0.667269	-2.56688	-4.55295	-5.25679	-4.5425	-2.33773	1.28397	6.10281	11.7779	17.8094	23.4688	27.8047	29.8457	28.9828	25.34	19.8882	14.1575	9.66704	7.36043	7.34991	9.06314	11.6474	14.3648	16.771	18.6415	19.769	19.8305	18.4566	15.4941	11.2859	6.74116	3.06965	1.27703	1.69244	3.82108	6.60314	8.93108	10.1046	9.9925
BackToFront	3	0.59662	4.40788	6.73804	7.27461	6.06587	3.44813	-0.0400338	-3.7365	-6.95262	-9.1079	-9.88172	-9.30774	-7.74806	-5.743	-3.8151	-2.32708	-1.45153	-1.22738	-1.63483	-2.63265	-4.15536	-6.09601	-8.30179	-10.5892	-12.7811	-14.763	-16.5391	-18.2413	-20.0489	-22.034	-24.0335	-25.6556	-26.4538	-26.1434	-24.7128	-22.3375	-19.1886	-15.2932	-10.5736	-5.03597	1.02463	6.95112	11.8365	14.7794	15.1746	12.9439	8.63201	3.33994
BackToFront	3	547.885	593.515	608.716	595.277	560.032	513.286	467.093	433.499	422.464	439.3	482.143	540.83	598.579	636.813	641.593	608.689	544.691	463.614	380.991	308.562	251.848	210.853	182.525	163.14	149.581	139.512	131.102	122.85	113.711	103.279	91.8133	80.0209	68.7359	58.6593	50.2272	43.5578	38.4513	34.4592	31.0527	27.852	24.7991	22.1627	20.3506	19.6286	19.9065	20.7085	21.3376	21.1422
BackToFront	3	-67.0905	-64.7174	-61.7483	-57.973	-53.5464	-49.0135	-45.156	-42.6462	-41.6504	-41.6451	-41.6189	-40.5882	-38.1226	-34.5495	-30.7102	-27.4316	-25.0472	-23.2536	-21.3607	-18.7489	-15.2434	-11.1913	-7.23518	-3.95679	-1.59341	0.0748469	1.72991	4.51822	10.0964	20.5817	38.1783	64.325	98.5514	137.619	175.675	205.77	222.279	223.076	210.257	189.015	165.298	143.568	125.711	111.377	99.1958	87.9979	77.4167	67.7729
BackToFront	3	10.3194	11.6401	11.6999	10.86	9.51764	8.01023	6.55564	5.23102	3.98842	2.67976	1.09302	-0.993449	-3.73344	-7.12595	-10.9544	-14.7835	-18.0306	-20.097	-20.524	-19.1325	-16.1023	-11.973	-7.54513	-3.70471	-1.1972	-0.425624	-1.34342	-3.48877	-6.14388	-8.53511	-9.98235	-9.97395	-8.19973	-4.60981	0.52069	6.57726	12.7134	18.0524	21.8876	23.7944	23.6446	21.5824	18.0024	13.5224	8.91404	4.98138	2.41577	1.65103
BackToFront	3	50.8128	160.454	278.446	396.018	501.248	581.516	627.513	636.806	615.11	574.806	531.526	500.166	491.329	508.69	547.755	596.639	639.271	660.443	650.87	610.078	545.814	470.501	396.609	333.038	283.637	247.733	221.754	201.039	181.336	159.841	135.745	110.165	85.4043	63.7646	46.3748	32.6615	20.7297	8.47082	-5.25615	-20.0561	-34.3429	-46.3146	-54.9005	-60.134	-62.8482	-64.0557	-64.4704	-64.4325
BackToFront	3	67.4583	54.4035	37.0721	9.87872	-32.3789	-92.3874	-168.095	-251.673	-330.671	-391.383	-423.162	-421.781	-390.36	-337.655	-274.816	-212.149	-156.988	-112.958	-80.3264	-57.0084	-39.8946	-26.2222	-14.6914	-6.07069	-3.18976	-10.4559	-33.0169	-75.5574	-140.559	-226.169	-324.451	-421.372	-499.548	-543.413	-544.734	-505.645	-437.523	-356.302	-276.792	-208.647	-155.226	-114.833	-83.0236	-54.9326	-27.0875	1.50478	29.2818	53.105
BackToFront	3	-167.388	-124.57	-88.5598	-57.7262	-28.3822	2.98775	38.0922	76.2154	114.562	149.268	176.678	194.355	201.374	197.835	184.012	159.734	124.307	76.8465	16.7941	-55.477	-137.889	-225.906	-312.352	-388.383	-445.522	-477.976	-484.126	-466.634	-431.344	-385.616	-336.719	-290.605	-251.19	-220.21	-197.661	-182.74	-174.98	-175.098	-185.04	-206.986	-241.628	-286.581	-335.89	-381.186	-414.146	-429.178	-425.094	-405.013
BackToFront	3	-2.41858	-1.97977	-1.53921	-1.16524	-0.926288	-0.839143	-0.824188	-0.72143	-0.377182	0.242511	1.00334	1.67138	2.06811	2.20029	2.26168	2.50057	3.05162	3.8539	4.70488	5.39469	5.81992	6.00751	6.05329	6.03626	5.96895	5.80756	5.496	5.00192	4.31862	3.4469	2.39518	1.21758	0.0709026	-0.773861	-0.997996	-0.369123	1.13851	3.30584	5.73904	8.00235	9.74449	10.7674	11.029	10.6044	9.63287	8.27418	6.68024	4.9842
BackToFront	3	4.54297	4.04697	3.3479	2.51381	1.69704	1.06162	0.707318	0.634994	0.770587	1.01708	1.29534	1.5521	1.74495	1.83352	1.78628	1.59666	1.28344	0.872143	0.369353	-0.244898	-0.998259	-1.89255	-2.87934	-3.85795	-4.69469	-5.25184	-5.4184	-5.13688	-4.42002	-3.35109	-2.06343	-0.71432	0.536941	1.53917	2.17103	2.38075	2.23048	1.89711	1.60463	1.51157	1.62653	1.81217	1.87927	1.70517	1.29771	0.770265	0.260057	-0.146176
BackToFront	3	78.4826	69.6885	62.9036	57.0713	51.2516	45.0723	38.9174	33.6012	29.7141	27.1167	24.9718	22.2822	18.5323	13.9964	9.55546	6.20205	4.54699	4.57196	5.67032	6.90906	7.35847	6.3814	3.80342	-0.0422308	-4.37619	-8.13987	-10.2724	-10.0613	-7.41972	-2.90305	2.61999	8.46358	14.4906	21.1192	29.0638	39.1127	52.1942	69.6319	93.1763	124.403	163.488	207.927	252.119	288.429	309.573	311.269	293.766	261.447
BackToFront	3	-5.04924	-4.03799	-3.04858	-2.18326	-1.53697	-1.15954	-1.02978	-1.05941	-1.12589	-1.11907	-0.981474	-0.729455	-0.445441	-0.244337	-0.224448	-0.424062	-0.802822	-1.25507	-1.64737	-1.8635	-1.83963	-1.58191	-1.16127	-0.690026	-0.285327	-0.0320699	0.0432594	-0.0206475	-0.134925	-0.19333	-0.113715	0.124972	0.466205	0.790322	0.958929	0.869858	0.4984	-0.0958827	-0.794807	-1.46403	-1.98986	-2.29696	-2.35115	-2.15362	-1.73813	-1.16996	-0.547385	0.00189605
BackToFront	3	-353.436	-324.316	-276.292	-221.305	-170.225	-130.213	-104.108	-91.5271	-90.8055	-100.899	-122.508	-157.896	-209.228	-275.976	-352.68	-428.597	-490.09	-525.09	-527.609	-500.013	-451.885	-396.21	-344.883	-305.622	-281.325	-271.509	-274.569	-289.453	-315.887	-353.229	-398.753	-446.55	-487.927	-513.493	-516.205	-494.04	-450.908	-395.198	-336.623	-282.932	-238.076	-202.44	-174.474	-152.413	-135.065	-121.504	-110.274	-98.8799
BackToFront	3	30.6216	29.2873	22.8932	12.7804	0.873903	-10.975	-21.4005	-29.5848	-35.0769	-37.6042	-37.0061	-33.2755	-26.5723	-17.1466	-5.19548	9.22801	26.2346	46.0769	69.168	96.0429	127.08	161.843	198.242	232.089	257.579	268.803	261.611	234.803	189.939	130.025	58.1914	-22.54	-108.168	-192.312	-265.983	-319.381	-345.145	-341.338	-312.429	-267.671	-217.743	-171.352	-133.278	-104.353	-82.9028	-66.6234	-53.9863	-44.7465
BackToFront	3	5.03167	5.34264	4.99877	4.04232	2.71451	1.40598	0.507529	0.240157	0.569987	1.26365	2.03596	2.68499	3.13219	3.3738	3.41169	3.2317	2.83512	2.28176	1.69068	1.1889	0.842502	0.623109	0.43356	0.1744	-0.194259	-0.631015	-1.03555	-1.29529	-1.32779	-1.11108	-0.697458	-0.213578	0.16185	0.245512	-0.0878633	-0.851283	-1.92991	-3.11561	-4.1824	-4.96563	-5.41088	-5.56646	-5.53481	-5.40895	-5.23523	-5.01578	-4.74328	-4.43676
BackToFront	3	87.2125	80.1825	73.7122	65.7301	54.7262	39.5944	19.6544	-5.12336	-33.8234	-64.479	-94.3266	-120.43	-140.466	-153.402	-159.858	-162.096	-163.639	-168.539	-180.272	-200.392	-227.324	-255.984	-278.766	-287.896	-278.316	-249.739	-206.862	-157.572	-110.092	-70.4363	-41.1992	-21.8908	-10.2293	-3.57546	0.07924	1.73741	1.51815	-0.927971	-5.87783	-13.0488	-21.3624	-29.1333	-34.6704	-37.0143	-36.3768	-33.9585	-31.2006	-28.9017
BackToFront	3	-50.1757	-39.795	-42.8334	-57.6839	-80.3873	-105.747	-128.535	-144.561	-151.43	-148.83	-138.187	-121.749	-101.418	-77.8866	-50.627	-18.8447	16.8785	52.9641	81.988	93.3047	75.5426	20.7385	-71.138	-189.406	-313.713	-419.461	-485.789	-502.598	-473.321	-412.453	-339.498	-272.437	-223.279	-196.582	-190.338	-198.128	-211.672	-223.238	-227.546	-222.742	-210.301	-194.043	-178.822	-169.399	-169.579	-181.428	-204.423	-234.874
BackToFront	4	19.0891	21.2767	24.4746	27.5849	29.5138	29.6201	27.8604	24.6526	20.623	16.3957	12.4718	9.17743	6.64487	4.83222	3.5823	2.71155	2.09672	1.71535	1.6508	2.07089	3.25465	5.69326	10.2714	18.41	31.9759	52.7692	81.6014	117.291	156.16	192.534	220.253	234.632	233.93	219.666	195.719	166.804	137.072	109.368	85.1837	65.0312	48.8959	36.554	27.7106	21.9947	18.9064	17.7774	17.8173	18.2397
BackToFront	4	136.246	126.675	113.61	99.5877	86.4484	74.9718	65.2102	57.0641	50.6049	45.9796	43.1362	41.7007	41.1552	41.1455	41.6368	42.7805	44.6719	47.2988	50.7952	55.7681	63.317	74.5697	89.9577	108.696	128.796	147.587	162.448	171.437	173.646	169.267	159.399	145.699	129.992	113.967	99.0564	86.4374	77.0849	71.7872	71.1255	75.4402	84.772	98.7161	116.177	135.154	152.823	166.072	172.408	170.822
BackToFront	4	1.88277	1.451	0.959792	0.642237	0.709629	1.33419	2.6441	4.69262	7.3877	10.4258	13.3013	15.4365	16.3891	16.0241	14.5465	12.3734	9.93416	7.51534	5.22606	3.06468	1.01329	-0.906052	-2.63256	-4.0949	-5.23666	-6.0292	-6.48769	-6.69349	-6.79814	-6.98029	-7.35698	-7.90406	-8.4501	-8.76312	-8.6769	-8.17115	-7.35883	-6.40452	-5.44218	-4.54508	-3.74827	-3.08718	-2.61225	-2.37312	-2.38321	-2.58834	-2.85692	-3.00798
BackToFront	4	-127.683	-136.588	-145.931	-154.197	-160.227	-163.078	-162.08	-157.107	-148.91	-139.186	-130.146	-123.681	-120.52	-119.868	-119.767	-118.019	-113.255	-105.64	-96.8885	-89.5835	-86.0995	-87.6068	-93.5758	-101.949	-109.854	-114.535	-114.186	-108.452	-98.4844	-86.5478	-75.271	-66.7988	-62.1559	-61.0727	-62.3005	-64.2038	-65.327	-64.7472	-62.1819	-57.9577	-52.9099	-48.2782	-45.648	-46.9942	-54.7522	-71.6565	-100.039	-140.571
BackToFront	4	180.392	173.979	175.869	188.653	213.651	249.982	293.732	337.931	373.935	394.009	394.046	375.056	342.628	304.693	268.774	239.935	220.04	208.139	201.433	196.323	189.345	177.938	161.012	139.19	114.571	90.0249	68.2502	50.9676	38.5732	30.3382	24.97	21.2155	18.2404	15.687	13.4994	11.6911	10.21	8.94408	7.84142	7.06707	7.16586	9.2122	14.9063	26.5036	46.4092	76.3687	116.42	164.051
BackToFront	4	-20.5525	-19.1724	-17.089	-14.435	-11.3651	-8.11824	-5.02729	-2.44743	-0.644357	0.287643	0.43035	-0.0196996	-0.835562	-1.82266	-2.8444	-3.81506	-4.67754	-5.38657	-5.91058	-6.25815	-6.51142	-6.84568	-7.5158	-8.81174	-10.9968	-14.2433	-18.5758	-23.8294	-29.6382	-35.4672	-40.691	-44.6953	-46.9737	-47.1979	-45.2643	-41.3235	-35.785	-29.2709	-22.5099	-16.1964	-10.8767	-6.89612	-4.40484	-3.37292	-3.59198	-4.68004	-6.1365	-7.46132
BackToFront	4	4.79659	5.3315	5.73986	5.92053	5.75139	5.1264	4.00912	2.48657	0.787288	-0.765726	-1.86375	-2.33461	-2.21367	-1.7254	-1.18956	-0.900319	-1.03277	-1.60327	-2.48651	-3.4678	-4.30437	-4.7748	-4.71325	-4.03851	-2.78509	-1.12308	0.656226	2.20681	3.23063	3.57599	3.27997	2.53063	1.56813	0.582951	-0.32653	-1.12129	-1.74968	-2.10787	-2.0707	-1.57717	-0.705626	0.322201	1.21874	1.74799	1.81159	1.45527	0.79774	-0.0665257
BackToFront	4	-3.3085	-2.64804	-1.93463	-1.17564	-0.404286	0.325685	0.955697	1.42816	1.68346	1.65701	1.2927	0.573521	-0.443383	-1.61232	-2.71988	-3.54702	-3.94658	-3.89767	-3.5014	-2.91574	-2.2764	-1.65034	-1.04698	-0.45422	0.143181	0.783223	1.55756	2.60661	4.05949	5.93872	8.08808	10.1665	11.7367	12.42	12.0595	10.798	9.01219	7.12566	5.41934	3.96995	2.74999	1.77899	1.16624	0.994588	1.15588	1.32526	1.13443	0.42687
BackToFront	4	-4.29471	-3.94266	-2.7893	-0.943733	1.23103	3.24347	4.6854	5.4079	5.54453	5.3608	5.04175	4.58562	3.89987	3.01282	2.20209	1.89062	2.3628	3.51723	4.85634	5.73131	5.67179	4.58672	2.73851	0.557955	-1.55504	-3.33916	-4.67314	-5.52841	-5.92416	-5.90987	-5.55239	-4.9104	-3.99987	-2.78329	-1.21234	0.681925	2.70454	4.48181	5.55035	5.51811	4.22445	1.82694	-1.2215	-4.29443	-6.77125	-8.21432	-8.48222	-7.74353
BackToFront	4	-5.55918	-5.3112	-4.30995	-2.73541	-0.887444	0.844911	2.05953	2.46649	2.02676	1.01743	-0.0365715	-0.553344	-0.114831	1.39402	3.78659	6.69336	9.71198	12.5069	14.8151	16.3962	16.993	16.3741	14.4505	11.3954	7.66556	3.88695	0.667075	-1.55631	-2.55793	-2.29349	-0.86844	1.44882	4.2141	6.87682	8.93851	10.1212	10.4133	9.95507	8.84797	7.04069	4.38942	0.851675	-3.32535	-7.56002	-11.0746	-13.1502	-13.3713	-11.7535
BackToFront	4	-3.99252	-3.37809	-2.22736	-0.742866	0.836057	2.25514	3.25434	3.59638	3.12607	1.83978	-0.0744243	-2.27326	-4.36558	-6.05559	-7.24721	-8.05981	-8.73971	-9.51256	-10.4487	-11.4134	-12.1195	-12.2555	-11.6163	-10.1846	-8.13482	-5.77614	-3.46264	-1.49534	-0.0411203	0.913989	1.55574	2.16928	3.01038	4.16185	5.44495	6.45548	6.74466	6.07207	4.59712	2.87887	1.66595	1.57907	2.8547	5.26638	8.23464	11.0485	13.0973	14.0284
BackToFront	4	-7.92875	-5.07898	-3.76907	-4.07498	-5.58103	-7.63531	-9.66527	-11.3734	-12.716	-13.7369	-14.4042	-14.5752	-14.0913	-12.9146	-11.1963	-9.23508	-7.35876	-5.81327	-4.70394	-4.00205	-3.57604	-3.23263	-2.75906	-1.97885	-0.814355	0.669975	2.2716	3.70726	4.70558	5.09486	4.84456	4.02743	2.70659	0.806684	-1.92931	-5.81678	-10.9653	-17.0298	-23.1743	-28.341	-31.6894	-32.9434	-32.4141	-30.7123	-28.3612	-25.5804	-22.3402	-18.5973
BackToFront	4	-1.31658	-3.54688	-5.42575	-6.55284	-6.64562	-5.65282	-3.77187	-1.35718	1.22364	3.69112	5.86311	7.58955	8.69353	8.98638	8.36344	6.91258	4.9445	2.90417	1.20074	0.054617	-0.555772	-0.822159	-0.962236	-1.08571	-1.1531	-1.03453	-0.638755	-0.0149183	0.629475	1.02093	0.959416	0.417046	-0.467638	-1.49306	-2.51313	-3.49182	-4.45763	-5.41428	-6.28241	-6.92273	-7.21168	-7.11404	-6.70106	-6.12522	-5.57549	-5.24258	-5.28412	-5.76236
BackToFront	4	80.1005	109.266	145.175	185.411	225.894	261.659	288.096	302.248	303.575	293.809	275.991	253.242	227.909	201.417	174.629	148.312	123.349	100.656	80.9509	64.5805	51.4937	41.3327	33.5692	27.6223	22.9386	19.0438	15.5848	12.3545	9.28391	6.39759	3.74741	1.35778	-0.795446	-2.76587	-4.59368	-6.26169	-7.67366	-8.66807	-9.06403	-8.72319	-7.59716	-5.7506	-3.35673	-0.683367	1.92806	4.09965	5.48616	5.8804
BackToFront	4	-6.02147	-6.46283	-6.70176	-6.5604	-5.92006	-4.80772	-3.43903	-2.17704	-1.40772	-1.38114	-2.10357	-3.34404	-4.7584	-6.05247	-7.09391	-7.91011	-8.60052	-9.23107	-9.78822	-10.2076	-10.4369	-10.4679	-10.309	-9.93015	-9.2394	-8.12964	-6.56572	-4.64868	-2.60967	-0.744698	0.665614	1.41791	1.4305	0.774609	-0.322293	-1.53256	-2.54236	-3.17485	-3.44599	-3.50796	-3.51247	-3.47597	-3.2369	-2.53272	-1.15748	0.889931	3.35593	5.81369
BackToFront	4	1.22656	-1.75502	-4.18463	-5.64293	-5.91205	-5.02699	-3.2745	-1.12725	0.886359	2.33065	2.96477	2.75129	1.79025	0.249257	-1.65406	-3.62284	-5.27197	-6.19845	-6.12212	-5.01509	-3.12926	-0.894399	1.25739	3.04868	4.41944	5.48886	6.44486	7.42714	8.45019	9.403	10.1151	10.4456	10.3454	9.86031	9.08731	8.11281	6.96976	5.63222	4.047	2.18586	0.0836732	-2.15895	-4.40559	-6.51805	-8.37156	-9.85808	-10.9026	-11.4975
BackToFront	4	0.493642	-0.229675	-0.191369	0.586471	1.83313	3.11359	3.98249	4.14982	3.59015	2.54198	1.39758	0.542469	0.218707	0.46728	1.14828	2.01251	2.79008	3.27549	3.39101	3.20524	2.88935	2.62466	2.50373	2.48724	2.43844	2.21512	1.75675	1.11705	0.433491	-0.139288	-0.489889	-0.581071	-0.447365	-0.168707	0.160924	0.460837	0.67298	0.762316	0.712387	0.530532	0.253532	-0.0596966	-0.357348	-0.628605	-0.90833	-1.23533	-1.58372	-1.82618
BackToFront	4	-179.663	-173.53	-164.86	-153.077	-138.101	-120.367	-100.711	-80.2349	-60.2185	-42.0207	-26.9324	-15.9972	-9.85317	-8.62527	-11.8729	-18.6055	-27.4043	-36.6754	-44.9737	-51.2708	-55.0471	-56.1869	-54.7838	-51.005	-45.118	-37.6373	-29.4429	-21.7204	-15.7132	-12.4491	-12.6783	-17.1203	-26.8622	-43.5279	-68.8958	-103.95	-147.774	-196.916	-245.682	-287.409	-316.279	-328.986	-325.677	-309.822	-287.094	-263.64	-244.392	-232.051
BackToFront	4	-282.687	-275.462	-260.818	-242.184	-222.016	-201.653	-181.613	-161.976	-142.672	-123.667	-105.115	-87.4344	-71.2635	-57.2936	-46.1014	-38.1441	-33.9697	-34.577	-41.6923	-57.6733	-84.8137	-124.092	-173.834	-229.081	-282.307	-325.486	-352.654	-361.721	-354.724	-336.648	-313.621	-291.405	-274.557	-266.129	-267.525	-278.277	-295.805	-315.468	-331.268	-337.318	-329.717	-308.033	-275.596	-238.311	-202.539	-173.041	-151.873	-138.461
BackToFront	4	346.798	403.128	453.817	488.219	497.98	480.018	437.628	379.082	314.472	252.447	198.21	153.202	115.95	83.2891	51.4812	17.2089	-21.4707	-64.3231	-108.608	-149.557	-181.627	-200.137	-202.669	-189.759	-164.68	-132.463	-98.5101	-67.21	-40.9145	-19.5208	-0.721088	19.1513	43.893	76.09	115.986	160.89	205.409	242.646	266.174	272.143	260.642	235.669	203.665	171.397	144.208	125.458	117.177	121.359
BackToFront	4	-455.673	-493.591	-512.849	-509.368	-484.185	-442.884	-393.399	-343.318	-297.896	-259.416	-227.717	-201.266	-178.185	-156.973	-136.948	-118.445	-102.722	-91.5323	-86.4264	-88.0523	-95.7842	-107.847	-121.825	-135.242	-145.92	-152.086	-152.431	-146.337	-134.253	-117.908	-100.061	-83.7652	-71.49	-64.5485	-63.0824	-66.532	-74.2997	-86.3278	-103.367	-126.789	-157.855	-196.559	-240.504	-284.488	-321.389	-344.289	-348.981	-335.627
BackToFront	4	-207.002	-166.954	-132.745	-104.522	-81.6521	-63.3051	-48.7319	-37.3183	-28.5521	-22.0099	-17.386	-14.5183	-13.347	-13.7818	-15.5387	-18.048	-20.5247	-22.1933	-22.5991	-21.8633	-20.8189	-21.0224	-24.7265	-34.8226	-54.6238	-87.2474	-134.493	-195.475	-265.683	-337.188	-400.27	-445.965	-468.498	-466.601	-443.35	-404.84	-358.385	-310.879	-267.634	-231.809	-204.482	-185.364	-174.024	-171.154	-179.25	-202.095	-242.963	-302.147
BackToFront	5	-65.315	-80.0076	-91.8274	-99.2082	-101.639	-99.765	-95.1042	-89.5118	-84.5604	-81.0242	-78.6421	-76.2706	-72.4385	-66.1383	-57.5165	-48.0648	-40.1445	-36.1099	-37.6305	-45.6761	-61.0575	-84.8677	-118.142	-160.679	-209.756	-259.786	-303.462	-334.01	-347.395	-343.409	-325.206	-297.748	-266.006	-233.719	-202.981	-174.561	-148.523	-124.82	-103.636	-85.4552	-70.897	-60.4003	-53.9028	-50.6975	-49.598	-49.3452	-48.9977	-48.0572
BackToFront	5	-2.84969	-3.24136	-2.37521	0.143861	4.89101	12.4577	23.1422	36.5403	51.2401	64.9357	75.1407	80.2931	80.6534	78.3647	76.4972	77.5615	82.3117	89.4758	96.463	100.606	100.299	95.5375	87.6886	78.6867	70.1196	62.7059	56.3813	50.7952	45.7543	41.2895	37.3675	33.5987	29.2652	23.7237	16.924	9.67514	3.44174	-0.264748	-0.588878	2.23962	6.97061	11.8549	15.339	16.5981	15.6824	13.2878	10.3319	7.56628
BackToFront	5	13.1657	12.5212	11.7819	10.847	9.6026	8.0115	6.18023	4.36285	2.89366	2.07416	2.06286	2.81216	4.08717	5.56151	6.96258	8.21562	9.53928	11.457	14.7048	20.0362	27.9669	38.5535	51.3555	65.6669	80.9542	97.2061	114.859	134.161	154.29	172.881	186.527	192.241	189.13	179.207	166.679	155.997	149.79	147.918	148.152	147.919	145.953	142.912	140.829	142.009	148.09	159.621	175.988	195.431
BackToFront	5	220.397	201.015	187.683	182.195	183.76	190.355	200.183	212.366	226.621	242.342	257.832	270.218	276.172	273.102	260.229	239.008	212.626	184.837	158.708	135.889	116.662	100.511	86.7515	74.8677	64.5703	55.7824	48.6805	43.67	41.1789	41.3501	43.9137	48.4367	54.8164	63.6441	76.0812	93.2061	115.136	140.434	166.173	188.713	204.793	212.419	211.155	201.82	185.955	165.409	142.16	118.174
BackToFront	5	-346.431	-328.269	-301.022	-268.784	-236.325	-207.605	-184.912	-168.711	-158.039	-151.166	-146.263	-141.898	-137.274	-132.253	-127.217	-122.827	-119.717	-118.195	-118.003	-118.243	-117.51	-114.244	-107.224	-96.0536	-81.4149	-64.94	-48.7142	-34.6333	-23.9051	-16.8951	-13.2986	-12.4637	-13.6524	-16.1473	-19.2437	-22.265	-24.6759	-26.2481	-27.1279	-27.6834	-28.1622	-28.3545	-27.5029	-24.5751	-18.7942	-10.1325	0.531958	11.7154
BackToFront	5	-14.8204	-3.93531	10.6456	32.0179	64.0967	110.336	172.219	247.978	332.03	415.592	488.488	541.649	569.339	570.241	547.151	505.617	452.263	393.418	334.335	278.939	229.854	188.503	155.279	129.791	111.201	98.4558	90.3054	85.1384	80.9362	75.5837	67.4888	56.1668	42.4041	27.8852	14.5098	3.78192	-3.41254	-6.57467	-5.10324	2.11491	16.7439	40.5539	74.5847	118.197	168.413	219.992	266.472	301.974
BackToFront	5	51.5837	44.1121	35.7084	26.8033	18.0846	10.2722	3.92015	-0.691303	-3.56008	-4.90381	-5.06931	-4.44274	-3.37377	-2.13096	-0.894756	0.219387	1.1315	1.78526	2.15908	2.27738	2.20207	2.01206	1.80162	1.72347	2.03856	3.10277	5.22572	8.44056	12.3138	15.9713	18.4191	19.0645	18.1622	16.8817	16.8882	19.6116	25.6071	34.3513	44.555	54.7499	63.8154	71.2042	76.8997	81.2872	85.1456	89.7921	97.1835	109.662
BackToFront	5	21.395	14.2981	9.28394	5.75725	3.15491	0.794587	-2.4452	-8.29555	-18.9061	-36.3192	-61.7843	-95.0791	-134.006	-174.32	-210.367	-236.469	-248.67	-246.084	-231.197	-208.959	-185.188	-165.069	-152.371	-149.4	-157.23	-175.659	-202.704	-234.023	-263.003	-282.086	-285.172	-270.07	-239.685	-201.18	-163.463	-134.246	-118.033	-115.663	-125.131	-142.868	-164.803	-187.008	-206.133	-219.843	-227.224	-228.921	-226.82	-223.317
BackToFront	5	-408.421	-430.777	-440.595	-442.225	-440.913	-439.764	-438.197	-432.864	-420.309	-399.444	-372.239	-342.467	-313.687	-287.835	-265.055	-244.406	-224.742	-205.309	-185.951	-167.031	-149.142	-132.752	-117.988	-104.73	-92.9474	-82.9635	-75.3123	-70.2156	-67.0701	-64.4085	-60.4532	-53.8977	-44.3569	-32.179	-17.814	-1.27906	17.7862	39.4266	62.4849	84.2273	100.927	109.269	107.838	97.8107	82.4177	65.49	49.9352	36.8617
BackToFront	5	211.252	194.463	179.594	166.235	153.093	139.238	124.919	111.447	100.321	92.3122	87.139	83.8375	81.4127	79.2364	77.0066	74.4693	71.261	67.0318	61.7363	55.8299	50.1692	45.6467	42.7911	41.5735	41.4749	41.6096	40.6953	36.8759	27.7265	10.8019	-15.2386	-49.4022	-87.7636	-124.058	-151.457	-164.914	-163.036	-148.598	-127.346	-105.642	-88.0935	-76.3478	-69.4906	-65.5676	-63.0964	-61.6345	-61.2775	-61.7775
BackToFront	6	-7.84642	-6.47897	-4.31895	-1.89627	0.236026	1.39192	0.7671	-2.45516	-8.97934	-19.2747	-33.4123	-50.8541	-70.2857	-89.6603	-106.554	-118.756	-124.855	-124.566	-118.678	-108.713	-96.4985	-83.8267	-72.2829	-63.2035	-57.6563	-56.361	-59.5233	-66.6367	-76.3755	-86.7026	-95.2597	-99.9542	-99.5391	-93.9428	-84.1961	-71.9919	-59.0729	-46.7251	-35.575	-25.7193	-17.0386	-9.47611	-3.14735	1.70328	4.75308	5.54021	3.28572	-3.2386
BackToFront	6	9.50392	11.5563	12.2048	10.8052	7.31737	2.32309	-3.20817	-8.25907	-12.0374	-14.1181	-14.4955	-13.6134	-12.3393	-11.7877	-12.9401	-16.1879	-21.0501	-26.2876	-30.4213	-32.4009	-32.0591	-30.0901	-27.5799	-25.3797	-23.6979	-22.1365	-20.1028	-17.3337	-14.2114	-11.7377	-11.2137	-13.81	-20.1798	-30.1955	-42.843	-56.3238	-68.4079	-77.0091	-80.7993	-79.592	-74.2927	-66.4393	-57.5777	-48.7875	-40.5416	-32.8713	-25.6521	-18.829
BackToFront	6	-18.4438	-18.326	-20.1904	-25.0291	-33.0601	-43.5884	-55.2211	-66.3395	-75.5864	-82.1519	-85.793	-86.6672	-85.1195	-81.5216	-76.1948	-69.4134	-61.4713	-52.7658	-43.8396	-35.3303	-27.8455	-21.8311	-17.4993	-14.8101	-13.4343	-12.6492	-11.1942	-7.22511	1.51041	17.2126	41.3805	74.1427	113.817	156.905	198.617	233.827	258.165	268.9	265.381	249	222.799	190.828	157.358	126.073	99.4248	78.3469	62.4154	50.3395
BackToFront	6	243.47	266.816	280.495	281.612	270.585	250.921	227.659	205.389	186.798	172.338	160.907	151.079	142.332	135.859	134.726	143.196	165.226	202.442	252.335	307.643	357.622	391.099	400.181	382.972	344.006	292.31	238.189	190.297	153.981	131.001	120.102	117.97	120.387	123.463	124.647	123.078	119.144	113.611	106.964	99.3461	90.9471	82.3531	74.5333	68.516	65.1473	65.1975	69.7714	80.6327
BackToFront	6	42.4017	34.1574	25.9679	18.2395	11.4138	5.83415	1.57829	-1.71183	-4.93434	-9.46825	-16.893	-28.5055	-44.7588	-64.8244	-86.493	-106.536	-121.478	-128.546	-126.463	-115.792	-98.6932	-78.1981	-57.3007	-38.2201	-22.1336	-9.42985	-0.293864	4.73597	4.52875	-2.45751	-17.6908	-41.9615	-74.8219	-114.195	-156.334	-196.324	-229.185	-251.295	-261.59	-261.91	-256.273	-249.308	-244.551	-243.352	-244.831	-246.824	-247.251	-245.22
BackToFront	6	481.037	500.61	505.66	497.95	482.93	467.306	456.491	452.946	455.876	462.165	468.142	471.545	472.769	474.62	480.428	491.495	505.454	516.751	519.108	508.554	485.219	452.973	417.346	383.106	352.806	326.74	303.879	282.953	263.178	244.595	228.276	216.478	212.581	220.44	243.026	280.674	329.709	382.371	428.462	458.347	466.043	450.955	417.519	373.14	325.65	281.441	244.731	217.703
BackToFront	6	2.27165	1.19858	0.0590206	-1.09016	-2.1811	-3.10412	-3.72001	-3.91347	-3.65369	-3.02449	-2.20196	-1.39014	-0.747797	-0.340799	-0.140814	-0.0605534	-0.00435347	0.0944827	0.261191	0.491743	0.77877	1.13656	1.61076	2.2601	3.11216	4.11283	5.11173	5.91922	6.44456	6.87426	7.82323	10.3817	15.9979	26.165	41.9343	63.3615	89.0889	116.31	141.268	160.228	170.601	171.774	165.276	154.205	142.13	131.933	124.99	120.974
BackToFront	6	11.1506	11.3191	11.0827	10.3437	9.00403	7.04655	4.59763	1.93162	-0.581704	-2.5679	-3.75051	-4.03682	-3.55586	-2.62619	-1.65573	-1.00964	-0.899491	-1.33455	-2.14126	-3.03033	-3.68332	-3.84335	-3.39756	-2.42883	-1.20221	-0.0658939	0.702056	1.02412	1.04805	1.04296	1.22445	1.61162	2.00432	2.08844	1.61096	0.527852	-0.94304	-2.38764	-3.35328	-3.53645	-2.91881	-1.7773	-0.557749	0.328511	0.66086	0.443593	-0.177949	-1.02175
BackToFront	6	-403.265	-432.771	-452.74	-455.739	-438.353	-402.768	-355.881	-306.538	-262.395	-227.866	-203.76	-188.25	-178.336	-171.044	-164.054	-155.851	-145.67	-133.441	-119.755	-105.793	-93.1565	-83.6708	-79.2469	-81.8047	-93.1067	-114.32	-145.312	-183.935	-225.775	-264.721	-294.386	-309.904	-309.369	-294.259	-268.672	-237.797	-206.287	-177.144	-151.324	-128.002	-105.241	-80.8354	-53.0401	-20.9392	15.7194	57.0896	103.779	156.807
BackToFront	6	345.833	332.253	326.235	328.682	337.96	349.826	358.361	357.897	345.201	320.771	288.532	254.087	222.484	196.599	176.699	161.063	147.069	132.107	114.049	91.3771	63.3079	30.1817	-6.00389	-41.356	-70.6204	-88.5469	-91.4823	-78.249	-49.6654	-7.02226	49.2719	119.562	203.028	295.178	386.764	465.524	520.298	545.362	542.592	520.438	490.575	464.104	448.765	447.577	458.628	475.788	490.437	494.134
BackToFront	6	-1.20674	11.7639	20.9099	25.8321	26.8567	24.9046	21.1436	16.6545	12.2404	8.38544	5.30377	3.02611	1.49052	0.613148	0.326247	0.573946	1.27887	2.30252	3.44445	4.51185	5.43644	6.4209	8.05048	11.3698	17.8914	29.5252	48.3447	76.0845	113.347	158.703	208.154	255.477	293.674	317.092	323.24	313.34	291.402	262.436	230.852	199.744	171.002	145.722	124.424	107.021	92.7947	80.6279	69.476	58.8109
BackToFront	7	188.177	194.008	196.264	195.754	192.957	188.048	181.295	173.562	166.529	162.441	163.467	171.001	185.183	204.748	227.176	249.078	266.789	277.115	278.035	269.126	251.521	227.457	199.622	170.572	142.349	116.323	93.2191	73.2869	56.5426	43.0411	33.1032	27.4543	27.2288	33.7715	48.1606	70.4692	99.0234	130.097	158.462	178.805	187.45	183.548	169.141	148.162	124.992	103.254	85.1867	71.5346
BackToFront	7	-0.533044	-0.501125	0.10977	1.02375	1.8753	2.36247	2.31553	1.67444	0.41572	-1.47425	-3.95055	-6.80912	-9.63034	-11.8358	-12.8565	-12.3317	-10.2362	-6.88657	-2.84524	1.21815	4.66437	7.00301	7.98545	7.65566	6.3387	4.55887	2.90077	1.8492	1.65396	2.27134	3.4082	4.66249	5.6823	6.27723	6.4143	6.1387	5.47635	4.40444	2.89978	1.01532	-1.09296	-3.22272	-5.21508	-6.99286	-8.5117	-9.68079	-10.3494	-10.3924
BackToFront	7	-12.4586	-5.84986	5.38938	23.2431	49.1349	82.9104	122.027	161.473	194.725	215.598	220.311	208.843	184.882	154.387	123.475	96.6281	75.9419	61.4493	52.0311	46.2689	42.8808	40.7888	39.0915	37.1351	34.6584	31.8435	29.1647	27.0932	25.8304	25.2172	24.8231	24.1302	22.6949	20.2526	16.7671	12.4398	7.68416	3.04926	-0.8902	-3.65949	-4.99213	-4.89858	-3.67526	-1.83458	0.0378709	1.46468	2.22692	2.43207
BackToFront	7	-6.73281	-7.00364	-7.41054	-7.83952	-8.11065	-8.04963	-7.58279	-6.80167	-5.94856	-5.31748	-5.11496	-5.35441	-5.84545	-6.28824	-6.42389	-6.15604	-5.57896	-4.90562	-4.3478	-4.02193	-3.92557	-3.98066	-4.10141	-4.23772	-4.37218	-4.48349	-4.51933	-4.40543	-4.0899	-3.58493	-2.97526	-2.38802	-1.94833	-1.74564	-1.81939	-2.15493	-2.68373	-3.28916	-3.82379	-4.13874	-4.1123	-3.67048	-2.79248	-1.51251	0.0779784	1.82633	3.53021	4.97569
BackToFront	7	-2.38056	-3.02881	-3.10358	-2.70049	-1.91272	-0.829477	0.439051	1.74459	2.91428	3.78629	4.25622	4.30792	4.01788	3.52597	2.98259	2.4978	2.1149	1.81995	1.575	1.35231	1.1509	0.990971	0.896326	0.879158	0.936857	1.05959	1.24408	1.50248	1.86245	2.34742	2.94602	3.57524	4.07064	4.22121	3.86359	3.0001	1.87815	0.961994	0.77696	1.6803	3.66939	6.33283	8.97687	10.8721	11.5018	10.708	8.68312	5.83571
BackToFront	7	22.1527	31.384	49.6105	78.9837	119.851	169.634	222.458	270.111	304.297	319.311	313.889	291.355	258.068	220.987	185.511	154.414	128.05	105.418	85.3557	67.2915	51.3605	38.046	27.7296	20.4137	15.7199	13.0485	11.7799	11.4355	11.7604	12.7651	14.7431	18.345	24.7505	35.9384	54.8429	84.9609	129.026	186.895	253.612	319.097	370.39	395.952	390.035	354.861	299.506	236.243	176.301	126.924
BackToFront	7	57.6152	51.1807	44.7737	38.4438	32.3706	26.7179	21.5457	16.8016	12.3668	8.10039	3.85459	-0.528214	-5.2128	-10.328	-15.8767	-21.6122	-26.9512	-31.0188	-32.8885	-31.9598	-28.2884	-22.664	-16.3674	-10.73	-6.73278	-4.80878	-4.8862	-6.59136	-9.54584	-13.7071	-19.6889	-28.9184	-43.3657	-64.6685	-92.7068	-124.159	-151.877	-165.876	-156.109	-116.243	-46.894	43.2786	139.42	224.753	285.627	315.287	314.927	291.899
BackToFront	7	428.334	355.976	285.929	227.004	182.377	150.684	128.281	111.386	97.3696	85.0759	74.4967	66.2038	60.8925	59.247	62.185	71.4467	90.3029	123.904	178.524	259.192	366.071	491.163	617.6	722.972	786.047	793.997	746.715	656.257	542.084	424.608	319.837	236.701	177.17	138.239	114.628	101.32	95.473	97.444	110.862	141.61	195.782	276.871	382.943	504.912	626.984	729.662	794.708	810.442
BackToFront	7	194.786	173.491	148.3	124.178	105.343	94.1625	91.0393	95.0149	104.551	118.103	134.408	152.69	172.851	195.548	221.795	251.989	284.692	315.912	339.59	349.362	340.885	313.656	271.396	220.856	169.604	123.827	86.9977	59.801	41.001	28.6375	20.8944	16.3677	13.8586	12.1051	9.79003	5.87029	-0.0472973	-7.60106	-15.9451	-24.1739	-31.5953	-37.7112	-42.0501	-44.0956	-43.4231	-39.9465	-34.1021	-26.8188
BackToFront	7	3.9638	2.05708	0.561241	-0.198256	-0.233582	0.124607	0.373535	0.0516123	-1.07053	-2.89175	-4.99547	-6.76543	-7.56423	-6.93181	-4.75122	-1.32059	2.70573	6.50333	9.32434	10.7109	10.5932	9.2453	7.1407	4.78245	2.58058	0.800763	-0.427969	-1.08291	-1.22106	-0.964768	-0.489048	0.00329967	0.329638	0.388328	0.208532	-0.0486418	-0.152833	0.0893049	0.740276	1.70111	2.7565	3.66375	4.23943	4.41208	4.2365	3.87621	3.55473	3.47614
BackToFront	7	229.036	301.049	360.891	396.788	402.047	377.392	330.304	271.827	212.583	159.887	116.913	83.6376	58.5229	39.8835	26.4633	17.3556	11.6956	8.52105	6.9052	6.23598	6.41976	7.85247	11.1499	16.7202	24.3439	32.938	40.6077	44.9412	43.3126	32.9278	10.5811	-27.429	-84.5044	-161.697	-255.051	-354.01	-442.622	-503.932	-525.881	-505.791	-451.054	-375.821	-295.575	-222.294	-161.916	-114.255	-74.3606	-34.294
BackToFront	7	0.305802	-1.99936	-3.74006	-4.84254	-5.4975	-6.01848	-6.61847	-7.23866	-7.54558	-7.10811	-5.66092	-3.30356	-0.525711	1.9589	3.48599	3.69119	2.62564	0.700554	-1.49392	-3.3941	-4.60677	-4.95867	-4.48028	-3.36969	-1.95318	-0.630772	0.217092	0.343155	-0.283859	-1.48279	-2.9562	-4.41804	-5.674	-6.60969	-7.1189	-7.04998	-6.23373	-4.59117	-2.25036	0.414869	2.87333	4.62296	5.38181	5.18243	4.31774	3.17837	2.0772	1.1571
BackToFront	7	3.07828	3.64525	3.81027	3.49758	2.7614	1.73609	0.581512	-0.543631	-1.48126	-2.06863	-2.15445	-1.64183	-0.544557	0.976223	2.62125	4.02148	4.84502	4.90499	4.21861	2.99712	1.5671	0.261219	-0.687441	-1.20937	-1.40483	-1.48469	-1.66542	-2.05948	-2.61774	-3.15751	-3.46044	-3.38414	-2.92284	-2.19517	-1.37277	-0.595648	0.0890159	0.739799	1.48284	2.43793	3.6396	4.99066	6.27363	7.22456	7.6372	7.45437	6.79518	5.90555
BackToFront	7	4.19736	4.85236	5.61984	6.30596	6.6392	6.33641	5.195	3.18732	0.512618	-2.43419	-5.18478	-7.35496	-8.75816	-9.41231	-9.45009	-8.99991	-8.11815	-6.80793	-5.09366	-3.08256	-0.965871	1.03751	2.74597	4.04628	4.88492	5.24663	5.14941	4.65364	3.86887	2.93921	2.01357	1.21197	0.601769	0.187195	-0.0787481	-0.260094	-0.395194	-0.482222	-0.515092	-0.549869	-0.737996	-1.27389	-2.26857	-3.63231	-5.05847	-6.13265	-6.50265	-6.00166
BackToFront	7	-245.975	-208.962	-185.471	-178.426	-190.107	-223.181	-279.7	-358.186	-450.554	-541.318	-610.711	-641.059	-623.437	-561.123	-468.021	-363.148	-264.088	-182.311	-121.612	-79.2416	-48.4288	-21.1257	9.67466	48.227	95.049	146.734	196.806	237.633	263.095	271.245	265.96	256.824	257.009	279.547	332.969	417.644	524.241	635.214	729.164	786.683	795.635	754.062	670.03	558.857	438.992	327.973	239.604	182.76
BackToFront	7	-8.12973	-6.87619	-5.25975	-3.45283	-1.6263	0.0958954	1.66668	3.1147	4.50634	5.88853	7.2396	8.45751	9.3916	9.90461	9.92631	9.46918	8.59504	7.36241	5.79864	3.92558	1.82403	-0.318128	-2.22293	-3.61142	-4.31204	-4.31769	-3.75587	-2.79709	-1.56706	-0.117195	1.53622	3.33666	5.13222	6.68504	7.75378	8.21123	8.11768	7.69664	7.21244	6.83153	6.55313	6.25	5.78093	5.10106	4.30853	3.60739	3.20753	3.2097
BackToFront	7	-0.749599	-1.45073	-1.83963	-1.98682	-2.07481	-2.31118	-2.8294	-3.62292	-4.5352	-5.30513	-5.65281	-5.38135	-4.46219	-3.06484	-1.50875	-0.150149	0.743402	1.07737	0.943701	0.577831	0.281487	0.333544	0.897125	1.94761	3.25498	4.4506	5.16508	5.17935	4.51467	3.41445	2.23244	1.28526	0.745632	0.618476	0.796556	1.14749	1.57577	2.02768	2.45357	2.77298	2.88325	2.70879	2.24802	1.57444	0.787776	-0.0381635	-0.864014	-1.63804
BackToFront	7	-10.5931	-11.5058	-11.9629	-12.0215	-11.7541	-11.2074	-10.4054	-9.38524	-8.22767	-7.06425	-6.06855	-5.43862	-5.36274	-5.94352	-7.09032	-8.43812	-9.37743	-9.24094	-7.60206	-4.55587	-0.850238	2.19368	2.91191	-0.463023	-9.68432	-26.5269	-52.81	-90.1386	-139.167	-198.536	-264.027	-328.667	-384.156	-423.293	-442.341	-442.18	-427.678	-405.737	-383.136	-365.263	-355.991	-358.025	-372.776	-399.367	-433.428	-466.941	-489.944	-493.729
BackToFront	7	-428.873	-442.192	-453.302	-468.29	-489.574	-514.848	-538.244	-553.144	-555.301	-544.813	-526.117	-506.156	-491.597	-486.242	-489.555	-496.76	-500.477	-493.35	-470.737	-432.382	-382.422	-327.766	-275.672	-231.557	-197.834	-173.94	-157.248	-144.343	-132.206	-119.018	-104.421	-89.2204	-74.7164	-61.9891	-51.4617	-42.9088	-35.7954	-29.6724	-24.379	-19.9941	-16.6518	-14.3852	-13.0818	-12.5287	-12.4853	-12.7414	-13.1501	-13.6406
BackToFront	7	2.14668	2.6023	2.84907	2.9488	2.95848	2.88936	2.66931	2.15525	1.21428	-0.15851	-1.76916	-3.26872	-4.30542	-4.6941	-4.49382	-3.95128	-3.35554	-2.89781	-2.60607	-2.37116	-2.03761	-1.51173	-0.835941	-0.194297	0.167803	0.0652761	-0.52986	-1.48365	-2.5815	-3.63585	-4.54458	-5.27473	-5.79755	-6.03156	-5.82821	-5.01118	-3.45374	-1.17671	1.57425	4.32044	6.46417	7.51072	7.30447	6.13405	4.61282	3.38039	2.7893	2.76
BackToFront	7	-2.92066	-3.80734	-4.39827	-4.47458	-3.94478	-2.88296	-1.51258	-0.136074	0.969587	1.65326	1.93974	2.00434	2.08167	2.35771	2.89377	3.61182	4.33135	4.83215	4.91484	4.4461	3.38512	1.79252	-0.178051	-2.30253	-4.31886	-5.96346	-7.01346	-7.33419	-6.92401	-5.93436	-4.63983	-3.3568	-2.33588	-1.68087	-1.33008	-1.11	-0.826783	-0.349602	0.344205	1.17686	1.99308	2.57009	2.56023	1.36985	-1.99232	-8.97987	-21.341	-40.6111
BackToFront	7	-0.203198	0.414635	0.991335	1.1845	0.819772	-0.00955112	-0.964195	-1.61377	-1.65462	-1.06598	-0.116697	0.77853	1.26476	1.20385	0.711387	0.0738349	-0.397195	-0.497009	-0.188263	0.422725	1.16182	1.86009	2.38657	2.6423	2.54708	2.05402	1.18888	0.0835634	-1.03789	-1.92532	-2.39002	-2.36279	-1.89501	-1.11377	-0.171596	0.77249	1.54182	1.93162	1.73516	0.810378	-0.845846	-3.05855	-5.49472	-7.7343	-9.36184	-10.0645	-9.71201	-8.41511
BackToFront	7	7.11513	4.73021	4.3507	6.29638	11.3303	20.5842	35.4939	57.8119	89.5319	132.367	186.569	249.382	314.02	370.257	407.057	416.427	396.711	353.539	297.89	242.268	196.871	167.332	154.552	156.047	167.779	185.656	206.375	227.75	248.813	269.772	291.644	315.36	340.464	364.107	381.243	386.409	376.497	353.057	322.754	295.546	281.274	286.087	310.027	346.636	384.786	412.257	419.799	404.076
BackToFront	7	-231.326	-207.584	-181.375	-156.026	-134.265	-117.58	-106.214	-99.7331	-97.8435	-101.129	-111.387	-131.302	-163.323	-207.946	-262.129	-318.831	-368.4	-401.516	-412.394	-400.617	-370.754	-330.157	-286.255	-244.597	-208.193	-177.895	-153.234	-133.225	-116.895	-103.519	-92.634	-83.9097	-77.001	-71.4671	-66.7855	-62.4498	-58.0942	-53.6025	-49.1743	-45.2901	-42.5335	-41.2704	-41.3343	-41.9409	-41.9797	-40.56	-37.4661	-33.206
BackToFront	7	356.962	360.723	362.141	366.391	373.916	380.652	380.335	367.766	341.429	304.263	262.385	222.623	190.151	167.226	153.28	145.919	142.173	139.473	136.179	131.674	126.16	120.278	114.711	109.923	106.101	103.296	101.64	101.458	103.186	107.053	112.719	119.076	124.436	127.083	125.94	121.016	113.384	104.718	96.652	90.2731	85.9319	83.3489	81.8701	80.721	79.1873	76.7315	73.06	68.147
BackToFront	7	-12.504	-14.5909	-16.0595	-17.0476	-17.6375	-17.7018	-16.8962	-14.8347	-11.3708	-6.82198	-1.958	2.26691	5.10314	6.26645	5.93778	4.54557	2.51449	0.133623	-2.43971	-5.12042	-7.85921	-10.6249	-13.3619	-15.915	-17.9865	-19.1972	-19.2499	-18.0996	-16.0193	-13.5113	-11.1233	-9.27057	-8.14726	-7.7402	-7.89568	-8.39947	-9.02707	-9.58485	-9.93811	-10.0393	-9.92784	-9.68924	-9.3867	-9.00394	-8.44822	-7.61436	-6.47539	-5.13476
BackToFront	7	259.281	286.437	331.157	385.725	439.404	480.368	499.105	491.653	460.895	415.142	364.895	319.578	285.716	266.817	264.076	276.776	301.972	334.026	364.994	386.401	391.903	379.487	352.003	315.748	277.948	244.479	218.744	201.766	192.888	190.429	192.044	194.986	196.532	194.577	188.105	177.276	163.131	147.189	131.126	116.519	104.516	95.4347	88.5721	82.4982	75.8112	67.9318	59.4152	51.5785
BackToFront	8	0.295094	0.418697	1.48421	3.44862	5.95867	8.57764	11.0118	13.2059	15.2666	17.2822	19.1784	20.7161	21.6356	21.8319	21.4187	20.6397	19.646	18.2736	15.852	11.0703	1.85017	-14.6704	-41.7796	-82.1683	-136.296	-200.807	-268.087	-327.73	-369.658	-387.467	-380.296	-352.403	-310.962	-263.509	-216.209	-173.281	-137.187	-109.02	-88.8304	-75.9031	-69.056	-66.8953	-67.9544	-70.6953	-73.528	-74.9544	-73.8466	-69.7019
BackToFront	8	8.53655	8.57999	8.12908	7.20665	5.94091	4.56062	3.40279	2.94614	3.8607	7.04726	13.6115	24.7057	41.1946	63.1871	89.6079	118.062	145.183	167.438	182.098	187.977	185.648	177.088	164.947	151.767	139.441	129.04	120.943	115.094	111.242	109.156	108.894	111.119	117.269	129.256	148.62	175.415	207.496	240.74	270.269	292.16	304.834	309.463	309.224	307.732	307.34	308.043	307.537	302.424
BackToFront	8	2.29903	2.48372	2.55542	2.4805	2.18789	1.56196	0.460753	-1.22732	-3.50943	-6.24455	-9.16092	-11.9283	-14.2295	-15.8011	-16.4442	-16.0533	-14.6788	-12.5819	-10.2086	-8.04746	-6.42874	-5.38976	-4.69888	-4.03063	-3.18491	-2.21153	-1.37414	-0.9811	-1.19563	-1.93026	-2.88077	-3.67114	-4.03007	-3.90565	-3.46468	-2.98575	-2.70845	-2.72513	-2.95999	-3.24005	-3.39812	-3.35747	-3.15764	-2.93109	-2.84317	-3.01778	-3.46518	-4.048
BackToFront	8	27.1349	23.8238	21.6684	20.2622	19.1377	18.017	16.8584	15.7278	14.6227	13.3953	11.8477	9.95302	8.0846	7.13511	8.47804	13.7705	24.5919	41.8972	65.3489	92.7691	120.117	142.294	154.668	154.712	142.949	122.687	98.7165	75.6424	56.6347	43.0017	34.4791	29.846	27.5118	25.9405	23.943	20.878	16.7377	12.0488	7.58576	4.00752	1.54757	-0.128826	-1.94488	-5.37957	-12.4634	-25.7291	-47.9016	-81.0961
BackToFront	8	13.7956	13.1784	12.3519	11.5441	11.0223	11.0091	11.6191	12.8277	14.4767	16.3004	17.9826	19.2304	19.8613	19.872	19.4686	19.0496	19.147	20.3474	23.1997	28.1136	35.2332	44.2937	54.5054	64.557	72.8186	77.7482	78.3733	74.633	67.391	58.0943	48.2543	39.0194	31.0328	24.5615	19.7275	16.6389	15.3514	15.7189	17.2861	19.3228	21.0054	21.6554	20.9164	18.8003	15.5997	11.7333	7.60896	3.56012
BackToFront	8	1.26519	1.67275	2.02895	2.12354	1.85327	1.2394	0.403357	-0.486748	-1.27591	-1.86293	-2.20615	-2.29997	-2.1475	-1.75307	-1.13845	-0.365279	0.461633	1.21717	1.79615	2.14453	2.2682	2.21702	2.0588	1.85561	1.64877	1.45282	1.25662	1.03198	0.748303	0.389612	-0.0305395	-0.460678	-0.81546	-0.997685	-0.938272	-0.639534	-0.19693	0.220164	0.42863	0.306957	-0.147447	-0.807342	-1.45675	-1.87391	-1.9212	-1.60671	-1.08521	-0.599669
BackToFront	8	165.047	157.925	152.405	148.167	144.606	140.964	136.725	132.007	127.673	125.081	125.669	130.598	140.549	155.496	174.345	194.6	212.466	223.699	225.035	215.502	196.833	172.683	147.094	123.061	101.912	83.626	67.6511	53.6294	41.6475	32.0283	24.956	20.2397	17.3558	15.677	14.7152	14.2136	14.0817	14.2578	14.6276	15.0458	15.4205	15.7773	16.2612	17.0825	18.4569	20.5577	23.4857	27.2432
BackToFront	8	37.728	33.7334	30.726	28.8053	28.0806	28.6822	30.6016	33.5014	36.6604	39.1631	40.2486	39.6272	37.5646	34.6848	31.6256	28.7607	26.1417	23.65	21.2202	18.9817	17.2411	16.3462	16.5146	17.7121	19.6179	21.6891	23.3061	23.9643	23.4408	21.8682	19.6797	17.4582	15.7623	15.0014	15.3744	16.849	19.1479	21.7444	23.9123	24.862	23.9603	20.9524	16.0862	10.0554	3.766	-1.96649	-6.63255	-10.0386
BackToFront	8	42.527	70.7472	107.937	152.839	202.814	254.399	304.214	349.838	390.252	425.742	457.407	486.501	513.679	538.258	557.781	568.345	565.936	548.355	516.783	476.087	433.616	397.057	372.23	361.514	363.213	372.002	380.457	381.378	370.168	346.28	313.015	275.83	240.011	208.853	183.046	161.265	141.457	122.068	102.698	84.007	67.12	52.9592	41.8794	33.7008	27.989	24.3598	22.6679	23.0871
BackToFront	8	-0.893029	-1.05718	-0.631869	0.296016	1.42919	2.38508	2.84703	2.68616	2.01053	1.10838	0.309737	-0.166552	-0.281812	-0.123088	0.219468	0.743287	1.51401	2.56655	3.81306	5.04115	6.00575	6.55021	6.67864	6.5345	6.3031	6.0888	5.84315	5.38982	4.54614	3.26948	1.73229	0.271733	-0.759701	-1.1517	-0.921781	-0.295681	0.390105	0.829253	0.879299	0.651616	0.499873	0.901274	2.25626	4.70448	8.02878	11.6898	14.9694	17.1772
BackToFront	8	145.591	147.167	146.202	141.865	134.1	123.664	111.907	100.34	90.2059	82.2274	76.6265	73.299	71.9541	72.1391	73.2256	74.4937	75.3289	75.4172	74.783	73.634	72.1208	70.1776	67.5557	64.0161	59.5493	54.4574	49.2496	44.4347	40.3652	37.2053	34.9856	33.6448	33.0105	32.7347	32.2192	30.5552	26.495	18.5314	5.17429	-14.5263	-40.3336	-70.3332	-100.94	-127.599	-146.031	-153.507	-149.485	-135.19
BackToFront	8	350.69	302.108	263.185	236.361	219.967	210.67	205.806	204.517	207.358	214.934	226.576	239.877	251.322	257.552	256.524	248.05	233.617	215.739	197.167	180.208	166.282	155.797	148.325	143.006	138.971	135.611	132.583	129.658	126.548	122.869	118.22	112.336	105.201	97.0838	88.4805	79.9772	72.0567	64.9398	58.5509	52.6623	47.1515	42.2432	38.5843	37.0838	38.5377	43.1684	50.2665	58.1386
BackToFront	8	2.15203	3.3449	4.70795	6.04149	7.13969	7.85019	8.12445	8.02894	7.70581	7.29706	6.87911	6.44618	5.9456	5.32647	4.56282	3.64549	2.57359	1.36963	0.108697	-1.07883	-2.05062	-2.71973	-3.09314	-3.25485	-3.30409	-3.29656	-3.21613	-2.99025	-2.52946	-1.77652	-0.743954	0.469538	1.69192	2.71486	3.34155	3.43027	2.9287	1.90065	0.540751	-0.84271	-1.90023	-2.36508	-2.18115	-1.55823	-0.899968	-0.619833	-0.930906	-1.7266
BackToFront	8	88.1988	88.0661	88.3499	88.8084	89.0883	88.7175	87.2923	84.6428	80.8654	76.1928	70.8504	64.9957	58.7931	52.5154	46.5714	41.3973	37.288	34.278	32.1432	30.5018	28.9435	27.1299	24.8503	22.0412	18.7773	15.2463	11.703	8.42286	5.66298	3.65387	2.6469	3.01648	5.41369	10.8811	20.8361	36.7974	59.8701	90.1285	126.196	165.25	203.483	236.829	261.68	275.455	277.01	266.869	247.162	221.129
BackToFront	8	0.180766	0.689363	0.992764	0.946419	0.540807	-0.0930199	-0.740011	-1.19724	-1.36223	-1.26882	-1.05448	-0.880611	-0.850963	-0.966077	-1.12848	-1.18721	-1.00095	-0.496654	0.294245	1.23597	2.12766	2.76829	3.02127	2.84902	2.30721	1.50654	0.567958	-0.408381	-1.34996	-2.20025	-2.90131	-3.3849	-3.58111	-3.44403	-2.98213	-2.27175	-1.4388	-0.614915	0.103181	0.661953	1.02305	1.12982	0.909852	0.324722	-0.567811	-1.59584	-2.52947	-3.18753
BackToFront	9	3.9723	3.28439	2.53793	1.72382	0.876154	0.132302	-0.273301	-0.072613	0.945319	2.83995	5.45783	8.42739	11.2336	13.3506	14.3852	14.1681	12.7644	10.4151	7.44924	4.20635	0.988976	-1.9549	-4.43397	-6.31147	-7.51163	-8.03139	-7.95315	-7.44043	-6.70889	-5.96527	-5.34091	-4.84013	-4.34283	-3.6514	-2.56982	-0.971529	1.16157	3.73716	6.57472	9.44393	12.1059	14.3474	15.9955	16.9205	17.049	16.3998	15.1208	13.4811
BackToFront	9	-41.2509	-46.8221	-53.2386	-62.5319	-77.2476	-99.6465	-130.627	-168.756	-209.954	-248.234	-277.436	-293.273	-294.735	-284.145	-265.896	-244.58	-223.473	-204.004	-186.183	-169.493	-153.621	-138.72	-125.24	-113.592	-103.924	-96.109	-89.8866	-84.9953	-81.1766	-78.0494	-74.9891	-71.1681	-65.8126	-58.5499	-49.6375	-39.9133	-30.4883	-22.3506	-16.0781	-11.7706	-9.16621	-7.84167	-7.38082	-7.46868	-7.92257	-8.69638	-9.86321	-11.5475
BackToFront	9	12.4773	13.3252	12.815	10.9926	8.30064	5.38304	2.85998	1.16532	0.488607	0.805672	1.94025	3.61438	5.4784	7.15234	8.30123	8.73206	8.46508	7.72215	6.82896	6.06899	5.57559	5.31689	5.17712	5.06852	4.99654	5.03243	5.22982	5.55065	5.87168	6.06585	6.1012	6.07389	6.14274	6.41032	6.84159	7.2879	7.60179	7.75817	7.88972	8.20953	8.8724	9.86638	10.9962	11.9574	12.451	12.2811	11.4041	9.93213
BackToFront	9	1.89794	0.380161	-0.844641	-1.58529	-1.77423	-1.51401	-1.05214	-0.680572	-0.608933	-0.882647	-1.3939	-1.96603	-2.45549	-2.8045	-3.02805	-3.15143	-3.14429	-2.89318	-2.24009	-1.08291	0.509148	2.24096	3.65208	4.28774	3.89931	2.57322	0.717987	-1.08726	-2.31822	-2.70469	-2.31339	-1.47648	-0.606225	-0.00185168	0.245459	0.213229	0.0276139	-0.233301	-0.555051	-0.929944	-1.29766	-1.53745	-1.52107	-1.19815	-0.65953	-0.139145	0.0649548	-0.27461
BackToFront	9	17.1829	16.4016	14.5821	12.0564	9.50626	7.64954	6.89274	7.15823	7.96772	8.72188	9.001	8.73686	8.18111	7.71877	7.634	7.97173	8.55365	9.13431	9.57286	9.90981	10.3015	10.8683	11.5609	12.1252	12.1799	11.3694	9.52618	6.77975	3.562	0.493363	-1.81261	-2.95396	-2.86187	-1.80209	-0.265529	1.18913	2.08713	2.14778	1.34059	-0.120798	-1.85309	-3.42778	-4.5079	-4.93935	-4.77106	-4.20487	-3.51987	-3.00206
BackToFront	9	-5.67588	-4.6588	-3.28197	-1.90921	-0.864726	-0.263075	0.044399	0.358171	0.92246	1.76213	2.66423	3.29271	3.34584	2.66802	1.2895	-0.602045	-2.72789	-4.81453	-6.67831	-8.2675	-9.62863	-10.8199	-11.8258	-12.5344	-12.7964	-12.5311	-11.8088	-10.849	-9.93301	-9.2837	-8.99077	-9.01899	-9.27826	-9.69864	-10.2585	-10.9538	-11.7309	-12.4324	-12.8003	-12.5595	-11.5479	-9.83126	-7.72316	-5.69406	-4.20227	-3.5383	-3.74773	-4.65483
BackToFront	9	-8.34071	-7.69819	-6.40806	-4.55351	-2.26564	0.30171	2.97511	5.55196	7.80543	9.51477	10.5111	10.7002	10.0523	8.57222	6.30066	3.36313	0.0467375	-3.16861	-5.68258	-6.95477	-6.71603	-5.0996	-2.6128	0.0472861	2.24446	3.60356	4.07431	3.85659	3.25381	2.54745	1.94843	1.6131	1.67144	2.21592	3.25262	4.64913	6.13294	7.3475	7.9472	7.68578	6.47637	4.4186	1.79478	-0.964814	-3.35676	-4.91174	-5.31326	-4.49059
BackToFront	9	2.35026	1.19383	0.580343	0.43395	0.471248	0.421067	0.204104	-0.0262575	0.00262522	0.495196	1.4331	2.553	3.45034	3.75718	3.28325	2.07718	0.404002	-1.31321	-2.57129	-2.89062	-1.95009	0.290245	3.54069	7.2418	10.7003	13.242	14.3449	13.7523	11.5624	8.25257	4.57869	1.33418	-0.951225	-2.23004	-2.93425	-3.73323	-5.16878	-7.36266	-9.95798	-12.3015	-13.7465	-13.8974	-12.7008	-10.3908	-7.37436	-4.12408	-1.10596	1.27217
BackToFront	9	-1.76867	-1.85042	-1.624	-1.2657	-0.990874	-0.993992	-1.37226	-2.07093	-2.88567	-3.53242	-3.7465	-3.35973	-2.34034	-0.797664	1.02248	2.76979	4.05352	4.54475	4.07482	2.6903	0.641754	-1.67565	-3.79861	-5.26728	-5.69851	-4.86932	-2.80066	0.206193	3.62502	6.85361	9.3962	10.9889	11.6129	11.4043	10.5317	9.11833	7.2434	5.00427	2.57731	0.223611	-1.76762	-3.15895	-3.82039	-3.75068	-3.08479	-2.09083	-1.12619	-0.524212
BackToFront	9	60.2406	74.0412	93.4804	119.964	155.077	199.385	251.194	306.047	357.418	398.413	423.765	431.265	422.123	400.215	370.664	338.353	306.899	278.354	253.566	232.873	216.809	206.523	203.832	210.897	229.564	260.432	301.855	349.298	395.558	432.159	451.665	450.013	427.792	389.829	343.342	295.587	252.04	215.666	187.199	165.958	150.685	140.089	133.081	128.742	126.216	124.626	123.13	121.103
BackToFront	9	-6.34485	-4.06052	-1.71242	0.468414	2.2459	3.43118	3.9483	3.85486	3.29954	2.41799	1.23814	-0.339645	-2.45441	-5.13494	-8.18317	-11.1706	-13.5618	-14.8935	-14.9226	-13.6743	-11.3932	-8.43888	-5.18414	-1.95385	0.990818	3.43719	5.20504	6.14561	6.16434	5.25651	3.54491	1.29071	-1.13082	-3.30668	-4.88635	-5.67652	-5.68428	-5.09032	-4.16359	-3.15174	-2.19633	-1.30975	-0.42609	0.504416	1.43871	2.23766	2.74259	2.8773
BackToFront	9	4.22306	6.67897	8.57641	9.70181	9.95535	9.37377	8.11234	6.37964	4.36855	2.21906	0.0437679	-2.03109	-3.84514	-5.24726	-6.17138	-6.68884	-6.98512	-7.25564	-7.58449	-7.87303	-7.86985	-7.28261	-5.91918	-3.79091	-1.13307	1.6613	4.1627	6.02752	7.0752	7.3041	6.86697	6.02735	5.1136	4.44934	4.25897	4.5635	5.13675	5.57479	5.4896	4.7375	3.54675	2.4254	1.8656	2.00833	2.49775	2.64529	1.82572	-0.150794
BackToFront	9	-2.959	-2.40817	-2.31724	-2.66345	-3.34857	-4.20786	-5.02286	-5.53361	-5.4678	-4.5979	-2.82429	-0.253439	2.77416	5.74522	8.125	9.55118	9.98078	9.70721	9.2203	8.97018	9.15805	9.66176	10.1283	10.1612	9.49559	8.06955	5.98691	3.42697	0.579636	-2.35234	-5.11403	-7.3696	-8.73741	-8.88138	-7.632	-5.08174	-1.61376	2.16619	5.58188	8.0772	9.36209	9.45837	8.62886	7.24261	5.64234	4.07182	2.67117	1.51975
BackToFront	9	-15.0355	-13.6753	-11.2808	-8.28398	-5.27031	-2.79526	-1.16804	-0.330655	0.0796188	0.520594	1.31196	2.50606	3.90557	5.17163	5.94439	5.92784	4.95587	3.05549	0.493126	-2.24431	-4.56165	-5.92375	-6.00661	-4.77026	-2.44499	0.538261	3.6438	6.33322	8.16774	8.89666	8.50933	7.23435	5.47818	3.71706	2.36478	1.65514	1.58242	1.93088	2.38655	2.67667	2.66748	2.37414	1.89908	1.35144	0.802323	0.287546	-0.167998	-0.539106
BackToFront	9	-9.16747	-11.4354	-12.7554	-12.826	-11.5515	-9.08427	-5.78178	-2.11072	1.46784	4.60207	7.12059	9.04235	10.5071	11.6359	12.3931	12.528	11.6678	9.51564	6.06252	1.67023	-3.0247	-7.34859	-10.8349	-13.3485	-15.0372	-16.1601	-16.9022	-17.2787	-17.1653	-16.421	-15.0124	-13.0689	-10.8381	-8.59811	-6.60696	-5.12648	-4.48341	-5.04873	-7.08184	-10.4809	-14.617	-18.4087	-20.6687	-20.5693	-17.9796	-13.5005	-8.18498	-3.10749
BackToFront	9	4.44073	5.10768	4.70058	3.16877	0.759856	-2.0473	-4.68379	-6.65236	-7.6565	-7.6651	-6.89529	-5.72507	-4.56888	-3.76042	-3.48478	-3.76588	-4.49819	-5.48446	-6.46597	-7.14613	-7.23386	-6.51529	-4.93046	-2.61436	0.133659	2.9276	5.38273	7.16743	8.03041	7.82806	6.56614	4.43212	1.76958	-1.01578	-3.5802	-5.72063	-7.36409	-8.48838	-9.05019	-8.9792	-8.24652	-6.93553	-5.2565	-3.47426	-1.80256	-0.32484	1.0075	2.30499
BackToFront	9	-47.4865	-40.1858	-32.9207	-26.2778	-20.7873	-16.7386	-14.0965	-12.5729	-11.849	-11.8493	-12.9325	-15.8963	-21.7917	-31.6341	-46.1228	-65.4277	-89.0456	-115.706	-143.353	-169.266	-190.391	-203.888	-207.8	-201.672	-186.849	-166.276	-143.739	-122.809	-105.924	-93.9945	-86.6185	-82.6426	-80.6809	-79.3514	-77.2918	-73.2035	-66.0984	-55.6641	-42.4502	-27.6166	-12.294	3.07829	18.9772	36.4201	56.2467	78.5714	102.773	127.935
BackToFront	9	-38.8075	-37.4642	-37.0842	-37.5383	-38.3028	-38.5822	-37.6029	-34.9511	-30.7811	-25.7915	-21.0163	-17.5499	-16.3278	-17.981	-22.7619	-30.5624	-41.0933	-54.2279	-70.3562	-90.4688	-115.772	-146.912	-183.186	-222.22	-260.375	-293.764	-319.438	-336.206	-344.749	-347.002	-345.163	-340.826	-334.718	-327.133	-318.708	-310.976	-306.183	-306.391	-312.275	-322.288	-332.703	-338.632	-335.656	-321.382	-296.242	-263.211	-226.667	-190.956
BackToFront	9	5.52248	5.19804	4.5893	3.88001	3.24754	2.82352	2.67215	2.79362	3.14091	3.63974	4.20018	4.71727	5.06438	5.09271	4.65313	3.64629	2.07896	0.0940555	-2.05009	-4.04089	-5.58651	-6.48376	-6.67047	-6.2572	-5.52195	-4.83954	-4.55383	-4.83136	-5.58049	-6.48781	-7.17314	-7.38487	-7.12858	-6.65088	-6.28915	-6.27649	-6.62215	-7.12843	-7.51831	-7.57803	-7.22939	-6.5119	-5.5191	-4.35248	-3.11856	-1.94685	-0.982798	-0.338714
BackToFront	10	-8.18409	-6.61705	-5.62709	-5.16832	-4.94572	-4.5809	-3.82603	-2.69286	-1.42716	-0.354742	0.290844	0.453053	0.217669	-0.283355	-0.938677	-1.65237	-2.30235	-2.72974	-2.78831	-2.4192	-1.69657	-0.815924	-0.0390465	0.38289	0.291973	-0.302897	-1.20452	-2.09154	-2.66845	-2.81453	-2.6423	-2.41345	-2.3792	-2.64949	-3.17257	-3.81609	-4.4734	-5.12817	-5.84395	-6.69765	-7.68566	-8.64573	-9.24638	-9.0806	-7.85082	-5.55266	-2.5388	0.600947
BackToFront	10	49.8895	56.7761	62.7364	67.0102	69.3417	69.8181	68.5891	65.7365	61.3822	55.8855	49.9101	44.26	39.585	36.1441	33.7615	31.9714	30.2579	28.2777	25.9853	23.6275	21.5981	20.2223	19.554	19.3211	19.0465	18.3006	16.9241	15.0933	13.1918	11.5821	10.4242	9.6428	9.03561	8.42187	7.72269	6.92403	5.97763	4.73747	3.00632	0.674003	-2.15328	-5.13356	-7.81758	-9.84632	-11.0982	-11.6819	-11.7931	-11.5261
BackToFront	10	221.705	255.676	281.339	295.608	296.628	284.653	262.352	234.261	205.641	181.224	164.271	156.028	155.583	160.16	165.923	169.212	167.767	161.398	151.76	141.437	132.877	127.707	126.59	129.467	135.832	144.847	155.294	165.535	173.664	177.902	177.152	171.448	162.024	150.873	139.936	130.302	121.884	113.768	105.132	96.218	88.8372	85.9947	90.6957	104.405	125.93	151.391	175.434	193.133
BackToFront	10	2.32497	4.32567	7.28637	10.9014	14.6845	18.0225	20.2714	20.9241	19.8144	17.2545	13.9887	10.9246	8.7484	7.62063	7.13148	6.53767	5.14321	2.61474	-0.903559	-4.88725	-8.6458	-11.5508	-13.2009	-13.4944	-12.6113	-10.9292	-8.91384	-7.01151	-5.55733	-4.70215	-4.39209	-4.42486	-4.58662	-4.79262	-5.14272	-5.84086	-7.03207	-8.67677	-10.5548	-12.3961	-14.0342	-15.4671	-16.7822	-18.0129	-19.0392	-19.6135	-19.4857	-18.5433
BackToFront	10	8.94982	10.3155	9.68359	7.19258	3.37065	-0.808734	-4.19947	-6.04741	-6.45739	-6.34226	-6.83574	-8.57295	-11.3415	-14.2906	-16.5002	-17.5127	-17.5451	-17.2994	-17.5292	-18.6028	-20.3119	-21.9949	-22.853	-22.2287	-19.7288	-15.2538	-9.07995	-1.983	4.78053	9.79675	12.0403	11.3348	8.43233	4.66527	1.37866	-0.555095	-0.936062	-0.137052	1.17979	2.35429	2.90926	2.59429	1.34182	-0.784119	-3.62216	-6.93008	-10.4185	-13.7787
BackToFront	10	16.7118	13.5453	9.08969	4.17723	-0.286307	-3.65676	-5.68636	-6.46429	-6.28188	-5.51463	-4.54179	-3.67225	-3.07277	-2.7304	-2.48424	-2.12171	-1.49034	-0.57123	0.521642	1.60069	2.48218	3.03183	3.16769	2.84915	2.08955	1.00533	-0.147049	-1.00829	-1.25313	-0.763926	0.271609	1.42239	2.21372	2.35467	1.85989	1.00599	0.161737	-0.399452	-0.602814	-0.553759	-0.435416	-0.396968	-0.49619	-0.710988	-0.994794	-1.32551	-1.72067	-2.21077
BackToFront	10	-28.3906	-26.1487	-22.5043	-18.482	-15.2578	-13.6677	-13.89	-15.4575	-17.5595	-19.419	-20.54	-20.7339	-19.9959	-18.3469	-15.7387	-12.0449	-7.12839	-0.969142	6.17109	13.6031	20.189	24.5468	25.4867	22.5354	16.295	8.40652	1.06213	-3.75709	-4.99107	-2.84909	1.33522	5.64681	8.27834	8.0903	4.86485	-0.771577	-7.66124	-14.5206	-20.3101	-24.4739	-26.9889	-28.2101	-28.5743	-28.3031	-27.2686	-25.1038	-21.4931	-16.4693
BackToFront	10	98.0331	118.62	136.028	147.982	153.439	152.661	146.843	137.527	126.056	113.273	99.5275	84.9293	69.7026	54.4293	40.0428	27.5804	17.8399	11.1243	7.18254	5.34045	4.75265	4.68844	4.76359	5.0272	5.84665	7.62791	10.5215	14.3192	18.6527	23.4443	29.4135	38.3992	53.2774	77.3233	113.017	160.565	216.74	274.77	325.719	361.082	375.539	368.64	344.687	311.013	275.595	245.062	223.709	213.487
BackToFront	10	96.1241	81.1858	66.5024	54.7151	48.5047	50.2659	62.0851	85.7707	122.523	172.059	231.505	294.852	353.669	399.181	424.921	428.731	413.143	384.062	348.484	312.386	279.644	252.206	231.142	217.779	214.178	222.553	243.788	275.909	313.455	348.488	372.964	381.402	372.526	349.128	316.462	280.164	244.714	212.871	185.894	164.109	147.477	136.076	130.501	132.166	143.328	166.545	203.435	253.002
BackToFront	10	-128.565	-105.076	-82.8932	-64.0438	-49.9001	-40.9847	-37.2032	-38.2856	-44.0388	-54.1664	-67.7723	-82.9755	-97.0462	-107.151	-111.384	-109.57	-103.458	-96.2119	-91.3943	-91.83	-98.7314	-111.371	-127.361	-143.387	-156.175	-163.427	-164.52	-160.767	-155.099	-151.223	-152.497	-160.885	-176.274	-196.299	-216.719	-232.375	-238.613	-232.807	-215.372	-189.744	-161.239	-135.217	-115.377	-102.908	-96.7325	-94.5701	-94.1648	-94.1228
BackToFront	10	-2.40756	0.436688	2.6502	3.90081	4.11082	3.43169	2.18688	0.782486	-0.394713	-1.08749	-1.24935	-1.05136	-0.797352	-0.772935	-1.11055	-1.73146	-2.39137	-2.78875	-2.68246	-1.96996	-0.703794	0.954591	2.81689	4.72904	6.55948	8.11949	9.09504	9.09046	7.80885	5.27521	1.9453	-1.40332	-3.95858	-5.18943	-5.02149	-3.79204	-2.02952	-0.175454	1.59622	3.38555	5.38886	7.6605	9.96086	11.8031	12.674	12.2884	10.7285	8.39527
BackToFront	10	-6.79615	-6.96963	-6.92549	-6.67846	-6.15585	-5.22221	-3.82305	-2.16429	-0.779916	-0.423649	-1.80517	-5.29906	-10.7399	-17.3877	-24.0758	-29.5104	-32.6326	-32.9235	-30.5278	-26.1423	-20.7271	-15.1826	-10.1367	-5.89244	-2.49919	0.147063	2.22458	3.93467	5.44761	6.84349	8.07175	8.97877	9.4061	9.31558	8.85447	8.30711	7.95159	7.90411	8.00264	7.72646	6.08015	1.40036	-8.8536	-28.0798	-59.9299	-106.901	-168.404	-239.2
BackToFront	10	57.2178	52.8037	49.1595	46.7031	45.4158	44.7247	43.6784	41.3093	37.0168	30.823	23.4237	15.9967	9.79501	5.64888	3.62896	3.09934	3.18742	3.3905	3.9049	5.44195	8.6597	13.6081	19.5457	25.2148	29.3867	31.38	31.3188	30.0452	28.7458	28.449	29.6025	31.9189	34.5762	36.6726	37.685	37.6645	37.0664	36.3542	35.663	34.7524	33.2535	31.0071	28.2271	25.3849	22.8823	20.7441	18.5026	15.3812
BackToFront	10	0.00355413	-0.792412	-1.03233	-0.909861	-0.726077	-0.7571	-1.15157	-1.88705	-2.7917	-3.61428	-4.10778	-4.10463	-3.56771	-2.61438	-1.5012	-0.558034	-0.0686133	-0.139304	-0.618826	-1.13871	-1.2814	-0.809422	0.170053	1.22241	1.7962	1.53498	0.501584	-0.810696	-1.70381	-1.59685	-0.272627	2.07175	4.95182	7.79866	10.1271	11.6272	12.1901	11.8994	10.9876	9.76442	8.5215	7.46539	6.70376	6.2888	6.26792	6.68415	7.51331	8.58006
BackToFront	10	54.7256	50.3667	45.806	41.7472	38.4685	35.6612	32.6259	28.7155	23.7662	18.2602	13.1349	9.34234	7.39388	7.09599	7.60175	7.75783	6.62007	3.93156	0.349114	-2.71166	-3.59738	-1.11897	4.87383	13.3349	22.4026	30.143	35.2533	37.3252	36.567	33.2683	27.4734	19.1237	8.52504	-3.29687	-14.732	-24.2177	-31.0146	-35.6418	-39.6921	-45.1469	-53.6237	-66.0212	-82.6799	-103.724	-129.079	-157.959	-188.206	-216.178
BackToFront	10	-34.8348	-33.001	-32.35	-32.5621	-32.9272	-32.7181	-31.4788	-29.1664	-26.1425	-23.0253	-20.4694	-18.9998	-18.9836	-20.682	-24.2252	-29.4418	-35.6708	-41.7905	-46.5598	-49.1069	-49.2721	-47.6183	-45.1628	-43.0161	-42.0637	-42.7286	-44.8158	-47.5019	-49.5501	-49.7389	-47.3557	-42.5231	-36.2075	-29.9139	-25.2606	-23.6377	-26.0996	-33.454	-46.4153	-65.6393	-91.5304	-123.817	-161.045	-200.254	-237.149	-266.918	-285.52	-290.903
BackToFront	10	108.869	141.822	179.931	222.457	266.835	308.928	344.09	368.562	380.616	380.967	372.325	358.379	342.766	328.504	318.012	313.251	315.436	324.145	336.441	346.956	349.416	339.049	314.594	278.764	237.104	196.097	161.655	138.557	130.625	140.957	171.549	222.074	288.297	361.152	427.68	474.19	490.717	474.658	431.658	373.178	312.08	258.433	217.304	188.898	170.247	157.269	146.353	135.213
BackToFront	10	-319.881	-332.023	-330.652	-318.456	-299.39	-277.349	-255.216	-234.547	-215.752	-198.474	-181.94	-165.278	-147.852	-129.545	-110.87	-92.8014	-76.388	-62.3637	-50.9348	-41.835	-34.5784	-28.7414	-24.1186	-20.6789	-18.3831	-17.0104	-16.1345	-15.2826	-14.1681	-12.8385	-11.6328	-10.9815	-11.179	-12.2573	-14.0042	-16.0711	-18.0939	-19.7726	-20.9084	-21.4019	-21.2228	-20.3585	-18.7766	-16.4375	-13.364	-9.73018	-5.90397	-2.40571
BackToFront	10	-47.9472	-31.9358	-8.5531	24.5189	66.5868	113.385	157.955	192.748	212.056	213.593	198.699	171.361	136.824	100.39	66.6134	38.7647	18.5026	5.80797	-0.714466	-3.18833	-3.69828	-3.66533	-3.5842	-3.14434	-1.62594	1.63029	6.86136	13.7227	21.3446	28.5581	34.2119	37.4783	38.0358	36.0599	32.0504	26.6213	20.3962	14.0638	8.52855	5.04951	5.29956	11.3586	25.6166	50.4446	87.4227	136.126	192.926	250.657
BackToFront	10	-545.917	-545.317	-538.681	-529.556	-518.784	-504.196	-481.956	-448.945	-404.937	-353.321	-299.99	-251.097	-210.956	-181.116	-160.754	-147.833	-140.244	-136.425	-135.394	-136.403	-138.561	-140.668	-141.368	-139.553	-134.782	-127.471	-118.741	-110.012	-102.55	-97.1709	-94.1563	-93.373	-94.5036	-97.3353	-102.07	-109.592	-121.553	-140.056	-166.813	-201.929	-242.873	-284.317	-319.264	-341.169	-346.133	-334.116	-308.632	-275.188
BackToFront	10	-7.66795	-5.77178	-5.17022	-6.12959	-8.57192	-12.0401	-15.7871	-18.9906	-21.0057	-21.5276	-20.5959	-18.4776	-15.539	-12.1847	-8.85219	-5.98425	-3.93882	-2.87941	-2.73829	-3.30034	-4.34566	-5.75034	-7.47423	-9.47701	-11.6407	-13.7572	-15.5668	-16.8042	-17.2353	-16.704	-15.2066	-12.9639	-10.4121	-8.05879	-6.24273	-4.93913	-3.7688	-2.24811	-0.146842	2.28941	4.41129	5.49527	5.11441	3.32324	0.576793	-2.52051	-5.45466	-7.90355
BackToFront	10	394.142	370.235	326.161	272.409	219.113	173.306	138.028	113.086	96.5335	85.9356	79.0116	73.7928	68.6803	62.6474	55.5051	47.9549	41.2452	36.5205	34.2083	33.7732	33.9644	33.3988	31.1745	27.2451	22.4451	18.2532	16.5054	19.2766	28.9632	48.3329	80.1409	126.086	185.373	253.689	323.479	385.859	433.506	463.162	476.492	478.99	477.61	478.283	484.164	494.932	507.047	514.867	512.473	495.798
BackToFront	10	6.06207	5.21445	4.21689	3.16936	2.16785	1.2912	0.606532	0.176227	0.0598643	0.281307	0.770613	1.30937	1.53519	1.04111	-0.448081	-2.90291	-5.92196	-8.8301	-10.9146	-11.6918	-11.0774	-9.38425	-7.16176	-4.96701	-3.18361	-1.95955	-1.26341	-0.99266	-1.05017	-1.34421	-1.72805	-1.94695	-1.66068	-0.561188	1.46054	4.19026	7.08769	9.42869	10.5377	10.0158	7.86776	4.48362	0.487194	-3.47577	-6.91539	-9.56514	-11.3281	-12.1706
BackToFront	10	-4.8595	-4.58929	-4.2187	-4.06032	-4.37602	-5.26213	-6.60414	-8.11278	-9.42316	-10.2106	-10.2812	-9.60833	-8.31896	-6.64503	-4.85397	-3.16829	-1.69096	-0.384967	0.861958	2.10845	3.25833	4.08007	4.34948	4.01115	3.2251	2.2599	1.31934	0.440316	-0.464981	-1.47162	-2.52359	-3.43297	-3.99829	-4.15779	-4.06105	-3.99379	-4.19897	-4.70846	-5.30852	-5.66233	-5.51253	-4.82806	-3.80871	-2.75848	-1.92259	-1.38671	-1.08392	-0.88116
BackToFront	10	-4.32058	-3.78189	-3.47598	-3.31669	-2.99889	-2.17018	-0.637846	1.52196	4.00636	6.4307	8.47343	9.93786	10.7305	10.8128	10.1867	8.93555	7.28413	5.61853	4.40821	4.02348	4.51623	5.50741	6.28349	6.10959	4.59495	1.92182	-1.18935	-3.74573	-4.84647	-3.99721	-1.27693	2.68918	6.93904	10.5058	12.7451	13.5159	13.1283	12.0964	10.8435	9.53132	8.09194	6.40384	4.46124	2.42416	0.548276	-0.90925	-1.73169	-1.7196
BackToFront	10	-0.198049	1.90377	4.00666	5.63906	6.384	6.05814	4.83768	3.24564	1.98204	1.6639	2.5942	4.66587	7.42571	10.2518	12.5509	13.9058	14.1382	13.3012	11.6288	9.47693	7.26342	5.40203	4.20721	3.78597	3.96324	4.31499	4.33043	3.64069	2.19103	0.253917	-1.70929	-3.24842	-4.07029	-4.08547	-3.37608	-2.13403	-0.602802	0.969021	2.3599	3.39934	3.98852	4.12606	3.92251	3.58119	3.3204	3.26989	3.39723	3.53394
BackToFront	10	314.395	310.89	302.173	292.945	287.366	287.752	294.011	303.881	313.797	320.044	319.821	311.905	296.762	276.132	252.334	227.572	203.477	180.978	160.449	142.014	125.844	112.306	101.884	94.9555	91.6014	91.6375	94.907	101.651	112.691	129.236	152.298	181.897	216.316	251.766	282.763	303.326	308.699	296.971	269.808	231.965	189.759	149.242	114.766	88.3711	69.9506	57.9025	49.916	43.5974
BackToFront	10	-3.08936	-3.90973	-4.86475	-5.82849	-6.8247	-7.88271	-8.90535	-9.63659	-9.75728	-9.05774	-7.57646	-5.58933	-3.43753	-1.31068	0.831795	3.11819	5.49591	7.55078	8.57358	7.87007	5.13167	0.662724	-4.66493	-9.6946	-13.3697	-15.0541	-14.675	-12.6629	-9.74097	-6.65231	-3.92769	-1.77037	-0.0975012	1.3069	2.62469	3.9261	5.2053	6.46601	7.75147	9.07184	10.2814	11.0246	10.8363	9.37099	6.61753	2.95677	-0.998721	-4.68487
BackToFront	11	-177.474	-206.593	-234.28	-253.551	-258.886	-248.413	-224.773	-194.148	-163.846	-139.631	-123.989	-115.987	-112.51	-110.044	-106.064	-99.4883	-90.324	-79.0489	-66.2706	-52.7865	-39.787	-28.8075	-21.3171	-18.1612	-19.2388	-23.6221	-30.0255	-37.298	-44.6606	-51.6058	-57.6466	-62.1594	-64.4876	-64.2473	-61.6686	-57.8344	-54.7548	-55.2571	-62.5866	-79.6096	-107.662	-145.399	-188.302	-229.378	-261.102	-277.884	-277.949	-263.686
BackToFront	11	0.277506	-4.95842	-9.19778	-11.8469	-12.6738	-11.766	-9.45707	-6.23814	-2.6337	0.962848	4.46376	8.23311	13.1292	20.3712	31.1637	46.1352	64.7814	85.2035	104.356	118.815	125.813	124.142	114.539	99.3892	81.9018	65.1616	51.4931	42.3515	38.6496	41.1992	50.927	68.6415	94.3746	126.595	161.796	194.9	220.502	234.5	235.339	224.315	204.926	181.64	158.646	138.935	123.913	113.566	107.065	103.572
BackToFront	11	1.35486	3.46581	7.37154	12.4986	18.2124	24.2218	30.7086	38.0663	46.3879	55.0504	62.7189	67.8815	69.6857	68.6461	66.7943	67.0914	72.2724	83.5915	100.022	118.339	134.151	143.512	144.426	137.538	125.669	112.46	100.801	91.9163	85.531	80.9758	78.495	79.8996	88.0873	105.636	133.196	168.522	206.645	241.16	266.17	278.103	276.686	264.643	246.271	225.631	205.235	185.777	166.804	147.749
BackToFront	11	2.93122	5.57972	7.24438	7.43007	5.877	2.72118	-1.43892	-5.64304	-8.84094	-10.2518	-9.65188	-7.43458	-4.40562	-1.39966	1.07321	2.98682	4.68792	6.60595	8.9532	11.5936	14.1409	16.2102	17.646	18.5755	19.2557	19.8254	20.1318	19.7545	18.226	15.3321	11.3187	6.87391	2.88398	0.0935759	-1.14031	-0.8921	0.456526	2.3876	4.35974	5.8711	6.52483	6.13041	4.77472	2.80038	0.67973	-1.11101	-2.14297	-2.01755
BackToFront	11	391.845	355.477	334.893	333.964	349.181	371.416	389.413	393.798	380.111	349.708	308.342	263.311	220.67	183.709	153.064	127.913	107.28	90.7012	78.0591	68.9797	62.322	56.1584	48.2645	36.846	21.1225	1.53006	-20.4661	-42.7673	-63.0394	-79.0072	-88.6693	-90.533	-83.9131	-69.2248	-48.1287	-23.3859	1.60856	23.5268	39.8491	49.4242	52.6663	51.2973	47.6774	43.9339	41.2296	39.5291	38.0175	35.9815
BackToFront	11	-136.865	-115.142	-95.8031	-79.3762	-65.6144	-54.0597	-44.3845	-36.4018	-29.9065	-24.5504	-19.8695	-15.4387	-11.0438	-6.77238	-2.9717	-0.0957298	1.49013	1.6697	0.631649	-1.18917	-3.26026	-5.10931	-6.42622	-7.07713	-7.05779	-6.44219	-5.36434	-4.02702	-2.69752	-1.65977	-1.13366	-1.19657	-1.75966	-2.60903	-3.50512	-4.29169	-4.96185	-5.64389	-6.49719	-7.5727	-8.71628	-9.59331	-9.84053	-9.26396	-7.95979	-6.2727	-4.61109	-3.23777
BackToFront	11	-6.00494	-6.25642	-5.23575	-3.61916	-2.06398	-0.935567	-0.217657	0.356657	1.04521	1.89051	2.69369	3.17074	3.15769	2.72204	2.12119	1.66525	1.58084	1.94394	2.68382	3.63512	4.60591	5.44292	6.06322	6.44636	6.60127	6.55589	6.38724	6.25567	6.38113	6.93057	7.88389	8.98373	9.8382	10.1211	9.73583	8.83991	7.7324	6.68686	5.81783	5.01097	3.93482	2.13854	-0.755642	-4.82832	-9.71447	-14.639	-18.6482	-20.9453
BackToFront	11	1.93626	4.70472	11.3292	24.4655	47.0475	81.4948	128.711	187.188	252.624	318.336	376.492	419.858	443.53	446.181	430.441	402.295	369.619	340.299	320.552	313.983	321.481	341.586	370.841	403.998	434.447	455.313	461.227	450.074	423.817	387.837	349.042	313.594	285.203	264.546	249.822	238.005	226.196	212.588	196.744	179.23	160.872	142.13	122.958	103.175	83.0105	63.3724	45.6136	30.9661
BackToFront	11	-0.663824	-2.49101	-5.23075	-8.31284	-11.0602	-12.9265	-13.6395	-13.1853	-11.6707	-9.2123	-5.95523	-2.20002	1.50874	4.46343	6.0398	5.96279	4.42627	2.00464	-0.571888	-2.65706	-3.84805	-4.04098	-3.38442	-2.16728	-0.683931	0.843372	2.25553	3.38281	3.9994	3.85822	2.79614	0.827806	-1.81769	-4.72684	-7.3572	-9.12163	-9.51659	-8.301	-5.6519	-2.18793	1.20131	3.65934	4.65209	4.1007	2.31818	-0.181477	-2.87661	-5.3481
BackToFront	11	-9.05554	-4.412	-0.313999	2.65633	4.37569	5.06472	5.09252	4.81665	4.52014	4.40703	4.57674	4.94742	5.19026	4.79511	3.29564	0.572389	-2.95544	-6.37294	-8.55569	-8.5694	-6.01417	-1.16834	5.12518	11.7745	17.7945	22.5213	25.6136	26.9212	26.389	24.0887	20.3234	15.6604	10.811	6.40804	2.82871	0.167083	-1.65579	-2.74912	-3.19849	-3.10092	-2.63647	-2.06347	-1.63469	-1.48698	-1.60543	-1.87941	-2.19576	-2.47847
BackToFront	11	-66.2512	-97.2603	-132.275	-165.518	-190.4	-201.831	-198.127	-181.551	-157.263	-131.278	-108.45	-91.3258	-80.1998	-74.0808	-71.9359	-73.521	-79.3928	-90.0668	-104.717	-119.973	-129.434	-124.311	-95.2827	-35.28	57.5372	177.629	311.839	441.73	548.272	617.449	644.518	634.892	601.137	557.576	515.285	479.757	451.739	429.741	412.107	397.426	383.684	367.619	345.406	314.516	275.5	232.352	191.095	157.357
BackToFront	11	-2.79404	-3.00302	-3.01183	-2.70029	-2.08906	-1.31576	-0.56046	0.0214561	0.329408	0.317414	-0.0172894	-0.643647	-1.49748	-2.47397	-3.42435	-4.17954	-4.61056	-4.6922	-4.51548	-4.22361	-3.91961	-3.61985	-3.29341	-2.93973	-2.6299	-2.46787	-2.50189	-2.652	-2.70413	-2.39009	-1.52213	-0.129347	1.4873	2.83844	3.46081	3.15796	2.11622	0.810583	-0.255998	-0.81901	-0.963662	-1.02442	-1.3576	-2.14121	-3.31117	-4.63604	-5.84643	-6.734
BackToFront	11	-10.7341	-17.8299	-25.0605	-31.3391	-35.704	-37.6167	-37.0934	-34.6449	-31.0528	-27.1106	-23.3842	-20.0785	-17.0055	-13.6897	-9.5962	-4.43411	1.59482	7.75242	13.0043	16.4547	17.747	17.192	15.5597	13.6843	12.1201	11.0337	10.3061	9.7252	9.10422	8.29938	7.1771	5.62872	3.65201	1.41803	-0.745543	-2.49486	-3.60501	-4.02316	-3.77934	-2.87067	-1.23102	1.15922	4.10265	7.09439	9.41118	10.3639	9.60048	7.30649
BackToFront	11	24.958	27.9965	29.328	28.911	27.0287	24.1158	20.6234	16.9413	13.3565	10.0372	7.04567	4.37551	2.01485	0.00243011	-1.56323	-2.58237	-3.0554	-3.13456	-3.06744	-3.05232	-3.12861	-3.22173	-3.33998	-3.76395	-5.03941	-7.70984	-11.9339	-17.2321	-22.5482	-26.6194	-28.4731	-27.7972	-25.0121	-21.0335	-16.8848	-13.3617	-10.8844	-9.50954	-9.00866	-8.93485	-8.70503	-7.73677	-5.62999	-2.31883	1.8756	6.29928	10.1107	12.501
BackToFront	11	-12.962	-13.426	-13.0203	-11.9416	-10.418	-8.67421	-6.93661	-5.42791	-4.3304	-3.72775	-3.56648	-3.66473	-3.76953	-3.64385	-3.15726	-2.34184	-1.38152	-0.536012	-0.0504914	-0.112275	-0.855137	-2.34969	-4.52441	-7.05127	-9.31458	-10.56	-10.2036	-8.14335	-4.88352	-1.37009	1.39181	2.74895	2.63097	1.50728	0.117767	-0.860736	-1.05051	-0.429215	0.760262	2.15433	3.38372	4.1428	4.24514	3.68916	2.70917	1.74724	1.314	1.78251
BackToFront	11	94.5806	84.696	73.9291	62.8426	51.9009	41.475	31.9731	23.9621	18.1698	15.4007	16.4788	22.3645	34.493	55.1663	87.5612	134.83	198.162	274.497	355.317	427.852	478.865	499.459	488.476	452.687	403.841	354.379	313.979	288.079	278.085	282.293	296.803	316.454	336.092	352.178	364.117	374.436	387.391	406.415	431.669	459.03	481.255	490.831	483.082	457.934	419.569	374.45	328.981	288.034
BackToFront	11	6.05411	7.03398	8.37297	9.72902	10.9178	11.8776	12.5684	12.8798	12.6096	11.5326	9.53593	6.74468	3.56741	0.603948	-1.56892	-2.64844	-2.75117	-2.35505	-2.04361	-2.20064	-2.82796	-3.58438	-3.99538	-3.69468	-2.57423	-0.799077	1.27264	3.20055	4.56447	5.05984	4.58397	3.29426	1.58195	-0.0519245	-1.19766	-1.71429	-1.80221	-1.91738	-2.56691	-4.08316	-6.46975	-9.38983	-12.2637	-14.4317	-15.3029	-14.4867	-11.9135	-7.94198
BackToFront	11	2.61185	3.36094	4.25778	5.35851	6.4386	7.08968	6.91948	5.75383	3.74598	1.3513	-0.825652	-2.24885	-2.66017	-2.19588	-1.35373	-0.800505	-1.08618	-2.39295	-4.44683	-6.64969	-8.36452	-9.21272	-9.23453	-8.84592	-8.64119	-9.13676	-10.5982	-12.9865	-16.0301	-19.3082	-22.3026	-24.3916	-24.8964	-23.2327	-19.161	-12.9886	-5.58929	1.78662	7.81799	11.4086	11.9196	9.33548	4.33273	-1.85641	-7.83298	-12.5769	-15.854	-18.2174
BackToFront	11	-363.855	-357.176	-344.018	-324.141	-298.834	-270.742	-243.26	-219.947	-204.172	-198.82	-205.699	-224.54	-252.048	-281.762	-305.323	-314.97	-306.246	-279.596	-240.024	-195.035	-151.949	-115.833	-88.7774	-70.431	-59.1774	-53.2507	-51.3229	-52.4973	-55.9434	-60.5403	-64.816	-67.2622	-66.8629	-63.5638	-58.4296	-53.3578	-50.3942	-50.8432	-54.497	-59.2717	-61.4036	-56.1373	-38.6263	-4.76625	48.1349	120.644	210.24	310.285
BackToFront	11	169.371	154.712	145.217	138.887	134.357	130.937	128.337	126.334	124.56	122.531	119.842	116.359	112.308	108.264	105.068	103.722	105.248	110.513	120.109	134.386	153.641	178.248	208.465	243.806	282.263	319.981	351.878	373.16	381.04	375.759	360.382	339.612	318.327	300.51	288.74	284.017	285.673	291.425	297.832	301.312	299.418	291.785	280.208	267.845	258.016	253.247	254.884	263.099
BackToFront	11	-166.507	-169.831	-172.992	-174.718	-174.388	-171.974	-167.639	-161.339	-152.744	-141.525	-127.717	-111.89	-95.0379	-78.3367	-62.9627	-50.0185	-40.4465	-34.8428	-33.2337	-35.0362	-39.3566	-45.5856	-54.0047	-66.0553	-84.0415	-110.292	-146.067	-190.644	-240.981	-292.135	-338.302	-374.109	-395.735	-401.598	-392.52	-371.447	-342.759	-311.305	-281.348	-255.753	-235.679	-220.877	-210.363	-203.122	-198.506	-196.212	-195.955	-197.077
BackToFront	11	-5.14589	-5.49071	-5.02598	-4.05604	-2.73415	-1.04482	1.06517	3.50954	5.98549	8.081	9.52384	10.3898	11.0982	12.1403	13.7167	15.5304	16.9178	17.2416	16.2987	14.4706	12.5313	11.2379	10.9665	11.5818	12.5886	13.4212	13.7009	13.3352	12.4618	11.3137	10.0966	8.93021	7.85426	6.86942	5.98213	5.23588	4.7074	4.47191	4.5452	4.82988	5.09848	5.02848	4.30649	2.76605	0.509981	-2.05859	-4.34278	-5.7647
BackToFront	11	0.080124	0.214729	1.31957	3.26821	5.7274	8.29311	10.6149	12.4684	13.7751	14.5692	14.9246	14.8791	14.3925	13.3639	11.6853	9.30148	6.24812	2.67271	-1.15858	-4.8735	-8.04674	-10.2961	-11.3909	-11.3243	-10.3099	-8.70848	-6.91224	-5.23461	-3.8429	-2.75562	-1.90241	-1.20985	-0.66444	-0.316467	-0.223999	-0.372894	-0.626527	-0.739071	-0.445647	0.411418	1.77465	3.35132	4.70457	5.42722	5.31823	4.47774	3.26751	2.15667
BackToFront	11	10.0787	11.8994	12.8479	13.0166	12.4828	11.317	9.66369	7.81624	6.19336	5.20516	5.0828	5.77745	6.98263	8.2539	9.15317	9.36887	8.78978	7.55001	6.03232	4.81562	4.53817	5.68461	8.35395	12.0989	15.9434	18.6318	19.0705	16.7883	12.1899	6.43093	0.949566	-3.1214	-5.3513	-6.02982	-5.84746	-5.4672	-5.23866	-5.16744	-5.07549	-4.80016	-4.31334	-3.73387	-3.27142	-3.13926	-3.46717	-4.23321	-5.26014	-6.29161
BackToFront	11	262.717	339.003	389.626	407.968	395.037	358.714	310.346	260.636	216.865	182.33	157.514	141.781	134.599	135.861	145.49	162.692	185.313	209.677	231.175	245.56	250.465	246.362	236.336	224.729	215.439	210.954	212.668	221.971	240.931	271.535	313.626	362.902	410.721	446.506	461.823	453.94	426.85	389.269	350.908	319.109	297.384	286.052	283.991	290.171	304.013	324.513	348.907	371.974
BackToFront	11	-1.97095	-0.263082	0.728851	0.72924	-0.247718	-1.88363	-3.6528	-5.00192	-5.5488	-5.21968	-4.26788	-3.16662	-2.41888	-2.36743	-3.08711	-4.39828	-5.97805	-7.49115	-8.6784	-9.36696	-9.447	-8.85166	-7.57983	-5.73277	-3.536	-1.31854	0.543154	1.69872	1.89899	1.06722	-0.646991	-2.85329	-4.96926	-6.33674	-6.3885	-4.83019	-1.77956	2.20407	6.2502	9.44912	11.1633	11.236	9.99778	8.07655	6.10799	4.49777	3.3319	2.46586
BackToFront	11	3.30283	3.92472	4.3467	4.58201	4.62729	4.45494	4.02584	3.3186	2.36933	1.29962	0.306524	-0.402699	-0.70689	-0.644562	-0.4143	-0.296619	-0.541229	-1.26998	-2.43486	-3.82147	-5.09823	-5.88866	-5.86758	-4.85292	-2.87452	-0.192262	2.746	5.40583	7.30929	8.17795	8.02266	7.12912	5.93494	4.84603	4.08152	3.62539	3.3082	2.96226	2.55402	2.21031	2.12887	2.43577	3.07986	3.82626	4.34558	4.35585	3.75166	2.67072
BackToFront	11	-351.036	-336.318	-322.895	-305.58	-281.994	-253.09	-222.238	-193.586	-170.695	-156.081	-151.549	-158.648	-178.535	-211.086	-253.73	-300.878	-344.605	-376.628	-390.851	-385.309	-362.528	-328.148	-288.556	-248.779	-211.558	-177.786	-147.733	-122.203	-103.073	-93.035	-94.7834	-109.92	-137.903	-175.364	-216.209	-252.792	-277.984	-287.379	-280.602	-261.043	-234.201	-205.553	-178.985	-156.292	-137.603	-122.152	-108.93	-97.0381
BackToFront	11	18.138	20.9341	22.268	21.9404	20.0555	16.9959	13.3063	9.501	5.89791	2.58384	-0.449661	-3.10732	-5.09193	-6.03023	-5.77506	-4.66325	-3.49683	-3.15564	-4.03753	-5.65655	-6.7014	-5.57672	-1.17792	6.49641	16.1964	25.8051	33.0775	36.411	35.3387	30.5676	23.611	16.2155	9.84216	5.3627	3.00772	2.49294	3.23073	4.53926	5.81234	6.62438	6.77396	6.2685	5.26241	3.97086	2.5831	1.21994	-0.0559423	-1.18838
BackToFront	11	-6.40325	-5.73393	-5.37953	-5.4165	-5.82453	-6.42457	-6.9175	-7.02151	-6.62778	-5.88036	-5.12091	-4.70237	-4.77268	-5.14441	-5.34474	-4.82739	-3.2415	-0.628316	2.55451	5.57464	7.67715	8.3255	7.34913	4.94039	1.53357	-2.3619	-6.29201	-9.9069	-12.9512	-15.2184	-16.5201	-16.6776	-15.5577	-13.1411	-9.60736	-5.39584	-1.19815	2.16222	3.9575	3.83284	1.9933	-0.82638	-3.64372	-5.63394	-6.42729	-6.14903	-5.20957	-4.02715
BackToFront	12	-3.22913	-3.13872	-2.90109	-2.55385	-2.09462	-1.45639	-0.527554	0.764708	2.34892	3.96554	5.24381	5.87369	5.77006	5.12304	4.30815	3.71679	3.60907	4.04506	4.89283	5.8739	6.62837	6.80445	6.17393	4.73917	2.77552	0.771423	-0.719265	-1.25749	-0.661797	0.927337	3.08168	5.20076	6.68222	7.0979	6.32734	4.59723	2.40752	0.360087	-1.03907	-1.52924	-1.13843	-0.126543	1.12484	2.22192	2.83268	2.73412	1.8436	0.250413
BackToFront	12	-188.991	-193.666	-208.758	-230.418	-252.873	-269.813	-276.306	-270.498	-254.235	-232.235	-210.249	-193.069	-183.196	-180.497	-182.772	-186.913	-190.204	-191.261	-190.228	-188.188	-186.166	-184.358	-182.036	-178.098	-171.858	-163.563	-154.378	-145.938	-139.752	-136.733	-136.97	-139.726	-143.617	-146.947	-148.154	-146.24	-141.004	-133.014	-123.377	-113.609	-105.743	-102.624	-107.991	-125.862	-159.011	-206.948	-264.412	-321.577
BackToFront	12	1.77657	4.50859	7.14813	10.4695	15.1485	21.8365	31.0962	43.1431	57.5115	72.8814	87.258	98.5038	105.001	106.123	102.291	94.644	84.5325	73.1402	61.3613	49.8979	39.3854	30.4001	23.2938	17.9501	13.5572	8.49309	0.338031	-13.8979	-37.2153	-71.626	-116.886	-169.504	-222.771	-268.25	-298.354	-308.894	-300.35	-277.343	-246.797	-215.883	-190.645	-175.496	-173.167	-184.551	-208.295	-240.459	-274.813	-304.11
BackToFront	12	-14.3678	-13.0551	-12.0577	-11.3407	-10.9604	-11.0275	-11.5939	-12.5612	-13.6845	-14.673	-15.3176	-15.5669	-15.5142	-15.3198	-15.1212	-14.9827	-14.8929	-14.7991	-14.6364	-14.3421	-13.8436	-13.0479	-11.8401	-10.1102	-7.79907	-4.95971	-1.81491	1.21497	3.5592	4.6442	4.12994	2.12594	-0.733737	-3.46247	-5.07988	-5.00057	-3.23729	-0.321819	2.99139	6.05667	8.51523	10.2598	11.2617	11.4129	10.5155	8.41835	5.20764	1.2965
BackToFront	12	5.54834	6.18186	5.8465	4.79303	3.25531	1.28139	-1.24288	-4.39256	-7.97141	-11.4299	-14.0111	-15.043	-14.1922	-11.535	-7.44567	-2.4229	3.008	8.29007	12.8005	15.9118	17.1798	16.5713	14.5599	11.9832	9.70454	8.2652	7.71838	7.71533	7.75543	7.43894	6.59927	5.29756	3.73901	2.18413	0.885708	0.0495832	-0.19028	0.212376	1.21152	2.66847	4.36203	6.01597	7.35214	8.16342	8.38313	8.12499	7.67018	7.39135
BackToFront	12	-5.56426	-4.59131	-2.75893	-0.55105	1.52279	3.06447	3.88503	4.0402	3.81066	3.62959	3.96968	5.19525	7.42069	10.4247	13.6654	16.4088	17.9314	17.7398	15.7328	12.2578	8.02961	3.92996	0.745387	-1.06311	-1.46995	-0.829066	0.313533	1.44127	2.21647	2.50792	2.3286	1.75668	0.896561	-0.116857	-1.10868	-1.88275	-2.27102	-2.1842	-1.63588	-0.729323	0.380247	1.52303	2.52741	3.20626	3.34268	2.72237	1.23554	-0.98861
BackToFront	12	125.806	126.655	126.572	124.859	120.987	114.777	106.451	96.5187	85.6021	74.3301	63.3818	53.6158	46.1239	42.1248	42.722	48.7082	60.578	78.77	103.917	136.773	177.602	225.198	276.054	324.358	363.125	386.197	390.267	375.962	347.498	311.137	273.238	238.733	210.435	189.134	174.108	163.753	156.199	149.812	143.503	136.659	128.689	118.409	103.737	82.1211	51.7674	13.1702	-29.9555	-71.1206
BackToFront	12	-7.34348	-1.40116	4.51054	9.5075	12.8293	14.0309	13.111	10.5289	7.09066	3.71448	1.14819	-0.251281	-0.554629	-0.103985	0.75005	1.83538	3.17113	4.82018	6.72608	8.65193	10.2505	11.1859	11.2335	10.3308	8.60704	6.39799	4.20845	2.58154	1.88618	2.1205	2.85029	3.34722	2.89089	1.10179	-1.84458	-5.23936	-8.09283	-9.52958	-9.13535	-7.11259	-4.15221	-1.10415	1.39707	3.15573	4.39762	5.5454	6.92363	8.54349
BackToFront	12	-25.1165	-24.8638	-23.211	-19.9708	-15.4144	-10.2692	-5.49668	-1.93076	0.0405	0.607367	0.425725	0.333655	1.03753	2.89387	5.84313	9.47252	13.1529	16.2057	18.0875	18.5737	17.8794	16.6276	15.6083	15.4133	16.1339	17.3114	18.1654	17.9582	16.2845	13.1779	9.04584	4.54013	0.411166	-2.6382	-4.11988	-3.9133	-2.33607	-0.0747488	2.02822	3.26	3.2854	2.24698	0.666211	-0.815061	-1.72329	-1.9301	-1.63827	-1.2165
BackToFront	12	-3.45526	-3.92601	-4.48389	-5.05294	-5.54286	-5.84637	-5.84201	-5.41885	-4.51275	-3.13512	-1.37391	0.628605	2.71634	4.76495	6.70899	8.53074	10.1942	11.5666	12.3818	12.3033	11.068	8.64139	5.28433	1.49243	-2.16449	-5.20607	-7.33448	-8.42601	-8.46816	-7.511	-5.6829	-3.25201	-0.660286	1.54618	2.89683	3.19538	2.6059	1.55828	0.529157	-0.148887	-0.340894	-0.0245617	0.805461	2.14064	3.85883	5.63872	7.00014	7.48787
BackToFront	12	11.1814	11.5133	12.0271	12.6202	13.0821	13.1484	12.6044	11.4048	9.74823	8.05586	6.83164	6.45141	6.98367	8.14478	9.42429	10.3114	10.4962	9.94257	8.8166	7.33919	5.66097	3.82727	1.8307	-0.313647	-2.56784	-4.99965	-8.01488	-12.6031	-20.478	-33.9668	-55.5055	-86.6855	-127.072	-173.332	-219.327	-257.49	-281.09	-286.376	-273.587	-246.456	-210.633	-171.898	-134.881	-102.526	-76.1398	-55.7348	-40.4789	-29.1277
BackToFront	12	369.817	363.534	343.741	317.678	291.229	267.547	247.191	229.256	212.656	196.973	182.75	171.399	164.933	165.593	175.334	195.116	224.097	259.069	294.545	323.836	340.912	342.325	328.302	302.446	270.268	237.244	207.277	182.036	161.25	143.68	128.249	114.739	103.634	95.1848	88.3677	80.6209	68.7602	50.6243	26.4209	-1.09272	-27.6966	-49.3926	-63.7711	-70.4901	-70.8957	-67.2268	-61.8758	-56.9556
BackToFront	12	6.27077	6.28224	5.30443	3.0888	-0.213434	-4.05355	-7.67204	-10.3872	-11.8505	-12.1414	-11.6732	-10.9611	-10.3828	-10.0349	-9.74441	-9.19974	-8.14611	-6.55005	-4.67519	-3.00855	-2.05706	-2.10428	-3.06289	-4.51044	-5.87468	-6.65258	-6.5524	-5.5301	-3.75007	-1.51542	0.817393	2.92652	4.59252	5.72614	6.34697	6.54691	6.44441	6.14683	5.71566	5.16386	4.4915	3.75172	3.09734	2.77529	3.0569	4.14108	6.07018	8.68844
BackToFront	12	-25.9494	-23.9789	-22.6786	-22.7703	-24.3497	-26.7753	-28.8815	-29.4472	-27.7183	-23.717	-18.216	-12.4086	-7.44525	-4.02408	-2.1997	-1.48406	-1.19343	-0.871896	-0.537498	-0.608209	-1.55178	-3.50925	-6.14457	-8.79938	-10.8258	-11.8644	-11.9202	-11.252	-10.1988	-9.06328	-8.06739	-7.32884	-6.8234	-6.3504	-5.57328	-4.15438	-1.9452	0.880502	3.84243	6.33695	7.89823	8.39264	8.02616	7.15433	5.99818	4.44493	2.05117	-1.73407
BackToFront	12	7.15843	7.31619	7.41867	7.12541	6.21633	4.69361	2.7865	0.871065	-0.646956	-1.44639	-1.37253	-0.477469	0.986402	2.61213	3.91789	4.45234	3.91667	2.27892	-0.166105	-2.84226	-5.06463	-6.28565	-6.31285	-5.37524	-4.00638	-2.79138	-2.10881	-1.98463	-2.11312	-2.02326	-1.29494	0.270468	2.59174	5.36037	8.15533	10.5665	12.2934	13.2117	13.3981	13.0916	12.5893	12.1061	11.6812	11.1795	10.3928	9.16495	7.47151	5.4218
BackToFront	12	11.1757	10.8717	10.1856	9.56838	9.42992	10.0284	11.386	13.249	15.1346	16.4776	16.8565	16.2278	15.0901	14.5304	16.1548	21.941	34.015	54.2671	83.7482	121.919	166.125	211.754	253.331	286.249	308.328	320.433	325.85	328.839	333.101	340.707	351.643	363.841	373.64	376.731	369.54	350.627	321.506	286.365	250.763	219.838	196.755	181.952	173.377	167.576	161.204	152.329	140.941	128.49
BackToFront	12	151.418	149.863	154.399	165.037	182.332	206.594	236.85	270.097	301.409	325.103	336.607	334.181	319.604	297.465	273.413	252.207	236.411	226.144	219.745	214.87	209.487	202.484	193.805	184.28	175.272	168.242	164.298	163.833	166.358	170.619	174.965	177.883	178.586	177.532	176.711	179.461	189.655	210.312	242.01	281.767	323.117	357.692	377.958	379.99	364.954	338.488	308.281	281.068
BackToFront	12	-77.2496	-68.2774	-58.9024	-47.9492	-34.8581	-19.8781	-3.99532	11.343	24.6225	34.6758	40.9809	43.728	43.6376	41.6482	38.6424	35.315	32.1547	29.4475	27.2474	25.3617	23.4286	21.1124	18.3187	15.3135	12.7126	11.4786	13.1021	20.0053	35.908	65.6952	114.42	185.484	278.556	388.138	503.626	611.232	697.394	752.566	773.929	765.821	737.64	700.152	661.881	627.101	596.001	566.473	536.4	505.388
BackToFront	12	-46.607	-66.9702	-94.1472	-130.258	-176.346	-231.567	-292.547	-353.169	-405.039	-438.678	-445.203	-418.074	-354.597	-256.947	-132.561	6.37781	144.617	266.571	359.504	416.141	435.835	423.994	390.175	345.662	301.307	266.18	247.065	248.404	272.025	316.324	375.31	438.61	493.327	527.602	534.439	513.884	472.495	420.511	368.207	323.03	288.337	263.693	246.136	231.775	217.232	200.622	181.826	162.061
BackToFront	12	-167.62	-136.389	-119.018	-115.57	-126.309	-152.42	-195.316	-254.629	-326.012	-400.326	-465.281	-509.219	-525.37	-514.446	-484.257	-446.58	-412.829	-390.404	-381.013	-381.189	-384.409	-383.82	-374.615	-355.399	-328.24	-297.535	-268.208	-243.991	-226.538	-215.725	-210.861	-212.001	-220.446	-237.934	-264.881	-298.7	-333.368	-360.86	-373.919	-368.818	-346.669	-312.702	-274.107	-237.646	-208.039	-187.435	-175.716	-171.292
BackToFront	12	-19.7829	-18.5521	-15.8488	-12.075	-7.73738	-3.38372	0.516043	3.7211	6.31672	8.66753	11.2187	14.2226	17.5297	20.5574	22.4816	22.578	20.5652	16.7709	12.0433	7.45096	3.92493	2.00703	1.77373	2.93138	4.99979	7.51381	10.1752	12.9039	15.7698	18.8369	22.0098	24.9799	27.3043	28.5702	28.5497	27.2662	24.9568	21.955	18.5626	14.9794	11.3261	7.74601	4.50827	2.02901	0.762342	0.992199	2.61787	5.06498
BackToFront	13	-4.57483	-3.27348	-1.723	-0.402465	0.389206	0.624618	0.439648	-0.0408613	-0.778723	-1.7538	-2.85557	-3.8571	-4.50374	-4.61348	-4.10901	-2.96408	-1.1413	1.41545	4.72623	8.68378	12.9753	17.0514	20.1792	21.6052	20.806	17.7426	12.9846	7.60244	2.83626	-0.321181	-1.43717	-0.702983	1.25085	3.66634	5.92205	7.64287	8.65182	8.84664	8.07081	6.02702	2.23181	-3.96624	-13.2802	-26.2745	-43.0769	-63.1082	-84.9369	-106.371
BackToFront	13	-20.3681	-17.5971	-13.996	-10.5166	-8.2419	-7.99004	-9.98885	-13.77	-18.3275	-22.4725	-25.2203	-26.0617	-25.0166	-22.4981	-19.0894	-15.3463	-11.6862	-8.35306	-5.4435	-2.97429	-0.971118	0.493114	1.37312	1.81438	2.2614	3.35005	5.58254	8.97532	12.9481	16.5486	18.8697	19.3786	17.9954	14.9678	10.7272	5.83086	0.955822	-3.17433	-5.9705	-7.17492	-6.94748	-5.77214	-4.24897	-2.87725	-1.92029	-1.38497	-1.10291	-0.879391
BackToFront	13	7.9717	8.29736	8.45014	8.43709	8.22549	7.656	6.46876	4.45123	1.6098	-1.75982	-5.15917	-8.0724	-10.139	-11.2312	-11.4393	-11.0043	-10.235	-9.4126	-8.69235	-8.03849	-7.25069	-6.0965	-4.49251	-2.62197	-0.901893	0.198821	0.387683	-0.300617	-1.51899	-2.76226	-3.58095	-3.7397	-3.26518	-2.38613	-1.42751	-0.724155	-0.58217	-1.25594	-2.89021	-5.41629	-8.47338	-11.4376	-13.5985	-14.3992	-13.6295	-11.4757	-8.44303	-5.20905
BackToFront	13	14.9298	15.1271	15.0701	14.7841	14.1629	13.0728	11.4643	9.41069	7.05046	4.48741	1.71756	-1.35934	-4.85888	-8.80241	-13.0447	-17.2747	-21.0954	-24.1545	-26.2662	-27.4702	-27.9891	-28.1006	-27.9799	-27.5962	-26.7267	-25.1021	-22.6152	-19.4653	-16.1236	-13.1168	-10.7519	-8.97713	-7.47328	-5.92165	-4.24811	-2.69575	-1.68737	-1.60427	-2.59687	-4.51866	-6.96484	-9.39691	-11.3042	-12.3551	-12.4861	-11.8842	-10.8782	-9.7864
BackToFront	13	-7.11797	-4.91301	-2.57125	-0.554236	0.725894	0.980736	0.136998	-1.59816	-3.7501	-5.67273	-6.72545	-6.48015	-4.89554	-2.37108	0.363516	2.49674	3.41214	2.8828	1.11508	-1.33869	-3.75287	-5.42946	-5.88725	-4.98804	-2.94544	-0.209206	2.72636	5.48164	7.84683	9.73705	11.1115	11.9424	12.2405	12.1128	11.7767	11.5074	11.5242	11.8786	12.4062	12.7857	12.6883	11.949	10.6665	9.18508	7.96424	7.40739	7.7131	8.80456
BackToFront	13	-2.93925	36.5421	77.3503	115.071	145.063	163.649	169.256	162.906	147.775	128.092	107.914	90.2643	76.7793	67.8033	62.7348	60.471	59.8171	59.7732	59.6318	58.9238	57.3112	54.5602	50.6222	45.7416	40.4531	35.3887	30.9784	27.2305	23.7635	20.0899	15.9789	11.6593	7.73077	4.85256	3.45173	3.68524	5.76297	10.5045	19.8547	36.9694	65.5381	108.234	164.678	229.848	294.098	345.407	373.278	372.53
BackToFront	13	-479.767	-480.364	-473.907	-458.405	-432.086	-395.296	-351.244	-305.113	-262.111	-225.636	-196.456	-173.167	-153.425	-135.222	-117.585	-100.584	-84.8833	-71.2833	-60.5378	-53.4868	-51.3091	-55.6386	-68.3795	-91.1469	-124.414	-166.603	-213.56	-258.874	-295.244	-316.565	-319.879	-306.321	-280.56	-249.035	-217.8	-190.907	-169.822	-153.861	-141.173	-129.726	-117.985	-105.177	-91.3041	-76.9903	-63.2699	-51.3057	-42.0721	-36.0594
BackToFront	13	11.0651	8.01804	5.05709	2.68703	1.12346	0.244733	-0.307919	-0.932038	-1.83724	-2.90443	-3.71151	-3.74764	-2.71226	-0.73958	1.58476	3.41342	3.90862	2.45488	-1.2595	-7.22771	-15.1038	-24.158	-33.2972	-41.25	-46.8941	-49.6034	-49.4202	-46.9702	-43.148	-38.7409	-34.1645	-29.4343	-24.3598	-18.8481	-13.1387	-7.85137	-3.81163	-1.74712	-1.98577	-4.28699	-7.87247	-11.6484	-14.5428	-15.8187	-15.2602	-13.1648	-10.1845	-7.07967
BackToFront	13	6.25814	5.29279	4.02142	2.85908	1.96983	1.23139	0.40423	-0.659014	-1.93669	-3.32513	-4.78522	-6.3932	-8.24651	-10.2814	-12.1495	-13.2505	-12.9474	-10.8691	-7.14965	-2.459	2.21822	5.94895	8.16632	8.77666	8.04622	6.39176	4.21518	1.84184	-0.473468	-2.53421	-4.2072	-5.42967	-6.19988	-6.55442	-6.55057	-6.25072	-5.70755	-4.9483	-3.97906	-2.8169	-1.53657	-0.302645	0.639379	1.02065	0.643645	-0.510566	-2.21677	-4.01768
BackToFront	13	-12.659	-16.544	-19.2238	-20.0484	-18.8648	-16.0674	-12.4471	-8.91111	-6.1987	-4.70279	-4.44923	-5.20969	-6.64152	-8.35957	-9.91939	-10.8019	-10.4965	-8.68595	-5.42382	-1.17676	3.30828	7.2492	10.0777	11.5966	11.9918	11.6921	11.1363	10.5566	9.8917	8.87004	7.2013	4.76587	1.69563	-1.65987	-4.86356	-7.52973	-9.43397	-10.5538	-11.0439	-11.1568	-11.1293	-11.0748	-10.9316	-10.5069	-9.61347	-8.22573	-6.548	-4.92972
BackToFront	13	-218.71	-204.752	-188.941	-172.99	-158.104	-145.006	-134.144	-125.771	-119.784	-115.512	-111.8	-107.548	-102.515	-97.8859	-96.2306	-100.743	-114.081	-137.256	-169.018	-205.978	-243.399	-276.359	-300.803	-314.166	-315.511	-305.407	-285.764	-259.629	-230.773	-202.951	-179.012	-160.228	-146.204	-135.37	-125.815	-116.033	-105.324	-93.8108	-82.1874	-71.3879	-62.2772	-55.3961	-50.7788	-47.8868	-45.7304	-43.186	-39.4049	-34.1237
BackToFront	13	-13.2943	-7.69617	-2.82587	0.838993	3.18714	4.3969	4.73165	4.34748	3.28668	1.62177	-0.35456	-2.11858	-3.10484	-3.02189	-2.0636	-0.887951	-0.36307	-1.23439	-3.88305	-8.25032	-13.8888	-20.0392	-25.701	-29.7393	-31.1106	-29.1922	-24.0675	-16.5774	-8.06917	0.0164602	6.4963	10.6102	12.0726	11.1139	8.53339	5.59988	3.7285	3.98326	6.68674	11.3069	16.6805	21.3926	24.1804	24.2305	21.3525	15.9817	8.99868	1.41472
BackToFront	13	9.33446	5.54595	2.13421	-1.18474	-4.87725	-9.22397	-14.0342	-18.6286	-22.1695	-24.099	-24.3834	-23.3563	-21.3153	-18.2215	-13.787	-7.89271	-1.00317	5.78889	11.1703	14.2189	14.8055	13.5247	11.223	8.47104	5.32675	1.50773	-3.21607	-8.70806	-14.4286	-19.6595	-23.8364	-26.8027	-28.8717	-30.6339	-32.5808	-34.6989	-36.3037	-36.2657	-33.588	-28.0146	-20.3456	-12.2455	-5.68213	-2.24375	-2.68108	-6.81658	-13.8062	-22.5106
BackToFront	13	-11.285	-10.3057	-7.67513	-3.94997	-0.0246528	3.18921	5.09583	5.60107	5.06989	4.10204	3.26199	2.88928	3.04115	3.53799	4.06291	4.28334	3.98337	3.16925	2.09348	1.15505	0.70656	0.876797	1.51964	2.32895	3.03575	3.55737	3.99725	4.51062	5.13486	5.7196	6.00395	5.79785	5.13785	4.31517	3.74526	3.7499	4.36988	5.31032	6.05128	6.07172	5.08703	3.18562	0.806057	-1.44901	-3.07502	-3.88612	-4.0794	-4.11421
BackToFront	13	-6.64929	-9.63547	-12.5631	-15.0277	-16.7151	-17.5234	-17.5508	-16.9794	-15.9598	-14.5958	-13.0133	-11.4219	-10.0714	-9.11858	-8.50539	-7.95176	-7.07552	-5.56155	-3.28323	-0.334455	3.01317	6.38876	9.39924	11.6935	12.9935	13.1115	11.9718	9.65667	6.45667	2.86531	-0.513763	-3.13502	-4.6579	-4.9993	-4.25985	-2.60693	-0.195301	2.812	6.16402	9.46145	12.1936	13.8845	14.2798	13.4745	11.8905	10.1038	8.59199	7.53903
BackToFront	13	8.37134	6.72755	4.06919	0.786417	-2.48431	-5.07272	-6.49645	-6.59507	-5.56452	-3.88936	-2.2229	-1.22849	-1.41958	-3.0238	-5.90545	-9.57515	-13.3072	-16.3517	-18.1806	-18.657	-18.0364	-16.7859	-15.3191	-13.8013	-12.1244	-10.0617	-7.48419	-4.51523	-1.5215	1.0397	2.82042	3.70556	3.78606	3.23857	2.20436	0.772389	-0.957125	-2.80021	-4.49365	-5.77944	-6.50921	-6.70217	-6.53125	-6.25121	-6.0983	-6.19036	-6.46236	-6.67416
BackToFront	13	253.211	236.04	219.17	200.938	179.99	156.194	130.91	106.549	85.6505	69.9014	59.5719	53.6408	50.5275	49.005	48.7094	49.9527	52.974	57.2068	61.0988	62.6583	60.3748	53.9375	44.3472	33.4339	23.1224	14.8313	9.20866	6.17564	5.13877	5.25068	5.65662	5.71266	5.12492	3.97286	2.59384	1.39255	0.669573	0.549883	1.01097	1.95171	3.22115	4.59685	5.75679	6.32222	5.98597	4.66325	2.57646	0.21423
BackToFront	13	11.8991	15.5262	18.23	19.7093	19.8834	18.9038	17.0699	14.7004	12.0524	9.31959	6.6836	4.33421	2.434	1.04822	0.127621	-0.432298	-0.670348	-0.494391	0.272196	1.72263	3.70258	5.77028	7.33333	7.88394	7.18915	5.35055	2.74222	-0.097584	-2.58392	-4.21512	-4.71921	-4.1584	-2.90759	-1.48669	-0.334048	0.338134	0.531868	0.339276	-0.176749	-1.01248	-2.17714	-3.64084	-5.32948	-7.14727	-8.97234	-10.6105	-11.7627	-12.0868
BackToFront	13	11.5907	8.43699	8.28647	10.5392	14.1419	17.8777	20.7447	22.2434	22.4845	22.0683	21.773	22.13	23.1084	24.0844	24.1643	22.6763	19.553	15.3973	11.2359	8.12225	6.7764	7.37301	9.4993	12.3045	14.7952	16.1937	16.1561	14.7234	11.9823	7.59202	0.368524	-11.8702	-32.0422	-63.0133	-106.342	-160.931	-222.226	-282.597	-333.05	-365.721	-376.129	-364.26	-334.117	-292.124	-245.17	-199.048	-157.652	-122.917
BackToFront	13	8.38994	8.30297	8.3799	8.49589	8.67197	8.95549	9.31254	9.60841	9.65076	9.26009	8.32147	6.81694	4.83965	2.58703	0.318921	-1.71177	-3.33277	-4.48918	-5.23603	-5.69196	-5.98723	-6.22845	-6.49129	-6.83295	-7.29171	-7.84983	-8.36445	-8.51573	-7.85127	-5.94565	-2.63223	1.82669	6.72044	11.055	13.8267	14.3092	12.265	8.02984	2.45136	-3.31049	-8.06778	-10.8937	-11.3371	-9.51078	-6.05807	-2.00146	1.50111	3.46836
BackToFront	13	8.44696	9.9598	11.2484	11.993	11.9818	11.1498	9.53745	7.24385	4.42164	1.28345	-1.93148	-5.03382	-7.92232	-10.5303	-12.71	-14.1892	-14.6771	-14.0744	-12.614	-10.804	-9.18523	-8.06717	-7.42061	-6.98043	-6.46886	-5.77355	-4.981	-4.27514	-3.79966	-3.58383	-3.56168	-3.64705	-3.79258	-3.99591	-4.25615	-4.52659	-4.69856	-4.63771	-4.24216	-3.49312	-2.45856	-1.26025	-0.0279526	1.12694	2.11371	2.86746	3.3713	3.6928
BackToFront	13	4.79548	4.44474	4.62083	5.18196	5.76425	5.93498	5.39324	4.11613	2.38432	0.683368	-0.450784	-0.58761	0.479148	2.65241	5.51435	8.40249	10.5946	11.5554	11.1579	9.75298	8.04253	6.77035	6.37288	6.75193	7.30783	7.23881	5.97428	3.50006	0.394375	-2.45505	-4.2706	-4.70513	-3.90668	-2.36318	-0.673618	0.61243	1.06339	0.404281	-1.41239	-4.12867	-7.17833	-9.82901	-11.4313	-11.6627	-10.6194	-8.72643	-6.52284	-4.47037
BackToFront	13	-0.109834	0.153482	-0.112362	-1.02672	-2.27433	-3.2376	-3.22304	-1.69512	1.50658	6.00889	10.873	14.7848	16.4613	15.1537	10.9882	4.9547	-1.48581	-6.97553	-10.7213	-12.6332	-13.1238	-12.7367	-11.8303	-10.4737	-8.56811	-6.07841	-3.20873	-0.407383	1.79443	3.00269	3.10091	2.24305	0.733806	-1.10207	-2.97127	-4.57781	-5.57665	-5.60719	-4.44625	-2.19275	0.648146	3.2968	5.00696	5.39281	4.58278	3.11415	1.64414	0.647419
BackToFront	13	-3.03564	-1.40969	-0.403869	-0.298871	-1.03111	-2.20193	-3.27637	-3.8535	-3.83135	-3.38839	-2.816	-2.33454	-1.99516	-1.69411	-1.24826	-0.472631	0.757625	2.45574	4.47835	6.54635	8.35335	9.74599	10.8449	11.9999	13.5652	15.6321	17.9133	19.8626	20.954	20.9174	19.7806	17.7065	14.7526	10.758	5.47806	-1.03818	-8.05757	-14.0666	-17.1804	-15.9514	-10.1604	-1.11004	8.79752	17.0118	21.8126	22.8674	21.1337	18.2512
BackToFront	13	322.905	337.006	355.188	371.155	377.748	369.924	346.826	311.919	271.27	231.115	196.017	168.268	148.316	135.506	128.682	126.583	128.174	132.906	140.683	151.41	164.308	177.479	188.102	193.304	191.251	181.863	166.761	148.516	129.675	112.074	96.643	83.5574	72.4782	62.706	53.2573	42.9062	30.2139	13.5444	-8.83958	-38.4513	-75.9095	-120.073	-167.414	-212.157	-247.469	-267.385	-268.706	-251.967
BackToFront	13	22.5983	32.832	46.8808	65.7324	89.8351	118.577	149.925	180.465	205.965	222.386	227.014	219.26	200.792	174.936	145.627	116.36	89.5003	66.128	46.3083	29.5966	15.5359	3.97505	-4.89406	-10.7562	-13.5182	-13.5776	-11.8526	-9.54385	-7.74191	-7.08245	-7.60403	-8.86246	-10.2171	-11.141	-11.4091	-11.099	-10.4468	-9.66948	-8.86809	-8.04366	-7.17588	-6.27111	-5.34589	-4.36963	-3.25377	-1.91307	-0.371261	1.19061
BackToFront	13	-15.0352	-18.3522	-20.9454	-22.2884	-22.0544	-20.2012	-17.0032	-13.0007	-8.85996	-5.17729	-2.30515	-0.288785	1.05873	1.98347	2.6365	3.03392	3.15137	3.06508	3.01128	3.29796	4.11497	5.37747	6.72072	7.6682	7.86618	7.23783	5.96373	4.33481	2.61152	0.998608	-0.284215	-0.957844	-0.769949	0.324944	2.03571	3.78397	4.9158	4.93997	3.67123	1.23428	-2.00661	-5.55676	-8.89577	-11.5693	-13.2242	-13.582	-12.4141	-9.60351
BackToFront	13	-12.496	10.3366	43.9105	90.1486	148.387	214.503	281.136	339.217	380.364	399.223	394.833	370.539	332.647	288.427	244.284	204.694	172.182	148.123	133.841	131.331	143.129	171.195	215.168	270.815	329.703	380.805	413.867	423.262	410.442	383.58	354.345	333.232	325.598	330.111	340.095	346.903	343.65	327.645	300.696	267.553	233.617	203.069	178.057	158.838	144.444	133.44	124.519	116.826
BackToFront	13	-22.3397	-15.6299	-10.7741	-8.02412	-8.05995	-12.3362	-23.327	-44.4453	-79.3611	-130.553	-197.399	-274.676	-352.569	-418.748	-461.967	-475.596	-459.403	-418.77	-361.838	-296.003	-225.327	-149.879	-67.1914	24.8271	124.809	226.195	317.926	387.627	426.032	430.644	406.872	366.1	321.592	284.104	259.002	245.912	240.683	238.532	236.771	235.83	238.147	245.706	257.758	270.231	277.292	274.185	259.696	236.874
BackToFront	13	241.933	258.505	259.186	245.185	220.253	189.233	156.706	126.194	99.9801	79.2754	64.4938	55.5357	52.0914	53.9199	61.0059	73.5111	91.5433	114.855	142.583	173.068	203.813	231.642	253.206	265.867	268.778	263.775	255.57	250.906	256.667	277.447	313.482	359.907	407.882	447.319	470.185	473.004	457.657	430.408	399.855	374.698	361.809	364.723	382.579	409.845	437.348	454.767	453.944	431.648
BackToFront	13	-3.32728	-2.84077	-2.25678	-1.3211	0.133554	2.11094	4.44254	6.82749	8.90115	10.3175	10.8265	10.3235	8.87267	6.71023	4.23282	1.93636	0.284567	-0.46461	-0.376915	0.192683	0.795186	1.12623	1.15145	1.03296	0.922861	0.784467	0.375457	-0.584573	-2.1767	-4.13119	-5.8732	-6.75575	-6.35591	-4.67336	-2.12383	0.651797	3.04679	4.67258	5.40993	5.34261	4.65514	3.541	2.15031	0.575698	-1.11627	-2.82238	-4.33835	-5.36848
BackToFront	13	-5.27714	-4.80421	-3.7454	-2.34806	-1.05595	-0.25078	-0.0478517	-0.268262	-0.58214	-0.716771	-0.577156	-0.204229	0.376106	1.26873	2.66813	4.6728	7.08785	9.3754	10.8141	10.7957	9.10573	6.05345	2.38849	-0.957954	-3.1999	-3.95282	-3.31434	-1.75083	0.131902	1.81501	3.0009	3.63909	3.87976	3.99134	4.26467	4.90143	5.91049	7.05316	7.89118	7.95365	6.97172	5.07166	2.80177	0.94568	0.177992	0.738157	2.29697	4.11988
BackToFront	14	-5.44447	-4.79782	-2.67935	0.265337	3.42381	6.30493	8.58638	10.1432	11.0513	11.5303	11.8146	12.0115	12.036	11.6825	10.7911	9.40859	7.84107	6.5604	6.0187	6.43476	7.67197	9.23942	10.4577	10.6931	9.57836	7.1023	3.55787	-0.595777	-4.85812	-8.73918	-11.7652	-13.5003	-13.6392	-12.136	-9.29091	-5.71065	-2.14354	0.741801	2.52807	3.11696	2.68686	1.58608	0.201773	-1.1648	-2.38006	-3.49715	-4.68796	-6.12586
BackToFront	14	4.13396	5.36392	6.08864	6.30439	6.15315	5.83169	5.48594	5.15876	4.82075	4.46417	4.20907	4.39423	5.64522	8.92966	15.5682	27.1166	45.0071	69.9368	101.181	136.212	170.984	200.973	222.565	234.141	236.307	231.23	221.528	209.365	196.114	182.564	169.309	157.03	146.572	138.972	135.588	138.229	149.008	169.619	200.176	238.171	278.328	313.736	337.914	346.829	339.909	319.655	290.257	256.064
BackToFront	14	4.85223	5.46533	6.18994	6.89681	7.17156	6.56747	4.92281	2.5404	0.11101	-1.57643	-1.97144	-0.967645	1.10931	3.69562	6.24358	8.4163	10.1614	11.7034	13.5341	16.4763	21.8161	31.4079	47.5691	72.5524	107.546	151.473	200.217	246.954	283.835	304.473	306.103	290.371	262.454	229.095	196.541	169.21	149.388	137.821	134.732	140.625	156.302	181.883	215.329	251.545	283.019	302.1	303.829	287.755
BackToFront	14	-27.3664	-23.196	-18.9596	-14.6331	-10.3283	-6.2583	-2.65846	0.288764	2.48508	3.91235	4.61805	4.70538	4.32031	3.62564	2.76642	1.82608	0.775754	-0.593985	-2.76003	-6.58404	-13.4516	-25.3987	-45.0986	-75.5188	-119.075	-176.357	-244.874	-318.541	-388.494	-445.206	-481.137	-492.78	-481.29	-451.65	-410.958	-366.583	-324.678	-289.261	-261.903	-241.988	-227.419	-215.553	-204.085	-191.699	-178.332	-164.958	-152.93	-143.11
BackToFront	14	-506.937	-554.473	-589.23	-608.789	-613.234	-604.584	-586.062	-561.436	-534.473	-508.412	-485.41	-466.018	-448.959	-431.469	-410.286	-382.95	-348.814	-309.249	-266.963	-224.886	-185.213	-148.984	-116.204	-86.2231	-58.1488	-31.1541	-4.74103	21.0171	45.2956	66.5446	82.8431	92.5277	94.8462	90.2983	80.4736	67.4849	53.321	39.4364	26.6891	15.5073	6.13497	-1.10776	-5.55122	-5.9534	-0.529304	12.5751	34.3369	63.7195
BackToFront	14	50.4011	44.8871	39.2125	33.8879	29.3382	26.121	24.9699	26.4269	30.2894	35.3583	39.7906	41.8805	40.7762	36.7287	30.8095	24.3526	18.4544	13.7229	10.3034	8.05761	6.76463	6.22849	6.2702	6.65964	7.0779	7.17718	6.71693	5.68883	4.33963	3.06198	2.23134	2.08697	2.73392	4.23472	6.70912	10.3564	15.3647	21.7573	29.2508	37.211	44.7403	50.8722	54.8075	56.105	54.7624	51.1676	45.9369	39.7175
BackToFront	14	-70.1127	-59.895	-51.084	-43.5368	-37.2504	-32.3356	-28.7907	-26.3369	-24.4902	-22.8293	-21.2853	-20.3006	-20.8162	-24.1711	-31.9871	-46.0577	-68.13	-99.4287	-139.869	-187.169	-236.371	-280.317	-311.301	-323.413	-314.588	-287.339	-247.816	-203.697	-161.93	-127.201	-101.459	-84.3124	-73.9133	-67.9403	-64.4267	-62.2124	-60.9198	-60.56	-61.0406	-61.893	-62.3177	-61.4728	-58.8198	-54.3898	-48.8618	-43.3786	-39.1116	-36.7651
BackToFront	14	-9.85315	-10.5567	-11.2829	-12.0088	-12.6511	-13.0792	-13.1386	-12.6782	-11.5841	-9.82179	-7.47304	-4.75099	-1.98142	0.461541	2.26834	3.34238	3.91044	4.51614	5.82429	8.29319	11.8527	15.7931	18.9758	20.3137	19.2964	16.2677	12.2878	8.63817	6.24909	5.35675	5.54319	6.06917	6.27516	5.84606	4.86625	3.70257	2.80209	2.4873	2.82113	3.59244	4.43219	5.01379	5.23397	5.27858	5.51925	6.2845	7.61774	9.1694
BackToFront	14	5.2098	5.64783	6.42333	7.34492	7.97949	7.86184	6.84	5.44681	5.14453	8.32808	18.0178	37.226	68.0406	110.603	162.327	217.819	269.78	310.768	335.201	340.802	328.919	303.681	270.447	234.214	198.55	165.279	134.824	106.81	80.5296	55.0262	28.8494	-0.192893	-34.8737	-77.7411	-129.818	-189.368	-251.484	-308.949	-354.25	-381.902	-390.053	-380.634	-358.114	-327.564	-293.064	-257.094	-220.943	-185.566
BackToFront	14	105.435	120.463	145.354	180.239	222.379	266.273	304.96	332.113	344.04	340.648	324.997	301.781	275.615	249.893	226.509	206.216	189.159	175.252	164.297	155.984	150.012	146.401	145.872	149.969	160.608	179.084	204.914	235.19	264.914	288.312	300.601	299.444	285.516	262.079	233.869	205.768	181.633	163.512	151.411	143.687	137.993	132.373	125.984	119.07	112.353	106.38	101.295	97.0881
BackToFront	14	4.1307	3.43188	3.55774	4.05732	4.50964	4.70797	4.66345	4.50082	4.35591	4.3316	4.48464	4.81864	5.27071	5.72434	6.04505	6.13248	5.95919	5.59568	5.20104	4.97272	5.03497	5.3181	5.50701	5.14734	3.88788	1.72819	-0.897681	-3.28186	-4.77143	-5.07394	-4.36567	-3.15363	-1.9987	-1.27473	-1.08416	-1.32626	-1.82179	-2.39654	-2.89957	-3.1936	-3.16883	-2.78583	-2.11895	-1.35515	-0.740905	-0.48249	-0.648631	-1.11708
BackToFront	14	19.4931	14.665	11.494	9.54211	8.46162	8.25584	9.30745	12.3051	18.262	28.6854	45.7034	71.8196	109.073	157.774	215.395	276.333	332.929	377.479	404.427	411.782	401.259	377.194	344.87	308.981	272.777	237.991	205.311	174.979	147.219	122.373	100.826	82.9024	68.8445	58.9281	53.6343	53.8027	60.6822	75.8612	101.033	137.535	185.621	243.591	307.193	369.781	423.509	461.264	478.596	474.809
BackToFront	14	73.2309	70.5191	67.9618	65.951	64.8899	65.0439	66.3705	68.4103	70.3098	71.0168	69.5999	65.5629	59.0098	50.5961	41.3197	32.2686	24.4186	18.4869	14.8245	13.3347	13.4886	14.477	15.4992	16.0608	16.1346	16.0776	16.347	17.1725	18.3754	19.4361	19.7601	18.983	17.1511	14.7096	12.3414	10.759	10.5328	11.9799	15.1078	19.6041	24.8951	30.2869	35.1607	39.135	42.1096	44.1663	45.4043	45.8128
BackToFront	14	1.78643	2.11398	3.00351	4.07794	4.93023	5.33112	5.29027	4.97337	4.55595	4.13092	3.7098	3.28809	2.88398	2.51039	2.09827	1.4637	0.375404	-1.28916	-3.40486	-5.57875	-7.28841	-8.1079	-7.90602	-6.91065	-5.61066	-4.54271	-4.05183	-4.13599	-4.43825	-4.40768	-3.55713	-1.70704	0.902699	3.69056	5.95739	7.15755	7.08626	5.91425	4.06097	1.98666	0.0124351	-1.74017	-3.27912	-4.60924	-5.64306	-6.20973	-6.14697	-5.39838
BackToFront	14	0.980958	2.07672	2.34676	1.61577	-0.124653	-2.65838	-5.54434	-8.21466	-10.1566	-11.0888	-11.0237	-10.1731	-8.76948	-6.92403	-4.61428	-1.7878	1.49406	4.96784	8.19129	10.671	12.0447	12.2156	11.373	9.88294	8.13354	6.42669	4.9506	3.79912	2.98339	2.45192	2.15455	2.14956	2.66557	4.02673	6.45714	9.88926	13.9117	17.8813	21.115	23.0637	23.4286	22.2194	19.753	16.5655	13.2465	10.2497	7.78589	5.85503
BackToFront	14	5.71635	4.17414	2.60967	1.71715	1.95957	3.38846	5.61959	7.96622	9.67473	10.1709	9.22995	7.01704	4.00544	0.80237	-2.04416	-4.19763	-5.57014	-6.24526	-6.3391	-5.90369	-4.93046	-3.4363	-1.54811	0.478358	2.31558	3.64694	4.23693	3.97916	2.93276	1.34692	-0.372952	-1.77063	-2.51269	-2.53976	-2.12327	-1.77284	-2.02542	-3.20476	-5.25209	-7.71641	-9.9095	-11.1796	-11.1686	-9.94029	-7.91987	-5.69843	-3.81334	-2.60262
BackToFront	15	-75.0264	-91.1742	-107.002	-119.428	-126.166	-126.217	-119.835	-108.186	-92.9747	-76.1223	-59.5161	-44.7669	-32.9645	-24.4541	-18.6758	-14.1204	-8.45999	1.07246	16.9684	40.4277	70.3247	102.722	131.486	150.115	154.095	142.621	118.725	87.847	55.7025	26.573	2.54715	-16.4285	-32.1853	-47.9127	-67.5333	-94.5832	-130.64	-173.924	-218.995	-258.131	-284.025	-292.525	-284.008	-262.705	-234.574	-205.03	-177.763	-154.993
BackToFront	15	9.10764	8.07288	6.77863	5.03838	2.42315	-1.78672	-8.48171	-18.4023	-31.7118	-47.6705	-64.6219	-80.3461	-92.637	-99.8495	-101.228	-96.9685	-88.0818	-76.1197	-62.803	-49.5922	-37.3022	-25.8941	-14.5494	-2.04497	12.6583	29.7848	48.3346	66.1687	80.75	90.343	95.0768	97.1367	99.7681	105.569	115.197	127.477	140.945	155.732	174.284	200.143	235.325	277.927	321.545	357.088	376.172	374.402	352.903	317.492
BackToFront	15	-97.127	-95.989	-93.9684	-91.1241	-87.6162	-83.5889	-79.1896	-74.5426	-69.5945	-64.0074	-57.3209	-49.3631	-40.5946	-32.0649	-24.9886	-20.2673	-18.3057	-19.1731	-22.8516	-29.2738	-38.0672	-48.2492	-58.1957	-66.0649	-70.4951	-71.1728	-68.8988	-65.0889	-61.0287	-57.3432	-53.9779	-50.5966	-47.0315	-43.4488	-40.1765	-37.423	-35.1582	-33.2379	-31.6161	-30.4336	-29.9292	-30.2847	-31.5502	-33.6628	-36.4667	-39.656	-42.6946	-44.8541
BackToFront	15	3.68693	5.00989	5.92122	6.24766	5.84949	4.70417	2.94572	0.838733	-1.27919	-3.05875	-4.16968	-4.32231	-3.3109	-1.09134	2.14093	5.93596	9.67135	12.7115	14.5738	15.0388	14.1768	12.3075	9.91607	7.5374	5.62191	4.41301	3.87876	3.73152	3.53607	2.87692	1.5347	-0.398202	-2.51888	-4.26908	-5.18534	-5.11524	-4.24765	-2.92991	-1.4081	0.298754	2.28262	4.48173	6.49021	7.60691	7.1103	4.58751	0.130715	-5.684
BackToFront	15	14.6343	13.9757	13.9893	14.3907	14.7313	14.5411	13.5592	11.9149	10.149	9.0602	9.45182	11.8678	16.3996	22.6251	29.7365	36.8721	43.5732	50.2065	58.1642	69.7124	87.4345	113.313	147.65	188.227	230.233	267.288	293.378	304.902	301.803	287.2	265.767	241.796	217.952	195.134	173.165	151.669	130.606	110.348	91.4866	74.6258	60.2689	48.7754	40.2961	34.6716	31.3647	29.5302	28.2541	26.8748
BackToFront	15	0.868143	1.76263	2.79058	3.59519	3.94346	3.81013	3.35534	2.8157	2.37509	2.07886	1.8287	1.44041	0.730694	-0.403533	-1.93212	-3.68278	-5.39101	-6.80075	-7.77252	-8.33699	-8.65966	-8.94026	-9.31558	-9.82714	-10.4617	-11.2122	-12.1006	-13.1414	-14.2922	-15.4512	-16.5234	-17.4947	-18.4306	-19.3657	-20.1593	-20.449	-19.7872	-17.9098	-14.9628	-11.5163	-8.32292	-5.95267	-4.52931	-3.73678	-3.08166	-2.22921	-1.18949	-0.256215
BackToFront	15	10.9687	6.97793	3.45166	0.758923	-0.959078	-1.70902	-1.59438	-0.819644	0.29822	1.37358	2.05494	2.14428	1.65123	0.76809	-0.224752	-1.05969	-1.55389	-1.63897	-1.35604	-0.832421	-0.240506	0.255748	0.55376	0.641939	0.588016	0.502105	0.495078	0.663809	1.08931	1.82673	2.86163	4.04514	5.05518	5.43714	4.74948	2.76989	-0.339699	-4.02144	-7.50264	-10.1	-11.4937	-11.8266	-11.5723	-11.2459	-11.114	-11.0666	-10.7158	-9.66105
BackToFront	15	-2.52816	-3.00721	-2.7358	-1.93891	-0.855773	0.340423	1.54764	2.68998	3.67242	4.39324	4.80351	4.97719	5.12237	5.51183	6.3575	7.69876	9.36895	11.0554	12.4174	13.1975	13.2823	12.701	11.5833	10.111	8.4775	6.86731	5.43864	4.30529	3.51735	3.05287	2.82994	2.72854	2.60739	2.31313	1.69861	0.674124	-0.725131	-2.29755	-3.70847	-4.59439	-4.68733	-3.89611	-2.31586	-0.186962	2.16243	4.36884	6.09217	7.08242
BackToFront	15	5.2278	5.36068	5.29889	4.96043	4.36926	3.59521	2.6965	1.69892	0.611736	-0.540779	-1.69295	-2.72032	-3.44233	-3.64819	-3.16172	-1.9239	-0.0602343	2.12077	4.21228	5.85001	6.83659	7.19155	7.10841	6.85309	6.64724	6.5729	6.52426	6.23158	5.38016	3.78482	1.53908	-0.973326	-3.2284	-4.7965	-5.51595	-5.49556	-4.96905	-4.11293	-2.97122	-1.52523	0.156163	1.82408	3.10309	3.67033	3.43629	2.59981	1.53029	0.554653
BackToFront	15	-9.88476	-12.4704	-13.999	-14.4848	-14.0762	-13.0461	-11.7321	-10.432	-9.31184	-8.38054	-7.53819	-6.65736	-5.64779	-4.48795	-3.22317	-1.94381	-0.742195	0.326911	1.26762	2.11767	2.89763	3.56524	4.01957	4.15967	3.96153	3.5208	3.02183	2.65515	2.53221	2.66365	3.0055	3.5458	4.36312	5.6187	7.47695	9.98943	12.9964	16.0909	18.6821	20.1406	19.9915	18.0724	14.5944	10.0672	5.12652	0.349901	-3.84767	-7.21018
BackToFront	15	12.7292	9.07952	5.82001	2.98183	0.572507	-1.39065	-2.89523	-3.96842	-4.69335	-5.16558	-5.41709	-5.35551	-4.7905	-3.55766	-1.68845	0.486876	2.40055	3.47139	3.38093	2.22491	0.448706	-1.39164	-2.87894	-3.85369	-4.37383	-4.60198	-4.72577	-4.94324	-5.4615	-6.44539	-7.91995	-9.69751	-11.4093	-12.64	-13.1007	-12.7387	-11.7406	-10.4385	-9.18144	-8.22794	-7.68874	-7.52227	-7.56371	-7.57768	-7.32259	-6.62755	-5.46016	-3.95828
BackToFront	15	-0.842611	-1.64106	-2.33531	-2.55077	-1.97678	-0.488226	1.78313	4.46773	7.05653	9.03339	9.99148	9.7207	8.26797	5.95808	3.32986	0.968999	-0.705233	-1.5817	-1.83258	-1.73958	-1.48454	-1.03702	-0.190028	1.29035	3.49492	6.25764	9.15697	11.634	13.1878	13.556	12.7958	11.2315	9.30566	7.41145	5.76856	4.3778	3.05462	1.53226	-0.396758	-2.75359	-5.32237	-7.71285	-9.51262	-10.4576	-10.5283	-9.92787	-8.95381	-7.84358
BackToFront	15	15.5735	16.6221	18.783	21.2598	23.6144	25.8737	28.3891	31.5226	35.3094	39.2839	42.5862	44.3174	43.937	41.4624	37.3636	32.2723	26.7289	21.1203	15.7657	11.0066	7.19089	4.57158	3.2165	3.00917	3.72657	5.12505	6.96994	9.01184	10.9498	12.4338	13.1206	12.765	11.3084	8.92935	6.04044	3.21201	1.02274	-0.145125	-0.285704	0.186447	0.606181	0.398617	-0.58805	-1.96907	-3.01918	-3.06861	-1.86234	0.315699
BackToFront	16	-1.7701	-4.05021	-6.3617	-8.26806	-9.33804	-9.2917	-8.10443	-6.01605	-3.44944	-0.880741	1.28872	2.82279	3.68852	4.03304	4.11543	4.20757	4.50404	5.06628	5.82621	6.64295	7.3865	8.00666	8.55156	9.12464	9.80178	10.5532	11.2157	11.5382	11.2872	10.3705	8.91286	7.24065	5.76403	4.80348	4.44384	4.49342	4.5813	4.34384	3.60576	2.44362	1.10276	-0.183439	-1.33717	-2.44543	-3.62062	-4.82139	-5.77622	-6.09062
BackToFront	16	103.97	97.2132	91.0767	85.6281	80.44	74.8345	68.1996	60.2944	51.4653	42.6719	35.2293	30.3007	28.3425	28.8214	30.3999	31.5444	31.2158	29.2611	26.2883	23.1549	20.4166	18.0783	15.7552	13.0777	10.0522	7.15437	5.1276	4.62104	5.85782	8.48565	11.6673	14.3794	15.7947	15.5841	13.993	11.6682	9.33806	7.53024	6.45073	6.03976	6.10064	6.41338	6.77913	7.03985	7.09114	6.89373	6.4427	5.69308
BackToFront	16	-8.89313	-6.89048	-5.2923	-4.15786	-3.40488	-2.88424	-2.47467	-2.13669	-1.89884	-1.80104	-1.84568	-1.99687	-2.21572	-2.49091	-2.82371	-3.18611	-3.49898	-3.67233	-3.67932	-3.59865	-3.57462	-3.71648	-4.01101	-4.312	-4.41499	-4.16593	-3.54315	-2.67548	-1.80157	-1.19802	-1.10123	-1.64647	-2.82977	-4.51154	-6.45256	-8.38475	-10.0838	-11.4255	-12.4026	-13.1024	-13.6526	-14.1553	-14.6247	-14.9626	-14.9872	-14.5242	-13.5186	-12.1123
BackToFront	16	1.33911	1.65554	2.0769	2.64277	3.42864	4.51529	5.95473	7.75235	9.86737	12.2247	14.7223	17.2264	19.5654	21.5384	22.9456	23.6318	23.5205	22.6262	21.0408	18.9047	16.373	13.5892	10.682	7.78969	5.09869	2.85719	1.33466	0.727308	1.06189	2.15969	3.6931	5.30671	6.72922	7.81822	8.52157	8.80139	8.57738	7.73455	6.19406	4.013	1.45227	-1.0364	-2.92319	-3.77194	-3.39842	-1.94033	0.190687	2.44765
BackToFront	16	8.17092	7.52541	6.77998	5.6648	4.04547	2.04944	0.0987325	-1.18665	-1.19139	0.445963	3.63929	7.78778	11.8961	14.8507	15.7995	14.4761	11.343	7.43884	3.98597	1.92245	1.59283	2.734	4.71549	6.86174	8.65705	9.779	10.0194	9.23665	7.39403	4.65404	1.40986	-1.81226	-4.55779	-6.63112	-8.14876	-9.42027	-10.7315	-12.1637	-13.5416	-14.5289	-14.7909	-14.1383	-12.5835	-10.3151	-7.62672	-4.85072	-2.31159	-0.282661
BackToFront	16	25.4835	28.2294	30.5413	31.9652	32.3218	31.7652	30.6867	29.5115	28.5049	27.6805	26.838	25.6959	24.0476	21.8793	19.3921	16.9155	14.7474	13.0094	11.6122	10.3655	9.16841	8.14415	7.61297	7.89919	9.09123	10.9086	12.7704	14.042	14.3126	13.5515	12.05	10.2123	8.33956	6.54755	4.83946	3.24811	1.92235	1.09843	0.983502	1.64	2.93743	4.58728	6.23065	7.53539	8.28275	8.42901	8.13015	7.70021
BackToFront	16	3.09105	2.1885	1.6233	1.42668	1.49204	1.58299	1.40572	0.735221	-0.465139	-2.00699	-3.56194	-4.81432	-5.57684	-5.79676	-5.48685	-4.68194	-3.48169	-2.12968	-1.00691	-0.481786	-0.697971	-1.46226	-2.3399	-2.89524	-2.90872	-2.42574	-1.63716	-0.719873	0.235352	1.17497	1.99371	2.5104	2.55098	2.08317	1.29284	0.530351	0.142225	0.290361	0.864301	1.53894	1.93906	1.82059	1.17541	0.214657	-0.750395	-1.46398	-1.84262	-2.00035
BackToFront	16	2.66984	4.63637	6.60566	8.2036	9.09945	9.12182	8.33063	6.9925	5.48482	4.19527	3.45875	3.5089	4.41397	6.01244	7.9136	9.60745	10.6465	10.8011	10.1039	8.7817	7.14137	5.48803	4.09556	3.20179	2.98289	3.50094	4.65331	6.17078	7.67794	8.7994	9.26416	8.97206	8.00452	6.59076	5.05224	3.74258	2.98653	3.01281	3.8869	5.47257	7.45308	9.41996	10.9887	11.8838	11.9583	11.1696	9.56481	7.30695
BackToFront	16	2.12488	1.01004	-0.918461	-3.28336	-5.55083	-7.26166	-8.1993	-8.39662	-8.00989	-7.18118	-5.99765	-4.56311	-3.08191	-1.85424	-1.14934	-1.04566	-1.36157	-1.73973	-1.84255	-1.53362	-0.9447	-0.396393	-0.232919	-0.658295	-1.65511	-3.00466	-4.39057	-5.52728	-6.26087	-6.60526	-6.70745	-6.7681	-6.94629	-7.28505	-7.6775	-7.89026	-7.64134	-6.71205	-5.05346	-2.84021	-0.441865	1.68466	3.14165	3.71743	3.44251	2.55297	1.37809	0.199957
BackToFront	16	9.25968	8.55479	7.6149	6.50849	5.21921	3.73655	2.13275	0.576927	-0.723108	-1.61259	-2.06663	-2.2097	-2.2712	-2.48974	-3.00869	-3.80422	-4.69529	-5.43329	-5.83419	-5.86824	-5.64844	-5.32113	-4.93335	-4.37427	-3.43973	-1.98352	-0.0631661	2.01704	3.79244	4.81701	4.84049	3.9059	2.33071	0.598102	-0.789834	-1.44782	-1.20599	-0.150534	1.40668	3.04019	4.36614	5.18468	5.5309	5.61654	5.68652	5.86889	6.09319	6.12471
BackToFront	16	0.650828	-0.781133	-0.900228	0.335281	2.50661	4.87357	6.64525	7.26378	6.58395	4.88576	2.72921	0.723034	-0.691203	-1.34521	-1.31625	-0.808959	-0.0370261	0.846546	1.77234	2.76437	3.93429	5.43072	7.32804	9.51255	11.6563	13.3273	14.18	14.0949	13.1742	11.6064	9.51812	6.93133	3.85475	0.430032	-2.98569	-5.87521	-7.72451	-8.21042	-7.31634	-5.33598	-2.7739	-0.187932	1.96476	3.42743	4.1616	4.29833	4.0638	3.71216
BackToFront	16	-0.96371	0.616099	2.27651	3.61989	4.327	4.2549	3.47489	2.24462	0.906925	-0.240541	-1.05415	-1.57608	-1.98123	-2.47182	-3.178	-4.10784	-5.15718	-6.15901	-6.94056	-7.37097	-7.39137	-7.03096	-6.40059	-5.65989	-4.96155	-4.39973	-3.99714	-3.73431	-3.59118	-3.55085	-3.56824	-3.53954	-3.33357	-2.86955	-2.18287	-1.40002	-0.626516	0.172099	1.19331	2.69167	4.80337	7.41153	10.1294	12.4202	13.7942	13.9968	13.0898	11.3852
BackToFront	16	2.421	4.98552	7.51367	9.73734	11.4627	12.5443	12.8778	12.4244	11.2526	9.55427	7.61075	5.71079	4.06263	2.75703	1.79818	1.18145	0.944734	1.1562	1.83229	2.85263	3.93295	4.69205	4.78478	4.0458	2.58477	0.792212	-0.761962	-1.51567	-1.12653	0.392984	2.68732	5.21698	7.47502	9.141	10.1116	10.4264	10.1662	9.38673	8.10039	6.30279	4.01872	1.37027	-1.37391	-3.79938	-5.43848	-5.92408	-5.13467	-3.24968
BackToFront	16	1.33637	1.61841	1.30212	0.254065	-1.36276	-3.20176	-4.93204	-6.39102	-7.60095	-8.66271	-9.62192	-10.399	-10.8222	-10.7285	-10.076	-9.00237	-7.79598	-6.78357	-6.17895	-5.97282	-5.92142	-5.64626	-4.79137	-3.16285	-0.805736	1.99955	4.8022	7.09867	8.46909	8.68826	7.75207	5.80311	3.00856	-0.517284	-4.67847	-9.28069	-13.929	-18.0364	-20.9639	-22.226	-21.6711	-19.5508	-16.4564	-13.1286	-10.2194	-8.09941	-6.81954	-6.23891
BackToFront	16	0.842947	0.560317	0.341838	-0.00831945	-0.715899	-1.90283	-3.48631	-5.16791	-6.53308	-7.21766	-7.06612	-6.19743	-4.94806	-3.7155	-2.78693	-2.23061	-1.89636	-1.50877	-0.802356	0.365709	1.96937	3.84535	5.77435	7.55946	9.05775	10.1611	10.7618	10.7544	10.0836	8.80702	7.11771	5.30061	3.64397	2.34848	1.4744	0.944787	0.599098	0.285845	-0.0481582	-0.310954	-0.306894	0.148767	1.09813	2.37694	3.65806	4.5802	4.88467	4.49642
BackToFront	16	-0.396153	-2.23953	-3.80706	-4.98983	-5.72971	-6.01307	-5.85674	-5.29622	-4.40183	-3.31143	-2.23346	-1.382	-0.859089	-0.565693	-0.217226	0.520448	1.85152	3.73574	5.90246	7.97422	9.6103	10.5947	10.8404	10.3458	9.15102	7.32408	4.97534	2.28167	-0.508103	-3.10041	-5.21335	-6.63799	-7.27816	-7.16545	-6.45004	-5.38016	-4.25087	-3.32337	-2.72743	-2.41532	-2.21047	-1.94847	-1.61217	-1.35637	-1.39172	-1.8115	-2.51158	-3.27353
BackToFront	16	13.6234	15.3029	16.0905	15.6811	14.0897	11.6782	9.01628	6.65239	4.92584	3.91851	3.54003	3.65709	4.17134	5.01902	6.11979	7.34405	8.52264	9.50159	10.1953	10.6053	10.7834	10.7555	10.4532	9.70408	8.30719	6.16199	3.37788	0.294486	-2.60715	-4.85346	-6.11252	-6.25769	-5.35774	-3.62446	-1.34864	1.16267	3.64074	5.89331	7.81046	9.34249	10.4676	11.1704	11.4356	11.2381	10.5274	9.22525	7.26903	4.69797
BackToFront	16	295.148	324.323	355.583	380.988	393.507	389.383	369.265	337.556	300.437	263.679	231.162	204.436	183.116	165.699	150.464	136.204	122.631	110.304	100.14	92.7566	87.9996	84.9429	82.3488	79.299	75.5769	71.5645	67.7606	64.2917	60.759	56.4919	50.9781	44.159	36.4349	28.4405	20.7824	13.88	7.94671	3.0586	-0.756578	-3.46397	-5.01664	-5.40096	-4.69506	-3.10709	-0.964644	1.34105	3.43691	5.05525
BackToFront	16	-7.6817	-8.69039	-9.00038	-8.58726	-7.6398	-6.5255	-5.67811	-5.43367	-5.88298	-6.80458	-7.73204	-8.1346	-7.64004	-6.19002	-4.06899	-1.80497	0.00493545	0.886588	0.649203	-0.534678	-2.17546	-3.65149	-4.46652	-4.4586	-3.83883	-3.04191	-2.47095	-2.28766	-2.35738	-2.36322	-2.00927	-1.18241	0.00147439	1.28402	2.38843	3.11733	3.36134	3.06804	2.20693	0.77721	-1.15888	-3.44154	-5.80155	-7.88277	-9.30639	-9.77829	-9.20351	-7.74849
BackToFront	16	6.10752	5.49962	4.67525	3.79201	3.05902	2.66581	2.71768	3.20079	3.9879	4.88157	5.67566	6.21686	6.43928	6.37006	6.09783	5.73046	5.35466	5.02257	4.75874	4.5731	4.46275	4.39589	4.30419	4.10033	3.72305	3.16982	2.48332	1.69348	0.765442	-0.39644	-1.87259	-3.63249	-5.48153	-7.09991	-8.16202	-8.48212	-8.10858	-7.30404	-6.42219	-5.7492	-5.41701	-5.42653	-5.74286	-6.36344	-7.30055	-8.50145	-9.77901	-10.8246
BackToFront	16	-2.04697	-2.64121	-3.31391	-4.02001	-4.56436	-4.66621	-4.10977	-2.91975	-1.44221	-0.243639	0.148365	-0.492006	-1.98124	-3.83642	-5.50901	-6.60507	-6.9842	-6.73581	-6.07531	-5.22451	-4.3257	-3.4155	-2.46527	-1.44642	-0.374697	0.697247	1.71418	2.62614	3.35304	3.73582	3.54215	2.55876	0.743677	-1.63868	-3.98987	-5.51226	-5.49741	-3.67279	-0.434402	3.19089	5.90275	6.65079	5.05919	1.52325	-3.05024	-7.67535	-11.6387	-14.6112
BackToFront	16	9.23197	5.25616	1.25593	-2.3509	-5.21673	-7.11425	-7.98144	-7.94018	-7.26691	-6.30255	-5.32667	-4.47099	-3.71361	-2.96388	-2.16358	-1.34464	-0.613192	-0.0812371	0.195157	0.239558	0.119885	-0.116365	-0.485978	-1.05435	-1.84941	-2.76107	-3.49716	-3.6522	-2.88327	-1.1114	1.36297	3.9302	5.91887	6.90607	6.89251	6.23109	5.35645	4.5195	3.71043	2.79465	1.7143	0.58634	-0.366717	-0.970797	-1.22384	-1.30694	-1.48504	-1.95214
BackToFront	16	-283.616	-240.832	-200.924	-166.643	-139.526	-120.609	-111.208	-113.32	-129.215	-160.139	-204.509	-256.559	-306.592	-343.345	-357.768	-346.409	-312.629	-265.035	-214.123	-168.92	-135.046	-114.473	-106.325	-107.908	-115.514	-125.072	-132.842	-136.11	-133.634	-125.62	-113.289	-98.329	-82.4901	-67.3807	-54.3191	-44.1517	-37.0812	-32.6568	-29.9928	-28.1334	-26.3844	-24.4736	-22.5169	-20.8568	-19.8658	-19.7778	-20.583	-22.003
BackToFront	17	-1.79585	-2.15472	-2.10117	-1.55572	-0.693916	0.0743564	0.270077	-0.434458	-2.0656	-4.34175	-6.79025	-8.90973	-10.3037	-10.7536	-10.2364	-8.90609	-7.04975	-5.02289	-3.17064	-1.75245	-0.891994	-0.57152	-0.672079	-1.04323	-1.57002	-2.20357	-2.94177	-3.77218	-4.61832	-5.33328	-5.75529	-5.79791	-5.51298	-5.08099	-4.72547	-4.6046	-4.74716	-5.07267	-5.4777	-5.92472	-6.46908	-7.20352	-8.16063	-9.23758	-10.1959	-10.7319	-10.5842	-9.62048
BackToFront	17	-33.6413	-26.6771	-17.6172	-8.1852	0.189372	6.7553	11.4209	14.4436	16.0923	16.5064	15.7752	14.0857	11.7602	9.1373	6.40227	3.50468	0.198794	-3.86923	-9.11706	-16.02	-25.0527	-36.5026	-50.1837	-65.1996	-79.9157	-92.2313	-100.102	-102.129	-97.978	-88.4419	-75.1419	-60.0269	-44.9159	-31.2323	-19.9251	-11.4778	-5.93102	-2.92153	-1.78336	-1.7213	-2.01526	-2.17746	-2.01531	-1.5921	-1.12194	-0.845349	-0.927327	-1.39691
BackToFront	17	-116.935	-84.1233	-54.7191	-29.8164	-9.92733	5.78427	19.74	35.5121	56.7634	85.7742	122.013	161.454	197.27	221.966	230.14	220.508	196.099	162.618	126.092	91.1362	60.4984	35.5355	16.798	4.22563	-2.94339	-6.14753	-7.18815	-7.79579	-9.44204	-13.531	-21.8202	-36.668	-60.7326	-95.9996	-142.418	-196.805	-252.781	-302.11	-337.098	-353.004	-349.323	-329.374	-298.595	-262.561	-225.693	-190.947	-160.089	-133.983
BackToFront	17	7.8495	6.01174	3.96165	2.12594	0.909813	0.514801	0.854504	1.60715	2.3716	2.83716	2.88826	2.60623	2.18689	1.82598	1.62905	1.578	1.56105	1.44078	1.12963	0.636808	0.0695539	-0.410545	-0.65497	-0.587414	-0.229488	0.315158	0.909034	1.43569	1.83969	2.13153	2.35326	2.50662	2.46976	1.94364	0.47218	-2.46914	-7.39676	-14.8761	-25.7511	-41.3739	-63.5108	-93.6654	-131.937	-175.939	-220.474	-258.409	-282.557	-287.87
BackToFront	17	-8.75937	-0.461431	5.31707	8.05731	8.20663	6.89804	5.4262	4.72333	5.0644	6.10352	7.16995	7.65101	7.28477	6.27779	5.26693	5.19087	7.1307	12.1174	20.8787	33.5111	49.162	65.9054	81.0284	91.7891	96.4164	94.8575	88.7932	80.8038	73.0921	66.4845	60.286	53.0269	43.598	32.0708	19.7571	8.56425	0.0982862	-4.96318	-6.95753	-6.86194	-5.75394	-4.40542	-3.14455	-1.95508	-0.676184	0.823377	2.57713	4.55776
BackToFront	17	-0.607597	0.165715	0.741186	1.03867	1.02484	0.729258	0.220058	-0.438033	-1.20294	-2.02953	-2.82132	-3.40763	-3.58191	-3.18965	-2.21556	-0.815481	0.729936	2.11923	3.14048	3.73597	3.99176	4.06297	4.07694	4.06397	3.95071	3.61189	2.95056	1.9626	0.756225	-0.477534	-1.52384	-2.2042	-2.41666	-2.15271	-1.49593	-0.607803	0.302012	1.02136	1.38614	1.31548	0.817677	-0.0310476	-1.11906	-2.3326	-3.59953	-4.95251	-6.62025	-9.11323
BackToFront	17	30.0211	31.7712	36.0092	41.3383	46.1724	49.1017	49.2392	46.5364	41.8902	36.872	33.1372	31.8045	33.1121	36.44	40.5787	44.072	45.5643	44.1431	39.6178	32.6111	24.3752	16.3919	9.92058	5.67712	3.7412	3.68381	4.8403	6.61082	8.67279	11.0152	13.777	16.9729	20.2681	22.957	24.201	23.4087	20.5462	16.1894	11.2967	6.84109	3.50038	1.52552	0.790137	0.938416	1.54395	2.2212	2.67992	2.74187
BackToFront	17	6.54584	7.68514	7.76034	6.76763	4.61839	1.41244	-2.43637	-6.36155	-9.96745	-13.2432	-16.4784	-19.931	-23.4925	-26.6045	-28.4945	-28.5643	-26.669	-23.1268	-18.5163	-13.4508	-8.47261	-4.057	-0.60567	1.65015	2.77989	3.18016	3.41731	3.95559	4.93671	6.14807	7.18071	7.66666	7.45244	6.63305	5.45728	4.17986	2.9462	1.76524	0.570921	-0.668696	-1.85903	-2.75681	-3.03978	-2.45151	-0.958531	1.16316	3.38265	5.11235
BackToFront	17	137.835	152.431	166.025	174.275	174	164.445	147.62	127.433	108.124	92.8199	82.8385	77.8161	76.3523	76.7636	77.6399	78.0719	77.6056	76.0832	73.5607	70.3113	66.8205	63.6335	61.0749	59.0078	56.8262	53.7577	49.3458	43.8128	38.0273	33.0724	29.7491	28.4216	29.2714	32.6146	38.9153	48.4969	61.2911	76.8459	94.428	112.888	130.282	143.714	149.921	146.549	133.431	112.978	89.3462	66.7998
BackToFront	17	-1.26451	8.20444	19.1556	29.31	36.6378	39.7739	38.1543	31.9327	21.8381	9.10861	-4.50677	-16.8618	-25.8205	-29.9167	-28.9261	-23.9637	-16.9856	-9.97794	-4.29373	-0.444219	1.70003	2.55171	2.55154	2.09071	1.54347	1.28057	1.60167	2.60791	4.12226	5.74346	7.04933	7.83371	8.21425	8.51313	8.98403	9.5842	9.97051	9.72446	8.64244	6.88685	4.88846	3.04724	1.35234	-0.952499	-5.56539	-15.1036	-32.7102	-61.2012
BackToFront	17	-7.46561	-6.77507	-7.26279	-7.74287	-7.58047	-6.67369	-5.30426	-3.90893	-2.8516	-2.27701	-2.0995	-2.10366	-2.08917	-1.96512	-1.76336	-1.58562	-1.55726	-1.83213	-2.65797	-4.45357	-7.83419	-13.5314	-22.1957	-34.1332	-49.0745	-66.1071	-83.8295	-100.683	-115.28	-126.56	-133.747	-136.236	-133.66	-126.163	-114.706	-101.101	-87.5709	-75.9789	-67.152	-60.7844	-56.1439	-53.3311	-54.3589	-63.1961	-84.341	-120.361	-169.591	-225.351
BackToFront	17	-2.80987	-1.69037	-0.350463	1.06364	2.39865	3.51628	4.31987	4.78037	4.95074	4.94909	4.9035	4.8753	4.80647	4.53439	3.88607	2.81006	1.47297	0.243718	-0.440785	-0.276569	0.755725	2.3676	4.08376	5.43281	6.10875	6.03519	5.33009	4.21526	2.92362	1.63953	0.47362	-0.5353	-1.41096	-2.2201	-3.04056	-3.91487	-4.80866	-5.60257	-6.12585	-6.21538	-5.76239	-4.73246	-3.16433	-1.17246	1.04574	3.21459	5.02245	6.20328
BackToFront	17	-8.73245	-7.61993	-5.88494	-4.09155	-2.6618	-1.79126	-1.45872	-1.50172	-1.71253	-1.91607	-2.00404	-1.92584	-1.65575	-1.17145	-0.461411	0.447588	1.47563	2.51119	3.45826	4.27735	4.98815	5.63521	6.23725	6.75247	7.07827	7.09189	6.71619	5.98118	5.03902	4.11355	3.39995	2.97142	2.74807	2.54667	2.17775	1.53221	0.616819	-0.463953	-1.55322	-2.48762	-3.13316	-3.41337	-3.32902	-2.96263	-2.45829	-1.97789	-1.64977	-1.53182
BackToFront	17	-274.274	-258.691	-233.045	-205.267	-182.639	-169.924	-168.807	-178.448	-196.414	-219.379	-243.357	-263.763	-275.828	-275.658	-261.644	-235.448	-201.773	-166.76	-135.695	-111.232	-93.0078	-78.6945	-65.7129	-52.6218	-39.566	-27.8078	-18.7988	-13.3663	-11.3503	-11.7642	-13.2624	-14.6396	-15.1313	-14.4631	-12.749	-10.3638	-7.85061	-5.8215	-4.81017	-5.09211	-6.55565	-8.70682	-10.8255	-12.2046	-12.3717	-11.2089	-8.94412	-6.03648
BackToFront	17	299.894	360.187	415.073	455.11	475.295	476.431	464.017	445.205	425.503	406.93	388.337	367.394	342.896	316.165	290.982	272.409	265.247	272.753	295.766	332.153	376.553	420.782	455.264	471.432	464.339	434.283	386.6	329.668	272.068	220.208	177.316	143.863	118.713	100.17	86.4736	75.8908	66.7864	57.8638	48.4196	38.3611	27.864	16.8377	4.47301	-10.8933	-31.467	-59.2293	-94.868	-136.795
BackToFront	17	189.181	206.662	229.825	254.638	275.769	288.198	288.974	278.3	259.357	236.922	215.483	197.791	184.436	174.394	166.091	158.402	151.272	145.879	144.416	149.626	164.095	189.261	224.171	264.451	302.319	328.291	334.315	316.948	278.891	227.959	174.065	125.805	88.2006	62.2369	45.8763	35.6865	28.3378	21.5702	14.5641	7.75483	2.24353	-0.968438	-1.57756	-0.132717	2.27813	4.57891	6.133	6.84637
BackToFront	17	-293.714	-239.671	-186.281	-138.948	-100.18	-70.0765	-47.423	-30.7029	-18.6271	-10.1696	-4.35249	-0.0716654	3.94872	9.14613	17.1801	29.9843	49.5547	77.244	112.692	152.954	192.551	224.797	243.985	247.432	236.338	215.124	189.699	165.644	147.088	136.536	135.317	144.033	162.539	189.332	220.812	251.17	273.538	282.246	275.172	254.778	227.079	199.015	175.648	158.651	146.612	136.608	125.957	113.244
BackToFront	17	-89.1753	-112.322	-137.379	-159.505	-174.029	-178.042	-171.248	-155.717	-134.87	-112.354	-91.247	-73.6575	-60.6183	-52.2256	-48.0186	-47.4945	-50.5362	-57.5228	-69.1204	-85.9149	-108.107	-135.292	-166.243	-198.666	-229.117	-253.41	-267.596	-269.193	-258.034	-236.279	-207.596	-175.986	-144.773	-116.085	-90.8696	-69.2852	-51.2396	-36.7554	-25.9614	-18.7486	-14.4031	-11.5946	-8.8464	-5.22291	-0.770834	3.60025	6.70639	7.78428
BackToFront	17	-118.332	-115.175	-114.521	-114.59	-113.36	-109.249	-101.731	-91.4871	-80.0108	-68.8848	-59.1469	-51.0783	-44.4632	-39.0639	-34.9364	-32.3661	-31.5346	-32.2617	-34.0746	-36.5397	-39.4998	-42.9242	-46.4116	-48.6989	-47.5539	-40.2131	-24.2501	1.37417	35.4271	74.0113	110.958	139.044	151.741	144.874	117.615	72.508	14.7087	-49.1275	-111.883	-166.807	-208.227	-232.277	-237.559	-225.466	-199.877	-166.178	-129.774	-94.5168
BackToFront	17	63.2945	56.3496	54.2274	56.1248	59.8575	62.833	63.0272	59.5487	52.6697	43.4716	33.3811	23.7797	15.7337	9.84214	6.22396	4.64017	4.68754	5.93706	7.96403	10.2791	12.2379	12.9375	11.073	4.78778	-8.31074	-30.7343	-64.2288	-108.602	-160.703	-214.099	-259.918	-288.916	-294.204	-273.531	-230.061	-171.233	-106.287	-43.5853	11.1472	55.2633	88.5281	111.979	126.908	134.319	134.919	129.444	119.046	105.482
BackToFront	17	1.78765	2.57128	2.78262	2.68906	2.47034	2.18136	1.79269	1.27998	0.704951	0.231955	0.0574412	0.298264	0.917794	1.74444	2.56727	3.23597	3.7002	3.97767	4.09194	4.03445	3.77077	3.27915	2.58572	1.77077	0.943574	0.200641	-0.404404	-0.866051	-1.20895	-1.46851	-1.68423	-1.90258	-2.16951	-2.50365	-2.86512	-3.15495	-3.26255	-3.13896	-2.84503	-2.53482	-2.38199	-2.49442	-2.86875	-3.3995	-3.92651	-4.28815	-4.36351	-4.10213
BackToFront	17	-13.1392	-13.2799	-13.3575	-13.5362	-13.9084	-14.4754	-15.1445	-15.7367	-16.0232	-15.8071	-15.0278	-13.8273	-12.5124	-11.4086	-10.6746	-10.1969	-9.64706	-8.68616	-7.19622	-5.39133	-3.72755	-2.66403	-2.42113	-2.87996	-3.66597	-4.34716	-4.62449	-4.42496	-3.8839	-3.25796	-2.82062	-2.77146	-3.168	-3.89247	-4.66741	-5.13916	-5.00727	-4.15218	-2.68957	-0.921656	0.792042	2.17167	3.09249	3.57504	3.7179	3.62798	3.38327	3.03403
BackToFront	17	-1.46756	-1.74745	-2.69993	-4.25264	-6.17162	-8.09929	-9.60778	-10.2627	-9.71718	-7.83704	-4.80368	-1.10545	2.60683	5.72771	7.83568	8.6964	8.18187	6.22506	2.88225	-1.5467	-6.46848	-11.1057	-14.7253	-16.8504	-17.3346	-16.2976	-14.015	-10.8619	-7.30535	-3.87278	-1.03449	0.950291	2.10794	2.67392	2.91414	2.98438	2.91028	2.66297	2.21668	1.53658	0.54385	-0.851738	-2.6364	-4.58767	-6.29218	-7.30709	-7.36509	-6.48545
BackToFront	17	-267.677	-234.051	-190.29	-144.823	-104.064	-71.9715	-50.4606	-40.2074	-41.5	-54.8535	-81.05	-120.363	-171.115	-228.294	-283.391	-326.194	-348.169	-345.807	-322.089	-285.183	-245.092	-210.044	-184.329	-168.266	-159.806	-156.654	-157.767	-163.602	-175.126	-192.214	-212.382	-230.708	-241.156	-238.79	-221.784	-192.269	-155.638	-118.732	-87.7169	-66.4523	-55.8166	-54.0246	-57.6507	-62.9209	-66.8271	-67.8339	-66.1011	-63.3306
BackToFront	17	-0.677667	-0.809475	-0.946481	-1.00658	-0.892881	-0.539315	0.0455125	0.766077	1.47204	2.02046	2.33392	2.42212	2.35751	2.22014	2.04533	1.80218	1.41508	0.815518	-0.00331269	-0.959688	-1.89881	-2.64351	-3.05621	-3.08392	-2.77105	-2.2336	-1.60869	-0.996866	-0.427849	0.13508	0.751894	1.45348	2.21192	2.95253	3.59395	4.08568	4.41594	4.58684	4.58154	4.35091	3.83695	3.018	1.9458	0.744227	-0.432618	-1.45794	-2.27088	-2.8773
BackToFront	17	-171.765	-130.138	-96.7885	-71.8059	-54.0351	-42.1915	-35.2891	-32.386	-32.1107	-32.5835	-31.9176	-28.9721	-23.7727	-17.3123	-10.9125	-5.55971	-1.48985	1.98628	6.57253	15.0447	31.088	58.6297	100.515	156.819	223.52	292.415	352.709	393.926	408.976	396.12	359.089	305.543	244.664	184.845	132.131	89.6714	58.0209	36.0103	21.7908	13.7857	11.39	15.3929	28.0781	52.855	93.21	150.973	224.341	306.599
BackToFront	17	-61.6812	-57.8193	-53.8912	-49.9512	-45.643	-40.4504	-34.0462	-26.5222	-18.3638	-10.2351	-2.73941	3.71059	8.90243	12.7781	15.3929	16.8847	17.4352	17.2179	16.3579	14.9254	12.9618	10.5195	7.69123	4.62458	1.52029	-1.38473	-3.84669	-5.65628	-6.68752	-6.94874	-6.64286	-6.23791	-6.55257	-8.8495	-14.8972	-26.9187	-47.2708	-77.7556	-118.636	-167.722	-220.057	-268.632	-306.066	-326.7	-328.236	-312.273	-283.551	-248.29
BackToFront	17	250.493	244.608	223.059	190.307	152.978	117.695	89.2344	69.6211	58.2938	53.0186	51.0379	50.0027	48.4457	45.7962	42.1281	37.883	33.6957	30.295	28.3608	28.3101	30.1186	33.3168	37.1801	40.9801	44.1515	46.3475	47.4561	47.6163	47.169	46.4686	45.61	44.2677	41.8058	37.6272	31.5574	24.0435	16.0798	8.88569	3.42958	-0.0594465	-2.4332	-5.69061	-12.7416	-26.8853	-51.0038	-86.4861	-132.098	-183.33
FullRotation	1	-12.7444	-9.07928	-7.08748	-6.72131	-7.88506	-10.5283	-14.7283	-20.7205	-28.8904	-39.709	-53.5305	-70.1641	-88.3387	-105.45	-118.02	-122.912	-118.752	-106.686	-89.9304	-72.3335	-56.8066	-44.4817	-34.906	-26.9025	-19.4554	-12.1731	-5.26589	0.748158	5.38427	8.40432	9.8565	9.95432	8.92459	6.95647	4.29897	1.38428	-1.2168	-3.05032	-4.06929	-4.67716	-5.44777	-6.72903	-8.4616	-10.3379	-12.1005	-13.6726	-14.9999	-15.8237
FullRotation	1	67.3367	71.1821	72.782	71.7857	68.5826	63.8725	58.3494	52.6395	47.3724	43.1697	40.4521	39.181	38.7457	38.1466	36.419	33.0863	28.3901	23.1824	18.5497	15.3886	14.1363	14.7424	16.8133	19.7954	23.086	26.0524	28.0201	28.3274	26.5047	22.5389	17.0721	11.3557	6.8821	4.81714	5.52052	8.42718	12.3677	16.1408	19.0122	20.8731	22.0194	22.7445	23.0311	22.5504	20.9479	18.2001	14.7627	11.3843
FullRotation	1	-77.848	-71.7316	-66.5925	-62.9562	-60.8408	-59.8503	-59.4729	-59.3625	-59.4061	-59.5552	-59.6111	-59.1808	-57.8709	-55.5717	-52.6112	-49.6601	-47.4548	-46.5063	-46.9397	-48.4805	-50.5328	-52.2842	-52.862	-51.5686	-48.1704	-43.0917	-37.3441	-32.1523	-28.445	-26.4952	-25.916	-25.9898	-26.1084	-26.0548	-25.9962	-26.243	-26.9662	-28.0498	-29.1501	-29.883	-29.9974	-29.4186	-28.1674	-26.25	-23.628	-20.2848	-16.3253	-12.0134
FullRotation	1	-133.636	-178.922	-226.251	-268.079	-297.049	-308.521	-302.134	-281.612	-253.041	-222.57	-194.628	-171.166	-151.894	-135.083	-118.586	-100.77	-81.1734	-60.6777	-41.125	-24.549	-12.3861	-5.05175	-2.07605	-2.68274	-6.50025	-14.0519	-26.766	-46.4008	-73.9882	-108.681	-147.101	-183.756	-212.613	-229.251	-232.53	-224.905	-211.309	-197.323	-187.61	-185.134	-190.969	-204.247	-222.056	-239.647	-251.444	-252.828	-241.95	-220.525
FullRotation	1	-201.71	-202.509	-211.732	-226.767	-242.214	-251.72	-250.565	-237.679	-216.117	-191.915	-172.108	-162.815	-167.87	-187.95	-220.099	-257.89	-292.656	-315.844	-321.744	-309.324	-282.209	-246.911	-210.362	-178.051	-153.449	-138.481	-134.295	-141.591	-160.273	-188.699	-223.095	-257.712	-285.909	-301.921	-302.574	-288.196	-262.285	-230.114	-196.937	-166.599	-141.018	-120.526	-104.598	-92.4871	-83.4755	-76.8856	-72.1251	-68.9733
FullRotation	1	-48.7549	-47.8916	-45.9954	-43.19	-39.6496	-35.5232	-30.9764	-26.3005	-21.9674	-18.5892	-16.8358	-17.4455	-21.3767	-30.0172	-45.2202	-68.9642	-102.557	-145.618	-195.324	-246.472	-292.624	-327.999	-349.247	-356.201	-351.257	-337.879	-319.229	-297.718	-275.544	-255.524	-241.324	-236.612	-243.41	-260.596	-283.554	-305.428	-319.529	-321.755	-311.829	-292.844	-269.508	-246.104	-225.151	-207.217	-191.726	-178.129	-166.771	-158.995
FullRotation	1	79.3345	104.398	130.071	152.883	168.725	174.15	167.913	151.78	129.98	107.506	88.2093	73.6463	63.1278	54.7365	46.6527	38.1289	29.7355	22.912	19.1311	19.1275	22.5258	27.9947	33.7874	38.3786	40.912	41.2976	39.994	37.6553	34.8463	31.9309	29.1034	26.4572	24.021	21.758	19.5791	17.3966	15.1963	13.0743	11.2016	9.73957	8.75882	8.2152	7.97744	7.8762	7.73431	7.39094	6.74701	5.83761
FullRotation	1	211.548	197.364	176.343	152.32	128.973	108.986	93.7574	83.589	78.1126	76.6775	78.5065	82.6221	87.7213	92.2341	94.6288	93.8342	89.5272	82.1488	72.6569	62.1588	51.5808	41.5029	32.2093	23.8806	16.7651	11.1574	7.18812	4.61136	2.83696	1.2823	-0.155311	-0.853107	0.317406	4.36676	11.5056	20.8103	30.4517	38.3816	43.1233	44.2748	42.5049	39.1028	35.3587	32.095	29.5361	27.4777	25.5705	23.5237
FullRotation	1	218.886	175.98	137.952	106.367	81.5527	62.972	49.5138	39.8034	32.5737	26.9885	22.7552	19.9669	18.7788	19.1051	20.4722	22.0776	23.0009	22.4996	20.2689	16.5618	12.0869	7.74862	4.39382	2.73044	3.48404	7.64718	16.6729	32.441	56.9893	92.0116	138.2	194.592	258.176	324.031	386.081	438.272	475.814	496.155	499.487	488.722	468.876	445.864	424.879	408.847	397.624	388.368	377.003	360.144
FullRotation	1	187.887	163.503	140.069	118.23	98.767	82.529	70.1932	62.1417	58.6162	60.0996	67.6725	83.1063	108.518	145.573	194.4	252.66	315.344	375.662	426.847	464.087	485.658	492.807	488.648	476.869	460.91	443.747	427.914	415.319	406.746	401.384	396.851	389.897	377.576	358.417	333.116	304.563	277.24	256.21	245.854	248.543	263.49	286.264	309.473	324.785	325.697	309.857	279.797	241.746
FullRotation	1	-253.183	-263.732	-271.102	-273.341	-269.685	-260.79	-248.448	-234.932	-222.37	-212.481	-206.767	-206.858	-214.514	-230.944	-255.612	-285.193	-313.514	-332.91	-336.664	-321.452	-288.61	-243.607	-194.087	-147.44	-108.947	-80.9871	-63.2747	-53.7177	-49.463	-47.8124	-46.8355	-45.5976	-44.0347	-42.5658	-41.6539	-41.4765	-41.8169	-42.1458	-41.8102	-40.2448	-37.1481	-32.5896	-27.0127	-21.1255	-15.7114	-11.4238	-8.62666	-7.29531
FullRotation	1	260.045	311.124	353.713	377.707	376.96	351.46	307.122	253.351	199.716	153.233	117.158	91.2566	73.0377	59.2884	47.4032	36.1625	25.7782	17.3034	11.7483	9.37922	9.49899	10.6973	11.2775	9.51495	3.5971	-8.60506	-29.5574	-61.5022	-105.255	-158.798	-216.505	-269.832	-309.601	-329.092	-326.457	-305.184	-272.399	-235.966	-201.89	-173.109	-149.738	-130.101	-111.745	-92.057	-68.5994	-39.4185	-3.48901	38.7967
FullRotation	1	-32.93	-35.5784	-38.9742	-42.8215	-46.7143	-50.0423	-52.0471	-52.0645	-49.8789	-45.993	-41.6045	-38.2401	-37.2598	-39.5902	-45.9167	-57.1822	-74.9259	-100.95	-136.207	-179.335	-225.747	-268.057	-298.047	-309.447	-300.185	-272.985	-234.101	-190.919	-149.607	-113.686	-83.8033	-58.4574	-35.2498	-12.1454	11.6531	35.4635	57.4742	75.42	87.2678	91.7335	88.61	78.9108	64.7509	48.8815	33.9506	21.7775	12.9986	7.23382
FullRotation	1	-186.691	-183.723	-201.096	-239.63	-296.498	-364.054	-430.493	-482.933	-511.931	-515.081	-497.649	-469.781	-441.795	-419.956	-404.675	-391.653	-375.099	-351.227	-320.299	-286.306	-254.704	-229.607	-212.005	-199.835	-189.592	-178.39	-165.305	-151.463	-139.068	-130.094	-125.396	-124.547	-126.253	-128.899	-130.932	-131.047	-128.354	-122.669	-114.746	-106.188	-98.8372	-93.9344	-91.5506	-90.6938	-90.0203	-88.689	-86.8216	-85.3568
FullRotation	1	238.368	264.686	272.045	258.996	228.844	188.372	145.468	106.768	76.2313	54.937	41.7983	34.5922	30.834	28.3381	25.5876	22.0467	18.4126	16.649	19.6821	30.7654	52.6207	86.4652	131.092	182.327	233.337	276.079	303.598	312.262	302.841	279.939	250.214	220.41	196.052	180.968	177.202	184.808	201.5	222.647	242.148	254.19	255.17	244.81	225.956	203.317	181.938	166.112	158.908	162.036
FullRotation	1	-337.226	-328.559	-309.772	-286.88	-267.002	-256.074	-257.23	-270.035	-290.553	-312.232	-327.613	-330.566	-318.295	-292.241	-257.388	-220.293	-186.774	-160.285	-141.506	-129.06	-120.78	-114.876	-110.543	-107.923	-107.665	-110.432	-116.575	-125.978	-137.933	-151.022	-163.145	-171.929	-175.451	-172.976	-165.243	-154.116	-141.759	-129.805	-118.927	-108.952	-99.3612	-89.8623	-80.724	-72.7098	-66.6486	-62.8794	-60.9007	-59.4671
FullRotation	1	51.9474	79.8088	116.297	159.442	204.519	244.606	272.243	281.73	271.092	242.77	202.699	158.265	116.134	80.7939	54.1513	35.9431	24.5461	17.7989	13.6387	10.5157	7.57361	4.63126	1.9871	0.117538	-0.632612	-0.258902	0.879694	2.20726	3.15465	3.33951	2.61791	1.01873	-1.39385	-4.66162	-9.06711	-15.2406	-24.1936	-37.1585	-55.1371	-78.2046	-104.863	-131.888	-154.982	-170.119	-174.987	-169.797	-157.016	-140.197
FullRotation	1	-103.66	-121.59	-145.971	-175.661	-206.984	-233.948	-249.895	-250.023	-233.486	-203.906	-167.97	-132.854	-103.732	-82.4382	-67.6065	-55.9033	-43.6081	-27.8531	-7.21674	18.2132	46.9871	76.4141	102.757	121.755	129.57	123.837	104.258	72.3928	30.8393	-17.5492	-69.8588	-122.677	-171.575	-211.242	-236.606	-244.545	-235.238	-212.287	-181.424	-148.427	-117.266	-89.2193	-63.0621	-35.9318	-4.44013	34.1596	80.7651	133.363
FullRotation	1	198.276	218.333	236.246	248.048	251.996	249.323	243.826	240.474	243.619	255.481	275.362	299.749	323.211	339.876	345.123	336.986	316.79	288.714	258.485	231.749	212.779	203.819	204.965	214.284	228.051	241.289	248.791	246.513	232.759	208.535	176.834	141.179	104.194	66.8543	28.7259	-10.9897	-52.1403	-92.6949	-128.744	-155.543	-169.227	-168.362	-154.564	-131.867	-105.238	-79.049	-56.1967	-38.0394
FullRotation	1	-4.19067	-3.86309	-1.83465	1.64953	5.92855	10.1418	13.5275	15.6655	16.5201	16.2803	15.1316	13.1391	10.3369	6.93823	3.46503	0.639603	-0.945447	-1.16629	-0.473527	0.333367	0.540427	-0.118416	-1.36996	-2.62209	-3.3063	-3.14627	-2.23082	-0.92746	0.267896	0.887223	0.629217	-0.518081	-2.23361	-3.95219	-5.0918	-5.31562	-4.68061	-3.5907	-2.58673	-2.10191	-2.30463	-3.07902	-4.12099	-5.07649	-5.66805	-5.75922	-5.3584	-4.56708
FullRotation	1	-347.131	-342.9	-322.305	-288.968	-249.941	-212.905	-183.382	-163.333	-151.574	-145.442	-142.492	-141.31	-141.28	-141.881	-142.224	-141.206	-138.11	-133.203	-127.957	-124.82	-126.627	-135.803	-153.442	-178.427	-207.035	-233.476	-251.545	-256.792	-248.082	-227.634	-199.504	-167.521	-133.929	-99.3789	-63.9044	-27.9789	7.09898	39.5643	67.8614	91.0714	108.881	121.227	127.97	128.797	123.352	111.369	92.655	66.9656
FullRotation	1	-0.51819	-2.20497	-3.63219	-4.48595	-4.43648	-3.0969	0.0141666	5.51613	14.1853	26.8913	44.3717	66.8247	93.4549	122.236	150.151	173.935	191.052	200.407	202.442	198.596	190.508	179.426	166.154	151.447	136.513	123.17	113.509	109.219	111.079	119.005	132.639	151.998	177.489	209.049	244.828	280.403	309.346	325.18	323.863	305.498	274.398	237.511	202.035	173.346	153.982	143.862	141.394	144.859
FullRotation	1	-3.4175	-2.60824	-2.40987	-2.44098	-2.31151	-1.78841	-0.874693	0.203793	1.08429	1.40477	0.957926	-0.193661	-1.71146	-3.10245	-3.92257	-3.94547	-3.21477	-1.96455	-0.480931	1.0072	2.36467	3.52424	4.44415	5.08047	5.38419	5.31871	4.89362	4.19915	3.41562	2.76336	2.40048	2.3221	2.34212	2.19362	1.69819	0.899409	0.0666676	-0.435517	-0.342852	0.365736	1.44951	2.51954	3.21584	3.34718	2.93063	2.11727	1.06747	-0.15403
FullRotation	2	-4.93092	-2.11827	-0.0818301	0.943947	1.11458	0.85261	0.618453	0.687852	1.04041	1.42779	1.60292	1.59462	1.85583	3.16602	6.29747	11.6032	18.7263	26.5952	33.7289	38.7399	40.8074	39.9122	36.7393	32.3334	27.69	23.4633	19.88	16.8403	14.1112	11.4841	8.81968	5.98988	2.81502	-0.894856	-5.17782	-9.74187	-13.9266	-16.8791	-17.8748	-16.6213	-13.3955	-8.96379	-4.33792	-0.466738	2.02322	2.95874	2.59105	1.4327
FullRotation	2	4.11186	3.10291	2.57688	2.52518	2.8559	3.45725	4.22353	5.04428	5.78368	6.27279	6.32834	5.79638	4.60783	2.82465	0.657002	-1.56043	-3.43222	-4.5986	-4.847	-4.20591	-2.97252	-1.6326	-0.684362	-0.444361	-0.943801	-1.97233	-3.23441	-4.50866	-5.70876	-6.82034	-7.77795	-8.39826	-8.43693	-7.75504	-6.47218	-4.9819	-3.78297	-3.21811	-3.28107	-3.61338	-3.68845	-3.076	-1.6429	0.405593	2.65624	4.70827	6.36212	7.67022
FullRotation	2	-105.155	-118.774	-128.468	-132.932	-132.112	-127.108	-119.65	-111.385	-103.338	-95.7721	-88.4693	-81.2054	-74.0876	-67.5366	-61.9681	-57.4519	-53.6516	-50.1045	-46.6248	-43.4904	-41.2389	-40.1944	-40.0736	-39.9637	-38.7336	-35.6381	-30.7649	-25.0608	-19.9214	-16.5696	-15.556	-16.6263	-18.9775	-21.6833	-23.9904	-25.2986	-24.8923	-21.6899	-14.2958	-1.46357	17.171	40.4336	65.423	88.0398	104.173	111.123	108.61	98.868
FullRotation	2	-0.14013	-0.752839	-0.486404	0.425261	1.61874	2.75452	3.6299	4.21409	4.5983	4.89807	5.16274	5.35125	5.37858	5.19905	4.8634	4.5078	4.28399	4.27286	4.43982	4.64759	4.70538	4.41892	3.63438	2.28962	0.478503	-1.51248	-3.25753	-4.3441	-4.55818	-3.96595	-2.82429	-1.36381	0.384916	2.57061	5.29057	8.31972	11.0274	12.6047	12.4956	10.7571	8.09543	5.52363	3.841	3.24675	3.31382	3.30999	2.64278	1.14444
FullRotation	2	7.16013	5.17752	3.05129	1.44058	0.845812	1.41912	2.91502	4.79031	6.39653	7.17941	6.82714	5.34844	3.07959	0.615852	-1.34693	-2.2332	-1.80088	-0.247513	1.84479	3.70486	4.62733	4.19457	2.40479	-0.324562	-3.28761	-5.72605	-7.09273	-7.23057	-6.38958	-5.08304	-3.86079	-3.11002	-2.95853	-3.30146	-3.90863	-4.54473	-5.05098	-5.36696	-5.52418	-5.62704	-5.82511	-6.24142	-6.85693	-7.41157	-7.41984	-6.36067	-3.97566	-0.504242
FullRotation	2	6.49952	5.25517	4.44452	4.26105	4.68668	5.57399	6.75422	8.10122	9.52677	10.9215	12.0901	12.7347	12.5177	11.1911	8.73662	5.43961	1.84267	-1.4165	-3.81455	-5.10272	-5.34785	-4.85199	-4.00258	-3.13692	-2.46009	-2.03359	-1.80014	-1.64471	-1.46193	-1.2257	-1.01294	-0.969383	-1.22019	-1.77857	-2.50681	-3.15534	-3.46132	-3.25467	-2.52517	-1.42644	-0.224906	0.783743	1.35964	1.38011	0.86007	-0.070424	-1.21945	-2.39426
FullRotation	2	-14.0123	-16.189	-17.7	-18.2557	-17.728	-16.1281	-13.5313	-10.0362	-5.8294	-1.31377	2.84533	5.87915	7.23409	6.85037	5.20118	3.06353	1.16674	-0.0754752	-0.63611	-0.766957	-0.821971	-1.10927	-1.82818	-3.07157	-4.85645	-7.131	-9.75113	-12.45	-14.8442	-16.4996	-17.0433	-16.2821	-14.2799	-11.3622	-8.03643	-4.85056	-2.24092	-0.426956	0.607367	1.04837	1.14332	1.10254	1.05257	1.04921	1.12759	1.34997	1.81643	2.63051
FullRotation	2	0.60322	-0.594904	-1.69538	-2.41072	-2.55571	-2.11543	-1.24921	-0.227819	0.665845	1.22815	1.38587	1.19328	0.784312	0.300569	-0.170197	-0.615165	-1.06642	-1.54202	-2.00272	-2.35518	-2.49887	-2.37645	-1.99346	-1.40131	-0.672254	0.106222	0.819055	1.32089	1.47243	1.2055	0.582116	-0.20465	-0.89395	-1.25979	-1.18699	-0.684804	0.16234	1.25997	2.53566	3.92031	5.30238	6.50211	7.29945	7.51251	7.09054	6.16783	5.0383	4.04475
FullRotation	2	9.37838	7.60838	5.05128	2.29159	-0.0696138	-1.5838	-2.05353	-1.54502	-0.343887	1.11422	2.32525	2.82443	2.326	0.854537	-1.21271	-3.25608	-4.65211	-5.02767	-4.38318	-3.03233	-1.40294	0.161676	1.50757	2.64979	3.68525	4.7018	5.72919	6.73023	7.62264	8.31273	8.73573	8.8877	8.8339	8.68218	8.52689	8.393	8.21372	7.85941	7.20438	6.19015	4.85602	3.32864	1.79516	0.468202	-0.453777	-0.850706	-0.745105	-0.336563
FullRotation	2	-2.40858	-2.61071	-3.13037	-3.76082	-4.36349	-4.85778	-5.1441	-5.02485	-4.21127	-2.431	0.421426	4.18106	8.41209	12.5068	15.8357	17.9056	18.4886	17.6871	15.8995	13.6761	11.5226	9.73582	8.35422	7.22036	6.11386	4.88253	3.52225	2.18668	1.10633	0.464263	0.268153	0.329333	0.3612	0.16696	-0.220148	-0.539586	-0.464032	0.184886	1.30197	2.53541	3.46487	3.80682	3.51996	2.77116	1.81772	0.898587	0.185593	-0.225917
FullRotation	2	4.0054	4.4634	4.43389	3.90651	3.03555	2.06365	1.21053	0.592815	0.205523	-0.0402084	-0.254272	-0.504665	-0.773687	-0.953651	-0.899197	-0.523721	0.107576	0.758683	1.10539	0.890184	0.0707974	-1.09833	-2.07569	-2.13696	-0.583419	2.95721	8.23387	14.2646	19.581	22.7976	23.234	21.2413	18.0456	15.22	14.0834	15.2993	18.7806	23.8462	29.516	34.8279	39.0867	41.9806	43.5442	44.0212	43.7037	42.8244	41.5201	39.8574
FullRotation	2	-0.237126	-0.308557	-0.267324	-0.198664	-0.186793	-0.290964	-0.545024	-0.964401	-1.54142	-2.22685	-2.92083	-3.49712	-3.85591	-3.97076	-3.89329	-3.70964	-3.48102	-3.20597	-2.82347	-2.245	-1.39642	-0.255965	1.11869	2.58233	3.92467	4.92247	5.40383	5.29341	4.62269	3.51146	2.14219	0.738719	-0.461216	-1.24951	-1.50451	-1.2303	-0.552476	0.335597	1.24847	2.06655	2.74798	3.2984	3.7282	4.03228	4.20306	4.25486	4.2261	4.14455
FullRotation	2	-2.58547	-1.81602	-1.06724	-0.257147	0.760976	2.15567	4.0261	6.31667	8.79181	11.0964	12.8668	13.8322	13.8741	13.0445	11.5593	9.75689	8.0046	6.56598	5.49599	4.63298	3.70654	2.49914	0.965489	-0.761835	-2.4614	-3.95284	-5.16873	-6.15235	-6.97105	-7.62258	-7.98536	-7.85596	-7.05743	-5.55285	-3.50252	-1.23332	0.852643	2.37466	3.05911	2.80925	1.77611	0.38596	-0.724478	-0.896552	0.293546	2.82093	6.15058	9.37417
FullRotation	2	-1.56136	-0.987074	-0.421676	0.158605	0.744178	1.25094	1.53254	1.45368	0.983237	0.249026	-0.489575	-0.948653	-0.956797	-0.548119	0.0393257	0.459975	0.39624	-0.328964	-1.70014	-3.51435	-5.42486	-7.01244	-7.87859	-7.75226	-6.58267	-4.58143	-2.18642	0.0599945	1.6861	2.4643	2.50284	2.2021	2.07233	2.48957	3.51061	4.84745	6.0167	6.57946	6.34055	5.40938	4.11456	2.84356	1.89759	1.4181	1.3846	1.65662	2.03221	2.31267
FullRotation	2	1.71051	1.21794	1.28615	1.73362	2.14729	2.04193	1.0608	-0.864627	-3.4616	-6.18398	-8.38062	-9.50045	-9.2689	-7.76013	-5.34316	-2.52483	0.220526	2.55406	4.27411	5.261	5.43608	4.77811	3.37296	1.44325	-0.683868	-2.65937	-4.2038	-5.16071	-5.4965	-5.25991	-4.53656	-3.42886	-2.07014	-0.648405	0.597214	1.4266	1.67613	1.31961	0.477023	-0.626046	-1.71795	-2.52909	-2.83056	-2.48165	-1.49437	-0.0824538	1.35695	2.35876
FullRotation	2	-208.308	-243.337	-271.534	-295.176	-315.389	-331.283	-340.542	-341.043	-332.387	-316.434	-296.655	-276.894	-260.301	-248.84	-243.302	-243.486	-248.363	-256.247	-265.093	-272.953	-278.415	-280.843	-280.328	-277.44	-272.99	-267.874	-262.943	-258.735	-255.088	-250.884	-244.267	-233.425	-217.582	-197.672	-176.3	-157.135	-144.106	-140.785	-149.989	-173.415	-211.096	-260.732	-317.273	-373.226	-419.99	-449.962	-458.64	-445.793
FullRotation	2	-0.845373	-0.774591	-0.965358	-1.35949	-1.778	-1.99658	-1.83229	-1.21371	-0.212748	0.970664	2.07033	2.84173	3.14389	2.97949	2.47346	1.80111	1.10423	0.441904	-0.201037	-0.864634	-1.56761	-2.29756	-3.03169	-3.75542	-4.45039	-5.06402	-5.49751	-5.64292	-5.4556	-5.0117	-4.50172	-4.15055	-4.10483	-4.35089	-4.70875	-4.9087	-4.71186	-4.0213	-2.92662	-1.66341	-0.504334	0.358681	0.880933	1.14923	1.30259	1.44401	1.59351	1.70124
FullRotation	2	-1.18464	-1.22238	-0.300864	1.70082	4.55759	7.61078	9.79085	9.8121	6.55465	-0.478112	-10.8535	-23.2851	-36.1213	-47.9964	-58.2412	-66.8051	-73.7935	-79.0083	-81.8535	-81.6647	-78.2079	-72.0271	-64.4965	-57.6869	-54.2157	-57.1284	-69.6098	-94.2504	-131.775	-179.632	-231.286	-277.092	-306.938	-313.721	-296.001	-258.41	-209.657	-159.269	-114.712	-79.9638	-55.6501	-40.1032	-30.6432	-24.6253	-20.1009	-16.0908	-12.5248	-9.95676
FullRotation	2	-8.43562	-7.04563	-5.26657	-3.61353	-2.59234	-2.48586	-3.23087	-4.44468	-5.59188	-6.20259	-6.04446	-5.17875	-3.89846	-2.5962	-1.62111	-1.18102	-1.30556	-1.87006	-2.6493	-3.37803	-3.80266	-3.7298	-3.07895	-1.92435	-0.493408	0.908198	2.02207	2.74597	3.15108	3.39026	3.56207	3.62958	3.45728	2.93909	2.12274	1.24181	0.628953	0.56687	1.1626	2.30717	3.72866	5.09373	6.10968	6.58839	6.46863	5.80252	4.72163	3.39518
FullRotation	2	0.260351	-1.01717	-2.53541	-4.07366	-5.37343	-6.23103	-6.58439	-6.54976	-6.39532	-6.44833	-6.95844	-7.95776	-9.18539	-10.1439	-10.2959	-9.3255	-7.32382	-4.78046	-2.37082	-0.654339	0.141958	0.143622	-0.33018	-0.982535	-1.67635	-2.43363	-3.32928	-4.36758	-5.42169	-6.26832	-6.69049	-6.58242	-5.99996	-5.12344	-4.17183	-3.31173	-2.61512	-2.06122	-1.55848	-0.967821	-0.130713	1.07203	2.63553	4.35805	5.83763	6.56761	6.10552	4.24817
FullRotation	2	1.9594	1.17265	0.109075	-1.11682	-2.29503	-3.18575	-3.62146	-3.58571	-3.23547	-2.85341	-2.75905	-3.20687	-4.30047	-5.93452	-7.78493	-9.3713	-10.201	-9.95394	-8.61523	-6.47319	-3.98054	-1.57009	0.462601	1.96041	2.84261	3.06673	2.66397	1.80206	0.797791	0.025432	-0.23948	0.0523885	0.70804	1.40121	1.8317	1.84017	1.41473	0.614615	-0.514811	-1.95927	-3.67813	-5.5273	-7.2451	-8.538	-9.22243	-9.32865	-9.08527	-8.79054
FullRotation	2	75.5306	112.674	157.076	204.161	247.555	280.703	298.793	300.15	286.529	262.272	232.836	203.321	177.463	157.194	142.717	132.94	126.108	120.463	114.723	108.287	101.173	93.7846	86.6533	80.2483	74.9145	70.9144	68.5382	68.2112	70.5913	76.6954	88.0711	106.854	135.373	175.035	224.712	279.513	331.054	369.726	388.187	384.254	361.538	327.478	290.027	254.881	224.487	198.774	176.627	157.065
FullRotation	2	-301.859	-271.892	-246.565	-225.187	-206.338	-188.875	-172.305	-156.707	-142.493	-130.191	-120.23	-112.703	-107.192	-102.814	-98.5614	-93.8036	-88.6825	-84.203	-82.0149	-84.0781	-92.4195	-109.005	-135.499	-172.64	-219.209	-271.111	-321.354	-361.48	-384.184	-385.962	-368.399	-337.398	-300.799	-265.662	-236.472	-214.756	-199.809	-189.772	-182.528	-176.242	-169.643	-162.157	-153.914	-145.581	-138.079	-132.298	-128.916	-128.292
FullRotation	2	-2.8816	-3.54878	-4.62651	-5.89488	-7.13803	-8.20152	-9.01835	-9.59284	-9.95485	-10.1135	-10.0389	-9.67851	-8.99983	-8.02793	-6.85886	-5.63506	-4.4968	-3.53431	-2.76394	-2.14129	-1.59362	-1.0587	-0.505489	0.0524138	0.555287	0.901436	0.975271	0.7	0.0993064	-0.670479	-1.35096	-1.6713	-1.45557	-0.693584	0.453822	1.70621	2.74368	3.29054	3.19071	2.45802	1.27836	-0.0566042	-1.26655	-2.19048	-2.81564	-3.20555	-3.38243	-3.26199
FullRotation	2	-0.410931	-0.0248276	0.23241	0.310145	0.216715	0.0141362	-0.210404	-0.373967	-0.411331	-0.280812	0.026419	0.464222	0.919297	1.22559	1.2182	0.799167	-0.00989038	-1.05752	-2.08995	-2.80878	-2.94215	-2.31751	-0.917977	1.10408	3.47078	5.86746	8.02708	9.76347	10.9455	11.4595	11.2187	10.2304	8.6701	6.88236	5.27986	4.185	3.70948	3.73813	4.02174	4.30919	4.44756	4.40053	4.20732	3.92425	3.59917	3.28071	3.03384	2.93056
FullRotation	2	-0.582353	-1.20763	-1.87385	-2.5303	-3.15402	-3.76363	-4.4027	-5.10901	-5.88515	-6.68117	-7.38934	-7.85697	-7.9232	-7.48023	-6.53097	-5.21374	-3.76156	-2.41251	-1.30871	-0.44176	0.324139	1.16325	2.17529	3.3125	4.38691	5.16206	5.4788	5.34173	4.91261	4.41319	3.99675	3.66628	3.28381	2.65868	1.65692	0.274636	-1.35442	-3.0049	-4.42831	-5.41671	-5.84256	-5.68215	-5.01658	-4.01656	-2.8991	-1.86557	-1.03955	-0.438063
FullRotation	2	3.48409	3.37986	2.58086	1.23667	-0.32718	-1.72473	-2.6537	-3.00604	-2.89403	-2.57761	-2.3231	-2.2655	-2.34398	-2.34388	-2.01865	-1.22484	-0.00422558	1.4217	2.72963	3.60571	3.84271	3.39678	2.39755	1.11856	-0.0843106	-0.865465	-1.00044	-0.479397	0.468372	1.45205	2.07594	2.10294	1.53918	0.602869	-0.401682	-1.22727	-1.77733	-2.10555	-2.34663	-2.62413	-2.99443	-3.43783	-3.87862	-4.19936	-4.24616	-3.85248	-2.90721	-1.45365
FullRotation	2	-0.301991	0.615486	1.16555	1.21956	0.801275	0.0627967	-0.81773	-1.73567	-2.69118	-3.73192	-4.85984	-5.97095	-6.87169	-7.35626	-7.29658	-6.69792	-5.69733	-4.51395	-3.3699	-2.41507	-1.68393	-1.10723	-0.574412	-0.0168592	0.536434	0.96305	1.10633	0.857969	0.213198	-0.714623	-1.73568	-2.65511	-3.35559	-3.84169	-4.2142	-4.574	-4.91188	-5.06067	-4.75778	-3.78576	-2.11309	0.0483022	2.29012	4.12912	5.14297	5.07655	3.89889	1.81042
FullRotation	2	-7.46759	-8.20271	-8.56101	-8.49425	-8.02871	-7.20684	-6.05548	-4.61931	-3.03022	-1.54508	-0.49578	-0.160386	-0.62211	-1.6973	-2.97774	-3.96856	-4.26211	-3.67271	-2.2852	-0.404429	1.5692	3.28765	4.56367	5.39055	5.86941	6.09991	6.11097	5.87406	5.37058	4.64371	3.79399	2.93228	2.14315	1.48198	0.987273	0.672181	0.496703	0.355781	0.114842	-0.32661	-0.989057	-1.81856	-2.72688	-3.62169	-4.40646	-4.966	-5.17848	-4.96122
FullRotation	2	6.03539	4.55365	3.43937	2.70332	2.22904	1.8887	1.61477	1.39757	1.24073	1.12886	1.03188	0.925903	0.800103	0.643176	0.433571	0.154451	-0.171587	-0.46477	-0.613646	-0.541998	-0.272099	0.0645087	0.289417	0.280317	0.0481115	-0.261731	-0.443903	-0.325453	0.180467	1.07985	2.3247	3.82	5.40483	6.84467	7.87627	8.29339	8.02534	7.14755	5.82818	4.24601	2.54441	0.82841	-0.815513	-2.31809	-3.64809	-4.82803	-5.91975	-6.97929
FullRotation	2	-8.49	-6.90402	-5.3083	-3.68372	-2.02585	-0.419561	0.950698	1.83467	1.9849	1.21884	-0.518969	-3.11492	-6.27009	-9.53668	-12.4052	-14.4221	-15.293	-14.9416	-13.5175	-11.3638	-8.95335	-6.79537	-5.31345	-4.72289	-4.95792	-5.69675	-6.48526	-6.89885	-6.65796	-5.65855	-3.93444	-1.62119	1.0524	3.74681	6.03006	7.46501	7.76066	6.9155	5.2635	3.37236	1.82899	1.0173	1.00634	1.59689	2.49085	3.47901	4.54532	5.82636
FullRotation	3	-45.638	-40.4829	-35.6837	-32.0508	-29.6858	-28.0725	-26.3567	-23.7125	-19.6957	-14.4616	-8.73443	-3.51159	0.363399	2.5256	3.142	2.70004	1.68593	0.313271	-1.63548	-4.92716	-11.026	-22.2712	-41.8737	-73.4393	-119.819	-181.453	-254.849	-332.057	-401.812	-452.245	-474.289	-464.432	-425.706	-366.552	-298.063	-230.771	-172.148	-125.629	-91.1421	-66.5944	-49.4893	-38.1041	-32.0174	-32.1232	-40.2911	-58.7078	-88.8191	-130.029
FullRotation	3	-94.622	-70.6219	-51.128	-37.4426	-30.1082	-28.2664	-29.8372	-32.3523	-33.8865	-33.6207	-31.8236	-29.3754	-27.1456	-25.5488	-24.4461	-23.3539	-21.7738	-19.441	-16.3991	-12.9254	-9.4138	-6.25043	-3.68263	-1.65446	0.297036	2.95151	7.05366	12.8483	19.8098	26.7813	32.4671	35.9491	36.9242	35.5921	32.3885	27.7977	22.3336	16.5966	11.2702	7.00262	4.24077	3.12704	3.50569	5.0262	7.25998	9.79158	12.2461	14.2953
FullRotation	3	48.4878	67.5362	95.3293	127.901	159.338	183.46	195.813	195.064	183.124	164.01	142.132	120.907	102.309	87.2783	76.4707	70.758	71.1687	78.3604	91.9723	110.235	130.093	147.865	160.246	165.234	162.593	153.656	140.641	125.887	111.368	98.5983	88.7811	83.033	82.5442	88.5868	102.248	123.84	152.175	184.157	215.166	240.324	256.187	262.074	260.395	255.872	254.044	259.665	275.405	300.989
FullRotation	3	18.9206	25.7655	36.9548	51.5209	67.4408	82.0741	92.8975	98.2847	98.0558	93.5879	87.4314	82.5129	81.1354	84.1109	90.4177	97.6201	102.932	104.427	101.816	96.4461	90.6412	86.7447	86.2737	89.4413	95.1302	101.327	105.859	107.16	104.698	98.8952	90.6523	80.8371	70.056	58.7385	47.3332	36.3886	26.4693	18.0274	11.3433	6.53801	3.57219	2.19552	1.91832	2.115	2.28301	2.33889	2.73181	4.24907
FullRotation	3	3.35246	-10.7445	-21.6968	-28.5397	-31.4897	-31.3934	-29.1877	-25.5784	-20.9877	-15.7206	-10.1977	-5.05568	-1.01693	1.42991	2.34007	2.45277	3.11152	6.05753	13.1724	26.1349	45.8907	71.961	101.885	131.272	154.774	167.768	167.983	156.214	135.692	110.492	83.7932	56.8232	28.7647	-2.58843	-39.8513	-85.0056	-138.349	-197.546	-257.212	-309.603	-346.617	-362.458	-355.762	-330.036	-292.238	-250.277	-210.644	-177.054
FullRotation	3	12.854	16.7853	20.8985	24.5676	26.8216	26.8481	24.4414	20.1626	15.1265	10.5353	7.21117	5.36012	4.6426	4.46416	4.30592	3.94635	3.50138	3.305	3.69381	4.80653	6.47868	8.29316	9.7671	10.587	10.7825	10.7387	11.0312	12.1301	14.0939	16.4113	18.1076	18.1418	15.902	11.5549	6.01256	0.563707	-3.62171	-5.85435	-6.05692	-4.75566	-3.0004	-2.21037	-3.82186	-8.76238	-16.9472	-27.119	-37.2034	-45.0458
FullRotation	3	62.0549	46.8623	35.143	26.7797	21.2219	17.8763	16.3585	16.5574	18.5314	22.2906	27.5572	33.6085	39.2966	43.2647	44.294	41.6542	35.3352	26.0913	15.3007	4.68789	-4.033	-9.53125	-11.1699	-9.15593	-4.45081	1.5574	7.50923	12.4695	16.0982	18.5489	20.1895	21.3171	22.0134	22.1759	21.6595	20.4134	18.5301	16.194	13.5941	10.872	8.13887	5.52143	3.17961	1.26206	-0.167728	-1.173	-1.91295	-2.55324
FullRotation	3	-1.00907	-2.90751	-4.61975	-5.54681	-5.31767	-3.96268	-1.84375	0.582508	2.97467	5.14169	6.9176	8.03458	8.13346	6.9317	4.43312	1.04993	-2.42968	-5.01537	-5.77683	-4.12329	-0.018942	5.95147	12.7072	18.9541	23.5176	25.6106	24.9607	21.7994	16.7653	10.7839	4.9449	0.358047	-2.04724	-1.76329	1.08899	5.69672	10.7114	14.6118	16.1695	14.8614	11.0733	5.99918	1.24231	-1.75519	-2.23976	-0.410846	2.70582	5.74401
FullRotation	3	-35.5057	-30.415	-25.7769	-22.3316	-20.3599	-19.7252	-20.1404	-21.4475	-23.7227	-27.1748	-31.9287	-37.8006	-44.1664	-50.0036	-54.1713	-55.8368	-54.8502	-51.8078	-47.7414	-43.5866	-39.6878	-35.5389	-29.7385	-20.0453	-3.39024	24.0915	66.6951	128.006	208.844	304.898	405.435	494.538	555.244	575.194	551.154	490.12	406.503	316.937	235.244	169.544	122.102	91.1237	73.2311	65.5388	66.8457	77.8	100.099	134.85
FullRotation	3	-86.5203	-92.0043	-96.643	-99.7481	-101.35	-101.428	-99.6182	-95.4863	-89.0021	-80.7234	-71.5593	-62.3725	-53.7302	-45.9076	-38.9825	-32.8975	-27.5104	-22.7248	-18.6461	-15.5834	-13.7982	-13.1645	-13.0573	-12.6332	-11.3335	-9.24695	-7.06003	-5.67045	-5.73519	-7.45155	-10.6183	-14.8428	-19.6763	-24.614	-29.012	-32.1037	-33.1792	-31.9137	-28.6456	-24.4357	-20.8032	-19.2431	-20.7291	-25.4221	-32.6803	-41.3041	-49.8792	-57.083
FullRotation	3	179.633	184.622	184.899	180.554	172.695	163.062	153.469	145.224	138.762	133.695	129.286	125.079	121.325	118.981	119.336	123.495	131.976	144.48	159.816	175.894	189.874	198.594	199.393	191.147	175.042	154.534	134.313	118.645	109.942	108.28	112	118.834	126.789	134.353	140.215	143.019	141.543	135.243	124.677	111.426	97.4491	84.2718	72.4767	61.7589	51.4402	41.0793	30.7979	21.1356
FullRotation	3	437.945	405.426	365.606	326.761	295.866	278.075	276.6	292.366	323.344	364.035	405.859	438.891	454.666	448.9	422.815	382.352	335.757	290.89	253.539	227.24	214.103	215.615	232.596	264.172	306.435	351.864	390.34	411.774	409.358	381.887	334.001	274.233	211.875	154.074	104.206	61.7483	23.304	-15.7293	-59.1637	-108.094	-159.671	-207.348	-242.947	-259.887	-256.031	-234.639	-202.955	-169.415
FullRotation	3	154.172	122.154	88.2047	58.3147	36.7291	24.8891	21.3261	22.5392	24.4983	24.1514	20.3324	13.7556	6.26053	-0.244944	-4.60263	-6.74488	-7.51223	-8.20051	-10.0245	-13.7296	-19.3973	-26.4868	-34.0232	-40.8707	-45.9934	-48.6694	-48.6067	-45.9314	-41.0401	-34.387	-26.3328	-17.13	-7.0412	3.53949	14.0473	23.8154	32.1737	38.4872	42.1558	42.6365	39.6076	33.2331	24.3888	14.6356	5.88187	-0.162386	-2.48153	-1.03201
FullRotation	3	-6.20084	0.156429	6.47121	11.0156	12.4131	10.083	4.52243	-2.72075	-9.49148	-13.789	-14.5327	-11.9404	-7.32498	-2.43009	1.3197	3.27824	3.58867	2.83376	1.5951	0.169462	-1.43797	-3.31505	-5.42619	-7.53981	-9.31876	-10.4696	-10.802	-10.1702	-8.37568	-5.17187	-0.422434	5.66325	12.391	18.6868	23.4448	25.9575	26.1908	24.7474	22.5258	20.2521	18.1191	15.7254	12.3342	7.31861	0.53683	-7.5485	-16.0451	-23.9448
FullRotation	3	126.973	115.301	105.326	97.1295	90.5716	85.106	79.7578	73.2522	64.3071	52.0621	36.4921	18.5925	0.165296	-16.7331	-30.3715	-39.5918	-43.5093	-40.8423	-29.3044	-5.59289	33.7571	90.8062	164.509	249.651	337.101	415.59	474.583	507.151	511.667	491.644	454.005	406.801	357.409	311.629	273.416	244.777	225.699	214.364	207.884	203.398	199.017	194.188	189.44	185.81	184.23	185.037	187.708	190.922
FullRotation	3	12.5047	19.3782	26.5464	33.1876	38.5173	41.9694	43.3299	42.7247	40.5012	37.0749	32.8491	28.2301	23.6844	19.7409	16.8883	15.4066	15.2383	15.9888	17.0665	17.8697	17.9479	17.0576	15.1659	12.3845	8.88217	4.74526	-0.143076	-6.11695	-13.5219	-22.3002	-31.544	-39.3286	-43.0888	-40.5365	-30.7476	-14.8412	4.19484	22.5307	36.8803	45.5513	48.66	47.5189	43.6432	37.9905	30.8103	22.0489	11.9237	1.23305
FullRotation	3	20.3494	20.4087	19.0818	17.315	16.0941	15.989	16.8961	18.1167	18.6858	17.8108	15.193	11.1076	6.21796	1.2493	-3.29699	-7.24457	-10.6475	-13.6036	-16.1121	-18.0565	-19.2875	-19.7239	-19.3841	-18.3326	-16.5936	-14.1321	-10.9452	-7.2278	-3.46424	-0.335201	1.57215	2.09031	1.62792	1.02968	1.19836	2.67903	5.42506	8.84568	12.076	14.3163	15.0869	14.3504	12.483	10.15	8.10346	6.96817	7.06483	8.32374
FullRotation	3	-122.973	-132.946	-136.39	-133.575	-126.158	-116.331	-105.919	-95.8632	-86.2421	-76.6624	-66.7155	-56.2881	-45.6578	-35.4359	-26.4257	-19.4645	-15.2881	-14.443	-17.2296	-23.6294	-33.1842	-44.8575	-57.0193	-67.6514	-74.8242	-77.2561	-74.7245	-68.0968	-58.9721	-49.1177	-39.9585	-32.3239	-26.4806	-22.3844	-20.0104	-19.671	-22.2455	-29.2579	-42.6938	-64.4394	-95.3551	-134.244	-177.25	-218.221	-250.212	-267.634	-268.082	-252.943
FullRotation	3	9.82369	-18.6006	-46.0282	-70.9412	-92.3384	-110.015	-124.733	-138.038	-151.562	-166.047	-180.658	-193.084	-200.489	-200.798	-193.558	-179.903	-161.723	-140.629	-117.352	-91.742	-63.0879	-30.2751	8.24556	54.2676	108.934	171.262	236.955	298.588	347.574	377.18	385.093	374.262	351.724	326.197	305.6	295.313	297.362	310.389	330.299	351.574	369.083	379.848	384.028	384.542	385.362	389.174	395.558	400.671
FullRotation	3	-27.0939	-37.4016	-51.1888	-69.1516	-92.3145	-121.614	-156.937	-196.09	-234.488	-266.153	-285.772	-290.788	-282.318	-264.366	-241.863	-218.674	-196.602	-175.623	-154.908	-133.882	-112.78	-92.5697	-74.4774	-59.4614	-47.9096	-39.6166	-33.9661	-30.1622	-27.4235	-25.109	-22.7765	-20.1204	-16.7079	-11.4919	-2.21551	14.9776	45.2593	93.7119	162.809	249.624	344.381	431.894	496.095	525.878	519.273	483.738	432.724	380.811
FullRotation	3	-3.35645	-2.42008	-1.29816	-0.308715	0.408167	0.913797	1.39448	2.01855	2.80679	3.60386	4.17436	4.36063	4.18289	3.81354	3.45136	3.19781	3.02017	2.80654	2.4534	1.91323	1.18333	0.258532	-0.892442	-2.30538	-3.95388	-5.69542	-7.27041	-8.37904	-8.79504	-8.45796	-7.49287	-6.15559	-4.74013	-3.49033	-2.54739	-1.93184	-1.55644	-1.24384	-0.744888	0.264079	2.20375	5.6295	11.2561	19.9174	32.3985	49.0793	69.4373	91.593
FullRotation	3	212.557	181.718	164.839	162.374	174.419	200.261	236.945	278.092	314.252	335.233	333.469	306.696	258.365	195.639	126.218	55.8118	-12.5903	-77.7698	-138.662	-193.188	-238.112	-269.825	-285.529	-284.266	-267.374	-238.278	-201.688	-162.55	-125.089	-92.2293	-65.4763	-45.1242	-30.6153	-20.8938	-14.7069	-10.8529	-8.36721	-6.61306	-5.24404	-4.06835	-2.90007	-1.50015	0.350043	2.71004	5.46747	8.5915	12.6699	19.5088
FullRotation	3	-270.916	-270.85	-254.765	-226.187	-191.642	-158.449	-132.305	-115.753	-108.051	-106.264	-106.86	-107.029	-105.238	-101.065	-94.6853	-86.4532	-76.8005	-66.3485	-55.9681	-46.6116	-38.9827	-33.2447	-28.9741	-25.3876	-21.7252	-17.5801	-13.0196	-8.4688	-4.46847	-1.46244	0.288546	0.684875	-0.24576	-2.32761	-5.17902	-8.2141	-10.7643	-12.2906	-12.5717	-11.7653	-10.3168	-8.78121	-7.64832	-7.23069	-7.62549	-8.73114	-10.3025	-12.0231
FullRotation	3	33.438	50.2302	67.8926	84.5964	99.6087	114.053	131.08	155.059	189.641	235.204	286.903	334.76	366.419	371.686	346.684	295.474	228.392	158.121	95.5411	47.0954	14.2556	-5.36015	-16.2782	-23.7306	-32.9267	-48.8592	-76.1238	-118.177	-175.922	-246.197	-321.253	-390.05	-441.262	-466.75	-463.913	-435.916	-390.047	-335.205	-279.652	-229.57	-188.496	-157.419	-135.333	-120.027	-108.903	-99.6104	-90.4161	-80.3356
FullRotation	3	89.6562	127.32	163.315	191.147	205.773	205.481	192.508	172.166	151.132	135.766	130.927	139.135	159.743	188.28	216.731	235.487	236.693	217.498	181.329	136.358	92.0214	55.5275	30.0293	14.9067	7.39537	4.39696	3.62495	3.92561	5.06871	7.42718	11.8101	19.4429	31.9097	50.7917	76.9051	109.33	144.726	177.525	201.266	210.726	203.894	182.742	152.368	118.979	87.7935	61.8437	41.9692	27.5965
FullRotation	3	-459.562	-557.708	-631.548	-666.302	-655.48	-602.918	-521.044	-426.326	-334.061	-254.671	-192.549	-147.152	-115.23	-92.9724	-77.3596	-66.5239	-59.3922	-55.0695	-52.4276	-50.125	-46.9855	-42.4023	-36.4681	-29.7366	-22.8078	-16.0096	-9.35594	-2.75795	3.65724	9.28671	12.9154	12.6868	6.10611	-9.90247	-38.7095	-83.1807	-144.263	-219.349	-301.322	-379.254	-441.038	-477.064	-483.299	-462.269	-421.562	-370.731	-318.133	-268.986
FullRotation	3	-109.291	-102.416	-93.4213	-84.449	-76.5727	-69.6411	-62.7235	-54.8308	-45.5174	-35.0631	-24.1786	-13.3651	-2.19094	11.2573	30.5236	60.3042	105.177	167.602	245.774	332.413	415.565	481.672	519.854	525.433	500.993	454.638	396.591	335.97	279.008	228.897	186.564	151.597	122.893	99.0781	78.8227	61.1356	45.5416	32.1154	21.415	14.4527	12.8007	18.8178	35.87	68.292	120.783	197.011	297.573	417.996
FullRotation	3	3.83846	13.7065	31.0355	58.6277	98.6808	151.551	214.549	281.468	343.396	390.853	416.487	417.173	394.599	354.192	303.079	248.004	193.924	143.386	96.5211	51.4792	5.30154	-44.7537	-99.8349	-158.828	-219.071	-278.282	-336.498	-396.386	-461.203	-531.303	-601.415	-660.742	-696.369	-698.393	-664.137	-599.333	-515.885	-427.572	-345.837	-277.359	-224.013	-184.708	-157.958	-143.918	-144.975	-164.518	-204.362	-262.023
FullRotation	3	1.61216	2.08183	2.92911	3.84058	4.53493	4.87106	4.87293	4.66463	4.36379	4.01312	3.59847	3.13118	2.70256	2.43367	2.33715	2.21508	1.7172	0.562489	-1.22689	-3.26102	-4.94844	-5.78018	-5.54699	-4.3734	-2.59452	-0.579004	1.39507	3.17622	4.69712	5.90409	6.70668	6.98989	6.68176	5.83703	4.65654	3.42542	2.39499	1.6951	1.31378	1.13576	0.99375	0.715436	0.179593	-0.61232	-1.48823	-2.13702	-2.22764	-1.55607
FullRotation	3	-1.45154	-0.924461	-1.40129	-2.61545	-4.10539	-5.36858	-6.01208	-5.8613	-5.00866	-3.79186	-2.70154	-2.22178	-2.65102	-3.97095	-5.8377	-7.7046	-9.02093	-9.41678	-8.80199	-7.36722	-5.49504	-3.62125	-2.07695	-0.988402	-0.278396	0.215105	0.588842	0.791715	0.677637	0.154145	-0.671132	-1.44539	-1.65126	-0.791774	1.40066	4.79934	8.84224	12.6451	15.2461	15.8958	14.2812	10.6037	5.49875	-0.165924	-5.53279	-9.95736	-13.1043	-14.921
FullRotation	3	-0.979718	-1.0854	-1.21119	-1.40169	-1.73581	-2.25949	-2.93132	-3.61761	-4.1428	-4.3674	-4.25295	-3.88085	-3.41341	-3.01821	-2.79188	-2.72002	-2.68264	-2.49453	-1.95863	-0.920459	0.683272	2.79045	5.20424	7.61902	9.67291	11.0143	11.3698	10.6079	8.7932	6.20609	3.30577	0.626243	-1.36565	-2.39747	-2.45185	-1.7384	-0.594831	0.634753	1.69029	2.42678	2.79781	2.82864	2.60748	2.28156	2.03183	2.00944	2.26825	2.73535
FullRotation	3	-2.27636	-1.47357	-0.929776	-0.766181	-0.887122	-1.01453	-0.816565	-0.0633056	1.27759	3.04767	4.98689	6.83966	8.41327	9.57323	10.2018	10.1734	9.373	7.7527	5.38792	2.498	-0.580765	-3.45588	-5.75107	-7.17129	-7.55647	-6.91683	-5.44599	-3.49922	-1.53114	0.00465355	0.779224	0.696409	-0.0624531	-1.09944	-1.96105	-2.3309	-2.16214	-1.67717	-1.25241	-1.24853	-1.87795	-3.14264	-4.85032	-6.67916	-8.26793	-9.30583	-9.59761	-9.09089
FullRotation	3	2.05349	1.98267	1.72574	1.19558	0.340553	-0.829798	-2.22123	-3.64694	-4.85238	-5.575	-5.6267	-4.97064	-3.75914	-2.31033	-1.02376	-0.260304	-0.230994	-0.930559	-2.14308	-3.5066	-4.61531	-5.11979	-4.81085	-3.67783	-1.93424	0.00404688	1.59862	2.29937	1.62191	-0.875386	-5.71201	-13.5925	-25.34	-41.5676	-62.191	-86.0477	-110.903	-133.938	-152.525	-164.956	-170.806	-170.827	-166.485	-159.319	-150.393	-140.026	-127.943	-113.796
FullRotation	3	0.639897	0.976804	0.847422	0.477322	0.122444	-0.0735741	-0.133384	-0.196373	-0.412117	-0.842089	-1.4196	-1.98294	-2.36333	-2.47949	-2.3822	-2.21821	-2.13468	-2.18647	-2.3119	-2.38967	-2.33975	-2.19283	-2.08734	-2.19068	-2.59859	-3.26634	-4.00905	-4.56444	-4.67858	-4.17664	-2.99412	-1.18195	1.09885	3.58641	5.94862	7.84815	9.02332	9.3483	8.83692	7.60687	5.826	3.6823	1.35895	-0.98613	-3.25292	-5.41231	-7.4828	-9.4654
FullRotation	3	-51.9893	-75.1202	-102.049	-130.666	-158.24	-182.181	-200.931	-214.689	-225.738	-238.211	-257.163	-286.917	-328.963	-380.189	-432.486	-474.447	-494.898	-486.891	-450.28	-391.656	-321.755	-251.713	-189.915	-140.545	-103.894	-77.639	-58.1461	-41.1955	-22.1322	4.09979	42.4438	96.4252	166.34	247.831	331.885	406.739	461.134	487.541	483.977	453.863	404.353	344.109	281.332	222.429	171.368	129.655	96.8519	71.4302
FullRotation	3	118.308	106.131	90.9748	75.4478	63.286	58.3765	63.7467	80.8745	109.445	147.402	191.073	235.319	273.978	300.882	311.392	303.881	280.372	245.886	206.752	168.674	135.378	108.197	86.4381	68.1146	50.645	31.3833	8.01028	-21.1063	-56.6053	-97.9872	-143.737	-191.678	-239.424	-284.863	-326.832	-366.12	-406.393	-454.066	-516.193	-596.617	-692.173	-791.336	-876.628	-929.999	-938.699	-899.08	-817.074	-705.803
FullRotation	4	-172.222	-150.957	-129.48	-109.466	-91.192	-74.3118	-58.593	-44.2485	-31.8362	-21.9383	-14.8538	-10.3876	-7.73463	-5.41361	-1.24161	7.60833	24.3329	51.782	91.189	140.649	194.183	242.391	275.047	284.78	269.986	235.342	189.681	142.493	100.945	68.5914	45.8146	31.1901	22.9039	19.7458	21.5512	29.1258	43.6789	65.9092	95.0471	128.304	161.074	187.917	203.993	206.393	194.896	171.926	141.798	109.532
FullRotation	4	225.84	196.18	168.585	143.216	120.456	100.958	85.2444	73.3357	64.7454	58.9323	55.9872	57.239	65.3976	83.9735	115.898	161.667	217.772	276.391	326.977	359.437	367.547	350.934	314.672	266.904	215.892	167.896	126.44	92.6325	65.87	44.3937	25.5969	6.27182	-16.8949	-46.3661	-82.4975	-122.547	-160.772	-190.031	-204.409	-201.613	-183.847	-156.766	-127.223	-101.049	-81.8165	-70.8291	-67.9943	-72.9516
FullRotation	4	-162.195	-151.666	-136.995	-118.408	-97.3242	-75.949	-56.6334	-41.2275	-30.6321	-24.6827	-22.4447	-22.7913	-25.0806	-29.6655	-38.1141	-53.02	-77.3188	-113.055	-159.824	-213.534	-266.368	-308.53	-331.406	-330.781	-308.463	-271.453	-229.122	-189.9	-159.007	-137.94	-125.409	-118.851	-115.713	-114.139	-113.148	-112.509	-112.497	-113.547	-115.869	-119.134	-122.475	-124.868	-125.718	-125.261	-124.433	-124.247	-125.049	-126.16
FullRotation	4	4.18063	6.09091	7.87302	9.24749	10.001	10.0506	9.47908	8.52143	7.4887	6.65519	6.1729	6.06768	6.31114	6.89347	7.82032	9.02811	10.2999	11.2799	11.6126	11.1327	9.99007	8.63119	7.64691	7.562	8.6622	10.9149	13.9876	17.3345	20.3222	22.382	23.1641	22.6418	21.1056	19.0289	16.8705	14.915	13.229	11.732	10.3241	8.99473	7.86383	7.13193	6.96202	7.35886	8.1229	8.91538	9.3909	9.31129
FullRotation	4	-132.127	-148.29	-160.369	-166.68	-166.625	-160.854	-151.016	-139.177	-127.131	-115.919	-105.759	-96.3672	-87.3937	-78.7291	-70.5517	-63.2647	-57.4939	-54.2182	-54.8741	-61.1789	-74.4996	-94.9092	-120.395	-146.825	-168.982	-182.376	-184.965	-177.827	-164.448	-149.117	-135.375	-125.274	-119.51	-117.967	-120.084	-124.918	-131.121	-137.212	-142.212	-146.342	-151.238	-159.404	-173	-192.541	-216.104	-239.483	-257.295	-264.659
FullRotation	4	-318.695	-298.014	-267.712	-234.459	-204.071	-180.598	-165.964	-159.996	-160.741	-165	-169.045	-169.399	-163.62	-150.961	-132.696	-111.873	-92.4015	-77.777	-69.9763	-69.0155	-73.2844	-80.366	-87.8653	-93.9175	-97.3288	-97.5264	-94.5064	-88.8183	-81.4858	-73.7544	-66.6801	-60.7507	-55.7629	-51.0552	-45.9596	-40.194	-33.969	-27.7945	-22.1614	-17.3212	-13.2749	-9.91659	-7.18728	-5.12671	-3.80837	-3.23075	-3.25049	-3.6071
FullRotation	4	-3.79092	-5.4488	-6.52109	-6.82604	-6.41176	-5.53034	-4.52494	-3.69135	-3.18105	-2.98204	-2.96162	-2.93674	-2.73841	-2.25872	-1.4782	-0.472413	0.601899	1.54238	2.14628	2.26041	1.82279	0.892498	-0.344028	-1.6003	-2.55801	-2.96553	-2.73281	-1.97195	-0.950323	0.0296364	0.759611	1.18719	1.38296	1.44568	1.41973	1.27284	0.938555	0.384834	-0.334347	-1.0728	-1.63722	-1.86349	-1.68868	-1.17535	-0.472719	0.269563	0.984017	1.72622
FullRotation	4	-400.171	-359.038	-309.035	-259.087	-216.311	-185.459	-169.166	-168.194	-181.254	-204.726	-232.898	-259.035	-277.065	-283.233	-277.025	-260.95	-239.32	-216.593	-196.038	-179.259	-166.557	-157.666	-152.269	-150.022	-150.271	-151.871	-153.375	-153.477	-151.418	-147.117	-141.036	-133.93	-126.652	-120.021	-114.707	-111.079	-109.093	-108.258	-107.75	-106.598	-103.876	-98.8811	-91.3117	-81.4842	-70.4898	-60.1286	-52.4835	-49.2141
FullRotation	4	5.40526	3.81551	1.31978	-1.83983	-5.17947	-7.96383	-9.37332	-8.80655	-6.18769	-2.08104	2.49199	6.479	9.23498	10.7188	11.3446	11.6082	11.7416	11.596	10.7845	8.95731	6.04388	2.3509	-1.5071	-4.79923	-6.91865	-7.57861	-6.88655	-5.26373	-3.24991	-1.29498	0.357765	1.65215	2.60477	3.2138	3.4487	3.3262	2.95878	2.51758	2.10607	1.6526	0.919193	-0.350777	-2.22325	-4.42779	-6.37397	-7.34348	-6.78063	-4.54373
FullRotation	4	15.7266	13.6501	9.63059	4.63765	-0.197974	-3.90124	-5.84583	-5.78806	-3.81347	-0.269602	4.27436	9.09182	13.4173	16.6194	18.3453	18.5726	17.5435	15.6262	13.174	10.4425	7.6019	4.8301	2.41658	0.779425	0.332825	1.25772	3.32111	5.8914	8.17195	9.53578	9.77471	9.14568	8.21106	7.58099	7.67261	8.57963	10.0592	11.6301	12.7309	12.9069	11.9679	10.0724	7.69856	5.50624	4.13053	3.97819	5.08837	7.10549
FullRotation	4	0.0892346	1.05617	1.7521	2.05218	1.9292	1.4568	0.772063	0.0233561	-0.665349	-1.20373	-1.53292	-1.62831	-1.50991	-1.24215	-0.912343	-0.593532	-0.317344	-0.0737535	0.165014	0.418902	0.689508	0.967424	1.24361	1.51308	1.76802	1.99011	2.15132	2.22618	2.20598	2.10436	1.94806	1.75946	1.543	1.28638	0.97696	0.62183	0.257306	-0.060871	-0.282203	-0.388423	-0.408165	-0.411389	-0.481952	-0.678564	-0.998977	-1.36995	-1.67316	-1.79892
FullRotation	4	3.12519	4.33389	5.5492	6.45724	6.78181	6.38856	5.34168	3.90754	2.49593	1.54086	1.33155	1.86819	2.83496	3.74657	4.20374	4.10947	3.69874	3.37029	3.4239	3.86472	4.37552	4.46417	3.71805	2.05015	-0.184029	-2.2817	-3.49354	-3.39469	-2.12363	-0.327135	1.17708	1.83133	1.5994	0.90219	0.278298	0.00255927	-0.083676	-0.42923	-1.43392	-3.14893	-5.21015	-7.01628	-8.02691	-7.99981	-7.07004	-5.6686	-4.33707	-3.51926
FullRotation	4	3.52183	2.17981	0.832089	-0.235509	-0.779321	-0.699384	-0.0780769	0.859075	1.83196	2.59479	2.99387	2.98649	2.63007	2.04835	1.3801	0.724117	0.106333	-0.506809	-1.1524	-1.80906	-2.37888	-2.73219	-2.78886	-2.57794	-2.23114	-1.90851	-1.69752	-1.54733	-1.28073	-0.686418	0.35512	1.78224	3.35454	4.74835	5.69058	6.05649	5.88703	5.33383	4.57667	3.75864	2.95863	2.19888	1.46988	0.758093	0.0642769	-0.58987	-1.16536	-1.61436
FullRotation	4	20.8156	16.7982	12.744	9.71659	8.14853	7.82029	8.18709	8.77908	9.39682	10.0288	10.6313	10.9867	10.7591	9.6992	7.8359	5.50973	3.21978	1.3883	0.191177	-0.451836	-0.744887	-0.84371	-0.750658	-0.329395	0.586753	2.06824	4.02244	6.22042	8.39242	10.3297	11.9326	13.186	14.0879	14.5803	14.5281	13.7673	12.2104	9.95774	7.35121	4.92547	3.25928	2.78906	3.66509	5.71407	8.51781	11.5656	14.4155	16.8013
FullRotation	4	-10.1966	-7.67948	-5.87143	-5.02508	-5.21848	-6.29607	-7.87116	-9.41004	-10.391	-10.4781	-9.63398	-8.10847	-6.31565	-4.66461	-3.4286	-2.6989	-2.41445	-2.43461	-2.61668	-2.87529	-3.2031	-3.64254	-4.22548	-4.91546	-5.6004	-6.1413	-6.44889	-6.53206	-6.48442	-6.41849	-6.3882	-6.35065	-6.18747	-5.77147	-5.0407	-4.03958	-2.91262	-1.85511	-1.04709	-0.594782	-0.500734	-0.672029	-0.965862	-1.25335	-1.47143	-1.63262	-1.79366	-2.00761
FullRotation	4	4.80207	4.8615	4.29011	3.50722	2.91813	2.72385	2.84293	3.00325	2.93853	2.55712	1.96209	1.35456	0.918131	0.789261	1.0907	1.94819	3.4318	5.45869	7.7498	9.89747	11.5154	12.3781	12.472	11.9479	11.0326	9.95176	8.89535	8.00633	7.37805	7.04278	6.95952	7.00844	7.003	6.72705	5.99219	4.71088	2.94468	0.91103	-1.07524	-2.69183	-3.69819	-3.98952	-3.61893	-2.7968	-1.86898	-1.24291	-1.25257	-1.99252
FullRotation	4	2.24119	0.856388	-0.735925	-2.30131	-3.66749	-4.76063	-5.58127	-6.14368	-6.42448	-6.3584	-5.884	-5.01144	-3.86657	-2.6787	-1.71081	-1.16548	-1.11532	-1.49231	-2.13213	-2.84337	-3.4623	-3.88256	-4.06625	-4.05063	-3.94365	-3.89323	-4.0246	-4.37254	-4.85082	-5.28643	-5.50518	-5.41997	-5.07093	-4.59758	-4.16311	-3.88015	-3.77478	-3.80417	-3.9021	-4.02078	-4.1421	-4.26408	-4.37907	-4.46417	-4.48083	-4.37822	-4.09376	-3.56416
FullRotation	4	0.126709	-0.843431	-1.71321	-2.29172	-2.41346	-1.99398	-1.07205	0.175816	1.45753	2.42671	2.77915	2.36605	1.28163	-0.12945	-1.37689	-2.0136	-1.81843	-0.878124	0.467912	1.76959	2.61044	2.69449	1.88478	0.216362	-2.09771	-4.69494	-7.1409	-9.0461	-10.1708	-10.4658	-10.0297	-9.0165	-7.55474	-5.73588	-3.67124	-1.55697	0.338331	1.78891	2.75692	3.44263	4.17134	5.17542	6.42255	7.61384	8.35368	8.37088	7.6499	6.4065
FullRotation	4	14.6763	14.2243	13.0293	11.5513	10.3443	9.89049	10.4177	11.7748	13.4427	14.7065	14.9219	13.7606	11.324	8.08621	4.70927	1.81442	-0.200111	-1.23773	-1.46207	-1.16549	-0.614571	0.0509959	0.823579	1.74687	2.81991	3.94384	4.9503	5.67204	6.01861	6.01093	5.7793	5.53607	5.53086	5.98799	7.02336	8.56755	10.3321	11.8585	12.6542	12.373	10.9588	8.67692	6.0076	3.45598	1.37333	-0.12912	-1.16417	-1.99037
FullRotation	4	-9.28087	-8.94152	-8.51729	-7.9654	-7.2378	-6.31703	-5.24792	-4.15808	-3.25203	-2.76908	-2.90631	-3.73999	-5.18279	-7.00259	-8.87857	-10.4661	-11.4452	-11.5738	-10.7548	-9.0971	-6.91466	-4.63371	-2.64069	-1.15966	-0.226246	0.242852	0.352983	0.177587	-0.23361	-0.817332	-1.478	-2.11122	-2.65349	-3.12633	-3.63719	-4.3265	-5.2759	-6.4284	-7.56884	-8.39192	-8.62603	-8.15435	-7.06663	-5.62319	-4.15504	-2.95519	-2.20778	-1.97177
FullRotation	4	-1.98973	-3.56714	-5.24325	-6.61907	-7.38424	-7.40498	-6.72283	-5.49474	-3.9285	-2.24144	-0.633196	0.744654	1.81742	2.5918	3.12637	3.48307	3.69269	3.74884	3.63139	3.33791	2.9161	2.48037	2.19988	2.24886	2.72837	3.60624	4.71646	5.83228	6.76844	7.43585	7.81464	7.86973	7.49725	6.55552	4.97403	2.85176	0.470692	-1.7985	-3.63698	-4.89298	-5.62292	-6.05996	-6.53308	-7.36516	-8.77578	-10.8118	-13.324	-15.9859
FullRotation	4	-636.307	-649.588	-663.079	-663.424	-639.814	-588.616	-514.741	-429.25	-344.711	-270.84	-212.293	-169.002	-138.075	-115.893	-99.4492	-86.695	-76.2601	-67.025	-57.9263	-48.0217	-36.663	-23.5453	-8.57877	8.3297	27.4136	48.9888	73.1576	99.3602	125.959	150.133	168.315	177.169	174.771	161.408	139.503	112.586	83.7693	54.4653	23.9322	-10.1577	-50.3897	-98.022	-151.739	-207.261	-258.099	-297.314	-319.632	-323.011
FullRotation	4	7.1504	6.33214	4.9829	3.35953	1.70107	0.170528	-1.15066	-2.23323	-3.06217	-3.61443	-3.85701	-3.76417	-3.33708	-2.61725	-1.68261	-0.635279	0.409556	1.3289	1.99973	2.3336	2.32967	2.11159	1.8875	1.82688	1.9225	1.95001	1.58412	0.618999	-0.851229	-2.41427	-3.50313	-3.64331	-2.64866	-0.676874	1.86161	4.47066	6.72308	8.33292	9.14293	9.07339	8.10372	6.3156	3.97016	1.54685	-0.322604	-1.02341	-0.172375	2.21946
FullRotation	4	2.20821	0.782496	-0.633715	-1.6806	-2.27095	-2.52644	-2.63039	-2.68545	-2.65287	-2.39684	-1.79523	-0.839428	0.335036	1.49998	2.42801	2.97631	3.12097	2.93793	2.54802	2.0575	1.51516	0.897096	0.122301	-0.899965	-2.19479	-3.64639	-4.97061	-5.78154	-5.74865	-4.77211	-3.06894	-1.10176	0.621814	1.76723	2.286	2.37185	2.30598	2.29518	2.39246	2.52367	2.57671	2.48631	2.26669	1.98971	1.73452	1.54627	1.42289	1.3309
FullRotation	4	4.92433	3.4091	0.813749	-2.24202	-5.01641	-6.87536	-7.43195	-6.59587	-4.55668	-1.72021	1.39707	4.29162	6.58549	8.08711	8.78944	8.80611	8.28935	7.35926	6.0881	4.52683	2.75474	0.904624	-0.849296	-2.32659	-3.37266	-3.87553	-3.78564	-3.1476	-2.12765	-0.98979	-0.00387371	0.671405	1.04553	1.24548	1.39537	1.52771	1.59621	1.56432	1.48234	1.47765	1.67659	2.11865	2.73513	3.38848	3.93914	4.28763	4.38018	4.19188
FullRotation	4	-19.7612	-22.2892	-24.2299	-25.978	-27.9354	-30.192	-32.3686	-33.7532	-33.6641	-31.7996	-28.355	-23.8627	-18.9122	-13.9577	-9.30088	-5.1848	-1.85912	0.45495	1.66758	1.89731	1.45165	0.717605	0.0187449	-0.486229	-0.821152	-1.1188	-1.49658	-1.94529	-2.29416	-2.27799	-1.67748	-0.462788	1.13661	2.6783	3.65536	3.68435	2.64985	0.744206	-1.61169	-3.92882	-5.81955	-7.11093	-7.86404	-8.30438	-8.69213	-9.1815	-9.72677	-10.0911
FullRotation	4	-2.01833	-0.42357	0.991513	1.79253	1.76849	0.97308	-0.328481	-1.75881	-2.91953	-3.46761	-3.18777	-2.06863	-0.341363	1.57636	3.23776	4.3585	4.91687	5.09928	5.12925	5.10906	4.98221	4.6251	3.98356	3.14807	2.31801	1.68956	1.3472	1.23047	1.18804	1.0775	0.846355	0.548943	0.301397	0.200847	0.261722	0.392141	0.426676	0.189333	-0.442273	-1.49492	-2.89015	-4.44922	-5.91837	-7.00987	-7.47325	-7.17015	-6.12703	-4.52818
FullRotation	4	1.39931	-0.485214	-1.52188	-1.65001	-0.926599	0.445969	2.13879	3.76842	4.9915	5.57607	5.43508	4.63349	3.37687	1.97088	0.733409	-0.123404	-0.589358	-0.865646	-1.26564	-2.04079	-3.22629	-4.59228	-5.74213	-6.30743	-6.13622	-5.37016	-4.37634	-3.58217	-3.30728	-3.66416	-4.54375	-5.66038	-6.62819	-7.05727	-6.66501	-5.37665	-3.37801	-1.07932	1.00613	2.42757	2.93605	2.54139	1.46763	0.0343025	-1.47843	-2.9118	-4.22751	-5.43555
FullRotation	4	8.70435	8.2503	8.27644	8.47376	8.48504	8.07422	7.24364	6.24668	5.46201	5.18718	5.45303	5.99703	6.42806	6.50825	6.36093	6.45476	7.34119	9.29349	12.0639	14.9108	16.8826	17.2122	15.6196	12.3906	8.2189	3.90938	0.101752	-2.87148	-4.96166	-6.28223	-6.98134	-7.16736	-6.89488	-6.18328	-5.06014	-3.60365	-1.97924	-0.42588	0.793471	1.46177	1.4509	0.737805	-0.58404	-2.29078	-4.04257	-5.46913	-6.31624	-6.57164
FullRotation	4	2.46887	1.05976	-0.306942	-1.16878	-1.20744	-0.396456	0.951393	2.26931	2.93111	2.48358	0.814325	-1.81722	-4.89623	-7.85212	-10.2481	-11.8889	-12.8264	-13.2872	-13.5616	-13.8872	-14.3588	-14.8868	-15.2227	-15.0538	-14.1454	-12.4812	-10.3378	-8.2319	-6.73601	-6.22675	-6.69256	-7.7118	-8.63026	-8.85166	-8.09858	-6.51339	-4.56445	-2.81451	-1.67754	-1.28043	-1.48344	-2.02122	-2.6655	-3.30559	-3.91482	-4.4507	-4.78703	-4.74146
FullRotation	4	-3.6978	-6.50464	-9.23731	-11.1953	-11.9206	-11.3208	-9.63735	-7.28432	-4.63909	-1.89018	0.980086	4.07674	7.41891	10.8285	13.943	16.342	17.6907	17.8268	16.7494	14.5601	11.4175	7.55282	3.31955	-0.785513	-4.18422	-6.34988	-6.94135	-5.86707	-3.26834	0.524213	5.00158	9.45751	13.0122	14.7556	14.0074	10.5835	4.92673	-1.98289	-8.89687	-14.6151	-18.2322	-19.2581	-17.6528	-13.8076	-8.49662	-2.76003	2.29422	5.75012
FullRotation	5	162.232	145.523	131.873	119.541	108.496	99.8252	94.704	93.3944	94.755	96.4824	96.0097	91.606	83.1225	71.9799	60.421	50.4688	43.1612	38.4123	35.4331	33.3426	31.5842	29.9758	28.5044	27.0971	25.5537	23.6467	21.2714	18.5192	15.6397	12.9478	10.7488	9.29967	8.787	9.29698	10.8133	13.2753	16.7225	21.4539	28.1066	37.5365	50.4645	66.9601	85.9815	105.274	121.853	133.017	137.465	135.914
FullRotation	5	31.7086	36.3556	41.903	49.4832	61.0659	79.3337	107.012	145.736	194.865	250.89	307.884	358.961	398.133	421.723	428.793	420.675	400.112	370.594	336.019	300.467	267.762	240.754	220.62	206.606	196.507	187.724	178.454	168.37	158.434	149.985	143.676	138.948	134.334	128.333	120.238	110.421	100	90.2388	82.0725	75.967	71.9681	69.7412	68.5374	67.2505	64.7421	60.3483	54.2271	47.2193
FullRotation	5	317.565	284.389	250.752	221.494	198.55	181.55	169.167	160.268	154.338	151.203	150.495	151.295	152.158	151.447	147.756	140.271	128.975	114.655	98.689	82.6611	67.9468	55.424	45.3849	37.5979	31.4093	25.8149	19.562	11.4093	0.599886	-12.6293	-26.8434	-39.7627	-49.1103	-53.5422	-53.1745	-49.4344	-44.3663	-39.7716	-36.5749	-34.6113	-32.7791	-29.3761	-22.406	-9.75356	10.7385	41.0879	82.6346	135.07
FullRotation	5	-10.4912	-9.80016	-9.81267	-10.2756	-10.7035	-10.623	-9.78232	-8.21686	-6.16309	-3.91738	-1.73497	0.191284	1.72516	2.82416	3.66681	4.85809	7.64968	14.0645	26.7589	48.4611	80.942	123.769	173.429	223.521	266.352	295.5	308.17	306.04	294.095	278.114	262.316	248.469	236.731	227.359	221.873	222.775	231.907	248.524	268.415	284.879	291.279	283.948	263.941	236.763	210.261	191.772	185.795	192.942
FullRotation	5	4.58324	4.39712	4.04064	3.05443	1.23113	-1.26376	-3.96414	-6.32156	-7.93564	-8.67493	-8.63842	-8.02408	-7.00343	-5.69257	-4.21248	-2.76512	-1.62913	-1.04346	-1.05074	-1.42439	-1.7637	-1.71737	-1.19306	-0.401386	0.294283	0.625303	0.579372	0.371966	0.243015	0.234638	0.104665	-0.555294	-2.08148	-4.53025	-7.62723	-10.8756	-13.7292	-15.7228	-16.5299	-15.9917	-14.1674	-11.392	-8.26672	-5.52222	-3.7893	-3.38897	-4.26437	-6.0779
FullRotation	5	-403.718	-427.639	-440.574	-439.94	-425.108	-398.154	-363.473	-326.496	-292.283	-264.662	-246.111	-238.045	-240.971	-254.217	-275.385	-300.054	-322.261	-335.912	-336.634	-323.253	-298.163	-266.469	-234.314	-207.172	-188.723	-180.573	-182.633	-193.716	-211.91	-234.598	-258.345	-279.098	-292.902	-296.949	-290.394	-274.473	-251.891	-225.915	-199.641	-175.591	-155.501	-140.112	-129.026	-120.884	-113.978	-107.081	-99.9989	-93.4708
FullRotation	5	9.10298	14.9137	18.2431	18.5157	15.9635	11.5048	6.36978	1.60509	-2.29916	-5.45892	-8.27747	-10.9604	-13.1737	-14.106	-12.9028	-9.24109	-3.68648	2.36959	7.18558	9.32131	8.14879	3.99438	-2.09577	-8.77517	-14.7559	-18.996	-20.7803	-19.8261	-16.4303	-11.5245	-6.47448	-2.63542	-0.874186	-1.32554	-3.47746	-6.46236	-9.34526	-11.3072	-11.761	-10.5091	-7.90802	-4.92933	-2.95035	-3.297	-6.70045	-12.9313	-20.7901	-28.462
FullRotation	5	33.3438	38.3933	40.2127	38.0784	31.9794	22.2527	9.02002	-8.10352	-29.8454	-56.7521	-88.5281	-123.438	-158.035	-187.557	-207.109	-213.289	-205.463	-186.005	-159.382	-130.634	-103.982	-82.0475	-65.7435	-54.647	-47.5805	-43.1792	-40.2699	-38.009	-35.8405	-33.4471	-30.8309	-28.5575	-28.1018	-32.1511	-44.7025	-70.6678	-114.745	-179.559	-263.626	-360.194	-457.964	-543.899	-607.065	-641.753	-648.437	-632.457	-601.499	-563.28
FullRotation	5	99.891	95.1148	92.4727	92.1073	93.9483	97.8096	103.745	112.354	124.745	142.074	164.849	192.313	222.082	250.189	271.673	281.775	277.518	259.035	229.9	196.089	164.008	138.509	121.772	113.318	110.843	111.296	111.828	110.464	106.572	101.117	96.7456	97.628	108.899	135.416	179.79	240.203	309.234	374.881	424.003	446.925	441.009	411.404	368.669	324.644	288.575	265.052	254.084	252.628
FullRotation	5	-31.1733	-32.0975	-35.6336	-44.2171	-60.0349	-84.155	-115.692	-151.454	-186.421	-215.069	-233.066	-238.59	-232.659	-218.362	-199.508	-179.475	-160.864	-145.919	-137.185	-137.68	-150.196	-175.926	-213.099	-256.46	-298.109	-329.608	-344.623	-341.022	-321.545	-292.76	-262.784	-238.695	-224.667	-221.45	-227.229	-239.308	-255.718	-275.964	-300.618	-330.027	-362.881	-395.463	-422.136	-437.016	-436.113	-418.928	-388.696	-351.175
FullRotation	5	-168.544	-164.266	-158.653	-150.064	-137.616	-121.453	-102.674	-82.8415	-63.2392	-44.2875	-25.4624	-5.85566	14.9084	35.8563	54.3908	66.6355	68.1676	54.753	22.8966	-29.6212	-102.879	-193.602	-294.229	-393.326	-477.945	-537.366	-566.503	-567.225	-546.957	-515.518	-481.918	-452.433	-430.117	-415.12	-405.192	-396.307	-383.727	-363.574	-334.405	-297.981	-258.748	-222.281	-193.508	-175.485	-169.029	-172.95	-184.454	-199.521
FullRotation	5	-216.921	-217.831	-211.843	-200.137	-185.94	-174.06	-169.705	-176.859	-196.791	-227.263	-262.813	-296.076	-319.8	-328.906	-321.952	-301.412	-272.667	-242.12	-215.202	-195.047	-182.162	-175.012	-171.1	-168.072	-164.432	-159.698	-154.13	-148.344	-143.074	-139.106	-137.204	-137.912	-141.3	-146.86	-153.692	-160.904	-167.948	-174.586	-180.468	-184.637	-185.464	-181.222	-171.013	-155.39	-136.263	-116.144	-97.2347	-80.8355
FullRotation	5	538.119	509.664	466.665	414.135	358.659	306.482	261.984	227.059	201.398	183.281	170.434	160.696	152.463	144.882	137.803	131.494	126.281	122.284	119.293	116.775	113.983	110.181	104.944	98.3809	91.1102	83.957	77.5408	71.9892	66.9344	61.7506	55.8615	48.9221	40.768	31.1805	19.6205	5.15324	-13.2908	-36.3347	-63.4623	-92.5756	-120.137	-142.043	-154.955	-157.488	-150.588	-136.888	-119.456	-100.724
FullRotation	5	-4.21113	-6.23536	-9.02379	-12.25	-15.4008	-17.9203	-19.3621	-19.5156	-18.4635	-16.5539	-14.2852	-12.1549	-10.529	-9.58047	-9.30485	-9.58462	-10.2576	-11.1582	-12.1299	-13.0252	-13.7131	-14.0918	-14.0967	-13.6915	-12.86	-11.6057	-9.9818	-8.11957	-6.24251	-4.62832	-3.53312	-3.09936	-3.28914	-3.87204	-4.47952	-4.7159	-4.29231	-3.13041	-1.38457	0.632984	2.58165	4.20118	5.34741	5.96802	6.07033	5.71813	5.03916	4.2079
FullRotation	5	178.409	121.57	67.3982	18.5352	-22.9214	-55.0931	-76.3959	-86.053	-84.7348	-74.835	-60.0488	-44.3218	-30.6482	-20.2746	-12.6221	-5.83918	2.36985	14.0511	30.6614	53.025	81.3077	114.745	151.17	186.746	216.453	235.401	240.474	231.401	210.713	182.698	151.996	122.446	96.4845	75.0724	58.0125	44.495	33.6614	24.9619	18.1905	13.2999	10.1898	8.61959	8.20363	8.38807	8.35851	6.95886	2.79775	-5.36265
FullRotation	6	-74.7715	-73.7309	-72.9361	-72.857	-73.9909	-76.854	-82.0006	-89.9755	-101.145	-115.499	-132.58	-151.623	-171.837	-192.63	-213.623	-234.431	-254.356	-272.196	-286.355	-295.249	-297.835	-293.987	-284.512	-270.825	-254.492	-236.856	-218.859	-201.01	-183.414	-165.836	-147.823	-128.949	-109.141	-88.9809	-69.7949	-53.4162	-41.6141	-35.4074	-34.5927	-37.7571	-42.7951	-47.6661	-51.0445	-52.6089	-52.9861	-53.4659	-55.6625	-61.1698
FullRotation	6	269.039	247.824	228.797	214.522	204.709	197.207	189.559	180.175	168.649	155.362	140.945	125.987	111.087	96.9879	84.5709	74.657	67.7552	63.9151	62.7311	63.4891	65.4254	68.1088	71.8928	78.2611	89.7841	109.448	139.376	179.351	225.83	272.133	310.05	332.398	335.4	319.753	289.827	251.483	209.65	166.821	122.998	76.8803	27.5741	-23.9804	-74.495	-118.963	-152.19	-170.557	-173.207	-162.121
FullRotation	6	20.0625	41.3522	74.9298	122.544	182.949	250.78	316.883	370.515	402.717	409.308	392.017	357.258	313.339	267.598	224.714	186.598	153.358	124.44	99.2269	76.9202	56.0646	34.3592	9.18036	-21.2587	-56.693	-94.3003	-129.366	-157.02	-174.403	-182.373	-186.067	-194.01	-215.939	-259.819	-328.777	-418.839	-518.47	-610.629	-677.163	-704.258	-686.861	-630.217	-547.89	-457.292	-374.692	-311.532	-272.9	-257.888
FullRotation	6	255.234	272.563	281.048	278.603	265.673	244.756	219.189	192.001	165.477	141.541	122.494	111.43	111.838	126.471	155.964	197.93	247.012	295.994	337.611	366.47	380.387	380.648	371.127	356.629	341.185	326.966	314.133	301.507	287.612	271.559	253.416	234.032	214.543	195.921	178.825	163.759	151.304	142.151	136.805	135.09	135.817	136.901	136.006	131.402	122.591	110.355	96.2711	82.0028
FullRotation	6	-95.4616	-88.1564	-78.8746	-67.4492	-52.9261	-34.0545	-10.0728	18.8222	51.6193	86.9795	123.519	159.611	192.957	220.448	238.634	244.601	236.835	215.632	182.981	141.95	95.75	46.6083	-5.17015	-61.3781	-124.762	-196.611	-274.084	-349.012	-409.553	-444.578	-448.882	-426.478	-390.202	-357.739	-345.843	-364.924	-415.655	-488.501	-566.373	-629.865	-663.427	-660.179	-623.386	-564.237	-497.217	-435.291	-386.61	-353.51
FullRotation	6	261.496	289.825	325.136	366.851	410.107	446.423	466.579	464.371	439.215	396.19	343.681	290.102	241.456	200.618	168.037	142.989	124.611	112.477	106.83	108.646	119.507	141.105	174.273	217.738	267.212	315.558	354.392	376.667	379.026	362.727	332.745	295.718	257.92	224.154	197.642	180.437	173.7	177.55	190.635	209.852	230.638	247.973	257.78	258.156	249.854	235.821	220.051	206.274
FullRotation	6	-156.541	-136.747	-120.536	-107.151	-95.6323	-85.338	-76.2203	-68.7671	-63.7218	-61.7316	-63.1176	-67.8877	-76.0166	-87.848	-104.324	-126.725	-155.813	-190.673	-227.909	-261.887	-286.202	-295.864	-289.168	-268.305	-238.468	-205.966	-176.269	-152.732	-136.249	-125.665	-118.612	-112.475	-105.266	-96.1887	-85.732	-75.2778	-66.414	-60.2553	-57.0506	-56.1979	-56.5961	-57.1606	-57.2985	-57.2092	-57.9642	-61.3788	-69.7036	-85.118
FullRotation	6	145.065	133.376	115.513	95.2005	75.4973	57.7692	41.4907	24.6441	4.25225	-23.1561	-60.8942	-110.92	-172.204	-239.51	-303.712	-354.152	-382.231	-384.465	-363.375	-325.871	-280.279	-233.668	-190.6	-153.266	-122.287	-97.4215	-77.9135	-62.5664	-49.7565	-37.4067	-22.9028	-2.99543	26.0352	67.6363	123.541	192.028	266.804	337.53	392.351	421.69	421.578	394.857	349.62	295.757	241.332	190.335	142.364	93.8127
FullRotation	6	-1.85848	-2.49864	-2.808	-2.79308	-2.57939	-2.36187	-2.34454	-2.68311	-3.43614	-4.53821	-5.80999	-7.00956	-7.90499	-8.33447	-8.23229	-7.62323	-6.60618	-5.34162	-4.03712	-2.91562	-2.15986	-1.85075	-1.93372	-2.23649	-2.53437	-2.63345	-2.43102	-1.9341	-1.23601	-0.474584	0.209795	0.70991	0.983057	1.07626	1.12687	1.32091	1.81075	2.62784	3.64035	4.58537	5.16336	5.14985	4.47352	3.23723	1.67947	0.104709	-1.19694	-2.00678
FullRotation	6	-16.7337	-8.29168	-2.60421	0.56896	2.37406	4.07226	6.37331	9.15088	11.5597	12.4762	11.1087	7.61897	3.53515	1.76236	6.07198	20.1499	46.4794	85.4327	134.876	190.405	246.164	296.068	335.181	360.878	373.442	375.778	372.297	367.353	363.817	362.303	361.242	357.707	348.654	332.169	308.284	279.059	247.837	218.015	191.884	170.081	151.812	135.578	119.951	104.029	87.5031	70.4466	52.9907	34.9919
FullRotation	6	-0.183123	-1.13889	-1.57272	-1.32978	-0.521222	0.532022	1.4588	2.01154	2.1514	2.01515	1.80786	1.69698	1.75953	1.98085	2.27797	2.53083	2.62508	2.50766	2.23668	1.97117	1.88936	2.06371	2.39466	2.66579	2.69829	2.487	2.19687	2.01063	1.939	1.74598	1.05632	-0.416612	-2.66123	-5.29877	-7.69191	-9.18159	-9.34323	-8.1505	-5.97472	-3.42576	-1.11643	0.537169	1.40008	1.57382	1.28553	0.774923	0.239866	-0.165997
FullRotation	6	-1.19024	-0.317451	0.784599	1.89054	2.80982	3.46483	3.91943	4.34004	4.90417	5.69639	6.6409	7.50744	7.99366	7.8517	6.99714	5.54512	3.74673	1.85868	0.0199498	-1.78331	-3.63804	-5.55856	-7.37994	-8.77052	-9.37314	-8.98756	-7.68917	-5.81816	-3.85941	-2.28104	-1.39681	-1.28985	-1.80923	-2.63702	-3.40401	-3.80969	-3.70016	-3.07899	-2.06783	-0.853207	0.353014	1.33843	1.91619	1.96239	1.46065	0.535102	-0.552247	-1.45521
FullRotation	6	327.093	377.586	413.257	426.719	415.201	381.239	331.629	275.174	220.182	172.604	135.318	108.534	90.9093	80.9032	77.9574	83.2116	99.5027	130.404	178.357	242.411	316.64	390.349	450.542	485.904	490.602	466.114	420.317	364.409	309.226	262.435	227.377	203.505	187.872	177.025	168.685	162.718	161.029	166.386	180.614	203.004	229.776	254.996	272.627	278.74	272.828	257.662	237.889	218.185
FullRotation	6	-464.966	-461.332	-458.748	-464.321	-481.309	-506.614	-531.459	-544.971	-538.871	-510.931	-465.587	-411.662	-358.608	-313.239	-278.316	-253.159	-235.444	-223.011	-214.912	-211.501	-213.867	-223.039	-239.339	-262.03	-289.222	-317.919	-344.21	-363.773	-372.816	-369.259	-353.597	-328.871	-299.59	-270.101	-243.22	-219.709	-198.71	-178.698	-158.426	-137.485	-116.365	-96.1435	-78.0069	-62.8287	-50.935	-42.1024	-35.7339	-31.1079
FullRotation	7	-29.1363	-25.593	-21.1626	-16.7973	-13.1449	-10.3599	-8.26746	-6.66896	-5.51473	-4.85804	-4.70385	-4.92471	-5.30767	-5.66661	-5.92925	-6.16593	-6.582	-7.47629	-9.12342	-11.5678	-14.4202	-16.8429	-17.8314	-16.6966	-13.4511	-8.82519	-3.88137	0.515619	4.02012	6.72614	8.80403	10.1623	10.4016	9.07635	6.05473	1.7129	-3.15512	-7.63762	-11.0317	-13.0344	-13.736	-13.4538	-12.5165	-11.1258	-9.37495	-7.39813	-5.50781	-4.17249
FullRotation	7	14.2069	7.7432	3.63552	2.17979	3.3572	6.70392	11.3347	16.0493	19.3707	19.3864	13.4389	-2.11123	-31.657	-79.2263	-146.379	-229.74	-319.594	-401.023	-458.002	-478.99	-461.253	-411.616	-343.343	-271.056	-206.331	-155.717	-121.264	-102.418	-97.9026	-106.657	-127.628	-158.829	-196.384	-234.306	-265.386	-283.012	-283.183	-265.815	-234.701	-196.128	-156.763	-121.758	-93.7657	-73.0517	-58.3461	-47.9536	-40.7036	-36.6089
FullRotation	7	109.085	121.495	137.633	155.086	170.3	179.552	180.189	171.502	154.819	132.861	108.745	85.1397	63.8567	45.8543	31.3821	20.0408	10.6398	0.946561	-12.5359	-34.5144	-70.2621	-124.113	-197.214	-285.311	-377.883	-459.75	-515.156	-532.851	-509.871	-452.261	-372.577	-285.547	-203.922	-135.976	-85.0393	-50.5166	-29.4952	-18.2368	-13.2198	-11.6705	-11.7114	-12.2458	-12.7215	-12.8246	-12.1489	-9.86745	-4.46263	6.36732
FullRotation	7	-5.09705	-5.47925	-4.69423	-2.76495	-0.184913	2.25056	3.74753	3.79335	2.30403	-0.407435	-3.78401	-7.21497	-10.1876	-12.3742	-13.6706	-14.2072	-14.3147	-14.4214	-14.8894	-15.9042	-17.5722	-20.2854	-25.1839	-34.3468	-50.3514	-75.1584	-108.71	-147.974	-187.102	-218.908	-237.175	-238.754	-224.445	-198.296	-165.782	-131.903	-100.11	-72.2651	-49.2213	-31.3602	-18.7412	-10.9634	-7.07432	-5.75432	-5.71634	-6.07844	-6.48962	-6.98573
FullRotation	7	4.97883	6.29963	7.2022	7.58745	7.5189	7.20823	6.92149	6.84307	6.97305	7.12907	7.05971	6.61003	5.83842	5.00791	4.45505	4.40838	4.86414	5.58388	6.2058	6.40722	6.0391	5.18727	4.14307	3.29807	2.99701	3.40568	4.45327	5.88244	7.38051	8.71733	9.8101	10.6874	11.3921	11.9005	12.1151	11.9281	11.3023	10.2985	9.0354	7.60971	6.0469	4.31714	2.40727	0.408987	-1.42898	-2.70651	-2.9591	-1.81227
FullRotation	7	10.3139	11.0248	12.5158	14.6295	16.8892	18.6715	19.4391	18.8725	16.8183	13.013	6.6303	-4.2185	-22.7533	-53.1398	-99.1025	-161.637	-236.696	-314.316	-380.433	-421.3	-428.747	-403.613	-355.505	-299.101	-249.026	-215.734	-203.689	-211.629	-233.943	-262.396	-287.982	-302.923	-302.48	-285.986	-256.547	-219.563	-180.772	-144.701	-114.008	-89.6656	-71.5443	-59.0213	-51.3725	-47.9059	-47.8852	-50.358	-54.0567	-57.4966
FullRotation	7	8.44287	8.09989	7.6909	7.42585	7.37254	7.43915	7.45579	7.29656	6.96118	6.57465	6.31906	6.34936	6.73806	7.45813	8.39309	9.36097	10.1535	10.5876	10.5572	10.0529	9.14149	7.91193	6.43494	4.76768	3.00415	1.32489	-0.02347	-0.833704	-1.08108	-0.995921	-0.996715	-1.5067	-2.76287	-4.7266	-7.1204	-9.53633	-11.5443	-12.7772	-13.0035	-12.1894	-10.5185	-8.33689	-6.0344	-3.92764	-2.20731	-0.968929	-0.266774	-0.135942
FullRotation	7	154.168	141.298	133.767	134.855	146.531	168.465	197.474	227.79	252.417	265.358	263.811	249.241	226.692	202.744	183.186	171.481	168.416	172.616	181.365	191.35	199.264	202.332	198.779	188.137	171.305	150.312	127.811	106.424	88.0906	73.6922	63.0918	55.5572	50.2902	46.743	44.5892	43.4886	42.9218	42.2815	41.1604	39.6077	38.132	37.4255	37.9693	39.7607	42.2906	44.7289	46.1638	45.78
FullRotation	7	1.94541	1.35037	0.233706	-1.11028	-2.26246	-2.78965	-2.42498	-1.22296	0.429789	1.9779	2.93392	3.04314	2.29171	0.803395	-1.25654	-3.69632	-6.25728	-8.60736	-10.4126	-11.4417	-11.6173	-10.9828	-9.63451	-7.69629	-5.35373	-2.89563	-0.693343	0.890152	1.61649	1.43722	0.49309	-0.941636	-2.52796	-3.93186	-4.88922	-5.25717	-5.03857	-4.37045	-3.48115	-2.62842	-2.01379	-1.68531	-1.46721	-0.990576	0.142318	2.1173	4.73442	7.4247
FullRotation	7	-9.74709	-8.79725	-8.0783	-7.74079	-7.66974	-7.54876	-7.08925	-6.29693	-5.63795	-6.12977	-9.44786	-18.1024	-35.517	-65.6322	-111.711	-174.471	-250.307	-330.779	-404.167	-458.861	-487.162	-487.715	-465.455	-429.332	-389.062	-352.39	-323.711	-304.086	-292.105	-285	-279.643	-273.385	-264.71	-253.692	-242.043	-232.665	-228.798	-232.996	-246.244	-267.402	-293.095	-318.169	-336.793	-344.039	-337.448	-317.891	-289.244	-256.941
FullRotation	7	0.74418	1.4157	2.50327	3.85275	5.18709	6.18027	6.54548	6.12745	4.97266	3.33688	1.6093	0.183219	-0.656897	-0.778945	-0.180107	1.05424	2.76622	4.72043	6.61202	8.1184	8.97806	9.06022	8.38889	7.11816	5.48224	3.74036	2.13923	0.882127	0.104196	-0.159647	0.00296407	0.391563	0.751613	0.873007	0.676321	0.239629	-0.259952	-0.647442	-0.8333	-0.826386	-0.683001	-0.434326	-0.0424753	0.589606	1.55952	2.88619	4.45276	6.01453
FullRotation	7	-0.0401329	0.509177	2.27129	5.30407	9.03061	12.3705	14.1651	13.7064	11.0759	7.08658	2.8615	-0.692631	-3.1941	-4.73901	-5.59314	-5.90323	-5.63399	-4.76724	-3.59928	-2.9456	-4.16643	-9.05874	-19.6847	-38.0764	-65.6598	-102.323	-145.44	-189.504	-227.05	-250.875	-256.702	-244.85	-219.916	-188.585	-156.865	-128.247	-103.552	-82.0789	-63.0007	-46.0961	-31.6207	-19.7764	-10.3666	-2.89295	3.10393	7.80296	11.1816	13.3504
FullRotation	7	-12.5303	-9.49852	-3.64069	7.98041	29.7294	67.042	125.047	206.069	306.74	416.32	517.902	592.961	627.692	618.163	571.701	503.987	433.572	376.388	342.117	332.903	344.01	365.889	387.215	398.276	393.705	373.592	342.66	308.164	277.71	257.812	253.174	266.112	295.702	337.014	381.328	417.969	437.423	434.396	409.303	367.495	316.765	264.535	216.007	173.792	138.577	110.073	87.6581	70.6237
FullRotation	7	4.51101	5.28296	5.38934	4.91441	4.09472	3.25751	2.75545	2.88409	3.78808	5.38149	7.3401	9.19645	10.5084	11.0131	10.686	9.68237	8.21966	6.48146	4.59817	2.68645	0.892077	-0.617069	-1.70596	-2.33472	-2.57335	-2.55869	-2.42223	-2.24742	-2.07869	-1.96745	-2.00188	-2.28815	-2.88512	-3.73376	-4.63052	-5.27012	-5.34885	-4.68743	-3.31972	-1.50378	0.361437	1.886	2.83997	3.23409	3.28676	3.30127	3.51949	4.03179
[truncated: 390 more rows]
[truncated: 373 more columns]

## Sheet: Ext14c_top
Stimulus	Fly_id	0	1	2	3	4	5	6	7	8	9	10	11	12	13	14	15	16	17	18	19	20	21	22	23	24	25	26	27	28	29	30	31	32	33	34	35	36	37	38	39	40	41	42	43	44	45	46	47
[truncated: 1,234 more rows]
[truncated: 373 more columns]

[truncated: 2 more sheets: Ext14e_top, Ext14g_top]
